# Supplementary material for: Developmental mRNA m5C landscape and regulatory innovations of massive m5C modification of maternal mRNAs in animals
Source: Nat Commun. 2022 May 5;13:2484. doi: 10.1038/s41467-022-30210-0 (PMC9072368; doi:10.1038/s41467-022-30210-0)
Supplement: Supplementary file 4 — Supplementary Data 1 [file 41467_2022_30210_MOESM4_ESM.xlsx]

## Sheet: Annotation
Name	Description
Overall CR	Conversion rate estimated by all mapped reads
Overall CR.anno	Conversion rate estimated by all reads mapped to the annotated genes
Mean CR	Mean of conversion rates of individual genes
Median CR	Median of conversion rates of individual genes
Gene.PF	The number of genes with conversion rate >95%
C-cutoff	The C-cutoff used in m5C site calling

## Sheet: Human
Sample	Replicate	Total read pair	Clean read	Mapped read	Mapping rate	Overall CR	Overall CR.anno	Mean CR	Median CR	Gene.PF	C-cutoff
GV	1	149509212	280400292	232751522	0.830069	0.998883	0.999133	0.998287	0.999404	15639	3
MII	1	161955012	290028700	233732993	0.805896	0.997709	0.997838	0.997871	0.998405	16922	3
TE	1	156270073	287771876	218038229	0.757677	0.996795	0.99741	0.996781	0.997818	16381	3
follicle cells	1	89227756	126982232	103208019	0.812775	0.995612	0.998998	0.998206	0.999492	17585	3
hESC H1	1	46598291	81137008	65442839	0.806572	0.994299	0.995281	0.994483	0.996984	15382	3
hESC H1	2	43512711	73982850	60664277	0.819978	0.996614	0.997523	0.996984	0.998714	15394	3
hESC H9	1	56297215	98303592	79978856	0.81359	0.995607	0.997109	0.995911	0.998246	15132	3
hESC H9	2	50505943	87627786	72841752	0.831263	0.996298	0.997143	0.995898	0.998287	14919	3
NSUN2 KO, human NSUN2	1	47024965	82072412	62060772	0.756171	0.99862	0.999115	0.999245	0.999615	13811	3
NSUN2 KO, zebrafish NSUN2	1	49770717	78653526	60180239	0.765131	0.999246	0.999436	0.999404	0.999596	13954	3
NSUN2 KO, mouse NSUN2	1	16919204	29675930	23512511	0.792309	0.998118	0.99824	0.997573	0.999284	12153	3
HeLa Noc 24 hr	1	14919755	20110048	17120813	0.851356	0.997009	0.997678	0.998524	0.999321	9967	3
HeLa Noc 48 hr	1	13517308	17909334	15137947	0.845255	0.996828	0.997159	0.996686	0.998333	10877	3
HeLa Noc 72 hr	1	149834703	247639856	201086137	0.81201	0.993702	0.996068	0.995754	0.996968	16562	3

## Sheet: Mouse
Sample	Replicate	Total read pair	Clean read	Mapped read	Mapping rate	Overall CR	Overall CR.anno	Mean CR	Median CR	Gene.PF	C-cutoff
GV	1	73231730	129789320	102897184	0.792802	0.997002	0.997118	0.996437	0.997971	14502	3
MII	1	70726792	122920580	86229365	0.701505	0.993986	0.994521	0.995125	0.996864	14379	3
1-cell embryos	1	71630062	126701518	43548179	0.343707	0.994341	0.995742	0.996949	0.997665	12911	3

## Sheet: X. tropicalis
Sample	Replicate	Total read pair	Clean read	Mapped read	Mapping rate	Overall CR	Overall CR.anno	Mean CR	Median CR	Gene.PF	C-cutoff
XT stage 0	1	66257277	119944858	88188837	0.735245	0.996922	0.996918	0.997072	0.997595	10622	3
XT stage 0	2	76958488	140026906	105468483	0.753202	0.996827	0.996837	0.996977	0.997488	10966	3
XT stage 0, 5ng	1	28448485	49335568	36874000	0.747412	0.997213	0.997269	0.997417	0.997834	9836	3
XT stage 0, 10ng	1	30092057	53379710	39696793	0.743668	0.997064	0.997148	0.997292	0.997773	9733	3
XT stage 0, 20ng	1	33361108	59223696	44855709	0.757395	0.997048	0.997117	0.997271	0.997749	9949	3

## Sheet: X. laevis
Sample	Replicate	Total read pair	Clean read	Mapped read	Mapping rate	Overall CR	Overall CR.anno	Mean CR	Median CR	Gene.PF	C-cutoff
XL stage 0	1	59138861	102822876	80597051	0.783844	0.995176	0.996583	0.997871	0.998234	16133	3
XL stage 0	2	61656692	109608508	85180123	0.777131	0.993808	0.995849	0.997752	0.998169	15824	3
XL stage 9	1	56846732	102855406	78118601	0.759499	0.997377	0.997919	0.998593	0.99889	18458	3
XL stage 9	2	57638400	104889504	79404455	0.75703	0.997047	0.997733	0.998579	0.99889	18422	3
XL stage 25	1	59145957	104041044	80007547	0.769	0.998975	0.999315	0.99959	0.999685	21576	3
XL stage 25	2	71847206	127901426	92666438	0.724515	0.998013	0.998873	0.9996	0.999737	21500	3

## Sheet: Zebrafish
Sample	Replicate	Total read pair	Clean read	Mapped read	Mapping rate	Overall CR	Overall CR.anno	Mean CR	Median CR	Gene.PF	C-cutoff
0hpf	1	33105549	54542476	46539311	0.853267	0.997531	0.998005	0.998551	0.998904	10664	3
0hpf	2	39107144	62659634	52271086	0.834207	0.997755	0.998147	0.998568	0.998901	11125	3
2hpf	1	44270968	72865866	56383460	0.773798	0.997787	0.998382	0.998507	0.998858	12871	3
2hpf	2	48730170	80539806	62358144	0.774252	0.997847	0.998302	0.998436	0.998817	12619	3
4hpf	1	45554190	75169244	62192891	0.827372	0.998023	0.998429	0.998539	0.998898	13298	3
4hpf	2	48352699	78796214	64986904	0.824747	0.998033	0.998451	0.998525	0.99889	13372	3
6hpf	1	43820965	72908318	59090809	0.810481	0.998331	0.998976	0.998957	0.999252	12934	3
6hpf	2	52212801	86158364	66360241	0.770212	0.998144	0.998816	0.998809	0.999195	11875	3
8hpf	1	75214785	131052006	98435478	0.751118	0.998826	0.999114	0.999338	0.999569	15403	3
8hpf	2	47822118	83730692	61658489	0.736391	0.998631	0.999124	0.999359	0.999572	14174	3
10hpf	1	116881841	204468566	153999755	0.753171	0.998967	0.999275	0.999401	0.999611	16385	3
10hpf	2	61497723	108155460	82878243	0.766288	0.998943	0.999276	0.999443	0.999633	14649	3
16hpf	1	71950192	132377024	103954855	0.785294	0.998609	0.999039	0.999504	0.999599	17382	3
16hpf	2	85670821	159129308	124038850	0.779485	0.998657	0.999075	0.999514	0.999596	17812	3
24hpf	1	76662051	142801816	114537269	0.802072	0.999066	0.999296	0.999524	0.999603	18046	3
24hpf	2	73204699	135564866	107579822	0.793567	0.999143	0.999345	0.999531	0.999601	17939	3
48hpf	1	68027258	124266690	94906835	0.763735	0.999049	0.999296	0.999537	0.999621	17503	3
48hpf	2	70856812	127331428	98408888	0.772856	0.999195	0.999376	0.999577	0.999638	18396	3
Brain (female)	1	109407433	189069496	138097959	0.730408	0.999576	0.99963	0.999641	0.999697	18752	3
Brain (female)	2	44324184	78998354	58294781	0.737924	0.999633	0.999656	0.999663	0.999708	17391	3
Heart (female)	1	64559286	116891462	85531154	0.731714	0.999621	0.999641	0.999655	0.999698	15176	3
Heart (female)	2	61779676	110395804	80661691	0.730659	0.999631	0.999651	0.999665	0.99971	14965	3
Kidney (female)	1	68972448	125508490	93785629	0.747245	0.999636	0.999646	0.999665	0.999696	16903	3
Kidney (female)	2	80200822	146179730	109374276	0.748218	0.99963	0.999641	0.999655	0.999694	17248	3
Liver (female)	1	60504030	110826972	81427040	0.734722	0.999571	0.999572	0.999661	0.999702	11620	3
Liver (female)	2	81365036	148516910	108809133	0.732638	0.999584	0.999586	0.999655	0.999704	12325	3
Spleen (female)	1	75588761	134908778	99111637	0.734657	0.999618	0.999651	0.999666	0.999709	18738	3
Spleen (female)	2	64007596	116268798	84839976	0.729688	0.999621	0.999648	0.999656	0.999697	18522	3
Testis (male)	1	59487640	106987312	81784460	0.764431	0.999619	0.999633	0.999659	0.999697	19330	3

## Sheet: D. mel, BS-seq
Sample	Replicate	Total read pair	Clean read	Mapped read	Mapping rate	Overall CR	Overall CR.anno	Mean CR	Median CR	Gene.PF	C-cutoff
Ovary	1	56221180	100298432	86704955	0.86447	0.998617	0.998625	0.998858	0.999083	9217	3
Ovary	2	107784635	196208934	163970646	0.835694	0.99868	0.998687	0.998855	0.99908	8544	3
embryo 0-0.5hr	1	33952067	56527990	51284661	0.907244	0.998686	0.998694	0.998746	0.999048	6855	3
embryo 0-0.5hr	2	38834908	65583842	59308872	0.904321	0.998677	0.998683	0.99874	0.999051	6908	3
embryo 0.5-1hr	1	35270674	59618928	55186698	0.925657	0.998655	0.998662	0.998763	0.999071	7036	3
embryo 0.5-1hr	2	32419776	54628960	50365653	0.921959	0.99866	0.998667	0.998771	0.999066	7018	3
embryo 1-2hr	1	34479199	58370516	55186800	0.945457	0.99869	0.998692	0.998758	0.999074	6811	3
embryo 1-2hr	2	31971991	54877554	51792218	0.943778	0.998682	0.998691	0.998759	0.999082	6809	3
embryo 2-3hr	1	38128659	64894374	59965895	0.924054	0.998818	0.998845	0.999207	0.999424	8136	3
embryo 2-3hr	2	41842698	72285610	67096107	0.928208	0.998826	0.998842	0.999196	0.999417	8209	3
embryo 3-4hr	1	71485163	127502026	105127602	0.824517	0.999154	0.999159	0.999388	0.999513	9442	3
embryo 3-4hr	2	57214424	104052870	85119763	0.818043	0.999179	0.999185	0.999412	0.999546	9228	3
embryo 4-6hr	1	60357677	108203962	90114162	0.832818	0.999263	0.999278	0.999415	0.999545	8964	3
embryo 4-6hr	2	68252465	124278710	101791401	0.819057	0.99927	0.999287	0.999424	0.999566	9152	3
embryo 6-8hr	1	66090095	118364748	97504659	0.823764	0.999326	0.999342	0.999472	0.999565	9830	3
embryo 6-8hr	2	60071978	109448260	88117501	0.805106	0.99934	0.999359	0.999473	0.999591	9782	3
embryo 8-10hr	1	68082022	122130094	99583619	0.81539	0.999383	0.999395	0.999462	0.999567	10221	3
embryo 8-10hr	2	65801269	118790098	96752335	0.814481	0.999412	0.999424	0.999484	0.999597	10235	3
embryo 10 12hr	1	59734925	108671122	84784345	0.780192	0.99941	0.999427	0.999424	0.999585	10340	3
embryo 10 12hr	2	65980029	119797206	93084678	0.777019	0.99942	0.999435	0.999451	0.999585	10430	3
embryo 22-24hr	1	62640095	110382234	88530016	0.802031	0.999523	0.999526	0.999543	0.999619	10443	3
embryo 22-24hr	2	68748104	121334784	97128807	0.800503	0.999529	0.999532	0.999551	0.999624	10484	3
L1	1	66052279	118202710	95459674	0.807593	0.999528	0.999536	0.999544	0.999631	10560	3
L1	2	67170071	120343408	96946550	0.805583	0.999542	0.999549	0.999563	0.999638	10506	3
L3	1	66747587	121657120	69750519	0.573337	0.999592	0.999599	0.999626	0.99968	11625	3
L3	2	61741021	112529102	65234006	0.579708	0.999561	0.999569	0.999587	0.999653	11599	3
Pupa	1	51122932	92892830	75360089	0.811258	0.999524	0.999534	0.999498	0.999631	11639	3
Pupa	2	56032779	101979194	82374952	0.807762	0.999585	0.999591	0.999573	0.999644	11705	3
Body 5days (male)	1	63093849	113632468	90773687	0.798836	0.999573	0.999578	0.999546	0.999626	12364	3
Body 5days (male)	2	58438734	104521936	84440969	0.807878	0.999573	0.999578	0.999546	0.999626	12364	3
Testis (male)	1	42873743	77301882	61708885	0.798284	0.998855	0.998873	0.998136	0.999253	10785	3
Testis (male)	2	46177615	84263742	67636534	0.802677	0.998615	0.998637	0.997683	0.99904	10872	3
Head (male)	1	43778674	79106848	61917190	0.782703	0.998871	0.998885	0.998302	0.999508	9797	3
Head (male)	2	46248031	83746022	65901323	0.786919	0.998853	0.998866	0.998214	0.99953	9842	3
Ovary NSUN2 KO	1	66864333	121681890	101493236	0.834087	0.999619	0.999622	0.9996	0.999641	8273	3
Ovary NSUN2 KO	2	84950563	146638508	132619285	0.904396	0.99927	0.999285	0.998947	0.999509	8293	3
embryo 0-0.5hr NSUN2 KO	1	58254371	80265896	73348875	0.913824	0.998911	0.998932	0.998583	0.999337	7572	3
embryo 0-0.5hr NSUN2 KO	2	73712475	119995592	109594309	0.913319	0.999144	0.999158	0.998881	0.999475	8366	3
embryo 0-0.5hr NSUN2 KO Rescue	1	41505840	75018308	60255768	0.803214	0.998813	0.998829	0.998381	0.999319	7904	3

## Sheet: D. mel, RNA-seq
Sample	Replicate	Total read pair	Clean read pair	Uniquely mapped read	Unique mapping rate
WT embryo 0-0.5 hr	1	27665657	26611408	46935886	0.881875
WT embryo 0-0.5 hr	2	27959689	27442702	46500342	0.847226
WT embryo 0-0.5 hr	3	28817271	28048972	49503984	0.882456
WT embryo 1-2 hr	1	31095620	28905894	50512480	0.87374
WT embryo 1-2 hr	2	26130679	25529032	44051588	0.862774
WT embryo 2-3 hr	1	31904350	28551049	50041154	0.876345
WT embryo 2-3 hr	2	23914487	23325143	40505420	0.868278
WT embryo 3-4 hr	1	32789778	27610117	48124315	0.871498
WT embryo 3-4 hr	2	40540430	31877800	55092091	0.864114
WT embryo 4-5 hr	1	34221176	25034252	43640840	0.871623
WT embryo 4-5 hr	2	24959205	24483288	41788945	0.853418
NSUN2 KO embryo 0-0.5 hr	1	35957065	33745077	59079560	0.87538
NSUN2 KO embryo 0-0.5 hr	2	19161570	18861611	32632678	0.865055
NSUN2 KO embryo 0-0.5 hr	3	26745859	26358868	45816128	0.869084
NSUN2 KO embryo 2-3 hr	1	41559124	33700530	59438291	0.88186
NSUN2 KO embryo 2-3 hr	2	21038283	20691999	36256854	0.876108
NSUN2 KO embryo 4-5 hr	1	39137285	36134760	63081044	0.872858
NSUN2 KO embryo 4-5 hr	2	22628528	22246815	39094428	0.878652
