# Supplementary material for: Developmental mRNA m5C landscape and regulatory innovations of massive m5C modification of maternal mRNAs in animals
Source: Nat Commun. 2022 May 5;13:2484. doi: 10.1038/s41467-022-30210-0 (PMC9072368; doi:10.1038/s41467-022-30210-0)
Supplement: Supplementary file 5 — Supplementary Data 2 [file 41467_2022_30210_MOESM5_ESM.xlsx]

## Sheet: Human
				GV			MII			TE			Follicle cell			hESC H1			hESC H9
Chromosome	Position	Strand	Gene name	Coverage	m5C level	if m5C	Coverage	m5C level	if m5C	Coverage	m5C level	if m5C	Coverage	m5C level	if m5C	Coverage	m5C level	if m5C	Coverage	m5C level	if m5C
10	100177160	-	HPS1	37	0.432432	TRUE	18	0.333333	FALSE	59	0.0169492	FALSE	307	0.00651466	FALSE	117	0	FALSE	100	0.02	FALSE
10	100177994	-	HPS1	39	0.128205	TRUE	34	0.147059	TRUE	47	0	FALSE	317	0	FALSE	168	0	FALSE	140	0.00714286	FALSE
10	100183394	-	HPS1	42	0.047619	FALSE	48	0.125	TRUE	97	0	FALSE	588	0	FALSE	211	0	FALSE	185	0.00540541	FALSE
10	100183566	-	HPS1	36	0.0555556	FALSE	53	0.132075	TRUE	79	0	FALSE	460	0	FALSE	178	0	FALSE	124	0	FALSE
10	100184075	-	HPS1	36	0.0833333	FALSE	55	0.181818	TRUE	100	0	FALSE	530	0	FALSE	161	0	FALSE	143	0	FALSE
10	100185379	-	HPS1	43	0	FALSE	49	0.102041	TRUE	119	0	FALSE	532	0	FALSE	194	0	FALSE	152	0	FALSE
10	100193817	-	HPS1	29	0.0344828	FALSE	48	0.145833	TRUE	249	0	FALSE	686	0	FALSE	316	0	FALSE	296	0	FALSE
10	100193818	-	HPS1	29	0.103448	FALSE	48	0.125	TRUE	253	0	FALSE	749	0	FALSE	331	0	FALSE	308	0.00324675	FALSE
10	100205137	-	HPS1	14	0	FALSE	27	0.185185	TRUE	150	0	FALSE	286	0	FALSE	190	0	FALSE	179	0	FALSE
10	100219274	-	HPSE2	50	0.14	TRUE	46	0.0217391	FALSE	0		FALSE	0		FALSE	0		FALSE	0		FALSE
10	100249926	-	HPSE2	55	0.490909	TRUE	77	0.506494	TRUE	0		FALSE	0		FALSE	0		FALSE	0		FALSE
10	100249935	-	HPSE2	63	0.047619	FALSE	84	0.142857	TRUE	0		FALSE	0		FALSE	0		FALSE	0		FALSE
10	100481444	-	HPSE2	210	0.138095	TRUE	231	0.0909091	FALSE	0		FALSE	0		FALSE	0		FALSE	0		FALSE
10	100481490	-	HPSE2	223	0.730942	TRUE	234	0.799145	TRUE	0		FALSE	0		FALSE	0		FALSE	0		FALSE
10	100904148	-	HPSE2	315	0.0507937	FALSE	230	0.143478	TRUE	0		FALSE	0		FALSE	0		FALSE	0		FALSE
10	100992161	-	HPSE2	35	0.971429	TRUE	11	0.727273	FALSE	0		FALSE	0		FALSE	0		FALSE	0		FALSE
10	100992162	-	HPSE2	34	0.294118	TRUE	11	0.272727	FALSE	0		FALSE	0		FALSE	0		FALSE	0		FALSE
10	101090231	+	CNNM1	15	0.2	FALSE	22	0.636364	TRUE	0		FALSE	0		FALSE	0		FALSE	0		FALSE
10	101090348	+	CNNM1	0		FALSE	39	0.25641	TRUE	0		FALSE	0		FALSE	0		FALSE	0		FALSE
10	101120619	+	CNNM1	16	0	FALSE	20	0.25	TRUE	0		FALSE	0		FALSE	0		FALSE	0		FALSE
10	101152500	+	CNNM1	0		FALSE	35	0.171429	TRUE	0		FALSE	0		FALSE	0		FALSE	0		FALSE
10	101162348	-	GOT1	1133	0.11474	TRUE	1069	0.114125	TRUE	602	0.00332226	FALSE	213	0	FALSE	368	0.00271739	FALSE	525	0	FALSE
10	101163252	-	GOT1	1306	0.114089	TRUE	1085	0.151152	TRUE	594	0.003367	FALSE	310	0	FALSE	594	0	FALSE	763	0	FALSE
10	101165565	-	GOT1	707	0.100424	TRUE	916	0.121179	TRUE	328	0.00304878	FALSE	157	0	FALSE	304	0	FALSE	348	0	FALSE
10	101190328	-	GOT1	436	0.405963	TRUE	513	0.430799	TRUE	167	0.00598802	FALSE	124	0	FALSE	155	0.0258065	FALSE	201	0.00497512	FALSE
10	101370784	-	SLC25A28	23	0	FALSE	25	0.2	TRUE	66	0	FALSE	174	0	FALSE	49	0	FALSE	108	0	FALSE
10	101373557	-	SLC25A28	17	0.0588235	FALSE	46	0.108696	TRUE	117	0	FALSE	236	0	FALSE	112	0	FALSE	141	0	FALSE
10	101445626	+	ENTPD7	227	0.229075	TRUE	221	0.321267	TRUE	91	0.021978	FALSE	64	0	FALSE	33	0.0606061	FALSE	0		FALSE
10	101451161	+	ENTPD7	402	0.0348259	FALSE	335	0.101493	TRUE	149	0	FALSE	77	0	FALSE	48	0	FALSE	14	0	FALSE
10	101451222	+	ENTPD7	277	0.534296	TRUE	252	0.595238	TRUE	114	0.0438596	FALSE	55	0	FALSE	33	0.030303	FALSE	0		FALSE
10	101476139	-	COX15	67	0.0746269	FALSE	63	0.111111	TRUE	75	0	FALSE	49	0	FALSE	68	0	FALSE	64	0	FALSE
10	101476173	-	COX15	70	0.0428571	FALSE	78	0.141026	TRUE	98	0	FALSE	51	0	FALSE	62	0	FALSE	65	0	FALSE
10	101486728	-	COX15	149	0.14094	TRUE	135	0.0814815	FALSE	176	0	FALSE	120	0	FALSE	118	0	FALSE	96	0	FALSE
10	101489334	-	COX15	137	0.19708	TRUE	131	0.152672	TRUE	299	0	FALSE	118	0	FALSE	163	0	FALSE	90	0	FALSE
10	101515451	+	CUTC	162	0.0617284	FALSE	260	0.146154	TRUE	76	0	FALSE	34	0	FALSE	111	0	FALSE	164	0	FALSE
10	101636941	-	DNMBP	176	0.0681818	FALSE	84	0.178571	TRUE	54	0	FALSE	25	0	FALSE	160	0	FALSE	84	0	FALSE
10	101639779	-	DNMBP	103	0.15534	TRUE	111	0.0810811	FALSE	20	0	FALSE	18	0	FALSE	118	0	FALSE	53	0.0188679	FALSE
10	101640033	-	DNMBP	251	0.167331	TRUE	212	0.212264	TRUE	73	0	FALSE	27	0	FALSE	165	0	FALSE	74	0	FALSE
10	101643867	-	DNMBP	248	0.116935	TRUE	229	0.0917031	FALSE	67	0.0149254	FALSE	35	0.0285714	FALSE	202	0	FALSE	78	0	FALSE
10	101654769	-	DNMBP	202	0	FALSE	210	0	FALSE	43	0.162791	TRUE	29	0	FALSE	149	0	FALSE	29	0	FALSE
10	101728902	-	DNMBP	650	0.06	FALSE	578	0.100346	TRUE	121	0.00826446	FALSE	46	0	FALSE	0		FALSE	0		FALSE
10	101911098	-	ERLIN1	603	0.238806	TRUE	617	0.285251	TRUE	295	0	FALSE	111	0	FALSE	148	0	FALSE	143	0	FALSE
10	102046383	-	BLOC1S2	222	0.036036	FALSE	180	0.133333	TRUE	258	0	FALSE	108	0	FALSE	367	0.00544959	FALSE	446	0	FALSE
10	102242706	+	WNT8B	74	0.202703	TRUE	77	0.207792	TRUE	0		FALSE	0		FALSE	0		FALSE	0		FALSE
10	102295723	+	HIF1AN	51	0.0392157	FALSE	56	0.125	TRUE	36	0	FALSE	15	0	FALSE	0		FALSE	0		FALSE
10	102300511	+	HIF1AN	311	0.167203	TRUE	322	0.180124	TRUE	277	0	FALSE	195	0.0153846	FALSE	199	0	FALSE	112	0	FALSE
10	102308556	+	HIF1AN	185	0.324324	TRUE	140	0.228571	TRUE	182	0.00549451	FALSE	110	0	FALSE	118	0	FALSE	90	0	FALSE
10	102309043	+	HIF1AN	193	0.0310881	FALSE	183	0.103825	TRUE	139	0	FALSE	82	0	FALSE	70	0	FALSE	72	0	FALSE
10	102311666	+	HIF1AN	98	0.755102	TRUE	78	0.666667	TRUE	102	0	FALSE	102	0	FALSE	92	0.0108696	FALSE	115	0.0347826	FALSE
10	102311694	+	HIF1AN	67	0.41791	TRUE	58	0.5	TRUE	73	0	FALSE	55	0	FALSE	70	0	FALSE	83	0	FALSE
10	102313058	+	HIF1AN	71	0.15493	TRUE	56	0.267857	TRUE	88	0	FALSE	66	0	FALSE	124	0	FALSE	151	0	FALSE
10	102317279	+	HIF1AN	0		FALSE	0		FALSE	32	0.15625	TRUE	0		FALSE	12	0	FALSE	14	0	FALSE
10	102672919	+	FAM178A	267	0.153558	TRUE	330	0.233333	TRUE	100	0	FALSE	25	0	FALSE	24	0	FALSE	32	0	FALSE
10	102672920	+	FAM178A	266	0.424812	TRUE	323	0.49226	TRUE	101	0.019802	FALSE	26	0	FALSE	24	0	FALSE	31	0.0645161	FALSE
10	102684212	+	FAM178A	71	0.056338	FALSE	82	0.146341	TRUE	29	0	FALSE	0		FALSE	0		FALSE	0		FALSE
10	102723160	+	FAM178A	56	0.0178571	FALSE	42	0.119048	TRUE	15	0	FALSE	0		FALSE	0		FALSE	0		FALSE
10	102737390	+	SEMA4G	36	0.0277778	FALSE	63	0.190476	TRUE	0		FALSE	38	0	FALSE	10	0	FALSE	0		FALSE
10	102738568	-	MRPL43	33	0.0606061	FALSE	43	0.395349	TRUE	18	0	FALSE	13	0	FALSE	0		FALSE	0		FALSE
10	102738626	-	MRPL43	78	0	FALSE	70	0.114286	TRUE	18	0	FALSE	18	0	FALSE	16	0	FALSE	0		FALSE
10	102738704	-	MRPL43	71	0.0704225	FALSE	66	0.106061	TRUE	13	0	FALSE	10	0	FALSE	18	0	FALSE	0		FALSE
10	102738917	-	MRPL43	29	0.0344828	FALSE	38	0.131579	TRUE	12	0	FALSE	11	0	FALSE	14	0	FALSE	0		FALSE
10	102743787	-	MRPL43	58	0.155172	TRUE	37	0.135135	TRUE	43	0	FALSE	64	0	FALSE	13	0	FALSE	0		FALSE
10	102744258	+	SEMA4G	21	0.238095	TRUE	15	0.6	FALSE	0		FALSE	0		FALSE	0		FALSE	0		FALSE
10	102746375	-	MRPL43	470	0.112766	TRUE	316	0.101266	TRUE	272	0	FALSE	181	0	FALSE	236	0.00423729	FALSE	543	0.00368324	FALSE
10	102747215	-	MRPL43	50	0.1	TRUE	65	0.0461538	FALSE	31	0	FALSE	39	0	FALSE	43	0	FALSE	69	0	FALSE
10	102747938	+	C10orf2	32	0.28125	TRUE	43	0.627907	TRUE	257	0	FALSE	63	0	FALSE	77	0	FALSE	86	0	FALSE
10	102749140	+	C10orf2	39	0.128205	TRUE	40	0	FALSE	381	0	FALSE	108	0	FALSE	175	0	FALSE	125	0	FALSE
10	102754056	+	C10orf2	69	0	FALSE	46	0.108696	TRUE	146	0	FALSE	54	0	FALSE	105	0	FALSE	183	0	FALSE
10	102758591	+	LZTS2	0		FALSE	0		FALSE	40	0.15	TRUE	57	0	FALSE	39	0	FALSE	0		FALSE
10	102762363	+	LZTS2	412	0.342233	TRUE	418	0.45933	TRUE	90	0.0222222	FALSE	424	0.00235849	FALSE	411	0	FALSE	329	0	FALSE
10	102762412	+	LZTS2	236	0.224576	TRUE	312	0.240385	TRUE	37	0	FALSE	249	0.00803213	FALSE	276	0	FALSE	191	0	FALSE
10	102762635	+	LZTS2	288	0.125	TRUE	385	0.14026	TRUE	87	0.0114943	FALSE	330	0	FALSE	348	0	FALSE	273	0	FALSE
10	102763319	+	LZTS2	294	0.0578231	FALSE	266	0.105263	TRUE	53	0.0377358	FALSE	250	0	FALSE	288	0.00347222	FALSE	198	0	FALSE
10	102763321	+	LZTS2	263	0.269962	TRUE	241	0.215768	TRUE	53	0.113208	TRUE	243	0	FALSE	268	0.0186567	FALSE	183	0.00546448	FALSE
10	102763380	+	LZTS2	165	0.0909091	FALSE	129	0.100775	TRUE	26	0	FALSE	137	0	FALSE	172	0	FALSE	116	0	FALSE
10	102763583	+	LZTS2	124	0.193548	TRUE	179	0.122905	TRUE	42	0	FALSE	178	0	FALSE	195	0	FALSE	130	0	FALSE
10	102763639	+	LZTS2	87	0.436782	TRUE	105	0.27619	TRUE	23	0.0434783	FALSE	142	0.028169	FALSE	140	0.135714	TRUE	105	0.114286	TRUE
10	102766392	+	LZTS2	123	0.138211	TRUE	194	0.154639	TRUE	51	0	FALSE	441	0	FALSE	394	0	FALSE	384	0	FALSE
10	102766419	+	LZTS2	161	0.186335	TRUE	218	0.155963	TRUE	63	0	FALSE	509	0	FALSE	478	0.0041841	FALSE	463	0.00431965	FALSE
10	102767295	+	LZTS2	26	0.230769	TRUE	15	0.4	FALSE	21	0	FALSE	88	0	FALSE	105	0	FALSE	102	0	FALSE
10	102767887	-	PDZD7	230	0.778261	TRUE	208	0.850962	TRUE	0		FALSE	0		FALSE	0		FALSE	0		FALSE
10	102768192	-	PDZD7	39	0.025641	FALSE	68	0.117647	TRUE	0		FALSE	0		FALSE	0		FALSE	0		FALSE
10	102768476	-	PDZD7	374	0.0721925	FALSE	230	0.134783	TRUE	0		FALSE	0		FALSE	0		FALSE	0		FALSE
10	102768529	-	PDZD7	373	0.495979	TRUE	268	0.544776	TRUE	0		FALSE	0		FALSE	0		FALSE	0		FALSE
10	102771492	-	PDZD7	337	0.118694	TRUE	472	0.135593	TRUE	0		FALSE	0		FALSE	0		FALSE	0		FALSE
10	102771926	-	PDZD7	716	0.111732	TRUE	1086	0.0902394	FALSE	0		FALSE	0		FALSE	0		FALSE	0		FALSE
10	102775447	-	PDZD7	438	0.150685	TRUE	477	0.138365	TRUE	0		FALSE	0		FALSE	0		FALSE	0		FALSE
10	102775522	-	PDZD7	233	0.236052	TRUE	308	0.142857	TRUE	0		FALSE	0		FALSE	0		FALSE	0		FALSE
10	102777907	-	PDZD7	267	0.202247	TRUE	353	0.164306	TRUE	0		FALSE	0		FALSE	0		FALSE	0		FALSE
10	102777934	-	PDZD7	228	0.692982	TRUE	270	0.666667	TRUE	0		FALSE	0		FALSE	0		FALSE	0		FALSE
10	102777962	-	PDZD7	156	0.147436	TRUE	225	0.0888889	FALSE	0		FALSE	0		FALSE	0		FALSE	0		FALSE
10	102778650	-	PDZD7	23	0.0434783	FALSE	96	0.104167	TRUE	0		FALSE	0		FALSE	0		FALSE	0		FALSE
10	102778727	-	PDZD7	27	0	FALSE	78	0.128205	TRUE	0		FALSE	0		FALSE	0		FALSE	0		FALSE
10	103314451	+	BTRC	549	0.218579	TRUE	538	0.260223	TRUE	31	0.0645161	FALSE	35	0	FALSE	40	0.05	FALSE	26	0	FALSE
10	103315220	+	BTRC	589	0.0933786	FALSE	538	0.126394	TRUE	26	0.0384615	FALSE	31	0	FALSE	52	0	FALSE	33	0	FALSE
10	103316274	+	BTRC	176	0.0795455	FALSE	236	0.118644	TRUE	0		FALSE	14	0	FALSE	0		FALSE	16	0	FALSE
10	103339087	-	POLL	228	0.166667	TRUE	255	0.215686	TRUE	46	0	FALSE	73	0	FALSE	107	0	FALSE	192	0.0104167	FALSE
10	103343422	-	POLL	291	0.360825	TRUE	370	0.308108	TRUE	41	0.0243902	FALSE	93	0	FALSE	136	0	FALSE	162	0.00617284	FALSE
10	103343423	-	POLL	290	0.168966	TRUE	368	0.17663	TRUE	41	0	FALSE	94	0	FALSE	134	0	FALSE	162	0	FALSE
10	103344361	-	POLL	193	0.0777202	FALSE	235	0.114894	TRUE	36	0	FALSE	56	0	FALSE	76	0	FALSE	91	0	FALSE
10	103344545	-	POLL	429	0.0839161	FALSE	459	0.102397	TRUE	80	0	FALSE	96	0	FALSE	104	0	FALSE	103	0.00970874	FALSE
10	103344637	-	POLL	439	0.109339	TRUE	482	0.176349	TRUE	68	0	FALSE	86	0.0116279	FALSE	112	0	FALSE	129	0	FALSE
10	103345201	-	POLL	301	0.109635	TRUE	281	0.117438	TRUE	46	0	FALSE	63	0	FALSE	63	0	FALSE	76	0	FALSE
10	103347214	-	POLL	153	0.679739	TRUE	196	0.80102	TRUE	40	0.025	FALSE	30	0.0333333	FALSE	24	0	FALSE	0		FALSE
10	103347830	-	POLL	126	0.261905	TRUE	141	0.241135	TRUE	30	0.0333333	FALSE	17	0	FALSE	32	0	FALSE	27	0	FALSE
10	103347862	-	POLL	71	0	FALSE	78	0.102564	TRUE	14	0	FALSE	13	0	FALSE	13	0	FALSE	10	0	FALSE
10	103370847	-	FBXW4	127	0.015748	FALSE	134	0.104478	TRUE	70	0	FALSE	147	0	FALSE	352	0	FALSE	630	0	FALSE
10	103370853	-	FBXW4	124	0.177419	TRUE	129	0.333333	TRUE	69	0.0144928	FALSE	149	0	FALSE	352	0.00284091	FALSE	612	0.0114379	FALSE
10	103370871	-	FBXW4	110	0.0272727	FALSE	112	0.151786	TRUE	60	0	FALSE	133	0	FALSE	295	0	FALSE	518	0.00579151	FALSE
10	103371003	-	FBXW4	27	0.111111	FALSE	51	0.117647	TRUE	16	0	FALSE	30	0	FALSE	82	0	FALSE	126	0	FALSE
10	103454230	-	FBXW4	90	0.1	TRUE	98	0.0612245	FALSE	83	0	FALSE	166	0	FALSE	331	0	FALSE	423	0	FALSE
10	103454651	-	FBXW4	0		FALSE	0		FALSE	0		FALSE	0		FALSE	10	0	FALSE	37	0.162162	TRUE
10	103565876	-	MGEA5	141	0.134752	TRUE	215	0.111628	TRUE	167	0.00598802	FALSE	65	0	FALSE	75	0.0266667	FALSE	51	0.0196078	FALSE
10	103578054	-	MGEA5	297	0.292929	TRUE	344	0.293605	TRUE	301	0.00332226	FALSE	393	0	FALSE	279	0	FALSE	163	0	FALSE
10	103578090	-	MGEA5	254	0.275591	TRUE	288	0.319444	TRUE	246	0.00406504	FALSE	365	0	FALSE	236	0	FALSE	159	0.0125786	FALSE
10	103773749	-	C10orf76	50	0.14	TRUE	57	0.403509	TRUE	124	0	FALSE	94	0	FALSE	70	0	FALSE	24	0	FALSE
10	1038469	+	GTPBP4	29	0.206897	TRUE	34	0.117647	FALSE	91	0	FALSE	0		FALSE	16	0	FALSE	0		FALSE
10	103867728	-	LDB1	152	0.815789	TRUE	125	0.784	TRUE	240	0	FALSE	116	0	FALSE	308	0.00324675	FALSE	237	0.0126582	FALSE
10	103868801	-	LDB1	112	0.169643	TRUE	137	0.0510949	FALSE	317	0	FALSE	134	0	FALSE	356	0	FALSE	184	0	FALSE
10	103880117	-	LDB1	78	0.128205	TRUE	96	0.09375	FALSE	121	0	FALSE	30	0	FALSE	99	0	FALSE	39	0.025641	FALSE
10	103892815	+	PPRC1	66	0.166667	TRUE	102	0.0882353	FALSE	0		FALSE	0		FALSE	0		FALSE	0		FALSE
10	103898690	+	PPRC1	1781	0.0971364	FALSE	1816	0.115639	TRUE	293	0	FALSE	11	0	FALSE	41	0	FALSE	25	0	FALSE
10	103898964	+	PPRC1	2090	0.463636	TRUE	2680	0.609701	TRUE	519	0.0404624	FALSE	35	0	FALSE	88	0	FALSE	47	0	FALSE
10	103900301	+	PPRC1	2534	0.133386	TRUE	3782	0.153358	TRUE	519	0.00770713	FALSE	18	0	FALSE	84	0	FALSE	44	0	FALSE
10	103901592	+	PPRC1	3014	0.136364	TRUE	2611	0.168135	TRUE	753	0.00929615	FALSE	93	0	FALSE	259	0	FALSE	188	0.00531915	FALSE
10	103906438	+	PPRC1	3077	0.117647	TRUE	2725	0.147523	TRUE	596	0	FALSE	43	0	FALSE	180	0	FALSE	172	0	FALSE
10	103920681	+	NOLC1	597	0.407035	TRUE	619	0.479806	TRUE	2063	0.00387785	FALSE	311	0.00643087	FALSE	1185	0.0523207	FALSE	1004	0.0179283	FALSE
10	103922106	+	NOLC1	627	0.338118	TRUE	731	0.419973	TRUE	2275	0.00483516	FALSE	275	0	FALSE	1160	0.00431034	FALSE	1060	0.000943396	FALSE
10	103988821	+	ELOVL3	67	0.0149254	FALSE	94	0.106383	TRUE	0		FALSE	0		FALSE	0		FALSE	0		FALSE
10	103989032	+	ELOVL3	92	0.0543478	FALSE	112	0.107143	TRUE	0		FALSE	0		FALSE	0		FALSE	0		FALSE
10	103989048	+	ELOVL3	97	0.185567	TRUE	114	0.175439	TRUE	0		FALSE	0		FALSE	0		FALSE	0		FALSE
10	103989117	+	ELOVL3	78	0.115385	TRUE	84	0	FALSE	0		FALSE	0		FALSE	0		FALSE	0		FALSE
10	103990769	-	PITX3	0		FALSE	21	0.238095	TRUE	0		FALSE	0		FALSE	0		FALSE	0		FALSE
10	104005453	+	GBF1	617	0.230146	TRUE	613	0.270799	TRUE	136	0.0294118	FALSE	62	0.0322581	FALSE	15	0	FALSE	0		FALSE
10	104125271	+	GBF1	1038	0.267823	TRUE	999	0.269269	TRUE	193	0	FALSE	130	0	FALSE	71	0	FALSE	34	0	FALSE
10	104130585	+	GBF1	384	0.140625	TRUE	458	0.135371	TRUE	88	0.0568182	FALSE	59	0	FALSE	31	0	FALSE	36	0	FALSE
10	104135294	+	GBF1	1432	0.90433	TRUE	1523	0.946159	TRUE	246	0.0528455	FALSE	166	0	FALSE	120	0.0166667	FALSE	100	0.05	FALSE
10	104136085	+	GBF1	1355	0.270111	TRUE	1243	0.316975	TRUE	306	0.0130719	FALSE	136	0	FALSE	113	0	FALSE	103	0	FALSE
10	104140025	+	GBF1	846	0.229314	TRUE	873	0.243986	TRUE	152	0.0197368	FALSE	89	0.0561798	FALSE	87	0	FALSE	85	0	FALSE
10	104140315	+	GBF1	1228	0.109935	TRUE	1286	0.120529	TRUE	200	0	FALSE	105	0	FALSE	113	0	FALSE	118	0	FALSE
10	104140328	+	GBF1	1432	0.134777	TRUE	1375	0.174545	TRUE	226	0.0176991	FALSE	125	0	FALSE	130	0	FALSE	134	0	FALSE
10	104140349	+	GBF1	1173	0.161125	TRUE	1094	0.193784	TRUE	194	0.0360825	FALSE	96	0.0104167	FALSE	104	0	FALSE	107	0.00934579	FALSE
10	104142316	+	GBF1	448	0.100446	TRUE	499	0.0881764	FALSE	103	0	FALSE	34	0	FALSE	53	0	FALSE	80	0	FALSE
10	104142352	+	GBF1	722	0.224377	TRUE	657	0.251142	TRUE	139	0	FALSE	67	0	FALSE	102	0.00980392	FALSE	111	0	FALSE
10	104159205	+	NFKB2	34	0.147059	TRUE	19	0	FALSE	716	0	FALSE	157	0	FALSE	171	0	FALSE	165	0	FALSE
10	104163667	-	PSD	24	0.0833333	FALSE	41	0.317073	TRUE	0		FALSE	77	0	FALSE	47	0	FALSE	49	0	FALSE
10	104163725	-	PSD	15	0	FALSE	40	0.125	TRUE	0		FALSE	60	0	FALSE	38	0	FALSE	46	0	FALSE
10	104163736	-	PSD	13	0	FALSE	32	0.25	TRUE	0		FALSE	50	0	FALSE	31	0	FALSE	38	0	FALSE
10	104165221	-	PSD	37	0.0810811	FALSE	49	0.346939	TRUE	0		FALSE	51	0	FALSE	34	0	FALSE	29	0	FALSE
10	104170692	-	PSD	22	0	FALSE	41	0.121951	TRUE	0		FALSE	0		FALSE	21	0	FALSE	0		FALSE
10	104170826	-	PSD	26	0.615385	TRUE	37	0.513514	TRUE	0		FALSE	0		FALSE	18	0	FALSE	0		FALSE
10	104176175	-	PSD	38	0.578947	TRUE	22	0.409091	TRUE	0		FALSE	0		FALSE	0		FALSE	0		FALSE
10	104176630	-	PSD	52	0	FALSE	62	0.129032	TRUE	0		FALSE	0		FALSE	25	0	FALSE	0		FALSE
10	104176639	-	PSD	49	0	FALSE	65	0.138462	TRUE	0		FALSE	0		FALSE	13	0	FALSE	0		FALSE
10	104179781	+	FBXL15	59	0.474576	TRUE	88	0.636364	TRUE	0		FALSE	0		FALSE	0		FALSE	0		FALSE
10	104180769	+	FBXL15	45	0	FALSE	49	0.122449	TRUE	53	0	FALSE	19	0	FALSE	0		FALSE	0		FALSE
10	104180836	+	FBXL15	119	0.109244	TRUE	155	0.122581	TRUE	207	0	FALSE	49	0	FALSE	83	0	FALSE	165	0	FALSE
10	104184295	-	CUEDC2	76	0.539474	TRUE	86	0.744186	TRUE	135	0	FALSE	880	0.00113636	FALSE	681	0.00734214	FALSE	1229	0.00650936	FALSE
10	104184408	-	CUEDC2	61	0.721311	TRUE	71	0.704225	TRUE	100	0.05	FALSE	773	0.00129366	FALSE	599	0.0250417	FALSE	1072	0.0233209	FALSE
10	104210408	-	C10orf95	848	0.635613	TRUE	1455	0.730584	TRUE	78	0.025641	FALSE	0		FALSE	0		FALSE	0		FALSE
10	104239458	-	ACTR1A	98	0.122449	TRUE	118	0.20339	TRUE	208	0	FALSE	386	0	FALSE	216	0	FALSE	383	0	FALSE
10	104239556	-	ACTR1A	157	0.261146	TRUE	156	0.262821	TRUE	279	0.0286738	FALSE	341	0.0058651	FALSE	197	0.0406091	FALSE	345	0.0115942	FALSE
10	104244040	-	ACTR1A	318	0.27673	TRUE	382	0.259162	TRUE	442	0.00226244	FALSE	425	0.00470588	FALSE	251	0.00398406	FALSE	303	0.0132013	FALSE
10	104245431	-	ACTR1A	213	0.0985915	FALSE	332	0.105422	TRUE	296	0	FALSE	307	0	FALSE	151	0	FALSE	139	0	FALSE
10	104245432	-	ACTR1A	207	0.26087	TRUE	330	0.275758	TRUE	283	0.00353357	FALSE	298	0	FALSE	151	0	FALSE	133	0	FALSE
10	104248863	-	ACTR1A	479	0.189979	TRUE	510	0.256863	TRUE	794	0.00755668	FALSE	781	0	FALSE	421	0	FALSE	459	0.00217865	FALSE
10	104262393	-	ACTR1A	116	0.00862069	FALSE	99	0.111111	TRUE	347	0	FALSE	238	0	FALSE	201	0	FALSE	150	0	FALSE
10	104263812	+	SUFU	122	0.0327869	FALSE	118	0.152542	TRUE	45	0	FALSE	18	0	FALSE	0		FALSE	0		FALSE
10	104390091	+	SUFU	199	0.080402	FALSE	217	0.124424	TRUE	115	0	FALSE	95	0	FALSE	38	0	FALSE	28	0	FALSE
10	104390099	+	SUFU	134	0.164179	TRUE	159	0.132075	TRUE	77	0	FALSE	76	0	FALSE	30	0	FALSE	10	0	FALSE
10	104391175	+	SUFU	39	0	FALSE	36	0.166667	TRUE	11	0	FALSE	0		FALSE	0		FALSE	0		FALSE
10	104391203	+	SUFU	33	0.515152	TRUE	41	0.487805	TRUE	0		FALSE	0		FALSE	0		FALSE	0		FALSE
10	104391495	+	SUFU	114	0.0526316	FALSE	131	0.152672	TRUE	55	0	FALSE	55	0	FALSE	27	0	FALSE	32	0	FALSE
10	104392263	+	SUFU	94	0.0212766	FALSE	109	0.110092	TRUE	61	0.0491803	FALSE	41	0	FALSE	15	0	FALSE	29	0.0344828	FALSE
10	104392982	+	SUFU	135	0.185185	TRUE	103	0.106796	TRUE	76	0.0131579	FALSE	70	0	FALSE	28	0	FALSE	67	0	FALSE
10	104404285	+	TRIM8	36	0.361111	TRUE	77	0.25974	TRUE	0		FALSE	40	0.05	FALSE	23	0	FALSE	0		FALSE
10	104404726	+	TRIM8	625	0.2144	TRUE	909	0.233223	TRUE	352	0.00284091	FALSE	339	0	FALSE	206	0	FALSE	168	0	FALSE
10	104416081	+	TRIM8	851	0.20564	TRUE	946	0.218816	TRUE	403	0.00496278	FALSE	437	0.00228833	FALSE	274	0	FALSE	213	0	FALSE
10	104416701	+	TRIM8	183	0.185792	TRUE	274	0.251825	TRUE	112	0.00892857	FALSE	122	0.00819672	FALSE	83	0	FALSE	90	0	FALSE
10	104486530	+	SFXN2	25	0	FALSE	28	0.25	TRUE	44	0	FALSE	17	0	FALSE	93	0	FALSE	152	0	FALSE
10	104573686	+	WBP1L	179	0.100559	TRUE	87	0.252874	TRUE	307	0.029316	FALSE	256	0.00390625	FALSE	83	0	FALSE	34	0	FALSE
10	104573811	+	WBP1L	86	0.104651	TRUE	48	0	FALSE	137	0	FALSE	146	0	FALSE	34	0	FALSE	14	0	FALSE
10	104575639	+	WBP1L	123	0.349593	TRUE	107	0.485981	TRUE	296	0.027027	FALSE	414	0.00241546	FALSE	152	0.0131579	FALSE	209	0.00478469	FALSE
10	104678860	+	CNNM2	38	0.131579	TRUE	25	0	FALSE	16	0	FALSE	19	0	FALSE	0		FALSE	0		FALSE
10	104679278	+	CNNM2	437	0.0686499	FALSE	450	0.108889	TRUE	199	0	FALSE	105	0	FALSE	78	0	FALSE	29	0	FALSE
10	104828474	+	CNNM2	7498	0.269672	TRUE	6710	0.328018	TRUE	141	0.148936	TRUE	65	0.0153846	FALSE	64	0	FALSE	37	0.027027	FALSE
10	104838552	+	CNNM2	286	0.0244755	FALSE	223	0.161435	TRUE	18	0	FALSE	10	0	FALSE	0		FALSE	0		FALSE
10	104839186	+	CNNM2	298	0.107383	TRUE	276	0.119565	TRUE	15	0	FALSE	20	0	FALSE	0		FALSE	0		FALSE
10	104840763	+	CNNM2	351	0.11396	TRUE	299	0.123746	TRUE	20	0.05	FALSE	28	0	FALSE	23	0	FALSE	0		FALSE
10	104840773	+	CNNM2	385	0.114286	TRUE	320	0.128125	TRUE	24	0.166667	FALSE	31	0	FALSE	23	0	FALSE	0		FALSE
10	104840805	+	CNNM2	272	0.132353	TRUE	239	0.133891	TRUE	24	0.208333	TRUE	28	0	FALSE	10	0	FALSE	0		FALSE
10	105037154	+	INA	85	0.0117647	FALSE	105	0.114286	TRUE	365	0	FALSE	0		FALSE	57	0	FALSE	37	0	FALSE
10	105048491	+	INA	18	0	FALSE	21	0.238095	TRUE	51	0	FALSE	0		FALSE	0		FALSE	0		FALSE
10	105110605	-	PCGF6	249	0.0281124	FALSE	479	0.154489	TRUE	159	0	FALSE	13	0	FALSE	73	0	FALSE	42	0.0238095	FALSE
10	105128033	+	TAF5	542	0.54428	TRUE	736	0.546196	TRUE	149	0.0268456	FALSE	12	0	FALSE	39	0	FALSE	28	0	FALSE
10	105128193	+	TAF5	919	0.603917	TRUE	903	0.6268	TRUE	170	0.0647059	FALSE	11	0	FALSE	53	0	FALSE	41	0	FALSE
10	105154150	-	USMG5	10	0	FALSE	0		FALSE	43	0.116279	TRUE	26	0	FALSE	43	0	FALSE	0		FALSE
10	105184930	+	PDCD11	19	0	FALSE	35	0.142857	TRUE	483	0	FALSE	118	0	FALSE	279	0	FALSE	185	0	FALSE
10	105344750	+	NEURL1	56	0	FALSE	74	0.121622	TRUE	56	0	FALSE	89	0	FALSE	0		FALSE	0		FALSE
10	105349323	+	NEURL1	215	0.213953	TRUE	313	0.175719	TRUE	59	0	FALSE	36	0	FALSE	0		FALSE	0		FALSE
10	105350016	+	NEURL1	352	0.142045	TRUE	371	0.145553	TRUE	92	0.0326087	FALSE	74	0	FALSE	0		FALSE	0		FALSE
10	105351599	+	NEURL1	40	0.175	TRUE	28	0.0714286	FALSE	0		FALSE	16	0	FALSE	0		FALSE	0		FALSE
10	105351697	+	NEURL1	55	0.745455	TRUE	71	0.957746	TRUE	0		FALSE	23	0	FALSE	0		FALSE	0		FALSE
10	105351901	+	NEURL1	40	0.125	TRUE	40	0	FALSE	0		FALSE	22	0	FALSE	0		FALSE	0		FALSE
10	105352031	+	NEURL1	39	0.666667	TRUE	37	0.675676	TRUE	11	0	FALSE	10	0	FALSE	0		FALSE	0		FALSE
10	105363259	-	SH3PXD2A	12	0.5	FALSE	27	0.185185	TRUE	28	0	FALSE	72	0	FALSE	75	0	FALSE	36	0	FALSE
10	105372651	-	SH3PXD2A	19	0.631579	FALSE	21	0.333333	TRUE	59	0	FALSE	84	0	FALSE	74	0	FALSE	28	0	FALSE
10	105372680	-	SH3PXD2A	23	0.652174	TRUE	31	0.709677	TRUE	66	0	FALSE	86	0	FALSE	80	0	FALSE	30	0	FALSE
10	105372710	-	SH3PXD2A	24	0.708333	TRUE	16	0.75	FALSE	65	0.0615385	FALSE	100	0.02	FALSE	86	0.0813953	FALSE	38	0.0263158	FALSE
10	105526924	-	SH3PXD2A	27	0.222222	TRUE	0		FALSE	34	0	FALSE	0		FALSE	0		FALSE	0		FALSE
10	105727268	+	SLK	18	0.5	FALSE	38	0.236842	TRUE	65	0.107692	TRUE	16	0	FALSE	0		FALSE	0		FALSE
10	105727326	+	SLK	38	0.578947	TRUE	78	0.474359	TRUE	85	0	FALSE	22	0	FALSE	10	0	FALSE	0		FALSE
10	105779601	+	SLK	46	0.108696	TRUE	118	0	FALSE	152	0	FALSE	58	0	FALSE	92	0	FALSE	46	0	FALSE
10	106072079	-	ITPRIP	34	0	FALSE	32	0.21875	TRUE	0		FALSE	10	0	FALSE	10	0	FALSE	0		FALSE
10	106072625	-	ITPRIP	90	0.155556	TRUE	74	0.216216	TRUE	21	0	FALSE	45	0	FALSE	60	0	FALSE	37	0	FALSE
10	106072879	-	ITPRIP	113	0.106195	TRUE	53	0	FALSE	54	0	FALSE	38	0	FALSE	108	0	FALSE	61	0	FALSE
10	106072970	-	ITPRIP	95	0.168421	TRUE	81	0.148148	TRUE	38	0	FALSE	44	0	FALSE	113	0	FALSE	63	0	FALSE
10	106073024	-	ITPRIP	84	0.869048	TRUE	74	0.905405	TRUE	37	0.027027	FALSE	61	0	FALSE	125	0	FALSE	93	0	FALSE
10	106073137	-	ITPRIP	79	0.0379747	FALSE	56	0.125	TRUE	27	0	FALSE	61	0	FALSE	95	0	FALSE	72	0	FALSE
10	106075140	-	ITPRIP	181	0.104972	TRUE	203	0.108374	TRUE	55	0	FALSE	87	0	FALSE	149	0	FALSE	48	0	FALSE
10	106075329	-	ITPRIP	100	0.1	TRUE	118	0	FALSE	42	0	FALSE	68	0	FALSE	86	0	FALSE	41	0	FALSE
10	106075677	-	ITPRIP	48	0.0833333	FALSE	101	0.227723	TRUE	24	0	FALSE	44	0	FALSE	53	0	FALSE	24	0	FALSE
10	106075817	-	ITPRIP	56	0.0892857	FALSE	84	0.154762	TRUE	15	0	FALSE	25	0	FALSE	32	0	FALSE	0		FALSE
10	106086359	+	RP11-127L20.3	0		FALSE	21	0.238095	TRUE	0		FALSE	0		FALSE	0		FALSE	0		FALSE
10	106098160	-	ITPRIP	32	0.1875	TRUE	32	0.125	FALSE	11	0	FALSE	20	0	FALSE	34	0	FALSE	0		FALSE
10	106139838	+	CCDC147	50	0	FALSE	47	0.106383	TRUE	0		FALSE	0		FALSE	0		FALSE	11	0	FALSE
10	106918732	+	SORCS3	30	0	FALSE	31	0.225806	TRUE	0		FALSE	0		FALSE	0		FALSE	0		FALSE
10	106960927	+	SORCS3	57	0.0175439	FALSE	24	0.208333	TRUE	0		FALSE	0		FALSE	0		FALSE	0		FALSE
10	108357150	-	SORCS1	21	0.333333	TRUE	31	0.16129	TRUE	0		FALSE	0		FALSE	0		FALSE	0		FALSE
10	1086249	-	IDI1	732	0.122951	TRUE	368	0.157609	TRUE	1253	0.00478851	FALSE	1075	0	FALSE	523	0.00191205	FALSE	1401	0.00356888	FALSE
10	1094964	-	IDI1	26	0.230769	TRUE	36	0.388889	TRUE	61	0	FALSE	40	0	FALSE	0		FALSE	0		FALSE
10	1102438	+	WDR37	164	0.182927	TRUE	168	0.0654762	FALSE	34	0	FALSE	29	0	FALSE	0		FALSE	0		FALSE
10	1102439	+	WDR37	163	0.251534	TRUE	166	0.301205	TRUE	34	0.0882353	FALSE	29	0	FALSE	0		FALSE	0		FALSE
10	11059982	+	CELF2	821	0.00365408	FALSE	947	0.0031679	FALSE	43	0.116279	TRUE	0		FALSE	0		FALSE	0		FALSE
10	111624697	-	XPNPEP1	63	0.126984	TRUE	51	0	FALSE	102	0.0588235	FALSE	227	0	FALSE	165	0	FALSE	239	0	FALSE
10	111642312	-	XPNPEP1	111	0.720721	TRUE	135	0.837037	TRUE	305	0.0262295	FALSE	391	0.00511509	FALSE	223	0.0313901	FALSE	202	0.039604	FALSE
10	111642313	-	XPNPEP1	112	0.0625	FALSE	137	0.145985	TRUE	305	0.00983607	FALSE	387	0.00258398	FALSE	225	0	FALSE	196	0	FALSE
10	111646083	-	XPNPEP1	97	0.752577	TRUE	125	0.84	TRUE	302	0.00331126	FALSE	387	0.00258398	FALSE	241	0.0124481	FALSE	189	0.042328	FALSE
10	111894356	+	ADD3	2315	0.779698	TRUE	2086	0.776127	TRUE	130	0.184615	TRUE	317	0.022082	FALSE	376	0.0744681	FALSE	437	0.107551	TRUE
10	111967547	+	MXI1	123	0.219512	TRUE	161	0.285714	TRUE	0		FALSE	60	0	FALSE	0		FALSE	0		FALSE
10	111967563	+	MXI1	163	0.104294	TRUE	211	0.170616	TRUE	0		FALSE	63	0	FALSE	0		FALSE	0		FALSE
10	112257707	+	DUSP5	834	0.117506	TRUE	1273	0.113119	TRUE	159	0.0503145	FALSE	53	0	FALSE	26	0.0384615	FALSE	10	0	FALSE
10	112257718	+	DUSP5	1005	0.355224	TRUE	1428	0.384454	TRUE	201	0.00995025	FALSE	71	0	FALSE	33	0	FALSE	26	0	FALSE
10	112269785	+	DUSP5	2673	0.0920314	FALSE	2632	0.111702	TRUE	292	0.0239726	FALSE	171	0	FALSE	93	0	FALSE	90	0	FALSE
10	112269986	+	DUSP5	3683	0.663046	TRUE	3285	0.696499	TRUE	524	0.0477099	FALSE	186	0.016129	FALSE	81	0.0246914	FALSE	85	0	FALSE
10	112270391	+	DUSP5	3575	0.0651748	FALSE	2898	0.117322	TRUE	549	0.00546448	FALSE	199	0	FALSE	112	0	FALSE	133	0	FALSE
10	112328714	+	SMC3	868	0.0564516	FALSE	896	0.146205	TRUE	297	0.010101	FALSE	32	0	FALSE	163	0.00613497	FALSE	45	0	FALSE
10	112540862	+	RBM20	0		FALSE	37	0.189189	TRUE	0		FALSE	0		FALSE	0		FALSE	0		FALSE
10	112540913	+	RBM20	0		FALSE	24	0.208333	TRUE	0		FALSE	0		FALSE	0		FALSE	0		FALSE
10	112541140	+	RBM20	11	0.272727	FALSE	24	0.583333	TRUE	0		FALSE	0		FALSE	0		FALSE	0		FALSE
10	112541256	+	RBM20	21	0.52381	TRUE	35	0.885714	TRUE	0		FALSE	0		FALSE	0		FALSE	0		FALSE
10	112541257	+	RBM20	21	0.952381	TRUE	35	1	TRUE	0		FALSE	0		FALSE	0		FALSE	0		FALSE
10	112570214	+	RBM20	10	0.3	FALSE	23	0.347826	TRUE	0		FALSE	0		FALSE	0		FALSE	0		FALSE
10	112572447	+	RBM20	11	0	FALSE	21	0.285714	TRUE	0		FALSE	0		FALSE	0		FALSE	0		FALSE
10	112583244	+	RBM20	27	0	FALSE	22	0.272727	TRUE	0		FALSE	0		FALSE	0		FALSE	0		FALSE
10	112595909	+	RBM20	20	0.4	TRUE	21	0.47619	TRUE	0		FALSE	0		FALSE	0		FALSE	0		FALSE
10	112769112	+	SHOC2	104	0.134615	TRUE	78	0.205128	TRUE	47	0	FALSE	15	0	FALSE	0		FALSE	0		FALSE
10	11299776	+	CELF2	1380	0.154348	TRUE	1329	0.158014	TRUE	44	0.181818	TRUE	16	0	FALSE	90	0	FALSE	33	0	FALSE
10	11356121	+	CELF2	602	0.5299	TRUE	678	0.553097	TRUE	17	0.352941	FALSE	0		FALSE	54	0	FALSE	12	0	FALSE
10	11359746	-	CELF2-AS1	42	0.357143	TRUE	26	0.192308	TRUE	0		FALSE	0		FALSE	0		FALSE	0		FALSE
10	11359839	-	CELF2-AS1	37	0.594595	TRUE	15	0.666667	FALSE	0		FALSE	0		FALSE	0		FALSE	0		FALSE
10	11375233	+	CELF2	49	0.102041	TRUE	11	0	FALSE	0		FALSE	0		FALSE	32	0	FALSE	33	0	FALSE
10	113910148	-	GPAM	41	0	FALSE	28	0.178571	TRUE	47	0	FALSE	0		FALSE	25	0	FALSE	24	0	FALSE
10	113912277	-	GPAM	56	0	FALSE	48	0.104167	TRUE	52	0	FALSE	0		FALSE	26	0	FALSE	0		FALSE
10	113912421	-	GPAM	59	0.355932	TRUE	35	0.628571	TRUE	39	0	FALSE	0		FALSE	0		FALSE	0		FALSE
10	113912545	-	GPAM	62	0.0806452	FALSE	21	0.238095	TRUE	33	0.121212	FALSE	0		FALSE	0		FALSE	0		FALSE
10	113913162	-	GPAM	178	0.0280899	FALSE	100	0.11	TRUE	85	0	FALSE	18	0.166667	FALSE	10	0	FALSE	0		FALSE
10	113919693	-	GPAM	281	0.256228	TRUE	190	0.236842	TRUE	144	0	FALSE	23	0	FALSE	32	0	FALSE	0		FALSE
10	114164304	+	ACSL5	30	0	FALSE	33	0.212121	TRUE	0		FALSE	0		FALSE	0		FALSE	0		FALSE
10	114164331	+	ACSL5	28	0.142857	FALSE	27	0.259259	TRUE	0		FALSE	0		FALSE	0		FALSE	0		FALSE
10	114171692	+	ACSL5	31	0	FALSE	30	0.166667	TRUE	0		FALSE	0		FALSE	0		FALSE	0		FALSE
10	114200409	-	ZDHHC6	50	0.04	FALSE	42	0.119048	TRUE	207	0.00966184	FALSE	70	0	FALSE	63	0	FALSE	58	0	FALSE
10	114208697	+	VTI1A	55	0.509091	TRUE	53	0.433962	TRUE	50	0	FALSE	26	0	FALSE	47	0.0212766	FALSE	67	0.0298507	FALSE
10	114575336	+	VTI1A	26	0.538462	TRUE	29	0.586207	TRUE	25	0	FALSE	0		FALSE	0		FALSE	0		FALSE
10	114575615	+	VTI1A	85	0.105882	TRUE	101	0.188119	TRUE	55	0	FALSE	21	0	FALSE	20	0	FALSE	0		FALSE
10	114576119	+	VTI1A	22	0	FALSE	30	0	FALSE	24	0	FALSE	21	0.238095	TRUE	0		FALSE	0		FALSE
10	114576778	+	VTI1A	56	0.142857	TRUE	60	0.0666667	FALSE	34	0	FALSE	40	0	FALSE	35	0	FALSE	0		FALSE
10	114584150	+	RP11-57H14.4	0		FALSE	0		FALSE	22	0.227273	TRUE	23	0	FALSE	0		FALSE	0		FALSE
10	114710701	+	TCF7L2	189	0.417989	TRUE	188	0.393617	TRUE	483	0.00414079	FALSE	19	0	FALSE	146	0.0205479	FALSE	101	0	FALSE
10	114724315	+	TCF7L2	46	0.0869565	FALSE	73	0.191781	TRUE	158	0	FALSE	0		FALSE	32	0	FALSE	0		FALSE
10	1149698	+	WDR37	948	0.709916	TRUE	999	0.694695	TRUE	88	0.102273	TRUE	70	0	FALSE	47	0	FALSE	13	0	FALSE
10	1149739	+	WDR37	1212	0.291254	TRUE	1276	0.20768	TRUE	81	0.0987654	FALSE	99	0	FALSE	62	0	FALSE	14	0	FALSE
10	11504148	-	USP6NL	63	0.111111	TRUE	57	0.105263	TRUE	25	0	FALSE	0		FALSE	13	0	FALSE	0		FALSE
10	11504304	-	USP6NL	121	0.0661157	FALSE	212	0.132075	TRUE	38	0	FALSE	19	0	FALSE	19	0	FALSE	0		FALSE
10	11505205	-	USP6NL	395	0.0987342	FALSE	280	0.142857	TRUE	108	0	FALSE	42	0	FALSE	52	0	FALSE	37	0	FALSE
10	11505244	-	USP6NL	325	0.0430769	FALSE	309	0.100324	TRUE	92	0	FALSE	61	0	FALSE	68	0	FALSE	55	0	FALSE
10	11505636	-	USP6NL	709	0.218618	TRUE	804	0.245025	TRUE	171	0.00584795	FALSE	117	0	FALSE	135	0	FALSE	96	0	FALSE
10	115341787	+	HABP2	4221	0.147358	TRUE	4064	0.187746	TRUE	38	0.0789474	FALSE	0		FALSE	0		FALSE	0		FALSE
10	115348456	+	HABP2	924	0.11039	TRUE	1097	0.094804	FALSE	0		FALSE	0		FALSE	0		FALSE	0		FALSE
10	115349217	+	HABP2	946	0.103594	TRUE	888	0.103604	TRUE	0		FALSE	0		FALSE	0		FALSE	0		FALSE
10	115486070	+	CASP7	63	0.0634921	FALSE	89	0.146067	TRUE	0		FALSE	85	0	FALSE	10	0	FALSE	0		FALSE
10	115489579	+	CASP7	35	0.142857	TRUE	42	0.0714286	FALSE	0		FALSE	34	0	FALSE	0		FALSE	0		FALSE
10	115661523	+	NHLRC2	443	0.458239	TRUE	526	0.486692	TRUE	140	0.0142857	FALSE	32	0	FALSE	38	0	FALSE	0		FALSE
10	115884005	-	C10orf118	50	0	FALSE	54	0.111111	TRUE	16	0	FALSE	0		FALSE	0		FALSE	0		FALSE
10	116056751	-	AFAP1L2	315	0.0761905	FALSE	306	0.124183	TRUE	10	0	FALSE	0		FALSE	55	0	FALSE	10	0	FALSE
10	116060274	-	AFAP1L2	217	0.18894	TRUE	270	0.237037	TRUE	0		FALSE	0		FALSE	0		FALSE	0		FALSE
10	116062232	-	AFAP1L2	263	0.334601	TRUE	296	0.320946	TRUE	0		FALSE	0		FALSE	36	0	FALSE	0		FALSE
10	116064510	-	AFAP1L2	363	0.490358	TRUE	390	0.433333	TRUE	0		FALSE	0		FALSE	24	0	FALSE	0		FALSE
10	116073646	-	AFAP1L2	562	0.396797	TRUE	728	0.498626	TRUE	10	0.4	FALSE	0		FALSE	49	0	FALSE	0		FALSE
10	116073798	-	AFAP1L2	242	0.0909091	FALSE	387	0.129199	TRUE	0		FALSE	0		FALSE	0		FALSE	0		FALSE
10	116100441	-	AFAP1L2	650	0.286154	TRUE	714	0.326331	TRUE	21	0.142857	FALSE	0		FALSE	11	0	FALSE	0		FALSE
10	116193746	-	ABLIM1	35	0.0571429	FALSE	37	0.297297	TRUE	0		FALSE	144	0.0138889	FALSE	136	0.0441176	FALSE	67	0.0447761	FALSE
10	116195475	-	ABLIM1	46	0.326087	TRUE	33	0.393939	TRUE	0		FALSE	172	0	FALSE	118	0	FALSE	41	0.0487805	FALSE
10	116925370	+	ATRNL1	28	0.25	TRUE	43	0.55814	TRUE	0		FALSE	10	0	FALSE	0		FALSE	10	0	FALSE
10	117026336	+	ATRNL1	26	0.384615	TRUE	40	0.075	FALSE	0		FALSE	0		FALSE	0		FALSE	0		FALSE
10	117026387	+	ATRNL1	28	0.107143	FALSE	54	0.111111	TRUE	0		FALSE	0		FALSE	0		FALSE	0		FALSE
10	117040923	+	ATRNL1	86	0.104651	TRUE	64	0.03125	FALSE	0		FALSE	15	0	FALSE	0		FALSE	0		FALSE
10	117040936	+	ATRNL1	83	0	FALSE	62	0.112903	TRUE	0		FALSE	16	0	FALSE	0		FALSE	0		FALSE
10	1176332	+	WDR37	1016	0.197835	TRUE	854	0.197892	TRUE	105	0	FALSE	115	0	FALSE	84	0	FALSE	84	0	FALSE
10	1176381	+	WDR37	926	0.471922	TRUE	777	0.445302	TRUE	95	0.0105263	FALSE	85	0.0117647	FALSE	67	0.0149254	FALSE	62	0	FALSE
10	1177102	+	WDR37	458	0.131004	TRUE	502	0.059761	FALSE	28	0.0714286	FALSE	27	0	FALSE	11	0	FALSE	26	0	FALSE
10	117818510	-	GFRA1	29	0.344828	TRUE	15	0.4	FALSE	0		FALSE	0		FALSE	0		FALSE	0		FALSE
10	117823991	-	GFRA1	27	0.296296	TRUE	28	0.392857	TRUE	0		FALSE	0		FALSE	0		FALSE	0		FALSE
10	11784605	+	ECHDC3	0		FALSE	23	0.347826	TRUE	14	0	FALSE	144	0	FALSE	62	0	FALSE	59	0	FALSE
10	11805412	+	ECHDC3	37	0.135135	TRUE	33	0	FALSE	25	0	FALSE	418	0	FALSE	160	0	FALSE	214	0	FALSE
10	11805444	+	ECHDC3	14	0.5	FALSE	25	0.72	TRUE	24	0	FALSE	321	0.00311526	FALSE	145	0	FALSE	178	0	FALSE
10	11805551	+	ECHDC3	21	0.285714	TRUE	46	0.130435	TRUE	39	0	FALSE	311	0.00321543	FALSE	170	0	FALSE	177	0	FALSE
10	118424125	-	C10orf82	259	0.0888031	FALSE	199	0.155779	TRUE	0		FALSE	0		FALSE	12	0	FALSE	34	0	FALSE
10	118429463	-	C10orf82	45	0	FALSE	39	0.153846	TRUE	0		FALSE	0		FALSE	0		FALSE	0		FALSE
10	118434376	-	HSPA12A	79	0.0253165	FALSE	58	0.103448	TRUE	0		FALSE	77	0	FALSE	0		FALSE	0		FALSE
10	118434445	-	HSPA12A	136	0.161765	TRUE	134	0.231343	TRUE	0		FALSE	128	0	FALSE	0		FALSE	0		FALSE
10	118434846	-	HSPA12A	93	0.129032	TRUE	57	0.0175439	FALSE	0		FALSE	77	0	FALSE	0		FALSE	0		FALSE
10	118440665	-	HSPA12A	153	0.490196	TRUE	143	0.461538	TRUE	0		FALSE	140	0	FALSE	0		FALSE	0		FALSE
10	118464778	-	HSPA12A	76	0.131579	TRUE	65	0	FALSE	0		FALSE	45	0	FALSE	0		FALSE	0		FALSE
10	118592784	-	RP11-539I5.1	35	0.142857	TRUE	11	0	FALSE	0		FALSE	0		FALSE	0		FALSE	0		FALSE
10	118592832	-	RP11-539I5.1	27	0	FALSE	31	0.193548	TRUE	0		FALSE	0		FALSE	0		FALSE	0		FALSE
10	118687394	-	KIAA1598	93	0.107527	TRUE	169	0.0769231	FALSE	26	0	FALSE	11	0	FALSE	0		FALSE	0		FALSE
10	118807986	-	KIAA1598	134	0.246269	TRUE	161	0.242236	TRUE	0		FALSE	0		FALSE	0		FALSE	0		FALSE
10	118885874	-	KIAA1598	90	0	FALSE	56	0.142857	TRUE	0		FALSE	0		FALSE	0		FALSE	0		FALSE
10	118960734	+	KCNK18	262	0.179389	TRUE	182	0.214286	TRUE	0		FALSE	0		FALSE	0		FALSE	0		FALSE
10	119000607	+	SLC18A2	0		FALSE	52	0.25	TRUE	0		FALSE	0		FALSE	0		FALSE	0		FALSE
10	119000690	+	SLC18A2	48	0.104167	TRUE	122	0.057377	FALSE	0		FALSE	0		FALSE	0		FALSE	0		FALSE
10	119040622	-	PDZD8	0		FALSE	0		FALSE	51	0.117647	TRUE	0		FALSE	44	0	FALSE	35	0	FALSE
10	119042908	-	PDZD8	33	0.0606061	FALSE	34	0.205882	TRUE	42	0	FALSE	0		FALSE	0		FALSE	0		FALSE
10	119042976	-	PDZD8	46	0	FALSE	49	0.102041	TRUE	64	0	FALSE	10	0	FALSE	32	0	FALSE	13	0	FALSE
10	11904828	-	PROSER2-AS1	45	0.133333	TRUE	31	0.0322581	FALSE	16	0	FALSE	0		FALSE	0		FALSE	0		FALSE
10	11908685	+	PROSER2	577	0.490468	TRUE	767	0.494133	TRUE	150	0.02	FALSE	12	0	FALSE	76	0	FALSE	36	0	FALSE
10	11911748	+	PROSER2	361	0.235457	TRUE	458	0.220524	TRUE	98	0	FALSE	16	0	FALSE	70	0	FALSE	39	0	FALSE
10	11912222	+	PROSER2	434	0.117512	TRUE	724	0.133978	TRUE	155	0	FALSE	12	0	FALSE	57	0	FALSE	42	0	FALSE
10	11912535	+	PROSER2	686	0.16035	TRUE	568	0.228873	TRUE	148	0.0135135	FALSE	0		FALSE	106	0.00943396	FALSE	80	0.025	FALSE
10	119134142	-	PDZD8	97	0.0103093	FALSE	157	0.101911	TRUE	201	0	FALSE	34	0	FALSE	89	0	FALSE	40	0	FALSE
10	11929947	-	PROSER2-AS1	200	0.135	TRUE	261	0.0689655	FALSE	185	0	FALSE	0		FALSE	0		FALSE	0		FALSE
10	119805534	-	RAB11FIP2	48	0.104167	TRUE	30	0	FALSE	87	0	FALSE	25	0	FALSE	25	0	FALSE	0		FALSE
10	119805883	-	RAB11FIP2	46	0.217391	TRUE	56	0.392857	TRUE	133	0	FALSE	23	0	FALSE	11	0	FALSE	0		FALSE
10	120101399	-	FAM204A	106	0.169811	TRUE	89	0.292135	TRUE	51	0	FALSE	44	0	FALSE	40	0	FALSE	33	0	FALSE
10	12021141	-	UPF2	87	0.137931	TRUE	79	0.189873	TRUE	207	0	FALSE	22	0	FALSE	83	0	FALSE	31	0	FALSE
10	120441966	-	CACUL1	172	0.127907	TRUE	132	0.356061	TRUE	87	0	FALSE	30	0	FALSE	35	0	FALSE	33	0	FALSE
10	120444519	-	CACUL1	111	0.036036	FALSE	129	0.124031	TRUE	40	0	FALSE	13	0	FALSE	0		FALSE	0		FALSE
10	120789328	+	NANOS1	8308	0.217862	TRUE	9736	0.269926	TRUE	328	0.10061	TRUE	0		FALSE	25	0	FALSE	33	0	FALSE
10	120790114	+	NANOS1	12211	0.137417	TRUE	14936	0.172335	TRUE	421	0.0380048	FALSE	55	0	FALSE	45	0	FALSE	88	0	FALSE
10	120801833	-	EIF3A	33	0.030303	FALSE	56	0.160714	TRUE	191	0	FALSE	238	0	FALSE	656	0.00152439	FALSE	760	0.00263158	FALSE
10	120840173	-	EIF3A	111	0.117117	TRUE	120	0.216667	TRUE	570	0	FALSE	168	0	FALSE	316	0	FALSE	222	0.00900901	FALSE
10	120840289	-	EIF3A	30	0.2	TRUE	25	0.8	TRUE	232	0.0301724	FALSE	66	0	FALSE	131	0	FALSE	80	0.0125	FALSE
10	120897039	+	FAM45A	0		FALSE	20	0.25	TRUE	11	0	FALSE	0		FALSE	10	0	FALSE	38	0	FALSE
10	120900471	-	SFXN4	70	0	FALSE	53	0.132075	TRUE	62	0	FALSE	18	0	FALSE	28	0	FALSE	72	0	FALSE
10	120900703	-	SFXN4	299	0.0401338	FALSE	259	0.119691	TRUE	177	0	FALSE	54	0	FALSE	105	0	FALSE	209	0.00478469	FALSE
10	120925109	-	SFXN4	277	0.212996	TRUE	188	0.276596	TRUE	201	0	FALSE	33	0	FALSE	68	0.0294118	FALSE	70	0.0571429	FALSE
10	120925175	-	SFXN4	33	0.393939	TRUE	13	0.538462	FALSE	28	0	FALSE	0		FALSE	11	0	FALSE	12	0	FALSE
10	12111114	+	DHTKD1	79	0.177215	TRUE	89	0.269663	TRUE	126	0	FALSE	37	0	FALSE	83	0	FALSE	39	0	FALSE
10	121196352	+	GRK5	344	0.284884	TRUE	367	0.294278	TRUE	18	0.0555556	FALSE	97	0	FALSE	0		FALSE	0		FALSE
10	121203178	+	GRK5	219	0.146119	TRUE	296	0.125	TRUE	14	0	FALSE	130	0	FALSE	0		FALSE	0		FALSE
10	121207694	+	GRK5	366	0.0819672	FALSE	416	0.117788	TRUE	32	0	FALSE	165	0	FALSE	0		FALSE	0		FALSE
10	121212284	+	GRK5	243	0.522634	TRUE	329	0.56535	TRUE	22	0.0454545	FALSE	71	0	FALSE	0		FALSE	0		FALSE
10	12129721	+	DHTKD1	207	0.21256	TRUE	210	0.228571	TRUE	353	0.00566572	FALSE	72	0	FALSE	207	0.00483092	FALSE	97	0	FALSE
10	121356134	-	TIAL1	26	0	FALSE	42	0.119048	TRUE	86	0	FALSE	0		FALSE	11	0	FALSE	0		FALSE
10	121485624	+	INPP5F	79	0.0632911	FALSE	117	0.102564	TRUE	0		FALSE	0		FALSE	0		FALSE	0		FALSE
10	121485632	+	INPP5F	94	0.234043	TRUE	145	0.317241	TRUE	18	0	FALSE	0		FALSE	0		FALSE	0		FALSE
10	121485633	+	INPP5F	99	0.313131	TRUE	145	0.144828	TRUE	18	0	FALSE	0		FALSE	0		FALSE	0		FALSE
10	121587204	+	INPP5F	322	0.186335	TRUE	428	0.151869	TRUE	105	0.00952381	FALSE	0		FALSE	68	0	FALSE	40	0	FALSE
10	121589892	-	MCMBP	69	0.115942	TRUE	103	0.0873786	FALSE	40	0	FALSE	14	0	FALSE	18	0	FALSE	32	0	FALSE
10	121602905	-	MCMBP	2843	0.0816039	FALSE	2248	0.100534	TRUE	600	0.00666667	FALSE	204	0.00980392	FALSE	464	0	FALSE	344	0.00872093	FALSE
10	12160844	+	DHTKD1	89	0.247191	TRUE	114	0.324561	TRUE	98	0.0306122	FALSE	43	0	FALSE	96	0	FALSE	55	0	FALSE
10	121632143	-	MCMBP	2936	0.0875341	FALSE	2810	0.102491	TRUE	802	0.00872818	FALSE	255	0.00784314	FALSE	429	0	FALSE	274	0	FALSE
10	121632349	-	MCMBP	427	0.0819672	FALSE	383	0.122715	TRUE	94	0	FALSE	22	0	FALSE	44	0	FALSE	22	0	FALSE
10	121658107	+	SEC23IP	134	0.149254	TRUE	134	0.164179	TRUE	52	0	FALSE	14	0	FALSE	0		FALSE	10	0	FALSE
10	121671627	+	SEC23IP	524	0.179389	TRUE	466	0.184549	TRUE	198	0	FALSE	177	0	FALSE	193	0.00518135	FALSE	136	0	FALSE
10	12171710	+	SEC61A2	39	0.179487	TRUE	21	0.666667	TRUE	0		FALSE	0		FALSE	13	0	FALSE	24	0	FALSE
10	12198975	+	SEC61A2	86	0	FALSE	59	0.118644	TRUE	24	0	FALSE	0		FALSE	65	0	FALSE	37	0	FALSE
10	12208598	-	NUDT5	24	0	FALSE	28	0.285714	TRUE	25	0	FALSE	11	0	FALSE	51	0	FALSE	31	0	FALSE
10	122610906	+	WDR11	559	0.847943	TRUE	427	0.922717	TRUE	39	0.128205	TRUE	0		FALSE	0		FALSE	0		FALSE
10	122643313	+	WDR11	642	0.21028	TRUE	627	0.15311	TRUE	182	0.010989	FALSE	51	0	FALSE	137	0	FALSE	84	0	FALSE
10	122664258	+	WDR11	289	0.33218	TRUE	356	0.573034	TRUE	145	0.00689655	FALSE	63	0	FALSE	164	0.0853659	FALSE	130	0.0538462	FALSE
10	122664274	+	WDR11	316	0.117089	TRUE	380	0.105263	TRUE	149	0	FALSE	64	0	FALSE	173	0	FALSE	144	0	FALSE
10	122665539	+	WDR11	29	0.0689655	FALSE	31	0.322581	TRUE	53	0	FALSE	0		FALSE	0		FALSE	0		FALSE
10	122665540	+	WDR11	29	0.103448	FALSE	32	0.21875	TRUE	53	0	FALSE	0		FALSE	0		FALSE	0		FALSE
10	122668240	+	WDR11	436	0.227064	TRUE	376	0.194149	TRUE	216	0	FALSE	141	0	FALSE	350	0.0142857	FALSE	397	0.00251889	FALSE
10	122668241	+	WDR11	438	0.06621	FALSE	375	0.104	TRUE	210	0	FALSE	141	0	FALSE	350	0.00571429	FALSE	395	0	FALSE
10	123263435	-	FGFR2	174	0.132184	TRUE	150	0.2	TRUE	279	0.00716846	FALSE	0		FALSE	308	0	FALSE	108	0.0185185	FALSE
10	123279634	-	FGFR2	191	0.146597	TRUE	155	0.283871	TRUE	326	0.00306748	FALSE	0		FALSE	397	0	FALSE	200	0	FALSE
10	123279660	-	FGFR2	168	0.904762	TRUE	180	0.85	TRUE	304	0.0296053	FALSE	0		FALSE	389	0.0437018	FALSE	195	0.0564103	FALSE
10	123279677	-	FGFR2	147	0.0748299	FALSE	158	0.14557	TRUE	257	0.00389105	FALSE	0		FALSE	332	0.0150602	FALSE	176	0.00568182	FALSE
10	123357484	-	FGFR2	29	0	FALSE	48	0.104167	TRUE	342	0	FALSE	0		FALSE	360	0	FALSE	175	0	FALSE
10	123357539	-	FGFR2	19	0.157895	FALSE	34	0.676471	TRUE	209	0.0191388	FALSE	0		FALSE	194	0.00515464	FALSE	98	0.0102041	FALSE
10	123673395	-	ATE1	534	0.0543071	FALSE	535	0.100935	TRUE	273	0	FALSE	38	0	FALSE	67	0	FALSE	39	0	FALSE
10	123718885	-	NSMCE4A	2238	0.126452	TRUE	1692	0.144799	TRUE	321	0.00311526	FALSE	120	0	FALSE	827	0	FALSE	1443	0	FALSE
10	123733980	-	NSMCE4A	1061	0.0584354	FALSE	1208	0.10596	TRUE	108	0.00925926	FALSE	14	0	FALSE	52	0	FALSE	94	0	FALSE
10	123734004	-	NSMCE4A	904	0.222345	TRUE	972	0.240741	TRUE	100	0.01	FALSE	13	0	FALSE	42	0.0238095	FALSE	75	0	FALSE
10	123734492	-	NSMCE4A	347	0.074928	FALSE	295	0.108475	TRUE	450	0.00888889	FALSE	130	0	FALSE	628	0	FALSE	785	0	FALSE
10	123734493	-	NSMCE4A	349	0.189112	TRUE	299	0.160535	TRUE	451	0	FALSE	135	0	FALSE	627	0	FALSE	783	0	FALSE
10	123872560	+	TACC2	57	0.157895	TRUE	63	0.174603	TRUE	28	0	FALSE	0		FALSE	28	0	FALSE	13	0	FALSE
10	123872592	+	TACC2	66	0.333333	TRUE	87	0.45977	TRUE	29	0	FALSE	0		FALSE	43	0	FALSE	11	0	FALSE
10	123872624	+	TACC2	74	0.108108	TRUE	79	0.0886076	FALSE	31	0	FALSE	0		FALSE	56	0.0178571	FALSE	11	0	FALSE
10	123923219	+	TACC2	49	0.122449	TRUE	117	0.0854701	FALSE	14	0.0714286	FALSE	0		FALSE	69	0	FALSE	26	0	FALSE
10	123923341	+	TACC2	53	0.132075	TRUE	60	0.05	FALSE	24	0	FALSE	0		FALSE	84	0	FALSE	18	0	FALSE
10	123923343	+	TACC2	49	0.346939	TRUE	60	0.1	TRUE	25	0	FALSE	0		FALSE	84	0	FALSE	18	0	FALSE
10	123985986	+	TACC2	136	0.117647	TRUE	197	0.177665	TRUE	65	0.0153846	FALSE	0		FALSE	127	0	FALSE	77	0	FALSE
10	123988996	+	TACC2	0		FALSE	24	0.458333	TRUE	17	0	FALSE	0		FALSE	0		FALSE	0		FALSE
10	124008590	+	TACC2	362	0.135359	TRUE	369	0.157182	TRUE	199	0	FALSE	12	0	FALSE	618	0	FALSE	579	0	FALSE
10	124190719	+	PLEKHA1	109	0.266055	TRUE	144	0.201389	TRUE	147	0	FALSE	0		FALSE	0		FALSE	52	0	FALSE
10	124330409	+	DMBT1	47	0.106383	TRUE	25	0.24	TRUE	0		FALSE	0		FALSE	0		FALSE	0		FALSE
10	124330439	+	DMBT1	52	0.903846	TRUE	21	1	TRUE	0		FALSE	0		FALSE	0		FALSE	0		FALSE
10	124331863	+	DMBT1	36	0.166667	TRUE	21	0.0952381	FALSE	0		FALSE	0		FALSE	0		FALSE	0		FALSE
10	124335965	+	DMBT1	57	0.175439	TRUE	36	0.0833333	FALSE	0		FALSE	0		FALSE	0		FALSE	0		FALSE
10	124336113	+	DMBT1	95	0.2	TRUE	95	0.0631579	FALSE	0		FALSE	0		FALSE	0		FALSE	0		FALSE
10	124336146	+	DMBT1	93	0.344086	TRUE	103	0.291262	TRUE	0		FALSE	0		FALSE	0		FALSE	0		FALSE
10	124339150	+	DMBT1	77	0.181818	TRUE	60	0.416667	TRUE	0		FALSE	0		FALSE	0		FALSE	0		FALSE
10	124339325	+	DMBT1	73	0.0547945	FALSE	73	0.493151	TRUE	0		FALSE	0		FALSE	0		FALSE	0		FALSE
10	124340393	+	DMBT1	21	0.0952381	FALSE	56	0.142857	TRUE	0		FALSE	0		FALSE	0		FALSE	0		FALSE
10	124342172	+	DMBT1	24	0.416667	TRUE	33	0.212121	TRUE	0		FALSE	0		FALSE	0		FALSE	0		FALSE
10	124345632	+	DMBT1	35	0.257143	TRUE	31	0.387097	TRUE	0		FALSE	0		FALSE	0		FALSE	0		FALSE
10	124345774	+	DMBT1	44	0.363636	TRUE	39	0.564103	TRUE	0		FALSE	0		FALSE	0		FALSE	0		FALSE
10	124352019	+	DMBT1	0		FALSE	46	0.391304	TRUE	0		FALSE	0		FALSE	0		FALSE	0		FALSE
10	124353096	+	DMBT1	14	0.0714286	FALSE	53	0.132075	TRUE	0		FALSE	0		FALSE	0		FALSE	0		FALSE
10	124353100	+	DMBT1	14	0	FALSE	56	0.125	TRUE	0		FALSE	0		FALSE	0		FALSE	0		FALSE
10	124354875	+	DMBT1	29	0.37931	TRUE	28	0.0357143	FALSE	0		FALSE	0		FALSE	0		FALSE	0		FALSE
10	124355010	+	DMBT1	64	0.046875	FALSE	50	0.14	TRUE	0		FALSE	0		FALSE	0		FALSE	0		FALSE
10	124355017	+	DMBT1	63	0.047619	FALSE	52	0.153846	TRUE	0		FALSE	0		FALSE	0		FALSE	0		FALSE
10	124355050	+	DMBT1	61	0.0655738	FALSE	47	0.106383	TRUE	0		FALSE	0		FALSE	0		FALSE	0		FALSE
10	124358346	+	DMBT1	59	0.0338983	FALSE	54	0.12963	TRUE	0		FALSE	0		FALSE	0		FALSE	0		FALSE
10	124377731	+	DMBT1	59	0.152542	TRUE	77	0	FALSE	0		FALSE	0		FALSE	0		FALSE	0		FALSE
10	124377764	+	DMBT1	54	0.0555556	FALSE	67	0.19403	TRUE	0		FALSE	0		FALSE	0		FALSE	0		FALSE
10	124380647	+	DMBT1	58	0.0344828	FALSE	69	0.173913	TRUE	0		FALSE	0		FALSE	0		FALSE	0		FALSE
10	124380771	+	DMBT1	44	0.136364	TRUE	46	0.173913	TRUE	0		FALSE	0		FALSE	0		FALSE	0		FALSE
10	124389405	+	DMBT1	23	0.434783	TRUE	22	0.272727	TRUE	0		FALSE	0		FALSE	0		FALSE	0		FALSE
10	124392771	+	DMBT1	43	0	FALSE	48	0.104167	TRUE	0		FALSE	0		FALSE	0		FALSE	0		FALSE
10	124395699	+	DMBT1	44	0.113636	TRUE	20	0	FALSE	0		FALSE	0		FALSE	0		FALSE	0		FALSE
10	124396694	+	DMBT1	42	0.119048	TRUE	16	0	FALSE	0		FALSE	0		FALSE	0		FALSE	0		FALSE
10	124399612	+	DMBT1	52	0	FALSE	60	0.116667	TRUE	0		FALSE	0		FALSE	0		FALSE	0		FALSE
10	124403102	+	DMBT1	73	0.0136986	FALSE	43	0.209302	TRUE	0		FALSE	0		FALSE	0		FALSE	0		FALSE
10	124610046	-	CUZD1	71	0.0985915	FALSE	45	0.155556	TRUE	24	0	FALSE	0		FALSE	16	0	FALSE	0		FALSE
10	124758026	-	IKZF5	99	0.131313	TRUE	91	0.120879	TRUE	130	0	FALSE	54	0	FALSE	45	0	FALSE	13	0	FALSE
10	124800825	+	ACADSB	220	0.481818	TRUE	149	0.530201	TRUE	105	0.0190476	FALSE	10	0	FALSE	129	0	FALSE	57	0.0350877	FALSE
10	124914574	+	BUB3	1553	0.871861	TRUE	1545	0.912621	TRUE	939	0.0447284	FALSE	124	0.0322581	FALSE	619	0.108239	TRUE	634	0.100946	TRUE
10	124922315	+	BUB3	492	0.128049	TRUE	486	0.0946502	FALSE	209	0	FALSE	36	0	FALSE	181	0.0110497	FALSE	243	0	FALSE
10	125248725	+	RP11-282I1.1	39	0.0512821	FALSE	45	0.155556	TRUE	0		FALSE	0		FALSE	0		FALSE	0		FALSE
10	125601947	-	CPXM2	46	0	FALSE	52	0.115385	TRUE	0		FALSE	0		FALSE	70	0	FALSE	41	0	FALSE
10	125639745	-	CPXM2	43	0	FALSE	56	0.107143	TRUE	0		FALSE	0		FALSE	42	0	FALSE	25	0	FALSE
10	125767817	-	CHST15	168	0.363095	TRUE	174	0.310345	TRUE	23	0	FALSE	0		FALSE	23	0	FALSE	44	0	FALSE
10	125768338	-	CHST15	285	0.245614	TRUE	307	0.368078	TRUE	38	0	FALSE	0		FALSE	39	0	FALSE	56	0	FALSE
10	125804177	-	CHST15	91	0.263736	TRUE	75	0.106667	TRUE	30	0.0666667	FALSE	0		FALSE	38	0	FALSE	25	0	FALSE
10	126090362	-	OAT	2876	0.232962	TRUE	2282	0.266433	TRUE	1836	0.00490196	FALSE	190	0.0105263	FALSE	603	0.00331675	FALSE	708	0	FALSE
10	126090363	-	OAT	2896	0.379144	TRUE	2277	0.4361	TRUE	1845	0.00867209	FALSE	196	0.00510204	FALSE	607	0.0247117	FALSE	712	0	FALSE
10	126100631	-	OAT	1205	0.324481	TRUE	1363	0.386647	TRUE	861	0.00348432	FALSE	57	0	FALSE	175	0	FALSE	130	0.00769231	FALSE
10	126100693	-	OAT	824	0.092233	FALSE	891	0.108866	TRUE	591	0	FALSE	43	0	FALSE	105	0	FALSE	84	0	FALSE
10	126135922	-	NKX1-2	76	0.0921053	FALSE	40	0.175	TRUE	0		FALSE	0		FALSE	117	0	FALSE	0		FALSE
10	126135928	-	NKX1-2	84	0.880952	TRUE	48	0.875	TRUE	0		FALSE	0		FALSE	121	0	FALSE	0		FALSE
10	126135961	-	NKX1-2	64	0.125	TRUE	42	0.119048	TRUE	0		FALSE	0		FALSE	83	0	FALSE	0		FALSE
10	126136478	-	NKX1-2	66	0.166667	TRUE	120	0.441667	TRUE	0		FALSE	0		FALSE	112	0	FALSE	20	0	FALSE
10	126136694	-	NKX1-2	26	0.0384615	FALSE	60	0.15	TRUE	0		FALSE	0		FALSE	83	0	FALSE	28	0	FALSE
10	126205772	+	LHPP	114	0.315789	TRUE	76	0.368421	TRUE	68	0.0294118	FALSE	238	0.00420168	FALSE	328	0	FALSE	533	0	FALSE
10	126302226	+	LHPP	63	0.238095	TRUE	35	0.285714	TRUE	34	0	FALSE	64	0	FALSE	93	0	FALSE	161	0.00621118	FALSE
10	126307928	-	FAM53B	33	0	FALSE	33	0.181818	TRUE	30	0	FALSE	21	0	FALSE	0		FALSE	0		FALSE
10	126307937	-	FAM53B	33	0.363636	TRUE	33	0.363636	TRUE	27	0	FALSE	25	0	FALSE	0		FALSE	0		FALSE
10	126308383	-	FAM53B	252	0.674603	TRUE	280	0.757143	TRUE	91	0.0549451	FALSE	113	0	FALSE	42	0.0238095	FALSE	73	0	FALSE
10	126308396	-	FAM53B	294	0.431973	TRUE	344	0.430233	TRUE	111	0.018018	FALSE	127	0	FALSE	56	0	FALSE	83	0	FALSE
10	126308965	-	FAM53B	15	0.133333	FALSE	51	0.156863	TRUE	15	0.133333	FALSE	13	0	FALSE	0		FALSE	0		FALSE
10	126310067	-	FAM53B	257	0.338521	TRUE	279	0.333333	TRUE	168	0.00595238	FALSE	168	0	FALSE	69	0	FALSE	33	0	FALSE
10	126310592	-	FAM53B	384	0.510417	TRUE	380	0.513158	TRUE	179	0.0391061	FALSE	72	0.0138889	FALSE	34	0	FALSE	12	0	FALSE
10	126310844	-	FAM53B	375	0.122667	TRUE	426	0.107981	TRUE	182	0.00549451	FALSE	170	0	FALSE	42	0	FALSE	0		FALSE
10	126310920	-	FAM53B	381	0.12336	TRUE	374	0.181818	TRUE	178	0	FALSE	187	0	FALSE	36	0	FALSE	26	0	FALSE
10	126312081	-	FAM53B	654	0.0932722	FALSE	502	0.143426	TRUE	222	0.0045045	FALSE	135	0	FALSE	39	0	FALSE	16	0	FALSE
10	126370752	-	RP11-12J10.3	1024	0.151367	TRUE	1039	0.226179	TRUE	294	0.0238095	FALSE	229	0	FALSE	40	0	FALSE	10	0	FALSE
10	126451112	-	METTL10	79	0.0759494	FALSE	95	0.136842	TRUE	70	0	FALSE	26	0	FALSE	92	0	FALSE	106	0	FALSE
10	126672228	+	ZRANB1	674	0.158754	TRUE	846	0.170213	TRUE	232	0.0172414	FALSE	196	0	FALSE	174	0	FALSE	93	0	FALSE
10	126676207	+	ZRANB1	32	0.21875	TRUE	12	0	FALSE	16	0	FALSE	14	0	FALSE	12	0	FALSE	0		FALSE
10	126682464	-	CTBP2	417	0.131894	TRUE	345	0.153623	TRUE	413	0	FALSE	168	0	FALSE	1059	0.000944287	FALSE	736	0.00407609	FALSE
10	127389127	-	RP11-383C5.4	61	0	FALSE	49	0.122449	TRUE	0		FALSE	0		FALSE	0		FALSE	0		FALSE
10	127408284	+	EDRF1	32	0.28125	TRUE	22	0.363636	TRUE	0		FALSE	0		FALSE	0		FALSE	0		FALSE
10	127408455	+	EDRF1	404	0.131188	TRUE	437	0.16476	TRUE	150	0	FALSE	31	0	FALSE	60	0	FALSE	28	0	FALSE
10	127477532	-	UROS	25	0.28	TRUE	38	0.657895	TRUE	45	0	FALSE	143	0.013986	FALSE	184	0.0163043	FALSE	165	0	FALSE
10	127527666	-	DHX32	76	0.144737	TRUE	87	0.0689655	FALSE	57	0	FALSE	67	0	FALSE	24	0	FALSE	0		FALSE
10	127529548	-	DHX32	118	0.322034	TRUE	114	0.201754	TRUE	77	0	FALSE	92	0	FALSE	48	0	FALSE	11	0	FALSE
10	127531103	+	BCCIP	48	0	FALSE	29	0.172414	TRUE	115	0	FALSE	17	0	FALSE	153	0	FALSE	196	0	FALSE
10	127540986	-	DHX32	168	0.119048	TRUE	225	0.24	TRUE	108	0.0185185	FALSE	161	0	FALSE	68	0	FALSE	43	0	FALSE
10	127584804	-	DHX32	189	0.116402	TRUE	262	0.0496183	FALSE	126	0.0238095	FALSE	186	0	FALSE	64	0	FALSE	39	0	FALSE
10	127668770	+	FANK1	21	0	FALSE	34	0.205882	TRUE	16	0	FALSE	0		FALSE	0		FALSE	0		FALSE
10	127668800	+	FANK1	24	0	FALSE	33	0.181818	TRUE	15	0	FALSE	16	0	FALSE	0		FALSE	0		FALSE
10	127724807	-	ADAM12	28	0.392857	TRUE	31	0.451613	TRUE	0		FALSE	26	0	FALSE	0		FALSE	0		FALSE
10	127753278	-	ADAM12	19	0	FALSE	36	0.138889	TRUE	0		FALSE	0		FALSE	0		FALSE	0		FALSE
10	127753402	-	ADAM12	149	0.0536913	FALSE	170	0.111765	TRUE	0		FALSE	144	0	FALSE	0		FALSE	0		FALSE
10	127806658	-	ADAM12	45	0	FALSE	68	0.132353	TRUE	0		FALSE	47	0	FALSE	0		FALSE	0		FALSE
10	128076809	-	ADAM12	561	0.178253	TRUE	779	0.174583	TRUE	0		FALSE	97	0	FALSE	0		FALSE	0		FALSE
10	128076821	-	ADAM12	451	0.0687361	FALSE	603	0.145937	TRUE	0		FALSE	83	0	FALSE	0		FALSE	0		FALSE
10	12811787	+	CAMK1D	251	0.462151	TRUE	277	0.505415	TRUE	0		FALSE	45	0	FALSE	33	0	FALSE	25	0	FALSE
10	128147782	-	C10orf90	10	0	FALSE	20	0.25	TRUE	0		FALSE	0		FALSE	0		FALSE	0		FALSE
10	12872561	+	CAMK1D	49	0.0408163	FALSE	32	0.15625	TRUE	0		FALSE	63	0.031746	FALSE	14	0.0714286	FALSE	12	0	FALSE
10	12872571	+	CAMK1D	54	0	FALSE	32	0.15625	TRUE	0		FALSE	64	0	FALSE	14	0	FALSE	0		FALSE
10	12873991	+	CAMK1D	30	0.233333	TRUE	0		FALSE	0		FALSE	10	0	FALSE	0		FALSE	0		FALSE
10	12874448	+	CAMK1D	21	0.142857	FALSE	57	0.210526	TRUE	0		FALSE	41	0	FALSE	27	0	FALSE	13	0	FALSE
10	12876375	+	CAMK1D	33	0	FALSE	31	0.16129	TRUE	0		FALSE	37	0	FALSE	36	0	FALSE	31	0	FALSE
10	128798542	+	DOCK1	213	0.0610329	FALSE	245	0.122449	TRUE	173	0	FALSE	146	0	FALSE	136	0	FALSE	56	0	FALSE
10	128830529	+	DOCK1	440	0.113636	TRUE	472	0.0826271	FALSE	302	0.0397351	FALSE	135	0	FALSE	134	0	FALSE	79	0	FALSE
10	128926083	+	DOCK1	20	1	TRUE	18	1	FALSE	16	0	FALSE	0		FALSE	0		FALSE	0		FALSE
10	129231605	+	DOCK1	128	0.546875	TRUE	82	0.670732	TRUE	61	0.0655738	FALSE	81	0	FALSE	141	0.0425532	FALSE	90	0.0888889	FALSE
10	129245796	+	DOCK1	104	0.182692	TRUE	84	0.416667	TRUE	57	0	FALSE	76	0	FALSE	131	0	FALSE	103	0	FALSE
10	129249639	+	DOCK1	75	0.24	TRUE	52	0.173077	TRUE	45	0	FALSE	51	0	FALSE	81	0.0123457	FALSE	57	0	FALSE
10	129249823	+	DOCK1	42	0.0714286	FALSE	54	0.277778	TRUE	23	0	FALSE	37	0	FALSE	113	0	FALSE	52	0.0192308	FALSE
10	129250185	+	DOCK1	72	0.541667	TRUE	49	0.285714	TRUE	56	0.125	TRUE	43	0	FALSE	89	0	FALSE	56	0.125	TRUE
10	12940017	-	CCDC3	48	0.666667	TRUE	59	0.949153	TRUE	0		FALSE	155	0.0451613	FALSE	0		FALSE	12	0.166667	FALSE
10	129866398	+	PTPRE	59	0.118644	TRUE	57	0	FALSE	33	0	FALSE	74	0	FALSE	0		FALSE	0		FALSE
10	129867833	+	PTPRE	0		FALSE	0		FALSE	21	0.285714	TRUE	0		FALSE	0		FALSE	0		FALSE
10	129897100	-	MKI67	49	0.22449	TRUE	33	0.272727	TRUE	362	0	FALSE	11	0	FALSE	172	0	FALSE	256	0	FALSE
10	129902707	-	MKI67	45	0.111111	TRUE	38	0	FALSE	420	0	FALSE	18	0	FALSE	110	0	FALSE	77	0	FALSE
10	129906160	-	MKI67	75	0.346667	TRUE	38	0.263158	TRUE	747	0.00401606	FALSE	19	0	FALSE	76	0	FALSE	51	0	FALSE
10	129910198	-	MKI67	65	0.107692	TRUE	55	0	FALSE	388	0	FALSE	0		FALSE	26	0	FALSE	0		FALSE
10	129910583	-	MKI67	61	0.0163934	FALSE	44	0.136364	TRUE	408	0	FALSE	0		FALSE	52	0	FALSE	29	0	FALSE
10	129910627	-	MKI67	48	0.0833333	FALSE	41	0.121951	TRUE	306	0	FALSE	0		FALSE	23	0	FALSE	12	0	FALSE
10	129913657	-	MKI67	42	0.261905	TRUE	15	0.333333	FALSE	215	0	FALSE	0		FALSE	15	0	FALSE	11	0	FALSE
10	129923893	-	MKI67	75	0.213333	TRUE	75	0.226667	TRUE	481	0	FALSE	0		FALSE	30	0	FALSE	0		FALSE
10	129924489	-	MKI67	34	0.705882	TRUE	46	0.869565	TRUE	466	0	FALSE	11	0	FALSE	11	0	FALSE	14	0	FALSE
10	13043672	-	CCDC3	41	0.0243902	FALSE	47	0.12766	TRUE	0		FALSE	34	0	FALSE	0		FALSE	0		FALSE
10	13142243	+	OPTN	52	0.0961538	FALSE	56	0.178571	TRUE	15	0	FALSE	392	0	FALSE	83	0	FALSE	165	0	FALSE
10	131516062	+	MGMT	81	0	FALSE	41	0.170732	TRUE	0		FALSE	0		FALSE	0		FALSE	0		FALSE
10	131565221	+	MGMT	402	0.412935	TRUE	548	0.589416	TRUE	21	0.142857	FALSE	197	0.0101523	FALSE	139	0.0215827	FALSE	575	0.00173913	FALSE
10	131566028	+	MGMT	20	0	FALSE	21	0.238095	TRUE	13	0	FALSE	0		FALSE	0		FALSE	0		FALSE
10	131646681	-	EBF3	37	0.162162	TRUE	41	0.170732	TRUE	0		FALSE	0		FALSE	0		FALSE	0		FALSE
10	131676034	-	EBF3	69	0.115942	TRUE	57	0	FALSE	0		FALSE	0		FALSE	0		FALSE	0		FALSE
10	131761771	-	EBF3	27	0	FALSE	36	0.138889	TRUE	0		FALSE	0		FALSE	0		FALSE	0		FALSE
10	131761784	-	EBF3	26	0.346154	TRUE	32	0	FALSE	0		FALSE	0		FALSE	0		FALSE	0		FALSE
10	131762020	-	EBF3	69	0.101449	TRUE	103	0.0679612	FALSE	0		FALSE	0		FALSE	0		FALSE	0		FALSE
10	131943510	+	GLRX3	316	0.278481	TRUE	343	0.25656	TRUE	1125	0.00177778	FALSE	422	0.00473934	FALSE	879	0.0182025	FALSE	957	0.0135841	FALSE
10	13233330	+	MCM10	505	0.0693069	FALSE	532	0.12594	TRUE	429	0	FALSE	0		FALSE	103	0	FALSE	63	0	FALSE
10	13243681	+	MCM10	55	0.109091	TRUE	45	0.177778	TRUE	29	0.0344828	FALSE	0		FALSE	0		FALSE	0		FALSE
10	133106520	-	TCERG1L	62	0.0322581	FALSE	62	0.209677	TRUE	90	0	FALSE	0		FALSE	0		FALSE	0		FALSE
10	133107484	-	TCERG1L	43	0	FALSE	51	0.156863	TRUE	89	0	FALSE	0		FALSE	11	0	FALSE	0		FALSE
10	133109675	-	TCERG1L	28	0.0714286	FALSE	51	0.117647	TRUE	54	0.0740741	FALSE	0		FALSE	30	0	FALSE	12	0	FALSE
10	133109738	-	TCERG1L	21	0.190476	FALSE	41	0.243902	TRUE	57	0	FALSE	0		FALSE	12	0	FALSE	10	0	FALSE
10	133109758	-	TCERG1L	46	0	FALSE	55	0.236364	TRUE	70	0	FALSE	0		FALSE	15	0	FALSE	23	0	FALSE
10	133109842	-	TCERG1L	47	0.0638298	FALSE	51	0.215686	TRUE	80	0.0375	FALSE	0		FALSE	37	0	FALSE	50	0	FALSE
10	133622086	-	AL450307.1	23	0.0869565	FALSE	37	0.540541	TRUE	0		FALSE	0		FALSE	0		FALSE	0		FALSE
10	133758956	+	PPP2R2D	82	0.109756	TRUE	134	0.0447761	FALSE	106	0	FALSE	84	0	FALSE	39	0	FALSE	37	0	FALSE
10	133782046	-	BNIP3	1403	0.885959	TRUE	1040	0.939423	TRUE	910	0.0362637	FALSE	1190	0.0184874	FALSE	173	0.0635838	FALSE	291	0.0618557	FALSE
10	133962969	+	JAKMIP3	95	0.410526	TRUE	65	0.492308	TRUE	0		FALSE	0		FALSE	12	0	FALSE	0		FALSE
10	133982302	+	JAKMIP3	25	0.08	FALSE	44	0.340909	TRUE	0		FALSE	0		FALSE	0		FALSE	0		FALSE
10	133996041	+	JAKMIP3	70	0.142857	TRUE	79	0.126582	TRUE	0		FALSE	0		FALSE	26	0	FALSE	0		FALSE
10	134006198	+	DPYSL4	49	0	FALSE	52	0.153846	TRUE	0		FALSE	28	0	FALSE	131	0	FALSE	116	0	FALSE
10	134021167	-	STK32C	104	0.0865385	FALSE	92	0.108696	TRUE	0		FALSE	40	0	FALSE	51	0	FALSE	79	0	FALSE
10	134021249	-	STK32C	111	0.018018	FALSE	92	0.228261	TRUE	0		FALSE	58	0	FALSE	58	0	FALSE	110	0	FALSE
10	134022838	-	STK32C	56	0.0178571	FALSE	93	0.11828	TRUE	0		FALSE	0		FALSE	0		FALSE	0		FALSE
10	134038791	-	STK32C	141	0.0070922	FALSE	161	0.111801	TRUE	0		FALSE	53	0	FALSE	57	0	FALSE	85	0	FALSE
10	134041515	-	STK32C	342	0.947368	TRUE	347	0.95389	TRUE	12	0.25	FALSE	89	0.011236	FALSE	112	0.214286	TRUE	109	0.220183	TRUE
10	134041533	-	STK32C	412	0.65534	TRUE	370	0.808108	TRUE	12	0.166667	FALSE	116	0	FALSE	126	0	FALSE	131	0.00763359	FALSE
10	134121291	-	STK32C	223	0.511211	TRUE	219	0.557078	TRUE	0		FALSE	33	0	FALSE	55	0.0363636	FALSE	62	0.0483871	FALSE
10	134146985	+	LRRC27	47	0.12766	TRUE	57	0.0175439	FALSE	0		FALSE	19	0	FALSE	0		FALSE	0		FALSE
10	134161663	+	LRRC27	215	0.325581	TRUE	278	0.341727	TRUE	18	0.111111	FALSE	88	0	FALSE	50	0	FALSE	46	0	FALSE
10	134161785	+	LRRC27	224	0.147321	TRUE	166	0.168675	TRUE	27	0.037037	FALSE	76	0.0131579	FALSE	33	0	FALSE	64	0.015625	FALSE
10	134351493	+	INPP5A	281	0.24911	TRUE	366	0.278689	TRUE	234	0.00854701	FALSE	150	0.00666667	FALSE	116	0.0258621	FALSE	74	0.0135135	FALSE
10	134540605	+	INPP5A	18	0.611111	FALSE	22	0.681818	TRUE	13	0	FALSE	0		FALSE	0		FALSE	0		FALSE
10	134595800	+	INPP5A	56	0.142857	TRUE	118	0.40678	TRUE	21	0	FALSE	29	0	FALSE	13	0	FALSE	33	0	FALSE
10	134713170	-	TTC40	50	0.02	FALSE	48	0.104167	TRUE	0		FALSE	0		FALSE	0		FALSE	0		FALSE
10	134723470	-	TTC40	26	0	FALSE	45	0.133333	TRUE	0		FALSE	0		FALSE	0		FALSE	0		FALSE
10	134723523	-	TTC40	27	0.111111	FALSE	44	0.318182	TRUE	0		FALSE	10	0	FALSE	0		FALSE	0		FALSE
10	134726267	-	TTC40	47	0.191489	TRUE	62	0.306452	TRUE	0		FALSE	0		FALSE	0		FALSE	0		FALSE
10	134726702	-	TTC40	51	0.156863	TRUE	38	0.447368	TRUE	0		FALSE	0		FALSE	0		FALSE	0		FALSE
10	134733685	-	TTC40	66	0.181818	TRUE	59	0	FALSE	0		FALSE	0		FALSE	13	0	FALSE	0		FALSE
10	134735699	-	TTC40	37	0.108108	FALSE	66	0.106061	TRUE	0		FALSE	13	0	FALSE	0		FALSE	0		FALSE
10	134736085	-	TTC40	26	0.0384615	FALSE	43	0.139535	TRUE	0		FALSE	14	0	FALSE	0		FALSE	0		FALSE
10	134755947	-	TTC40	57	0.0526316	FALSE	68	0.117647	TRUE	10	0	FALSE	10	0	FALSE	22	0	FALSE	0		FALSE
10	134756003	-	TTC40	41	0.0487805	FALSE	63	0.190476	TRUE	13	0	FALSE	0		FALSE	0		FALSE	0		FALSE
10	13485173	-	BEND7	0		FALSE	21	0.333333	TRUE	0		FALSE	13	0	FALSE	0		FALSE	0		FALSE
10	134999542	+	KNDC1	24	0.0416667	FALSE	35	0.228571	TRUE	0		FALSE	19	0	FALSE	93	0	FALSE	39	0	FALSE
10	135012666	+	KNDC1	19	0.105263	FALSE	29	0.448276	TRUE	0		FALSE	13	0	FALSE	107	0	FALSE	54	0	FALSE
10	135012713	+	KNDC1	18	0.222222	FALSE	26	0.653846	TRUE	0		FALSE	11	0	FALSE	97	0	FALSE	53	0	FALSE
10	135015273	+	KNDC1	24	0	FALSE	34	0.294118	TRUE	0		FALSE	13	0	FALSE	77	0	FALSE	69	0	FALSE
10	135044494	+	UTF1	0		FALSE	22	0.636364	TRUE	18	0	FALSE	0		FALSE	125	0	FALSE	248	0	FALSE
10	135076151	-	ADAM8	271	0.173432	TRUE	257	0.252918	TRUE	42	0.047619	FALSE	0		FALSE	26	0	FALSE	13	0	FALSE
10	135076152	-	ADAM8	273	0.249084	TRUE	259	0.208494	TRUE	44	0.0454545	FALSE	0		FALSE	26	0	FALSE	13	0	FALSE
10	135076230	-	ADAM8	265	0.0377358	FALSE	250	0.1	TRUE	47	0	FALSE	12	0	FALSE	32	0	FALSE	0		FALSE
10	135076377	-	ADAM8	277	0.32852	TRUE	235	0.170213	TRUE	50	0	FALSE	13	0	FALSE	13	0	FALSE	30	0	FALSE
10	135076380	-	ADAM8	270	0.159259	TRUE	225	0.217778	TRUE	49	0	FALSE	13	0	FALSE	12	0	FALSE	30	0	FALSE
10	135076403	-	ADAM8	242	0.260331	TRUE	201	0.323383	TRUE	41	0	FALSE	12	0	FALSE	12	0	FALSE	29	0	FALSE
10	135077244	-	ADAM8	300	0.276667	TRUE	250	0.304	TRUE	15	0.2	FALSE	12	0	FALSE	11	0	FALSE	14	0	FALSE
10	135081461	-	ADAM8	85	0.294118	TRUE	155	0.264516	TRUE	0		FALSE	0		FALSE	10	0	FALSE	0		FALSE
10	135081492	-	ADAM8	84	0.0238095	FALSE	124	0.145161	TRUE	14	0	FALSE	0		FALSE	11	0	FALSE	0		FALSE
10	135081544	-	ADAM8	138	0.101449	TRUE	144	0.0416667	FALSE	14	0	FALSE	0		FALSE	10	0	FALSE	0		FALSE
10	135082362	-	ADAM8	239	0.0711297	FALSE	254	0.165354	TRUE	37	0.027027	FALSE	0		FALSE	26	0	FALSE	0		FALSE
10	135082363	-	ADAM8	248	0.358871	TRUE	242	0.318182	TRUE	37	0.0540541	FALSE	0		FALSE	16	0	FALSE	0		FALSE
10	135082975	-	ADAM8	270	0.140741	TRUE	272	0.125	TRUE	34	0	FALSE	0		FALSE	28	0	FALSE	21	0	FALSE
10	135083018	-	ADAM8	271	0.490775	TRUE	239	0.481172	TRUE	34	0.0882353	FALSE	0		FALSE	31	0	FALSE	11	0	FALSE
10	135083871	-	ADAM8	331	0.595166	TRUE	251	0.525896	TRUE	42	0.047619	FALSE	11	0	FALSE	29	0	FALSE	21	0	FALSE
10	135083872	-	ADAM8	326	0.383436	TRUE	252	0.337302	TRUE	41	0.0243902	FALSE	11	0	FALSE	30	0	FALSE	21	0	FALSE
10	135084475	-	ADAM8	312	0.195513	TRUE	352	0.247159	TRUE	34	0	FALSE	0		FALSE	11	0	FALSE	11	0	FALSE
10	135084489	-	ADAM8	355	0.326761	TRUE	393	0.340967	TRUE	39	0.025641	FALSE	0		FALSE	25	0	FALSE	12	0	FALSE
10	135085763	-	ADAM8	339	0.123894	TRUE	407	0.0712531	FALSE	35	0	FALSE	0		FALSE	10	0	FALSE	0		FALSE
10	135085764	-	ADAM8	341	0.214076	TRUE	409	0.180929	TRUE	36	0.0277778	FALSE	0		FALSE	10	0	FALSE	0		FALSE
10	135086334	-	ADAM8	263	0.148289	TRUE	331	0.202417	TRUE	51	0.0196078	FALSE	13	0	FALSE	13	0	FALSE	0		FALSE
10	135086866	-	ADAM8	289	0.100346	TRUE	317	0.138801	TRUE	50	0	FALSE	11	0	FALSE	21	0	FALSE	0		FALSE
10	135087268	-	ADAM8	122	0.434426	TRUE	174	0.471264	TRUE	22	0	FALSE	0		FALSE	0		FALSE	0		FALSE
10	135087665	-	ADAM8	230	0.113043	TRUE	298	0.0604027	FALSE	31	0.0322581	FALSE	0		FALSE	11	0	FALSE	10	0	FALSE
10	135094881	-	TUBGCP2	115	0.391304	TRUE	110	0.527273	TRUE	191	0.141361	TRUE	231	0.012987	FALSE	274	0.0693431	FALSE	435	0.0873563	FALSE
10	135096627	-	TUBGCP2	47	0.0638298	FALSE	61	0.114754	TRUE	93	0	FALSE	79	0	FALSE	114	0	FALSE	141	0	FALSE
10	135096645	-	TUBGCP2	51	0.137255	TRUE	67	0	FALSE	105	0	FALSE	71	0	FALSE	129	0.00775194	FALSE	144	0	FALSE
10	135096646	-	TUBGCP2	51	0.0588235	FALSE	68	0.132353	TRUE	110	0	FALSE	69	0	FALSE	131	0.00763359	FALSE	143	0	FALSE
10	135098663	-	TUBGCP2	103	0.446602	TRUE	84	0.511905	TRUE	142	0.0211268	FALSE	83	0	FALSE	81	0.037037	FALSE	116	0.0344828	FALSE
10	135106053	-	TUBGCP2	297	0.144781	TRUE	239	0.251046	TRUE	388	0.0670103	FALSE	440	0.00454545	FALSE	385	0.012987	FALSE	402	0.0149254	FALSE
10	135106117	-	TUBGCP2	273	0.410256	TRUE	224	0.46875	TRUE	331	0.0362538	FALSE	373	0.00536193	FALSE	356	0.0308989	FALSE	346	0.0260116	FALSE
10	135107203	-	TUBGCP2	117	0.128205	TRUE	123	0.0406504	FALSE	182	0	FALSE	207	0	FALSE	165	0	FALSE	187	0.00534759	FALSE
10	135107253	-	TUBGCP2	123	0.308943	TRUE	99	0.343434	TRUE	129	0.0930233	FALSE	185	0	FALSE	183	0.0327869	FALSE	160	0.01875	FALSE
10	135113592	-	TUBGCP2	62	0.5	TRUE	46	0.413043	TRUE	95	0.0105263	FALSE	75	0	FALSE	49	0	FALSE	41	0	FALSE
10	135122597	+	ZNF511	628	0.501592	TRUE	452	0.566372	TRUE	396	0.0151515	FALSE	268	0	FALSE	572	0	FALSE	634	0	FALSE
10	135122921	+	ZNF511	736	0.211957	TRUE	540	0.22963	TRUE	417	0.00239808	FALSE	308	0.00324675	FALSE	618	0	FALSE	685	0	FALSE
10	135125892	+	ZNF511	0		FALSE	21	0.666667	TRUE	0		FALSE	0		FALSE	0		FALSE	0		FALSE
10	135126329	+	ZNF511	373	0.431635	TRUE	258	0.422481	TRUE	175	0	FALSE	164	0	FALSE	290	0.00344828	FALSE	331	0.0060423	FALSE
10	135126437	+	ZNF511	554	0.225632	TRUE	310	0.209677	TRUE	220	0	FALSE	195	0	FALSE	371	0.00808625	FALSE	482	0.00414938	FALSE
10	135165601	+	ZNF511	272	0.231618	TRUE	207	0.304348	TRUE	860	0.0244186	FALSE	0		FALSE	0		FALSE	0		FALSE
10	135169000	-	FUOM	0		FALSE	0		FALSE	137	0.167883	TRUE	55	0.181818	TRUE	89	0.202247	TRUE	92	0.25	TRUE
10	135176255	-	ECHS1	680	0.410294	TRUE	539	0.41744	TRUE	1402	0.0299572	FALSE	529	0.0283554	FALSE	897	0.0501672	FALSE	1189	0.038688	FALSE
10	135202559	+	PAOX	45	0.0666667	FALSE	58	0.103448	TRUE	33	0	FALSE	48	0	FALSE	34	0	FALSE	49	0	FALSE
10	135204816	+	RP11-108K14.8	208	0.610577	TRUE	158	0.525316	TRUE	29	0	FALSE	17	0	FALSE	19	0	FALSE	14	0	FALSE
10	135207773	+	MTG1	103	0.165049	TRUE	88	0.375	TRUE	450	0.0222222	FALSE	281	0.0284698	FALSE	351	0.0683761	FALSE	351	0.0626781	FALSE
10	135233637	+	RP11-108K14.8	35	0.685714	TRUE	42	0.47619	TRUE	172	0	FALSE	132	0	FALSE	202	0.0247525	FALSE	262	0.00763359	FALSE
10	135233763	+	RP11-108K14.8	104	0.0769231	FALSE	90	0.177778	TRUE	405	0	FALSE	385	0	FALSE	480	0	FALSE	790	0	FALSE
10	135233992	+	RP11-108K14.8	27	0.407407	TRUE	21	0.285714	TRUE	157	0	FALSE	97	0	FALSE	102	0	FALSE	75	0.0133333	FALSE
10	135234571	+	MTG1	0		FALSE	22	0.772727	TRUE	62	0	FALSE	45	0	FALSE	33	0	FALSE	0		FALSE
10	135369201	-	SYCE1	142	0.0422535	FALSE	132	0.212121	TRUE	23	0	FALSE	0		FALSE	0		FALSE	0		FALSE
10	13538828	-	BEND7	57	0.0350877	FALSE	82	0.134146	TRUE	14	0	FALSE	12	0	FALSE	0		FALSE	0		FALSE
10	13538851	-	BEND7	54	0.148148	TRUE	87	0.0574713	FALSE	14	0	FALSE	15	0	FALSE	0		FALSE	0		FALSE
10	13541785	-	BEND7	168	0.738095	TRUE	167	0.718563	TRUE	23	0.0434783	FALSE	18	0.111111	FALSE	31	0	FALSE	15	0.0666667	FALSE
10	13541939	-	BEND7	378	0.031746	FALSE	386	0.106218	TRUE	43	0	FALSE	64	0	FALSE	46	0	FALSE	48	0	FALSE
10	13570633	-	BEND7	44	0.181818	TRUE	40	0.275	TRUE	10	0	FALSE	0		FALSE	0		FALSE	0		FALSE
10	13570657	-	BEND7	85	0.258824	TRUE	69	0.0289855	FALSE	15	0	FALSE	0		FALSE	0		FALSE	0		FALSE
10	13570685	-	BEND7	111	0.171171	TRUE	74	0.216216	TRUE	15	0	FALSE	0		FALSE	0		FALSE	0		FALSE
10	13698870	-	FRMD4A	112	0.0803571	FALSE	119	0.10084	TRUE	285	0	FALSE	16	0	FALSE	66	0	FALSE	63	0	FALSE
10	13708138	-	FRMD4A	219	0.105023	TRUE	237	0.0506329	FALSE	219	0	FALSE	11	0	FALSE	44	0	FALSE	13	0	FALSE
10	13734200	-	FRMD4A	75	0.146667	TRUE	78	0.0641026	FALSE	35	0	FALSE	0		FALSE	0		FALSE	0		FALSE
10	14562307	-	FAM107B	321	0.82866	TRUE	287	0.944251	TRUE	333	0.102102	TRUE	449	0.122494	TRUE	161	0.15528	TRUE	110	0.127273	TRUE
10	14562999	-	FAM107B	375	0.464	TRUE	368	0.421196	TRUE	363	0.0358127	FALSE	573	0.0052356	FALSE	133	0	FALSE	88	0	FALSE
10	14880287	+	HSPA14	94	0.148936	TRUE	55	0.127273	TRUE	48	0	FALSE	0		FALSE	16	0	FALSE	10	0	FALSE
10	14921119	+	SUV39H2	38	0	FALSE	27	0.185185	TRUE	33	0	FALSE	0		FALSE	0		FALSE	0		FALSE
10	14944647	+	SUV39H2	530	0.418868	TRUE	515	0.405825	TRUE	73	0.0684932	FALSE	0		FALSE	27	0	FALSE	36	0.0555556	FALSE
10	14946299	+	SUV39H2	49	0.102041	TRUE	23	0	FALSE	12	0	FALSE	0		FALSE	0		FALSE	11	0	FALSE
10	15139246	+	RPP38	30	0.433333	TRUE	21	0.285714	TRUE	18	0	FALSE	0		FALSE	23	0	FALSE	0		FALSE
10	15139706	+	RPP38	277	0.592058	TRUE	239	0.648536	TRUE	235	0.0340426	FALSE	18	0	FALSE	71	0.0140845	FALSE	48	0	FALSE
10	15177363	-	NMT2	11	0	FALSE	23	0	FALSE	35	0.142857	TRUE	340	0	FALSE	72	0	FALSE	54	0	FALSE
10	15255034	-	FAM171A1	52	0.134615	TRUE	44	0.113636	TRUE	32	0	FALSE	366	0	FALSE	379	0.00527704	FALSE	375	0	FALSE
10	15255208	-	FAM171A1	53	0.169811	TRUE	68	0.352941	TRUE	37	0	FALSE	370	0	FALSE	421	0	FALSE	412	0	FALSE
10	15255408	-	FAM171A1	28	0.107143	FALSE	47	0.170213	TRUE	52	0	FALSE	213	0	FALSE	216	0	FALSE	188	0	FALSE
10	15256377	-	FAM171A1	25	0	FALSE	45	0.111111	TRUE	24	0	FALSE	127	0	FALSE	147	0	FALSE	125	0	FALSE
10	15296850	-	FAM171A1	24	0.5	TRUE	50	0.32	TRUE	24	0	FALSE	74	0	FALSE	84	0	FALSE	40	0	FALSE
10	15883440	-	FAM188A	2282	0.327783	TRUE	2121	0.297501	TRUE	112	0.107143	TRUE	50	0	FALSE	51	0.0980392	FALSE	37	0.108108	FALSE
10	15902346	-	FAM188A	879	0.134243	TRUE	1086	0.112339	TRUE	38	0.0526316	FALSE	33	0	FALSE	24	0	FALSE	22	0	FALSE
10	16634679	-	RSU1	50	0.12	TRUE	33	0.030303	FALSE	0		FALSE	30	0	FALSE	46	0	FALSE	23	0	FALSE
10	16790249	-	RP11-197M22.2	25	0.72	TRUE	0		FALSE	0		FALSE	0		FALSE	0		FALSE	0		FALSE
10	16794608	-	RSU1	504	0.271825	TRUE	865	0.330636	TRUE	119	0.0504202	FALSE	217	0	FALSE	121	0	FALSE	90	0	FALSE
10	17275670	+	VIM	131	0.0458015	FALSE	61	0.245902	TRUE	0		FALSE	27607	0.00199225	FALSE	1769	0.00282646	FALSE	1414	0.00141443	FALSE
10	17746493	+	STAM	19	0	FALSE	30	0.166667	TRUE	96	0	FALSE	61	0	FALSE	41	0	FALSE	39	0	FALSE
10	1779332	-	ADARB2	97	0.0515464	FALSE	126	0.126984	TRUE	0		FALSE	0		FALSE	0		FALSE	0		FALSE
10	1779333	-	ADARB2	96	0.125	TRUE	126	0.174603	TRUE	0		FALSE	0		FALSE	0		FALSE	0		FALSE
10	1779386	-	ADARB2	139	0.316547	TRUE	254	0.429134	TRUE	0		FALSE	0		FALSE	0		FALSE	0		FALSE
10	1779398	-	ADARB2	137	0.153285	TRUE	275	0.08	FALSE	0		FALSE	0		FALSE	0		FALSE	0		FALSE
10	1779618	-	ADARB2	954	0.188679	TRUE	678	0.205015	TRUE	0		FALSE	0		FALSE	0		FALSE	0		FALSE
10	17865442	+	MRC1L1	311	0.125402	TRUE	261	0.137931	TRUE	0		FALSE	0		FALSE	0		FALSE	0		FALSE
10	17921831	+	MRC1L1	161	0.10559	TRUE	131	0.137405	TRUE	0		FALSE	0		FALSE	0		FALSE	0		FALSE
10	17942881	+	MRC1L1	127	0.0787402	FALSE	95	0.147368	TRUE	0		FALSE	0		FALSE	0		FALSE	0		FALSE
10	17944047	+	MRC1L1	87	0.0574713	FALSE	86	0.186047	TRUE	0		FALSE	0		FALSE	0		FALSE	0		FALSE
10	180492	+	ZMYND11	111	0.162162	TRUE	118	0.152542	TRUE	51	0	FALSE	0		FALSE	0		FALSE	0		FALSE
10	180633	+	ZMYND11	112	0.169643	TRUE	124	0.0403226	FALSE	150	0	FALSE	0		FALSE	0		FALSE	0		FALSE
10	180799	+	ZMYND11	80	0.075	FALSE	95	0.105263	TRUE	100	0	FALSE	0		FALSE	0		FALSE	0		FALSE
10	18112413	+	MRC1	317	0.116719	TRUE	265	0.120755	TRUE	0		FALSE	0		FALSE	0		FALSE	0		FALSE
10	18168748	+	MRC1	164	0.097561	FALSE	131	0.137405	TRUE	0		FALSE	0		FALSE	0		FALSE	0		FALSE
10	18189796	+	MRC1	131	0.0610687	FALSE	81	0.160494	TRUE	0		FALSE	0		FALSE	0		FALSE	0		FALSE
10	18190962	+	MRC1	93	0.0752688	FALSE	82	0.158537	TRUE	0		FALSE	0		FALSE	0		FALSE	0		FALSE
10	18250702	+	SLC39A12	0		FALSE	25	0.24	TRUE	0		FALSE	0		FALSE	0		FALSE	0		FALSE
10	18270340	+	SLC39A12	66	0.166667	TRUE	67	0.223881	TRUE	0		FALSE	0		FALSE	0		FALSE	0		FALSE
10	18807271	+	CACNB2	12	0	FALSE	20	0.4	TRUE	12	0	FALSE	0		FALSE	0		FALSE	0		FALSE
10	19636704	+	MALRD1	167	0.502994	TRUE	223	0.390135	TRUE	0		FALSE	0		FALSE	0		FALSE	0		FALSE
10	21185926	-	NEBL	52	0.173077	TRUE	83	0	FALSE	11	0	FALSE	108	0	FALSE	0		FALSE	0		FALSE
10	21845684	+	MLLT10	58	0.37931	TRUE	75	0.0133333	FALSE	126	0	FALSE	11	0	FALSE	30	0	FALSE	24	0	FALSE
10	22002737	+	MLLT10	59	0.135593	TRUE	103	0.0582524	FALSE	80	0	FALSE	10	0	FALSE	26	0	FALSE	0		FALSE
10	22002774	+	MLLT10	63	0.190476	TRUE	95	0.189474	TRUE	72	0	FALSE	0		FALSE	21	0	FALSE	0		FALSE
10	22022785	+	MLLT10	189	0.10582	TRUE	158	0.0822785	FALSE	187	0.00534759	FALSE	32	0	FALSE	143	0	FALSE	77	0	FALSE
10	22031714	+	MLLT10	91	0.175824	TRUE	61	0.213115	TRUE	121	0	FALSE	29	0	FALSE	122	0	FALSE	63	0	FALSE
10	22048433	-	DNAJC1	261	0.0881226	FALSE	406	0.167488	TRUE	117	0	FALSE	231	0	FALSE	161	0	FALSE	160	0	FALSE
10	22292589	-	DNAJC1	273	0.135531	TRUE	306	0.176471	TRUE	97	0.0103093	FALSE	69	0	FALSE	38	0	FALSE	56	0	FALSE
10	22292653	-	DNAJC1	33	0.151515	TRUE	51	0.117647	TRUE	0		FALSE	0		FALSE	0		FALSE	0		FALSE
10	22497825	-	EBLN1	336	0.110119	TRUE	286	0.164336	TRUE	0		FALSE	0		FALSE	0		FALSE	0		FALSE
10	22634489	+	SPAG6	87	0.0114943	FALSE	136	0.147059	TRUE	0		FALSE	0		FALSE	0		FALSE	0		FALSE
10	22824724	-	PIP4K2A	36	0	FALSE	33	0.242424	TRUE	19	0	FALSE	13	0	FALSE	0		FALSE	0		FALSE
10	22826196	-	PIP4K2A	391	0.805627	TRUE	394	0.807107	TRUE	135	0.0148148	FALSE	99	0.010101	FALSE	66	0.030303	FALSE	54	0.0185185	FALSE
10	23003395	-	PIP4K2A	0		FALSE	74	0.148649	TRUE	0		FALSE	0		FALSE	0		FALSE	0		FALSE
10	23481651	+	PTF1A	36	0.555556	TRUE	49	0.326531	TRUE	0		FALSE	0		FALSE	0		FALSE	0		FALSE
10	23482056	+	PTF1A	21	0	FALSE	47	0.12766	TRUE	0		FALSE	0		FALSE	0		FALSE	0		FALSE
10	23728852	+	OTUD1	53	0.150943	TRUE	110	0.0181818	FALSE	87	0	FALSE	62	0	FALSE	0		FALSE	36	0	FALSE
10	24833380	+	KIAA1217	0		FALSE	0		FALSE	56	0.107143	TRUE	0		FALSE	0		FALSE	0		FALSE
10	24874255	-	ARHGAP21	450	0.48	TRUE	289	0.425606	TRUE	461	0.0455531	FALSE	334	0.00299401	FALSE	181	0.00552486	FALSE	80	0	FALSE
10	24909736	-	ARHGAP21	97	0.185567	TRUE	148	0.351351	TRUE	116	0	FALSE	33	0	FALSE	0		FALSE	0		FALSE
10	25313875	+	THNSL1	45	0	FALSE	44	0.136364	TRUE	0		FALSE	0		FALSE	0		FALSE	0		FALSE
10	25314257	+	THNSL1	148	0.837838	TRUE	128	0.820312	TRUE	0		FALSE	0		FALSE	11	0.0909091	FALSE	29	0	FALSE
10	25465157	+	GPR158	97	0.690722	TRUE	92	0.73913	TRUE	0		FALSE	10	0	FALSE	0		FALSE	0		FALSE
10	25465171	+	GPR158	82	0.146341	TRUE	87	0.137931	TRUE	0		FALSE	11	0	FALSE	0		FALSE	0		FALSE
10	25701224	+	GPR158	761	0.331143	TRUE	757	0.344782	TRUE	10	0.8	FALSE	0		FALSE	0		FALSE	0		FALSE
10	27054149	-	ABI1	1043	0.14094	TRUE	883	0.138165	TRUE	306	0.00326797	FALSE	164	0	FALSE	143	0	FALSE	161	0	FALSE
10	27324390	-	ANKRD26	70	0.0571429	FALSE	39	0.179487	TRUE	11	0	FALSE	0		FALSE	0		FALSE	0		FALSE
10	27415630	-	YME1L1	182	0.164835	TRUE	135	0.140741	TRUE	295	0.00338983	FALSE	229	0	FALSE	208	0.0144231	FALSE	145	0	FALSE
10	27443855	-	YME1L1	141	0.113475	TRUE	106	0.198113	TRUE	81	0	FALSE	46	0	FALSE	30	0	FALSE	15	0	FALSE
10	27462075	+	MASTL	389	0.0694087	FALSE	304	0.128289	TRUE	108	0	FALSE	34	0	FALSE	164	0	FALSE	159	0	FALSE
10	28340515	-	MPP7	42	0.238095	TRUE	33	0.242424	TRUE	24	0	FALSE	0		FALSE	0		FALSE	0		FALSE
10	28438940	-	MPP7	519	0.520231	TRUE	576	0.572917	TRUE	134	0.0447761	FALSE	0		FALSE	39	0	FALSE	10	0	FALSE
10	28821555	+	WAC	16	0.0625	FALSE	27	0.185185	TRUE	0		FALSE	0		FALSE	0		FALSE	0		FALSE
10	28821661	+	WAC	23	0	FALSE	28	0.178571	TRUE	29	0	FALSE	0		FALSE	0		FALSE	0		FALSE
10	28821933	+	WAC	2031	0.35352	TRUE	1622	0.381628	TRUE	347	0.0201729	FALSE	97	0	FALSE	103	0	FALSE	39	0	FALSE
10	28822363	+	WAC	726	0.34573	TRUE	740	0.355405	TRUE	714	0.0154062	FALSE	205	0	FALSE	339	0.0117994	FALSE	183	0.010929	FALSE
10	28966544	+	BAMBI	74	0.202703	TRUE	62	0.177419	TRUE	41	0.0243902	FALSE	291	0	FALSE	73	0	FALSE	45	0	FALSE
10	28966555	+	BAMBI	84	0	FALSE	71	0.112676	TRUE	46	0	FALSE	325	0	FALSE	82	0	FALSE	50	0	FALSE
10	28966582	+	BAMBI	83	0.0843373	FALSE	82	0.512195	TRUE	55	0	FALSE	367	0	FALSE	88	0	FALSE	57	0	FALSE
10	28966620	+	BAMBI	92	0.108696	TRUE	93	0.0645161	FALSE	55	0	FALSE	411	0.00243309	FALSE	112	0	FALSE	56	0	FALSE
10	28966628	+	BAMBI	94	0.468085	TRUE	91	0.681319	TRUE	65	0	FALSE	422	0	FALSE	114	0.00877193	FALSE	59	0	FALSE
10	28966754	+	BAMBI	29	0.206897	TRUE	32	0.15625	TRUE	18	0	FALSE	187	0	FALSE	44	0	FALSE	39	0	FALSE
10	28971331	+	BAMBI	153	0.0130719	FALSE	81	0.111111	TRUE	121	0	FALSE	627	0	FALSE	163	0	FALSE	109	0	FALSE
10	29710969	+	PTCHD3P1	261	0.10728	TRUE	172	0.197674	TRUE	134	0	FALSE	430	0.00465116	FALSE	0		FALSE	0		FALSE
10	29776193	-	SVIL	38	0.0526316	FALSE	54	0.203704	TRUE	51	0	FALSE	170	0	FALSE	88	0	FALSE	41	0	FALSE
10	29779888	-	SVIL	25	0.48	TRUE	17	0.411765	FALSE	35	0	FALSE	128	0.0078125	FALSE	70	0	FALSE	12	0	FALSE
10	29779893	-	SVIL	26	0.307692	TRUE	13	0.153846	FALSE	33	0	FALSE	124	0	FALSE	67	0	FALSE	12	0	FALSE
10	29812536	-	SVIL	72	0.208333	TRUE	35	0.285714	TRUE	68	0	FALSE	79	0	FALSE	45	0	FALSE	0		FALSE
10	29839794	-	SVIL	74	0.108108	TRUE	30	0.133333	FALSE	73	0.0136986	FALSE	203	0	FALSE	47	0	FALSE	0		FALSE
10	29839873	-	SVIL	67	0.656716	TRUE	73	0.643836	TRUE	70	0	FALSE	197	0.00507614	FALSE	66	0	FALSE	12	0	FALSE
10	30611377	-	MTPAP	164	0.621951	TRUE	215	0.693023	TRUE	106	0.0188679	FALSE	11	0	FALSE	39	0	FALSE	25	0	FALSE
10	30629376	-	MTPAP	259	0.169884	TRUE	270	0.162963	TRUE	135	0	FALSE	17	0	FALSE	35	0	FALSE	24	0	FALSE
10	31134003	-	ZNF438	145	0.862069	TRUE	123	0.894309	TRUE	0		FALSE	15	0	FALSE	0		FALSE	0		FALSE
10	31137849	-	ZNF438	36	0	FALSE	41	0.146341	TRUE	0		FALSE	0		FALSE	0		FALSE	0		FALSE
10	31137979	-	ZNF438	79	0.303797	TRUE	52	0.519231	TRUE	0		FALSE	0		FALSE	0		FALSE	0		FALSE
10	31138344	-	ZNF438	44	0.25	TRUE	71	0.492958	TRUE	0		FALSE	0		FALSE	0		FALSE	0		FALSE
10	31139136	-	ZNF438	29	0.103448	FALSE	35	0.142857	TRUE	0		FALSE	0		FALSE	0		FALSE	0		FALSE
10	31230528	-	ZNF438	54	0.12963	TRUE	46	0.108696	TRUE	0		FALSE	0		FALSE	0		FALSE	0		FALSE
10	31676684	+	ZEB1	24	0	FALSE	51	0.117647	TRUE	0		FALSE	0		FALSE	0		FALSE	0		FALSE
10	3176688	+	PFKP	1209	0.274607	TRUE	1192	0.282718	TRUE	820	0.0170732	FALSE	1104	0.00362319	FALSE	430	0.0116279	FALSE	692	0.0144509	FALSE
10	3185845	-	PITRM1	87	0.0574713	FALSE	69	0.318841	TRUE	28	0	FALSE	28	0	FALSE	11	0	FALSE	0		FALSE
10	3191881	-	PITRM1	1494	0.382195	TRUE	1730	0.430636	TRUE	90	0.0444444	FALSE	170	0	FALSE	44	0.0227273	FALSE	44	0	FALSE
10	3209220	-	PITRM1	2411	0.112816	TRUE	2861	0.10381	TRUE	250	0.02	FALSE	296	0.00675676	FALSE	86	0.0116279	FALSE	40	0	FALSE
10	32128635	-	ARHGAP12	112	0.00892857	FALSE	124	0.129032	TRUE	32	0	FALSE	0		FALSE	0		FALSE	0		FALSE
10	32311780	-	KIF5B	446	0.100897	TRUE	607	0.123558	TRUE	567	0	FALSE	165	0	FALSE	210	0	FALSE	78	0	FALSE
10	32324504	-	KIF5B	265	0.0943396	FALSE	216	0.212963	TRUE	393	0	FALSE	64	0	FALSE	79	0	FALSE	45	0	FALSE
10	32344802	-	KIF5B	1001	0.343656	TRUE	1071	0.366947	TRUE	1254	0.00558214	FALSE	159	0	FALSE	244	0	FALSE	78	0	FALSE
10	32345045	-	KIF5B	929	0.888052	TRUE	1158	0.893782	TRUE	1316	0.0212766	FALSE	162	0.037037	FALSE	235	0.0382979	FALSE	56	0.0357143	FALSE
10	32345259	-	KIF5B	664	0.216867	TRUE	586	0.226962	TRUE	767	0.0065189	FALSE	134	0.00746269	FALSE	173	0.0115607	FALSE	72	0.0277778	FALSE
10	32576029	-	EPC1	485	0.123711	TRUE	854	0.142857	TRUE	39	0	FALSE	18	0	FALSE	14	0	FALSE	0		FALSE
10	32635974	-	EPC1	879	0.0773606	FALSE	909	0.10231	TRUE	105	0.00952381	FALSE	56	0	FALSE	50	0	FALSE	106	0	FALSE
10	32740541	+	CCDC7	27	0	FALSE	25	0.28	TRUE	0		FALSE	0		FALSE	0		FALSE	0		FALSE
10	33199289	-	ITGB1	433	0.182448	TRUE	513	0.280702	TRUE	623	0.0417335	FALSE	2082	0.00912584	FALSE	1300	0.0346154	FALSE	824	0.026699	FALSE
10	34398994	-	PARD3	32	0	FALSE	30	0.166667	TRUE	0		FALSE	28	0	FALSE	28	0	FALSE	32	0	FALSE
10	34399269	-	PARD3	32	0	FALSE	42	0.119048	TRUE	0		FALSE	40	0	FALSE	39	0	FALSE	22	0	FALSE
10	34399310	-	PARD3	28	0	FALSE	35	0.142857	TRUE	0		FALSE	38	0	FALSE	34	0	FALSE	23	0	FALSE
10	34399394	-	PARD3	21	0	FALSE	28	0.285714	TRUE	0		FALSE	14	0	FALSE	10	0	FALSE	12	0	FALSE
10	34636924	-	PARD3	900	0.158889	TRUE	712	0.174157	TRUE	243	0.00823045	FALSE	107	0	FALSE	158	0	FALSE	155	0	FALSE
10	34636925	-	PARD3	899	0.389321	TRUE	693	0.329004	TRUE	245	0.0326531	FALSE	107	0	FALSE	160	0.00625	FALSE	159	0.0188679	FALSE
10	34636959	-	PARD3	1124	0.120996	TRUE	873	0.0985109	FALSE	247	0.0161943	FALSE	121	0	FALSE	223	0	FALSE	225	0.00444444	FALSE
10	34688268	-	PARD3	1293	0.193349	TRUE	1463	0.143541	TRUE	415	0.0361446	FALSE	150	0	FALSE	256	0.0195312	FALSE	199	0.0251256	FALSE
10	35104129	-	PARD3	249	0.188755	TRUE	568	0.257042	TRUE	186	0.0376344	FALSE	56	0	FALSE	85	0.0235294	FALSE	39	0	FALSE
10	35104151	-	PARD3	160	0.13125	TRUE	404	0.14604	TRUE	95	0.0631579	FALSE	38	0	FALSE	58	0	FALSE	31	0	FALSE
10	35105101	+	PARD3-AS1	72	0.541667	TRUE	44	0.818182	TRUE	0		FALSE	0		FALSE	0		FALSE	23	0	FALSE
10	3821505	-	KLF6	35	0.171429	TRUE	39	0.307692	TRUE	249	0	FALSE	1778	0.00056243	FALSE	77	0	FALSE	49	0	FALSE
10	3821774	-	KLF6	25	0	FALSE	25	0.24	TRUE	157	0	FALSE	1335	0	FALSE	53	0	FALSE	36	0	FALSE
10	3823927	-	KLF6	42	0.0714286	FALSE	34	0.235294	TRUE	129	0	FALSE	1337	0	FALSE	29	0	FALSE	11	0	FALSE
10	3824012	-	KLF6	28	0	FALSE	42	0.190476	TRUE	68	0	FALSE	729	0	FALSE	0		FALSE	10	0	FALSE
10	3824066	-	KLF6	32	0.09375	FALSE	32	0.28125	TRUE	79	0	FALSE	584	0	FALSE	0		FALSE	11	0	FALSE
10	38241093	-	ZNF25	87	0.114943	TRUE	48	0	FALSE	0		FALSE	13	0	FALSE	0		FALSE	0		FALSE
10	3824161	-	KLF6	26	0.153846	FALSE	29	0.275862	TRUE	110	0	FALSE	401	0	FALSE	10	0	FALSE	0		FALSE
10	3824382	-	KLF6	78	0.410256	TRUE	44	0.5	TRUE	276	0	FALSE	1478	0	FALSE	39	0	FALSE	15	0	FALSE
10	38246025	-	ZNF25	145	0.103448	TRUE	153	0.0588235	FALSE	0		FALSE	16	0	FALSE	0		FALSE	0		FALSE
10	38344672	+	ZNF33A	23	0	FALSE	27	0.185185	TRUE	0		FALSE	0		FALSE	12	0	FALSE	0		FALSE
10	38347464	+	ZNF33A	15	0	FALSE	20	0.3	TRUE	21	0	FALSE	0		FALSE	117	0	FALSE	25	0.04	FALSE
10	38347470	+	ZNF33A	15	0	FALSE	24	0.25	TRUE	24	0	FALSE	10	0	FALSE	128	0	FALSE	28	0	FALSE
10	38647423	+	HSD17B7P2	21	0.571429	TRUE	21	0.428571	TRUE	18	0.111111	FALSE	23	0	FALSE	20	0	FALSE	0		FALSE
10	38691671	-	SEPT7P9	22	0.227273	TRUE	10	0	FALSE	12	0	FALSE	0		FALSE	0		FALSE	0		FALSE
10	38727848	+	LINC00999	23	0.26087	TRUE	17	0.117647	FALSE	13	0	FALSE	10	0	FALSE	11	0	FALSE	0		FALSE
10	394663	-	DIP2C	251	0.565737	TRUE	245	0.620408	TRUE	24	0.0833333	FALSE	64	0	FALSE	14	0	FALSE	12	0	FALSE
10	43316120	+	BMS1	90	0.1	TRUE	111	0	FALSE	137	0	FALSE	35	0	FALSE	156	0	FALSE	176	0	FALSE
10	43316391	+	BMS1	49	0.938776	TRUE	86	0.976744	TRUE	93	0.0645161	FALSE	20	0.2	FALSE	108	0.175926	TRUE	125	0.168	TRUE
10	43596085	+	RET	32	0.28125	TRUE	43	0.488372	TRUE	80	0.0125	FALSE	0		FALSE	73	0	FALSE	34	0	FALSE
10	43690547	-	RASGEF1A	15	0.466667	FALSE	38	0.236842	TRUE	0		FALSE	0		FALSE	0		FALSE	0		FALSE
10	43690669	-	RASGEF1A	84	0.107143	TRUE	87	0.183908	TRUE	13	0	FALSE	12	0	FALSE	32	0	FALSE	30	0	FALSE
10	43695656	-	RASGEF1A	372	0.107527	TRUE	324	0.123457	TRUE	105	0	FALSE	37	0	FALSE	107	0.00934579	FALSE	169	0	FALSE
10	43696271	-	RASGEF1A	347	0.10951	TRUE	327	0.0856269	FALSE	115	0	FALSE	61	0	FALSE	130	0	FALSE	160	0	FALSE
10	43696272	-	RASGEF1A	352	0.213068	TRUE	337	0.130564	TRUE	115	0	FALSE	66	0	FALSE	138	0	FALSE	167	0	FALSE
10	43882130	-	HNRNPF	1903	0.199159	TRUE	1513	0.191672	TRUE	1778	0.00449944	FALSE	328	0.00304878	FALSE	959	0.00104275	FALSE	1161	0	FALSE
10	43892636	-	HNRNPF	61	0.0163934	FALSE	54	0.12963	TRUE	134	0	FALSE	0		FALSE	76	0	FALSE	63	0	FALSE
10	44052587	-	ZNF239	122	0.0327869	FALSE	123	0.154472	TRUE	0		FALSE	23	0	FALSE	38	0	FALSE	31	0	FALSE
10	44139860	-	ZNF32	39	0.564103	TRUE	38	0.763158	TRUE	18	0	FALSE	161	0.0372671	FALSE	175	0.0171429	FALSE	267	0	FALSE
10	45676615	-	RP11-445N18.5	39	0.25641	TRUE	80	0.1625	TRUE	0		FALSE	0		FALSE	0		FALSE	0		FALSE
10	45950937	-	MARCH8	79	0.101266	TRUE	65	0.0615385	FALSE	55	0.0363636	FALSE	58	0	FALSE	0		FALSE	12	0	FALSE
10	45951417	-	MARCH8	181	0.104972	TRUE	186	0.0483871	FALSE	85	0	FALSE	50	0	FALSE	16	0	FALSE	0		FALSE
10	45951794	-	MARCH8	381	0.0734908	FALSE	365	0.106849	TRUE	192	0.00520833	FALSE	104	0	FALSE	33	0	FALSE	25	0	FALSE
10	45951865	-	MARCH8	361	0.105263	TRUE	325	0.172308	TRUE	213	0.00469484	FALSE	157	0	FALSE	41	0	FALSE	28	0	FALSE
10	45952015	-	MARCH8	500	0.114	TRUE	431	0.169374	TRUE	177	0	FALSE	270	0	FALSE	68	0	FALSE	47	0	FALSE
10	45952524	-	MARCH8	208	0.105769	TRUE	296	0.121622	TRUE	113	0	FALSE	157	0	FALSE	40	0	FALSE	0		FALSE
10	45953241	-	MARCH8	422	0.293839	TRUE	371	0.299191	TRUE	127	0	FALSE	145	0	FALSE	19	0	FALSE	11	0	FALSE
10	45954583	-	MARCH8	897	0.183946	TRUE	717	0.20781	TRUE	287	0.010453	FALSE	278	0	FALSE	64	0	FALSE	34	0	FALSE
10	45956795	-	MARCH8	452	0.334071	TRUE	511	0.338552	TRUE	134	0.0149254	FALSE	143	0	FALSE	29	0	FALSE	10	0	FALSE
10	45958927	-	MARCH8	0		FALSE	23	0.26087	TRUE	26	0	FALSE	43	0	FALSE	0		FALSE	0		FALSE
10	46111929	-	ZFAND4	40	0.125	TRUE	27	0	FALSE	0		FALSE	0		FALSE	0		FALSE	0		FALSE
10	46121872	-	ZFAND4	48	0.145833	TRUE	45	0.0444444	FALSE	15	0.0666667	FALSE	12	0	FALSE	31	0	FALSE	0		FALSE
10	46122398	-	ZFAND4	12	0.0833333	FALSE	28	0.214286	TRUE	0		FALSE	0		FALSE	0		FALSE	0		FALSE
10	46168103	-	ZFAND4	32	0.15625	TRUE	78	0.282051	TRUE	0		FALSE	16	0	FALSE	11	0	FALSE	0		FALSE
10	46222945	+	FAM21C	138	0.246377	TRUE	151	0.152318	TRUE	129	0	FALSE	109	0	FALSE	54	0	FALSE	35	0	FALSE
10	46258865	+	FAM21C	38	0	FALSE	43	0.139535	TRUE	22	0	FALSE	19	0	FALSE	22	0	FALSE	0		FALSE
10	46261213	+	FAM21C	167	0.251497	TRUE	166	0.162651	TRUE	100	0	FALSE	117	0.00854701	FALSE	99	0	FALSE	49	0.0408163	FALSE
10	46264978	+	FAM21C	198	0.126263	TRUE	194	0.231959	TRUE	117	0	FALSE	80	0	FALSE	74	0	FALSE	61	0	FALSE
10	46282626	+	FAM21C	29	0.206897	TRUE	39	0.0769231	FALSE	34	0.0588235	FALSE	14	0	FALSE	11	0	FALSE	18	0	FALSE
10	465073	-	DIP2C	604	0.00165563	FALSE	659	0	FALSE	63	0.126984	TRUE	46	0	FALSE	31	0	FALSE	0		FALSE
10	465086	-	DIP2C	657	0.0197869	FALSE	692	0.0476879	FALSE	59	0.101695	TRUE	48	0	FALSE	29	0	FALSE	0		FALSE
10	46773656	+	DUSP8P3	83	0.0240964	FALSE	76	0.118421	TRUE	0		FALSE	0		FALSE	0		FALSE	0		FALSE
10	46773660	+	DUSP8P3	80	0.1625	TRUE	71	0.140845	TRUE	0		FALSE	0		FALSE	0		FALSE	0		FALSE
10	47099676	-	LINC00842	0		FALSE	0		FALSE	30	0.166667	TRUE	0		FALSE	0		FALSE	0		FALSE
10	47099684	-	LINC00842	0		FALSE	0		FALSE	28	0.285714	TRUE	0		FALSE	0		FALSE	0		FALSE
10	47254456	+	DUSP8P4	83	0.0240964	FALSE	74	0.121622	TRUE	0		FALSE	0		FALSE	0		FALSE	0		FALSE
10	47254460	+	DUSP8P4	83	0.13253	TRUE	72	0.138889	TRUE	0		FALSE	0		FALSE	0		FALSE	0		FALSE
10	48025514	-	ASAH2C	70	0	FALSE	41	0.170732	TRUE	0		FALSE	0		FALSE	0		FALSE	0		FALSE
10	486816	-	DIP2C	887	0.111612	TRUE	822	0.125304	TRUE	48	0.125	TRUE	90	0	FALSE	10	0	FALSE	0		FALSE
10	4872989	+	AKR1E2	101	0.039604	FALSE	115	0.104348	TRUE	15	0.4	FALSE	50	0	FALSE	23	0	FALSE	43	0	FALSE
10	49514808	+	MAPK8	431	0.12065	TRUE	413	0.188862	TRUE	175	0	FALSE	134	0	FALSE	135	0	FALSE	62	0	FALSE
10	49634497	+	MAPK8	337	0.367953	TRUE	406	0.357143	TRUE	115	0.00869565	FALSE	133	0	FALSE	117	0.034188	FALSE	62	0.016129	FALSE
10	49643949	+	MAPK8	37	0.0540541	FALSE	59	0.118644	TRUE	13	0.153846	FALSE	11	0	FALSE	0		FALSE	0		FALSE
10	49658591	-	ARHGAP22	48	0.166667	TRUE	107	0.0747664	FALSE	0		FALSE	0		FALSE	78	0	FALSE	56	0	FALSE
10	49658745	-	ARHGAP22	70	0.0714286	FALSE	117	0.111111	TRUE	0		FALSE	0		FALSE	70	0	FALSE	58	0	FALSE
10	49658960	-	ARHGAP22	22	0	FALSE	73	0.164384	TRUE	0		FALSE	0		FALSE	50	0	FALSE	26	0	FALSE
10	49659089	-	ARHGAP22	26	0.0384615	FALSE	53	0.264151	TRUE	0		FALSE	0		FALSE	32	0	FALSE	0		FALSE
10	49663093	-	ARHGAP22	53	0.641509	TRUE	90	0.655556	TRUE	0		FALSE	0		FALSE	41	0	FALSE	25	0	FALSE
10	49674666	-	ARHGAP22	23	0.0869565	FALSE	48	0.4375	TRUE	0		FALSE	0		FALSE	0		FALSE	0		FALSE
10	50664384	-	ERCC6	115	0	FALSE	101	0.108911	TRUE	24	0	FALSE	0		FALSE	0		FALSE	0		FALSE
10	50664428	-	ERCC6	82	0.0365854	FALSE	71	0.15493	TRUE	0		FALSE	0		FALSE	0		FALSE	0		FALSE
10	50665983	-	ERCC6	135	0.148148	TRUE	164	0.140244	TRUE	18	0	FALSE	0		FALSE	0		FALSE	0		FALSE
10	50669468	-	ERCC6	1473	0.14053	TRUE	1142	0.144483	TRUE	119	0.00840336	FALSE	22	0	FALSE	11	0	FALSE	12	0	FALSE
10	50690855	-	ERCC6	648	0.134259	TRUE	960	0.186458	TRUE	59	0.0338983	FALSE	0		FALSE	0		FALSE	0		FALSE
10	50723572	-	ERCC6-PGBD3	31	0.193548	TRUE	38	0.315789	TRUE	0		FALSE	0		FALSE	0		FALSE	0		FALSE
10	50724596	-	ERCC6-PGBD3	54	0.111111	TRUE	42	0.119048	TRUE	18	0	FALSE	0		FALSE	0		FALSE	0		FALSE
10	50943355	-	OGDHL	156	0.0705128	FALSE	189	0.164021	TRUE	0		FALSE	0		FALSE	177	0	FALSE	253	0	FALSE
10	50943380	-	OGDHL	162	0.0123457	FALSE	164	0.103659	TRUE	0		FALSE	0		FALSE	179	0	FALSE	234	0	FALSE
10	50964834	-	OGDHL	227	0.414097	TRUE	119	0.462185	TRUE	0		FALSE	0		FALSE	79	0.0126582	FALSE	60	0	FALSE
10	50964894	-	OGDHL	203	0.118227	TRUE	171	0.122807	TRUE	0		FALSE	0		FALSE	93	0	FALSE	53	0	FALSE
10	5123040	+	AKR1C3	37	0.540541	TRUE	19	0.315789	FALSE	0		FALSE	0		FALSE	0		FALSE	0		FALSE
10	51309454	-	RP11-592B15.3	14	0	FALSE	36	0.138889	TRUE	35	0	FALSE	0		FALSE	0		FALSE	0		FALSE
10	5144827	+	AKR1C3	378	0.301587	TRUE	332	0.46988	TRUE	0		FALSE	16	0	FALSE	19	0	FALSE	23	0	FALSE
10	51565203	+	NCOA4	222	0.261261	TRUE	204	0.416667	TRUE	27	0.0740741	FALSE	0		FALSE	0		FALSE	0		FALSE
10	51579277	+	NCOA4	1791	0.204913	TRUE	1443	0.207207	TRUE	4164	0.00648415	FALSE	540	0	FALSE	238	0.00840336	FALSE	135	0	FALSE
10	51582257	+	NCOA4	230	0.426087	TRUE	193	0.373057	TRUE	568	0.00528169	FALSE	56	0.0178571	FALSE	12	0	FALSE	30	0	FALSE
10	51582898	+	NCOA4	497	0.279678	TRUE	659	0.333839	TRUE	1070	0.0130841	FALSE	104	0	FALSE	64	0	FALSE	50	0	FALSE
10	51584651	+	NCOA4	457	0.102845	TRUE	727	0.0797799	FALSE	845	0.00236686	FALSE	93	0	FALSE	59	0	FALSE	27	0	FALSE
10	51584825	+	NCOA4	1030	0.106796	TRUE	1092	0.0860806	FALSE	1980	0.000505051	FALSE	293	0	FALSE	146	0	FALSE	111	0	FALSE
10	51585548	+	NCOA4	1196	0.493311	TRUE	904	0.522124	TRUE	2277	0.00527009	FALSE	384	0	FALSE	205	0	FALSE	205	0	FALSE
10	51808007	-	RP11-324H6.5	26	0.269231	TRUE	23	0.652174	TRUE	10	0	FALSE	19	0	FALSE	0		FALSE	0		FALSE
10	51827945	+	FAM21A	125	0.12	TRUE	135	0.303704	TRUE	180	0.00555556	FALSE	68	0	FALSE	41	0	FALSE	31	0	FALSE
10	51857510	+	FAM21A	15	0.2	FALSE	22	0.227273	TRUE	13	0	FALSE	0		FALSE	0		FALSE	0		FALSE
10	51866180	+	FAM21A	29	0.310345	TRUE	22	0.0909091	FALSE	30	0	FALSE	12	0	FALSE	11	0	FALSE	0		FALSE
10	52178022	-	SGMS1	29	0.206897	TRUE	31	0.225806	TRUE	93	0.0107527	FALSE	53	0	FALSE	0		FALSE	0		FALSE
10	52383477	-	SGMS1	23	0.0434783	FALSE	32	0.46875	TRUE	117	0	FALSE	90	0	FALSE	94	0	FALSE	51	0	FALSE
10	52383532	-	SGMS1	21	0.285714	TRUE	36	0.472222	TRUE	94	0	FALSE	76	0.0131579	FALSE	64	0	FALSE	38	0	FALSE
10	52383533	-	SGMS1	22	0.0909091	FALSE	37	0.189189	TRUE	94	0	FALSE	76	0.0131579	FALSE	65	0.0153846	FALSE	37	0.0810811	FALSE
10	52419159	+	RP11-564C4.6	13	0	FALSE	24	0.333333	TRUE	0		FALSE	0		FALSE	0		FALSE	0		FALSE
10	52569788	-	A1CF	132	0.0454545	FALSE	80	0.1875	TRUE	0		FALSE	0		FALSE	0		FALSE	0		FALSE
10	530722	-	DIP2C	435	0.062069	FALSE	424	0.0919811	FALSE	25	0.32	TRUE	29	0	FALSE	0		FALSE	0		FALSE
10	530753	-	DIP2C	481	0.305613	TRUE	468	0.264957	TRUE	28	0.428571	TRUE	23	0	FALSE	0		FALSE	0		FALSE
10	530791	-	DIP2C	401	0.0648379	FALSE	370	0.0540541	FALSE	28	0.321429	TRUE	25	0	FALSE	0		FALSE	0		FALSE
10	5436269	-	TUBAL3	964	0.219917	TRUE	691	0.247467	TRUE	14	0.357143	FALSE	0		FALSE	0		FALSE	0		FALSE
10	5437430	-	TUBAL3	934	0.168094	TRUE	903	0.177187	TRUE	0		FALSE	0		FALSE	0		FALSE	0		FALSE
10	55600237	-	PCDH15	42	0.261905	TRUE	58	0.482759	TRUE	0		FALSE	0		FALSE	0		FALSE	0		FALSE
10	55663101	-	PCDH15	40	0.125	TRUE	57	0	FALSE	0		FALSE	0		FALSE	0		FALSE	0		FALSE
10	55955536	-	PCDH15	22	0.0454545	FALSE	27	0.333333	TRUE	0		FALSE	0		FALSE	0		FALSE	0		FALSE
10	5727039	+	FAM208B	603	0.227197	TRUE	1087	0.24379	TRUE	148	0.00675676	FALSE	22	0	FALSE	0		FALSE	0		FALSE
10	5762843	+	FAM208B	452	0.285398	TRUE	796	0.312814	TRUE	88	0	FALSE	0		FALSE	0		FALSE	0		FALSE
10	5791136	+	FAM208B	1246	0.76886	TRUE	1155	0.837229	TRUE	173	0.0520231	FALSE	40	0	FALSE	100	0.03	FALSE	39	0	FALSE
10	5791423	+	FAM208B	1035	0.0512077	FALSE	1138	0.100176	TRUE	170	0.00588235	FALSE	32	0	FALSE	45	0	FALSE	32	0	FALSE
10	58118472	-	ZWINT	1355	0.631734	TRUE	1365	0.694505	TRUE	931	0.0204082	FALSE	73	0.0958904	FALSE	647	0.0602782	FALSE	884	0.0350679	FALSE
10	58119562	-	ZWINT	1828	0.237965	TRUE	2069	0.281295	TRUE	1339	0.0029873	FALSE	102	0	FALSE	1025	0.00780488	FALSE	1137	0.00527704	FALSE
10	58119986	-	ZWINT	29	0	FALSE	40	0.325	TRUE	152	0	FALSE	10	0	FALSE	89	0	FALSE	78	0	FALSE
10	5931374	-	ANKRD16	38	0	FALSE	58	0	FALSE	73	0.123288	TRUE	24	0	FALSE	13	0	FALSE	36	0	FALSE
10	5948011	+	FBXO18	697	0.667145	TRUE	950	0.781053	TRUE	127	0.023622	FALSE	194	0	FALSE	118	0.00847458	FALSE	57	0	FALSE
10	5948339	+	FBXO18	1384	0.25289	TRUE	1581	0.306768	TRUE	298	0.0167785	FALSE	283	0	FALSE	172	0	FALSE	135	0	FALSE
10	5952942	+	FBXO18	912	0.194079	TRUE	993	0.186304	TRUE	166	0.0120482	FALSE	135	0.00740741	FALSE	113	0	FALSE	75	0	FALSE
10	5953001	+	FBXO18	868	0.368664	TRUE	858	0.278555	TRUE	110	0.0272727	FALSE	110	0	FALSE	80	0	FALSE	46	0	FALSE
10	5957508	+	FBXO18	1109	0.298467	TRUE	905	0.329282	TRUE	128	0.0546875	FALSE	163	0	FALSE	97	0	FALSE	76	0	FALSE
10	5994995	-	IL15RA	111	0.207207	TRUE	54	0.259259	TRUE	0		FALSE	23	0	FALSE	10	0	FALSE	0		FALSE
10	5995053	-	IL15RA	97	0.0412371	FALSE	75	0.173333	TRUE	0		FALSE	12	0	FALSE	0		FALSE	0		FALSE
10	60560781	+	BICC1	618	0.192557	TRUE	693	0.203463	TRUE	0		FALSE	52	0	FALSE	0		FALSE	0		FALSE
10	6078005	+	RP11-536K7.5	315	0.0793651	FALSE	331	0.111782	TRUE	0		FALSE	0		FALSE	0		FALSE	0		FALSE
10	6143285	+	RBM17	1965	0.272774	TRUE	2159	0.295044	TRUE	647	0.00927357	FALSE	262	0.00381679	FALSE	559	0.0125224	FALSE	544	0.00551471	FALSE
10	6143322	+	RBM17	1711	0.234366	TRUE	1897	0.215604	TRUE	555	0.00720721	FALSE	246	0.00406504	FALSE	593	0.0084317	FALSE	555	0.0018018	FALSE
10	6152051	+	RBM17	698	0.852436	TRUE	794	0.880353	TRUE	268	0.0261194	FALSE	74	0.027027	FALSE	204	0.0735294	FALSE	215	0.0139535	FALSE
10	6152057	+	RBM17	654	0.180428	TRUE	725	0.147586	TRUE	241	0.00414938	FALSE	72	0.0138889	FALSE	193	0	FALSE	215	0.00930233	FALSE
10	6152058	+	RBM17	660	0.398485	TRUE	727	0.360385	TRUE	238	0.00420168	FALSE	75	0	FALSE	193	0.0207254	FALSE	215	0.00930233	FALSE
10	61550109	-	CCDC6	2007	0.10563	TRUE	1835	0.12752	TRUE	346	0.00867052	FALSE	456	0.00219298	FALSE	211	0	FALSE	83	0	FALSE
10	61550655	-	CCDC6	609	0.357964	TRUE	500	0.35	TRUE	87	0.0689655	FALSE	64	0	FALSE	12	0	FALSE	10	0	FALSE
10	61552814	-	CCDC6	1104	0.250906	TRUE	1583	0.30259	TRUE	113	0	FALSE	81	0	FALSE	16	0.0625	FALSE	0		FALSE
10	61819578	-	ANK3	554	0.126354	TRUE	592	0.0641892	FALSE	26	0.0384615	FALSE	42	0	FALSE	133	0.0075188	FALSE	67	0	FALSE
10	61832621	-	ANK3	27	0.222222	TRUE	39	0.102564	FALSE	0		FALSE	0		FALSE	0		FALSE	0		FALSE
10	61833737	-	ANK3	26	0	FALSE	40	0.125	TRUE	0		FALSE	0		FALSE	0		FALSE	0		FALSE
10	61846490	-	ANK3	557	0.0664273	FALSE	526	0.112167	TRUE	12	0	FALSE	17	0	FALSE	28	0	FALSE	0		FALSE
10	61873986	-	ANK3	943	0.0922587	FALSE	1164	0.102234	TRUE	20	0.05	FALSE	41	0	FALSE	69	0	FALSE	36	0	FALSE
10	61898739	-	ANK3	1053	0.320988	TRUE	1041	0.320845	TRUE	25	0.12	FALSE	44	0	FALSE	73	0	FALSE	36	0	FALSE
10	61941170	-	ANK3	1816	0.490088	TRUE	1548	0.604651	TRUE	44	0.272727	TRUE	90	0	FALSE	49	0	FALSE	31	0	FALSE
10	61967803	-	ANK3	491	0.346232	TRUE	710	0.370423	TRUE	21	0.0952381	FALSE	11	0	FALSE	0		FALSE	0		FALSE
10	62029911	-	ANK3	754	0.00265252	FALSE	1141	0.00175285	FALSE	38	0.131579	TRUE	29	0	FALSE	16	0	FALSE	0		FALSE
10	6245117	+	PFKFB3	597	0.0820771	FALSE	600	0.1	TRUE	110	0	FALSE	252	0	FALSE	27	0	FALSE	13	0	FALSE
10	6245178	+	PFKFB3	376	0.228723	TRUE	463	0.259179	TRUE	73	0.0547945	FALSE	250	0	FALSE	24	0	FALSE	0		FALSE
10	6257206	+	PFKFB3	932	0.611588	TRUE	759	0.772069	TRUE	92	0.0434783	FALSE	479	0	FALSE	77	0.025974	FALSE	17	0	FALSE
10	6262768	+	PFKFB3	1275	0.105882	TRUE	1459	0.112406	TRUE	138	0.00724638	FALSE	717	0	FALSE	95	0	FALSE	54	0	FALSE
10	6274873	+	PFKFB3	389	0.105398	TRUE	515	0.182524	TRUE	79	0	FALSE	318	0	FALSE	54	0	FALSE	33	0	FALSE
10	6275221	+	PFKFB3	810	0.114815	TRUE	697	0.142037	TRUE	106	0.0377358	FALSE	507	0	FALSE	109	0	FALSE	55	0	FALSE
10	6275456	+	PFKFB3	813	0.108241	TRUE	835	0.132934	TRUE	134	0	FALSE	609	0	FALSE	133	0	FALSE	55	0	FALSE
10	6275531	+	PFKFB3	650	0.169231	TRUE	710	0.192958	TRUE	108	0.0185185	FALSE	559	0	FALSE	94	0	FALSE	64	0.015625	FALSE
10	6275532	+	PFKFB3	613	0.396411	TRUE	686	0.368805	TRUE	103	0	FALSE	518	0	FALSE	80	0	FALSE	61	0	FALSE
10	63983028	-	RTKN2	15	0.0666667	FALSE	26	0.192308	TRUE	42	0	FALSE	0		FALSE	12	0	FALSE	0		FALSE
10	64135986	+	ZNF365	30	0	FALSE	46	0.26087	TRUE	0		FALSE	11	0	FALSE	0		FALSE	0		FALSE
10	64136352	+	ZNF365	19	0.263158	FALSE	34	0.147059	TRUE	0		FALSE	0		FALSE	0		FALSE	0		FALSE
10	64159451	+	ZNF365	19	0.947368	FALSE	52	1	TRUE	0		FALSE	0		FALSE	0		FALSE	0		FALSE
10	64160142	+	ZNF365	0		FALSE	21	0.238095	TRUE	0		FALSE	0		FALSE	0		FALSE	0		FALSE
10	64564923	+	ADO	803	0.155666	TRUE	1185	0.135021	TRUE	130	0.0153846	FALSE	86	0	FALSE	195	0	FALSE	125	0	FALSE
10	64565230	+	ADO	498	0.269076	TRUE	1126	0.285968	TRUE	91	0	FALSE	97	0	FALSE	126	0	FALSE	113	0	FALSE
10	64565488	+	ADO	2199	0.0909504	FALSE	2369	0.110173	TRUE	215	0.00930233	FALSE	173	0	FALSE	261	0	FALSE	240	0	FALSE
10	64566683	+	ADO	488	0.0594262	FALSE	662	0.120846	TRUE	78	0.0512821	FALSE	46	0	FALSE	75	0	FALSE	71	0	FALSE
10	6470159	-	PRKCQ	24	0.25	TRUE	79	0.417722	TRUE	0		FALSE	0		FALSE	15	0	FALSE	15	0	FALSE
10	6470280	-	PRKCQ	50	0.14	TRUE	64	0.25	TRUE	12	0	FALSE	0		FALSE	47	0	FALSE	35	0	FALSE
10	64967326	-	JMJD1C	56	0.571429	TRUE	66	0.833333	TRUE	78	0.0512821	FALSE	24	0	FALSE	72	0.0555556	FALSE	18	0.0555556	FALSE
10	64967359	-	JMJD1C	50	0.14	TRUE	52	0.269231	TRUE	69	0.0434783	FALSE	21	0	FALSE	69	0	FALSE	15	0	FALSE
10	64967743	-	JMJD1C	28	0.714286	TRUE	32	0.75	TRUE	28	0	FALSE	0		FALSE	50	0	FALSE	0		FALSE
10	64974389	-	JMJD1C	23	0	FALSE	49	0.102041	TRUE	16	0	FALSE	0		FALSE	12	0	FALSE	0		FALSE
10	67726483	-	CTNNA3	26	0.153846	FALSE	45	0.111111	TRUE	0		FALSE	0		FALSE	0		FALSE	0		FALSE
10	67748487	-	CTNNA3	39	0.0512821	FALSE	34	0.323529	TRUE	0		FALSE	0		FALSE	0		FALSE	0		FALSE
10	6779507	+	RP11-554I8.2	0		FALSE	24	0.25	TRUE	0		FALSE	0		FALSE	0		FALSE	0		FALSE
10	6884352	+	LINC00707	40	0.05	FALSE	46	0.108696	TRUE	0		FALSE	43	0	FALSE	0		FALSE	0		FALSE
10	69565544	-	DNAJC12	0		FALSE	0		FALSE	0		FALSE	29	0.172414	TRUE	0		FALSE	0		FALSE
10	69644793	+	SIRT1	11	0.181818	FALSE	33	0.181818	TRUE	47	0	FALSE	13	0	FALSE	60	0	FALSE	12	0	FALSE
10	69647274	+	SIRT1	84	0.0238095	FALSE	71	0.140845	TRUE	211	0	FALSE	20	0	FALSE	125	0	FALSE	49	0	FALSE
10	69681956	-	HERC4	24	0.833333	TRUE	0		FALSE	10	0	FALSE	0		FALSE	0		FALSE	0		FALSE
10	70239287	-	SLC25A16	0		FALSE	20	0.25	TRUE	202	0	FALSE	17	0	FALSE	0		FALSE	0		FALSE
10	70253210	-	SLC25A16	250	0.084	FALSE	246	0.109756	TRUE	637	0	FALSE	43	0	FALSE	34	0	FALSE	10	0	FALSE
10	70587566	+	STOX1	142	0.0704225	FALSE	160	0.1125	TRUE	18	0	FALSE	0		FALSE	0		FALSE	0		FALSE
10	70587621	+	STOX1	164	0.182927	TRUE	221	0.135747	TRUE	12	0.0833333	FALSE	0		FALSE	0		FALSE	0		FALSE
10	70645129	+	STOX1	58	0.62069	TRUE	83	0.73494	TRUE	0		FALSE	0		FALSE	0		FALSE	0		FALSE
10	70666634	+	DDX50	380	0.413158	TRUE	361	0.465374	TRUE	50	0.02	FALSE	51	0	FALSE	55	0.0727273	FALSE	50	0	FALSE
10	70670095	+	DDX50	260	0.569231	TRUE	339	0.702065	TRUE	60	0.0166667	FALSE	35	0.0285714	FALSE	48	0.0208333	FALSE	18	0	FALSE
10	70694114	+	DDX50	1140	0.699123	TRUE	981	0.75739	TRUE	168	0.0595238	FALSE	120	0	FALSE	281	0.0391459	FALSE	383	0.0261097	FALSE
10	70930985	+	VPS26A	355	0.121127	TRUE	406	0.0665025	FALSE	411	0.00243309	FALSE	237	0	FALSE	213	0	FALSE	202	0	FALSE
10	70932382	+	VPS26A	0		FALSE	36	0.138889	TRUE	14	0	FALSE	0		FALSE	11	0	FALSE	24	0	FALSE
10	70940274	+	SUPV3L1	706	0.5	TRUE	637	0.55887	TRUE	326	0.00920245	FALSE	80	0	FALSE	134	0	FALSE	76	0	FALSE
10	70951821	+	SUPV3L1	0		FALSE	0		FALSE	30	0.166667	TRUE	0		FALSE	0		FALSE	0		FALSE
10	70967566	+	SUPV3L1	192	0.166667	TRUE	226	0.190265	TRUE	134	0.00746269	FALSE	12	0	FALSE	37	0	FALSE	44	0	FALSE
10	71211372	+	TSPAN15	212	0.160377	TRUE	196	0.117347	TRUE	423	0.00236407	FALSE	0		FALSE	86	0	FALSE	49	0.0204082	FALSE
10	71243484	+	TSPAN15	250	0.204	TRUE	241	0.190871	TRUE	376	0	FALSE	10	0	FALSE	106	0	FALSE	50	0	FALSE
10	71255051	+	TSPAN15	0		FALSE	0		FALSE	25	0.24	TRUE	0		FALSE	0		FALSE	0		FALSE
10	71265942	+	TSPAN15	230	0.0565217	FALSE	177	0.169492	TRUE	366	0.00273224	FALSE	0		FALSE	89	0	FALSE	70	0	FALSE
10	71392719	+	C10orf35	154	0.824675	TRUE	156	0.724359	TRUE	30	0	FALSE	14	0	FALSE	127	0.00787402	FALSE	162	0.0185185	FALSE
10	71899392	-	TYSND1	374	0.909091	TRUE	298	0.88255	TRUE	58	0.0344828	FALSE	17	0.0588235	FALSE	105	0.0380952	FALSE	187	0.0160428	FALSE
10	71899597	-	TYSND1	361	0.132964	TRUE	233	0.120172	TRUE	85	0.0235294	FALSE	27	0	FALSE	171	0	FALSE	243	0.00411523	FALSE
10	71899696	-	TYSND1	378	0.121693	TRUE	373	0.136729	TRUE	152	0.0789474	FALSE	64	0	FALSE	244	0.00819672	FALSE	364	0.010989	FALSE
10	71899864	-	TYSND1	190	0.389474	TRUE	216	0.342593	TRUE	31	0.0645161	FALSE	0		FALSE	45	0	FALSE	74	0.0135135	FALSE
10	71905434	-	TYSND1	157	0.681529	TRUE	173	0.699422	TRUE	71	0.0140845	FALSE	10	0	FALSE	69	0	FALSE	98	0.0306122	FALSE
10	71905483	-	TYSND1	116	0.258621	TRUE	0		FALSE	50	0	FALSE	11	0	FALSE	64	0	FALSE	73	0	FALSE
10	71905831	-	TYSND1	139	0.273381	TRUE	201	0.313433	TRUE	73	0.0136986	FALSE	16	0	FALSE	60	0	FALSE	66	0	FALSE
10	71905900	-	TYSND1	113	0.0530973	FALSE	142	0.140845	TRUE	52	0	FALSE	0		FALSE	62	0	FALSE	83	0	FALSE
10	71906061	-	TYSND1	47	0.148936	TRUE	117	0.025641	FALSE	19	0	FALSE	0		FALSE	31	0	FALSE	35	0	FALSE
10	71906196	-	TYSND1	135	0.296296	TRUE	294	0.340136	TRUE	56	0.107143	TRUE	25	0.2	TRUE	79	0.101266	FALSE	93	0.0860215	FALSE
10	71906375	-	TYSND1	41	0.609756	TRUE	51	0.764706	TRUE	0		FALSE	0		FALSE	0		FALSE	0		FALSE
10	71906393	-	TYSND1	41	0	FALSE	45	0.133333	TRUE	0		FALSE	0		FALSE	0		FALSE	0		FALSE
10	71912268	-	SAR1A	563	0.259325	TRUE	374	0.294118	TRUE	735	0.00136054	FALSE	344	0	FALSE	375	0.00266667	FALSE	469	0	FALSE
10	7203856	-	SFMBT2	0		FALSE	25	0.48	TRUE	0		FALSE	0		FALSE	0		FALSE	0		FALSE
10	7204711	-	SFMBT2	14	0	FALSE	27	0.185185	TRUE	0		FALSE	0		FALSE	0		FALSE	0		FALSE
10	72059110	-	LRRC20	64	0.21875	TRUE	26	0.269231	TRUE	0		FALSE	0		FALSE	78	0.0128205	FALSE	118	0	FALSE
10	72059512	-	LRRC20	41	0.170732	TRUE	37	0	FALSE	0		FALSE	0		FALSE	94	0	FALSE	107	0	FALSE
10	72060096	-	LRRC20	65	0.553846	TRUE	53	0.226415	TRUE	0		FALSE	11	0	FALSE	100	0.01	FALSE	81	0	FALSE
10	72060755	-	LRRC20	37	0.0540541	FALSE	52	0.173077	TRUE	0		FALSE	0		FALSE	58	0	FALSE	42	0	FALSE
10	72060766	-	LRRC20	34	0.176471	TRUE	44	0.113636	TRUE	0		FALSE	0		FALSE	47	0	FALSE	33	0.030303	FALSE
10	72060791	-	LRRC20	23	0	FALSE	36	0.194444	TRUE	0		FALSE	0		FALSE	37	0	FALSE	31	0	FALSE
10	72060818	-	LRRC20	36	0.0833333	FALSE	43	0.116279	TRUE	0		FALSE	0		FALSE	55	0	FALSE	57	0	FALSE
10	7214006	-	SFMBT2	38	0.184211	TRUE	25	0.16	FALSE	11	0.0909091	FALSE	10	0	FALSE	18	0	FALSE	0		FALSE
10	72164286	+	EIF4EBP2	118	0	FALSE	80	0.1	TRUE	734	0	FALSE	377	0	FALSE	351	0	FALSE	228	0	FALSE
10	7218076	-	SFMBT2	25	0	FALSE	40	0.175	TRUE	0		FALSE	0		FALSE	0		FALSE	0		FALSE
10	72192286	-	NODAL	70	0.657143	TRUE	40	0.725	TRUE	0		FALSE	0		FALSE	0		FALSE	0		FALSE
10	72195456	-	NODAL	143	0.104895	TRUE	194	0.0927835	FALSE	12	0	FALSE	0		FALSE	0		FALSE	0		FALSE
10	72289804	+	PALD1	68	0.882353	TRUE	60	0.933333	TRUE	0		FALSE	0		FALSE	68	0.0588235	FALSE	68	0.0147059	FALSE
10	72293758	+	PALD1	68	0.102941	TRUE	95	0.0947368	FALSE	0		FALSE	0		FALSE	85	0	FALSE	70	0	FALSE
10	72298920	+	PALD1	119	0.0336134	FALSE	120	0.141667	TRUE	0		FALSE	0		FALSE	163	0	FALSE	146	0	FALSE
10	72300896	+	PALD1	80	0.125	TRUE	61	0.163934	TRUE	0		FALSE	0		FALSE	125	0	FALSE	143	0	FALSE
10	72301266	+	PALD1	145	0.110345	TRUE	200	0.195	TRUE	0		FALSE	0		FALSE	235	0	FALSE	245	0	FALSE
10	72326502	+	PALD1	82	0.0609756	FALSE	61	0.147541	TRUE	0		FALSE	0		FALSE	134	0.00746269	FALSE	114	0	FALSE
10	72327166	+	PALD1	60	0.0333333	FALSE	67	0.119403	TRUE	0		FALSE	0		FALSE	147	0	FALSE	212	0.00943396	FALSE
10	72327218	+	PALD1	63	0.015873	FALSE	77	0.207792	TRUE	0		FALSE	0		FALSE	156	0.0128205	FALSE	222	0	FALSE
10	7239547	-	SFMBT2	21	0.238095	TRUE	15	0	FALSE	0		FALSE	0		FALSE	0		FALSE	0		FALSE
10	72492089	+	ADAMTS14	77	0.116883	TRUE	89	0.0449438	FALSE	0		FALSE	93	0	FALSE	0		FALSE	0		FALSE
10	72513643	+	ADAMTS14	20	0.2	FALSE	31	0.16129	TRUE	0		FALSE	38	0	FALSE	0		FALSE	0		FALSE
10	72517819	+	ADAMTS14	70	0.0571429	FALSE	61	0.114754	TRUE	0		FALSE	87	0	FALSE	0		FALSE	0		FALSE
10	72517820	+	ADAMTS14	66	0.0909091	FALSE	62	0.322581	TRUE	0		FALSE	89	0	FALSE	0		FALSE	0		FALSE
10	72520128	+	ADAMTS14	27	0.037037	FALSE	57	0.140351	TRUE	0		FALSE	43	0.0232558	FALSE	0		FALSE	0		FALSE
10	72520884	+	ADAMTS14	36	0.0555556	FALSE	28	0.357143	TRUE	0		FALSE	71	0	FALSE	0		FALSE	0		FALSE
10	72521188	+	ADAMTS14	45	0.244444	TRUE	88	0.204545	TRUE	0		FALSE	74	0	FALSE	0		FALSE	0		FALSE
10	72521687	+	ADAMTS14	79	0.139241	TRUE	46	0.108696	TRUE	0		FALSE	104	0	FALSE	13	0	FALSE	10	0	FALSE
10	72575723	+	SGPL1	28	0.464286	TRUE	66	0.69697	TRUE	12	0	FALSE	0		FALSE	0		FALSE	0		FALSE
10	72575724	+	SGPL1	29	0.172414	TRUE	71	0.225352	TRUE	14	0	FALSE	12	0	FALSE	0		FALSE	0		FALSE
10	72575766	+	SGPL1	105	0.742857	TRUE	195	0.825641	TRUE	161	0.142857	TRUE	53	0.0377358	FALSE	35	0	FALSE	17	0	FALSE
10	72633226	+	SGPL1	645	0.122481	TRUE	603	0.157546	TRUE	604	0.00165563	FALSE	177	0	FALSE	156	0	FALSE	63	0	FALSE
10	72637124	+	SGPL1	275	0.0509091	FALSE	278	0.100719	TRUE	259	0	FALSE	64	0	FALSE	53	0	FALSE	31	0	FALSE
10	72638649	+	SGPL1	432	0.0949074	FALSE	409	0.163814	TRUE	492	0.00609756	FALSE	150	0	FALSE	222	0	FALSE	149	0	FALSE
10	73060737	+	UNC5B	0		FALSE	0		FALSE	16	0	FALSE	81	0.0617284	FALSE	160	0.1	TRUE	113	0.238938	TRUE
10	73060802	+	UNC5B	0		FALSE	0		FALSE	22	0.318182	TRUE	85	0.0117647	FALSE	200	0.135	TRUE	139	0.136691	TRUE
10	73103995	+	SLC29A3	323	0.114551	TRUE	365	0.136986	TRUE	80	0	FALSE	30	0	FALSE	73	0	FALSE	48	0	FALSE
10	73104007	+	SLC29A3	337	0.103858	TRUE	380	0.136842	TRUE	82	0	FALSE	30	0	FALSE	75	0	FALSE	51	0.0196078	FALSE
10	73121927	+	SLC29A3	137	0.131387	TRUE	187	0.13369	TRUE	30	0.0333333	FALSE	20	0	FALSE	22	0	FALSE	0		FALSE
10	73122076	+	SLC29A3	112	0.366071	TRUE	149	0.261745	TRUE	41	0.0487805	FALSE	11	0	FALSE	29	0	FALSE	12	0	FALSE
10	73122263	+	SLC29A3	221	0.941176	TRUE	225	0.924444	TRUE	47	0.12766	TRUE	37	0	FALSE	97	0.0103093	FALSE	90	0	FALSE
10	73122609	+	SLC29A3	156	0.0512821	FALSE	170	0.1	TRUE	28	0.0357143	FALSE	14	0	FALSE	37	0	FALSE	29	0	FALSE
10	73122848	+	SLC29A3	209	0.172249	TRUE	257	0.155642	TRUE	46	0	FALSE	20	0	FALSE	50	0	FALSE	68	0	FALSE
10	73576804	-	PSAP	770	0.0818182	FALSE	398	0.155779	TRUE	5263	0.0108303	FALSE	7950	0.00301887	FALSE	2817	0.00780973	FALSE	2111	0.00663193	FALSE
10	73588789	-	PSAP	1516	0.0646438	FALSE	1258	0.111288	TRUE	9605	0.000520562	FALSE	10212	0.00176263	FALSE	3135	0.0076555	FALSE	1703	0.00587199	FALSE
10	73610985	-	PSAP	157	0.0636943	FALSE	149	0.14094	TRUE	381	0	FALSE	729	0.00274348	FALSE	950	0.00105263	FALSE	539	0.00742115	FALSE
10	73993108	+	ANAPC16	73	0	FALSE	58	0.103448	TRUE	45	0	FALSE	81	0	FALSE	177	0	FALSE	227	0	FALSE
10	74034089	+	DDIT4	62	0.0967742	FALSE	142	0.21831	TRUE	141	0	FALSE	548	0	FALSE	1127	0.00709849	FALSE	1026	0.00584795	FALSE
10	74034114	+	DDIT4	101	0.445545	TRUE	196	0.510204	TRUE	220	0	FALSE	904	0.00331858	FALSE	1686	0	FALSE	1680	0	FALSE
10	74034724	+	DDIT4	256	0.164062	TRUE	300	0.186667	TRUE	377	0.00265252	FALSE	1134	0	FALSE	2068	0	FALSE	2338	0.000855432	FALSE
10	74093332	-	DNAJB12	34	0.176471	TRUE	67	0.134328	TRUE	107	0	FALSE	72	0	FALSE	24	0	FALSE	12	0	FALSE
10	74096371	-	DNAJB12	227	0.176211	TRUE	249	0.204819	TRUE	481	0	FALSE	337	0.00890208	FALSE	219	0.0136986	FALSE	271	0	FALSE
10	74127281	-	MICU1	146	0.0410959	FALSE	110	0.1	TRUE	33	0	FALSE	168	0	FALSE	106	0	FALSE	144	0	FALSE
10	74127929	-	MICU1	98	0.428571	TRUE	115	0.373913	TRUE	48	0.0416667	FALSE	112	0.00892857	FALSE	66	0	FALSE	70	0	FALSE
10	74628528	+	MCU	177	0	FALSE	163	0	FALSE	45	0.111111	TRUE	10	0	FALSE	102	0	FALSE	80	0	FALSE
10	74856703	-	P4HA1	83	0.26506	TRUE	85	0.294118	TRUE	16	0	FALSE	0		FALSE	27	0	FALSE	11	0	FALSE
10	7487541	-	RP5-1031D4.2	33	0	FALSE	29	0.241379	TRUE	0		FALSE	0		FALSE	0		FALSE	0		FALSE
10	7487681	-	RP5-1031D4.2	63	0.15873	TRUE	43	0.232558	TRUE	0		FALSE	0		FALSE	0		FALSE	0		FALSE
10	74968485	+	FAM149B1	22	0.181818	FALSE	32	0.15625	TRUE	32	0	FALSE	60	0	FALSE	69	0.0289855	FALSE	56	0	FALSE
10	75006840	-	DNAJC9	2811	0.140164	TRUE	3806	0.12743	TRUE	671	0.00298063	FALSE	106	0	FALSE	307	0	FALSE	344	0	FALSE
10	7509409	-	RP5-1031D4.2	118	0.0932203	FALSE	91	0.208791	TRUE	0		FALSE	0		FALSE	0		FALSE	0		FALSE
10	75156333	-	ANXA7	6234	0.223452	TRUE	5070	0.207101	TRUE	481	0.027027	FALSE	273	0	FALSE	211	0	FALSE	259	0	FALSE
10	75204039	-	PPP3CB	16	0	FALSE	35	0.142857	TRUE	0		FALSE	0		FALSE	0		FALSE	0		FALSE
10	75258571	-	USP54	306	0.147059	TRUE	420	0.242857	TRUE	46	0	FALSE	17	0	FALSE	75	0	FALSE	41	0	FALSE
10	75258572	-	USP54	305	0.0622951	FALSE	420	0.15	TRUE	45	0	FALSE	16	0	FALSE	75	0	FALSE	41	0	FALSE
10	75276249	-	USP54	404	0.133663	TRUE	372	0.209677	TRUE	39	0	FALSE	16	0	FALSE	71	0	FALSE	33	0	FALSE
10	75277033	-	USP54	273	0.820513	TRUE	236	0.864407	TRUE	25	0.08	FALSE	10	0	FALSE	29	0	FALSE	16	0	FALSE
10	75401218	-	MYOZ1	0		FALSE	0		FALSE	0		FALSE	0		FALSE	21	0.52381	TRUE	63	0.52381	TRUE
10	75491779	+	DUSP8P5	41	0	FALSE	33	0.181818	TRUE	41	0	FALSE	25	0	FALSE	28	0	FALSE	10	0	FALSE
10	75491829	+	DUSP8P5	53	0.0377358	FALSE	32	0.34375	TRUE	45	0	FALSE	28	0	FALSE	19	0	FALSE	0		FALSE
10	75491894	+	DUSP8P5	46	0.0652174	FALSE	25	0.24	TRUE	22	0	FALSE	17	0	FALSE	13	0	FALSE	0		FALSE
10	75492120	+	DUSP8P5	17	0	FALSE	27	0.222222	TRUE	25	0	FALSE	0		FALSE	0		FALSE	0		FALSE
10	75527614	+	SEC24C	1515	0.629703	TRUE	1582	0.680152	TRUE	323	0.0340557	FALSE	447	0.0134228	FALSE	178	0.0393258	FALSE	155	0.0193548	FALSE
10	75529484	+	SEC24C	859	0.114086	TRUE	1487	0.102219	TRUE	236	0.00423729	FALSE	176	0	FALSE	100	0	FALSE	81	0	FALSE
10	75530912	+	SEC24C	1058	0.521739	TRUE	1218	0.598522	TRUE	236	0.0211864	FALSE	385	0.00519481	FALSE	232	0.012931	FALSE	258	0.0116279	FALSE
10	75538649	+	FUT11	0		FALSE	0		FALSE	46	0.130435	TRUE	72	0	FALSE	17	0	FALSE	37	0	FALSE
10	75545537	+	ZSWIM8	105	0.114286	TRUE	159	0.0251572	FALSE	59	0	FALSE	53	0	FALSE	0		FALSE	0		FALSE
10	75545549	+	ZSWIM8	87	0.045977	FALSE	141	0.134752	TRUE	51	0	FALSE	36	0	FALSE	0		FALSE	0		FALSE
10	75545620	+	ZSWIM8	48	0.229167	TRUE	37	0.297297	TRUE	22	0	FALSE	30	0	FALSE	0		FALSE	0		FALSE
10	75551126	+	ZSWIM8	392	0.0918367	FALSE	495	0.113131	TRUE	150	0	FALSE	346	0.00289017	FALSE	74	0	FALSE	50	0	FALSE
10	75551937	+	ZSWIM8	28	0.142857	FALSE	54	0.148148	TRUE	10	0	FALSE	46	0	FALSE	10	0.1	FALSE	0		FALSE
10	75552208	+	ZSWIM8	351	0.0883191	FALSE	429	0.137529	TRUE	155	0	FALSE	192	0	FALSE	55	0	FALSE	26	0	FALSE
10	75556645	+	ZSWIM8	98	0.0918367	FALSE	116	0.103448	TRUE	28	0.0714286	FALSE	55	0	FALSE	14	0	FALSE	0		FALSE
10	75557298	+	ZSWIM8	225	0.315556	TRUE	261	0.314176	TRUE	102	0.00980392	FALSE	184	0.00543478	FALSE	68	0	FALSE	47	0	FALSE
10	75557817	+	ZSWIM8	270	0.188889	TRUE	366	0.275956	TRUE	85	0.0235294	FALSE	152	0	FALSE	58	0	FALSE	51	0	FALSE
10	75558103	+	ZSWIM8	262	0.301527	TRUE	370	0.351351	TRUE	128	0.0078125	FALSE	256	0	FALSE	105	0	FALSE	59	0	FALSE
10	75559235	+	ZSWIM8	120	0.108333	TRUE	134	0.0671642	FALSE	77	0	FALSE	73	0	FALSE	12	0	FALSE	0		FALSE
10	75562251	-	RP11-574K11.31	155	0	FALSE	88	0	FALSE	49	0.122449	TRUE	63	0	FALSE	62	0	FALSE	63	0	FALSE
10	75562285	-	RP11-574K11.31	146	0.342466	TRUE	104	0.211538	TRUE	51	0	FALSE	72	0	FALSE	79	0	FALSE	69	0	FALSE
10	75562482	-	RP11-574K11.31	140	0.2	TRUE	138	0.123188	TRUE	36	0	FALSE	76	0	FALSE	119	0	FALSE	68	0	FALSE
10	75563016	-	RP11-574K11.31	45	0	FALSE	56	0.178571	TRUE	21	0	FALSE	17	0	FALSE	13	0	FALSE	0		FALSE
10	75567687	-	RP11-574K11.31	179	0.162011	TRUE	134	0.238806	TRUE	42	0	FALSE	63	0	FALSE	80	0	FALSE	18	0	FALSE
10	75567922	-	RP11-574K11.31	229	0.179039	TRUE	206	0.169903	TRUE	80	0	FALSE	76	0	FALSE	68	0	FALSE	25	0	FALSE
10	75568118	-	RP11-574K11.31	52	0.211538	TRUE	29	0.344828	TRUE	18	0	FALSE	12	0	FALSE	0		FALSE	0		FALSE
10	75571255	-	RP11-574K11.31	80	0.1375	TRUE	105	0.114286	TRUE	33	0	FALSE	56	0	FALSE	41	0	FALSE	31	0	FALSE
10	75573199	-	CAMK2G	336	0.422619	TRUE	256	0.542969	TRUE	106	0.00943396	FALSE	23	0	FALSE	110	0.00909091	FALSE	76	0	FALSE
10	75576862	-	CAMK2G	552	0.150362	TRUE	516	0.160853	TRUE	111	0.00900901	FALSE	45	0	FALSE	119	0.00840336	FALSE	58	0	FALSE
10	75579350	-	CAMK2G	303	0.135314	TRUE	268	0.179104	TRUE	61	0	FALSE	14	0	FALSE	43	0	FALSE	18	0	FALSE
10	75579359	-	CAMK2G	313	0.220447	TRUE	289	0.15917	TRUE	66	0	FALSE	19	0.105263	FALSE	49	0	FALSE	28	0	FALSE
10	75758044	+	VCL	301	0.0631229	FALSE	366	0.13388	TRUE	476	0	FALSE	2287	0	FALSE	1078	0.000927644	FALSE	368	0	FALSE
10	75832516	+	VCL	464	0.157328	TRUE	473	0.150106	TRUE	483	0.00414079	FALSE	2997	0	FALSE	1365	0.0021978	FALSE	535	0	FALSE
10	75842250	+	VCL	311	0.382637	TRUE	374	0.360963	TRUE	317	0	FALSE	2424	0.00123762	FALSE	1203	0.00166251	FALSE	486	0	FALSE
10	75860743	+	VCL	286	0.115385	TRUE	412	0.259709	TRUE	396	0.00757576	FALSE	2862	0.000349406	FALSE	1461	0	FALSE	663	0	FALSE
10	75864949	+	VCL	332	0.11747	TRUE	322	0.139752	TRUE	421	0.0023753	FALSE	2687	0.000744325	FALSE	1308	0.00152905	FALSE	622	0	FALSE
10	75867012	+	VCL	406	0.768473	TRUE	369	0.745257	TRUE	433	0.0115473	FALSE	3028	0.00594452	FALSE	1441	0.0152672	FALSE	687	0.0276565	FALSE
10	75898637	-	AP3M1	138	0.217391	TRUE	150	0.166667	TRUE	48	0	FALSE	51	0	FALSE	18	0	FALSE	22	0	FALSE
10	75910102	-	AP3M1	24	0.291667	TRUE	23	0.0434783	FALSE	15	0	FALSE	0		FALSE	11	0	FALSE	11	0	FALSE
10	75910162	-	AP3M1	46	0	FALSE	42	0.119048	TRUE	30	0	FALSE	0		FALSE	10	0	FALSE	0		FALSE
10	75910261	-	AP3M1	57	0.105263	TRUE	85	0.0823529	FALSE	26	0	FALSE	0		FALSE	0		FALSE	0		FALSE
10	75910391	-	AP3M1	58	0.206897	TRUE	42	0.142857	TRUE	30	0	FALSE	0		FALSE	0		FALSE	0		FALSE
10	75910570	-	AP3M1	34	0.147059	TRUE	43	0.255814	TRUE	23	0	FALSE	0		FALSE	0		FALSE	0		FALSE
10	7604935	-	ITIH5	77	0.220779	TRUE	81	0.0987654	FALSE	0		FALSE	14	0	FALSE	0		FALSE	0		FALSE
10	7618537	-	ITIH5	303	0.118812	TRUE	317	0.107256	TRUE	12	0	FALSE	41	0	FALSE	30	0	FALSE	0		FALSE
10	7618850	-	ITIH5	384	0.122396	TRUE	424	0.117925	TRUE	42	0	FALSE	38	0	FALSE	36	0.0277778	FALSE	10	0	FALSE
10	76781848	+	KAT6B	0		FALSE	42	0.119048	TRUE	21	0	FALSE	30	0	FALSE	47	0	FALSE	32	0	FALSE
10	76789937	+	KAT6B	39	0	FALSE	34	0.147059	TRUE	43	0	FALSE	31	0	FALSE	50	0	FALSE	10	0	FALSE
10	76937055	+	SAMD8	92	0	FALSE	89	0.123596	TRUE	155	0	FALSE	81	0	FALSE	51	0	FALSE	50	0	FALSE
10	76938552	+	SAMD8	0		FALSE	0		FALSE	98	0.122449	TRUE	50	0	FALSE	43	0	FALSE	13	0	FALSE
10	76994884	-	COMTD1	20	0.15	FALSE	33	0.363636	TRUE	236	0	FALSE	162	0	FALSE	308	0.00324675	FALSE	346	0	FALSE
10	76995406	-	COMTD1	43	0.604651	TRUE	16	0.6875	FALSE	190	0.0157895	FALSE	116	0	FALSE	313	0	FALSE	372	0.00806452	FALSE
10	77161387	-	ZNF503	114	0.0263158	FALSE	94	0.12766	TRUE	23	0	FALSE	45	0	FALSE	0		FALSE	0		FALSE
10	77161962	+	ZNF503-AS2	14	0	FALSE	47	0.12766	TRUE	0		FALSE	0		FALSE	0		FALSE	0		FALSE
10	77162731	+	ZNF503-AS2	34	0.0882353	FALSE	24	0.25	TRUE	0		FALSE	0		FALSE	0		FALSE	0		FALSE
10	77162778	+	ZNF503-AS2	27	0	FALSE	26	0.5	TRUE	0		FALSE	0		FALSE	0		FALSE	0		FALSE
10	77167158	+	ZNF503-AS2	149	0.375839	TRUE	199	0.241206	TRUE	0		FALSE	18	0	FALSE	0		FALSE	0		FALSE
10	77167654	+	ZNF503-AS2	101	0	FALSE	81	0.111111	TRUE	0		FALSE	0		FALSE	0		FALSE	0		FALSE
10	77167983	+	ZNF503-AS2	43	0	FALSE	44	0.181818	TRUE	0		FALSE	0		FALSE	0		FALSE	0		FALSE
10	7829804	-	KIN	294	0.292517	TRUE	256	0.28125	TRUE	239	0.0041841	FALSE	37	0	FALSE	163	0	FALSE	135	0	FALSE
10	7839073	+	ATP5C1	1480	0.168919	TRUE	1205	0.155187	TRUE	2284	0.00525394	FALSE	3149	0.000952683	FALSE	1769	0.00169587	FALSE	2039	0.00343306	FALSE
10	7841855	+	ATP5C1	480	0.110417	TRUE	475	0.145263	TRUE	671	0	FALSE	452	0.00442478	FALSE	232	0.00431034	FALSE	371	0.0161725	FALSE
10	7849693	+	ATP5C1	75	0.0666667	FALSE	30	0.266667	TRUE	126	0	FALSE	28	0	FALSE	0		FALSE	21	0	FALSE
10	7860546	+	TAF3	37	0	FALSE	44	0.181818	TRUE	12	0	FALSE	0		FALSE	0		FALSE	0		FALSE
10	7860727	+	TAF3	413	0.690073	TRUE	558	0.634409	TRUE	183	0.0437158	FALSE	44	0.0227273	FALSE	41	0	FALSE	0		FALSE
10	79553835	-	DLG5	100	0.01	FALSE	60	0.266667	TRUE	510	0	FALSE	352	0	FALSE	275	0.00363636	FALSE	161	0	FALSE
10	79555914	-	DLG5	129	0.0620155	FALSE	128	0.125	TRUE	917	0.00654308	FALSE	483	0	FALSE	380	0.00263158	FALSE	201	0	FALSE
10	79565604	-	DLG5	139	0.151079	TRUE	131	0	FALSE	790	0	FALSE	519	0.00385356	FALSE	316	0.00316456	FALSE	159	0	FALSE
10	79572039	-	DLG5	155	0.664516	TRUE	139	0.683453	TRUE	933	0.00857449	FALSE	656	0.0121951	FALSE	341	0.0058651	FALSE	178	0.00561798	FALSE
10	79576358	-	DLG5	84	0.130952	TRUE	64	0	FALSE	515	0	FALSE	347	0	FALSE	158	0	FALSE	83	0	FALSE
10	79581405	-	DLG5	40	0.225	TRUE	58	0.224138	TRUE	295	0	FALSE	129	0	FALSE	58	0	FALSE	17	0	FALSE
10	79581479	-	DLG5	35	0	FALSE	37	0.216216	TRUE	344	0.00290698	FALSE	196	0	FALSE	90	0	FALSE	40	0.025	FALSE
10	79584171	-	DLG5	158	0.0759494	FALSE	152	0.282895	TRUE	797	0.00376412	FALSE	283	0	FALSE	162	0.00617284	FALSE	59	0	FALSE
10	79603294	-	DLG5	225	0.0488889	FALSE	189	0.111111	TRUE	1215	0.000823045	FALSE	530	0	FALSE	226	0	FALSE	110	0	FALSE
10	79614121	-	DLG5	205	0.0487805	FALSE	185	0.140541	TRUE	936	0.00534188	FALSE	348	0.00287356	FALSE	172	0.00581395	FALSE	66	0	FALSE
10	79686108	-	DLG5	85	0.152941	TRUE	139	0.100719	TRUE	390	0	FALSE	366	0	FALSE	131	0	FALSE	42	0	FALSE
10	79686121	-	DLG5	65	0.292308	TRUE	97	0.154639	TRUE	294	0.00340136	FALSE	286	0	FALSE	119	0	FALSE	38	0	FALSE
10	79686165	-	DLG5	54	0.166667	TRUE	69	0.057971	FALSE	240	0.00833333	FALSE	243	0	FALSE	104	0.00961538	FALSE	29	0.0689655	FALSE
10	79686181	-	DLG5	47	0.12766	TRUE	58	0.0517241	FALSE	203	0	FALSE	218	0	FALSE	97	0	FALSE	25	0	FALSE
10	79686217	-	DLG5	33	0.242424	TRUE	61	0.163934	TRUE	165	0	FALSE	165	0	FALSE	85	0	FALSE	10	0	FALSE
10	79686270	-	DLG5	25	0	FALSE	35	0.171429	TRUE	138	0	FALSE	87	0	FALSE	53	0	FALSE	10	0	FALSE
10	79735632	-	POLR3A	43	0.116279	TRUE	12	0.0833333	FALSE	32	0	FALSE	30	0	FALSE	42	0	FALSE	67	0	FALSE
10	79735648	-	POLR3A	40	0.125	TRUE	14	0	FALSE	28	0	FALSE	24	0	FALSE	38	0	FALSE	58	0	FALSE
10	79761977	-	POLR3A	253	0.0513834	FALSE	235	0.153191	TRUE	370	0	FALSE	84	0	FALSE	105	0	FALSE	70	0	FALSE
10	79762009	-	POLR3A	248	0.120968	TRUE	231	0.281385	TRUE	352	0	FALSE	91	0	FALSE	99	0	FALSE	64	0	FALSE
10	79781770	-	POLR3A	117	0.128205	TRUE	154	0.12987	TRUE	134	0	FALSE	19	0	FALSE	69	0	FALSE	13	0	FALSE
10	79781918	-	POLR3A	123	0.707317	TRUE	163	0.785276	TRUE	149	0.0402685	FALSE	31	0	FALSE	63	0.0634921	FALSE	12	0.0833333	FALSE
10	8006599	+	TAF3	332	0.183735	TRUE	463	0.196544	TRUE	84	0	FALSE	43	0	FALSE	32	0	FALSE	27	0	FALSE
10	81585839	+	RP11-182L21.6	32	0	FALSE	50	0.14	TRUE	23	0	FALSE	21	0	FALSE	0		FALSE	0		FALSE
10	81585918	+	RP11-182L21.6	16	0.0625	FALSE	31	0.322581	TRUE	12	0	FALSE	34	0	FALSE	0		FALSE	0		FALSE
10	81586372	+	RP11-182L21.6	163	0.0981595	FALSE	170	0.235294	TRUE	114	0	FALSE	192	0	FALSE	87	0	FALSE	100	0	FALSE
10	81586481	+	RP11-182L21.6	173	0.0404624	FALSE	225	0.106667	TRUE	121	0	FALSE	255	0	FALSE	84	0	FALSE	87	0	FALSE
10	81586585	+	RP11-182L21.6	41	0.0243902	FALSE	80	0.175	TRUE	24	0	FALSE	65	0	FALSE	18	0	FALSE	41	0	FALSE
10	81851326	+	TMEM254	69	0.144928	TRUE	63	0.0793651	FALSE	58	0.0172414	FALSE	112	0	FALSE	476	0.0462185	FALSE	400	0.07	FALSE
10	81918887	-	ANXA11	768	0.292969	TRUE	782	0.360614	TRUE	929	0.0193757	FALSE	536	0.00373134	FALSE	547	0.0402194	FALSE	651	0.00921659	FALSE
10	81928765	-	ANXA11	946	0.604651	TRUE	932	0.5397	TRUE	858	0.016317	FALSE	340	0.0147059	FALSE	337	0.0237389	FALSE	340	0.00882353	FALSE
10	81928819	-	ANXA11	974	0.155031	TRUE	992	0.163306	TRUE	741	0.00539811	FALSE	266	0	FALSE	257	0	FALSE	274	0.00364964	FALSE
10	81928864	-	ANXA11	792	0.237374	TRUE	803	0.297634	TRUE	570	0.00350877	FALSE	196	0.00510204	FALSE	173	0	FALSE	182	0	FALSE
10	81965161	-	ANXA11	847	0.106257	TRUE	738	0.116531	TRUE	937	0.00426894	FALSE	399	0.00250627	FALSE	324	0	FALSE	315	0.00634921	FALSE
10	81965296	-	ANXA11	44	0	FALSE	69	0.188406	TRUE	0		FALSE	29	0	FALSE	0		FALSE	0		FALSE
10	82007405	-	EIF5AP4	303	0.158416	TRUE	259	0.11583	TRUE	1813	0.00606729	FALSE	396	0	FALSE	1345	0.00817844	FALSE	1711	0.00818235	FALSE
10	82031718	-	MAT1A	79	0	FALSE	39	0.128205	TRUE	0		FALSE	0		FALSE	0		FALSE	0		FALSE
10	82031737	-	MAT1A	77	0.0649351	FALSE	50	0.2	TRUE	0		FALSE	0		FALSE	0		FALSE	0		FALSE
10	82031926	-	MAT1A	105	0.2	TRUE	94	0.0425532	FALSE	0		FALSE	0		FALSE	0		FALSE	0		FALSE
10	82031956	-	MAT1A	47	0.0638298	FALSE	51	0.27451	TRUE	0		FALSE	0		FALSE	0		FALSE	0		FALSE
10	82032022	-	MAT1A	67	0.0447761	FALSE	96	0.135417	TRUE	0		FALSE	0		FALSE	0		FALSE	0		FALSE
10	82032512	-	MAT1A	499	0.164329	TRUE	394	0.142132	TRUE	0		FALSE	0		FALSE	49	0	FALSE	39	0	FALSE
10	82033040	-	MAT1A	483	0.134576	TRUE	385	0.153247	TRUE	0		FALSE	0		FALSE	15	0	FALSE	0		FALSE
10	82033432	-	MAT1A	186	0.935484	TRUE	183	0.868852	TRUE	0		FALSE	0		FALSE	0		FALSE	0		FALSE
10	82049386	-	MAT1A	69	0.130435	TRUE	109	0.238532	TRUE	0		FALSE	0		FALSE	0		FALSE	0		FALSE
10	82213959	+	TSPAN14	37	0.162162	TRUE	0		FALSE	0		FALSE	15	0	FALSE	0		FALSE	0		FALSE
10	82281195	+	TSPAN14	50	0.1	TRUE	66	0.227273	TRUE	256	0	FALSE	48	0	FALSE	79	0	FALSE	65	0	FALSE
10	82281646	+	TSPAN14	77	0.0519481	FALSE	87	0.16092	TRUE	341	0	FALSE	96	0.0104167	FALSE	122	0	FALSE	120	0	FALSE
10	82282123	+	TSPAN14	100	0.11	TRUE	70	0.1	TRUE	476	0.00210084	FALSE	93	0	FALSE	156	0.00641026	FALSE	224	0	FALSE
10	82363517	+	SH2D4B	431	0.0928074	FALSE	559	0.107335	TRUE	0		FALSE	0		FALSE	0		FALSE	0		FALSE
10	82405463	+	SH2D4B	132	0.424242	TRUE	140	0.557143	TRUE	0		FALSE	0		FALSE	0		FALSE	0		FALSE
10	83635244	+	NRG3	0		FALSE	23	0.695652	TRUE	0		FALSE	0		FALSE	0		FALSE	0		FALSE
10	83635318	+	NRG3	26	0	FALSE	27	0.222222	TRUE	0		FALSE	0		FALSE	0		FALSE	0		FALSE
10	83635411	+	NRG3	20	0.9	TRUE	11	1	FALSE	0		FALSE	0		FALSE	0		FALSE	0		FALSE
10	83635441	+	NRG3	24	0.375	TRUE	11	0.272727	FALSE	0		FALSE	0		FALSE	0		FALSE	0		FALSE
10	83635583	+	NRG3	0		FALSE	32	0.25	TRUE	0		FALSE	0		FALSE	0		FALSE	0		FALSE
10	855690	-	LARP4B	160	0.09375	FALSE	101	0.128713	TRUE	217	0	FALSE	82	0	FALSE	119	0	FALSE	187	0.00534759	FALSE
10	855695	-	LARP4B	172	0.47093	TRUE	105	0.514286	TRUE	235	0.0723404	FALSE	96	0.0416667	FALSE	138	0.0652174	FALSE	216	0.0925926	FALSE
10	856663	-	LARP4B	68	0	FALSE	50	0.12	TRUE	100	0	FALSE	59	0	FALSE	67	0	FALSE	68	0	FALSE
10	857850	-	LARP4B	267	0.11985	TRUE	105	0.142857	TRUE	188	0.00531915	FALSE	76	0	FALSE	46	0	FALSE	45	0	FALSE
10	863756	-	LARP4B	610	0.347541	TRUE	569	0.319859	TRUE	477	0.0104822	FALSE	173	0.0115607	FALSE	117	0.00854701	FALSE	43	0	FALSE
10	88213027	-	WAPAL	1588	0.11461	TRUE	1538	0.126788	TRUE	835	0.00359281	FALSE	140	0	FALSE	316	0	FALSE	173	0	FALSE
10	88259656	-	WAPAL	773	0.0892626	FALSE	900	0.112222	TRUE	431	0	FALSE	61	0	FALSE	110	0.00909091	FALSE	39	0	FALSE
10	88281210	-	WAPAL	367	0.125341	TRUE	537	0.124767	TRUE	176	0.0113636	FALSE	31	0	FALSE	34	0	FALSE	0		FALSE
10	88281445	-	WAPAL	98	0.142857	TRUE	193	0.0880829	FALSE	69	0	FALSE	0		FALSE	23	0	FALSE	0		FALSE
10	88515890	-	RP11-359E3.4	24	0.0416667	FALSE	34	0.205882	TRUE	32	0	FALSE	0		FALSE	0		FALSE	0		FALSE
10	88515926	-	RP11-359E3.4	27	0.037037	FALSE	51	0.333333	TRUE	34	0	FALSE	0		FALSE	0		FALSE	0		FALSE
10	88515936	-	RP11-359E3.4	37	0	FALSE	50	0.14	TRUE	34	0	FALSE	0		FALSE	0		FALSE	0		FALSE
10	88515954	-	RP11-359E3.4	38	0.0263158	FALSE	43	0.162791	TRUE	29	0	FALSE	0		FALSE	0		FALSE	0		FALSE
10	88854131	-	GLUD1	154	0.11039	TRUE	148	0.141892	TRUE	427	0.0187354	FALSE	219	0	FALSE	151	0	FALSE	110	0.0181818	FALSE
10	88854427	-	GLUD1	181	0.116022	TRUE	245	0.126531	TRUE	799	0.00250313	FALSE	498	0	FALSE	224	0	FALSE	168	0	FALSE
10	88912460	+	FAM35A	38	0.921053	TRUE	19	1	FALSE	34	0.0294118	FALSE	17	0	FALSE	34	0	FALSE	16	0	FALSE
10	88935799	+	FAM35A	19	0	FALSE	33	0.212121	TRUE	15	0	FALSE	0		FALSE	0		FALSE	0		FALSE
10	89102674	+	LINC00863	52	0	FALSE	77	0.194805	TRUE	63	0	FALSE	113	0	FALSE	47	0.0212766	FALSE	38	0	FALSE
10	89102860	+	LINC00863	70	0.0142857	FALSE	61	0.278689	TRUE	0		FALSE	30	0	FALSE	10	0	FALSE	0		FALSE
10	89116450	+	LINC00863	39	0.0769231	FALSE	39	0.205128	TRUE	10	0	FALSE	42	0	FALSE	0		FALSE	0		FALSE
10	89116606	+	LINC00863	22	0	FALSE	25	0.2	TRUE	0		FALSE	28	0	FALSE	0		FALSE	0		FALSE
10	89118101	+	NUTM2D	26	0	FALSE	30	0.266667	TRUE	0		FALSE	0		FALSE	0		FALSE	0		FALSE
10	89311841	+	MINPP1	34	0	FALSE	44	0.113636	TRUE	24	0	FALSE	22	0	FALSE	22	0	FALSE	11	0	FALSE
10	89512097	-	ATAD1	63	0.15873	TRUE	75	0.106667	TRUE	12	0	FALSE	0		FALSE	0		FALSE	15	0	FALSE
10	89577744	-	ATAD1	71	0.112676	TRUE	57	0.0175439	FALSE	52	0	FALSE	13	0	FALSE	31	0	FALSE	0		FALSE
10	89623522	+	PTEN	262	0.232824	TRUE	372	0.36828	TRUE	158	0.0506329	FALSE	36	0	FALSE	25	0.04	FALSE	12	0	FALSE
10	89623808	+	PTEN	58	0.655172	TRUE	118	0.898305	TRUE	30	0.0666667	FALSE	24	0.0833333	FALSE	17	0.0588235	FALSE	0		FALSE
10	89623961	+	PTEN	516	0.0600775	FALSE	867	0.117647	TRUE	375	0.008	FALSE	127	0	FALSE	100	0	FALSE	91	0.010989	FALSE
10	89624089	+	PTEN	753	0.196547	TRUE	921	0.196526	TRUE	351	0.017094	FALSE	107	0	FALSE	105	0.0285714	FALSE	96	0	FALSE
10	89726288	+	PTEN	19	0	FALSE	59	0.118644	TRUE	0		FALSE	0		FALSE	0		FALSE	0		FALSE
10	89727129	+	PTEN	19	0	FALSE	23	0.217391	TRUE	0		FALSE	0		FALSE	0		FALSE	0		FALSE
10	909690	-	LARP4B	963	0.128764	TRUE	983	0.113937	TRUE	676	0.00147929	FALSE	198	0	FALSE	113	0	FALSE	51	0	FALSE
10	90974762	-	LIPA	161	0.0931677	FALSE	162	0.17284	TRUE	0		FALSE	268	0	FALSE	191	0	FALSE	164	0	FALSE
10	91404413	-	PANK1	214	0.0934579	FALSE	252	0.111111	TRUE	54	0	FALSE	25	0	FALSE	196	0	FALSE	153	0	FALSE
10	91404484	-	PANK1	145	0.0344828	FALSE	248	0.173387	TRUE	44	0	FALSE	19	0	FALSE	123	0	FALSE	109	0	FALSE
10	91404605	-	PANK1	115	0.843478	TRUE	145	0.917241	TRUE	48	0.0416667	FALSE	23	0	FALSE	131	0.0458015	FALSE	68	0	FALSE
10	92509244	-	HTR7	42	0.0238095	FALSE	65	0.215385	TRUE	0		FALSE	158	0	FALSE	134	0	FALSE	0		FALSE
10	92617084	-	HTR7	54	0.0185185	FALSE	96	0.1875	TRUE	0		FALSE	212	0	FALSE	146	0	FALSE	11	0	FALSE
10	92617239	-	HTR7	89	0.0337079	FALSE	94	0.12766	TRUE	0		FALSE	288	0	FALSE	254	0	FALSE	22	0	FALSE
10	92617246	-	HTR7	88	0.125	TRUE	97	0	FALSE	0		FALSE	280	0	FALSE	250	0	FALSE	23	0	FALSE
10	92617267	-	HTR7	74	0.0540541	FALSE	90	0.155556	TRUE	0		FALSE	247	0	FALSE	217	0	FALSE	24	0	FALSE
10	92617279	-	HTR7	66	0.106061	TRUE	91	0	FALSE	0		FALSE	218	0	FALSE	210	0	FALSE	25	0	FALSE
10	92617395	-	HTR7	37	0.72973	TRUE	42	0.880952	TRUE	0		FALSE	194	0.0103093	FALSE	138	0	FALSE	0		FALSE
10	92617411	-	HTR7	40	0.375	TRUE	53	0.169811	TRUE	0		FALSE	226	0	FALSE	169	0	FALSE	10	0	FALSE
10	92635361	+	RPP30	378	0.113757	TRUE	286	0.157343	TRUE	217	0.00921659	FALSE	60	0	FALSE	162	0.0308642	FALSE	176	0.00568182	FALSE
10	93149	-	TUBB8	16298	0.346975	TRUE	15655	0.349345	TRUE	153	0.372549	TRUE	0		FALSE	0		FALSE	0		FALSE
10	93165	-	TUBB8	16765	0.285774	TRUE	16416	0.267666	TRUE	163	0.257669	TRUE	0		FALSE	0		FALSE	0		FALSE
10	93389594	-	PPP1R3C	1218	0.125616	TRUE	1645	0.138602	TRUE	10	0.1	FALSE	0		FALSE	0		FALSE	0		FALSE
10	93461	-	TUBB8	7976	0.120612	TRUE	8614	0.165777	TRUE	66	0.106061	TRUE	0		FALSE	0		FALSE	0		FALSE
10	93558227	+	TNKS2	58	0.0172414	FALSE	87	0.206897	TRUE	71	0	FALSE	0		FALSE	0		FALSE	0		FALSE
10	93558362	+	TNKS2	107	0.64486	TRUE	208	0.826923	TRUE	61	0.0491803	FALSE	12	0	FALSE	33	0.121212	FALSE	0		FALSE
10	93572922	+	TNKS2	586	0.105802	TRUE	767	0.10691	TRUE	224	0.00446429	FALSE	53	0	FALSE	106	0	FALSE	0		FALSE
10	93623930	+	TNKS2	77	0.350649	TRUE	120	0.558333	TRUE	47	0.0212766	FALSE	13	0	FALSE	53	0.0188679	FALSE	0		FALSE
10	93668730	+	RP11-402D21.2	111	0.00900901	FALSE	75	0.106667	TRUE	0		FALSE	0		FALSE	10	0	FALSE	0		FALSE
10	93807937	-	CPEB3	46	0.195652	TRUE	40	0.25	TRUE	0		FALSE	0		FALSE	0		FALSE	0		FALSE
10	93904	-	TUBB8	17070	0.0548916	FALSE	18556	0.0575555	FALSE	139	0.107914	TRUE	10	0.3	FALSE	0		FALSE	0		FALSE
10	93999797	-	CPEB3	399	0.0651629	FALSE	296	0.10473	TRUE	32	0	FALSE	0		FALSE	0		FALSE	0		FALSE
10	94051035	+	MARCH4	462	0.025974	FALSE	554	0.101083	TRUE	133	0	FALSE	125	0	FALSE	48	0	FALSE	63	0	FALSE
10	94238524	-	IDE	30	0.133333	FALSE	25	0.24	TRUE	19	0	FALSE	0		FALSE	0		FALSE	0		FALSE
10	94413898	+	KIF11	285	0.077193	FALSE	167	0.101796	TRUE	161	0	FALSE	0		FALSE	148	0	FALSE	151	0	FALSE
10	94449019	+	HHEX	1112	0.244604	TRUE	1308	0.26682	TRUE	0		FALSE	0		FALSE	0		FALSE	0		FALSE
10	94449420	+	HHEX	365	0.128767	TRUE	526	0.0874525	FALSE	0		FALSE	0		FALSE	0		FALSE	0		FALSE
10	94654572	+	EXOC6	47	0	FALSE	48	0.104167	TRUE	78	0	FALSE	29	0	FALSE	24	0	FALSE	25	0	FALSE
10	94773974	+	EXOC6	80	0.1	TRUE	61	0.196721	TRUE	45	0	FALSE	31	0	FALSE	0		FALSE	15	0	FALSE
10	94773982	+	EXOC6	53	0.603774	TRUE	43	0.744186	TRUE	32	0.03125	FALSE	22	0	FALSE	0		FALSE	13	0	FALSE
10	94773983	+	EXOC6	54	0.407407	TRUE	43	0.55814	TRUE	36	0	FALSE	18	0	FALSE	0		FALSE	12	0	FALSE
10	95079692	-	MYOF	267	0.235955	TRUE	160	0.19375	TRUE	681	0.00146843	FALSE	121	0	FALSE	0		FALSE	0		FALSE
10	95084247	-	MYOF	33	0.181818	TRUE	17	0.117647	FALSE	22	0	FALSE	0		FALSE	0		FALSE	0		FALSE
10	95084299	-	MYOF	29	0	FALSE	23	0.217391	TRUE	12	0	FALSE	0		FALSE	0		FALSE	0		FALSE
10	95085651	-	MYOF	410	0.0878049	FALSE	343	0.131195	TRUE	835	0.00359281	FALSE	121	0	FALSE	0		FALSE	0		FALSE
10	95089515	-	MYOF	259	0.0694981	FALSE	297	0.154882	TRUE	553	0	FALSE	54	0	FALSE	0		FALSE	0		FALSE
10	95093541	-	MYOF	340	0.220588	TRUE	380	0.168421	TRUE	790	0.00126582	FALSE	63	0	FALSE	0		FALSE	0		FALSE
10	95123760	-	MYOF	673	0.0787519	FALSE	680	0.111765	TRUE	1291	0.00154919	FALSE	198	0	FALSE	0		FALSE	0		FALSE
10	95441281	-	FRA10AC1	148	0.236486	TRUE	143	0.167832	TRUE	30	0	FALSE	34	0	FALSE	80	0	FALSE	129	0.00775194	FALSE
10	95653849	+	SLC35G1	1238	0.172052	TRUE	1443	0.190575	TRUE	101	0.00990099	FALSE	0		FALSE	57	0.0350877	FALSE	30	0	FALSE
10	95666967	+	SLC35G1	31	0.0645161	FALSE	36	0.166667	TRUE	11	0	FALSE	0		FALSE	18	0	FALSE	28	0	FALSE
10	95668151	+	SLC35G1	25	0.48	TRUE	27	0.333333	TRUE	0		FALSE	0		FALSE	11	0	FALSE	0		FALSE
10	95737	-	TUBB8	37	0.162162	TRUE	47	0	FALSE	0		FALSE	0		FALSE	0		FALSE	0		FALSE
10	96005869	+	PLCE1	439	0.0273349	FALSE	739	0.0216509	FALSE	35	0.142857	TRUE	0		FALSE	0		FALSE	0		FALSE
10	96022260	+	PLCE1	265	0.249057	TRUE	327	0.284404	TRUE	14	0	FALSE	0		FALSE	0		FALSE	0		FALSE
10	96053342	+	PLCE1	375	0.213333	TRUE	331	0.223565	TRUE	35	0.0857143	FALSE	0		FALSE	0		FALSE	0		FALSE
10	96097556	-	NOC3L	1821	0.10983	TRUE	2033	0.124939	TRUE	262	0.00381679	FALSE	29	0	FALSE	84	0	FALSE	73	0	FALSE
10	96122662	-	NOC3L	269	0.133829	TRUE	372	0.0887097	FALSE	59	0.0169492	FALSE	0		FALSE	0		FALSE	0		FALSE
10	96162529	+	TBC1D12	33	0.212121	TRUE	25	0.16	FALSE	39	0	FALSE	15	0	FALSE	0		FALSE	0		FALSE
10	96162601	+	TBC1D12	40	0.3	TRUE	27	0.259259	TRUE	44	0	FALSE	14	0	FALSE	0		FALSE	0		FALSE
10	96163026	+	TBC1D12	50	0.12	TRUE	81	0.037037	FALSE	48	0.125	TRUE	13	0	FALSE	0		FALSE	0		FALSE
10	96163066	+	TBC1D12	30	0	FALSE	45	0.133333	TRUE	43	0	FALSE	0		FALSE	0		FALSE	0		FALSE
10	96163202	+	TBC1D12	36	0.194444	TRUE	47	0.255319	TRUE	58	0	FALSE	0		FALSE	0		FALSE	0		FALSE
10	96281823	+	TBC1D12	39	0	FALSE	46	0.108696	TRUE	25	0	FALSE	0		FALSE	0		FALSE	0		FALSE
10	96341255	+	HELLS	46	0.608696	TRUE	74	0.621622	TRUE	64	0.125	TRUE	0		FALSE	25	0.2	FALSE	0		FALSE
10	96443491	+	CYP2C18	70	0.171429	TRUE	56	0.0535714	FALSE	0		FALSE	0		FALSE	0		FALSE	0		FALSE
10	96447679	+	CYP2C18	126	0.214286	TRUE	115	0.269565	TRUE	28	0.107143	FALSE	0		FALSE	0		FALSE	0		FALSE
10	96454821	+	CYP2C19	29	0.206897	TRUE	21	0.52381	TRUE	11	0	FALSE	0		FALSE	0		FALSE	0		FALSE
10	96484111	+	CYP2C19	105	0	FALSE	88	0.102273	TRUE	19	0	FALSE	0		FALSE	0		FALSE	0		FALSE
10	96990535	-	RP11-310E22.4	26	0.0769231	FALSE	28	0.178571	TRUE	20	0	FALSE	0		FALSE	0		FALSE	0		FALSE
10	96997789	-	PDLIM1	1636	0.369804	TRUE	1664	0.347356	TRUE	2395	0.00250522	FALSE	1587	0.00063012	FALSE	2201	0.00636075	FALSE	1726	0.000579374	FALSE
10	96998427	-	PDLIM1	1071	0.34267	TRUE	1225	0.395918	TRUE	1416	0.00635593	FALSE	1105	0	FALSE	1491	0.00536553	FALSE	1001	0.002997	FALSE
10	97023686	-	PDLIM1	487	0.170431	TRUE	551	0.232305	TRUE	700	0.00571429	FALSE	431	0.00232019	FALSE	503	0	FALSE	309	0.00323625	FALSE
10	97028587	-	PDLIM1	938	0.36887	TRUE	940	0.334043	TRUE	1231	0.00731113	FALSE	778	0	FALSE	824	0.00606796	FALSE	448	0.00223214	FALSE
10	97074121	-	SORBS1	401	0.23192	TRUE	228	0.153509	TRUE	452	0.0110619	FALSE	54	0	FALSE	141	0.0070922	FALSE	69	0	FALSE
10	97074546	-	SORBS1	237	0.0970464	FALSE	144	0.194444	TRUE	227	0.00440529	FALSE	17	0	FALSE	41	0.0243902	FALSE	12	0	FALSE
10	97099027	-	SORBS1	428	0.182243	TRUE	380	0.268421	TRUE	419	0.00477327	FALSE	57	0	FALSE	99	0	FALSE	42	0	FALSE
10	97115693	-	SORBS1	21	0.52381	TRUE	0		FALSE	0		FALSE	0		FALSE	0		FALSE	0		FALSE
10	97115934	-	SORBS1	22	0.636364	TRUE	22	0.727273	TRUE	0		FALSE	0		FALSE	0		FALSE	0		FALSE
10	97116405	-	SORBS1	31	0.225806	TRUE	17	0.235294	FALSE	16	0	FALSE	0		FALSE	0		FALSE	0		FALSE
10	97117436	-	SORBS1	232	0.62069	TRUE	173	0.843931	TRUE	209	0.0239234	FALSE	19	0	FALSE	31	0	FALSE	0		FALSE
10	97170439	-	SORBS1	136	0.213235	TRUE	176	0.335227	TRUE	98	0	FALSE	0		FALSE	0		FALSE	0		FALSE
10	97174608	-	SORBS1	199	0.115578	TRUE	227	0.030837	FALSE	163	0	FALSE	0		FALSE	10	0	FALSE	0		FALSE
10	97175480	-	SORBS1	90	0.166667	TRUE	67	0.253731	TRUE	25	0	FALSE	0		FALSE	0		FALSE	0		FALSE
10	97197270	-	SORBS1	307	0.286645	TRUE	345	0.350725	TRUE	288	0.00694444	FALSE	42	0	FALSE	37	0.0540541	FALSE	0		FALSE
10	97366387	-	ALDH18A1	279	0.164875	TRUE	262	0.114504	TRUE	77	0.012987	FALSE	100	0	FALSE	349	0.00286533	FALSE	215	0	FALSE
10	97423984	-	TCTN3	243	0.168724	TRUE	254	0.102362	TRUE	48	0	FALSE	64	0	FALSE	88	0	FALSE	112	0	FALSE
10	97440266	-	TCTN3	256	0.09375	FALSE	193	0.145078	TRUE	90	0.0222222	FALSE	96	0.0416667	FALSE	131	0.00763359	FALSE	126	0	FALSE
10	97442438	-	TCTN3	486	0.146091	TRUE	431	0.099768	FALSE	139	0.0359712	FALSE	180	0.0166667	FALSE	199	0.0100503	FALSE	252	0.0198413	FALSE
10	97453518	-	TCTN3	409	0.0611247	FALSE	316	0.129747	TRUE	183	0	FALSE	171	0	FALSE	140	0	FALSE	144	0	FALSE
10	97607265	+	ENTPD1	20	0.05	FALSE	29	0.172414	TRUE	0		FALSE	0		FALSE	0		FALSE	0		FALSE
10	97626147	+	ENTPD1	26	0.538462	TRUE	19	0.473684	FALSE	0		FALSE	0		FALSE	0		FALSE	12	0	FALSE
10	97626201	+	ENTPD1	26	0.307692	TRUE	17	0.0588235	FALSE	0		FALSE	0		FALSE	0		FALSE	0		FALSE
10	97664677	-	ENTPD1-AS1	21	0.047619	FALSE	40	0.125	TRUE	216	0	FALSE	23	0	FALSE	15	0	FALSE	13	0	FALSE
10	97816902	+	CCNJ	1207	0.163215	TRUE	1700	0.158235	TRUE	84	0.0357143	FALSE	0		FALSE	35	0	FALSE	11	0	FALSE
10	97817630	+	CCNJ	1255	0	FALSE	1676	0	FALSE	63	0.111111	TRUE	0		FALSE	30	0	FALSE	11	0	FALSE
10	97817634	+	CCNJ	1237	0	FALSE	1600	0.000625	FALSE	64	0.109375	TRUE	0		FALSE	30	0	FALSE	11	0	FALSE
10	97983657	-	BLNK	10	0	FALSE	32	0.15625	TRUE	0		FALSE	0		FALSE	0		FALSE	0		FALSE
10	98105659	-	OPALIN	265	0.0943396	FALSE	204	0.112745	TRUE	0		FALSE	0		FALSE	0		FALSE	0		FALSE
10	98307723	-	TM9SF3	1305	0.120307	TRUE	1225	0.124898	TRUE	1566	0.00383142	FALSE	465	0.00215054	FALSE	731	0.00410397	FALSE	350	0.00857143	FALSE
10	98593228	+	LCOR	273	0.260073	TRUE	203	0.305419	TRUE	74	0	FALSE	14	0	FALSE	0		FALSE	0		FALSE
10	98711923	+	LCOR	699	0.589413	TRUE	807	0.579926	TRUE	99	0.0505051	FALSE	21	0	FALSE	0		FALSE	0		FALSE
10	98717606	+	LCOR	44	0.0227273	FALSE	82	0.146341	TRUE	0		FALSE	0		FALSE	0		FALSE	0		FALSE
10	98744437	+	C10orf12	432	0.0462963	FALSE	453	0.112583	TRUE	222	0	FALSE	44	0	FALSE	36	0	FALSE	24	0	FALSE
10	98984516	-	ARHGAP19	369	0.216802	TRUE	286	0.234266	TRUE	80	0.0125	FALSE	25	0	FALSE	131	0	FALSE	104	0	FALSE
10	99079135	+	FRAT1	169	0.195266	TRUE	187	0.203209	TRUE	30	0	FALSE	20	0	FALSE	22	0	FALSE	0		FALSE
10	99079359	+	FRAT1	96	0.5	TRUE	198	0.717172	TRUE	40	0	FALSE	18	0	FALSE	10	0	FALSE	0		FALSE
10	99079597	+	FRAT1	150	0.24	TRUE	305	0.32459	TRUE	21	0.047619	FALSE	16	0	FALSE	26	0	FALSE	0		FALSE
10	99079729	+	FRAT1	240	0.5625	TRUE	334	0.622754	TRUE	56	0.0714286	FALSE	42	0	FALSE	26	0	FALSE	0		FALSE
10	99079730	+	FRAT1	243	0.176955	TRUE	338	0.239645	TRUE	54	0	FALSE	43	0	FALSE	28	0	FALSE	0		FALSE
10	99080370	+	FRAT1	258	0.143411	TRUE	349	0.143266	TRUE	39	0	FALSE	26	0	FALSE	17	0	FALSE	0		FALSE
10	99080409	+	FRAT1	285	0.115789	TRUE	374	0.160428	TRUE	38	0.0263158	FALSE	34	0	FALSE	28	0	FALSE	24	0	FALSE
10	99080424	+	FRAT1	262	0.236641	TRUE	318	0.220126	TRUE	34	0	FALSE	30	0	FALSE	28	0	FALSE	17	0	FALSE
10	99092371	-	FRAT2	372	0.731183	TRUE	245	0.832653	TRUE	479	0.0146138	FALSE	32	0	FALSE	262	0.00763359	FALSE	220	0.00454545	FALSE
10	99093883	-	FRAT2	884	0.71267	TRUE	1021	0.75906	TRUE	1258	0.0786963	FALSE	105	0.0190476	FALSE	875	0.048	FALSE	434	0.0230415	FALSE
10	99093894	-	FRAT2	880	0.222727	TRUE	999	0.266266	TRUE	1141	0.00438212	FALSE	89	0	FALSE	810	0.00123457	FALSE	403	0	FALSE
10	99093929	-	FRAT2	800	0.2275	TRUE	1014	0.206114	TRUE	994	0.00201207	FALSE	82	0	FALSE	681	0.00293686	FALSE	341	0	FALSE
10	99094350	-	FRAT2	111	0.585586	TRUE	102	0.54902	TRUE	310	0	FALSE	16	0	FALSE	165	0.0181818	FALSE	111	0	FALSE
10	99126305	-	RRP12	207	0.0724638	FALSE	399	0.102757	TRUE	399	0	FALSE	156	0	FALSE	302	0	FALSE	417	0	FALSE
10	99130218	-	RRP12	395	0.0455696	FALSE	434	0.105991	TRUE	596	0.00503356	FALSE	126	0.00793651	FALSE	296	0.00337838	FALSE	310	0	FALSE
10	99130527	-	RRP12	300	0.123333	TRUE	341	0.129032	TRUE	436	0.00917431	FALSE	107	0	FALSE	206	0	FALSE	253	0	FALSE
10	99130775	-	RRP12	341	0.0909091	FALSE	324	0.132716	TRUE	404	0	FALSE	136	0.00735294	FALSE	256	0	FALSE	305	0.00327869	FALSE
10	99139524	-	RRP12	230	0.0521739	FALSE	247	0.11336	TRUE	434	0	FALSE	95	0	FALSE	176	0	FALSE	149	0	FALSE
10	99150562	-	RRP12	306	0.0751634	FALSE	469	0.138593	TRUE	433	0	FALSE	66	0	FALSE	131	0	FALSE	83	0	FALSE
10	99156016	-	RRP12	183	0.131148	TRUE	353	0.249292	TRUE	359	0.00278552	FALSE	94	0	FALSE	180	0	FALSE	106	0	FALSE
10	99160167	-	RRP12	612	0.0702614	FALSE	648	0.101852	TRUE	734	0	FALSE	174	0	FALSE	273	0	FALSE	191	0.0157068	FALSE
10	99160183	-	RRP12	545	0.152294	TRUE	576	0.137153	TRUE	616	0.00487013	FALSE	170	0.0117647	FALSE	239	0	FALSE	172	0	FALSE
10	99190883	+	PGAM1	125	0	FALSE	27	0.185185	TRUE	4804	0.00062448	FALSE	3439	0	FALSE	4975	0.000201005	FALSE	5237	0.000190949	FALSE
10	99206012	+	ZDHHC16	47	0.148936	TRUE	47	0.191489	TRUE	28	0	FALSE	72	0	FALSE	57	0	FALSE	49	0	FALSE
10	99210156	+	ZDHHC16	22	0.454545	TRUE	16	0.125	FALSE	28	0	FALSE	41	0	FALSE	0		FALSE	0		FALSE
10	99219429	-	MMS19	320	0.084375	FALSE	367	0.155313	TRUE	152	0	FALSE	66	0	FALSE	179	0	FALSE	204	0.0147059	FALSE
10	99219878	-	MMS19	302	0.0993377	FALSE	356	0.120787	TRUE	165	0.00606061	FALSE	72	0	FALSE	210	0.0047619	FALSE	242	0	FALSE
10	99221866	-	MMS19	462	0.508658	TRUE	548	0.516423	TRUE	216	0.0231481	FALSE	126	0	FALSE	313	0.00958466	FALSE	292	0.0136986	FALSE
10	99226269	-	MMS19	804	0.320896	TRUE	725	0.395862	TRUE	262	0.0152672	FALSE	196	0.0102041	FALSE	467	0.00642398	FALSE	421	0	FALSE
10	99258032	-	MMS19	467	0.888651	TRUE	374	0.90107	TRUE	209	0.354067	TRUE	131	0.198473	TRUE	292	0.335616	TRUE	192	0.385417	TRUE
10	99258081	-	MMS19	312	0.0833333	FALSE	256	0.121094	TRUE	120	0	FALSE	77	0	FALSE	202	0.0049505	FALSE	122	0.00819672	FALSE
10	99330454	+	UBTD1	34	0.5	TRUE	0		FALSE	52	0.0384615	FALSE	71	0	FALSE	239	0.0125523	FALSE	224	0.0133929	FALSE
10	99330508	+	UBTD1	36	0.166667	TRUE	35	0.285714	TRUE	59	0.0508475	FALSE	63	0	FALSE	245	0.00408163	FALSE	235	0.0170213	FALSE
10	99342106	+	ANKRD2	21	0.333333	TRUE	10	0	FALSE	0		FALSE	10	0	FALSE	0		FALSE	0		FALSE
10	99379381	-	MORN4	34	0.176471	TRUE	25	0.4	TRUE	0		FALSE	72	0	FALSE	103	0	FALSE	115	0	FALSE
10	99426292	+	PI4K2A	84	0.0238095	FALSE	65	0.169231	TRUE	91	0	FALSE	122	0.0163934	FALSE	79	0	FALSE	39	0	FALSE
10	99426869	+	PI4K2A	40	0.05	FALSE	42	0.214286	TRUE	82	0	FALSE	39	0	FALSE	47	0	FALSE	15	0	FALSE
10	99433730	+	PI4K2A	38	0.184211	TRUE	14	0.0714286	FALSE	98	0	FALSE	111	0	FALSE	81	0	FALSE	83	0	FALSE
10	99434079	+	PI4K2A	35	0.228571	TRUE	20	0.15	FALSE	109	0	FALSE	106	0	FALSE	78	0	FALSE	78	0	FALSE
10	99437235	-	AVPI1	130	0.123077	TRUE	84	0.0119048	FALSE	86	0	FALSE	123	0	FALSE	13	0.0769231	FALSE	24	0	FALSE
10	99439489	-	AVPI1	251	0.103586	TRUE	268	0.0970149	FALSE	195	0.0153846	FALSE	852	0.00117371	FALSE	104	0	FALSE	151	0	FALSE
10	99439646	-	AVPI1	220	0.195455	TRUE	173	0.300578	TRUE	177	0.00564972	FALSE	565	0	FALSE	73	0	FALSE	82	0	FALSE
10	99473795	+	MARVELD1	41	0.268293	TRUE	50	0.34	TRUE	0		FALSE	250	0	FALSE	121	0	FALSE	97	0	FALSE
10	99473796	+	MARVELD1	41	0	FALSE	59	0.355932	TRUE	0		FALSE	246	0	FALSE	118	0	FALSE	97	0	FALSE
10	99474017	+	MARVELD1	71	0.140845	TRUE	117	0.0598291	FALSE	15	0	FALSE	324	0	FALSE	176	0	FALSE	149	0	FALSE
10	99474167	+	MARVELD1	53	0	FALSE	49	0	FALSE	23	0.26087	TRUE	212	0	FALSE	119	0	FALSE	132	0	FALSE
10	99474168	+	MARVELD1	55	0	FALSE	48	0	FALSE	20	0.3	TRUE	216	0	FALSE	119	0	FALSE	129	0	FALSE
10	99474169	+	MARVELD1	53	0	FALSE	48	0	FALSE	22	0.272727	TRUE	216	0	FALSE	122	0	FALSE	125	0	FALSE
10	99474184	+	MARVELD1	48	0.0833333	FALSE	33	0.151515	TRUE	17	0	FALSE	185	0	FALSE	115	0	FALSE	120	0.025	FALSE
10	99474457	+	MARVELD1	44	0.113636	TRUE	42	0.190476	TRUE	12	0	FALSE	198	0	FALSE	123	0	FALSE	119	0	FALSE
10	99474643	+	MARVELD1	27	0.0740741	FALSE	28	0.25	TRUE	0		FALSE	137	0	FALSE	120	0.0166667	FALSE	92	0	FALSE
10	99474659	+	MARVELD1	29	0.172414	TRUE	32	0.1875	TRUE	0		FALSE	184	0	FALSE	141	0	FALSE	109	0	FALSE
10	99476982	+	MARVELD1	36	0.805556	TRUE	38	0.842105	TRUE	16	0	FALSE	276	0.00724638	FALSE	194	0.0103093	FALSE	240	0.0375	FALSE
10	99477007	+	MARVELD1	36	0.194444	TRUE	42	0.0714286	FALSE	11	0	FALSE	215	0.00465116	FALSE	162	0	FALSE	199	0.00502513	FALSE
10	99477416	+	MARVELD1	0		FALSE	38	0.710526	TRUE	0		FALSE	65	0.0153846	FALSE	62	0.0322581	FALSE	113	0.0442478	FALSE
10	99496976	+	ZFYVE27	20	0	FALSE	28	0.178571	TRUE	43	0	FALSE	41	0	FALSE	48	0	FALSE	36	0	FALSE
10	99498291	+	ZFYVE27	74	0.0945946	FALSE	49	0.55102	TRUE	184	0.0326087	FALSE	198	0	FALSE	75	0	FALSE	48	0	FALSE
10	99510223	+	ZFYVE27	54	0.12963	TRUE	47	0.191489	TRUE	146	0	FALSE	277	0	FALSE	155	0	FALSE	151	0	FALSE
10	99517464	+	ZFYVE27	83	0.542169	TRUE	75	0.506667	TRUE	163	0	FALSE	316	0.00949367	FALSE	187	0	FALSE	153	0	FALSE
10	99519327	+	ZFYVE27	69	0.0144928	FALSE	66	0.106061	TRUE	164	0	FALSE	252	0	FALSE	184	0	FALSE	150	0	FALSE
10	99519473	+	ZFYVE27	38	0.184211	TRUE	28	0	FALSE	81	0	FALSE	136	0	FALSE	116	0	FALSE	72	0.0138889	FALSE
10	99519485	+	ZFYVE27	45	0.133333	TRUE	43	0.0930233	FALSE	88	0	FALSE	144	0	FALSE	127	0	FALSE	82	0	FALSE
10	99519660	+	ZFYVE27	75	0.106667	TRUE	54	0.0925926	FALSE	145	0	FALSE	275	0	FALSE	185	0	FALSE	156	0	FALSE
10	99519888	+	ZFYVE27	32	0.40625	TRUE	33	0.242424	TRUE	74	0.0135135	FALSE	87	0	FALSE	79	0	FALSE	54	0	FALSE
10	99520032	+	ZFYVE27	16	0.0625	FALSE	31	0.193548	TRUE	67	0	FALSE	126	0	FALSE	113	0	FALSE	94	0	FALSE
10	99677334	-	CRTAC1	10	0	FALSE	20	0.45	TRUE	0		FALSE	28	0	FALSE	0		FALSE	11	0	FALSE
10	99771089	-	CRTAC1	91	0.197802	TRUE	80	0.175	TRUE	0		FALSE	24	0	FALSE	0		FALSE	0		FALSE
10	99994257	+	R3HCC1L	65	0.153846	TRUE	82	0.219512	TRUE	79	0	FALSE	17	0	FALSE	43	0	FALSE	36	0	FALSE
11	101455851	+	RP11-748H22.1	125	0.072	FALSE	147	0.129252	TRUE	0		FALSE	0		FALSE	0		FALSE	0		FALSE
11	101464887	+	RP11-748H22.1	229	0.842795	TRUE	271	0.763838	TRUE	0		FALSE	0		FALSE	0		FALSE	0		FALSE
11	101465202	+	RP11-748H22.1	223	0.0672646	FALSE	202	0.10396	TRUE	0		FALSE	0		FALSE	0		FALSE	0		FALSE
11	101981493	+	YAP1	236	0.0847458	FALSE	314	0.11465	TRUE	331	0	FALSE	79	0	FALSE	75	0	FALSE	12	0	FALSE
11	101981563	+	YAP1	510	0.768627	TRUE	632	0.818038	TRUE	566	0.0795053	FALSE	160	0.0375	FALSE	126	0.0793651	FALSE	41	0.121951	TRUE
11	102033239	+	YAP1	1180	0.0677966	FALSE	1504	0.171543	TRUE	1017	0.00786627	FALSE	265	0.00377358	FALSE	148	0	FALSE	66	0.0151515	FALSE
11	102217984	+	BIRC2	53	0.188679	TRUE	57	0.280702	TRUE	0		FALSE	0		FALSE	0		FALSE	0		FALSE
11	102323731	-	TMEM123	1992	0.126506	TRUE	1929	0.160705	TRUE	41	0.0731707	FALSE	17	0	FALSE	0		FALSE	0		FALSE
11	102962653	-	DCUN1D5	501	0.175649	TRUE	564	0.200355	TRUE	236	0.00423729	FALSE	125	0	FALSE	294	0.0102041	FALSE	361	0.00277008	FALSE
11	103270443	+	DYNC2H1	138	0.224638	TRUE	158	0.170886	TRUE	0		FALSE	0		FALSE	0		FALSE	0		FALSE
11	103325938	+	DYNC2H1	369	0.0243902	FALSE	343	0	FALSE	21	0.285714	TRUE	0		FALSE	33	0	FALSE	22	0	FALSE
11	103327042	+	DYNC2H1	584	0.130137	TRUE	447	0.082774	FALSE	19	0.105263	FALSE	0		FALSE	62	0	FALSE	69	0	FALSE
11	10477941	+	AMPD3	540	0.903704	TRUE	573	0.923211	TRUE	10	0.1	FALSE	0		FALSE	0		FALSE	0		FALSE
11	10517157	+	AMPD3	703	0.0796586	FALSE	726	0.166667	TRUE	10	0	FALSE	67	0	FALSE	0		FALSE	0		FALSE
11	10527786	+	AMPD3	275	0.0763636	FALSE	377	0.100796	TRUE	13	0.307692	FALSE	33	0	FALSE	10	0	FALSE	0		FALSE
11	10594828	-	MRVI1	43	0	FALSE	76	0.289474	TRUE	0		FALSE	0		FALSE	0		FALSE	10	0	FALSE
11	10595487	-	MRVI1	55	0.309091	TRUE	60	0.116667	TRUE	0		FALSE	0		FALSE	13	0	FALSE	12	0	FALSE
11	10596274	-	MRVI1	38	0.0789474	FALSE	32	0.21875	TRUE	0		FALSE	0		FALSE	0		FALSE	0		FALSE
11	10596363	-	MRVI1	91	0.021978	FALSE	63	0.126984	TRUE	0		FALSE	0		FALSE	0		FALSE	0		FALSE
11	10597631	-	MRVI1	78	0.0769231	FALSE	57	0.157895	TRUE	0		FALSE	0		FALSE	0		FALSE	0		FALSE
11	10610612	+	MRVI1-AS1	119	0.0756303	FALSE	79	0.126582	TRUE	0		FALSE	0		FALSE	0		FALSE	0		FALSE
11	10621289	+	MRVI1-AS1	345	0.255072	TRUE	192	0.244792	TRUE	0		FALSE	0		FALSE	0		FALSE	0		FALSE
11	10631281	-	MRVI1	259	0.104247	TRUE	255	0.0941176	FALSE	0		FALSE	0		FALSE	0		FALSE	0		FALSE
11	10631292	-	MRVI1	244	0.319672	TRUE	249	0.220884	TRUE	10	0.1	FALSE	0		FALSE	0		FALSE	0		FALSE
11	10631300	-	MRVI1	230	0.23913	TRUE	260	0.273077	TRUE	10	0	FALSE	0		FALSE	0		FALSE	0		FALSE
11	10645395	-	MRVI1	1068	0.14794	TRUE	1126	0.142984	TRUE	13	0.0769231	FALSE	0		FALSE	13	0	FALSE	0		FALSE
11	10647871	-	MRVI1	122	0.106557	TRUE	249	0.0682731	FALSE	0		FALSE	0		FALSE	0		FALSE	0		FALSE
11	10647995	-	MRVI1	500	0.088	FALSE	556	0.147482	TRUE	0		FALSE	0		FALSE	0		FALSE	0		FALSE
11	10648051	-	MRVI1	611	0.738134	TRUE	579	0.768566	TRUE	14	0.428571	FALSE	0		FALSE	0		FALSE	0		FALSE
11	106681140	-	GUCY1A2	638	0.0611285	FALSE	920	0.107609	TRUE	0		FALSE	37	0	FALSE	0		FALSE	0		FALSE
11	10673626	-	MRVI1	26	0.192308	TRUE	0		FALSE	0		FALSE	0		FALSE	0		FALSE	0		FALSE
11	106810300	-	GUCY1A2	626	0.488818	TRUE	942	0.591295	TRUE	0		FALSE	31	0	FALSE	0		FALSE	0		FALSE
11	106849406	-	GUCY1A2	545	0.108257	TRUE	687	0.0611354	FALSE	0		FALSE	27	0	FALSE	0		FALSE	0		FALSE
11	106888633	-	GUCY1A2	196	0.52551	TRUE	324	0.530864	TRUE	0		FALSE	43	0	FALSE	0		FALSE	0		FALSE
11	106888775	-	GUCY1A2	205	0.326829	TRUE	388	0.404639	TRUE	0		FALSE	43	0	FALSE	0		FALSE	0		FALSE
11	106888930	-	GUCY1A2	187	0.128342	TRUE	276	0.173913	TRUE	0		FALSE	39	0	FALSE	0		FALSE	0		FALSE
11	107047513	+	RP11-382M14.1	102	0.362745	TRUE	110	0.345455	TRUE	0		FALSE	0		FALSE	0		FALSE	0		FALSE
11	107299570	-	CWF19L2	454	0.0947137	FALSE	350	0.134286	TRUE	119	0	FALSE	0		FALSE	47	0	FALSE	37	0	FALSE
11	107462020	+	ELMOD1	107	0.102804	TRUE	129	0.0775194	FALSE	10	0	FALSE	0		FALSE	0		FALSE	0		FALSE
11	107462021	+	ELMOD1	108	0.37037	TRUE	129	0.48062	TRUE	10	0	FALSE	0		FALSE	0		FALSE	0		FALSE
11	107518219	+	ELMOD1	136	0.727941	TRUE	222	0.698198	TRUE	11	0.181818	FALSE	0		FALSE	0		FALSE	0		FALSE
11	107537043	+	ELMOD1	23	0.565217	TRUE	47	0.723404	TRUE	0		FALSE	0		FALSE	0		FALSE	0		FALSE
11	107662400	-	SLC35F2	35	0.342857	TRUE	33	0.393939	TRUE	233	0	FALSE	24	0	FALSE	40	0.05	FALSE	36	0	FALSE
11	107662674	-	SLC35F2	31	0	FALSE	45	0.133333	TRUE	219	0	FALSE	42	0	FALSE	46	0	FALSE	44	0	FALSE
11	10772803	+	CTR9	28	0	FALSE	52	0.134615	TRUE	36	0	FALSE	18	0	FALSE	24	0	FALSE	0		FALSE
11	107729425	-	SLC35F2	72	0.236111	TRUE	40	0.225	TRUE	498	0	FALSE	90	0.0222222	FALSE	105	0	FALSE	49	0	FALSE
11	107879576	+	CUL5	96	0.145833	TRUE	145	0.131034	TRUE	0		FALSE	0		FALSE	0		FALSE	0		FALSE
11	107879737	+	CUL5	348	0.344828	TRUE	340	0.35	TRUE	118	0.00847458	FALSE	19	0	FALSE	25	0	FALSE	0		FALSE
11	107879738	+	CUL5	352	0.136364	TRUE	337	0.243323	TRUE	118	0	FALSE	19	0	FALSE	26	0	FALSE	0		FALSE
11	108040732	-	NPAT	210	0.67619	TRUE	282	0.712766	TRUE	25	0.04	FALSE	0		FALSE	0		FALSE	0		FALSE
11	108093698	+	ATM	14	0.285714	FALSE	21	0.809524	TRUE	12	0	FALSE	0		FALSE	0		FALSE	0		FALSE
11	108093724	+	ATM	16	0	FALSE	31	0.16129	TRUE	14	0	FALSE	0		FALSE	0		FALSE	0		FALSE
11	108093741	+	ATM	16	0.625	FALSE	37	0.945946	TRUE	13	0	FALSE	0		FALSE	0		FALSE	0		FALSE
11	108151830	+	ATM	36	0.25	TRUE	44	0.113636	TRUE	26	0	FALSE	0		FALSE	0		FALSE	0		FALSE
11	108160488	+	ATM	41	0	FALSE	63	0.126984	TRUE	16	0	FALSE	0		FALSE	0		FALSE	0		FALSE
11	108175456	+	ATM	50	0.2	TRUE	69	0.115942	TRUE	29	0	FALSE	0		FALSE	0		FALSE	0		FALSE
11	108213964	+	ATM	74	0.216216	TRUE	77	0.0519481	FALSE	44	0	FALSE	0		FALSE	38	0	FALSE	0		FALSE
11	10880250	+	ZBED5-AS1	0		FALSE	22	0.772727	TRUE	0		FALSE	0		FALSE	0		FALSE	0		FALSE
11	110007681	+	ZC3H12C	15	0	FALSE	21	0.285714	TRUE	22	0	FALSE	25	0	FALSE	0		FALSE	0		FALSE
11	110300965	+	FDX1	128	0.132812	TRUE	126	0.18254	TRUE	237	0.0168776	FALSE	993	0.00100705	FALSE	112	0	FALSE	168	0	FALSE
11	110450674	-	ARHGAP20	36	0.305556	TRUE	49	0.571429	TRUE	0		FALSE	45	0	FALSE	0		FALSE	0		FALSE
11	110450921	-	ARHGAP20	46	0.23913	TRUE	42	0.309524	TRUE	0		FALSE	41	0	FALSE	0		FALSE	0		FALSE
11	110485338	-	ARHGAP20	31	0.16129	TRUE	67	0.268657	TRUE	0		FALSE	26	0	FALSE	0		FALSE	0		FALSE
11	110583072	-	ARHGAP20	40	0.025	FALSE	54	0.222222	TRUE	0		FALSE	97	0	FALSE	0		FALSE	0		FALSE
11	110583085	-	ARHGAP20	30	0.633333	TRUE	47	0.893617	TRUE	0		FALSE	81	0.259259	TRUE	0		FALSE	0		FALSE
11	110583096	-	ARHGAP20	28	0	FALSE	45	0.111111	TRUE	0		FALSE	60	0	FALSE	0		FALSE	0		FALSE
11	111154936	+	C11orf53	0		FALSE	20	0.3	TRUE	0		FALSE	0		FALSE	0		FALSE	0		FALSE
11	111154988	+	C11orf53	0		FALSE	25	1	TRUE	0		FALSE	0		FALSE	0		FALSE	0		FALSE
11	111473307	+	SIK2	23	0.130435	FALSE	51	0.117647	TRUE	16	0	FALSE	68	0	FALSE	0		FALSE	0		FALSE
11	111590666	+	SIK2	133	0.218045	TRUE	198	0.166667	TRUE	64	0	FALSE	293	0	FALSE	46	0	FALSE	34	0	FALSE
11	111591212	+	SIK2	106	0.283019	TRUE	147	0.22449	TRUE	63	0	FALSE	259	0	FALSE	35	0	FALSE	26	0	FALSE
11	111592583	+	SIK2	81	0.345679	TRUE	46	0.282609	TRUE	53	0	FALSE	133	0	FALSE	38	0	FALSE	26	0	FALSE
11	111592661	+	SIK2	61	0	FALSE	131	0.114504	TRUE	26	0	FALSE	109	0	FALSE	26	0	FALSE	14	0	FALSE
11	111594481	+	SIK2	17	0.0588235	FALSE	26	0.192308	TRUE	17	0	FALSE	42	0	FALSE	0		FALSE	0		FALSE
11	111594705	+	SIK2	81	0.641975	TRUE	76	0.684211	TRUE	36	0	FALSE	111	0	FALSE	27	0	FALSE	11	0	FALSE
11	111594748	+	SIK2	66	0.136364	TRUE	63	0.126984	TRUE	22	0	FALSE	109	0	FALSE	25	0	FALSE	14	0	FALSE
11	111594988	+	SIK2	49	0.183673	TRUE	38	0.184211	TRUE	28	0	FALSE	125	0	FALSE	32	0	FALSE	24	0	FALSE
11	111595564	+	SIK2	99	0.20202	TRUE	76	0.25	TRUE	35	0	FALSE	235	0	FALSE	59	0	FALSE	70	0	FALSE
11	111599288	+	SIK2	0		FALSE	0		FALSE	0		FALSE	41	0.146341	TRUE	0		FALSE	0		FALSE
11	111599547	+	SIK2	0		FALSE	0		FALSE	0		FALSE	61	0.311475	TRUE	24	0.0416667	FALSE	0		FALSE
11	111599553	+	SIK2	0		FALSE	0		FALSE	0		FALSE	65	0.276923	TRUE	24	0.0416667	FALSE	0		FALSE
11	111610384	-	PPP2R1B	62	0.016129	FALSE	97	0.113402	TRUE	12	0	FALSE	16	0	FALSE	37	0	FALSE	50	0	FALSE
11	111631697	-	PPP2R1B	853	0.735053	TRUE	867	0.811995	TRUE	250	0.032	FALSE	125	0	FALSE	221	0.0180995	FALSE	132	0.00757576	FALSE
11	111656687	-	ALG9	40	0.025	FALSE	22	0.318182	TRUE	0		FALSE	0		FALSE	0		FALSE	0		FALSE
11	111706987	-	ALG9	50	0.02	FALSE	50	0.1	TRUE	47	0	FALSE	20	0	FALSE	32	0	FALSE	24	0	FALSE
11	111724425	-	ALG9	137	0.182482	TRUE	82	0.207317	TRUE	99	0	FALSE	98	0	FALSE	72	0	FALSE	65	0	FALSE
11	111784688	+	HSPB2	0		FALSE	0		FALSE	0		FALSE	41	0.170732	TRUE	0		FALSE	0		FALSE
11	111896016	+	DLAT	14	0	FALSE	22	0.227273	TRUE	128	0	FALSE	0		FALSE	10	0	FALSE	0		FALSE
11	111896235	+	DLAT	84	0.0595238	FALSE	98	0.142857	TRUE	713	0	FALSE	50	0	FALSE	121	0	FALSE	116	0	FALSE
11	111896288	+	DLAT	115	0.591304	TRUE	140	0.678571	TRUE	965	0.00932642	FALSE	88	0	FALSE	177	0	FALSE	168	0.0178571	FALSE
11	111896326	+	DLAT	146	0.109589	TRUE	140	0.114286	TRUE	1008	0.00396825	FALSE	101	0	FALSE	208	0	FALSE	173	0	FALSE
11	111896470	+	DLAT	110	0.145455	TRUE	103	0.262136	TRUE	650	0.00769231	FALSE	53	0	FALSE	122	0	FALSE	102	0	FALSE
11	111904173	+	DLAT	135	0.0518519	FALSE	147	0.115646	TRUE	660	0.00151515	FALSE	64	0	FALSE	136	0	FALSE	153	0	FALSE
11	111945202	+	C11orf57	26	0	FALSE	28	0.178571	TRUE	48	0	FALSE	42	0	FALSE	33	0	FALSE	10	0	FALSE
11	111945397	+	C11orf57	40	0	FALSE	47	0.106383	TRUE	60	0	FALSE	58	0	FALSE	53	0	FALSE	43	0	FALSE
11	111945409	+	C11orf57	28	0	FALSE	35	0.2	TRUE	39	0	FALSE	49	0	FALSE	36	0	FALSE	33	0	FALSE
11	111954908	+	C11orf57	90	0.177778	TRUE	121	0	FALSE	52	0	FALSE	14	0	FALSE	33	0	FALSE	32	0	FALSE
11	111956863	-	TIMM8B	45	0.111111	TRUE	19	0.473684	FALSE	127	0.015748	FALSE	35	0	FALSE	281	0	FALSE	357	0	FALSE
11	11204629	+	RP11-179A10.1	21	0.666667	TRUE	21	0.571429	TRUE	0		FALSE	0		FALSE	0		FALSE	0		FALSE
11	112151416	+	RP11-356J5.12	45	0.133333	TRUE	38	0	FALSE	0		FALSE	0		FALSE	0		FALSE	0		FALSE
11	113073109	+	NCAM1	26	0	FALSE	22	0.545455	TRUE	0		FALSE	14	0	FALSE	0		FALSE	0		FALSE
11	113085185	+	NCAM1	53	0.150943	TRUE	15	0.2	FALSE	0		FALSE	47	0	FALSE	10	0	FALSE	0		FALSE
11	113102942	+	NCAM1	34	0.117647	FALSE	28	0.642857	TRUE	0		FALSE	50	0	FALSE	0		FALSE	0		FALSE
11	113102991	+	NCAM1	33	0	FALSE	45	0.111111	TRUE	0		FALSE	41	0	FALSE	0		FALSE	0		FALSE
11	113103022	+	NCAM1	34	0.117647	FALSE	31	0.258065	TRUE	0		FALSE	29	0	FALSE	12	0	FALSE	0		FALSE
11	113144292	+	NCAM1	33	0.0606061	FALSE	30	0.166667	TRUE	0		FALSE	0		FALSE	0		FALSE	0		FALSE
11	113144350	+	NCAM1	22	0	FALSE	26	0.307692	TRUE	0		FALSE	0		FALSE	0		FALSE	0		FALSE
11	113149400	-	RP11-839D17.3	37	0.135135	TRUE	36	0	FALSE	0		FALSE	0		FALSE	0		FALSE	0		FALSE
11	113150313	-	RP11-839D17.3	46	0	FALSE	37	0.162162	TRUE	0		FALSE	0		FALSE	0		FALSE	0		FALSE
11	113215058	+	TTC12	259	0.637066	TRUE	263	0.638783	TRUE	25	0	FALSE	25	0	FALSE	56	0	FALSE	39	0	FALSE
11	113221990	+	TTC12	280	0.125	TRUE	334	0.140719	TRUE	15	0.133333	FALSE	27	0	FALSE	52	0	FALSE	28	0	FALSE
11	113222803	+	TTC12	239	0.100418	TRUE	334	0.101796	TRUE	15	0	FALSE	26	0	FALSE	40	0	FALSE	27	0	FALSE
11	113222876	+	TTC12	236	0.144068	TRUE	288	0.131944	TRUE	12	0	FALSE	24	0	FALSE	46	0	FALSE	43	0	FALSE
11	113239017	+	TTC12	41	0.146341	TRUE	64	0.125	TRUE	0		FALSE	0		FALSE	0		FALSE	0		FALSE
11	113239692	+	RP11-159N11.4	23	0.173913	FALSE	44	0.136364	TRUE	0		FALSE	0		FALSE	0		FALSE	0		FALSE
11	113673898	-	USP28	24	0.333333	TRUE	15	0	FALSE	147	0	FALSE	23	0	FALSE	223	0	FALSE	145	0	FALSE
11	113711422	-	USP28	48	0.291667	TRUE	26	0.153846	FALSE	187	0	FALSE	38	0	FALSE	164	0	FALSE	83	0	FALSE
11	113712387	-	USP28	55	0.309091	TRUE	47	0.319149	TRUE	198	0.010101	FALSE	30	0	FALSE	160	0.00625	FALSE	78	0.0128205	FALSE
11	113724997	-	USP28	69	0.884058	TRUE	47	0.914894	TRUE	290	0.0551724	FALSE	27	0.111111	FALSE	140	0.0857143	FALSE	60	0.0833333	FALSE
11	113934665	+	ZBTB16	66	0.0909091	FALSE	142	0.161972	TRUE	0		FALSE	130	0.00769231	FALSE	0		FALSE	0		FALSE
11	113934892	+	ZBTB16	95	0.115789	TRUE	154	0.149351	TRUE	0		FALSE	177	0	FALSE	0		FALSE	0		FALSE
11	113934897	+	ZBTB16	92	0.391304	TRUE	153	0.431373	TRUE	0		FALSE	161	0	FALSE	0		FALSE	0		FALSE
11	113935097	+	ZBTB16	63	0.0952381	FALSE	192	0.171875	TRUE	0		FALSE	125	0	FALSE	0		FALSE	0		FALSE
11	113935114	+	ZBTB16	69	0.0289855	FALSE	176	0.107955	TRUE	0		FALSE	128	0	FALSE	0		FALSE	0		FALSE
11	113935270	+	ZBTB16	120	0.15	TRUE	171	0.245614	TRUE	0		FALSE	281	0	FALSE	0		FALSE	0		FALSE
11	11398746	-	GALNT18	39	0	FALSE	27	0.259259	TRUE	15	0	FALSE	184	0	FALSE	86	0	FALSE	58	0	FALSE
11	11398796	-	GALNT18	23	0	FALSE	30	0.2	TRUE	16	0	FALSE	137	0	FALSE	72	0	FALSE	45	0	FALSE
11	11400708	-	GALNT18	16	0	FALSE	28	0.214286	TRUE	17	0	FALSE	165	0.0121212	FALSE	36	0	FALSE	53	0	FALSE
11	11400768	-	GALNT18	23	0	FALSE	36	0.166667	TRUE	0		FALSE	184	0	FALSE	53	0	FALSE	67	0	FALSE
11	114270870	-	C11orf71	81	0	FALSE	71	0.15493	TRUE	36	0	FALSE	25	0	FALSE	56	0	FALSE	111	0	FALSE
11	114270882	-	C11orf71	80	0	FALSE	72	0.125	TRUE	42	0	FALSE	26	0	FALSE	59	0	FALSE	130	0.00769231	FALSE
11	114271080	-	C11orf71	97	0.175258	TRUE	88	0.272727	TRUE	36	0.0277778	FALSE	39	0	FALSE	60	0	FALSE	161	0	FALSE
11	114315344	+	REXO2	1412	0.143059	TRUE	1551	0.106383	TRUE	370	0	FALSE	280	0	FALSE	464	0	FALSE	645	0.00155039	FALSE
11	114315351	+	REXO2	1088	0.110294	TRUE	1204	0.0880399	FALSE	305	0	FALSE	213	0	FALSE	340	0	FALSE	474	0	FALSE
11	115049490	-	CADM1	56	0.0535714	FALSE	39	0.128205	TRUE	30	0	FALSE	37	0	FALSE	76	0	FALSE	13	0	FALSE
11	115085351	-	CADM1	160	0.13125	TRUE	103	0.0485437	FALSE	17	0	FALSE	17	0	FALSE	23	0	FALSE	0		FALSE
11	116627906	-	BUD13	658	0.103343	TRUE	705	0.133333	TRUE	143	0.013986	FALSE	61	0	FALSE	201	0.00497512	FALSE	282	0	FALSE
11	116729293	-	SIK3	21	0.190476	FALSE	27	0.259259	TRUE	0		FALSE	11	0	FALSE	0		FALSE	0		FALSE
11	116732564	-	SIK3	71	0.140845	TRUE	71	0.169014	TRUE	0		FALSE	37	0	FALSE	11	0	FALSE	0		FALSE
11	116969037	-	SIK3	40	0.1	FALSE	62	0.129032	TRUE	36	0	FALSE	50	0.02	FALSE	0		FALSE	0		FALSE
11	116969038	-	SIK3	40	0.25	TRUE	61	0.131148	TRUE	36	0	FALSE	49	0	FALSE	0		FALSE	0		FALSE
11	117041006	+	PAFAH1B2	323	0.0928793	FALSE	401	0.147132	TRUE	73	0	FALSE	55	0	FALSE	92	0	FALSE	105	0.0190476	FALSE
11	117049587	+	SIDT2	41	0	FALSE	49	0.122449	TRUE	36	0	FALSE	21	0	FALSE	0		FALSE	0		FALSE
11	117049812	+	SIDT2	38	0.894737	TRUE	38	0.868421	TRUE	0		FALSE	42	0.047619	FALSE	0		FALSE	0		FALSE
11	117049886	+	SIDT2	219	0.214612	TRUE	220	0.240909	TRUE	65	0.0307692	FALSE	145	0	FALSE	18	0	FALSE	0		FALSE
11	117049911	+	SIDT2	287	0.0836237	FALSE	337	0.10089	TRUE	90	0	FALSE	176	0	FALSE	22	0	FALSE	10	0	FALSE
11	117060689	+	SIDT2	344	0.0610465	FALSE	347	0.100865	TRUE	72	0	FALSE	175	0	FALSE	33	0	FALSE	27	0	FALSE
11	117063313	+	SIDT2	324	0.302469	TRUE	397	0.289673	TRUE	98	0	FALSE	182	0	FALSE	77	0	FALSE	66	0	FALSE
11	117067076	+	SIDT2	175	0.12	TRUE	223	0.112108	TRUE	46	0	FALSE	96	0	FALSE	28	0	FALSE	15	0	FALSE
11	117067492	+	SIDT2	44	0.113636	TRUE	78	0.102564	TRUE	25	0	FALSE	33	0	FALSE	0		FALSE	0		FALSE
11	117067623	+	SIDT2	130	0.338462	TRUE	154	0.292208	TRUE	48	0	FALSE	89	0	FALSE	39	0	FALSE	31	0	FALSE
11	117079708	-	PCSK7	27	0.740741	TRUE	0		FALSE	199	0.0150754	FALSE	191	0.0732984	FALSE	260	0.0461538	FALSE	140	0.114286	TRUE
11	117079745	-	PCSK7	26	0.461538	TRUE	0		FALSE	198	0.0909091	FALSE	220	0.0318182	FALSE	249	0.0522088	FALSE	138	0.0724638	FALSE
11	117100164	-	PCSK7	37	0	FALSE	35	0.142857	TRUE	190	0	FALSE	143	0	FALSE	163	0	FALSE	100	0	FALSE
11	117100344	-	PCSK7	30	0.2	TRUE	47	0.212766	TRUE	247	0	FALSE	225	0	FALSE	200	0	FALSE	107	0	FALSE
11	117109736	+	RNF214	311	0.244373	TRUE	351	0.330484	TRUE	89	0.0224719	FALSE	50	0	FALSE	121	0	FALSE	87	0.0114943	FALSE
11	117156360	+	RNF214	37	0.351351	TRUE	34	0.617647	TRUE	0		FALSE	0		FALSE	0		FALSE	0		FALSE
11	117186682	-	BACE1	21	0.238095	TRUE	24	0	FALSE	13	0	FALSE	368	0	FALSE	14	0	FALSE	0		FALSE
11	117186792	-	BACE1	30	0.366667	TRUE	28	0.642857	TRUE	23	0	FALSE	660	0.00454545	FALSE	38	0.105263	TRUE	0		FALSE
11	117186839	-	BACE1	27	0	FALSE	20	0.45	TRUE	15	0	FALSE	585	0	FALSE	35	0	FALSE	0		FALSE
11	117227184	+	CEP164	15	0.0666667	FALSE	21	0.380952	TRUE	0		FALSE	0		FALSE	0		FALSE	0		FALSE
11	117242153	+	CEP164	17	0	FALSE	37	0.162162	TRUE	94	0	FALSE	90	0	FALSE	69	0	FALSE	47	0	FALSE
11	117246449	+	CEP164	16	0.1875	FALSE	25	0.44	TRUE	77	0	FALSE	78	0	FALSE	56	0	FALSE	29	0	FALSE
11	117253649	+	CEP164	343	0.218659	TRUE	345	0.168116	TRUE	11	0.0909091	FALSE	68	0	FALSE	25	0	FALSE	12	0	FALSE
11	117257932	+	CEP164	339	0.20354	TRUE	375	0.205333	TRUE	50	0.02	FALSE	96	0	FALSE	53	0	FALSE	37	0	FALSE
11	117261743	+	CEP164	434	0.281106	TRUE	558	0.331541	TRUE	98	0.0510204	FALSE	190	0	FALSE	114	0	FALSE	83	0.0120482	FALSE
11	117263217	+	CEP164	389	0.285347	TRUE	482	0.43361	TRUE	118	0.00847458	FALSE	175	0	FALSE	93	0	FALSE	81	0	FALSE
11	117265075	+	CEP164	584	0.118151	TRUE	767	0.113429	TRUE	117	0	FALSE	158	0	FALSE	111	0.00900901	FALSE	79	0	FALSE
11	117266389	+	CEP164	349	0.114613	TRUE	443	0.13544	TRUE	99	0.030303	FALSE	137	0	FALSE	84	0.0119048	FALSE	71	0.0140845	FALSE
11	117282116	+	CEP164	11	0.818182	FALSE	20	0.55	TRUE	12	0.166667	FALSE	0		FALSE	25	0.12	FALSE	0		FALSE
11	117282894	+	CEP164	139	0.158273	TRUE	112	0.0267857	FALSE	17	0	FALSE	40	0	FALSE	39	0	FALSE	29	0	FALSE
11	117283149	+	CEP164	111	0.414414	TRUE	77	0.25974	TRUE	14	0	FALSE	41	0	FALSE	50	0	FALSE	43	0	FALSE
11	117283497	+	CEP164	112	0	FALSE	108	0.12037	TRUE	26	0	FALSE	19	0	FALSE	30	0	FALSE	22	0	FALSE
11	117283542	+	CEP164	132	0.469697	TRUE	155	0.554839	TRUE	32	0.1875	TRUE	35	0.0571429	FALSE	52	0.0961538	FALSE	35	0.0857143	FALSE
11	117283633	+	CEP164	170	0.0470588	FALSE	230	0.121739	TRUE	36	0	FALSE	43	0	FALSE	59	0.0169492	FALSE	37	0	FALSE
11	117389428	-	DSCAML1	27	0.111111	FALSE	38	0.394737	TRUE	17	0.0588235	FALSE	0		FALSE	0		FALSE	0		FALSE
11	117389429	-	DSCAML1	27	0.518519	TRUE	37	0.486486	TRUE	16	0.125	FALSE	0		FALSE	0		FALSE	0		FALSE
11	117403233	-	DSCAML1	41	0.170732	TRUE	24	0.416667	TRUE	0		FALSE	0		FALSE	0		FALSE	0		FALSE
11	118107927	-	MPZL3	34	0.323529	TRUE	42	0.619048	TRUE	0		FALSE	0		FALSE	0		FALSE	0		FALSE
11	118272366	+	ATP5L	209	0.129187	TRUE	159	0.0943396	FALSE	611	0.00163666	FALSE	342	0.00292398	FALSE	819	0	FALSE	1463	0.00546822	FALSE
11	118342929	+	KMT2A	18	0	FALSE	38	0.157895	TRUE	23	0	FALSE	15	0	FALSE	0		FALSE	0		FALSE
11	118344572	+	KMT2A	45	0.111111	TRUE	23	0.0869565	FALSE	85	0	FALSE	46	0	FALSE	55	0	FALSE	0		FALSE
11	118348824	+	KMT2A	20	0	FALSE	50	0.1	TRUE	89	0	FALSE	51	0	FALSE	43	0	FALSE	11	0	FALSE
11	118373791	+	KMT2A	28	0.178571	TRUE	12	0.0833333	FALSE	38	0	FALSE	0		FALSE	12	0	FALSE	0		FALSE
11	118392959	+	KMT2A	33	0.909091	TRUE	17	0.647059	FALSE	73	0.0410959	FALSE	43	0	FALSE	95	0.0105263	FALSE	34	0	FALSE
11	118393120	+	KMT2A	16	0	FALSE	23	0.478261	TRUE	32	0	FALSE	18	0	FALSE	37	0	FALSE	0		FALSE
11	118401391	+	TTC36	201	0.119403	TRUE	339	0.079646	FALSE	0		FALSE	0		FALSE	0		FALSE	0		FALSE
11	118401490	+	TTC36	541	0.103512	TRUE	812	0.091133	FALSE	19	0.157895	FALSE	0		FALSE	0		FALSE	0		FALSE
11	118401531	+	TTC36	685	0.110949	TRUE	905	0.125967	TRUE	26	0.0384615	FALSE	0		FALSE	0		FALSE	0		FALSE
11	118401911	+	TTC36	166	0.174699	TRUE	282	0.148936	TRUE	0		FALSE	0		FALSE	0		FALSE	0		FALSE
11	118402921	+	TMEM25	128	0.0625	FALSE	277	0.101083	TRUE	10	0	FALSE	16	0	FALSE	21	0	FALSE	0		FALSE
11	118403008	+	TMEM25	247	0.194332	TRUE	297	0.299663	TRUE	14	0.0714286	FALSE	23	0	FALSE	27	0	FALSE	10	0	FALSE
11	118405309	+	TMEM25	256	0.410156	TRUE	205	0.341463	TRUE	0		FALSE	0		FALSE	15	0	FALSE	14	0	FALSE
11	118405347	+	TMEM25	324	0.141975	TRUE	248	0.245968	TRUE	0		FALSE	15	0	FALSE	35	0	FALSE	10	0	FALSE
11	118405571	+	TMEM25	377	0.206897	TRUE	373	0.281501	TRUE	0		FALSE	23	0	FALSE	0		FALSE	11	0	FALSE
11	118406279	+	TMEM25	345	0.107246	TRUE	248	0.104839	TRUE	12	0	FALSE	26	0	FALSE	35	0	FALSE	30	0	FALSE
11	118443143	+	ARCN1	49	0	FALSE	36	0.138889	TRUE	50	0	FALSE	26	0	FALSE	33	0	FALSE	0		FALSE
11	118472615	+	ARCN1	68	0.661765	TRUE	112	0.8125	TRUE	80	0.0125	FALSE	41	0.0243902	FALSE	19	0.105263	FALSE	31	0.129032	FALSE
11	118473178	+	ARCN1	748	0.113636	TRUE	594	0.138047	TRUE	696	0.00143678	FALSE	475	0	FALSE	484	0	FALSE	682	0.00879765	FALSE
11	118505699	+	PHLDB1	22	0.409091	TRUE	52	0.346154	TRUE	30	0	FALSE	21	0	FALSE	75	0.0266667	FALSE	35	0.0285714	FALSE
11	118509926	+	PHLDB1	213	0.112676	TRUE	203	0.147783	TRUE	119	0.00840336	FALSE	162	0	FALSE	190	0.00526316	FALSE	141	0	FALSE
11	118514654	+	PHLDB1	42	0.47619	TRUE	56	0.303571	TRUE	35	0.0285714	FALSE	37	0	FALSE	96	0	FALSE	64	0	FALSE
11	118516480	+	PHLDB1	148	0.263514	TRUE	268	0.291045	TRUE	117	0.025641	FALSE	236	0	FALSE	308	0	FALSE	218	0	FALSE
11	118518703	+	PHLDB1	212	0.0754717	FALSE	296	0.10473	TRUE	126	0	FALSE	414	0	FALSE	403	0	FALSE	269	0	FALSE
11	118527446	+	PHLDB1	231	0.134199	TRUE	249	0.064257	FALSE	121	0.0247934	FALSE	247	0	FALSE	294	0	FALSE	200	0	FALSE
11	118636045	-	DDX6	786	0.0763359	FALSE	925	0.111351	TRUE	755	0.00397351	FALSE	197	0	FALSE	225	0	FALSE	97	0	FALSE
11	118767243	-	BCL9L	49	0.816327	TRUE	34	0.970588	TRUE	258	0.0581395	FALSE	80	0	FALSE	146	0.0205479	FALSE	108	0.0185185	FALSE
11	118767517	-	BCL9L	120	0.366667	TRUE	80	0.2625	TRUE	312	0	FALSE	132	0	FALSE	218	0	FALSE	196	0	FALSE
11	118767832	-	BCL9L	81	0.135802	TRUE	115	0.026087	FALSE	314	0	FALSE	104	0	FALSE	140	0	FALSE	111	0	FALSE
11	118767948	-	BCL9L	177	0.254237	TRUE	134	0.358209	TRUE	518	0.00965251	FALSE	259	0.00772201	FALSE	334	0.0269461	FALSE	260	0.0115385	FALSE
11	118767951	-	BCL9L	176	0.113636	TRUE	129	0	FALSE	514	0	FALSE	257	0	FALSE	335	0	FALSE	251	0	FALSE
11	118769356	-	BCL9L	26	0.153846	FALSE	48	0.208333	TRUE	70	0	FALSE	19	0	FALSE	24	0	FALSE	10	0	FALSE
11	118769372	-	BCL9L	30	0.1	FALSE	44	0.136364	TRUE	71	0	FALSE	25	0	FALSE	23	0	FALSE	10	0	FALSE
11	118769399	-	BCL9L	108	0.175926	TRUE	63	0.222222	TRUE	184	0	FALSE	56	0	FALSE	69	0	FALSE	45	0	FALSE
11	118769668	-	BCL9L	226	0.163717	TRUE	322	0.139752	TRUE	748	0.0013369	FALSE	196	0	FALSE	250	0	FALSE	111	0	FALSE
11	118769858	-	BCL9L	32	0	FALSE	29	0.172414	TRUE	134	0	FALSE	22	0	FALSE	41	0	FALSE	27	0	FALSE
11	118770024	-	BCL9L	0		FALSE	24	0.5	TRUE	44	0	FALSE	15	0	FALSE	11	0.0909091	FALSE	0		FALSE
11	118771913	-	BCL9L	188	0.117021	TRUE	188	0.0797872	FALSE	580	0	FALSE	130	0.00769231	FALSE	211	0	FALSE	82	0	FALSE
11	118772185	-	BCL9L	29	0.172414	TRUE	37	0.189189	TRUE	162	0.037037	FALSE	49	0	FALSE	44	0	FALSE	0		FALSE
11	118772280	-	BCL9L	32	0.65625	TRUE	68	0.558824	TRUE	132	0.00757576	FALSE	56	0	FALSE	53	0	FALSE	23	0	FALSE
11	118772455	-	BCL9L	119	0.235294	TRUE	318	0.418239	TRUE	729	0.00823045	FALSE	193	0	FALSE	175	0	FALSE	85	0.0235294	FALSE
11	118773007	-	BCL9L	47	0	FALSE	54	0.111111	TRUE	142	0	FALSE	44	0	FALSE	58	0.0172414	FALSE	12	0	FALSE
11	118778990	-	BCL9L	350	0.151429	TRUE	509	0.137525	TRUE	980	0.00102041	FALSE	305	0	FALSE	241	0	FALSE	105	0	FALSE
11	118842606	+	FOXR1	777	0.276705	TRUE	469	0.294243	TRUE	140	0.0214286	FALSE	0		FALSE	0		FALSE	0		FALSE
11	118842691	+	FOXR1	778	0.277635	TRUE	534	0.207865	TRUE	116	0.00862069	FALSE	0		FALSE	0		FALSE	0		FALSE
11	118849857	+	FOXR1	1048	0.582061	TRUE	728	0.637363	TRUE	132	0.0681818	FALSE	0		FALSE	0		FALSE	0		FALSE
11	118850193	+	FOXR1	745	0.161074	TRUE	457	0.172867	TRUE	20	0.2	FALSE	0		FALSE	0		FALSE	0		FALSE
11	118901082	-	SLC37A4	0		FALSE	0		FALSE	50	0.1	TRUE	0		FALSE	41	0	FALSE	0		FALSE
11	118916190	-	HYOU1	112	0.0267857	FALSE	59	0.101695	TRUE	156	0	FALSE	50	0	FALSE	164	0	FALSE	102	0	FALSE
11	118918777	-	HYOU1	1493	0.342264	TRUE	1142	0.390543	TRUE	1885	0.0217507	FALSE	811	0.0110974	FALSE	1843	0.0184482	FALSE	1174	0.00511073	FALSE
11	118919558	-	HYOU1	927	0.248112	TRUE	1444	0.273546	TRUE	1637	0.00671961	FALSE	889	0.00674916	FALSE	1818	0.0049505	FALSE	1071	0.00466853	FALSE
11	118922830	-	HYOU1	495	0.127273	TRUE	646	0.148607	TRUE	942	0.00106157	FALSE	430	0	FALSE	878	0.0022779	FALSE	472	0	FALSE
11	118925716	-	HYOU1	764	0.229058	TRUE	977	0.25998	TRUE	1332	0.00675676	FALSE	332	0	FALSE	606	0.00330033	FALSE	289	0.00692042	FALSE
11	118948738	+	VPS11	107	0.11215	TRUE	83	0.13253	TRUE	115	0	FALSE	205	0	FALSE	99	0	FALSE	90	0	FALSE
11	118949404	+	VPS11	97	0.391753	TRUE	94	0.393617	TRUE	104	0	FALSE	121	0	FALSE	81	0.0123457	FALSE	62	0.016129	FALSE
11	118952315	+	VPS11	51	0.470588	TRUE	52	0.538462	TRUE	88	0	FALSE	139	0	FALSE	62	0	FALSE	91	0	FALSE
11	118964826	-	H2AFX	704	0.136364	TRUE	682	0.127566	TRUE	1724	0.00116009	FALSE	204	0.0147059	FALSE	1059	0	FALSE	1793	0	FALSE
11	118965106	-	H2AFX	450	0.0866667	FALSE	411	0.136253	TRUE	1351	0.00148038	FALSE	281	0	FALSE	1085	0	FALSE	1758	0.000568828	FALSE
11	118965216	-	H2AFX	545	0.280734	TRUE	719	0.378303	TRUE	1288	0.000776398	FALSE	287	0	FALSE	1126	0.0035524	FALSE	1695	0.00117994	FALSE
11	118965310	-	H2AFX	382	0.162304	TRUE	547	0.261426	TRUE	920	0.00108696	FALSE	185	0	FALSE	793	0.00504414	FALSE	1119	0	FALSE
11	118967974	-	DPAGT1	107	0.775701	TRUE	62	0.629032	TRUE	172	0.0174419	FALSE	90	0	FALSE	222	0.045045	FALSE	180	0.00555556	FALSE
11	118968608	-	DPAGT1	50	0	FALSE	30	0.166667	TRUE	92	0	FALSE	35	0	FALSE	83	0	FALSE	47	0	FALSE
11	118969168	-	DPAGT1	40	0.2	TRUE	45	0.222222	TRUE	85	0	FALSE	30	0	FALSE	84	0	FALSE	50	0	FALSE
11	118971099	-	DPAGT1	53	0.0188679	FALSE	48	0.1875	TRUE	126	0	FALSE	51	0	FALSE	125	0	FALSE	70	0	FALSE
11	118972352	-	DPAGT1	127	0.102362	TRUE	111	0.00900901	FALSE	257	0	FALSE	145	0	FALSE	213	0	FALSE	132	0	FALSE
11	118978140	+	C2CD2L	29	0.310345	TRUE	0		FALSE	0		FALSE	0		FALSE	0		FALSE	0		FALSE
11	118978143	+	C2CD2L	29	0.206897	TRUE	0		FALSE	0		FALSE	0		FALSE	0		FALSE	0		FALSE
11	118978238	+	C2CD2L	266	0.093985	FALSE	286	0.206294	TRUE	88	0.0113636	FALSE	51	0	FALSE	25	0	FALSE	0		FALSE
11	118978268	+	C2CD2L	271	0.701107	TRUE	300	0.836667	TRUE	93	0.11828	TRUE	56	0.0535714	FALSE	14	0.142857	FALSE	0		FALSE
11	118978400	+	C2CD2L	0		FALSE	74	0.283784	TRUE	20	0	FALSE	10	0	FALSE	0		FALSE	0		FALSE
11	118978429	+	C2CD2L	25	0.4	TRUE	60	0.283333	TRUE	20	0.15	FALSE	10	0	FALSE	0		FALSE	0		FALSE
11	118978580	+	C2CD2L	40	0.75	TRUE	37	0.324324	TRUE	0		FALSE	0		FALSE	0		FALSE	0		FALSE
11	118978609	+	C2CD2L	60	0.133333	TRUE	55	0	FALSE	12	0	FALSE	0		FALSE	0		FALSE	0		FALSE
11	118978610	+	C2CD2L	61	0.295082	TRUE	56	0.357143	TRUE	11	0	FALSE	0		FALSE	0		FALSE	0		FALSE
11	118978621	+	C2CD2L	57	0.157895	TRUE	73	0.136986	TRUE	12	0	FALSE	0		FALSE	0		FALSE	0		FALSE
11	118981785	+	C2CD2L	261	0.191571	TRUE	281	0.19573	TRUE	99	0	FALSE	74	0	FALSE	12	0	FALSE	11	0	FALSE
11	118983232	+	C2CD2L	210	0.87619	TRUE	242	0.92562	TRUE	61	0.0163934	FALSE	22	0	FALSE	0		FALSE	0		FALSE
11	118983440	+	C2CD2L	80	0.5125	TRUE	80	0.575	TRUE	21	0.047619	FALSE	11	0	FALSE	0		FALSE	0		FALSE
11	118984917	+	C2CD2L	147	0.741497	TRUE	97	0.824742	TRUE	66	0	FALSE	30	0	FALSE	11	0	FALSE	0		FALSE
11	118987275	+	C2CD2L	46	0.0652174	FALSE	72	0.111111	TRUE	30	0	FALSE	11	0	FALSE	0		FALSE	0		FALSE
11	118995463	+	HINFP	0		FALSE	0		FALSE	34	0.176471	TRUE	0		FALSE	0		FALSE	0		FALSE
11	119019816	+	ABCG4	45	0	FALSE	53	0.169811	TRUE	0		FALSE	0		FALSE	0		FALSE	0		FALSE
11	119019890	+	ABCG4	38	0.184211	TRUE	57	0.0350877	FALSE	0		FALSE	0		FALSE	0		FALSE	0		FALSE
11	119019925	+	ABCG4	46	0	FALSE	67	0.104478	TRUE	0		FALSE	0		FALSE	0		FALSE	0		FALSE
11	119019969	+	ABCG4	48	0.0625	FALSE	60	0.15	TRUE	0		FALSE	0		FALSE	0		FALSE	0		FALSE
11	119020680	+	ABCG4	19	0	FALSE	40	0.125	TRUE	0		FALSE	0		FALSE	0		FALSE	0		FALSE
11	119020753	+	ABCG4	54	0.388889	TRUE	57	0.175439	TRUE	0		FALSE	0		FALSE	0		FALSE	0		FALSE
11	119031673	+	ABCG4	175	0.268571	TRUE	136	0.286765	TRUE	0		FALSE	19	0	FALSE	0		FALSE	0		FALSE
11	119031850	+	ABCG4	50	0	FALSE	88	0.125	TRUE	0		FALSE	0		FALSE	0		FALSE	0		FALSE
11	119032020	+	ABCG4	35	0	FALSE	33	0.242424	TRUE	0		FALSE	0		FALSE	0		FALSE	0		FALSE
11	119146780	+	CBL	163	0.122699	TRUE	151	0.0927152	FALSE	147	0	FALSE	22	0	FALSE	16	0	FALSE	0		FALSE
11	119155695	+	CBL	205	0.0390244	FALSE	187	0.13369	TRUE	231	0	FALSE	21	0	FALSE	63	0	FALSE	0		FALSE
11	119170341	+	CBL	325	0.218462	TRUE	365	0.230137	TRUE	279	0	FALSE	51	0	FALSE	41	0	FALSE	0		FALSE
11	119171457	+	CBL	93	0	FALSE	44	0.136364	TRUE	142	0	FALSE	38	0	FALSE	66	0	FALSE	0		FALSE
11	119175379	+	CBL	35	0.0571429	FALSE	30	0.166667	TRUE	148	0	FALSE	26	0	FALSE	89	0	FALSE	32	0	FALSE
11	119179644	-	MCAM	547	0.515539	TRUE	360	0.636111	TRUE	52	0.307692	TRUE	1699	0.0217775	FALSE	202	0.029703	FALSE	152	0.0526316	FALSE
11	119179776	-	MCAM	453	0.0971302	FALSE	351	0.17094	TRUE	57	0	FALSE	1954	0.000511771	FALSE	214	0	FALSE	136	0	FALSE
11	119180521	-	MCAM	325	0.92	TRUE	349	0.82235	TRUE	29	0.37931	TRUE	521	0.395393	TRUE	52	0.384615	TRUE	10	0	FALSE
11	119181515	-	MCAM	422	0.753555	TRUE	328	0.786585	TRUE	48	0.0833333	FALSE	1530	0.0228758	FALSE	153	0.0457516	FALSE	82	0.0365854	FALSE
11	119183265	-	MCAM	560	0.217857	TRUE	632	0.166139	TRUE	47	0.0425532	FALSE	1567	0.0108488	FALSE	114	0.00877193	FALSE	43	0	FALSE
11	119187819	-	MCAM	20	0.5	TRUE	31	0.483871	TRUE	0		FALSE	19	0	FALSE	0		FALSE	0		FALSE
11	119206583	+	RNF26	170	0.0647059	FALSE	239	0.259414	TRUE	408	0.00245098	FALSE	103	0	FALSE	348	0	FALSE	384	0	FALSE
11	119206643	+	RNF26	185	0.210811	TRUE	242	0.318182	TRUE	402	0.00995025	FALSE	145	0	FALSE	435	0	FALSE	493	0.0040568	FALSE
11	119206739	+	RNF26	174	0.0747126	FALSE	187	0.106952	TRUE	290	0	FALSE	139	0	FALSE	397	0	FALSE	506	0.00197628	FALSE
11	119207160	+	RNF26	163	0.245399	TRUE	190	0.215789	TRUE	261	0.0153257	FALSE	90	0	FALSE	187	0.0106952	FALSE	274	0	FALSE
11	119207404	+	RNF26	118	0.754237	TRUE	83	0.638554	TRUE	134	0.0373134	FALSE	73	0	FALSE	191	0	FALSE	245	0.00816327	FALSE
11	119207566	+	RNF26	90	0.0888889	FALSE	105	0.104762	TRUE	148	0	FALSE	38	0	FALSE	151	0	FALSE	255	0	FALSE
11	119207731	+	RNF26	141	0.0425532	FALSE	68	0.117647	TRUE	111	0	FALSE	51	0	FALSE	204	0.00490196	FALSE	362	0	FALSE
11	119226300	-	USP2	778	0.104113	TRUE	1392	0.108477	TRUE	15	0.0666667	FALSE	0		FALSE	0		FALSE	0		FALSE
11	119227117	-	USP2	5381	0.6601	TRUE	5321	0.7134	TRUE	93	0.55914	TRUE	0		FALSE	40	0	FALSE	12	0	FALSE
11	119229833	-	USP2	2628	0.120624	TRUE	4006	0.134299	TRUE	30	0.133333	FALSE	0		FALSE	11	0	FALSE	0		FALSE
11	119234776	-	USP2	3394	0.930466	TRUE	3164	0.942162	TRUE	41	0.707317	TRUE	0		FALSE	0		FALSE	0		FALSE
11	119234778	-	USP2	3784	0.262421	TRUE	3310	0.268278	TRUE	43	0.116279	TRUE	0		FALSE	0		FALSE	0		FALSE
11	119243563	-	USP2	69	0.434783	TRUE	114	0.491228	TRUE	0		FALSE	0		FALSE	0		FALSE	0		FALSE
11	119243663	-	USP2	248	0.282258	TRUE	234	0.247863	TRUE	0		FALSE	0		FALSE	0		FALSE	0		FALSE
11	119243741	-	USP2	157	0.675159	TRUE	129	0.744186	TRUE	0		FALSE	0		FALSE	0		FALSE	0		FALSE
11	119252358	-	USP2	34	0.205882	TRUE	33	0	FALSE	0		FALSE	0		FALSE	0		FALSE	0		FALSE
11	119252604	+	USP2-AS1	96	0.104167	TRUE	69	0.101449	TRUE	0		FALSE	0		FALSE	0		FALSE	0		FALSE
11	119369564	+	USP2-AS1	21	0.285714	TRUE	22	0.181818	FALSE	0		FALSE	0		FALSE	0		FALSE	0		FALSE
11	119507695	+	RP11-196E1.3	61	0.147541	TRUE	50	0.02	FALSE	0		FALSE	0		FALSE	0		FALSE	0		FALSE
11	119513648	+	RP11-196E1.3	67	0.149254	TRUE	71	0.084507	FALSE	0		FALSE	0		FALSE	0		FALSE	0		FALSE
11	119534360	-	PVRL1	29	0.62069	TRUE	18	0.611111	FALSE	110	0.00909091	FALSE	39	0	FALSE	107	0.0373832	FALSE	79	0.0126582	FALSE
11	119534958	-	PVRL1	29	0	FALSE	21	0.333333	TRUE	94	0	FALSE	16	0	FALSE	86	0	FALSE	66	0	FALSE
11	119535441	-	PVRL1	97	0	FALSE	46	0.108696	TRUE	294	0	FALSE	56	0	FALSE	121	0	FALSE	75	0.0133333	FALSE
11	119535447	-	PVRL1	96	0.03125	FALSE	47	0.148936	TRUE	294	0.0170068	FALSE	55	0	FALSE	122	0	FALSE	78	0	FALSE
11	119599656	-	PVRL1	26	0.615385	TRUE	68	0.588235	TRUE	17	0	FALSE	0		FALSE	0		FALSE	0		FALSE
11	120008267	-	TRIM29	13	0.0769231	FALSE	42	0.380952	TRUE	61	0	FALSE	0		FALSE	0		FALSE	0		FALSE
11	120082072	+	OAF	292	0.267123	TRUE	340	0.267647	TRUE	299	0.00334448	FALSE	68	0	FALSE	0		FALSE	0		FALSE
11	120096385	+	OAF	285	0.101754	TRUE	313	0.0926518	FALSE	184	0	FALSE	63	0	FALSE	0		FALSE	0		FALSE
11	120099596	+	OAF	294	0.588435	TRUE	457	0.632385	TRUE	223	0.0134529	FALSE	120	0	FALSE	0		FALSE	11	0	FALSE
11	120099994	+	OAF	26	0.192308	TRUE	36	0.0555556	FALSE	24	0.0416667	FALSE	0		FALSE	0		FALSE	0		FALSE
11	120200925	+	TMEM136	35	0	FALSE	43	0.116279	TRUE	13	0	FALSE	65	0	FALSE	59	0	FALSE	48	0	FALSE
11	120201107	+	TMEM136	45	0	FALSE	69	0.115942	TRUE	19	0	FALSE	71	0	FALSE	81	0	FALSE	53	0	FALSE
11	120317713	+	ARHGEF12	979	0.174668	TRUE	1335	0.214981	TRUE	291	0.0103093	FALSE	229	0	FALSE	67	0	FALSE	36	0	FALSE
11	120343817	+	ARHGEF12	1025	0.0995122	FALSE	1261	0.107851	TRUE	210	0.00952381	FALSE	191	0	FALSE	85	0	FALSE	15	0	FALSE
11	120350909	+	ARHGEF12	747	0.542169	TRUE	849	0.57715	TRUE	125	0.04	FALSE	118	0.00847458	FALSE	42	0	FALSE	0		FALSE
11	120356721	+	ARHGEF12	20	0	FALSE	37	0.135135	TRUE	0		FALSE	15	0	FALSE	10	0	FALSE	0		FALSE
11	120358534	+	ARHGEF12	71	0.140845	TRUE	56	0.125	TRUE	23	0	FALSE	11	0	FALSE	0		FALSE	0		FALSE
11	120446527	+	GRIK4	85	0.0705882	FALSE	88	0.102273	TRUE	10	0.1	FALSE	0		FALSE	0		FALSE	0		FALSE
11	120524394	+	GRIK4	80	0.025	FALSE	109	0.137615	TRUE	0		FALSE	0		FALSE	0		FALSE	0		FALSE
11	120673469	+	GRIK4	168	0.077381	FALSE	157	0.140127	TRUE	0		FALSE	0		FALSE	11	0	FALSE	0		FALSE
11	120690533	+	GRIK4	101	0.00990099	FALSE	55	0.109091	TRUE	0		FALSE	0		FALSE	0		FALSE	0		FALSE
11	120690539	+	GRIK4	103	0.135922	TRUE	55	0	FALSE	0		FALSE	0		FALSE	0		FALSE	0		FALSE
11	120702601	+	GRIK4	89	0.191011	TRUE	66	0.424242	TRUE	0		FALSE	0		FALSE	0		FALSE	0		FALSE
11	120702712	+	GRIK4	49	0.0204082	FALSE	70	0.171429	TRUE	0		FALSE	0		FALSE	0		FALSE	0		FALSE
11	120776184	+	GRIK4	21	0	FALSE	36	0.222222	TRUE	0		FALSE	0		FALSE	0		FALSE	0		FALSE
11	120833315	+	GRIK4	86	0.0232558	FALSE	29	0.206897	TRUE	0		FALSE	0		FALSE	10	0	FALSE	0		FALSE
11	120837939	+	GRIK4	1705	0.153666	TRUE	1985	0.132494	TRUE	17	0.0588235	FALSE	0		FALSE	17	0	FALSE	10	0	FALSE
11	121036049	+	TECTA	1867	0.9218	TRUE	1848	0.911255	TRUE	14	0.785714	FALSE	14	0	FALSE	0		FALSE	0		FALSE
11	121039419	+	TECTA	847	0.101535	TRUE	873	0.0859107	FALSE	0		FALSE	0		FALSE	0		FALSE	0		FALSE
11	121424741	+	SORL1	29	0.344828	TRUE	49	0.0204082	FALSE	22	0	FALSE	0		FALSE	118	0	FALSE	45	0	FALSE
11	121498282	+	SORL1	13	0	FALSE	25	0.36	TRUE	0		FALSE	0		FALSE	146	0	FALSE	76	0	FALSE
11	12183787	+	MICAL2	450	0.22	TRUE	393	0.185751	TRUE	132	0	FALSE	22	0	FALSE	0		FALSE	0		FALSE
11	12243272	+	MICAL2	634	0.100946	TRUE	600	0.0933333	FALSE	195	0.00512821	FALSE	67	0	FALSE	0		FALSE	0		FALSE
11	12247871	+	MICAL2	648	0.118827	TRUE	508	0.143701	TRUE	151	0.013245	FALSE	57	0	FALSE	0		FALSE	0		FALSE
11	122526558	+	UBASH3B	42	0.5	TRUE	51	0.803922	TRUE	85	0.0705882	FALSE	28	0	FALSE	0		FALSE	0		FALSE
11	122526584	+	UBASH3B	46	0.456522	TRUE	52	0.711538	TRUE	107	0.121495	TRUE	28	0.107143	FALSE	0		FALSE	0		FALSE
11	122526594	+	UBASH3B	46	0.26087	TRUE	52	0.25	TRUE	112	0.0446429	FALSE	30	0	FALSE	0		FALSE	0		FALSE
11	122526618	+	UBASH3B	32	0.5	TRUE	33	0.606061	TRUE	104	0.0384615	FALSE	19	0	FALSE	0		FALSE	0		FALSE
11	122667730	+	UBASH3B	46	0.0869565	FALSE	49	0.346939	TRUE	160	0.01875	FALSE	67	0	FALSE	0		FALSE	31	0	FALSE
11	12277287	+	MICAL2	321	0.573209	TRUE	290	0.593103	TRUE	27	0.037037	FALSE	0		FALSE	0		FALSE	0		FALSE
11	12278341	+	MICAL2	548	0.15146	TRUE	450	0.257778	TRUE	144	0	FALSE	61	0	FALSE	0		FALSE	0		FALSE
11	12281442	+	MICAL2	472	0.434322	TRUE	411	0.418491	TRUE	137	0.00729927	FALSE	57	0	FALSE	0		FALSE	0		FALSE
11	12281519	+	MICAL2	428	0.287383	TRUE	370	0.289189	TRUE	107	0.0280374	FALSE	46	0	FALSE	0		FALSE	0		FALSE
11	12281647	+	MICAL2	315	0.114286	TRUE	397	0.108312	TRUE	51	0	FALSE	34	0	FALSE	0		FALSE	0		FALSE
11	12281713	+	MICAL2	317	0.148265	TRUE	388	0.208763	TRUE	72	0.0138889	FALSE	38	0.0263158	FALSE	0		FALSE	0		FALSE
11	12281754	+	MICAL2	293	0.12628	TRUE	354	0.0762712	FALSE	91	0	FALSE	30	0	FALSE	0		FALSE	0		FALSE
11	12282844	+	MICAL2	230	0.130435	TRUE	220	0.154545	TRUE	83	0	FALSE	46	0	FALSE	0		FALSE	0		FALSE
11	12282872	+	MICAL2	254	0.102362	TRUE	210	0.12381	TRUE	82	0.0121951	FALSE	57	0	FALSE	0		FALSE	0		FALSE
11	12283884	+	MICAL2	176	0.0681818	FALSE	134	0.261194	TRUE	85	0	FALSE	13	0	FALSE	0		FALSE	0		FALSE
11	12284362	+	MICAL2	138	0.130435	TRUE	101	0.029703	FALSE	48	0	FALSE	23	0	FALSE	0		FALSE	0		FALSE
11	12284949	+	MICAL2	133	0.0526316	FALSE	177	0.101695	TRUE	66	0	FALSE	24	0	FALSE	0		FALSE	0		FALSE
11	12285008	+	MICAL2	87	0.0574713	FALSE	100	0	FALSE	37	0.135135	TRUE	12	0	FALSE	0		FALSE	0		FALSE
11	122933141	-	HSPA8	22	0.318182	TRUE	11	0	FALSE	0		FALSE	0		FALSE	26	0	FALSE	0		FALSE
11	12302611	+	MICALCL	54	0.296296	TRUE	43	0.348837	TRUE	23	0	FALSE	0		FALSE	0		FALSE	0		FALSE
11	12315438	+	MICALCL	42	0.238095	TRUE	121	0.0661157	FALSE	37	0	FALSE	0		FALSE	0		FALSE	0		FALSE
11	12315906	+	MICALCL	51	0.196078	TRUE	78	0.435897	TRUE	11	0	FALSE	0		FALSE	0		FALSE	0		FALSE
11	12315944	+	MICALCL	33	0.515152	TRUE	55	0.763636	TRUE	0		FALSE	0		FALSE	0		FALSE	0		FALSE
11	12316144	+	MICALCL	40	0.25	TRUE	60	0.283333	TRUE	11	0	FALSE	0		FALSE	0		FALSE	0		FALSE
11	12341244	+	MICALCL	77	0.038961	FALSE	53	0.188679	TRUE	0		FALSE	0		FALSE	0		FALSE	0		FALSE
11	123595275	-	ZNF202	21	0	FALSE	20	0.3	TRUE	0		FALSE	0		FALSE	0		FALSE	0		FALSE
11	123597600	-	ZNF202	612	0.125817	TRUE	694	0.110951	TRUE	118	0.00847458	FALSE	37	0	FALSE	165	0	FALSE	73	0	FALSE
11	123612275	-	ZNF202	126	0.00793651	FALSE	186	0.107527	TRUE	32	0	FALSE	0		FALSE	49	0	FALSE	29	0	FALSE
11	123612293	-	ZNF202	75	0.106667	TRUE	127	0.0551181	FALSE	20	0	FALSE	0		FALSE	37	0	FALSE	11	0	FALSE
11	123612318	-	ZNF202	27	0	FALSE	53	0.113208	TRUE	15	0	FALSE	0		FALSE	14	0	FALSE	0		FALSE
11	12379996	+	MICALCL	2907	0.828001	TRUE	2728	0.853739	TRUE	80	0.2875	TRUE	0		FALSE	0		FALSE	0		FALSE
11	123988246	+	VWA5A	1072	0.0774254	FALSE	860	0.104651	TRUE	0		FALSE	28	0	FALSE	56	0	FALSE	69	0	FALSE
11	123988998	+	VWA5A	1582	0.349558	TRUE	1358	0.349779	TRUE	0		FALSE	42	0	FALSE	93	0.0537634	FALSE	90	0.0222222	FALSE
11	12399210	+	PARVA	38	0.184211	TRUE	40	0.075	FALSE	135	0	FALSE	140	0	FALSE	0		FALSE	30	0	FALSE
11	123994487	+	VWA5A	1081	0.19519	TRUE	879	0.203641	TRUE	17	0.294118	FALSE	20	0	FALSE	45	0	FALSE	73	0.0136986	FALSE
11	123995045	+	VWA5A	25	0.24	TRUE	55	0	FALSE	0		FALSE	30	0	FALSE	31	0	FALSE	79	0	FALSE
11	124085455	+	OR8G3P	136	0.0661765	FALSE	136	0.132353	TRUE	0		FALSE	0		FALSE	0		FALSE	0		FALSE
11	124496447	+	TBRG1	195	0.287179	TRUE	199	0.175879	TRUE	155	0	FALSE	63	0	FALSE	69	0	FALSE	88	0.0340909	FALSE
11	124551352	+	SPA17	75	0.0266667	FALSE	53	0.113208	TRUE	62	0	FALSE	52	0	FALSE	82	0	FALSE	178	0	FALSE
11	124748001	+	ROBO3	94	0.106383	TRUE	110	0.1	TRUE	0		FALSE	10	0	FALSE	30	0	FALSE	21	0	FALSE
11	124749135	+	ROBO3	508	0.42126	TRUE	407	0.498771	TRUE	0		FALSE	16	0	FALSE	71	0	FALSE	52	0	FALSE
11	124750454	+	ROBO3	261	0.218391	TRUE	238	0.210084	TRUE	0		FALSE	21	0	FALSE	41	0	FALSE	70	0	FALSE
11	124754515	-	ROBO4	111	0.81982	TRUE	144	0.694444	TRUE	0		FALSE	0		FALSE	0		FALSE	0		FALSE
11	124754516	-	ROBO4	110	0.136364	TRUE	146	0.0479452	FALSE	0		FALSE	0		FALSE	0		FALSE	0		FALSE
11	124754645	-	ROBO4	207	0.0966184	FALSE	186	0.139785	TRUE	0		FALSE	0		FALSE	0		FALSE	0		FALSE
11	124755122	-	ROBO4	172	0.168605	TRUE	171	0.210526	TRUE	0		FALSE	0		FALSE	0		FALSE	0		FALSE
11	124757093	-	ROBO4	58	0.172414	TRUE	65	0.0615385	FALSE	0		FALSE	0		FALSE	0		FALSE	0		FALSE
11	124757343	-	ROBO4	300	0.113333	TRUE	232	0.0732759	FALSE	0		FALSE	0		FALSE	0		FALSE	0		FALSE
11	124761301	-	ROBO4	267	0.161049	TRUE	444	0.209459	TRUE	0		FALSE	0		FALSE	0		FALSE	0		FALSE
11	124761373	-	ROBO4	254	0.283465	TRUE	390	0.233333	TRUE	0		FALSE	0		FALSE	0		FALSE	0		FALSE
11	124765062	-	ROBO4	625	0.2864	TRUE	718	0.286908	TRUE	0		FALSE	0		FALSE	0		FALSE	0		FALSE
11	124765537	-	ROBO4	59	0.118644	TRUE	35	0.2	TRUE	0		FALSE	0		FALSE	0		FALSE	0		FALSE
11	124857174	+	CCDC15	953	0.38405	TRUE	970	0.424742	TRUE	31	0.290323	TRUE	0		FALSE	30	0.0333333	FALSE	13	0	FALSE
11	124857952	+	CCDC15	86	0.267442	TRUE	177	0.231638	TRUE	0		FALSE	0		FALSE	0		FALSE	0		FALSE
11	124908879	+	CCDC15	429	0.177156	TRUE	558	0.198925	TRUE	11	0	FALSE	0		FALSE	0		FALSE	0		FALSE
11	124967080	-	TMEM218	54	0	FALSE	67	0.119403	TRUE	0		FALSE	24	0	FALSE	35	0	FALSE	61	0	FALSE
11	124972039	-	TMEM218	68	0.544118	TRUE	78	0.423077	TRUE	14	0	FALSE	75	0	FALSE	87	0	FALSE	195	0.0102564	FALSE
11	125221183	+	PKNOX2	26	0.153846	FALSE	35	0.2	TRUE	0		FALSE	0		FALSE	0		FALSE	0		FALSE
11	125237765	+	PKNOX2	0		FALSE	20	1	TRUE	0		FALSE	0		FALSE	0		FALSE	0		FALSE
11	125280130	+	PKNOX2	65	0.138462	TRUE	84	0.202381	TRUE	0		FALSE	0		FALSE	0		FALSE	0		FALSE
11	12530146	+	PARVA	353	0.104816	TRUE	363	0.110193	TRUE	170	0	FALSE	294	0.00340136	FALSE	45	0	FALSE	79	0	FALSE
11	125302039	+	PKNOX2	487	0.160164	TRUE	469	0.0660981	FALSE	0		FALSE	0		FALSE	0		FALSE	0		FALSE
11	125302187	+	PKNOX2	325	0.08	FALSE	248	0.157258	TRUE	0		FALSE	0		FALSE	0		FALSE	0		FALSE
11	125302336	+	PKNOX2	189	0.0582011	FALSE	162	0.166667	TRUE	0		FALSE	0		FALSE	0		FALSE	0		FALSE
11	125439417	+	EI24	136	0.0441176	FALSE	170	0.117647	TRUE	99	0	FALSE	57	0.0175439	FALSE	110	0	FALSE	106	0	FALSE
11	125442450	+	EI24	1909	0.0581456	FALSE	1924	0.117464	TRUE	1231	0.00487409	FALSE	517	0	FALSE	1100	0.00636364	FALSE	913	0.00438116	FALSE
11	125448151	+	EI24	1535	0.0846906	FALSE	1265	0.104348	TRUE	1006	0.0188867	FALSE	321	0	FALSE	730	0.00136986	FALSE	611	0	FALSE
11	125448962	+	EI24	458	0.30786	TRUE	527	0.426945	TRUE	318	0.00943396	FALSE	122	0	FALSE	187	0.00534759	FALSE	187	0	FALSE
11	125453537	+	EI24	561	0.131907	TRUE	831	0.104693	TRUE	486	0.00617284	FALSE	161	0	FALSE	512	0	FALSE	576	0	FALSE
11	125453657	+	EI24	1055	0.192417	TRUE	1155	0.17316	TRUE	874	0.01373	FALSE	330	0	FALSE	851	0.00470035	FALSE	1040	0.00673077	FALSE
11	125489912	+	STT3A	1113	0.415094	TRUE	933	0.45552	TRUE	664	0.0195783	FALSE	705	0.012766	FALSE	1103	0.0126927	FALSE	818	0.0158924	FALSE
11	12549741	+	PARVA	139	0.0935252	FALSE	196	0.142857	TRUE	80	0	FALSE	189	0	FALSE	39	0	FALSE	72	0	FALSE
11	125525840	+	CHEK1	241	0.0788382	FALSE	212	0.108491	TRUE	18	0	FALSE	0		FALSE	0		FALSE	16	0	FALSE
11	125765573	-	PUS3	29	0.206897	TRUE	27	0.185185	TRUE	177	0	FALSE	42	0	FALSE	95	0	FALSE	123	0	FALSE
11	125812804	+	RP11-680F20.5	354	0.573446	TRUE	341	0.648094	TRUE	0		FALSE	0		FALSE	0		FALSE	0		FALSE
11	125829288	-	CDON	28	0.107143	FALSE	20	0.3	TRUE	0		FALSE	0		FALSE	0		FALSE	0		FALSE
11	125932652	-	CDON	239	0.192469	TRUE	216	0.152778	TRUE	21	0.142857	FALSE	0		FALSE	0		FALSE	0		FALSE
11	125932693	-	CDON	212	0.0801887	FALSE	213	0.164319	TRUE	15	0	FALSE	0		FALSE	0		FALSE	0		FALSE
11	126074206	-	RPUSD4	1555	0.0926045	FALSE	1917	0.1012	TRUE	312	0.00320513	FALSE	82	0	FALSE	173	0	FALSE	159	0	FALSE
11	126081394	-	RPUSD4	1419	0.105708	TRUE	1604	0.109726	TRUE	397	0.00503778	FALSE	103	0	FALSE	168	0	FALSE	212	0.00943396	FALSE
11	126134949	-	SRPR	747	0.0896921	FALSE	879	0.100114	TRUE	890	0.00337079	FALSE	403	0	FALSE	493	0.0020284	FALSE	364	0	FALSE
11	126162664	+	TIRAP	67	0.104478	TRUE	110	0.254545	TRUE	50	0	FALSE	25	0	FALSE	37	0	FALSE	30	0	FALSE
11	126162665	+	TIRAP	67	0.19403	TRUE	110	0.263636	TRUE	49	0	FALSE	28	0	FALSE	37	0.027027	FALSE	30	0	FALSE
11	126174023	+	DCPS	372	0.263441	TRUE	413	0.239709	TRUE	103	0	FALSE	65	0	FALSE	163	0	FALSE	214	0	FALSE
11	126213298	+	DCPS	685	0.113869	TRUE	682	0.124633	TRUE	119	0.00840336	FALSE	74	0	FALSE	198	0	FALSE	318	0	FALSE
11	126225950	+	ST3GAL4	36	0.138889	TRUE	40	0.3	TRUE	0		FALSE	22	0	FALSE	0		FALSE	0		FALSE
11	126225996	+	ST3GAL4	90	0.244444	TRUE	126	0.238095	TRUE	48	0	FALSE	90	0	FALSE	0		FALSE	0		FALSE
11	126226147	+	ST3GAL4	118	0.0762712	FALSE	121	0.0909091	FALSE	45	0.111111	TRUE	174	0	FALSE	0		FALSE	0		FALSE
11	126276901	+	ST3GAL4	3088	0.519754	TRUE	2762	0.565894	TRUE	354	0.039548	FALSE	1981	0.0186774	FALSE	142	0.0211268	FALSE	119	0.00840336	FALSE
11	126480637	+	KIRREL3-AS1	20	0.4	TRUE	16	0.0625	FALSE	0		FALSE	0		FALSE	0		FALSE	0		FALSE
11	126480781	+	KIRREL3-AS1	16	0.5	FALSE	28	0.678571	TRUE	0		FALSE	0		FALSE	0		FALSE	0		FALSE
11	126480782	+	KIRREL3-AS1	19	0.526316	FALSE	27	0.518519	TRUE	0		FALSE	0		FALSE	0		FALSE	0		FALSE
11	126870625	-	KIRREL3	81	0.0864198	FALSE	82	0.182927	TRUE	0		FALSE	0		FALSE	0		FALSE	0		FALSE
11	126870674	-	KIRREL3	100	0.25	TRUE	82	0.365854	TRUE	0		FALSE	0		FALSE	0		FALSE	0		FALSE
11	12697069	+	TEAD1	65	0.0615385	FALSE	78	0.128205	TRUE	433	0	FALSE	17	0	FALSE	0		FALSE	0		FALSE
11	128426222	-	ETS1	85	0.352941	TRUE	95	0.157895	TRUE	0		FALSE	0		FALSE	11	0	FALSE	0		FALSE
11	128628193	+	FLI1	28	0.357143	TRUE	31	0.16129	TRUE	0		FALSE	0		FALSE	0		FALSE	0		FALSE
11	128840422	-	ARHGAP32	186	0.758065	TRUE	268	0.761194	TRUE	53	0.0188679	FALSE	22	0	FALSE	0		FALSE	10	0	FALSE
11	128840495	-	ARHGAP32	162	0.117284	TRUE	232	0.116379	TRUE	45	0	FALSE	0		FALSE	0		FALSE	0		FALSE
11	128840576	-	ARHGAP32	167	0.0479042	FALSE	227	0.110132	TRUE	31	0	FALSE	12	0	FALSE	0		FALSE	0		FALSE
11	128842877	-	ARHGAP32	113	0.106195	TRUE	168	0.136905	TRUE	38	0.0263158	FALSE	12	0	FALSE	0		FALSE	0		FALSE
11	128846525	-	ARHGAP32	396	0.853535	TRUE	397	0.84131	TRUE	79	0.0759494	FALSE	58	0	FALSE	11	0	FALSE	0		FALSE
11	128857938	-	ARHGAP32	244	0.114754	TRUE	343	0.12828	TRUE	70	0.0142857	FALSE	32	0	FALSE	12	0	FALSE	0		FALSE
11	128993816	-	ARHGAP32	499	0.55511	TRUE	549	0.648452	TRUE	92	0.152174	TRUE	20	0	FALSE	0		FALSE	0		FALSE
11	129245944	+	BARX2	175	0.56	TRUE	193	0.601036	TRUE	12	0.166667	FALSE	0		FALSE	0		FALSE	0		FALSE
11	129245945	+	BARX2	176	0.392045	TRUE	186	0.349462	TRUE	13	0.0769231	FALSE	0		FALSE	0		FALSE	0		FALSE
11	129307388	+	BARX2	13	0	FALSE	26	0.192308	TRUE	0		FALSE	0		FALSE	0		FALSE	0		FALSE
11	129307637	+	BARX2	23	0.217391	TRUE	23	0.0434783	FALSE	0		FALSE	0		FALSE	0		FALSE	0		FALSE
11	1295828	-	TOLLIP	112	0.151786	TRUE	60	0.116667	TRUE	30	0	FALSE	36	0	FALSE	17	0	FALSE	31	0	FALSE
11	12958837	+	TEAD1	33	0.212121	TRUE	25	0.6	TRUE	162	0	FALSE	0		FALSE	0		FALSE	0		FALSE
11	12958874	+	TEAD1	19	0.473684	FALSE	21	0.857143	TRUE	105	0	FALSE	0		FALSE	0		FALSE	0		FALSE
11	12960354	+	TEAD1	77	0.0649351	FALSE	36	0.388889	TRUE	331	0	FALSE	31	0	FALSE	31	0	FALSE	0		FALSE
11	12960631	+	TEAD1	87	0	FALSE	44	0.113636	TRUE	369	0	FALSE	40	0	FALSE	35	0	FALSE	0		FALSE
11	12961543	+	TEAD1	73	0.589041	TRUE	26	0.807692	TRUE	324	0.037037	FALSE	30	0	FALSE	34	0	FALSE	0		FALSE
11	1297333	-	TOLLIP	228	0.127193	TRUE	321	0.115265	TRUE	110	0	FALSE	215	0.00465116	FALSE	87	0	FALSE	24	0	FALSE
11	129734116	-	NFRKB	393	0.844784	TRUE	375	0.816	TRUE	150	0.04	FALSE	34	0	FALSE	54	0	FALSE	101	0.019802	FALSE
11	129734285	-	NFRKB	590	0.222034	TRUE	506	0.219368	TRUE	271	0.00738007	FALSE	57	0	FALSE	97	0	FALSE	122	0.00819672	FALSE
11	129742830	-	NFRKB	757	0.112285	TRUE	847	0.131051	TRUE	293	0	FALSE	48	0	FALSE	75	0	FALSE	68	0	FALSE
11	129746673	-	NFRKB	711	0.257384	TRUE	864	0.336806	TRUE	342	0.0146199	FALSE	68	0	FALSE	57	0	FALSE	63	0	FALSE
11	129772199	-	PRDM10	198	0.146465	TRUE	216	0.143519	TRUE	17	0.0588235	FALSE	0		FALSE	0		FALSE	0		FALSE
11	129772200	-	PRDM10	215	0.111628	TRUE	226	0.0973451	FALSE	22	0	FALSE	0		FALSE	0		FALSE	0		FALSE
11	129780509	-	PRDM10	553	0.321881	TRUE	748	0.399733	TRUE	54	0.037037	FALSE	0		FALSE	0		FALSE	0		FALSE
11	129782013	-	PRDM10	581	0.172117	TRUE	825	0.107879	TRUE	61	0	FALSE	0		FALSE	0		FALSE	0		FALSE
11	129784610	-	PRDM10	424	0.15566	TRUE	534	0.159176	TRUE	61	0.0655738	FALSE	0		FALSE	10	0	FALSE	0		FALSE
11	129788571	-	PRDM10	905	0.183425	TRUE	798	0.181704	TRUE	77	0	FALSE	21	0	FALSE	0		FALSE	0		FALSE
11	129795097	-	PRDM10	431	0.12761	TRUE	488	0.143443	TRUE	57	0	FALSE	0		FALSE	0		FALSE	0		FALSE
11	1297951	-	TOLLIP	290	0.0758621	FALSE	319	0.100313	TRUE	113	0.0176991	FALSE	133	0	FALSE	94	0	FALSE	141	0	FALSE
11	129802082	-	PRDM10	949	0.173867	TRUE	945	0.192593	TRUE	78	0	FALSE	16	0	FALSE	25	0	FALSE	0		FALSE
11	129992233	+	APLP2	1145	0.10393	TRUE	1436	0.0793872	FALSE	2958	0	FALSE	1048	0	FALSE	1949	0.00102617	FALSE	1263	0	FALSE
11	129993574	+	APLP2	1264	0.195411	TRUE	1091	0.186068	TRUE	1457	0.00480439	FALSE	439	0.0022779	FALSE	919	0.00979325	FALSE	635	0.0125984	FALSE
11	129997713	+	APLP2	1682	0.20868	TRUE	1705	0.226393	TRUE	4229	0.0118231	FALSE	1484	0.00269542	FALSE	3526	0.0116279	FALSE	2129	0.00751527	FALSE
11	129999945	+	APLP2	1715	0.130029	TRUE	1771	0.116883	TRUE	4411	0.00408071	FALSE	890	0.0157303	FALSE	2469	0.0101256	FALSE	1398	0.00715308	FALSE
11	130013357	+	APLP2	614	0.107492	TRUE	448	0.0825893	FALSE	1477	0.000677048	FALSE	575	0.00173913	FALSE	1516	0	FALSE	1217	0	FALSE
11	130014200	+	APLP2	189	0.365079	TRUE	163	0.288344	TRUE	344	0.00872093	FALSE	83	0	FALSE	367	0.0245232	FALSE	365	0.00547945	FALSE
11	130079564	+	ST14	1978	0.300303	TRUE	2435	0.303491	TRUE	390	0.0128205	FALSE	0		FALSE	106	0	FALSE	131	0	FALSE
11	130079669	+	ST14	2243	0.100312	TRUE	2303	0.0920538	FALSE	398	0.00251256	FALSE	0		FALSE	87	0	FALSE	168	0	FALSE
11	130079893	+	ST14	1725	0.855652	TRUE	1226	0.847471	TRUE	250	0.068	FALSE	0		FALSE	83	0.0240964	FALSE	110	0.0272727	FALSE
11	130080073	+	ST14	1956	0.125767	TRUE	1199	0.0992494	FALSE	287	0.00348432	FALSE	0		FALSE	75	0.0133333	FALSE	200	0	FALSE
11	130099311	-	ZBTB44	30	0	FALSE	32	0.1875	TRUE	41	0	FALSE	14	0	FALSE	66	0	FALSE	13	0	FALSE
11	130184301	-	ZBTB44	401	0.102244	TRUE	379	0.0844327	FALSE	275	0	FALSE	29	0	FALSE	121	0	FALSE	39	0	FALSE
11	130184404	-	ZBTB44	36	0.666667	TRUE	50	0.6	TRUE	37	0.108108	FALSE	0		FALSE	0		FALSE	0		FALSE
11	130342974	+	ADAMTS15	162	0.135802	TRUE	166	0.0783133	FALSE	0		FALSE	17	0	FALSE	12	0	FALSE	0		FALSE
11	130344438	+	ADAMTS15	122	0.131148	TRUE	126	0.0793651	FALSE	0		FALSE	16	0	FALSE	13	0	FALSE	0		FALSE
11	130344920	+	ADAMTS15	68	0.0735294	FALSE	60	0.133333	TRUE	0		FALSE	10	0	FALSE	0		FALSE	0		FALSE
11	130345329	+	ADAMTS15	88	0	FALSE	45	0.133333	TRUE	0		FALSE	27	0	FALSE	28	0	FALSE	0		FALSE
11	130746683	-	SNX19	173	0.0924855	FALSE	222	0.166667	TRUE	22	0	FALSE	100	0	FALSE	76	0.0131579	FALSE	54	0	FALSE
11	130747191	-	SNX19	394	0.0659898	FALSE	351	0.105413	TRUE	35	0	FALSE	216	0	FALSE	175	0	FALSE	130	0	FALSE
11	130747838	-	SNX19	115	0.130435	TRUE	160	0.1375	TRUE	0		FALSE	22	0	FALSE	13	0	FALSE	0		FALSE
11	130748253	-	SNX19	303	0.0528053	FALSE	285	0.101754	TRUE	24	0	FALSE	96	0	FALSE	61	0	FALSE	33	0	FALSE
11	130750634	-	SNX19	356	0.0814607	FALSE	306	0.124183	TRUE	36	0.0277778	FALSE	100	0	FALSE	88	0	FALSE	39	0	FALSE
11	130776537	-	SNX19	300	0.22	TRUE	378	0.232804	TRUE	49	0.0204082	FALSE	114	0	FALSE	80	0	FALSE	38	0	FALSE
11	130785255	-	SNX19	430	0.209302	TRUE	555	0.230631	TRUE	67	0	FALSE	188	0	FALSE	73	0	FALSE	28	0	FALSE
11	130785256	-	SNX19	440	0.140909	TRUE	544	0.110294	TRUE	66	0	FALSE	189	0	FALSE	73	0	FALSE	27	0	FALSE
11	130785800	-	SNX19	351	0.900285	TRUE	429	0.927739	TRUE	61	0.0327869	FALSE	112	0.00892857	FALSE	58	0.0344828	FALSE	10	0	FALSE
11	130786003	-	SNX19	173	0.0289017	FALSE	256	0.105469	TRUE	41	0	FALSE	69	0	FALSE	41	0	FALSE	11	0	FALSE
11	130786368	-	SNX19	0		FALSE	22	0.272727	TRUE	0		FALSE	0		FALSE	0		FALSE	0		FALSE
11	1331251	+	TOLLIP-AS1	26	0	FALSE	37	0.162162	TRUE	0		FALSE	0		FALSE	0		FALSE	25	0	FALSE
11	1331433	+	TOLLIP-AS1	36	0.222222	TRUE	41	0.0487805	FALSE	0		FALSE	0		FALSE	0		FALSE	10	0	FALSE
11	133801395	-	IGSF9B	20	0	FALSE	24	0.291667	TRUE	10	0	FALSE	0		FALSE	46	0	FALSE	0		FALSE
11	133801410	-	IGSF9B	17	0.647059	FALSE	22	0.818182	TRUE	0		FALSE	0		FALSE	43	0.0232558	FALSE	0		FALSE
11	133909932	+	RP11-713P17.3	26	0.307692	TRUE	18	0.277778	FALSE	0		FALSE	0		FALSE	0		FALSE	0		FALSE
11	133909952	+	RP11-713P17.3	28	0.464286	TRUE	21	0.666667	TRUE	0		FALSE	0		FALSE	0		FALSE	0		FALSE
11	133938925	+	JAM3	22	0.818182	TRUE	27	0.555556	TRUE	0		FALSE	0		FALSE	0		FALSE	0		FALSE
11	134028227	-	NCAPD3	369	0.241192	TRUE	466	0.139485	TRUE	141	0.0212766	FALSE	46	0	FALSE	164	0	FALSE	168	0	FALSE
11	134062723	-	NCAPD3	690	0.178261	TRUE	630	0.198413	TRUE	296	0.00675676	FALSE	48	0	FALSE	181	0	FALSE	120	0	FALSE
11	134062765	-	NCAPD3	481	0.326403	TRUE	467	0.299786	TRUE	236	0.00847458	FALSE	42	0	FALSE	155	0	FALSE	114	0	FALSE
11	134063937	-	NCAPD3	468	0.119658	TRUE	408	0.183824	TRUE	224	0.0357143	FALSE	42	0	FALSE	145	0	FALSE	107	0.046729	FALSE
11	134063949	-	NCAPD3	480	0.170833	TRUE	422	0.13981	TRUE	263	0.00380228	FALSE	52	0	FALSE	144	0	FALSE	117	0	FALSE
11	134094615	+	VPS26B	265	0.196226	TRUE	242	0.396694	TRUE	69	0.0144928	FALSE	49	0	FALSE	54	0.0740741	FALSE	57	0.0701754	FALSE
11	134094791	+	VPS26B	593	0.349073	TRUE	782	0.388747	TRUE	200	0.085	FALSE	201	0.0348259	FALSE	109	0.165138	TRUE	120	0.225	TRUE
11	134094892	+	VPS26B	681	0.0939794	FALSE	851	0.105758	TRUE	211	0.00473934	FALSE	195	0	FALSE	122	0	FALSE	151	0	FALSE
11	134095142	+	VPS26B	811	0.245376	TRUE	841	0.311534	TRUE	221	0.00452489	FALSE	311	0	FALSE	154	0	FALSE	170	0	FALSE
11	134109971	+	VPS26B	376	0.0984043	FALSE	361	0.138504	TRUE	86	0	FALSE	130	0	FALSE	78	0	FALSE	73	0	FALSE
11	134116271	+	VPS26B	234	0.423077	TRUE	201	0.532338	TRUE	150	0.06	FALSE	223	0	FALSE	139	0.0215827	FALSE	156	0.025641	FALSE
11	134126504	+	ACAD8	288	0.125	TRUE	339	0.159292	TRUE	147	0.0136054	FALSE	120	0	FALSE	366	0.00273224	FALSE	265	0.00377358	FALSE
11	134131678	+	ACAD8	271	0.313653	TRUE	384	0.466146	TRUE	116	0.0344828	FALSE	113	0	FALSE	394	0.00761421	FALSE	370	0.0135135	FALSE
11	134131745	+	ACAD8	332	0.259036	TRUE	347	0.216138	TRUE	172	0.0116279	FALSE	124	0	FALSE	455	0.0043956	FALSE	391	0	FALSE
11	134132824	+	ACAD8	47	0	FALSE	58	0.12069	TRUE	25	0	FALSE	12	0	FALSE	33	0	FALSE	41	0	FALSE
11	134133314	+	ACAD8	18	0.0555556	FALSE	25	0.28	TRUE	10	0	FALSE	11	0	FALSE	29	0	FALSE	0		FALSE
11	134184264	+	GLB1L3	41	0.097561	FALSE	44	0.136364	TRUE	15	0	FALSE	0		FALSE	70	0	FALSE	31	0	FALSE
11	134257753	-	B3GAT1	26	0	FALSE	24	0.25	TRUE	0		FALSE	0		FALSE	101	0	FALSE	10	0	FALSE
11	134261372	-	B3GAT1	24	0.208333	TRUE	26	0.153846	FALSE	0		FALSE	0		FALSE	0		FALSE	0		FALSE
11	134262135	-	B3GAT1	20	0.05	FALSE	37	0.135135	TRUE	0		FALSE	0		FALSE	0		FALSE	0		FALSE
11	134262197	-	B3GAT1	33	0	FALSE	33	0.151515	TRUE	0		FALSE	0		FALSE	0		FALSE	0		FALSE
11	134262223	-	B3GAT1	33	0.939394	TRUE	37	0.918919	TRUE	0		FALSE	0		FALSE	0		FALSE	0		FALSE
11	134281705	-	B3GAT1	25	0.24	TRUE	34	0.411765	TRUE	0		FALSE	0		FALSE	45	0	FALSE	0		FALSE
11	134776	-	LINC01001	26	0.230769	TRUE	38	0	FALSE	28	0	FALSE	20	0	FALSE	78	0	FALSE	13	0	FALSE
11	13751261	+	FAR1	49	0.163265	TRUE	22	0	FALSE	140	0.0142857	FALSE	0		FALSE	108	0	FALSE	56	0	FALSE
11	14280927	+	SPON1	350	0.128571	TRUE	464	0.153017	TRUE	0		FALSE	0		FALSE	39	0	FALSE	0		FALSE
11	14280928	+	SPON1	348	0.0718391	FALSE	457	0.107221	TRUE	0		FALSE	0		FALSE	39	0	FALSE	0		FALSE
11	14287591	+	SPON1	131	0.10687	TRUE	110	0.0636364	FALSE	0		FALSE	0		FALSE	17	0	FALSE	0		FALSE
11	14380449	-	RRAS2	330	0.1	TRUE	749	0.12283	TRUE	189	0.0740741	FALSE	46	0.0434783	FALSE	222	0.0855856	FALSE	151	0.0728477	FALSE
11	14380536	-	RRAS2	844	0.127962	TRUE	1708	0.141686	TRUE	440	0.0159091	FALSE	71	0	FALSE	392	0.0484694	FALSE	341	0.0322581	FALSE
11	14380556	-	RRAS2	1557	0.0597303	FALSE	2249	0.102712	TRUE	738	0.00271003	FALSE	92	0	FALSE	557	0	FALSE	495	0	FALSE
11	1464838	+	BRSK2	100	0.09	FALSE	82	0.158537	TRUE	0		FALSE	0		FALSE	103	0	FALSE	39	0	FALSE
11	1467081	+	BRSK2	109	0.12844	TRUE	92	0.0978261	FALSE	10	0	FALSE	0		FALSE	158	0	FALSE	66	0	FALSE
11	1472011	+	BRSK2	67	0.0746269	FALSE	79	0.139241	TRUE	0		FALSE	0		FALSE	159	0.00628931	FALSE	57	0	FALSE
11	1502035	-	MOB2	443	0.139955	TRUE	418	0.205742	TRUE	180	0.0166667	FALSE	162	0	FALSE	85	0	FALSE	148	0	FALSE
11	15260581	+	INSC	178	0.11236	TRUE	184	0.076087	FALSE	0		FALSE	0		FALSE	0		FALSE	0		FALSE
11	1577760	-	DUSP8	316	0.0379747	FALSE	141	0.12766	TRUE	38	0	FALSE	53	0	FALSE	13	0	FALSE	10	0	FALSE
11	1577817	-	DUSP8	294	0.0748299	FALSE	274	0.135036	TRUE	35	0	FALSE	88	0	FALSE	25	0	FALSE	0		FALSE
11	1577951	-	DUSP8	55	0.181818	TRUE	140	0.235714	TRUE	11	0	FALSE	43	0	FALSE	0		FALSE	0		FALSE
11	1578007	-	DUSP8	0		FALSE	21	0.285714	TRUE	0		FALSE	0		FALSE	0		FALSE	0		FALSE
11	1578185	-	DUSP8	410	0.0780488	FALSE	429	0.100233	TRUE	50	0	FALSE	75	0	FALSE	24	0	FALSE	10	0	FALSE
11	1585173	-	DUSP8	758	0.164908	TRUE	782	0.154731	TRUE	82	0.0121951	FALSE	124	0	FALSE	47	0	FALSE	10	0	FALSE
11	1586842	-	DUSP8	600	0.19	TRUE	806	0.183623	TRUE	50	0.02	FALSE	124	0	FALSE	44	0	FALSE	11	0	FALSE
11	1587091	-	DUSP8	173	0.115607	TRUE	281	0.188612	TRUE	27	0	FALSE	26	0	FALSE	11	0	FALSE	0		FALSE
11	1593134	-	DUSP8	416	0.295673	TRUE	529	0.251418	TRUE	51	0.0196078	FALSE	63	0	FALSE	18	0	FALSE	0		FALSE
11	1593149	-	DUSP8	472	0.103814	TRUE	560	0.105357	TRUE	56	0	FALSE	86	0	FALSE	30	0	FALSE	0		FALSE
11	16799876	-	PLEKHA7	50	0.04	FALSE	42	0.142857	TRUE	85	0	FALSE	28	0	FALSE	37	0	FALSE	20	0	FALSE
11	16800273	-	PLEKHA7	62	0	FALSE	46	0.108696	TRUE	114	0	FALSE	33	0	FALSE	34	0	FALSE	21	0	FALSE
11	16800469	-	PLEKHA7	95	0.0631579	FALSE	110	0.1	TRUE	165	0.0181818	FALSE	47	0	FALSE	59	0	FALSE	48	0	FALSE
11	16810210	-	PLEKHA7	676	0.286982	TRUE	658	0.323708	TRUE	91	0.043956	FALSE	39	0.0512821	FALSE	50	0	FALSE	39	0	FALSE
11	16810322	-	PLEKHA7	774	0.140827	TRUE	687	0.158661	TRUE	101	0	FALSE	32	0	FALSE	49	0	FALSE	11	0	FALSE
11	16810508	-	PLEKHA7	454	0.396476	TRUE	397	0.435768	TRUE	47	0.0212766	FALSE	20	0	FALSE	16	0	FALSE	29	0	FALSE
11	16810608	-	PLEKHA7	223	0.0717489	FALSE	253	0.12253	TRUE	24	0	FALSE	0		FALSE	0		FALSE	0		FALSE
11	16812415	-	PLEKHA7	1068	0.370787	TRUE	1228	0.339577	TRUE	240	0.0208333	FALSE	83	0.0240964	FALSE	82	0	FALSE	53	0	FALSE
11	16812648	-	PLEKHA7	900	0.0633333	FALSE	1091	0.101742	TRUE	178	0.0168539	FALSE	80	0	FALSE	71	0	FALSE	44	0	FALSE
11	16847968	-	PLEKHA7	1035	0.0956522	FALSE	1363	0.121056	TRUE	351	0	FALSE	94	0	FALSE	64	0	FALSE	0		FALSE
11	16876438	-	PLEKHA7	998	0.171343	TRUE	1092	0.186813	TRUE	249	0	FALSE	81	0	FALSE	50	0	FALSE	16	0	FALSE
11	17035615	+	OR7E14P	40	0.05	FALSE	62	0.129032	TRUE	0		FALSE	17	0	FALSE	15	0	FALSE	10	0	FALSE
11	17035699	+	OR7E14P	61	0.0327869	FALSE	86	0.197674	TRUE	11	0	FALSE	23	0	FALSE	31	0	FALSE	33	0	FALSE
11	17035707	+	OR7E14P	62	0.112903	TRUE	88	0.102273	TRUE	0		FALSE	26	0	FALSE	33	0	FALSE	32	0	FALSE
11	17035708	+	OR7E14P	63	0.047619	FALSE	91	0.142857	TRUE	0		FALSE	25	0	FALSE	34	0	FALSE	31	0	FALSE
11	17035752	+	OR7E14P	55	0.327273	TRUE	82	0.512195	TRUE	0		FALSE	20	0	FALSE	39	0	FALSE	32	0	FALSE
11	17035885	+	OR7E14P	34	0.117647	FALSE	41	0.170732	TRUE	24	0	FALSE	0		FALSE	42	0	FALSE	26	0	FALSE
11	17073790	+	OR7E14P	15	0.133333	FALSE	36	0.305556	TRUE	0		FALSE	0		FALSE	0		FALSE	0		FALSE
11	17099045	-	RPS13	29	0.172414	TRUE	0		FALSE	72	0	FALSE	11	0	FALSE	44	0.0227273	FALSE	40	0	FALSE
11	1774149	-	CTSD	226	0.261062	TRUE	195	0.282051	TRUE	353	0.0623229	FALSE	458	0.0131004	FALSE	531	0.0282486	FALSE	742	0.0215633	FALSE
11	1774410	-	CTSD	470	0.582979	TRUE	469	0.710021	TRUE	662	0.0226586	FALSE	386	0.0440415	FALSE	800	0.0375	FALSE	861	0.0545877	FALSE
11	17756703	+	KCNC1	0		FALSE	22	0.363636	TRUE	0		FALSE	0		FALSE	0		FALSE	0		FALSE
11	1780780	-	CTSD	455	0.843956	TRUE	526	0.887833	TRUE	538	0.13197	TRUE	316	0.174051	TRUE	423	0.295508	TRUE	312	0.24359	TRUE
11	1780798	-	CTSD	758	0.100264	TRUE	744	0.177419	TRUE	1051	0	FALSE	727	0.00275103	FALSE	988	0.0111336	FALSE	655	0.00916031	FALSE
11	1785081	-	CTSD	106	0.103774	TRUE	193	0.217617	TRUE	324	0.00308642	FALSE	246	0.00813008	FALSE	395	0.00253165	FALSE	274	0.00364964	FALSE
11	18017353	-	SERGEF	105	0.133333	TRUE	129	0.0465116	FALSE	145	0.00689655	FALSE	133	0.0075188	FALSE	111	0	FALSE	181	0	FALSE
11	18031643	-	SERGEF	21	0.333333	TRUE	19	0.210526	FALSE	21	0	FALSE	0		FALSE	12	0	FALSE	0		FALSE
11	18034507	-	SERGEF	35	0	FALSE	39	0.153846	TRUE	60	0	FALSE	26	0	FALSE	11	0	FALSE	41	0	FALSE
11	18110947	-	SAAL1	94	0.255319	TRUE	67	0.0895522	FALSE	157	0.00636943	FALSE	49	0	FALSE	314	0	FALSE	332	0	FALSE
11	18111987	-	SAAL1	96	0.0520833	FALSE	70	0.128571	TRUE	129	0	FALSE	28	0	FALSE	230	0	FALSE	241	0	FALSE
11	18118386	-	SAAL1	193	0.160622	TRUE	97	0.216495	TRUE	236	0	FALSE	55	0	FALSE	489	0	FALSE	461	0.0021692	FALSE
11	18210555	-	RP11-113D6.6	73	0.191781	TRUE	98	0.255102	TRUE	0		FALSE	0		FALSE	0		FALSE	0		FALSE
11	18283916	+	ST13P5	28	0.392857	TRUE	0		FALSE	15	0	FALSE	10	0.1	FALSE	0		FALSE	10	0.1	FALSE
11	18284534	+	ST13P5	39	0	FALSE	41	0.121951	TRUE	65	0	FALSE	21	0	FALSE	50	0	FALSE	41	0	FALSE
11	18339359	-	HPS5	147	0.238095	TRUE	160	0.2375	TRUE	21	0	FALSE	13	0	FALSE	0		FALSE	0		FALSE
11	18343627	-	HPS5	133	0.360902	TRUE	143	0.377622	TRUE	56	0.0178571	FALSE	23	0	FALSE	11	0	FALSE	0		FALSE
11	18362931	+	GTF2H1	350	0.211429	TRUE	463	0.315335	TRUE	128	0	FALSE	29	0	FALSE	10	0	FALSE	13	0	FALSE
11	18417914	+	LDHA	93	0.0860215	FALSE	57	0.263158	TRUE	81	0	FALSE	0		FALSE	0		FALSE	0		FALSE
11	18420283	+	LDHA	0		FALSE	0		FALSE	21	0.238095	TRUE	0		FALSE	0		FALSE	0		FALSE
11	18477755	+	LDHAL6A	1819	0.60033	TRUE	1242	0.669082	TRUE	11	0.727273	FALSE	0		FALSE	0		FALSE	0		FALSE
11	18487203	+	LDHAL6A	1831	0.511742	TRUE	1240	0.5	TRUE	16	0.5	FALSE	0		FALSE	0		FALSE	0		FALSE
11	18500677	+	LDHAL6A	237	0.919831	TRUE	212	0.971698	TRUE	0		FALSE	0		FALSE	0		FALSE	0		FALSE
11	18528437	-	TSG101	1839	0.842849	TRUE	2047	0.885686	TRUE	165	0.0787879	FALSE	182	0.021978	FALSE	115	0.0521739	FALSE	157	0.0254777	FALSE
11	18531154	-	TSG101	1082	0.288355	TRUE	1272	0.322327	TRUE	95	0.0421053	FALSE	102	0	FALSE	78	0	FALSE	98	0.0102041	FALSE
11	18579782	-	UEVLD	86	0.0232558	FALSE	77	0.12987	TRUE	53	0	FALSE	20	0	FALSE	25	0.12	FALSE	10	0	FALSE
11	18591778	-	UEVLD	44	0.340909	TRUE	41	0.219512	TRUE	30	0	FALSE	14	0	FALSE	0		FALSE	0		FALSE
11	18636654	-	SPTY2D1	500	0.048	FALSE	490	0.116327	TRUE	254	0	FALSE	55	0	FALSE	43	0	FALSE	30	0	FALSE
11	18655900	-	SPTY2D1	42	0.047619	FALSE	38	0.184211	TRUE	0		FALSE	0		FALSE	0		FALSE	0		FALSE
11	18723143	+	TMEM86A	215	0.186047	TRUE	205	0.292683	TRUE	59	0.0847458	FALSE	47	0	FALSE	13	0.0769231	FALSE	0		FALSE
11	18723252	+	TMEM86A	206	0.223301	TRUE	151	0.218543	TRUE	26	0.0384615	FALSE	40	0	FALSE	11	0	FALSE	0		FALSE
11	18723631	+	TMEM86A	121	0.396694	TRUE	112	0.348214	TRUE	18	0	FALSE	29	0	FALSE	0		FALSE	0		FALSE
11	18723728	+	TMEM86A	209	0.00956938	FALSE	180	0.111111	TRUE	33	0	FALSE	44	0	FALSE	10	0	FALSE	12	0	FALSE
11	18725338	+	TMEM86A	156	0.173077	TRUE	107	0.336449	TRUE	10	0	FALSE	17	0	FALSE	0		FALSE	0		FALSE
11	18725928	+	TMEM86A	41	0.0487805	FALSE	83	0.168675	TRUE	0		FALSE	0		FALSE	0		FALSE	0		FALSE
11	18749817	-	PTPN5	25	0	FALSE	29	0.206897	TRUE	0		FALSE	0		FALSE	0		FALSE	0		FALSE
11	18749947	-	PTPN5	180	0.244444	TRUE	282	0.319149	TRUE	0		FALSE	22	0	FALSE	58	0	FALSE	71	0	FALSE
11	18750064	-	PTPN5	158	0.253165	TRUE	217	0.24424	TRUE	0		FALSE	11	0	FALSE	47	0	FALSE	44	0	FALSE
11	18750457	-	PTPN5	129	0.255814	TRUE	217	0.331797	TRUE	11	0.181818	FALSE	0		FALSE	31	0.0322581	FALSE	27	0	FALSE
11	18754173	-	PTPN5	512	0.0957031	FALSE	587	0.151618	TRUE	20	0.1	FALSE	22	0	FALSE	103	0	FALSE	75	0	FALSE
11	18762209	-	PTPN5	377	0.116711	TRUE	507	0.142012	TRUE	13	0.153846	FALSE	16	0	FALSE	52	0	FALSE	60	0.0166667	FALSE
11	18762240	-	PTPN5	311	0.11254	TRUE	378	0.0634921	FALSE	12	0	FALSE	17	0	FALSE	49	0	FALSE	47	0.0425532	FALSE
11	18762242	-	PTPN5	313	0.654952	TRUE	375	0.642667	TRUE	12	0.25	FALSE	17	0	FALSE	48	0	FALSE	48	0	FALSE
11	18787397	-	PTPN5	883	0.0826727	FALSE	1068	0.132022	TRUE	23	0.0869565	FALSE	26	0	FALSE	79	0	FALSE	69	0	FALSE
11	18813133	-	PTPN5	473	0.105708	TRUE	654	0.108563	TRUE	17	0.0588235	FALSE	0		FALSE	49	0	FALSE	38	0	FALSE
11	19164553	+	ZDHHC13	146	0.123288	TRUE	153	0.0915033	FALSE	23	0	FALSE	29	0	FALSE	35	0	FALSE	13	0	FALSE
11	19251169	-	E2F8	196	0.214286	TRUE	175	0.171429	TRUE	200	0	FALSE	0		FALSE	38	0	FALSE	38	0	FALSE
11	19251223	-	E2F8	160	0.73125	TRUE	149	0.718121	TRUE	174	0	FALSE	0		FALSE	27	0	FALSE	11	0	FALSE
11	19854093	+	NAV2	302	0.778146	TRUE	356	0.865169	TRUE	0		FALSE	37	0.0540541	FALSE	32	0.09375	FALSE	0		FALSE
11	19901432	+	NAV2	467	0.250535	TRUE	461	0.301518	TRUE	17	0.117647	FALSE	34	0	FALSE	32	0	FALSE	0		FALSE
11	19970305	+	NAV2	557	0.159785	TRUE	385	0.111688	TRUE	28	0	FALSE	65	0	FALSE	83	0	FALSE	28	0	FALSE
11	20067167	+	NAV2	559	0.620751	TRUE	650	0.556923	TRUE	76	0.0921053	FALSE	57	0	FALSE	86	0.0116279	FALSE	0		FALSE
11	20070590	+	NAV2	342	0.400585	TRUE	360	0.538889	TRUE	43	0	FALSE	20	0	FALSE	54	0.0185185	FALSE	0		FALSE
11	20075779	+	NAV2	201	0.0746269	FALSE	280	0.103571	TRUE	49	0	FALSE	15	0	FALSE	10	0	FALSE	0		FALSE
11	20077463	+	NAV2	482	0.962656	TRUE	450	0.951111	TRUE	66	0.454545	TRUE	41	0.097561	FALSE	62	0.370968	TRUE	0		FALSE
11	20136275	+	NAV2	869	0.139241	TRUE	697	0.133429	TRUE	153	0	FALSE	144	0	FALSE	248	0.00403226	FALSE	104	0	FALSE
11	20141954	+	NAV2	30	0	FALSE	45	0.177778	TRUE	0		FALSE	0		FALSE	0		FALSE	0		FALSE
11	203501	-	BET1L	62	0.0322581	FALSE	46	0.130435	TRUE	220	0	FALSE	247	0	FALSE	230	0	FALSE	348	0	FALSE
11	20385437	+	HTATIP2	20	0.45	TRUE	15	0.733333	FALSE	230	0	FALSE	206	0	FALSE	108	0.00925926	FALSE	83	0.0120482	FALSE
11	20385937	+	HTATIP2	216	0.152778	TRUE	194	0.159794	TRUE	445	0.00224719	FALSE	510	0.00196078	FALSE	395	0.00253165	FALSE	345	0	FALSE
11	20404731	+	HTATIP2	196	0.112245	TRUE	123	0.186992	TRUE	400	0	FALSE	390	0.00512821	FALSE	342	0	FALSE	313	0	FALSE
11	20404938	+	HTATIP2	26	0.307692	TRUE	20	0.45	TRUE	52	0	FALSE	43	0	FALSE	32	0	FALSE	36	0	FALSE
11	205163	-	BET1L	43	0.116279	TRUE	29	0	FALSE	138	0	FALSE	145	0	FALSE	113	0	FALSE	120	0	FALSE
11	205290	-	BET1L	39	0.358974	TRUE	20	0.5	TRUE	112	0	FALSE	142	0	FALSE	81	0	FALSE	71	0	FALSE
11	206000	-	BET1L	100	0.15	TRUE	69	0.15942	TRUE	295	0	FALSE	325	0	FALSE	208	0.00480769	FALSE	188	0.00531915	FALSE
11	20648292	+	SLC6A5	2823	0.17074	TRUE	2008	0.195219	TRUE	32	0.09375	FALSE	0		FALSE	0		FALSE	0		FALSE
11	20668450	+	SLC6A5	1900	0.0147368	FALSE	1705	0.0363636	FALSE	22	0.227273	TRUE	0		FALSE	0		FALSE	0		FALSE
11	20676379	+	SLC6A5	653	0.0765697	FALSE	582	0.123711	TRUE	0		FALSE	0		FALSE	0		FALSE	0		FALSE
11	20676821	+	SLC6A5	838	0.292363	TRUE	519	0.298651	TRUE	12	0.166667	FALSE	0		FALSE	0		FALSE	0		FALSE
11	209440	+	RIC8A	542	0.249077	TRUE	552	0.23913	TRUE	433	0.0323326	FALSE	601	0.00499168	FALSE	330	0.0242424	FALSE	286	0.0384615	FALSE
11	20949941	+	NELL1	432	0.118056	TRUE	388	0.141753	TRUE	0		FALSE	0		FALSE	0		FALSE	0		FALSE
11	209626	+	RIC8A	664	0.0813253	FALSE	681	0.117474	TRUE	547	0.00731261	FALSE	762	0	FALSE	386	0	FALSE	310	0	FALSE
11	213413	+	RIC8A	611	0.540098	TRUE	636	0.592767	TRUE	577	0.0034662	FALSE	951	0.00946372	FALSE	566	0.0194346	FALSE	675	0.00888889	FALSE
11	215674	-	SIRT3	17	0	FALSE	33	0.484848	TRUE	0		FALSE	0		FALSE	0		FALSE	0		FALSE
11	215820	-	SIRT3	33	0.454545	TRUE	41	0.341463	TRUE	0		FALSE	10	0.1	FALSE	0		FALSE	11	0	FALSE
11	2186952	-	TH	25	0	FALSE	27	0.222222	TRUE	0		FALSE	0		FALSE	0		FALSE	0		FALSE
11	2187712	-	TH	32	0.84375	TRUE	20	0.95	TRUE	0		FALSE	0		FALSE	0		FALSE	0		FALSE
11	2187714	-	TH	32	0.375	TRUE	20	0.4	TRUE	0		FALSE	0		FALSE	0		FALSE	0		FALSE
11	218806	-	SIRT3	58	0.0172414	FALSE	31	0.225806	TRUE	0		FALSE	17	0	FALSE	10	0	FALSE	38	0	FALSE
11	22257814	+	ANO5	148	0.0135135	FALSE	101	0.108911	TRUE	0		FALSE	0		FALSE	0		FALSE	0		FALSE
11	224134	-	SIRT3	252	0.00793651	FALSE	218	0.105505	TRUE	15	0	FALSE	64	0	FALSE	129	0	FALSE	147	0	FALSE
[truncated: 39,733 more rows]

## Sheet: Mouse
				GV	GV	GV	MII	MII	MII	1-Cell	1-Cell	1-Cell
Chromosome	Position	Strand	Gene name	Coverage	m5C level	if m5C	Coverage	m5C level	if m5C	Coverage	m5C level	if m5C
10	100447235	-	Tmtc3	270	0.114815	TRUE	193	0.124352	TRUE	83	0.337349	TRUE
10	100466178	-	Tmtc3	100	0.05	FALSE	45	0	FALSE	23	0.217391	TRUE
10	100471920	-	Tmtc3	223	0.156951	TRUE	133	0.18797	TRUE	12	1	FALSE
10	100477837	-	Tmtc3	129	0	FALSE	100	0.02	FALSE	35	0.342857	TRUE
10	100487187	-	Tmtc3	257	0.307393	TRUE	239	0.351464	TRUE	128	0.382812	TRUE
10	100487229	-	Tmtc3	206	0.0485437	FALSE	176	0.125	TRUE	107	0.28972	TRUE
10	10545071	-	Rab32	29	0	FALSE	36	0	FALSE	36	0.25	TRUE
10	10546327	-	Rab32	88	0	FALSE	66	0	FALSE	89	0.101124	TRUE
10	10546418	-	Rab32	80	0	FALSE	55	0	FALSE	76	0.25	TRUE
10	105573958	-	Tmtc2	18	0	FALSE	22	0.227273	TRUE	12	0	FALSE
10	10557847	-	Rab32	148	0.0405405	FALSE	138	0.0144928	FALSE	149	0.114094	TRUE
10	10557979	-	Rab32	206	0.0194175	FALSE	168	0.00595238	FALSE	179	0.106145	TRUE
10	105842709	+	Ccdc59	422	0.229858	TRUE	395	0.243038	TRUE	230	0.386957	TRUE
10	10733219	-	Grm1	19	0	FALSE	31	0	FALSE	47	0.191489	TRUE
10	10741463	-	Grm1	15	0.0666667	FALSE	26	0.192308	TRUE	47	0.361702	TRUE
10	108230543	+	Ppp1r12a	926	0.0788337	FALSE	863	0.144844	TRUE	39	0	FALSE
10	108230549	+	Ppp1r12a	937	0	FALSE	873	0.00229095	FALSE	39	0.25641	TRUE
10	108250963	+	Ppp1r12a	576	0.102431	TRUE	665	0.145865	TRUE	0		FALSE
10	108252840	+	Ppp1r12a	127	0.0472441	FALSE	77	0.103896	TRUE	0		FALSE
10	108277366	+	Ppp1r12a	657	0.0715373	FALSE	699	0.135908	TRUE	0		FALSE
10	108332780	+	Pawr	36	0.0555556	FALSE	47	0.191489	TRUE	12	0	FALSE
10	108333050	+	Pawr	33	0.151515	TRUE	52	0.211538	TRUE	0		FALSE
10	108333148	+	Pawr	52	0.115385	TRUE	48	0.104167	TRUE	26	0	FALSE
10	108333165	+	Pawr	59	0	FALSE	55	0.109091	TRUE	26	0	FALSE
10	108333191	+	Pawr	74	0.283784	TRUE	80	0.375	TRUE	31	0.774194	TRUE
10	108333236	+	Pawr	78	0	FALSE	82	0	FALSE	35	0.485714	TRUE
10	108642226	-	Syt1	243	0	FALSE	193	0	FALSE	168	0.119048	TRUE
10	108642362	-	Syt1	68	0.0147059	FALSE	53	0	FALSE	81	0.259259	TRUE
10	108690989	-	Syt1	38	0	FALSE	47	0	FALSE	42	0.119048	TRUE
10	109683592	-	Nav3	97	0.0824742	FALSE	94	0.255319	TRUE	21	0.380952	TRUE
10	109693176	-	Nav3	67	0.223881	TRUE	53	0.132075	TRUE	0		FALSE
10	109767019	-	Nav3	144	0	FALSE	127	0	FALSE	23	0.521739	TRUE
10	109769331	-	Nav3	325	0.00615385	FALSE	368	0	FALSE	65	0.184615	TRUE
10	109823360	-	Nav3	217	0.00460829	FALSE	210	0	FALSE	40	0.225	TRUE
10	109852700	-	Nav3	75	0.226667	TRUE	57	0.438596	TRUE	0		FALSE
10	109883647	-	Nav3	85	0	FALSE	89	0.011236	FALSE	22	0.409091	TRUE
10	109903807	-	Nav3	240	0.0416667	FALSE	224	0.0267857	FALSE	29	0.206897	TRUE
10	109903826	-	Nav3	264	0	FALSE	239	0	FALSE	41	0.195122	TRUE
10	110216734	-	Nav3	283	0.173145	TRUE	238	0.155462	TRUE	85	0.105882	TRUE
10	110216763	-	Nav3	292	0	FALSE	217	0	FALSE	72	0.138889	TRUE
10	110932014	+	Csrp2	39	0.0769231	FALSE	77	0.025974	FALSE	22	0.454545	TRUE
10	110939255	+	Csrp2	45	0.0444444	FALSE	79	0.113924	TRUE	0		FALSE
10	110947315	-	Zdhhc17	31	0	FALSE	26	0	FALSE	20	0.35	TRUE
10	110967751	-	Zdhhc17	44	0.0909091	FALSE	13	0	FALSE	20	0.35	TRUE
10	111164974	+	Osbpl8	1279	0.0469116	FALSE	1212	0.0816832	FALSE	1178	0.121392	TRUE
10	111164987	+	Osbpl8	1279	0.222048	TRUE	1202	0.31614	TRUE	1144	0.395979	TRUE
10	111164988	+	Osbpl8	1306	0.0957121	FALSE	1218	0.123153	TRUE	1158	0.138169	TRUE
10	111165006	+	Osbpl8	1275	0.112941	TRUE	1131	0.169761	TRUE	1074	0.130354	TRUE
10	111165065	+	Osbpl8	699	0.187411	TRUE	616	0.243506	TRUE	505	0.237624	TRUE
10	111263187	+	Osbpl8	289	0	FALSE	166	0	FALSE	89	0.101124	TRUE
10	111294689	+	Osbpl8	142	0.00704225	FALSE	104	0.0192308	FALSE	22	0.5	TRUE
10	111486661	+	Nap1l1	632	0.0933544	FALSE	482	0.112033	TRUE	221	0.0226244	FALSE
10	111486697	+	Nap1l1	620	0.0225806	FALSE	408	0.0441176	FALSE	176	0.113636	TRUE
10	111496051	+	Nap1l1	946	0.0200846	FALSE	724	0.0165746	FALSE	104	0.509615	TRUE
10	111506570	+	Phlda1	26	0.0384615	FALSE	17	0.529412	FALSE	28	1	TRUE
10	111506749	+	Phlda1	51	0.254902	TRUE	47	0.0851064	FALSE	0		FALSE
10	11170402	+	Shprh	160	0.3875	TRUE	161	0.540373	TRUE	42	0.619048	TRUE
10	11290580	+	Fbxo30	449	0.113586	TRUE	376	0.199468	TRUE	120	0.458333	TRUE
10	11290796	+	Fbxo30	214	0.102804	TRUE	191	0.125654	TRUE	61	0.0819672	FALSE
10	11291141	+	Fbxo30	253	0	FALSE	106	0	FALSE	66	0.181818	TRUE
10	11291425	+	Fbxo30	430	0.293023	TRUE	303	0.452145	TRUE	109	0.605505	TRUE
10	112927515	-	Atxn7l3b	44	0.0227273	FALSE	42	0.0952381	FALSE	25	0.28	TRUE
10	115078876	-	Tph2	36	0.0277778	FALSE	38	0.315789	TRUE	11	0	FALSE
10	115151112	-	Tph2	95	0	FALSE	81	0	FALSE	20	0.4	TRUE
10	115151181	-	Tph2	64	0.09375	FALSE	47	0.255319	TRUE	17	0.588235	FALSE
10	115151266	-	Tph2	61	0.262295	TRUE	83	0.39759	TRUE	25	0.72	TRUE
10	115198339	-	Tbc1d15	21	0.238095	TRUE	18	0.166667	FALSE	0		FALSE
10	115220333	-	Tbc1d15	464	0.00215517	FALSE	249	0.00401606	FALSE	71	0.211268	TRUE
10	115233207	-	Tbc1d15	3105	0.392271	TRUE	3351	0.550582	TRUE	1667	0.643671	TRUE
10	115290817	-	Rab21	1203	0.0989194	FALSE	995	0.136683	TRUE	461	0.208243	TRUE
10	115341111	-	Tmem19	29	0.172414	TRUE	12	0.333333	FALSE	0		FALSE
10	115342528	-	Tmem19	86	0.0232558	FALSE	39	0.128205	TRUE	37	0.648649	TRUE
10	115401822	+	Zfc3h1	80	0.1375	TRUE	57	0.105263	TRUE	26	0.615385	TRUE
10	115408893	+	Zfc3h1	61	0.163934	TRUE	66	0.212121	TRUE	0		FALSE
10	115411748	+	Zfc3h1	32	0.21875	TRUE	25	0.24	TRUE	24	0.333333	TRUE
10	116237328	+	Ptprr	254	0.114173	TRUE	240	0.145833	TRUE	83	0.204819	TRUE
10	116237329	+	Ptprr	253	0.0197628	FALSE	245	0.0653061	FALSE	82	0.134146	TRUE
10	116256132	+	Ptprr	231	0.017316	FALSE	148	0.114865	TRUE	81	0	FALSE
10	116341038	+	Ptprb	64	0	FALSE	36	0	FALSE	20	0.25	TRUE
10	116485385	-	Cnot2	193	0.103627	TRUE	184	0.0815217	FALSE	42	0.309524	TRUE
10	116527837	-	Cnot2	276	0.0108696	FALSE	276	0.0144928	FALSE	187	0.122995	TRUE
10	116581454	-	Cnot2	199	0.0301508	FALSE	191	0.026178	FALSE	108	0.148148	TRUE
10	116723577	-	1700030O20Rik	37	0.108108	FALSE	24	0.25	TRUE	32	0.40625	TRUE
10	117056080	-	Cct2	536	0.016791	FALSE	475	0.04	FALSE	358	0.148045	TRUE
10	117215511	-	Yeats4	344	0.0174419	FALSE	325	0.04	FALSE	66	0.106061	TRUE
10	117215540	-	Yeats4	466	0.00643777	FALSE	521	0.024952	FALSE	110	0.245455	TRUE
10	117215551	-	Yeats4	503	0.0357853	FALSE	589	0.0797963	FALSE	126	0.412698	TRUE
10	117217435	-	Yeats4	290	0.0344828	FALSE	222	0.0945946	FALSE	92	0.336957	TRUE
10	117220402	-	Yeats4	266	0.0225564	FALSE	297	0.037037	FALSE	70	0.114286	TRUE
10	117224320	-	Yeats4	316	0.085443	FALSE	360	0.102778	TRUE	83	0.060241	FALSE
10	117361250	-	Cpsf6	37	0.378378	TRUE	36	0.416667	TRUE	0		FALSE
10	117689878	-	Mdm2	74	0.027027	FALSE	51	0.117647	TRUE	28	0	FALSE
10	117710616	-	Mdm2	298	0.114094	TRUE	305	0.137705	TRUE	109	0.366972	TRUE
10	117710706	-	Mdm2	37	0.189189	TRUE	32	0.3125	TRUE	11	1	FALSE
10	117751376	-	Nup107	601	0.00332779	FALSE	496	0.0201613	FALSE	47	0.319149	TRUE
10	117770473	-	Nup107	664	0.0105422	FALSE	561	0.0178253	FALSE	63	0.222222	TRUE
10	117776231	-	Nup107	372	0.30914	TRUE	216	0.319444	TRUE	23	0.391304	TRUE
10	117777176	-	Nup107	592	0.097973	FALSE	414	0.113527	TRUE	16	0.1875	FALSE
10	117814643	-	Rap1b	177	0.141243	TRUE	152	0.217105	TRUE	82	0.365854	TRUE
10	117818491	-	Rap1b	165	0	FALSE	144	0	FALSE	99	0.111111	TRUE
10	118146924	+	Mdm1	73	0.0821918	FALSE	46	0.195652	TRUE	17	0.411765	FALSE
10	118152248	+	Mdm1	69	0.347826	TRUE	31	0.580645	TRUE	0		FALSE
10	118158581	+	Mdm1	67	0	FALSE	42	0.119048	TRUE	12	0	FALSE
10	118164411	+	Mdm1	23	0.173913	FALSE	11	0.272727	FALSE	24	0.833333	TRUE
10	119211184	-	Cand1	239	0.154812	TRUE	156	0.211538	TRUE	0		FALSE
10	119211228	-	Cand1	251	0.330677	TRUE	169	0.443787	TRUE	19	0.526316	FALSE
10	119211478	-	Cand1	266	0.075188	FALSE	190	0.0894737	FALSE	27	0.407407	TRUE
10	119211712	-	Cand1	739	0.0230041	FALSE	422	0.0236967	FALSE	68	0.147059	TRUE
10	119212526	-	Cand1	678	0	FALSE	627	0.00318979	FALSE	64	0.109375	TRUE
10	119213785	-	Cand1	1162	0.00688468	FALSE	857	0.0116686	FALSE	107	0.140187	TRUE
10	119215327	-	Cand1	409	0	FALSE	240	0	FALSE	34	0.205882	TRUE
10	119216640	-	Cand1	504	0	FALSE	429	0	FALSE	75	0.2	TRUE
10	119239731	-	Cand1	866	0.051963	FALSE	695	0.0733813	FALSE	240	0.108333	TRUE
10	119239793	-	Cand1	551	0.076225	FALSE	489	0.0920245	FALSE	131	0.10687	TRUE
10	119239865	-	Cand1	411	0.141119	TRUE	384	0.213542	TRUE	80	0.175	TRUE
10	119239890	-	Cand1	348	0.0143678	FALSE	308	0.0454545	FALSE	46	0.195652	TRUE
10	119429508	-	Grip1os3	78	0	FALSE	88	0	FALSE	62	0.112903	TRUE
10	119439160	-	Grip1os3	237	0.126582	TRUE	228	0.100877	TRUE	14	0.285714	FALSE
10	119454204	+	Grip1	45	0.688889	TRUE	52	0.826923	TRUE	29	0.724138	TRUE
10	119454217	+	Grip1	48	0.229167	TRUE	51	0.117647	TRUE	30	0.733333	TRUE
10	119454325	+	Grip1	57	0.0175439	FALSE	83	0.108434	TRUE	54	0	FALSE
10	119454350	+	Grip1	53	0	FALSE	72	0.0138889	FALSE	54	0.296296	TRUE
10	119931343	+	Grip1	70	0.0714286	FALSE	97	0.113402	TRUE	67	0.253731	TRUE
10	119931358	+	Grip1	74	0	FALSE	93	0.0107527	FALSE	79	0.139241	TRUE
10	119942878	+	Grip1	82	0	FALSE	63	0.015873	FALSE	74	0.148649	TRUE
10	119978505	+	Grip1	50	0.12	TRUE	37	0.216216	TRUE	28	0.214286	TRUE
10	120019964	+	Grip1	84	0.0119048	FALSE	67	0	FALSE	77	0.233766	TRUE
10	120038644	+	Grip1	45	0.222222	TRUE	52	0.307692	TRUE	37	0.810811	TRUE
10	120050094	+	Grip1	66	0.0151515	FALSE	60	0.183333	TRUE	0		FALSE
10	120054961	+	Grip1	68	0	FALSE	54	0	FALSE	43	0.255814	TRUE
10	120076468	+	Grip1	39	0.0769231	FALSE	41	0.146341	TRUE	11	0.272727	FALSE
10	120101522	-	Helb	21	0.571429	TRUE	20	0.75	TRUE	0		FALSE
10	120112716	-	Helb	37	0.189189	TRUE	26	0.115385	FALSE	0		FALSE
10	120227444	+	Llph	42	0	FALSE	72	0	FALSE	37	0.27027	TRUE
10	120781483	-	Msrb3	254	0	FALSE	208	0	FALSE	96	0.114583	TRUE
10	120782486	-	Msrb3	185	0.378378	TRUE	155	0.483871	TRUE	74	0.472973	TRUE
10	120783456	-	Msrb3	321	0.0903427	FALSE	289	0.0795848	FALSE	154	0.214286	TRUE
10	120825110	-	Msrb3	141	0.0141844	FALSE	157	0.0636943	FALSE	58	0.241379	TRUE
10	120852033	-	Msrb3	131	0	FALSE	134	0.0149254	FALSE	109	0.183486	TRUE
10	121266973	-	Tbc1d30	58	0.0689655	FALSE	55	0.181818	TRUE	0		FALSE
10	121267154	-	Tbc1d30	170	0.0352941	FALSE	133	0.120301	TRUE	97	0	FALSE
10	121267167	-	Tbc1d30	197	0	FALSE	147	0	FALSE	109	0.146789	TRUE
10	121267302	-	Tbc1d30	111	0.0540541	FALSE	90	0.222222	TRUE	39	0	FALSE
10	121294685	-	Tbc1d30	108	0.0555556	FALSE	61	0.114754	TRUE	72	0.277778	TRUE
10	121310861	-	Tbc1d30	65	0.0153846	FALSE	68	0.0147059	FALSE	52	0.230769	TRUE
10	121365204	+	Gns	38	0.131579	TRUE	29	0.310345	TRUE	21	0	FALSE
10	121365299	+	Gns	104	0.0769231	FALSE	70	0.171429	TRUE	42	0.0714286	FALSE
10	121381190	+	Gns	130	0.0230769	FALSE	142	0.0352113	FALSE	73	0.205479	TRUE
10	121381236	+	Gns	114	0.0350877	FALSE	112	0.0535714	FALSE	73	0.136986	TRUE
10	121390672	+	Gns	187	0.208556	TRUE	172	0.156977	TRUE	135	0.37037	TRUE
10	121396787	+	Gns	24	0.208333	TRUE	25	0.2	TRUE	0		FALSE
10	121411406	-	Rassf3	464	0.0215517	FALSE	291	0.0378007	FALSE	92	0.108696	TRUE
10	121412069	-	Rassf3	201	0.00497512	FALSE	143	0.00699301	FALSE	49	0.244898	TRUE
10	121412165	-	Rassf3	586	0.0546075	FALSE	559	0.121646	TRUE	135	0.111111	TRUE
10	121412208	-	Rassf3	794	0.0717884	FALSE	689	0.137881	TRUE	133	0.541353	TRUE
10	121412587	-	Rassf3	395	0.00506329	FALSE	259	0.011583	FALSE	103	0.291262	TRUE
10	121412696	-	Rassf3	507	0.0552268	FALSE	455	0.105495	TRUE	58	0.155172	TRUE
10	121412751	-	Rassf3	346	0.0520231	FALSE	326	0.0582822	FALSE	42	0.571429	TRUE
10	121412891	-	Rassf3	626	0.0399361	FALSE	483	0.0517598	FALSE	180	0.194444	TRUE
10	121413019	-	Rassf3	1014	0.0552268	FALSE	872	0.0607798	FALSE	307	0.205212	TRUE
10	121414444	-	Rassf3	677	0.0339734	FALSE	715	0.0797203	FALSE	252	0.194444	TRUE
10	121416205	-	Rassf3	390	0.0128205	FALSE	418	0.0358852	FALSE	117	0.102564	TRUE
10	121641788	+	D930020B18Rik	21	0.238095	TRUE	27	0.703704	TRUE	15	1	FALSE
10	121641808	+	D930020B18Rik	25	0	FALSE	27	0.333333	TRUE	15	0.0666667	FALSE
10	121745427	+	BC048403	42	0.261905	TRUE	30	0.2	TRUE	0		FALSE
10	121750517	+	BC048403	119	0.0420168	FALSE	136	0.102941	TRUE	65	0.153846	TRUE
10	121750564	+	BC048403	135	0	FALSE	141	0	FALSE	108	0.101852	TRUE
10	121750839	+	BC048403	82	0	FALSE	84	0	FALSE	29	0.310345	TRUE
10	121792497	-	Srgap1	21	0.190476	FALSE	15	0.133333	FALSE	51	0.607843	TRUE
10	121794739	-	Srgap1	37	0.216216	TRUE	49	0.0408163	FALSE	46	0	FALSE
10	121804952	-	Srgap1	33	0.242424	TRUE	24	0.0833333	FALSE	15	0	FALSE
10	121823038	-	Srgap1	34	0.0294118	FALSE	45	0.0222222	FALSE	30	0.166667	TRUE
10	121823097	-	Srgap1	61	0.278689	TRUE	57	0.210526	TRUE	29	0.517241	TRUE
10	121825482	-	Srgap1	92	0.0978261	FALSE	80	0.225	TRUE	61	0.213115	TRUE
10	121840072	-	Srgap1	66	0.151515	TRUE	60	0.166667	TRUE	82	0.292683	TRUE
10	121870372	-	Srgap1	99	0	FALSE	118	0	FALSE	84	0.107143	TRUE
10	122047266	-	Srgap1	50	0.04	FALSE	45	0.133333	TRUE	48	0	FALSE
10	122081587	-	Tmem5	109	0.458716	TRUE	110	0.545455	TRUE	68	0.558824	TRUE
10	122095958	-	Tmem5	395	0.0278481	FALSE	250	0.032	FALSE	122	0.106557	TRUE
10	122678864	+	Ppm1h	33	0.030303	FALSE	25	0.24	TRUE	18	0	FALSE
10	122678919	+	Ppm1h	79	0.0886076	FALSE	54	0.148148	TRUE	20	0	FALSE
10	122679018	+	Ppm1h	107	0.383178	TRUE	90	0.366667	TRUE	30	0.0666667	FALSE
10	122679025	+	Ppm1h	119	0.00840336	FALSE	95	0	FALSE	32	0.25	TRUE
10	122679026	+	Ppm1h	123	0.0406504	FALSE	97	0.0515464	FALSE	33	0.363636	TRUE
10	122679205	+	Ppm1h	176	0.0113636	FALSE	97	0.0206186	FALSE	100	0.14	TRUE
10	122679326	+	Ppm1h	332	0.0421687	FALSE	297	0.037037	FALSE	150	0.1	TRUE
10	122782258	+	Ppm1h	353	0.0481586	FALSE	220	0.0727273	FALSE	120	0.225	TRUE
10	122811509	+	Ppm1h	423	0.00472813	FALSE	307	0.00325733	FALSE	89	0.101124	TRUE
10	122878605	+	Ppm1h	372	0.0564516	FALSE	318	0.0503145	FALSE	134	0.164179	TRUE
10	122920696	+	Ppm1h	221	0.0723982	FALSE	153	0.104575	TRUE	34	0	FALSE
10	122941280	+	Ppm1h	225	0.04	FALSE	179	0.0837989	FALSE	69	0.173913	TRUE
10	122941364	+	Ppm1h	135	0	FALSE	118	0.00847458	FALSE	55	0.272727	TRUE
10	122942417	+	Ppm1h	167	0.101796	TRUE	135	0.0518519	FALSE	55	0.181818	TRUE
10	122942661	+	Ppm1h	27	0.037037	FALSE	20	0.2	FALSE	20	1	TRUE
10	122942663	+	Ppm1h	27	0	FALSE	20	0.05	FALSE	20	0.4	TRUE
10	122944431	+	Ppm1h	27	0	FALSE	27	0.185185	TRUE	0		FALSE
10	122994932	-	Mon2	40	0.075	FALSE	39	0.153846	TRUE	0		FALSE
10	122995441	-	Mon2	329	0.0942249	FALSE	252	0.107143	TRUE	51	0	FALSE
10	123002757	-	Mon2	97	0.154639	TRUE	83	0.228916	TRUE	32	0.09375	FALSE
10	123013548	-	Mon2	212	0.0707547	FALSE	213	0.103286	TRUE	60	0.266667	TRUE
10	123013847	-	Mon2	120	0.0166667	FALSE	73	0	FALSE	43	0.139535	TRUE
10	123013867	-	Mon2	133	0	FALSE	66	0	FALSE	43	0.139535	TRUE
10	123026911	-	Mon2	446	0.0224215	FALSE	436	0.0481651	FALSE	190	0.210526	TRUE
10	123030227	-	Mon2	330	0	FALSE	201	0.00995025	FALSE	50	0.16	TRUE
10	123032615	-	Mon2	472	0.0466102	FALSE	451	0.0886918	FALSE	180	0.216667	TRUE
10	123051640	-	Mon2	118	0.0254237	FALSE	110	0.0727273	FALSE	28	0.25	TRUE
10	123076127	-	Mon2	160	0.15625	TRUE	168	0.339286	TRUE	149	0.322148	TRUE
10	123076188	-	Mon2	39	0	FALSE	30	0	FALSE	36	0.166667	TRUE
10	123076199	-	Mon2	42	0.0952381	FALSE	38	0.0526316	FALSE	35	0.571429	TRUE
10	123076228	-	Mon2	39	0.0769231	FALSE	43	0.0930233	FALSE	34	0.352941	TRUE
10	123076275	-	Mon2	32	0	FALSE	40	0	FALSE	51	0.27451	TRUE
10	123163613	-	Usp15	310	0.0290323	FALSE	325	0.0646154	FALSE	88	0.125	TRUE
10	123264821	+	Fam19a2	50	0	FALSE	28	0	FALSE	50	0.16	TRUE
10	123264865	+	Fam19a2	33	0	FALSE	11	0.0909091	FALSE	43	0.511628	TRUE
10	123265180	+	Fam19a2	52	0.173077	TRUE	20	0.45	TRUE	26	0	FALSE
10	123265292	+	Fam19a2	29	0.37931	TRUE	13	0.461538	FALSE	0		FALSE
10	126008672	+	Lrig3	32	0	FALSE	31	0	FALSE	33	0.30303	TRUE
10	12670137	-	Utrn	44	0.227273	TRUE	33	0.0606061	FALSE	0		FALSE
10	12686383	-	Utrn	70	0.0571429	FALSE	60	0.15	TRUE	0		FALSE
10	126887586	-	Xrcc6bp1	97	0.175258	TRUE	74	0.324324	TRUE	37	0.513514	TRUE
10	126901163	-	Xrcc6bp1	76	0.0789474	FALSE	63	0.0952381	FALSE	65	0.184615	TRUE
10	126901187	-	Xrcc6bp1	102	0.107843	TRUE	77	0.220779	TRUE	60	0.116667	TRUE
10	126901251	-	Xrcc6bp1	122	0	FALSE	71	0.056338	FALSE	63	0.15873	TRUE
10	126991538	+	Ctdsp2	111	0.225225	TRUE	99	0.191919	TRUE	26	0.615385	TRUE
10	126995873	+	Ctdsp2	76	0	FALSE	97	0	FALSE	42	0.142857	TRUE
10	126996561	+	Ctdsp2	90	0	FALSE	90	0.0111111	FALSE	41	0.268293	TRUE
10	126996736	+	Ctdsp2	117	0	FALSE	133	0	FALSE	98	0.112245	TRUE
10	126997044	+	Ctdsp2	67	0.119403	TRUE	73	0.0273973	FALSE	55	0.345455	TRUE
10	126997080	+	Ctdsp2	33	0.030303	FALSE	39	0.0769231	FALSE	30	0.366667	TRUE
10	126997578	+	Ctdsp2	39	0.025641	FALSE	25	0.24	TRUE	15	0	FALSE
10	126998713	+	Ctdsp2	30	0	FALSE	42	0	FALSE	35	0.342857	TRUE
10	126998782	+	Ctdsp2	55	0	FALSE	64	0	FALSE	34	0.264706	TRUE
10	127022844	-	Tsfm	112	0.00892857	FALSE	105	0.00952381	FALSE	41	0.243902	TRUE
10	127044802	+	Mettl1	33	0.0909091	FALSE	24	0.25	TRUE	0		FALSE
10	127045781	+	Mettl1	10	0.3	FALSE	23	0.304348	TRUE	0		FALSE
10	127056403	-	March9	73	0.328767	TRUE	65	0.538462	TRUE	19	0	FALSE
10	127056751	-	March9	26	0	FALSE	20	0	FALSE	31	0.709677	TRUE
10	127059532	-	March9	45	0.0222222	FALSE	50	0.1	TRUE	60	0	FALSE
10	127059534	-	March9	40	0.025	FALSE	48	0.0833333	FALSE	59	0.322034	TRUE
10	127059559	-	March9	30	0.966667	TRUE	35	0.742857	TRUE	0		FALSE
10	127059578	-	March9	20	0.2	FALSE	30	0.266667	TRUE	0		FALSE
10	127059760	-	March9	12	0.0833333	FALSE	21	0.0952381	FALSE	25	0.72	TRUE
10	127059801	-	March9	34	0	FALSE	38	0.0263158	FALSE	26	0.230769	TRUE
10	127059809	-	March9	55	0	FALSE	59	0	FALSE	26	0.192308	TRUE
10	127059952	-	March9	55	0.0545455	FALSE	68	0.102941	TRUE	0		FALSE
10	127059981	-	March9	54	0.037037	FALSE	58	0.103448	TRUE	0		FALSE
10	127060032	-	March9	39	0.128205	TRUE	45	0.111111	TRUE	0		FALSE
10	127064692	+	Cdk4	96	0	FALSE	148	0	FALSE	60	0.116667	TRUE
10	127070166	-	Tspan31	89	0.101124	TRUE	97	0.0618557	FALSE	13	0	FALSE
10	127094877	-	Os9	76	0.0657895	FALSE	69	0.057971	FALSE	58	0.172414	TRUE
10	127095342	-	Os9	52	0.115385	TRUE	33	0.30303	TRUE	50	0.04	FALSE
10	127095364	-	Os9	78	0	FALSE	63	0	FALSE	81	0.111111	TRUE
10	127095463	-	Os9	113	0.106195	TRUE	90	0.188889	TRUE	52	0	FALSE
10	127095475	-	Os9	112	0.0178571	FALSE	84	0.0119048	FALSE	51	0.313725	TRUE
10	127095489	-	Os9	119	0	FALSE	84	0	FALSE	49	0.244898	TRUE
10	127095536	-	Os9	99	0.252525	TRUE	76	0.342105	TRUE	47	0.595745	TRUE
10	127095834	-	Os9	268	0.00746269	FALSE	250	0.004	FALSE	104	0.105769	TRUE
10	127096714	-	Os9	1099	0.10919	TRUE	1065	0.198122	TRUE	700	0.14	TRUE
10	127097017	-	Os9	62	0.0806452	FALSE	48	0.104167	TRUE	38	0	FALSE
10	127098367	-	Os9	1016	0.109252	TRUE	776	0.141753	TRUE	542	0.138376	TRUE
10	127098404	-	Os9	1010	0.132673	TRUE	759	0.212121	TRUE	581	0.301205	TRUE
10	127099434	-	Os9	241	0.00414938	FALSE	177	0	FALSE	68	0.132353	TRUE
10	127120374	-	Os9	294	0.0408163	FALSE	230	0.0391304	FALSE	175	0.16	TRUE
10	127197346	-	Pip4k2c	75	0.106667	TRUE	53	0.264151	TRUE	42	0.142857	TRUE
10	127198238	-	Pip4k2c	119	0.12605	TRUE	56	0.0357143	FALSE	36	0.388889	TRUE
10	127199137	-	Pip4k2c	68	0	FALSE	64	0	FALSE	48	0.125	TRUE
10	127199601	-	Pip4k2c	81	0.0123457	FALSE	69	0.0724638	FALSE	47	0.191489	TRUE
10	127211389	-	Pip4k2c	108	0.0277778	FALSE	83	0.156627	TRUE	36	0.583333	TRUE
10	127211453	-	Pip4k2c	123	0.0650407	FALSE	89	0.168539	TRUE	24	0.541667	TRUE
10	127266322	+	Dctn2	29	0.344828	TRUE	17	0.235294	FALSE	18	0	FALSE
10	127266461	+	Dctn2	105	0.285714	TRUE	72	0.375	TRUE	67	0.432836	TRUE
10	127266462	+	Dctn2	106	0.0849057	FALSE	73	0.164384	TRUE	67	0	FALSE
10	127276441	+	Dctn2	377	0.350133	TRUE	414	0.311594	TRUE	107	0.542056	TRUE
10	127276512	+	Dctn2	276	0	FALSE	285	0	FALSE	120	0.116667	TRUE
10	127276749	+	Dctn2	195	0.0205128	FALSE	212	0	FALSE	67	0.119403	TRUE
10	127276805	+	Dctn2	214	0	FALSE	201	0	FALSE	106	0.122642	TRUE
10	127276818	+	Dctn2	200	0.01	FALSE	195	0.0102564	FALSE	105	0.114286	TRUE
10	127277935	+	Dctn2	271	0.143911	TRUE	238	0.134454	TRUE	99	0	FALSE
10	127278180	+	Dctn2	173	0	FALSE	163	0.0122699	FALSE	86	0.151163	TRUE
10	127281525	+	Dctn2	125	0	FALSE	168	0	FALSE	53	0.169811	TRUE
10	127282257	-	Mbd6	39	0	FALSE	41	0.121951	TRUE	0		FALSE
10	127282800	-	Mbd6	111	0.189189	TRUE	114	0.140351	TRUE	0		FALSE
10	127283545	-	Mbd6	105	0.342857	TRUE	124	0.298387	TRUE	0		FALSE
10	127283924	-	Mbd6	40	0.175	TRUE	46	0	FALSE	13	0	FALSE
10	127284099	-	Mbd6	50	0.12	TRUE	43	0.0232558	FALSE	0		FALSE
10	127284390	-	Mbd6	62	0.0645161	FALSE	36	0.166667	TRUE	0		FALSE
10	127284404	-	Mbd6	61	0.163934	TRUE	34	0.176471	TRUE	0		FALSE
10	127284714	-	Mbd6	50	0.24	TRUE	33	0.212121	TRUE	0		FALSE
10	127284819	-	Mbd6	24	0.791667	TRUE	32	0.84375	TRUE	0		FALSE
10	127285862	-	Mbd6	62	0.387097	TRUE	39	0.461538	TRUE	27	0.481481	TRUE
10	127295416	+	Ddit3	217	0.133641	TRUE	206	0.106796	TRUE	154	0.285714	TRUE
10	127295465	+	Ddit3	226	0.0221239	FALSE	129	0.00775194	FALSE	54	0.555556	TRUE
10	127295730	+	Ddit3	208	0.00480769	FALSE	123	0	FALSE	35	0.2	TRUE
10	127297835	-	Mars	61	0.245902	TRUE	76	0.144737	TRUE	13	1	FALSE
10	127299342	-	Mars	76	0.105263	TRUE	92	0.0326087	FALSE	0		FALSE
10	127300490	-	Mars	99	0.363636	TRUE	94	0.265957	TRUE	22	1	TRUE
10	127305525	-	Mars	80	0.0625	FALSE	76	0.210526	TRUE	0		FALSE
10	127305744	-	Mars	76	0.131579	TRUE	85	0.0588235	FALSE	21	0.52381	TRUE
10	127326109	+	Arhgap9	16	0	FALSE	0		FALSE	20	0.55	TRUE
10	127326615	+	Arhgap9	44	0.863636	TRUE	28	0.821429	TRUE	11	1	FALSE
10	127326876	+	Arhgap9	39	0.794872	TRUE	18	0.888889	FALSE	0		FALSE
10	12733981	-	Utrn	49	0	FALSE	30	0.166667	TRUE	0		FALSE
10	127380847	+	R3hdm2	79	0.0379747	FALSE	54	0.037037	FALSE	33	0.212121	TRUE
10	127380906	+	R3hdm2	123	0.121951	TRUE	122	0.0901639	FALSE	36	0	FALSE
10	127380918	+	R3hdm2	145	0.0137931	FALSE	131	0	FALSE	35	0.171429	TRUE
10	127380919	+	R3hdm2	146	0.00684932	FALSE	131	0.00763359	FALSE	36	0.194444	TRUE
10	127458908	+	R3hdm2	204	0.0490196	FALSE	132	0.0454545	FALSE	107	0.196262	TRUE
10	127471861	+	R3hdm2	502	0.0219124	FALSE	476	0.0630252	FALSE	215	0.116279	TRUE
10	127471869	+	R3hdm2	451	0.00443459	FALSE	422	0.00947867	FALSE	226	0.10177	TRUE
10	127471943	+	R3hdm2	499	0.00601202	FALSE	471	0.00212314	FALSE	205	0.117073	TRUE
10	127484935	+	R3hdm2	373	0.0348525	FALSE	362	0.0165746	FALSE	220	0.122727	TRUE
10	127485460	+	R3hdm2	375	0.146667	TRUE	199	0.135678	TRUE	119	0.243697	TRUE
10	127485461	+	R3hdm2	374	0.0962567	FALSE	200	0.145	TRUE	119	0.159664	TRUE
10	127485513	+	R3hdm2	221	0.0497738	FALSE	111	0.036036	FALSE	54	0.222222	TRUE
10	127495165	+	R3hdm2	180	0	FALSE	167	0.0239521	FALSE	54	0.111111	TRUE
10	127498755	+	R3hdm2	228	0.0614035	FALSE	241	0.06639	FALSE	179	0.162011	TRUE
10	127515447	+	Ndufa4l2	0		FALSE	0		FALSE	27	0.777778	TRUE
10	127517744	-	Shmt2	103	0.038835	FALSE	86	0.162791	TRUE	27	0	FALSE
10	127517908	-	Shmt2	317	0.123028	TRUE	368	0.111413	TRUE	159	0.125786	TRUE
10	127518258	-	Shmt2	229	0.532751	TRUE	235	0.502128	TRUE	86	0.569767	TRUE
10	127518473	-	Shmt2	263	0.357414	TRUE	318	0.342767	TRUE	154	0.701299	TRUE
10	127520058	-	Shmt2	155	0.16129	TRUE	168	0.0595238	FALSE	75	0.12	TRUE
10	127520091	-	Shmt2	272	0	FALSE	306	0.0294118	FALSE	87	0.137931	TRUE
10	127520359	-	Shmt2	190	0.00526316	FALSE	275	0	FALSE	34	0.235294	TRUE
10	127520373	-	Shmt2	227	0.0132159	FALSE	310	0.016129	FALSE	99	0.10101	TRUE
10	127520954	-	Shmt2	240	0.0333333	FALSE	285	0.045614	FALSE	133	0.157895	TRUE
10	127521046	-	Shmt2	154	0.0519481	FALSE	223	0.0493274	FALSE	96	0.197917	TRUE
10	127538565	-	Lrp1	116	0.0948276	FALSE	68	0.147059	TRUE	0		FALSE
10	127539286	-	Lrp1	203	0.236453	TRUE	133	0.210526	TRUE	0		FALSE
10	127540978	-	Lrp1	371	0.304582	TRUE	282	0.393617	TRUE	0		FALSE
10	127541061	-	Lrp1	323	0.105263	TRUE	271	0.0848708	FALSE	0		FALSE
10	127542222	-	Lrp1	217	0.0921659	FALSE	197	0.106599	TRUE	0		FALSE
10	127543261	-	Lrp1	269	0.104089	TRUE	213	0.140845	TRUE	0		FALSE
10	127550210	-	Lrp1	377	0.137931	TRUE	343	0.172012	TRUE	15	0	FALSE
10	127553766	-	Lrp1	337	0.106825	TRUE	283	0.130742	TRUE	23	0	FALSE
10	127553866	-	Lrp1	207	0.173913	TRUE	195	0.107692	TRUE	0		FALSE
10	127554296	-	Lrp1	350	0.0771429	FALSE	357	0.103641	TRUE	0		FALSE
10	127560113	-	Lrp1	234	0.606838	TRUE	197	0.553299	TRUE	0		FALSE
10	127569303	-	Lrp1	230	0.0608696	FALSE	117	0.119658	TRUE	0		FALSE
10	127569374	-	Lrp1	101	0.118812	TRUE	81	0.0987654	FALSE	0		FALSE
10	127575076	-	Lrp1	347	0.195965	TRUE	262	0.240458	TRUE	0		FALSE
10	127588178	-	Lrp1	425	0.0658824	FALSE	381	0.107612	TRUE	12	0	FALSE
10	127590646	-	Lrp1	403	0.00248139	FALSE	325	0	FALSE	30	0.466667	TRUE
10	127610366	-	Lrp1	345	0.101449	TRUE	292	0.130137	TRUE	30	0	FALSE
10	127658634	+	Stat6	103	0	FALSE	39	0	FALSE	34	0.470588	TRUE
10	127659651	+	Stat6	200	0	FALSE	108	0.0277778	FALSE	57	0.22807	TRUE
10	127659838	+	Stat6	246	0.178862	TRUE	233	0.248927	TRUE	148	0.614865	TRUE
10	127661510	-	Nab2	129	0.0232558	FALSE	118	0.0677966	FALSE	52	0.557692	TRUE
10	127664282	-	Nab2	295	0.0576271	FALSE	274	0.0547445	FALSE	74	0.162162	TRUE
10	127664304	-	Nab2	289	0.401384	TRUE	295	0.457627	TRUE	108	0.990741	TRUE
10	127664632	-	Nab2	27	0.111111	FALSE	11	0.0909091	FALSE	23	0.391304	TRUE
10	127666607	-	Nab2	16	0.25	FALSE	23	0.26087	TRUE	15	0	FALSE
10	127696470	+	Nemp1	20	0.25	TRUE	18	0.333333	FALSE	0		FALSE
10	127741700	+	Zbtb39	97	0	FALSE	44	0	FALSE	24	0.416667	TRUE
10	127741852	+	Zbtb39	71	0	FALSE	76	0	FALSE	41	0.146341	TRUE
10	127742461	+	Zbtb39	225	0	FALSE	215	0	FALSE	73	0.150685	TRUE
10	127742487	+	Zbtb39	268	0	FALSE	254	0	FALSE	97	0.164948	TRUE
10	127742497	+	Zbtb39	273	0.0769231	FALSE	254	0.110236	TRUE	96	0	FALSE
10	127742554	+	Zbtb39	291	0.00343643	FALSE	236	0.00423729	FALSE	83	0.13253	TRUE
10	127742648	+	Zbtb39	130	0.338462	TRUE	117	0.34188	TRUE	34	0.705882	TRUE
10	127742702	+	Zbtb39	153	0.0392157	FALSE	112	0.125	TRUE	29	0	FALSE
10	127742816	+	Zbtb39	77	0.246753	TRUE	67	0.208955	TRUE	18	0	FALSE
10	127742849	+	Zbtb39	119	0	FALSE	101	0	FALSE	21	0.52381	TRUE
10	127742853	+	Zbtb39	125	0.016	FALSE	105	0.0190476	FALSE	21	0.238095	TRUE
10	127742889	+	Zbtb39	117	0.0854701	FALSE	94	0.0106383	FALSE	40	0.125	TRUE
10	127742904	+	Zbtb39	123	0.0813008	FALSE	92	0.0869565	FALSE	40	0.5	TRUE
10	127745571	+	Zbtb39	47	0.12766	TRUE	32	0.09375	FALSE	0		FALSE
10	128015268	+	Prim1	20	0	FALSE	21	0	FALSE	27	0.296296	TRUE
10	128023829	+	Prim1	164	0.615854	TRUE	155	0.625806	TRUE	58	0.758621	TRUE
10	128059087	+	Ptges3	304	0.0657895	FALSE	182	0.0164835	FALSE	93	0.333333	TRUE
10	128059121	+	Ptges3	1068	0.14794	TRUE	786	0.24173	TRUE	359	0.431755	TRUE
10	128077022	+	Ptges3	181	0	FALSE	140	0	FALSE	97	0.113402	TRUE
10	128084029	+	Atp5b	1640	0.0896341	FALSE	1780	0.0825843	FALSE	607	0.252059	TRUE
10	128086192	+	Atp5b	762	0.0328084	FALSE	711	0.0365682	FALSE	128	0.164062	TRUE
10	128088519	+	Atp5b	809	0.145859	TRUE	827	0.122128	TRUE	378	0.301587	TRUE
10	128089039	+	Atp5b	1140	0.133333	TRUE	1313	0.137091	TRUE	473	0.32981	TRUE
10	128089156	+	Atp5b	1462	0.0998632	FALSE	1591	0.0993086	FALSE	468	0.134615	TRUE
10	128090110	+	Atp5b	1490	0.114765	TRUE	1690	0.113018	TRUE	566	0.238516	TRUE
10	128111043	+	Baz2a	122	0	FALSE	151	0.00662252	FALSE	26	0.538462	TRUE
10	128112618	+	Baz2a	302	0	FALSE	299	0	FALSE	64	0.140625	TRUE
10	128114648	+	Baz2a	152	0.453947	TRUE	134	0.402985	TRUE	0		FALSE
10	128116648	+	Baz2a	378	0.0343915	FALSE	395	0.035443	FALSE	77	0.142857	TRUE
10	128119658	+	Baz2a	453	0.112583	TRUE	412	0.150485	TRUE	63	0	FALSE
10	128119719	+	Baz2a	258	0.24031	TRUE	262	0.274809	TRUE	0		FALSE
10	128123407	+	Baz2a	112	0.151786	TRUE	101	0.148515	TRUE	31	0.677419	TRUE
10	128123459	+	Baz2a	144	0.0486111	FALSE	134	0.0597015	FALSE	31	0.677419	TRUE
10	128123502	+	Baz2a	153	0.150327	TRUE	140	0.114286	TRUE	20	0	FALSE
10	128123851	+	Baz2a	56	0	FALSE	71	0	FALSE	34	0.411765	TRUE
10	128123959	+	Baz2a	240	0	FALSE	246	0	FALSE	48	0.208333	TRUE
10	128124162	+	Baz2a	388	0.0154639	FALSE	457	0.00656455	FALSE	42	0.190476	TRUE
10	128124187	+	Baz2a	309	0.00970874	FALSE	348	0.0229885	FALSE	27	0.296296	TRUE
10	128126060	+	Baz2a	533	0.223265	TRUE	618	0.279935	TRUE	17	0	FALSE
10	128126072	+	Baz2a	440	0.304545	TRUE	490	0.283673	TRUE	18	0	FALSE
10	128126730	+	Baz2a	365	0.0684932	FALSE	432	0.108796	TRUE	23	0.347826	TRUE
10	128127623	+	Baz2a	157	0.33121	TRUE	164	0.439024	TRUE	0		FALSE
10	128128227	+	Baz2a	217	0.327189	TRUE	148	0.398649	TRUE	13	0	FALSE
10	128130506	-	Rbms2	54	0.12963	TRUE	43	0.139535	TRUE	0		FALSE
10	128232130	+	Timeless	43	0.372093	TRUE	48	0.166667	TRUE	31	0.580645	TRUE
10	128232147	+	Timeless	57	0.0701754	FALSE	59	0.254237	TRUE	60	0	FALSE
10	128240462	+	Timeless	257	0.0194553	FALSE	209	0	FALSE	122	0.122951	TRUE
10	128241313	+	Timeless	457	0.0678337	FALSE	354	0.129944	TRUE	222	0.157658	TRUE
10	128241701	+	Timeless	343	0	FALSE	274	0	FALSE	228	0.105263	TRUE
10	128243216	+	Timeless	260	0.00769231	FALSE	245	0.0408163	FALSE	159	0.132075	TRUE
10	128244285	+	Timeless	425	0.0682353	FALSE	433	0.0715935	FALSE	308	0.217532	TRUE
10	128247594	+	Timeless	228	0.00438596	FALSE	213	0.0140845	FALSE	208	0.139423	TRUE
10	128247636	+	Timeless	170	0	FALSE	122	0.0163934	FALSE	119	0.117647	TRUE
10	128248470	+	Timeless	449	0.33853	TRUE	354	0.457627	TRUE	282	0.35461	TRUE
10	128248482	+	Timeless	422	0.315166	TRUE	339	0.421829	TRUE	296	0.375	TRUE
10	128249415	+	Timeless	303	0	FALSE	206	0	FALSE	132	0.113636	TRUE
10	128249761	+	Timeless	390	0.0717949	FALSE	318	0.125786	TRUE	276	0.0398551	FALSE
10	128250800	+	Timeless	448	0.0111607	FALSE	400	0.01	FALSE	359	0.116992	TRUE
10	128278795	+	Stat2	67	0.104478	TRUE	52	0.0961538	FALSE	25	0	FALSE
10	128281090	+	Stat2	51	0.0392157	FALSE	49	0.102041	TRUE	19	0	FALSE
10	128283314	+	Stat2	34	0.0882353	FALSE	30	0.166667	TRUE	0		FALSE
10	128283579	+	Stat2	19	0.789474	FALSE	21	0.857143	TRUE	13	0.769231	FALSE
10	128284975	+	Stat2	55	0.545455	TRUE	64	0.828125	TRUE	30	0.166667	TRUE
10	128290541	+	Stat2	48	0.208333	TRUE	52	0.192308	TRUE	11	0	FALSE
10	128291412	+	Stat2	24	0.0416667	FALSE	32	0.03125	FALSE	35	0.257143	TRUE
10	128308348	+	Pan2	383	0.0261097	FALSE	280	0.0357143	FALSE	81	0.123457	TRUE
10	128310274	+	Pan2	274	0	FALSE	248	0	FALSE	88	0.113636	TRUE
10	128310407	+	Pan2	273	0.014652	FALSE	279	0.0681004	FALSE	91	0.164835	TRUE
10	128312970	+	Pan2	236	0.00847458	FALSE	175	0.0114286	FALSE	73	0.150685	TRUE
10	128313876	+	Pan2	270	0	FALSE	193	0.0207254	FALSE	59	0.305085	TRUE
10	128315651	+	Pan2	516	0.232558	TRUE	433	0.224018	TRUE	137	0.0218978	FALSE
10	128317941	+	Pan2	482	0.0145228	FALSE	442	0.0226244	FALSE	130	0.1	TRUE
10	128321115	+	Pan2	454	0.00881057	FALSE	422	0.00236967	FALSE	46	0.26087	TRUE
10	128321163	+	Pan2	426	0.0446009	FALSE	398	0.0703518	FALSE	64	0.109375	TRUE
10	128321203	+	Pan2	192	0.00520833	FALSE	200	0.015	FALSE	45	0.222222	TRUE
10	128322750	+	Cnpy2	74	0.027027	FALSE	70	0.0142857	FALSE	49	0.163265	TRUE
10	128337852	+	Cs	124	0	FALSE	80	0	FALSE	46	0.152174	TRUE
10	128353193	+	Cs	1023	0.0361681	FALSE	1126	0.0657194	FALSE	674	0.123145	TRUE
10	128353194	+	Cs	1102	0.0263158	FALSE	1178	0.040747	FALSE	731	0.124487	TRUE
10	128358396	+	Cs	896	0.308036	TRUE	1023	0.307918	TRUE	602	0.604651	TRUE
10	128359445	+	Cs	1544	0.0433938	FALSE	1479	0.0676133	FALSE	1020	0.112745	TRUE
10	128360094	+	Cs	1210	0.0950413	FALSE	753	0.112882	TRUE	396	0.143939	TRUE
10	128360981	+	Cs	1543	0.0486066	FALSE	1434	0.105997	TRUE	647	0.0880989	FALSE
10	128361025	+	Cs	1615	0.0551084	FALSE	1616	0.0569307	FALSE	852	0.118545	TRUE
10	128361846	+	Cs	126	0.0714286	FALSE	130	0.0769231	FALSE	58	0.224138	TRUE
10	128362033	+	Cs	195	0.0871795	FALSE	237	0.0843882	FALSE	157	0.11465	TRUE
10	128368025	-	Coq10a	43	0.0232558	FALSE	49	0.142857	TRUE	0		FALSE
10	128368042	-	Coq10a	40	0.025	FALSE	44	0.159091	TRUE	0		FALSE
10	128377154	+	Ankrd52	69	0.15942	TRUE	49	0.163265	TRUE	13	0	FALSE
10	128383586	+	Ankrd52	200	0.12	TRUE	158	0.113924	TRUE	34	0.323529	TRUE
10	128383632	+	Ankrd52	172	0.0116279	FALSE	146	0.0136986	FALSE	28	0.464286	TRUE
10	128383794	+	Ankrd52	150	0.04	FALSE	105	0.0571429	FALSE	29	0.172414	TRUE
10	128387678	+	Ankrd52	181	0	FALSE	194	0	FALSE	32	0.375	TRUE
10	128390559	+	Ankrd52	85	0.576471	TRUE	88	0.568182	TRUE	0		FALSE
10	128393652	+	Ankrd52	62	0.112903	TRUE	70	0.2	TRUE	0		FALSE
10	128409284	-	Nabp2	173	0.34104	TRUE	214	0.378505	TRUE	216	0.532407	TRUE
10	128411740	+	Rnf41	87	0.16092	TRUE	41	0.365854	TRUE	55	0.509091	TRUE
10	128411741	+	Rnf41	85	0	FALSE	40	0	FALSE	56	0.25	TRUE
10	128411807	+	Rnf41	198	0	FALSE	139	0	FALSE	133	0.112782	TRUE
10	128428594	+	Rnf41	263	0.0304183	FALSE	185	0.00540541	FALSE	119	0.403361	TRUE
10	128480363	+	Smarcc2	63	0.428571	TRUE	54	0.222222	TRUE	20	1	TRUE
10	128481766	+	Smarcc2	24	0.0833333	FALSE	31	0.16129	TRUE	0		FALSE
10	128482199	+	Smarcc2	165	0.00606061	FALSE	188	0	FALSE	41	0.195122	TRUE
10	128482330	+	Smarcc2	154	0.331169	TRUE	179	0.368715	TRUE	57	0.859649	TRUE
10	128482744	+	Smarcc2	92	0.130435	TRUE	83	0.108434	TRUE	22	0	FALSE
10	128482768	+	Smarcc2	82	0.219512	TRUE	82	0.256098	TRUE	22	0	FALSE
10	128483263	+	Smarcc2	145	0.0344828	FALSE	193	0.11399	TRUE	64	0	FALSE
10	128483598	+	Smarcc2	120	0.125	TRUE	159	0.194969	TRUE	46	0.152174	TRUE
10	128485644	+	Smarcc2	215	0	FALSE	239	0	FALSE	69	0.130435	TRUE
10	128488323	+	Smarcc2	27	0.222222	TRUE	36	0.194444	TRUE	0		FALSE
10	128511534	-	Esyt1	407	0.02457	FALSE	410	0.0585366	FALSE	142	0.112676	TRUE
10	128511538	-	Esyt1	414	0.164251	TRUE	402	0.206468	TRUE	142	0.387324	TRUE
10	128512199	-	Esyt1	261	0.448276	TRUE	222	0.454955	TRUE	63	0.47619	TRUE
10	128512354	-	Esyt1	266	0	FALSE	251	0	FALSE	66	0.151515	TRUE
10	128515707	-	Esyt1	160	0.04375	FALSE	157	0.044586	FALSE	62	0.193548	TRUE
10	128515719	-	Esyt1	182	0.192308	TRUE	184	0.282609	TRUE	60	0.683333	TRUE
10	128516216	-	Esyt1	388	0.0876289	FALSE	431	0.106729	TRUE	147	0.22449	TRUE
10	128516234	-	Esyt1	324	0.126543	TRUE	362	0.162983	TRUE	166	0.307229	TRUE
10	128516992	-	Esyt1	486	0.0987654	FALSE	519	0.088632	FALSE	230	0.126087	TRUE
10	128517021	-	Esyt1	366	0.0163934	FALSE	405	0.0469136	FALSE	160	0.1	TRUE
10	128517316	-	Esyt1	283	0.0424028	FALSE	315	0.0380952	FALSE	58	0.12069	TRUE
10	128517684	-	Esyt1	200	0.03	FALSE	165	0.00606061	FALSE	53	0.301887	TRUE
10	128518946	-	Esyt1	398	0.130653	TRUE	367	0.0762943	FALSE	130	0.153846	TRUE
10	128519439	-	Esyt1	281	0.0676157	FALSE	220	0.0863636	FALSE	89	0.224719	TRUE
10	128519464	-	Esyt1	275	0.0109091	FALSE	221	0.0316742	FALSE	108	0.185185	TRUE
10	128519505	-	Esyt1	194	0.108247	TRUE	163	0.0981595	FALSE	73	0.191781	TRUE
10	128520738	-	Esyt1	559	0.0286225	FALSE	519	0.026975	FALSE	189	0.15873	TRUE
10	128522480	-	Esyt1	336	0.21131	TRUE	335	0.283582	TRUE	154	0.38961	TRUE
10	128525504	-	Esyt1	327	0.0030581	FALSE	315	0.0031746	FALSE	135	0.111111	TRUE
10	128525521	-	Esyt1	308	0.100649	TRUE	292	0.133562	TRUE	128	0.0546875	FALSE
10	128525605	-	Esyt1	148	0.108108	TRUE	113	0.150442	TRUE	34	0.0294118	FALSE
10	128525623	-	Esyt1	127	0.283465	TRUE	96	0.208333	TRUE	18	0.666667	FALSE
10	128525749	-	Esyt1	68	0.117647	TRUE	62	0.0967742	FALSE	33	0	FALSE
10	128525761	-	Esyt1	62	0.209677	TRUE	57	0.280702	TRUE	33	0	FALSE
10	128544818	-	Zc3h10	70	0	FALSE	29	0	FALSE	33	0.151515	TRUE
10	128558077	-	Pa2g4	62	0.0806452	FALSE	36	0.222222	TRUE	0		FALSE
10	128559240	-	Pa2g4	226	0.234513	TRUE	281	0.33452	TRUE	34	0.764706	TRUE
10	128560682	-	Pa2g4	579	0	FALSE	599	0	FALSE	76	0.118421	TRUE
10	128562838	-	Pa2g4	436	0.00229358	FALSE	424	0	FALSE	93	0.107527	TRUE
10	128565823	-	Pa2g4	590	0.0881356	FALSE	651	0.119816	TRUE	24	0.25	TRUE
10	128571327	-	Erbb3	0		FALSE	22	0.227273	TRUE	0		FALSE
10	128572151	-	Erbb3	0		FALSE	0		FALSE	29	0.586207	TRUE
10	128631867	-	Ikzf4	51	0.0588235	FALSE	29	0.241379	TRUE	36	0	FALSE
10	128631997	-	Ikzf4	130	0	FALSE	91	0.021978	FALSE	86	0.162791	TRUE
10	128632017	-	Ikzf4	123	0	FALSE	102	0	FALSE	67	0.19403	TRUE
10	128632613	-	Ikzf4	135	0.0888889	FALSE	89	0.11236	TRUE	0		FALSE
10	128634105	-	Ikzf4	63	0.015873	FALSE	59	0.0169492	FALSE	34	0.382353	TRUE
10	128634162	-	Ikzf4	97	0.0206186	FALSE	98	0.0204082	FALSE	62	0.177419	TRUE
10	128634461	-	Ikzf4	71	0.056338	FALSE	55	0.145455	TRUE	26	0.653846	TRUE
10	128634569	-	Ikzf4	130	0.0461538	FALSE	104	0.125	TRUE	60	0	FALSE
10	128641245	-	Ikzf4	249	0.00803213	FALSE	225	0.0222222	FALSE	89	0.123596	TRUE
10	128642679	-	Ikzf4	65	0	FALSE	50	0	FALSE	56	0.142857	TRUE
10	128670737	-	Suox	61	0.147541	TRUE	51	0.196078	TRUE	54	0.333333	TRUE
10	128670894	-	Suox	37	0.027027	FALSE	36	0.0833333	FALSE	37	0.162162	TRUE
10	128671124	-	Suox	36	0.0555556	FALSE	41	0.195122	TRUE	0		FALSE
10	128677877	-	Rab5b	132	0	FALSE	113	0	FALSE	70	0.128571	TRUE
10	128677921	-	Rab5b	127	0	FALSE	111	0	FALSE	51	0.137255	TRUE
10	128678362	-	Rab5b	71	0.126761	TRUE	66	0.181818	TRUE	15	1	FALSE
10	128678761	-	Rab5b	91	0.0659341	FALSE	62	0.177419	TRUE	0		FALSE
10	128678822	-	Rab5b	126	0.015873	FALSE	93	0.0322581	FALSE	38	0.236842	TRUE
10	128683280	-	Rab5b	136	0.0588235	FALSE	106	0.0471698	FALSE	58	0.431034	TRUE
10	128699625	-	Cdk2	179	0.139665	TRUE	168	0.208333	TRUE	72	0.194444	TRUE
10	128699667	-	Cdk2	159	0.0880503	FALSE	145	0.17931	TRUE	70	0	FALSE
10	128702476	-	Cdk2	47	0.0851064	FALSE	37	0.162162	TRUE	0		FALSE
10	128704759	-	Cdk2	157	0.356688	TRUE	133	0.548872	TRUE	74	0.783784	TRUE
10	128704845	-	Cdk2	99	0.30303	TRUE	110	0.381818	TRUE	59	0.508475	TRUE
10	128704925	-	Cdk2	56	0	FALSE	63	0.031746	FALSE	29	0.275862	TRUE
10	128802074	-	Tmem198b	11	0.181818	FALSE	31	0.16129	TRUE	0		FALSE
10	128806802	+	Dnajc14	419	0.00238663	FALSE	372	0.00806452	FALSE	92	0.108696	TRUE
10	128806864	+	Dnajc14	416	0	FALSE	448	0	FALSE	108	0.101852	TRUE
10	128807041	+	Dnajc14	179	0.0111732	FALSE	191	0.0209424	FALSE	46	0.282609	TRUE
10	128807467	+	Dnajc14	349	0.017192	FALSE	318	0.0377358	FALSE	83	0.192771	TRUE
10	128817206	+	Dnajc14	566	0.0671378	FALSE	427	0.119438	TRUE	342	0.0409357	FALSE
10	128817443	+	Dnajc14	331	0.0151057	FALSE	295	0.0271186	FALSE	118	0.135593	TRUE
10	128920660	-	Rdh5	268	0.0895522	FALSE	163	0.116564	TRUE	55	0.345455	TRUE
10	13008570	+	Sf3b5	726	0.172176	TRUE	649	0.231125	TRUE	112	0.464286	TRUE
10	13009057	+	Sf3b5	933	0.105038	TRUE	786	0.12341	TRUE	195	0.102564	TRUE
10	13127406	+	Plagl1	61	0.0491803	FALSE	83	0.120482	TRUE	34	1	TRUE
10	13192153	-	Ltv1	289	0.15917	TRUE	281	0.192171	TRUE	89	0.123596	TRUE
10	13531277	-	Pex3	51	0.0196078	FALSE	52	0.0192308	FALSE	85	0.129412	TRUE
10	13542703	-	Pex3	127	0	FALSE	99	0	FALSE	32	0.21875	TRUE
10	13552980	-	Pex3	120	0.391667	TRUE	152	0.473684	TRUE	56	0.5	TRUE
10	13647677	-	Aig1	141	0.106383	TRUE	114	0.0789474	FALSE	192	0.114583	TRUE
10	14127668	+	Hivep2	45	0	FALSE	40	0	FALSE	46	0.26087	TRUE
10	14132365	+	Hivep2	53	0	FALSE	35	0.142857	TRUE	0		FALSE
10	14655554	-	Vta1	345	0.136232	TRUE	233	0.253219	TRUE	197	0.360406	TRUE
10	14655595	-	Vta1	408	0.296569	TRUE	342	0.374269	TRUE	236	0.364407	TRUE
10	14655827	-	Vta1	573	0.061082	FALSE	588	0.047619	FALSE	338	0.130178	TRUE
10	14655837	-	Vta1	521	0.117083	TRUE	525	0.112381	TRUE	356	0.294944	TRUE
10	14661102	-	Vta1	372	0.182796	TRUE	376	0.140957	TRUE	343	0.163265	TRUE
10	17723363	+	Cited2	174	0.247126	TRUE	218	0.229358	TRUE	790	0.379747	TRUE
10	17724182	+	Cited2	51	0.196078	TRUE	52	0.269231	TRUE	319	0.322884	TRUE
10	17724517	+	Cited2	116	0.146552	TRUE	142	0.112676	TRUE	567	0.188713	TRUE
10	17901395	-	Heca	96	0.0833333	FALSE	68	0.161765	TRUE	40	0.775	TRUE
10	17901426	-	Heca	115	0.026087	FALSE	69	0.144928	TRUE	42	0	FALSE
10	17947889	-	Heca	12	0	FALSE	19	0	FALSE	64	0.171875	TRUE
10	17947919	-	Heca	16	0.1875	FALSE	19	0.157895	FALSE	61	0.311475	TRUE
10	18056058	+	Reps1	463	0.0475162	FALSE	361	0.0637119	FALSE	185	0.124324	TRUE
10	18089536	+	Reps1	248	0.0120968	FALSE	177	0.0112994	FALSE	72	0.125	TRUE
10	18092947	+	Reps1	161	0.68323	TRUE	172	0.837209	TRUE	33	1	TRUE
10	18094417	+	Reps1	346	0.0260116	FALSE	252	0.0277778	FALSE	74	0.256757	TRUE
10	18096331	+	Reps1	481	0.049896	FALSE	553	0.0614828	FALSE	380	0.1	TRUE
10	18114456	+	Reps1	166	0.259036	TRUE	135	0.318519	TRUE	74	0.824324	TRUE
10	18118978	+	Reps1	72	0.0277778	FALSE	64	0.015625	FALSE	70	0.2	TRUE
10	18121217	+	Reps1	126	0.0238095	FALSE	89	0.0449438	FALSE	84	0.25	TRUE
10	18218046	-	Ccdc28a	90	0.2	TRUE	42	0.238095	TRUE	22	0.409091	TRUE
10	18219503	-	Ccdc28a	101	0.148515	TRUE	74	0.202703	TRUE	55	0.418182	TRUE
10	18319161	+	Nhsl1	159	0.352201	TRUE	192	0.432292	TRUE	37	1	TRUE
10	18472964	+	Nhsl1	325	0.04	FALSE	331	0.0271903	FALSE	50	0.14	TRUE
10	18511585	+	Nhsl1	156	0.0128205	FALSE	112	0.0267857	FALSE	51	0.196078	TRUE
10	18523905	+	Nhsl1	387	0.00516796	FALSE	438	0.0114155	FALSE	35	0.257143	TRUE
10	18524725	+	Nhsl1	69	0.130435	TRUE	18	0.388889	FALSE	20	0.55	TRUE
10	18526741	+	Nhsl1	267	0.183521	TRUE	277	0.184116	TRUE	42	0.119048	TRUE
10	18526824	+	Nhsl1	380	0.173684	TRUE	410	0.185366	TRUE	15	0	FALSE
10	18531709	+	Nhsl1	415	0.0554217	FALSE	342	0.0877193	FALSE	25	0.72	TRUE
10	18531823	+	Nhsl1	440	0.0454545	FALSE	455	0.0307692	FALSE	41	0.170732	TRUE
10	18531886	+	Nhsl1	304	0.0822368	FALSE	299	0.120401	TRUE	28	0	FALSE
10	18532102	+	Nhsl1	204	0.132353	TRUE	172	0.180233	TRUE	0		FALSE
10	18591207	-	Arfgef3	89	0.292135	TRUE	56	0.267857	TRUE	0		FALSE
10	18591559	-	Arfgef3	87	0.183908	TRUE	44	0.318182	TRUE	13	0	FALSE
10	18591598	-	Arfgef3	90	0.0111111	FALSE	45	0.111111	TRUE	13	0	FALSE
10	18592241	-	Arfgef3	43	0.139535	TRUE	24	0.0416667	FALSE	0		FALSE
10	18599236	-	Arfgef3	104	0.153846	TRUE	62	0.0806452	FALSE	0		FALSE
10	18613190	-	Arfgef3	112	0.0625	FALSE	77	0.155844	TRUE	14	0	FALSE
10	18613230	-	Arfgef3	140	0.135714	TRUE	104	0.259615	TRUE	20	0.7	TRUE
10	18616918	-	Arfgef3	92	0.315217	TRUE	73	0.205479	TRUE	0		FALSE
10	18621128	-	Arfgef3	90	0.0444444	FALSE	47	0.106383	TRUE	0		FALSE
10	18634913	-	Arfgef3	221	0.0316742	FALSE	211	0.028436	FALSE	57	0.22807	TRUE
10	18635728	-	Arfgef3	175	0	FALSE	152	0	FALSE	34	0.294118	TRUE
10	18646269	-	Arfgef3	125	0.048	FALSE	71	0.084507	FALSE	34	0.323529	TRUE
10	18646356	-	Arfgef3	185	0.00540541	FALSE	138	0	FALSE	44	0.204545	TRUE
10	18646501	-	Arfgef3	156	0.0320513	FALSE	94	0.0638298	FALSE	33	0.242424	TRUE
10	18654233	-	Arfgef3	36	0.277778	TRUE	27	0.333333	TRUE	0		FALSE
10	18743713	-	Arfgef3	133	0.037594	FALSE	108	0.0277778	FALSE	41	0.219512	TRUE
10	18743714	-	Arfgef3	132	0.0833333	FALSE	111	0.126126	TRUE	41	0.170732	TRUE
10	18743765	-	Arfgef3	72	0	FALSE	78	0	FALSE	35	0.257143	TRUE
10	18743780	-	Arfgef3	57	0	FALSE	68	0	FALSE	28	0.285714	TRUE
10	18743833	-	Arfgef3	40	0.15	TRUE	51	0.176471	TRUE	19	0.526316	FALSE
10	18743863	-	Arfgef3	42	0	FALSE	49	0	FALSE	38	0.263158	TRUE
10	19860866	-	Pex7	82	0.256098	TRUE	55	0.363636	TRUE	31	0.225806	TRUE
10	19887072	-	Pex7	192	0.00520833	FALSE	132	0.0151515	FALSE	99	0.292929	TRUE
10	19888726	-	Pex7	347	0.106628	TRUE	303	0.0627063	FALSE	151	0.0662252	FALSE
10	19904592	-	Pex7	285	0.0526316	FALSE	245	0.0734694	FALSE	65	0.184615	TRUE
10	19907461	-	Pex7	283	0.00706714	FALSE	153	0.00653595	FALSE	27	0.222222	TRUE
10	19907568	-	Pex7	224	0.03125	FALSE	158	0.0949367	FALSE	70	0.171429	TRUE
10	19907588	-	Pex7	163	0	FALSE	113	0	FALSE	41	0.414634	TRUE
10	19934544	+	Map3k5	113	0.115044	TRUE	107	0.214953	TRUE	71	0.323944	TRUE
10	19934545	+	Map3k5	114	0.192982	TRUE	105	0.209524	TRUE	71	0.197183	TRUE
10	19934578	+	Map3k5	125	0.064	FALSE	121	0.0495868	FALSE	62	0.16129	TRUE
10	19934881	+	Map3k5	78	0.179487	TRUE	76	0.315789	TRUE	22	0.363636	TRUE
10	19935022	+	Map3k5	154	0.103896	TRUE	113	0.141593	TRUE	12	0	FALSE
10	20024968	+	Map3k5	550	0.0127273	FALSE	438	0.0410959	FALSE	151	0.145695	TRUE
10	20046410	+	Map3k5	319	0	FALSE	173	0.00578035	FALSE	52	0.326923	TRUE
10	20099627	+	Map3k5	89	0.235955	TRUE	75	0.2	TRUE	13	0.153846	FALSE
10	20110748	+	Map3k5	274	0.379562	TRUE	255	0.427451	TRUE	11	1	FALSE
10	20132039	+	Map3k5	298	0.171141	TRUE	288	0.284722	TRUE	17	0	FALSE
10	20132041	+	Map3k5	298	0.701342	TRUE	275	0.752727	TRUE	16	0.5625	FALSE
10	20148595	+	Map7	41	0.780488	TRUE	33	0.818182	TRUE	0		FALSE
10	20261982	+	Map7	278	0.00719424	FALSE	234	0	FALSE	28	0.464286	TRUE
10	20266784	+	Map7	180	0.0111111	FALSE	167	0.0239521	FALSE	26	0.423077	TRUE
10	20281275	+	Map7	134	0.0746269	FALSE	83	0.13253	TRUE	0		FALSE
10	20347842	+	Mtfr2	61	0.0491803	FALSE	51	0.0196078	FALSE	20	0.35	TRUE
10	20357325	+	Mtfr2	268	0	FALSE	259	0	FALSE	101	0.118812	TRUE
10	20357581	+	Mtfr2	692	0.017341	FALSE	638	0.023511	FALSE	400	0.105	TRUE
10	21341818	+	Hbs1l	105	0	FALSE	92	0	FALSE	30	0.533333	TRUE
10	21342546	+	Hbs1l	217	0.0184332	FALSE	175	0.0342857	FALSE	40	0.125	TRUE
10	21347337	+	Hbs1l	229	0.0611354	FALSE	189	0.126984	TRUE	50	0.12	TRUE
10	22213253	+	Gm26581	192	0.151042	TRUE	181	0.270718	TRUE	54	0.685185	TRUE
10	22213719	+	Gm26581	26	0.230769	TRUE	38	0.473684	TRUE	0		FALSE
10	22403949	+	Gm10825	23	0.26087	TRUE	29	0.448276	TRUE	0		FALSE
10	22664523	+	Slc2a12	30	0	FALSE	28	0.107143	FALSE	43	0.232558	TRUE
10	22702176	+	Slc2a12	40	0	FALSE	45	0.0222222	FALSE	43	0.255814	TRUE
10	22704722	-	Tbpl1	23	0.304348	TRUE	26	0.153846	FALSE	0		FALSE
10	23785946	-	Rps12	129	0.155039	TRUE	135	0.125926	TRUE	36	0.194444	TRUE
10	24187731	+	Stx7	86	0.569767	TRUE	108	0.5	TRUE	33	1	TRUE
10	24879680	+	Med23	106	0.0471698	FALSE	111	0.045045	FALSE	61	0.131148	TRUE
10	24897259	+	Med23	137	0.0291971	FALSE	127	0.110236	TRUE	84	0.392857	TRUE
10	24902028	+	Med23	165	0.00606061	FALSE	216	0.00462963	FALSE	87	0.16092	TRUE
10	24903779	+	Med23	86	0.0465116	FALSE	69	0.15942	TRUE	104	0.230769	TRUE
10	24904418	+	Med23	73	0.0410959	FALSE	62	0	FALSE	39	0.128205	TRUE
10	24905992	+	Med23	296	0.358108	TRUE	316	0.471519	TRUE	154	0.487013	TRUE
10	24907995	+	Med23	292	0.0856164	FALSE	326	0.113497	TRUE	234	0.25641	TRUE
10	24909892	+	Med23	270	0	FALSE	243	0	FALSE	134	0.11194	TRUE
10	24912795	+	Med23	324	0.0895062	FALSE	326	0.187117	TRUE	186	0.145161	TRUE
10	25297041	-	Akap7	21	0.142857	FALSE	34	0.147059	TRUE	49	0	FALSE
10	25297043	-	Akap7	19	0	FALSE	34	0.205882	TRUE	44	0	FALSE
10	25359935	+	Epb41l2	138	0.144928	TRUE	157	0.133758	TRUE	150	0.166667	TRUE
10	25473079	+	Epb41l2	381	0	FALSE	294	0	FALSE	122	0.106557	TRUE
10	25522945	+	Epb41l2	77	0.038961	FALSE	60	0.316667	TRUE	0		FALSE
10	26279941	-	L3mbtl3	23	0.0434783	FALSE	59	0.101695	TRUE	16	1	FALSE
10	26280230	-	L3mbtl3	20	0	FALSE	35	0	FALSE	26	0.346154	TRUE
10	26280287	-	L3mbtl3	24	0	FALSE	47	0	FALSE	25	0.2	TRUE
10	26302674	-	L3mbtl3	33	0	FALSE	58	0	FALSE	28	0.214286	TRUE
10	26984461	-	Lama2	213	0.150235	TRUE	117	0.162393	TRUE	13	1	FALSE
10	27050317	-	Lama2	66	0.151515	TRUE	51	0.352941	TRUE	0		FALSE
10	27054612	-	Lama2	140	0.0714286	FALSE	97	0.103093	TRUE	0		FALSE
10	27054633	-	Lama2	130	0.176923	TRUE	77	0.103896	TRUE	0		FALSE
10	27101381	-	Lama2	164	0.207317	TRUE	112	0.160714	TRUE	10	0	FALSE
10	27138874	-	Lama2	190	0.0736842	FALSE	100	0.1	TRUE	0		FALSE
10	27164950	-	Lama2	150	0.12	TRUE	45	0.0222222	FALSE	0		FALSE
10	27189187	-	Lama2	395	0.187342	TRUE	179	0.312849	TRUE	0		FALSE
10	27190671	-	Lama2	149	0.107383	TRUE	115	0.0782609	FALSE	0		FALSE
10	27197365	-	Lama2	224	0	FALSE	129	0.00775194	FALSE	22	0.454545	TRUE
10	27197417	-	Lama2	219	0.146119	TRUE	139	0.100719	TRUE	22	0	FALSE
10	27324614	-	Lama2	184	0.157609	TRUE	55	0.0909091	FALSE	27	0	FALSE
10	27328119	-	Lama2	130	0.146154	TRUE	98	0.326531	TRUE	30	0	FALSE
10	27366119	-	Lama2	111	0.0630631	FALSE	61	0.163934	TRUE	28	0.785714	TRUE
10	27616727	-	Lama2	354	0.121469	TRUE	233	0.184549	TRUE	29	0	FALSE
10	27616770	-	Lama2	332	0	FALSE	233	0	FALSE	87	0.183908	TRUE
10	27616847	-	Lama2	106	0.0566038	FALSE	79	0.101266	TRUE	74	0.175676	TRUE
10	29030170	+	Gm9824	209	0.0143541	FALSE	178	0.0561798	FALSE	152	0.203947	TRUE
10	29030236	+	Gm9824	459	0.0653595	FALSE	378	0.0925926	FALSE	237	0.177215	TRUE
10	29030338	+	Gm9824	129	0	FALSE	79	0	FALSE	52	0.115385	TRUE
10	29030370	+	Gm9824	80	0.075	FALSE	49	0.163265	TRUE	20	0	FALSE
10	29030574	+	Gm9824	393	0.386768	TRUE	291	0.498282	TRUE	199	0.507538	TRUE
10	29030681	+	Gm9824	100	0.28	TRUE	80	0.2875	TRUE	157	0.649682	TRUE
10	29347634	-	Rnf146	353	0.0254958	FALSE	362	0.0220994	FALSE	73	0.178082	TRUE
10	30200442	-	Cenpw	207	0.15942	TRUE	145	0.117241	TRUE	105	0.285714	TRUE
10	30558979	-	Trmt11	73	0.0684932	FALSE	42	0.0714286	FALSE	25	0.2	TRUE
10	30618319	-	Hint3	80	0	FALSE	37	0.135135	TRUE	0		FALSE
10	30618326	-	Hint3	87	0.701149	TRUE	38	0.526316	TRUE	0		FALSE
10	30618418	-	Hint3	54	0.296296	TRUE	25	0.4	TRUE	0		FALSE
10	30691145	-	Ncoa7	43	0	FALSE	59	0	FALSE	27	0.481481	TRUE
10	30837523	-	Hey2	28	0.5	TRUE	24	0.291667	TRUE	29	1	TRUE
10	31314628	+	Hddc2	102	0	FALSE	124	0	FALSE	102	0.107843	TRUE
10	31328093	+	Hddc2	33	0	FALSE	40	0	FALSE	64	0.1875	TRUE
10	33528400	-	Clvs2	310	0.0387097	FALSE	211	0.0616114	FALSE	129	0.372093	TRUE
10	33622619	-	Clvs2	394	0.314721	TRUE	327	0.366972	TRUE	163	0.588957	TRUE
10	33622641	-	Clvs2	451	0.0177384	FALSE	344	0.0232558	FALSE	213	0.164319	TRUE
10	33622962	-	Clvs2	402	0.121891	TRUE	345	0.194203	TRUE	287	0.299652	TRUE
10	33624138	-	Clvs2	379	0.306069	TRUE	203	0.389163	TRUE	90	0.711111	TRUE
10	33624313	-	Clvs2	212	0.00471698	FALSE	171	0.0526316	FALSE	84	0.214286	TRUE
10	33624380	-	Clvs2	214	0	FALSE	185	0.0540541	FALSE	60	0.116667	TRUE
10	33624675	-	Clvs2	19	0	FALSE	32	0	FALSE	38	0.289474	TRUE
10	33949798	-	Zufsp	161	0.161491	TRUE	88	0.25	TRUE	71	0.112676	TRUE
10	34019409	-	Rwdd1	297	0.023569	FALSE	268	0.0223881	FALSE	106	0.141509	TRUE
10	34153773	-	Dse	117	0.196581	TRUE	82	0.219512	TRUE	0		FALSE
10	34155994	-	Dse	216	0	FALSE	124	0	FALSE	23	0.521739	TRUE
10	34162739	-	Dse	127	0	FALSE	116	0	FALSE	28	0.25	TRUE
10	34162886	-	Dse	177	0.0225989	FALSE	171	0.0584795	FALSE	51	0.235294	TRUE
10	34184157	-	Dse	307	0	FALSE	291	0	FALSE	70	0.171429	TRUE
10	34207136	-	Dse	172	0.215116	TRUE	213	0.305164	TRUE	50	0.34	TRUE
10	34282451	+	Tspyl1	349	0.0916905	FALSE	346	0.118497	TRUE	21	0	FALSE
10	34282491	+	Tspyl1	441	0.0566893	FALSE	451	0.0864745	FALSE	29	0.310345	TRUE
10	34282515	+	Tspyl1	508	0.00393701	FALSE	534	0.0168539	FALSE	47	0.191489	TRUE
10	34282575	+	Tspyl1	632	0.238924	TRUE	693	0.366522	TRUE	119	0.285714	TRUE
10	34282699	+	Tspyl1	458	0.0283843	FALSE	429	0.044289	FALSE	89	0.11236	TRUE
10	34282759	+	Tspyl1	359	0.0278552	FALSE	299	0.0100334	FALSE	97	0.103093	TRUE
10	34283025	+	Tspyl1	560	0.0142857	FALSE	444	0.00225225	FALSE	92	0.206522	TRUE
10	34298123	+	Tspyl4	262	0.0229008	FALSE	162	0.0679012	FALSE	131	0.251908	TRUE
10	34298147	+	Tspyl4	255	0.184314	TRUE	153	0.20915	TRUE	91	0.296703	TRUE
10	34298453	+	Tspyl4	99	0.313131	TRUE	116	0.439655	TRUE	84	0.369048	TRUE
10	34298489	+	Tspyl4	64	0.90625	TRUE	48	0.833333	TRUE	77	1	TRUE
10	34298666	+	Tspyl4	146	0.130137	TRUE	123	0.268293	TRUE	80	0.5625	TRUE
10	34299547	+	Tspyl4	70	0.0571429	FALSE	36	0.111111	FALSE	90	0.233333	TRUE
10	34299552	+	Tspyl4	70	0	FALSE	37	0	FALSE	91	0.241758	TRUE
10	34299675	+	Tspyl4	29	0	FALSE	38	0	FALSE	36	0.166667	TRUE
10	34300426	+	Tspyl4	109	0.541284	TRUE	85	0.588235	TRUE	90	0.644444	TRUE
10	34313661	-	Nt5dc1	108	0.0277778	FALSE	101	0.0990099	FALSE	21	0.238095	TRUE
10	34324441	-	Nt5dc1	27	0	FALSE	28	0	FALSE	29	0.206897	TRUE
10	34324446	-	Nt5dc1	30	0	FALSE	28	0	FALSE	32	0.1875	TRUE
10	34403653	-	Nt5dc1	118	0.508475	TRUE	72	0.513889	TRUE	57	1	TRUE
10	36507083	+	Hs3st5	81	0.037037	FALSE	85	0.0117647	FALSE	92	0.119565	TRUE
10	36507128	+	Hs3st5	81	0.135802	TRUE	86	0.0465116	FALSE	51	0	FALSE
10	36507150	+	Hs3st5	53	0.264151	TRUE	65	0.261538	TRUE	50	0.7	TRUE
10	36507151	+	Hs3st5	56	0.214286	TRUE	67	0.149254	TRUE	52	0.211538	TRUE
10	36507206	+	Hs3st5	62	0.0645161	FALSE	74	0.202703	TRUE	64	0.25	TRUE
10	36507537	+	Hs3st5	71	0.704225	TRUE	95	0.884211	TRUE	34	0.676471	TRUE
10	36507590	+	Hs3st5	62	0	FALSE	70	0	FALSE	28	0.428571	TRUE
10	36701992	+	Hs3st5	76	0	FALSE	94	0	FALSE	29	0.172414	TRUE
10	36828718	+	Hs3st5	80	0.0375	FALSE	75	0	FALSE	91	0.263736	TRUE
10	36828788	+	Hs3st5	94	0.0106383	FALSE	60	0.0333333	FALSE	120	0.15	TRUE
10	36832717	+	Hs3st5	28	0.464286	TRUE	33	0.242424	TRUE	27	1	TRUE
10	36974601	+	Hdac2	26	0.230769	TRUE	31	0.0322581	FALSE	0		FALSE
10	37136211	-	Marcks	82	0	FALSE	519	0	FALSE	42	0.190476	TRUE
10	37136651	-	Marcks	77	0	FALSE	320	0	FALSE	26	0.423077	TRUE
10	3873096	+	Plekhg1	196	0.112245	TRUE	152	0.315789	TRUE	85	0.576471	TRUE
10	3873120	+	Plekhg1	330	0.0666667	FALSE	232	0.125	TRUE	211	0.236967	TRUE
10	39045688	+	Lama4	152	0.0526316	FALSE	152	0.151316	TRUE	85	0.0941176	FALSE
10	39074211	+	Lama4	46	0.152174	TRUE	33	0.393939	TRUE	30	1	TRUE
10	39097095	+	Lama4	53	0.396226	TRUE	30	0.466667	TRUE	11	1	FALSE
10	39098366	+	Lama4	41	0.170732	TRUE	37	0.243243	TRUE	17	0.705882	FALSE
10	39134216	+	Tube1	140	0.142857	TRUE	155	0.167742	TRUE	90	0.266667	TRUE
10	39144920	+	Tube1	51	0	FALSE	29	0	FALSE	46	0.130435	TRUE
10	39158296	-	Wisp3	34	0.235294	TRUE	28	0.321429	TRUE	0		FALSE
10	39369788	+	Fyn	28	0	FALSE	33	0.030303	FALSE	21	0.285714	TRUE
10	39369869	+	Fyn	185	0.0486486	FALSE	174	0.091954	FALSE	107	0.214953	TRUE
10	39369911	+	Fyn	264	0.219697	TRUE	234	0.269231	TRUE	242	0.330579	TRUE
10	39369965	+	Fyn	206	0.0485437	FALSE	186	0.0591398	FALSE	293	0.174061	TRUE
10	39370071	+	Fyn	144	0.0555556	FALSE	144	0.0902778	FALSE	196	0.19898	TRUE
10	3947565	+	Plekhg1	395	0.00506329	FALSE	309	0.0161812	FALSE	244	0.17623	TRUE
10	39511884	+	Fyn	412	0.0412621	FALSE	323	0.0928793	FALSE	148	0.128378	TRUE
10	39526928	+	Fyn	364	0.0989011	FALSE	286	0.153846	TRUE	60	0.216667	TRUE
10	39529553	+	Fyn	667	0.00149925	FALSE	657	0.00304414	FALSE	201	0.104478	TRUE
10	39530012	+	Fyn	26	0.0384615	FALSE	18	0	FALSE	27	0.62963	TRUE
10	39533832	+	Fyn	527	0.00379507	FALSE	249	0	FALSE	153	0.104575	TRUE
10	39563775	+	Fyn	564	0.0070922	FALSE	432	0.00694444	FALSE	201	0.104478	TRUE
10	3956861	+	Plekhg1	499	0.0561122	FALSE	375	0.138667	TRUE	125	0.192	TRUE
10	3956880	+	Plekhg1	576	0.0138889	FALSE	452	0.050885	FALSE	186	0.145161	TRUE
10	3957175	+	Plekhg1	372	0.00537634	FALSE	225	0	FALSE	137	0.10219	TRUE
10	3957369	+	Plekhg1	435	0.016092	FALSE	390	0.0564103	FALSE	70	0.328571	TRUE
10	3957847	+	Plekhg1	338	0.177515	TRUE	333	0.291291	TRUE	123	0.585366	TRUE
10	3963447	+	Plekhg1	474	0.0654008	FALSE	319	0.0470219	FALSE	180	0.172222	TRUE
10	3964204	+	Plekhg1	370	0.0108108	FALSE	281	0.0142349	FALSE	104	0.134615	TRUE
10	3965455	+	Plekhg1	86	0	FALSE	50	0	FALSE	52	0.153846	TRUE
10	39732176	+	Rev3l	28	0.0357143	FALSE	27	0.185185	TRUE	11	0	FALSE
10	3973218	+	Mthfd1l	25	0	FALSE	24	0.458333	TRUE	0		FALSE
10	39732233	+	Rev3l	51	0.156863	TRUE	64	0.28125	TRUE	28	0.25	TRUE
10	3980218	+	Mthfd1l	93	0	FALSE	85	0	FALSE	52	0.153846	TRUE
10	39806843	+	Rev3l	56	0	FALSE	49	0	FALSE	60	0.2	TRUE
10	39821579	+	Rev3l	48	0	FALSE	24	0	FALSE	54	0.240741	TRUE
10	39823191	+	Rev3l	157	0	FALSE	210	0	FALSE	99	0.171717	TRUE
10	39823310	+	Rev3l	71	0.028169	FALSE	82	0.0365854	FALSE	66	0.136364	TRUE
10	39823922	+	Rev3l	38	0	FALSE	30	0	FALSE	24	0.416667	TRUE
10	39828219	+	Rev3l	16	0.0625	FALSE	22	0.272727	TRUE	0		FALSE
10	39828470	+	Rev3l	56	0.0178571	FALSE	48	0	FALSE	64	0.15625	TRUE
10	39828560	+	Rev3l	42	0.142857	TRUE	31	0.645161	TRUE	0		FALSE
10	3984098	+	Mthfd1l	66	0	FALSE	64	0	FALSE	95	0.126316	TRUE
10	39863795	+	Rev3l	102	0	FALSE	82	0	FALSE	65	0.123077	TRUE
10	39874089	+	Rev3l	50	0.12	TRUE	25	0.08	FALSE	16	0	FALSE
10	39892599	-	Mfsd4b4	64	0.125	TRUE	42	0.142857	TRUE	0		FALSE
10	39892876	-	Mfsd4b4	56	0.0357143	FALSE	54	0.0740741	FALSE	30	0.633333	TRUE
10	40056492	-	Slc16a10	74	0.148649	TRUE	49	0.102041	TRUE	36	0	FALSE
10	40076831	-	Slc16a10	153	0	FALSE	125	0.024	FALSE	47	0.106383	TRUE
10	40080758	-	Slc16a10	265	0.0528302	FALSE	419	0.0644391	FALSE	169	0.106509	TRUE
10	40141851	-	Slc16a10	299	0.839465	TRUE	371	0.789757	TRUE	164	1	TRUE
10	40141852	-	Slc16a10	301	0.112957	TRUE	373	0.0589812	FALSE	161	0.111801	TRUE
10	40141992	-	Slc16a10	556	0.320144	TRUE	698	0.34957	TRUE	489	0.586912	TRUE
10	40142003	-	Slc16a10	547	0.117002	TRUE	711	0.115331	TRUE	471	0.0955414	FALSE
10	40142132	-	Slc16a10	264	0.030303	FALSE	340	0.0647059	FALSE	109	0.192661	TRUE
10	4015524	+	Mthfd1l	67	0.0895522	FALSE	73	0.164384	TRUE	16	0.375	FALSE
10	4016741	+	Mthfd1l	83	0	FALSE	77	0	FALSE	54	0.166667	TRUE
10	4018442	+	Mthfd1l	97	0.0515464	FALSE	79	0.0126582	FALSE	37	0.216216	TRUE
10	4018572	+	Mthfd1l	110	0.118182	TRUE	121	0.173554	TRUE	0		FALSE
10	4018596	+	Mthfd1l	111	0.612613	TRUE	117	0.538462	TRUE	0		FALSE
10	4028456	+	Mthfd1l	103	0	FALSE	112	0	FALSE	25	0.56	TRUE
10	40290246	-	Amd1	145	0.158621	TRUE	71	0.408451	TRUE	119	0.512605	TRUE
10	40293227	-	Amd1	117	0	FALSE	71	0	FALSE	37	0.216216	TRUE
10	4033338	+	Mthfd1l	41	0.146341	TRUE	35	0.2	TRUE	21	1	TRUE
10	4083795	+	Mthfd1l	59	0.20339	TRUE	72	0.222222	TRUE	0		FALSE
10	40847945	-	Cdc40	97	0.0206186	FALSE	91	0.0549451	FALSE	50	0.44	TRUE
10	40883022	-	Cdc40	59	0	FALSE	69	0	FALSE	44	0.136364	TRUE
10	40884011	+	Wasf1	50	0.04	FALSE	45	0.0666667	FALSE	25	0.72	TRUE
10	40920253	+	Wasf1	71	0.0704225	FALSE	64	0.15625	TRUE	38	0.263158	TRUE
10	40933141	+	Wasf1	131	0.00763359	FALSE	124	0	FALSE	20	0.25	TRUE
10	40933169	+	Wasf1	119	0	FALSE	108	0.037037	FALSE	39	0.128205	TRUE
10	40933204	+	Wasf1	119	0	FALSE	99	0.020202	FALSE	47	0.361702	TRUE
10	41228187	-	Fig4	39	0.25641	TRUE	32	0.1875	TRUE	0		FALSE
10	41285398	-	Fig4	67	0.0597015	FALSE	49	0.102041	TRUE	16	0.375	FALSE
10	41451296	+	Zbtb24	100	0.01	FALSE	80	0.05	FALSE	55	0.181818	TRUE
10	41451338	+	Zbtb24	80	0	FALSE	78	0	FALSE	61	0.163934	TRUE
10	41464466	+	Zbtb24	86	0.255814	TRUE	45	0.4	TRUE	0		FALSE
10	41464515	+	Zbtb24	112	0.00892857	FALSE	60	0.1	TRUE	0		FALSE
10	41489339	-	Smpd2	0		FALSE	30	0.2	TRUE	0		FALSE
10	41530599	+	Cd164	58	0.310345	TRUE	41	0.536585	TRUE	32	0.53125	TRUE
10	41655020	-	Ccdc162	47	0	FALSE	19	0.0526316	FALSE	53	0.490566	TRUE
10	41719533	-	Cep57l1	78	0.0769231	FALSE	34	0.176471	TRUE	44	0.340909	TRUE
10	41745855	-	Cep57l1	135	0	FALSE	141	0	FALSE	99	0.141414	TRUE
10	41745872	-	Cep57l1	138	0.0434783	FALSE	135	0.118519	TRUE	105	0.238095	TRUE
10	41926986	-	Armc2	25	0.04	FALSE	24	0	FALSE	29	0.241379	TRUE
10	41927029	-	Armc2	19	0.157895	FALSE	20	0.1	FALSE	20	0.6	TRUE
10	42182960	-	Foxo3	368	0.0434783	FALSE	290	0.0551724	FALSE	113	0.115044	TRUE
10	42183175	-	Foxo3	978	0.0623722	FALSE	718	0.0738162	FALSE	158	0.151899	TRUE
10	42183436	-	Foxo3	1241	0.0539887	FALSE	1219	0.0631665	FALSE	290	0.113793	TRUE
10	42183767	-	Foxo3	1219	0.92863	TRUE	1218	0.932677	TRUE	280	0.978571	TRUE
10	42183846	-	Foxo3	1147	0.0514385	FALSE	1070	0.111215	TRUE	348	0.241379	TRUE
10	42184088	-	Foxo3	1110	0.25045	TRUE	937	0.340448	TRUE	239	0.343096	TRUE
10	42184595	-	Foxo3	419	0.102625	TRUE	289	0.17301	TRUE	90	0.0777778	FALSE
10	42185209	-	Foxo3	605	0.133884	TRUE	495	0.248485	TRUE	100	0.39	TRUE
10	42185435	-	Foxo3	1688	0.111374	TRUE	1637	0.155162	TRUE	332	0.286145	TRUE
10	42185559	-	Foxo3	566	0	FALSE	608	0	FALSE	99	0.111111	TRUE
10	42196950	-	Foxo3	610	0.00327869	FALSE	474	0.0189873	FALSE	209	0.114833	TRUE
10	42197781	-	Foxo3	1724	0.0986079	FALSE	1978	0.12639	TRUE	578	0.0968858	FALSE
10	42275025	-	Foxo3	237	0	FALSE	249	0.0120482	FALSE	95	0.147368	TRUE
10	42275272	-	Foxo3	1976	0.0941296	FALSE	2179	0.103258	TRUE	619	0.197092	TRUE
10	42275355	-	Foxo3	2492	0.0854735	FALSE	2499	0.113645	TRUE	577	0.117851	TRUE
10	42454366	-	Lace1	59	0.0508475	FALSE	47	0.12766	TRUE	15	0	FALSE
10	42502347	+	Snx3	515	0.00970874	FALSE	490	0.00816327	FALSE	196	0.117347	TRUE
10	42571516	-	Nr2e1	51	0.0588235	FALSE	43	0.139535	TRUE	39	0.307692	TRUE
10	42572781	-	Nr2e1	37	0.0810811	FALSE	35	0.4	TRUE	27	0	FALSE
10	43345752	+	Pdss2	302	0.00993377	FALSE	246	0.00813008	FALSE	221	0.104072	TRUE
10	43345753	+	Pdss2	301	0.0797342	FALSE	252	0.0714286	FALSE	226	0.163717	TRUE
10	43345822	+	Pdss2	389	0.0359897	FALSE	368	0.108696	TRUE	292	0.123288	TRUE
10	43346072	+	Pdss2	241	0	FALSE	226	0.00442478	FALSE	175	0.125714	TRUE
10	43372151	+	Pdss2	72	0.0694444	FALSE	36	0.0833333	FALSE	43	0.209302	TRUE
10	43440305	+	Pdss2	77	0.0649351	FALSE	49	0.102041	TRUE	0		FALSE
10	43511551	+	Bend3	54	0.0740741	FALSE	50	0.2	TRUE	20	0	FALSE
10	43524237	+	Gm9803	101	0.128713	TRUE	42	0.142857	TRUE	0		FALSE
10	4353743	+	Akap12	452	0.106195	TRUE	365	0.158904	TRUE	0		FALSE
10	4354909	+	Akap12	461	0.127983	TRUE	330	0.154545	TRUE	0		FALSE
10	4355289	+	Akap12	959	0.0114703	FALSE	670	0.019403	FALSE	63	0.174603	TRUE
10	4355699	+	Akap12	504	0	FALSE	385	0	FALSE	41	0.219512	TRUE
10	4355929	+	Akap12	705	0.00425532	FALSE	516	0.00581395	FALSE	39	0.128205	TRUE
10	4356007	+	Akap12	608	0.00328947	FALSE	473	0	FALSE	45	0.266667	TRUE
10	4356150	+	Akap12	734	0.0027248	FALSE	551	0.00907441	FALSE	53	0.169811	TRUE
10	4356215	+	Akap12	488	0.00819672	FALSE	353	0	FALSE	58	0.137931	TRUE
10	4357126	+	Akap12	750	0.0573333	FALSE	401	0.117207	TRUE	0		FALSE
10	4369096	-	Zbtb2	98	0.173469	TRUE	117	0.452991	TRUE	71	0.295775	TRUE
10	4369234	-	Zbtb2	65	0.0615385	FALSE	60	0.1	TRUE	33	0.272727	TRUE
10	4374709	-	Zbtb2	45	0.244444	TRUE	42	0.333333	TRUE	42	0.214286	TRUE
10	43910876	+	Rtn4ip1	64	0.078125	FALSE	53	0.132075	TRUE	39	0	FALSE
10	43946725	+	Rtn4ip1	0		FALSE	22	0	FALSE	20	0.6	TRUE
10	43947323	+	Rtn4ip1	32	0.03125	FALSE	35	0.285714	TRUE	27	1	TRUE
10	43947683	+	Rtn4ip1	39	0	FALSE	27	0	FALSE	32	0.53125	TRUE
10	43950918	-	Aim1	145	0.0206897	FALSE	124	0	FALSE	58	0.172414	TRUE
10	43951078	-	Aim1	82	0.280488	TRUE	68	0.514706	TRUE	31	0.612903	TRUE
10	43951079	-	Aim1	80	0	FALSE	65	0	FALSE	31	0.193548	TRUE
10	43951444	-	Aim1	122	0.0737705	FALSE	104	0.0480769	FALSE	33	0.242424	TRUE
10	43956807	-	Aim1	232	0.012931	FALSE	270	0.0407407	FALSE	138	0.210145	TRUE
10	43992493	-	Aim1	385	0	FALSE	204	0	FALSE	68	0.147059	TRUE
10	43992514	-	Aim1	363	0.0358127	FALSE	227	0.0396476	FALSE	77	0.233766	TRUE
10	43997102	-	Aim1	127	0	FALSE	114	0	FALSE	135	0.111111	TRUE
10	43997692	-	Aim1	292	0	FALSE	264	0	FALSE	65	0.215385	TRUE
10	43998112	-	Aim1	89	0.011236	FALSE	89	0.0337079	FALSE	40	0.275	TRUE
10	43999208	-	Aim1	83	0	FALSE	73	0	FALSE	67	0.238806	TRUE
10	44003667	-	Aim1	38	0.131579	TRUE	35	0.114286	FALSE	12	1	FALSE
10	44003705	-	Aim1	130	0.0153846	FALSE	162	0	FALSE	93	0.11828	TRUE
10	44003842	-	Aim1	220	0.0454545	FALSE	185	0.0810811	FALSE	170	0.264706	TRUE
10	44003949	-	Aim1	210	0	FALSE	204	0	FALSE	178	0.151685	TRUE
10	44004101	-	Aim1	152	0.0263158	FALSE	148	0.0608108	FALSE	153	0.143791	TRUE
10	44004220	-	Aim1	58	0.0689655	FALSE	51	0.117647	TRUE	68	0.117647	TRUE
10	44004280	-	Aim1	32	0.15625	TRUE	23	0.130435	FALSE	33	0.242424	TRUE
10	44004358	-	Aim1	67	0.0597015	FALSE	51	0.0980392	FALSE	45	0.533333	TRUE
10	44004379	-	Aim1	84	0	FALSE	66	0	FALSE	45	0.2	TRUE
10	44004436	-	Aim1	89	0.157303	TRUE	88	0.204545	TRUE	25	0.36	TRUE
10	44004523	-	Aim1	75	0	FALSE	62	0	FALSE	35	0.2	TRUE
10	44004713	-	Aim1	71	0	FALSE	57	0	FALSE	34	0.235294	TRUE
10	4403349	-	Rmnd1	43	0.0465116	FALSE	61	0.114754	TRUE	0		FALSE
10	44219227	+	Speer5-ps1	1237	0.143088	TRUE	451	0.27051	TRUE	139	0.517986	TRUE
10	44268446	+	Atg5	550	0.463636	TRUE	594	0.542088	TRUE	321	0.573209	TRUE
10	44363738	+	Atg5	203	0.128079	TRUE	167	0.161677	TRUE	96	0.0416667	FALSE
10	44440104	-	Prdm1	51	0	FALSE	45	0	FALSE	30	0.2	TRUE
10	44441913	-	Prdm1	40	0.025	FALSE	48	0.0833333	FALSE	36	0.277778	TRUE
10	44446922	-	Prdm1	74	0.0810811	FALSE	72	0.111111	TRUE	47	0	FALSE
10	44458511	-	Prdm1	58	0.0172414	FALSE	52	0.0961538	FALSE	47	0.234043	TRUE
10	45095138	+	Prep	791	0.11378	TRUE	828	0.164251	TRUE	491	0.260692	TRUE
10	45120687	+	Prep	369	0.0189702	FALSE	373	0.0107239	FALSE	94	0.170213	TRUE
10	45120695	+	Prep	340	0.0294118	FALSE	329	0.0273556	FALSE	82	0.109756	TRUE
10	45158412	+	Prep	700	0.0128571	FALSE	740	0.0148649	FALSE	294	0.105442	TRUE
10	45158647	+	Prep	235	0.195745	TRUE	165	0.218182	TRUE	31	0.903226	TRUE
10	45158758	+	Prep	130	0	FALSE	139	0	FALSE	74	0.135135	TRUE
10	4520883	+	Ccdc170	53	0.0188679	FALSE	50	0.1	TRUE	33	0	FALSE
10	4520886	+	Ccdc170	49	0	FALSE	51	0.0392157	FALSE	34	0.470588	TRUE
10	45381399	-	Lin28b	29	0	FALSE	43	0.0232558	FALSE	25	0.2	TRUE
10	45469106	-	Lin28b	101	0.019802	FALSE	137	0.10219	TRUE	89	0.0337079	FALSE
10	45476390	-	Lin28b	66	0	FALSE	31	0	FALSE	61	0.163934	TRUE
10	45486342	-	Lin28b	49	0.0612245	FALSE	37	0.162162	TRUE	15	0	FALSE
10	45700984	+	Hace1	39	0.230769	TRUE	25	0	FALSE	0		FALSE
10	4712622	+	Esr1	64	0.125	TRUE	58	0.0689655	FALSE	24	0.166667	FALSE
10	4712789	+	Esr1	36	0.75	TRUE	47	0.702128	TRUE	16	0.625	FALSE
10	4746701	+	Esr1	104	0	FALSE	94	0	FALSE	69	0.101449	TRUE
10	5002268	+	Esr1	109	0.0275229	FALSE	32	0	FALSE	33	0.363636	TRUE
10	5004213	+	Esr1	40	0.025	FALSE	37	0.027027	FALSE	61	0.131148	TRUE
10	5005221	+	Esr1	30	0.3	TRUE	24	0.291667	TRUE	0		FALSE
10	50422763	-	RP24-236E2.1	23	0	FALSE	0		FALSE	22	0.5	TRUE
10	50592808	+	Ascc3	31	0	FALSE	29	0.172414	TRUE	49	0	FALSE
10	5168755	-	Syne1	37	0	FALSE	33	0	FALSE	41	0.219512	TRUE
10	5175816	-	Syne1	26	0.0769231	FALSE	38	0.184211	TRUE	0		FALSE
10	5175818	-	Syne1	27	0.0740741	FALSE	36	0.222222	TRUE	0		FALSE
10	5194551	-	Syne1	0		FALSE	12	0.0833333	FALSE	37	0.27027	TRUE
10	52261790	+	Dcbld1	70	0.0142857	FALSE	52	0	FALSE	54	0.203704	TRUE
10	52284155	+	Dcbld1	90	0	FALSE	58	0.0172414	FALSE	26	0.346154	TRUE
10	5229546	-	Syne1	43	0.162791	TRUE	0		FALSE	0		FALSE
10	52319554	+	Dcbld1	169	0	FALSE	142	0	FALSE	107	0.242991	TRUE
10	52320086	+	Dcbld1	110	0.0181818	FALSE	92	0.0108696	FALSE	53	0.169811	TRUE
10	52320132	+	Dcbld1	85	0	FALSE	62	0	FALSE	53	0.169811	TRUE
10	52417853	+	Nus1	685	0.191241	TRUE	681	0.22467	TRUE	280	0.260714	TRUE
10	52417878	+	Nus1	524	0.185115	TRUE	513	0.290448	TRUE	213	0.366197	TRUE
10	52417879	+	Nus1	516	0.0988372	FALSE	500	0.12	TRUE	211	0.232227	TRUE
10	52418019	+	Nus1	346	0.910405	TRUE	314	0.88535	TRUE	250	0.876	TRUE
10	52418070	+	Nus1	567	0.0493827	FALSE	483	0.047619	FALSE	214	0.107477	TRUE
10	52418081	+	Nus1	521	0.0345489	FALSE	441	0.0657596	FALSE	198	0.181818	TRUE
10	52436629	+	Nus1	283	0	FALSE	217	0.0138249	FALSE	75	0.133333	TRUE
10	5304437	-	Syne1	0		FALSE	0		FALSE	25	0.8	TRUE
10	53379628	-	Cep85l	176	0.0511364	FALSE	187	0.0534759	FALSE	49	0.22449	TRUE
10	53379789	-	Cep85l	97	0.525773	TRUE	98	0.693878	TRUE	16	1	FALSE
10	53379790	-	Cep85l	97	0.195876	TRUE	99	0.212121	TRUE	15	0.666667	FALSE
10	53536502	-	Mcm9	56	0.107143	TRUE	57	0.0701754	FALSE	12	0.666667	FALSE
10	53536887	-	Mcm9	56	0.125	TRUE	47	0.0851064	FALSE	11	0.636364	FALSE
10	53537093	-	Mcm9	21	0	FALSE	24	0.208333	TRUE	0		FALSE
10	53538070	-	Mcm9	84	0.0119048	FALSE	90	0.177778	TRUE	36	0.25	TRUE
10	53538591	-	Mcm9	57	0.122807	TRUE	83	0.144578	TRUE	20	0.55	TRUE
10	53538676	-	Mcm9	114	0.0263158	FALSE	112	0.107143	TRUE	29	0.310345	TRUE
10	53547591	-	Mcm9	29	0.0344828	FALSE	30	0.0666667	FALSE	58	0.517241	TRUE
10	53611387	-	Mcm9	63	0	FALSE	47	0	FALSE	56	0.25	TRUE
10	53622821	-	Mcm9	107	0	FALSE	78	0	FALSE	95	0.115789	TRUE
10	53625747	-	Mcm9	105	0.161905	TRUE	82	0.280488	TRUE	46	0.847826	TRUE
10	53625748	-	Mcm9	102	0.0294118	FALSE	79	0.0886076	FALSE	47	0.234043	TRUE
10	53629873	-	Mcm9	93	0.0322581	FALSE	89	0.0449438	FALSE	51	0.215686	TRUE
10	53674569	-	Fam184a	82	0	FALSE	56	0.107143	TRUE	35	0	FALSE
10	53677781	-	Fam184a	58	0	FALSE	39	0	FALSE	35	0.285714	TRUE
10	53698738	-	Fam184a	88	0	FALSE	66	0	FALSE	85	0.164706	TRUE
10	53698995	-	Fam184a	73	0.0273973	FALSE	51	0.117647	TRUE	55	0.436364	TRUE
10	53699037	-	Fam184a	70	0.1	TRUE	51	0.0588235	FALSE	59	0	FALSE
10	53699103	-	Fam184a	73	0.0958904	FALSE	59	0.0677966	FALSE	47	0.148936	TRUE
10	53750827	-	Fam184a	58	0	FALSE	46	0.0434783	FALSE	55	0.109091	TRUE
10	53750888	-	Fam184a	48	0.291667	TRUE	38	0.210526	TRUE	76	0.157895	TRUE
10	56228596	-	Tbc1d32	43	0.116279	TRUE	12	0	FALSE	0		FALSE
10	57519458	-	Serinc1	179	0.0167598	FALSE	222	0.027027	FALSE	55	0.181818	TRUE
10	57708105	+	Pkib	14	0	FALSE	0		FALSE	20	0.4	TRUE
10	5805385	-	Fbxo5	141	0	FALSE	85	0	FALSE	80	0.1375	TRUE
10	5805403	-	Fbxo5	47	0	FALSE	24	0	FALSE	27	0.407407	TRUE
10	58223509	-	AW822073	0		FALSE	0		FALSE	42	0.404762	TRUE
10	58235312	-	Gm4981	194	0	FALSE	177	0	FALSE	89	0.123596	TRUE
10	58235550	-	Gm4981	106	0.0188679	FALSE	91	0.021978	FALSE	65	0.184615	TRUE
10	58235778	-	Gm4981	146	0.575342	TRUE	127	0.551181	TRUE	140	0.592857	TRUE
10	58235862	-	Gm4981	199	0.0301508	FALSE	184	0.0434783	FALSE	211	0.14218	TRUE
10	58269889	+	Gcc2	76	0.105263	TRUE	80	0.15	TRUE	0		FALSE
10	58271656	+	Gcc2	38	0.157895	TRUE	24	0.0416667	FALSE	26	1	TRUE
10	58292670	+	Gcc2	100	0.07	FALSE	76	0.171053	TRUE	29	0	FALSE
10	58304885	+	Gcc2	54	0.111111	TRUE	48	0.104167	TRUE	0		FALSE
10	58457719	+	Ranbp2	123	0.0406504	FALSE	74	0.0135135	FALSE	20	0.4	TRUE
10	58540912	+	Ccdc138	90	0.0111111	FALSE	80	0	FALSE	49	0.183673	TRUE
10	58813448	+	Sh3rf3	55	0.0545455	FALSE	33	0.0606061	FALSE	44	0.386364	TRUE
10	58984031	+	Sh3rf3	90	0	FALSE	63	0	FALSE	50	0.16	TRUE
10	59049529	+	Sh3rf3	64	0.109375	TRUE	48	0.145833	TRUE	16	0	FALSE
10	59085028	+	Sh3rf3	39	0.128205	TRUE	24	0.0833333	FALSE	0		FALSE
10	59086685	+	Sh3rf3	71	0.056338	FALSE	57	0.0175439	FALSE	21	0.428571	TRUE
10	59086710	+	Sh3rf3	62	0.516129	TRUE	55	0.509091	TRUE	20	0.6	TRUE
10	59104421	+	Sh3rf3	86	0	FALSE	65	0	FALSE	25	0.2	TRUE
10	59104455	+	Sh3rf3	93	0	FALSE	70	0	FALSE	25	0.24	TRUE
10	59131297	+	Sh3rf3	74	0.108108	TRUE	77	0.155844	TRUE	32	0.375	TRUE
10	59135935	+	Sh3rf3	105	0.0285714	FALSE	94	0.0319149	FALSE	24	0.25	TRUE
10	59136363	+	Sh3rf3	50	0.08	FALSE	71	0.0985915	FALSE	22	0.227273	TRUE
10	59138756	+	Sh3rf3	27	0.518519	TRUE	14	0.428571	FALSE	0		FALSE
10	59337063	+	P4ha1	137	0	FALSE	123	0	FALSE	113	0.168142	TRUE
10	59416364	+	Pla2g12b	31	0.129032	FALSE	22	0.363636	TRUE	30	0.966667	TRUE
10	59447275	-	Mcu	103	0	FALSE	86	0.0116279	FALSE	23	0.347826	TRUE
10	59455124	-	Mcu	94	0.0106383	FALSE	97	0.0618557	FALSE	46	0.347826	TRUE
10	59467659	-	Mcu	29	0.0689655	FALSE	39	0.128205	TRUE	0		FALSE
10	59702685	+	Micu1	132	0.0227273	FALSE	140	0.00714286	FALSE	142	0.119718	TRUE
10	59863198	+	Micu1	154	0.025974	FALSE	140	0.0642857	FALSE	82	0.170732	TRUE
10	59890119	+	Dnajb12	44	0.0227273	FALSE	62	0.112903	TRUE	39	0	FALSE
10	59890959	+	Dnajb12	124	0	FALSE	96	0	FALSE	58	0.155172	TRUE
10	59895630	+	Dnajb12	87	0.0229885	FALSE	73	0	FALSE	42	0.309524	TRUE
10	59896423	+	Dnajb12	99	0	FALSE	126	0	FALSE	41	0.146341	TRUE
10	59896443	+	Dnajb12	96	0.125	TRUE	115	0.130435	TRUE	41	0.487805	TRUE
10	59896633	+	Dnajb12	0		FALSE	0		FALSE	23	0.478261	TRUE
10	59950479	-	Ddit4	56	0.0178571	FALSE	40	0.075	FALSE	25	0.4	TRUE
10	59950630	-	Ddit4	414	0.00724638	FALSE	353	0.0424929	FALSE	237	0.126582	TRUE
10	59951382	-	Ddit4	1211	0.289843	TRUE	1342	0.344262	TRUE	782	0.471867	TRUE
10	59951451	-	Ddit4	615	0.0617886	FALSE	674	0.10089	TRUE	388	0.118557	TRUE
10	59951452	-	Ddit4	614	0.210098	TRUE	676	0.318047	TRUE	383	0.428198	TRUE
10	59951745	-	Ddit4	447	0.0447427	FALSE	481	0.149688	TRUE	179	0.156425	TRUE
10	59988836	-	Anapc16	854	0.057377	FALSE	837	0.0991637	FALSE	614	0.115635	TRUE
10	60002652	-	Anapc16	44	0.136364	TRUE	26	0	FALSE	17	0	FALSE
10	60002684	-	Anapc16	32	0.1875	TRUE	22	0	FALSE	26	0	FALSE
10	60003016	-	Anapc16	197	0.385787	TRUE	220	0.6	TRUE	190	0.726316	TRUE
10	60099731	+	Ascc1	245	0	FALSE	203	0	FALSE	50	0.28	TRUE
10	60292577	+	Psap	404	0.101485	TRUE	657	0.0167428	FALSE	116	0.00862069	FALSE
10	60297543	+	Psap	237	0	FALSE	197	0	FALSE	103	0.106796	TRUE
10	60299536	+	Psap	179	0	FALSE	285	0	FALSE	58	0.189655	TRUE
10	60596940	-	Cdh23	42	0	FALSE	47	0	FALSE	39	0.358974	TRUE
10	60712267	-	Slc29a3	36	0.138889	TRUE	13	0	FALSE	0		FALSE
10	60712289	-	Slc29a3	36	0.361111	TRUE	13	0.153846	FALSE	0		FALSE
10	60715253	-	Slc29a3	19	0.315789	FALSE	35	0.2	TRUE	0		FALSE
10	60723890	-	Slc29a3	0		FALSE	0		FALSE	22	1	TRUE
10	60750592	-	Slc29a3	22	0.0909091	FALSE	31	0.258065	TRUE	13	0	FALSE
10	61092681	+	Pcbd1	96	0.104167	TRUE	68	0.147059	TRUE	65	0.2	TRUE
10	61663710	+	Ppa1	813	0.00246002	FALSE	777	0.00900901	FALSE	359	0.100279	TRUE
10	61665363	+	Ppa1	992	0.226815	TRUE	780	0.344872	TRUE	451	0.445676	TRUE
10	61689895	+	Sar1a	361	0.00831025	FALSE	342	0.0116959	FALSE	58	0.137931	TRUE
10	61695675	+	Tysnd1	162	0.0679012	FALSE	129	0.0775194	FALSE	54	0.148148	TRUE
10	61695698	+	Tysnd1	205	0.302439	TRUE	148	0.5	TRUE	33	0.848485	TRUE
10	61695739	+	Tysnd1	227	0.0132159	FALSE	147	0.0408163	FALSE	77	0.103896	TRUE
10	61695746	+	Tysnd1	221	0.0226244	FALSE	128	0.046875	FALSE	74	0.243243	TRUE
10	61695770	+	Tysnd1	240	0.0125	FALSE	151	0.00662252	FALSE	76	0.131579	TRUE
10	61695787	+	Tysnd1	246	0.0447154	FALSE	143	0.048951	FALSE	90	0.144444	TRUE
10	61695788	+	Tysnd1	240	0.00833333	FALSE	145	0.0137931	FALSE	99	0.363636	TRUE
10	61695814	+	Tysnd1	276	0	FALSE	176	0	FALSE	112	0.205357	TRUE
10	61695868	+	Tysnd1	257	0.07393	FALSE	143	0.188811	TRUE	67	0	FALSE
10	61695878	+	Tysnd1	248	0.100806	TRUE	138	0.108696	TRUE	57	0.22807	TRUE
10	61695919	+	Tysnd1	218	0.0458716	FALSE	146	0.00684932	FALSE	97	0.237113	TRUE
10	61695920	+	Tysnd1	222	0.0585586	FALSE	148	0.0608108	FALSE	98	0.102041	TRUE
10	61695921	+	Tysnd1	223	0	FALSE	149	0.0201342	FALSE	97	0.185567	TRUE
10	61695990	+	Tysnd1	187	0.197861	TRUE	125	0.208	TRUE	67	0.104478	TRUE
10	61695998	+	Tysnd1	196	0.00510204	FALSE	120	0.00833333	FALSE	66	0.166667	TRUE
10	61696180	+	Tysnd1	125	0.712	TRUE	80	0.6375	TRUE	88	1	TRUE
10	61696203	+	Tysnd1	146	0.00684932	FALSE	86	0	FALSE	73	0.164384	TRUE
10	61696263	+	Tysnd1	136	0	FALSE	94	0	FALSE	48	0.229167	TRUE
10	61696483	+	Tysnd1	185	0.0378378	FALSE	156	0.128205	TRUE	36	0.0277778	FALSE
10	61696506	+	Tysnd1	135	0.00740741	FALSE	132	0	FALSE	43	0.232558	TRUE
10	61696570	+	Tysnd1	112	0.0892857	FALSE	90	0.122222	TRUE	89	0	FALSE
10	61699588	+	Tysnd1	81	0.148148	TRUE	50	0.12	TRUE	19	0	FALSE
10	61702065	+	Tysnd1	76	0.0263158	FALSE	25	0.12	FALSE	20	0.55	TRUE
10	61850158	-	Col13a1	12	0	FALSE	0		FALSE	25	0.52	TRUE
10	61851131	-	Col13a1	18	0	FALSE	0		FALSE	24	0.458333	TRUE
10	61863978	-	Col13a1	34	0	FALSE	27	0.148148	FALSE	33	0.545455	TRUE
10	61871318	-	Col13a1	19	0.0526316	FALSE	13	0	FALSE	50	0.24	TRUE
10	61885707	-	Col13a1	14	0.857143	FALSE	11	0.636364	FALSE	20	1	TRUE
10	61887322	-	Col13a1	29	0	FALSE	19	0	FALSE	52	0.269231	TRUE
10	62108705	-	2010107G23Rik	165	0.00606061	FALSE	114	0.0263158	FALSE	59	0.237288	TRUE
10	62108822	-	2010107G23Rik	195	0.0564103	FALSE	133	0.0451128	FALSE	86	0.139535	TRUE
10	62109062	-	2010107G23Rik	1086	0.0331492	FALSE	1178	0.0780985	FALSE	1150	0.104348	TRUE
10	62110963	-	2010107G23Rik	58	0.155172	TRUE	78	0.128205	TRUE	35	0	FALSE
10	62110976	-	2010107G23Rik	44	0.227273	TRUE	56	0.392857	TRUE	17	0.176471	FALSE
10	62134515	-	2010107G23Rik	1749	0.25729	TRUE	1577	0.290425	TRUE	1619	0.423718	TRUE
10	62134666	-	2010107G23Rik	1026	0.287524	TRUE	1081	0.379278	TRUE	1172	0.475256	TRUE
10	62430602	-	Supv3l1	136	0.0367647	FALSE	86	0.0930233	FALSE	68	0.323529	TRUE
10	62434522	-	Supv3l1	281	0	FALSE	354	0.00282486	FALSE	109	0.146789	TRUE
10	62435688	-	Supv3l1	364	0.255495	TRUE	322	0.279503	TRUE	142	0.373239	TRUE
10	62443538	-	Supv3l1	160	0.00625	FALSE	116	0.0344828	FALSE	126	0.142857	TRUE
10	62449511	-	Supv3l1	222	0.346847	TRUE	220	0.331818	TRUE	86	0.22093	TRUE
10	62449512	-	Supv3l1	213	0.150235	TRUE	213	0.131455	TRUE	82	0.280488	TRUE
10	62456774	-	Vps26a	1734	0.228374	TRUE	1746	0.369416	TRUE	887	0.40699	TRUE
10	62458926	-	Vps26a	1643	0.0243457	FALSE	1251	0.039968	FALSE	658	0.118541	TRUE
10	62470017	-	Vps26a	261	0.130268	TRUE	123	0.097561	FALSE	45	0.688889	TRUE
10	62471117	-	Vps26a	916	0.0316594	FALSE	403	0.0595533	FALSE	154	0.149351	TRUE
10	62486735	-	Vps26a	63	0.0952381	FALSE	42	0.238095	TRUE	25	0.28	TRUE
10	62497863	-	Srgn	345	0.22029	TRUE	370	0.297297	TRUE	190	0.505263	TRUE
10	62497898	-	Srgn	308	0	FALSE	352	0	FALSE	146	0.10274	TRUE
10	62507667	-	Srgn	426	0	FALSE	427	0	FALSE	97	0.103093	TRUE
10	62558915	-	Kif1bp	80	0.15	TRUE	66	0.212121	TRUE	26	0.923077	TRUE
10	62558916	-	Kif1bp	82	0.0609756	FALSE	68	0.0294118	FALSE	28	0.178571	TRUE
10	62559425	-	Kif1bp	198	0.0252525	FALSE	132	0.0227273	FALSE	56	0.303571	TRUE
10	62559584	-	Kif1bp	343	0.0174927	FALSE	299	0.0200669	FALSE	157	0.203822	TRUE
10	62559699	-	Kif1bp	337	0.0296736	FALSE	281	0.0355872	FALSE	208	0.182692	TRUE
10	62575104	-	Kif1bp	317	0	FALSE	263	0.00760456	FALSE	181	0.127072	TRUE
10	62587522	-	Ddx21	88	0.0340909	FALSE	80	0.0125	FALSE	49	0.306122	TRUE
10	62588089	-	Ddx21	128	0	FALSE	135	0	FALSE	48	0.3125	TRUE
10	62602211	-	Ddx21	101	0.019802	FALSE	88	0.0113636	FALSE	51	0.196078	TRUE
10	62621507	-	Ddx50	257	0.0272374	FALSE	134	0.104478	TRUE	0		FALSE
10	62627623	-	Ddx50	176	0	FALSE	108	0	FALSE	61	0.245902	TRUE
10	62634008	-	Ddx50	204	0	FALSE	123	0	FALSE	51	0.313725	TRUE
10	62651052	-	Ddx50	167	0.0419162	FALSE	142	0.00704225	FALSE	32	0.28125	TRUE
10	62764347	-	Ccar1	202	0.341584	TRUE	225	0.32	TRUE	20	0	FALSE
10	62920802	+	Slc25a16	79	0	FALSE	111	0	FALSE	100	0.18	TRUE
10	62937477	+	Slc25a16	169	0.142012	TRUE	185	0.302703	TRUE	102	0.411765	TRUE
10	62942701	+	Slc25a16	167	0.54491	TRUE	144	0.729167	TRUE	64	0.84375	TRUE
10	62947159	+	Dna2	108	0	FALSE	108	0	FALSE	130	0.146154	TRUE
10	62949211	+	Dna2	143	0.0909091	FALSE	147	0.122449	TRUE	165	0.030303	FALSE
10	62957138	+	Dna2	120	0	FALSE	104	0.00961538	FALSE	63	0.174603	TRUE
10	62958126	+	Dna2	93	0	FALSE	124	0.016129	FALSE	85	0.129412	TRUE
10	62960427	+	Dna2	115	0	FALSE	110	0	FALSE	40	0.15	TRUE
10	62965029	+	Dna2	52	0.25	TRUE	48	0.458333	TRUE	24	1	TRUE
10	62966504	+	Dna2	137	0.00729927	FALSE	120	0.05	FALSE	59	0.186441	TRUE
10	62966635	+	Dna2	140	0.657143	TRUE	113	0.761062	TRUE	48	0.625	TRUE
10	62973253	+	Dna2	89	0.202247	TRUE	38	0.447368	TRUE	0		FALSE
10	63338709	-	Sirt1	37	0.027027	FALSE	23	0.0869565	FALSE	21	1	TRUE
10	63338783	-	Sirt1	48	0.0416667	FALSE	32	0.03125	FALSE	54	0.259259	TRUE
10	63338842	-	Sirt1	127	0	FALSE	92	0.0217391	FALSE	77	0.181818	TRUE
10	64088251	-	Lrrtm3	39	0	FALSE	58	0	FALSE	31	0.225806	TRUE
10	67014943	-	Reep3	62	0	FALSE	70	0	FALSE	43	0.255814	TRUE
10	67219247	+	Jmjd1c	57	0	FALSE	86	0	FALSE	44	0.204545	TRUE
10	67267332	-	Nrbf2	136	0.183824	TRUE	125	0.232	TRUE	51	0.215686	TRUE
10	67268066	-	Nrbf2	318	0	FALSE	284	0.00704225	FALSE	105	0.104762	TRUE
10	67268085	-	Nrbf2	334	0.0479042	FALSE	275	0.116364	TRUE	96	0	FALSE
10	67285134	-	Nrbf2	140	0.107143	TRUE	137	0.0729927	FALSE	43	0.0930233	FALSE
10	67285172	-	Nrbf2	78	0.025641	FALSE	72	0.111111	TRUE	17	0.235294	FALSE
10	67285182	-	Nrbf2	97	0.0412371	FALSE	77	0.0519481	FALSE	22	0.590909	TRUE
10	67548025	-	Ado	100	0.04	FALSE	121	0.173554	TRUE	0		FALSE
10	67548026	-	Ado	99	0.121212	TRUE	122	0.0409836	FALSE	0		FALSE
10	67548252	-	Ado	115	0	FALSE	113	0	FALSE	23	0.217391	TRUE
10	67548259	-	Ado	129	0.0155039	FALSE	130	0.00769231	FALSE	49	0.387755	TRUE
10	67548316	-	Ado	121	0.0991736	FALSE	122	0.0737705	FALSE	43	0.44186	TRUE
10	67548390	-	Ado	129	0	FALSE	106	0	FALSE	35	0.285714	TRUE
10	67548397	-	Ado	126	0.111111	TRUE	100	0.11	TRUE	27	0.37037	TRUE
10	67548930	-	Ado	65	0.0153846	FALSE	52	0.0384615	FALSE	75	0.24	TRUE
10	67548942	-	Ado	74	0	FALSE	63	0.015873	FALSE	75	0.24	TRUE
10	67979767	+	Rtkn2	50	0.02	FALSE	47	0	FALSE	42	0.238095	TRUE
10	68035801	+	Rtkn2	63	0.111111	TRUE	39	0	FALSE	10	0	FALSE
10	68041481	+	Rtkn2	81	0.0740741	FALSE	70	0.171429	TRUE	0		FALSE
10	68095689	-	Arid5b	125	0	FALSE	75	0	FALSE	43	0.325581	TRUE
10	68097113	-	Arid5b	1168	0.123288	TRUE	1047	0.292264	TRUE	488	0.377049	TRUE
10	68097153	-	Arid5b	858	0.018648	FALSE	724	0.0414365	FALSE	318	0.106918	TRUE
10	68097229	-	Arid5b	337	0.041543	FALSE	308	0.107143	TRUE	125	0.048	FALSE
10	68097235	-	Arid5b	324	0	FALSE	291	0.00687285	FALSE	98	0.173469	TRUE
10	68097707	-	Arid5b	128	0.015625	FALSE	55	0	FALSE	60	0.216667	TRUE
10	68097882	-	Arid5b	140	0	FALSE	119	0.0420168	FALSE	103	0.174757	TRUE
10	68098426	-	Arid5b	750	0.0786667	FALSE	710	0.121127	TRUE	392	0.122449	TRUE
10	68243124	-	Arid5b	940	0.102128	TRUE	825	0.186667	TRUE	806	0.263027	TRUE
10	6886927	-	Ipcef1	184	0.119565	TRUE	107	0.252336	TRUE	59	0.338983	TRUE
10	6887130	-	Ipcef1	374	0.425134	TRUE	315	0.685714	TRUE	186	0.994624	TRUE
10	6887372	-	Ipcef1	240	0.0125	FALSE	179	0.111732	TRUE	87	0.137931	TRUE
10	6887561	-	Ipcef1	221	0.0135747	FALSE	164	0.0121951	FALSE	99	0.121212	TRUE
10	6889917	-	Ipcef1	401	0.0124688	FALSE	319	0.015674	FALSE	95	0.336842	TRUE
10	6890114	-	Ipcef1	256	0.152344	TRUE	209	0.172249	TRUE	212	0.29717	TRUE
10	6890340	-	Ipcef1	305	0	FALSE	265	0.00377358	FALSE	117	0.119658	TRUE
10	69248967	+	Rhobtb1	222	0.0135135	FALSE	157	0.0191083	FALSE	53	0.226415	TRUE
10	69249627	+	Rhobtb1	215	0.00930233	FALSE	153	0.0130719	FALSE	53	0.132075	TRUE
10	69266350	+	Rhobtb1	162	0.00617284	FALSE	127	0	FALSE	100	0.16	TRUE
10	69270078	+	Rhobtb1	119	0.0252101	FALSE	81	0.0617284	FALSE	22	0.363636	TRUE
10	69270259	+	Rhobtb1	52	0.192308	TRUE	44	0.295455	TRUE	0		FALSE
10	69270328	+	Rhobtb1	63	0	FALSE	38	0	FALSE	25	0.28	TRUE
10	69270368	+	Rhobtb1	119	0.428571	TRUE	97	0.505155	TRUE	39	0.794872	TRUE
10	69270378	+	Rhobtb1	136	0.0294118	FALSE	99	0.10101	TRUE	28	0	FALSE
10	69270610	+	Rhobtb1	59	0	FALSE	25	0.04	FALSE	41	0.146341	TRUE
10	69270669	+	Rhobtb1	169	0.0414201	FALSE	123	0	FALSE	92	0.152174	TRUE
10	69285739	+	Rhobtb1	86	0.209302	TRUE	67	0.223881	TRUE	31	0.0645161	FALSE
10	69290481	+	Rhobtb1	41	0	FALSE	30	0	FALSE	27	0.703704	TRUE
10	69290849	+	Rhobtb1	94	0.340426	TRUE	68	0.382353	TRUE	0		FALSE
10	6935255	-	Ipcef1	604	0.0281457	FALSE	583	0.121784	TRUE	255	0.113725	TRUE
10	69850124	+	Ank3	43	0	FALSE	38	0	FALSE	26	0.423077	TRUE
10	69932457	+	Ank3	98	0.214286	TRUE	85	0.223529	TRUE	44	0	FALSE
10	69978633	+	Ank3	172	0.767442	TRUE	165	0.812121	TRUE	51	1	TRUE
10	7000373	-	Ipcef1	87	0.045977	FALSE	47	0.0638298	FALSE	37	0.513514	TRUE
10	70097259	+	Ccdc6	1545	0.00711974	FALSE	1963	0.00866021	FALSE	162	0.117284	TRUE
10	70097308	+	Ccdc6	1159	0.000862813	FALSE	1636	0.000611247	FALSE	183	0.103825	TRUE
10	70097313	+	Ccdc6	969	0.0165119	FALSE	1441	0.0242887	FALSE	127	0.212598	TRUE
10	70097334	+	Ccdc6	757	0.00264201	FALSE	1115	0.00627803	FALSE	95	0.389474	TRUE
10	70097373	+	Ccdc6	350	0.0314286	FALSE	466	0.150215	TRUE	0		FALSE
10	70097382	+	Ccdc6	195	0.179487	TRUE	237	0.312236	TRUE	0		FALSE
10	70175131	+	Ccdc6	4240	0.201415	TRUE	4515	0.256035	TRUE	86	0.5	TRUE
10	70191634	+	Ccdc6	1714	0.0169195	FALSE	1779	0.0286678	FALSE	130	0.184615	TRUE
10	70192005	+	Ccdc6	953	0.00209864	FALSE	746	0.00536193	FALSE	58	0.155172	TRUE
10	70192620	+	Ccdc6	1128	0.0301418	FALSE	1043	0.0402685	FALSE	51	0.137255	TRUE
10	70192883	+	Ccdc6	2550	0.00392157	FALSE	2028	0.00739645	FALSE	98	0.102041	TRUE
10	70192965	+	Ccdc6	3115	0	FALSE	2449	0.00081666	FALSE	112	0.107143	TRUE
10	70534740	+	Fam13c	720	0.170833	TRUE	612	0.20098	TRUE	328	0.20122	TRUE
10	70923426	-	Bicc1	0		FALSE	0		FALSE	29	0.517241	TRUE
10	70927769	-	Bicc1	0		FALSE	0		FALSE	25	0.52	TRUE
10	70935920	-	Bicc1	16	0	FALSE	21	0	FALSE	31	0.387097	TRUE
10	70956344	-	Bicc1	20	0	FALSE	10	0	FALSE	40	0.225	TRUE
10	7120398	-	Cnksr3	103	0.0970874	FALSE	119	0.184874	TRUE	48	0.291667	TRUE
10	7120455	-	Cnksr3	98	0	FALSE	103	0	FALSE	40	0.125	TRUE
10	7120537	-	Cnksr3	102	0.0196078	FALSE	125	0.032	FALSE	34	0.235294	TRUE
10	71331026	-	Cisd1	787	0.124524	TRUE	699	0.151645	TRUE	432	0.238426	TRUE
10	71344883	-	Cisd1	145	0	FALSE	183	0	FALSE	76	0.131579	TRUE
10	71344900	-	Cisd1	112	0.464286	TRUE	139	0.611511	TRUE	103	0.407767	TRUE
10	71347897	+	Ipmk	333	0.138138	TRUE	435	0.218391	TRUE	275	0.272727	TRUE
10	71381397	+	Ipmk	167	0.00598802	FALSE	204	0.0196078	FALSE	126	0.111111	TRUE
10	71381523	+	Ipmk	510	0.0333333	FALSE	419	0.0668258	FALSE	290	0.124138	TRUE
10	71383347	+	Ipmk	231	0.0562771	FALSE	220	0.131818	TRUE	152	0.315789	TRUE
10	71383655	+	Ipmk	118	0.211864	TRUE	121	0.247934	TRUE	76	0.486842	TRUE
10	71384940	+	Ipmk	137	0.00729927	FALSE	118	0.0169492	FALSE	79	0.101266	TRUE
10	7140344	-	Cnksr3	52	0.0192308	FALSE	69	0.0144928	FALSE	63	0.190476	TRUE
10	71433202	+	Ipmk	139	0.0863309	FALSE	98	0.0714286	FALSE	73	0.369863	TRUE
10	7154440	-	Cnksr3	83	0.0843373	FALSE	67	0.0895522	FALSE	58	0.293103	TRUE
10	7160709	-	Cnksr3	92	0.0869565	FALSE	81	0.123457	TRUE	70	0.157143	TRUE
10	7160752	-	Cnksr3	98	0.0612245	FALSE	92	0.163043	TRUE	72	0.166667	TRUE
10	7211785	-	Cnksr3	169	0.00591716	FALSE	177	0.0169492	FALSE	116	0.112069	TRUE
10	72656325	+	Zwint	497	0.641851	TRUE	523	0.592734	TRUE	373	0.83378	TRUE
10	72657279	+	Zwint	502	0.109562	TRUE	525	0.0952381	FALSE	264	0.189394	TRUE
10	72674554	+	Zwint	47	0.106383	TRUE	37	0	FALSE	43	0	FALSE
10	74185373	+	Pcdh15	22	0	FALSE	28	0.25	TRUE	10	1	FALSE
10	74584218	+	Pcdh15	31	0.16129	TRUE	28	0.285714	TRUE	11	0	FALSE
10	74621218	+	Pcdh15	28	0.357143	TRUE	38	0.473684	TRUE	25	0.52	TRUE
10	74967305	+	Gnaz	42	0.761905	TRUE	44	0.909091	TRUE	0		FALSE
10	74991068	+	Gnaz	41	0	FALSE	51	0.117647	TRUE	15	0	FALSE
10	74991070	+	Gnaz	42	0.809524	TRUE	50	0.88	TRUE	0		FALSE
10	74991437	+	Gnaz	53	0	FALSE	50	0.06	FALSE	71	0.140845	TRUE
10	74991981	+	Gnaz	51	0.176471	TRUE	29	0.275862	TRUE	0		FALSE
10	75015727	+	Gnaz	39	0.230769	TRUE	29	0.137931	FALSE	10	0	FALSE
10	75050991	+	Rab36	14	0.0714286	FALSE	20	0	FALSE	26	0.423077	TRUE
10	75060913	+	Bcr	93	0.0860215	FALSE	75	0.16	TRUE	61	0	FALSE
10	75060930	+	Bcr	102	0.245098	TRUE	62	0.274194	TRUE	59	0.254237	TRUE
10	75060931	+	Bcr	102	0.0294118	FALSE	71	0	FALSE	59	0.186441	TRUE
10	75060951	+	Bcr	105	0	FALSE	90	0.0333333	FALSE	59	0.118644	TRUE
10	75060960	+	Bcr	119	0.142857	TRUE	94	0.244681	TRUE	52	0	FALSE
10	75061016	+	Bcr	167	0.107784	TRUE	148	0.162162	TRUE	44	0	FALSE
10	75061071	+	Bcr	270	0.0925926	FALSE	236	0.152542	TRUE	74	0	FALSE
10	75061089	+	Bcr	283	0	FALSE	267	0	FALSE	98	0.183673	TRUE
10	75061176	+	Bcr	325	0	FALSE	349	0.0200573	FALSE	164	0.109756	TRUE
10	75061528	+	Bcr	265	0.0943396	FALSE	260	0.123077	TRUE	70	0.0857143	FALSE
10	75061953	+	Bcr	186	0.016129	FALSE	190	0.0368421	FALSE	52	0.230769	TRUE
10	75062003	+	Bcr	188	0.00531915	FALSE	193	0.00518135	FALSE	59	0.20339	TRUE
10	75125092	+	Bcr	285	0.0385965	FALSE	263	0.140684	TRUE	42	0	FALSE
10	75131077	+	Bcr	292	0.25	TRUE	261	0.283525	TRUE	91	0.340659	TRUE
10	75157095	+	Bcr	320	0.1125	TRUE	286	0.157343	TRUE	0		FALSE
10	75160395	+	Bcr	88	0.318182	TRUE	59	0.389831	TRUE	19	0.526316	FALSE
10	75166096	+	Bcr	173	0.0809249	FALSE	89	0.157303	TRUE	0		FALSE
10	75175300	+	Bcr	266	0.154135	TRUE	227	0.277533	TRUE	85	0.482353	TRUE
10	75180245	+	Bcr	163	0.196319	TRUE	167	0.233533	TRUE	28	0.857143	TRUE
10	75181593	+	Bcr	105	0.0380952	FALSE	86	0.0465116	FALSE	29	0.413793	TRUE
10	75182447	+	Bcr	318	0	FALSE	304	0.00328947	FALSE	33	0.393939	TRUE
10	75183512	+	Bcr	34	0.823529	TRUE	32	0.65625	TRUE	0		FALSE
10	75183632	+	Bcr	38	0.210526	TRUE	40	0.1	FALSE	26	0	FALSE
10	75230733	+	Specc1l	215	0.0418605	FALSE	174	0.0747126	FALSE	641	0.163807	TRUE
10	75245824	+	Specc1l	103	0.0485437	FALSE	87	0.0574713	FALSE	239	0.225941	TRUE
10	75261890	+	Specc1l	17	0.352941	FALSE	17	0.705882	FALSE	43	0.697674	TRUE
10	75261906	+	Specc1l	17	0	FALSE	17	0	FALSE	44	0.159091	TRUE
10	75276831	+	Specc1l	42	0	FALSE	34	0	FALSE	76	0.118421	TRUE
10	75309954	+	Specc1l	95	0	FALSE	49	0	FALSE	146	0.130137	TRUE
10	75310867	+	Specc1l	156	0.0705128	FALSE	104	0.0384615	FALSE	204	0.132353	TRUE
10	75310868	+	Specc1l	161	0.434783	TRUE	109	0.550459	TRUE	207	0.748792	TRUE
10	75311446	+	Specc1l	133	0.0225564	FALSE	61	0.0327869	FALSE	90	0.1	TRUE
10	75311524	+	Specc1l	147	0.156463	TRUE	58	0.293103	TRUE	46	0.26087	TRUE
10	75311785	+	Specc1l	136	0.132353	TRUE	91	0.197802	TRUE	165	0.266667	TRUE
10	75579314	+	Ggt1	180	0.0888889	FALSE	106	0.103774	TRUE	0		FALSE
10	75584962	+	Ggt1	77	0.155844	TRUE	58	0.155172	TRUE	0		FALSE
10	75585248	+	Ggt1	41	0.292683	TRUE	32	0.625	TRUE	17	1	FALSE
10	75585421	+	Ggt1	63	0.111111	TRUE	47	0.297872	TRUE	23	0.478261	TRUE
10	75585994	+	Ggt1	128	0.289062	TRUE	107	0.429907	TRUE	47	0	FALSE
10	75646246	-	Cabin1	320	0.075	FALSE	209	0.119617	TRUE	39	0.410256	TRUE
10	75646615	-	Cabin1	718	0.178273	TRUE	562	0.215302	TRUE	114	0.280702	TRUE
10	75646880	-	Cabin1	438	0.164384	TRUE	383	0.219321	TRUE	99	0.161616	TRUE
10	75652935	-	Cabin1	125	0.072	FALSE	128	0.125	TRUE	10	0	FALSE
10	75656852	-	Cabin1	535	0	FALSE	433	0.00461894	FALSE	69	0.15942	TRUE
10	75656899	-	Cabin1	396	0.229798	TRUE	335	0.283582	TRUE	75	0.12	TRUE
10	75656924	-	Cabin1	337	0.27003	TRUE	278	0.374101	TRUE	61	0.262295	TRUE
10	75657028	-	Cabin1	131	0.21374	TRUE	130	0.323077	TRUE	14	0	FALSE
10	75694855	-	Cabin1	128	0.0859375	FALSE	95	0.105263	TRUE	0		FALSE
10	75699957	-	Cabin1	459	0.0305011	FALSE	418	0.0263158	FALSE	109	0.137615	TRUE
10	75700003	-	Cabin1	421	0.00950119	FALSE	392	0.0102041	FALSE	93	0.258065	TRUE
10	75715705	-	Cabin1	497	0.00804829	FALSE	422	0.007109	FALSE	64	0.125	TRUE
10	75721289	-	Cabin1	473	0	FALSE	402	0	FALSE	34	0.176471	TRUE
10	75721493	-	Cabin1	251	0.0557769	FALSE	140	0.135714	TRUE	0		FALSE
10	75725261	-	Cabin1	160	0.125	TRUE	109	0.0642202	FALSE	28	0.25	TRUE
10	75725324	-	Cabin1	153	0.00653595	FALSE	97	0	FALSE	65	0.169231	TRUE
10	75735196	-	Cabin1	455	0.0571429	FALSE	368	0.0842391	FALSE	86	0.209302	TRUE
10	75737477	-	Cabin1	653	0.116386	TRUE	535	0.0971963	FALSE	85	0.105882	TRUE
10	75739328	-	Cabin1	370	0.0027027	FALSE	252	0	FALSE	68	0.205882	TRUE
10	75739379	-	Cabin1	404	0	FALSE	237	0.00843882	FALSE	42	0.214286	TRUE
10	75739480	-	Cabin1	379	0.166227	TRUE	332	0.180723	TRUE	88	0.170455	TRUE
10	75742388	-	Cabin1	390	0	FALSE	333	0	FALSE	59	0.101695	TRUE
10	75742419	-	Cabin1	380	0.131579	TRUE	316	0.193038	TRUE	74	0.324324	TRUE
10	75747845	-	Cabin1	372	0	FALSE	261	0.00766284	FALSE	39	0.282051	TRUE
10	75747932	-	Cabin1	168	0.154762	TRUE	133	0.120301	TRUE	26	0.384615	TRUE
10	75754894	-	Cabin1	432	0.0717593	FALSE	347	0.0691643	FALSE	64	0.359375	TRUE
10	75764184	-	Cabin1	73	0.0410959	FALSE	68	0.102941	TRUE	49	0	FALSE
10	75764256	-	Cabin1	37	0.027027	FALSE	48	0.125	TRUE	34	0	FALSE
10	75772739	-	Gm20441	125	0.176	TRUE	85	0.247059	TRUE	62	0.322581	TRUE
10	75894462	+	Derl3	316	0.085443	FALSE	253	0.150198	TRUE	159	0.150943	TRUE
10	75894551	+	Derl3	256	0.09375	FALSE	204	0.147059	TRUE	175	0.114286	TRUE
10	75894597	+	Derl3	169	0.00591716	FALSE	123	0.0243902	FALSE	142	0.133803	TRUE
10	75894607	+	Derl3	172	0.215116	TRUE	126	0.412698	TRUE	156	0.512821	TRUE
10	75895335	+	Derl3	185	0.216216	TRUE	165	0.157576	TRUE	74	0.108108	TRUE
10	75895810	+	Derl3	343	0.247813	TRUE	299	0.347826	TRUE	154	0.519481	TRUE
10	75897028	-	Smarcb1	606	0.115512	TRUE	481	0.101871	TRUE	119	0.109244	TRUE
10	7589867	+	Lrp11	23	0.130435	FALSE	24	0.375	TRUE	0		FALSE
10	7589868	+	Lrp11	23	0	FALSE	24	0.208333	TRUE	0		FALSE
10	7589913	+	Lrp11	99	0.020202	FALSE	125	0.008	FALSE	41	0.439024	TRUE
10	7589926	+	Lrp11	117	0.017094	FALSE	136	0.0147059	FALSE	40	0.45	TRUE
10	7589948	+	Lrp11	142	0.028169	FALSE	170	0.0176471	FALSE	64	0.25	TRUE
10	7589981	+	Lrp11	187	0.15508	TRUE	202	0.193069	TRUE	79	0.177215	TRUE
10	7590146	+	Lrp11	219	0.123288	TRUE	234	0.196581	TRUE	47	0.234043	TRUE
10	7590214	+	Lrp11	150	0.126667	TRUE	94	0.212766	TRUE	24	0.25	TRUE
10	7590262	+	Lrp11	63	0.174603	TRUE	50	0.18	TRUE	35	0	FALSE
10	7590300	+	Lrp11	77	0.038961	FALSE	63	0.0793651	FALSE	42	0.761905	TRUE
10	7590453	+	Lrp11	177	0.423729	TRUE	160	0.4125	TRUE	89	0.58427	TRUE
10	7590454	+	Lrp11	180	0.411111	TRUE	161	0.521739	TRUE	89	0.41573	TRUE
10	7590504	+	Lrp11	231	0	FALSE	214	0.00934579	FALSE	132	0.106061	TRUE
10	7590593	+	Lrp11	240	0.0875	FALSE	194	0.206186	TRUE	113	0.256637	TRUE
10	75906149	-	Smarcb1	305	0.00327869	FALSE	215	0	FALSE	122	0.147541	TRUE
10	75916887	-	Smarcb1	736	0.0978261	FALSE	713	0.141655	TRUE	289	0.193772	TRUE
10	75921413	-	Smarcb1	352	0.204545	TRUE	322	0.232919	TRUE	91	0.208791	TRUE
10	75921430	-	Smarcb1	349	0	FALSE	309	0	FALSE	105	0.161905	TRUE
10	75935970	+	Chchd10	58	0.137931	TRUE	146	0.0753425	FALSE	23	0.478261	TRUE
10	7598737	+	Lrp11	256	0	FALSE	267	0.00374532	FALSE	148	0.101351	TRUE
10	75995802	+	Gm5134	39	0.025641	FALSE	16	0	FALSE	29	0.275862	TRUE
10	76008746	+	Gm5134	362	0.00552486	FALSE	325	0.0184615	FALSE	199	0.115578	TRUE
10	76008960	+	Gm5134	199	0	FALSE	234	0	FALSE	129	0.124031	TRUE
10	76038343	+	Zfp280b	1113	0.06469	FALSE	1126	0.0870337	FALSE	311	0.128617	TRUE
10	76039392	+	Zfp280b	728	0.00274725	FALSE	528	0.00568182	FALSE	188	0.106383	TRUE
10	76039900	+	Zfp280b	394	0.0152284	FALSE	351	0.042735	FALSE	125	0.12	TRUE
10	76042025	+	Zfp280b	223	0	FALSE	171	0	FALSE	67	0.179104	TRUE
10	76042057	+	Zfp280b	224	0	FALSE	170	0.00588235	FALSE	78	0.128205	TRUE
10	76042302	+	Zfp280b	218	0	FALSE	150	0.0333333	FALSE	55	0.236364	TRUE
10	76042591	+	Zfp280b	221	0	FALSE	135	0	FALSE	47	0.106383	TRUE
10	7604277	+	Lrp11	126	0	FALSE	109	0	FALSE	36	0.25	TRUE
10	76207752	-	Prmt2	184	0.0597826	FALSE	111	0.0630631	FALSE	72	0.166667	TRUE
10	76217352	-	Prmt2	247	0.0161943	FALSE	227	0.0396476	FALSE	102	0.107843	TRUE
10	7624679	+	Lrp11	70	0.142857	TRUE	42	0.214286	TRUE	29	0	FALSE
10	76264726	-	Dip2a	82	0.268293	TRUE	59	0.186441	TRUE	22	0	FALSE
10	76266451	-	Dip2a	60	0	FALSE	49	0	FALSE	23	0.478261	TRUE
10	76272620	-	Dip2a	65	0.738462	TRUE	40	0.625	TRUE	10	0	FALSE
10	76278592	-	Dip2a	66	0.151515	TRUE	55	0.127273	TRUE	10	0	FALSE
10	76282599	-	Dip2a	72	0.125	TRUE	35	0.0857143	FALSE	0		FALSE
10	76291121	-	Dip2a	61	0.0163934	FALSE	74	0	FALSE	20	0.35	TRUE
10	76292314	-	Dip2a	56	0.0714286	FALSE	67	0.179104	TRUE	13	0	FALSE
10	76297776	-	Dip2a	79	0.35443	TRUE	56	0.321429	TRUE	12	1	FALSE
10	76297800	-	Dip2a	82	0.121951	TRUE	67	0.0447761	FALSE	12	0	FALSE
10	76298693	-	Dip2a	60	0.05	FALSE	63	0.0952381	FALSE	80	0.1875	TRUE
10	76298778	-	Dip2a	57	0	FALSE	31	0	FALSE	37	0.243243	TRUE
10	76305132	-	Dip2a	49	0.0204082	FALSE	56	0	FALSE	32	0.40625	TRUE
10	76313239	-	Dip2a	75	0.08	FALSE	69	0.101449	TRUE	0		FALSE
10	76321585	-	Dip2a	63	0.174603	TRUE	66	0.0151515	FALSE	58	0	FALSE
10	76345241	-	Dip2a	21	0.047619	FALSE	60	0.166667	TRUE	0		FALSE
10	76375039	-	Pcnt	1569	0.0152964	FALSE	1129	0.0221435	FALSE	27	0.37037	TRUE
10	76375143	-	Pcnt	1794	0.0880713	FALSE	1366	0.120791	TRUE	48	0.145833	TRUE
10	76387434	-	Pcnt	1094	0.00731261	FALSE	747	0.0187416	FALSE	44	0.25	TRUE
10	76388965	-	Pcnt	1504	0.0152926	FALSE	1117	0.0170098	FALSE	51	0.235294	TRUE
10	76392397	-	Pcnt	1073	0.0959925	FALSE	828	0.136473	TRUE	40	0.25	TRUE
10	76392586	-	Pcnt	1729	0.0769231	FALSE	1284	0.0926791	FALSE	100	0.11	TRUE
10	76392799	-	Pcnt	1840	0.000543478	FALSE	1505	0.0013289	FALSE	99	0.121212	TRUE
10	76392856	-	Pcnt	1612	0.140819	TRUE	1339	0.159821	TRUE	59	0.152542	TRUE
10	76409618	-	Pcnt	1313	0.0883473	FALSE	1197	0.121136	TRUE	30	0	FALSE
10	76411528	-	Pcnt	1347	0.682257	TRUE	1252	0.836262	TRUE	34	0.852941	TRUE
10	76412508	-	Pcnt	1302	0.397849	TRUE	1130	0.515929	TRUE	136	0.536765	TRUE
10	76412530	-	Pcnt	1167	0.560411	TRUE	995	0.674372	TRUE	104	0.596154	TRUE
10	76412559	-	Pcnt	968	0.0444215	FALSE	855	0.0795322	FALSE	72	0.347222	TRUE
10	76412568	-	Pcnt	847	0.0224321	FALSE	769	0.023407	FALSE	66	0.106061	TRUE
10	76412623	-	Pcnt	755	0.0119205	FALSE	627	0.0111643	FALSE	102	0.147059	TRUE
10	76420112	-	Pcnt	230	0.386957	TRUE	201	0.427861	TRUE	0		FALSE
10	7644393	-	Pcmt1	136	0	FALSE	99	0	FALSE	30	0.266667	TRUE
10	76469142	+	Mcm3ap	680	0	FALSE	517	0.00193424	FALSE	54	0.185185	TRUE
10	76490007	+	Mcm3ap	591	0.258883	TRUE	370	0.367568	TRUE	0		FALSE
10	76490758	+	Mcm3ap	741	0.62753	TRUE	519	0.703276	TRUE	0		FALSE
10	76499478	+	Mcm3ap	728	0.653846	TRUE	469	0.765458	TRUE	0		FALSE
10	76504641	+	Mcm3ap	410	0.182927	TRUE	232	0.189655	TRUE	0		FALSE
10	76506456	+	Mcm3ap	421	0.0736342	FALSE	326	0.134969	TRUE	0		FALSE
10	76506567	+	Mcm3ap	403	0.143921	TRUE	299	0.137124	TRUE	0		FALSE
10	76507376	+	Mcm3ap	352	0.0568182	FALSE	257	0.108949	TRUE	0		FALSE
10	76511022	+	Mcm3ap	307	0.560261	TRUE	194	0.716495	TRUE	0		FALSE
10	76533611	+	Lss	54	0.111111	TRUE	35	0.0571429	FALSE	0		FALSE
10	76541902	+	Lss	28	0.535714	TRUE	30	0.466667	TRUE	0		FALSE
10	76545475	+	Lss	26	0.192308	TRUE	40	0.125	TRUE	0		FALSE
10	7663244	-	Pcmt1	62	0	FALSE	54	0	FALSE	70	0.1	TRUE
10	76762134	-	Pcbp3	50	0.28	TRUE	53	0.377358	TRUE	16	0.125	FALSE
10	76762155	-	Pcbp3	50	0.04	FALSE	53	0.150943	TRUE	16	0	FALSE
10	76788449	-	Pcbp3	186	0.83871	TRUE	215	0.906977	TRUE	125	1	TRUE
10	7681276	+	Lats1	50	0.06	FALSE	73	0.0410959	FALSE	53	0.490566	TRUE
10	7681448	+	Lats1	45	0	FALSE	47	0.0212766	FALSE	35	0.257143	TRUE
10	76825946	-	Pcbp3	173	0.0982659	FALSE	249	0.168675	TRUE	169	0.224852	TRUE
10	77033323	+	Slc19a1	36	0	FALSE	23	0	FALSE	42	0.190476	TRUE
10	77042370	+	Slc19a1	67	0.119403	TRUE	58	0.103448	TRUE	0		FALSE
10	77042822	+	Slc19a1	44	0.136364	TRUE	58	0.344828	TRUE	0		FALSE
10	77049751	+	Slc19a1	76	0.0526316	FALSE	73	0.109589	TRUE	0		FALSE
10	77050222	+	Slc19a1	46	0.304348	TRUE	43	0.488372	TRUE	0		FALSE
10	7705685	+	Lats1	86	0	FALSE	109	0	FALSE	26	0.538462	TRUE
10	77268821	+	Pofut2	223	0.0224215	FALSE	226	0.0221239	FALSE	126	0.134921	TRUE
10	77269349	+	Pofut2	196	0.0357143	FALSE	230	0.0478261	FALSE	126	0.134921	TRUE
10	77321651	-	Adarb1	20	0.05	FALSE	31	0.193548	TRUE	0		FALSE
10	77490066	-	Fam207a	337	0.0296736	FALSE	245	0.0693878	FALSE	142	0.161972	TRUE
10	77515670	-	Fam207a	93	0.0537634	FALSE	87	0.0344828	FALSE	105	0.114286	TRUE
10	77515671	-	Fam207a	95	0.0315789	FALSE	86	0.116279	TRUE	105	0.209524	TRUE
10	77515673	-	Fam207a	89	0	FALSE	72	0	FALSE	106	0.103774	TRUE
10	7752860	+	Katna1	100	0.24	TRUE	88	0.352273	TRUE	107	0.28972	TRUE
10	77597128	+	Pttg1ip	307	0.00977199	FALSE	242	0.0247934	FALSE	98	0.102041	TRUE
10	77597856	+	Pttg1ip	401	0.00498753	FALSE	352	0.00284091	FALSE	100	0.12	TRUE
10	77598226	+	Pttg1ip	264	0	FALSE	225	0	FALSE	72	0.277778	TRUE
10	77598309	+	Pttg1ip	95	0.178947	TRUE	72	0.0972222	FALSE	29	0.0344828	FALSE
10	77598310	+	Pttg1ip	98	0.0204082	FALSE	69	0	FALSE	28	0.285714	TRUE
10	77606639	+	Sumo3	45	0.0222222	FALSE	64	0	FALSE	34	0.264706	TRUE
10	77606702	+	Sumo3	166	0.0060241	FALSE	153	0.0196078	FALSE	80	0.125	TRUE
10	77606724	+	Sumo3	200	0.015	FALSE	174	0.0517241	FALSE	114	0.245614	TRUE
10	77606897	+	Sumo3	330	0.0121212	FALSE	258	0.0348837	FALSE	247	0.125506	TRUE
10	77609855	+	Sumo3	1371	0.0962801	FALSE	1298	0.158706	TRUE	1060	0.235849	TRUE
10	77617315	+	Sumo3	86	0.104651	TRUE	47	0.0638298	FALSE	48	0.229167	TRUE
10	77630741	+	Sumo3	561	0.0338681	FALSE	402	0.079602	FALSE	201	0.179104	TRUE
10	77644494	+	Ube2g2	720	0.00833333	FALSE	691	0.0144718	FALSE	402	0.124378	TRUE
10	77644538	+	Ube2g2	743	0.0686406	FALSE	700	0.0871429	FALSE	379	0.137203	TRUE
10	77644716	+	Ube2g2	210	0.047619	FALSE	130	0.0769231	FALSE	103	0.592233	TRUE
10	77644765	+	Ube2g2	142	0.183099	TRUE	130	0.330769	TRUE	75	0.24	TRUE
10	77645190	+	Ube2g2	236	0.0466102	FALSE	203	0.044335	FALSE	166	0.180723	TRUE
10	77645815	+	Ube2g2	204	0.0294118	FALSE	160	0.01875	FALSE	82	0.121951	TRUE
10	77978733	+	1810043G02Rik	122	0.122951	TRUE	177	0.079096	FALSE	134	0.0671642	FALSE
10	77981795	+	1810043G02Rik	195	0.00512821	FALSE	189	0.010582	FALSE	119	0.109244	TRUE
10	77984699	+	1810043G02Rik	85	0.0588235	FALSE	94	0.138298	TRUE	35	0	FALSE
10	77988356	-	Pfkl	172	0.00581395	FALSE	178	0	FALSE	64	0.140625	TRUE
10	77988778	-	Pfkl	74	0.0135135	FALSE	121	0	FALSE	52	0.25	TRUE
10	77990209	-	Pfkl	100	0.15	TRUE	140	0.0857143	FALSE	35	0	FALSE
10	77990735	-	Pfkl	143	0.118881	TRUE	162	0.0802469	FALSE	38	0	FALSE
10	77992029	-	Pfkl	103	0.038835	FALSE	136	0.00735294	FALSE	57	0.315789	TRUE
10	77992504	-	Pfkl	126	0	FALSE	173	0	FALSE	47	0.12766	TRUE
10	77994180	-	Pfkl	185	0.118919	TRUE	234	0.123932	TRUE	91	0.21978	TRUE
10	77996403	-	Pfkl	167	0.0359281	FALSE	197	0.0507614	FALSE	77	0.272727	TRUE
10	78034384	-	Aire	58	0	FALSE	58	0.0172414	FALSE	44	0.227273	TRUE
10	78034697	-	Aire	88	0.0340909	FALSE	100	0.1	TRUE	42	0.285714	TRUE
10	78036715	-	Aire	98	0	FALSE	94	0.0106383	FALSE	72	0.166667	TRUE
10	78041515	-	Aire	97	0.0103093	FALSE	46	0	FALSE	20	0.6	TRUE
10	78050923	+	Dnmt3l	957	0.0491118	FALSE	814	0.0995086	FALSE	267	0.580524	TRUE
10	78059719	+	Dnmt3l	1004	0.062749	FALSE	823	0.0850547	FALSE	390	0.151282	TRUE
10	78063244	+	Dnmt3l	734	0.0177112	FALSE	626	0.0175719	FALSE	265	0.10566	TRUE
10	78071850	+	Icosl	559	0.166369	TRUE	394	0.291878	TRUE	116	0.301724	TRUE
10	78071928	+	Icosl	333	0.276276	TRUE	259	0.30888	TRUE	96	0.697917	TRUE
10	78078059	+	Icosl	763	0.0825688	FALSE	625	0.112	TRUE	524	0.0687023	FALSE
10	78078474	+	Icosl	207	0.0434783	FALSE	178	0.0280899	FALSE	149	0.255034	TRUE
10	78078493	+	Icosl	239	0.0041841	FALSE	196	0.00510204	FALSE	140	0.114286	TRUE
10	78078732	+	Icosl	546	0.0805861	FALSE	457	0.105033	TRUE	358	0.287709	TRUE
10	78079297	+	Icosl	185	0.0918919	FALSE	145	0.0758621	FALSE	66	0.393939	TRUE
10	78164919	-	D10Jhu81e	573	0.165794	TRUE	410	0.285366	TRUE	177	0.338983	TRUE
10	78167422	-	D10Jhu81e	619	0.166397	TRUE	470	0.240426	TRUE	211	0.336493	TRUE
10	78167423	-	D10Jhu81e	654	0.324159	TRUE	496	0.407258	TRUE	219	0.6621	TRUE
10	78167424	-	D10Jhu81e	651	0.0122888	FALSE	499	0.0220441	FALSE	219	0.105023	TRUE
10	78167459	-	D10Jhu81e	668	0.0658683	FALSE	504	0.10119	TRUE	235	0.0851064	FALSE
10	78169393	-	D10Jhu81e	475	0.0294737	FALSE	350	0.04	FALSE	297	0.164983	TRUE
10	78169718	-	D10Jhu81e	78	0.0897436	FALSE	46	0.195652	TRUE	33	0.606061	TRUE
10	78171091	-	Pwp2	255	0	FALSE	180	0	FALSE	55	0.218182	TRUE
10	78171092	-	Pwp2	257	0.0194553	FALSE	178	0.0168539	FALSE	55	0.236364	TRUE
10	78171752	-	Pwp2	292	0.0205479	FALSE	202	0.00990099	FALSE	137	0.160584	TRUE
10	78172082	-	Pwp2	513	0.0311891	FALSE	389	0.100257	TRUE	165	0.109091	TRUE
10	78173911	-	Pwp2	381	0.125984	TRUE	359	0.153203	TRUE	151	0.119205	TRUE
10	78173941	-	Pwp2	334	0.212575	TRUE	304	0.3125	TRUE	148	0.452703	TRUE
10	78173942	-	Pwp2	340	0.173529	TRUE	308	0.253247	TRUE	136	0.198529	TRUE
10	78174962	-	Pwp2	246	0.0569106	FALSE	108	0.111111	TRUE	65	0.230769	TRUE
10	78175569	-	Pwp2	374	0.0347594	FALSE	299	0.0602007	FALSE	129	0.155039	TRUE
10	78175583	-	Pwp2	465	0.12043	TRUE	343	0.169096	TRUE	174	0.103448	TRUE
10	78178309	-	Pwp2	324	0.0277778	FALSE	240	0.0583333	FALSE	97	0.298969	TRUE
10	78178310	-	Pwp2	319	0.00940439	FALSE	243	0.0123457	FALSE	98	0.112245	TRUE
10	78179003	-	Pwp2	547	0.0420475	FALSE	410	0.0487805	FALSE	151	0.10596	TRUE
10	78179744	-	Pwp2	370	0.0027027	FALSE	289	0.00692042	FALSE	83	0.168675	TRUE
10	78181094	-	Pwp2	186	0	FALSE	173	0.00578035	FALSE	97	0.14433	TRUE
10	78181520	-	Pwp2	442	0.00678733	FALSE	298	0	FALSE	86	0.151163	TRUE
10	78182523	-	Pwp2	218	0	FALSE	141	0	FALSE	103	0.116505	TRUE
10	78182965	-	Pwp2	347	0	FALSE	245	0	FALSE	118	0.110169	TRUE
10	78186997	-	Trappc10	182	0	FALSE	192	0.0104167	FALSE	39	0.282051	TRUE
10	78187601	-	Trappc10	126	0.555556	TRUE	80	0.7	TRUE	36	1	TRUE
10	78187747	-	Trappc10	260	0	FALSE	167	0	FALSE	98	0.112245	TRUE
10	78187834	-	Trappc10	277	0.252708	TRUE	99	0.292929	TRUE	92	0.576087	TRUE
10	78187859	-	Trappc10	254	0	FALSE	121	0	FALSE	103	0.213592	TRUE
10	78188023	-	Trappc10	287	0.0174216	FALSE	275	0	FALSE	168	0.160714	TRUE
10	78193499	-	Trappc10	289	0.121107	TRUE	222	0.189189	TRUE	154	0.383117	TRUE
10	78196407	-	Trappc10	123	0.211382	TRUE	66	0.272727	TRUE	85	0.529412	TRUE
10	78196415	-	Trappc10	141	0.205674	TRUE	87	0.206897	TRUE	85	0.458824	TRUE
10	78199115	-	Trappc10	176	0	FALSE	118	0	FALSE	73	0.123288	TRUE
10	78200656	-	Trappc10	253	0.0434783	FALSE	248	0.0766129	FALSE	61	0.278689	TRUE
10	78200678	-	Trappc10	308	0.00324675	FALSE	296	0.0101351	FALSE	132	0.121212	TRUE
10	78200694	-	Trappc10	272	0.0882353	FALSE	275	0.12	TRUE	132	0.0909091	FALSE
10	78200799	-	Trappc10	144	0.0486111	FALSE	142	0.028169	FALSE	118	0.101695	TRUE
10	78202913	-	Trappc10	128	0.585938	TRUE	78	0.666667	TRUE	53	0.886792	TRUE
10	78207437	-	Trappc10	329	0.0881459	FALSE	374	0.157754	TRUE	219	0.182648	TRUE
10	78210443	-	Trappc10	219	0.0182648	FALSE	204	0.0735294	FALSE	145	0.17931	TRUE
10	7821298	+	Ppil4	85	0.0235294	FALSE	95	0.0315789	FALSE	95	0.210526	TRUE
10	78217179	-	Trappc10	315	0.00634921	FALSE	247	0.0161943	FALSE	126	0.103175	TRUE
10	78220207	-	Trappc10	365	0.156164	TRUE	190	0.173684	TRUE	152	0.243421	TRUE
10	7822137	+	Ppil4	122	0.0327869	FALSE	93	0.107527	TRUE	37	0	FALSE
10	78222674	-	Trappc10	150	0.0333333	FALSE	111	0.00900901	FALSE	35	0.542857	TRUE
10	78244452	-	Trappc10	182	0	FALSE	131	0	FALSE	122	0.122951	TRUE
10	78244537	-	Trappc10	36	0.194444	TRUE	44	0.0454545	FALSE	39	0	FALSE
10	78244586	-	Trappc10	16	0.1875	FALSE	13	0.307692	FALSE	25	0.84	TRUE
10	78270009	-	Agpat3	22	0.227273	TRUE	0		FALSE	11	1	FALSE
10	78272142	-	Agpat3	30	0.333333	TRUE	24	0.416667	TRUE	0		FALSE
10	78282436	-	Agpat3	141	0	FALSE	103	0	FALSE	38	0.421053	TRUE
10	78285000	-	Agpat3	104	0.355769	TRUE	84	0.321429	TRUE	50	0.48	TRUE
10	78285157	-	Agpat3	95	0.0315789	FALSE	100	0.04	FALSE	53	0.339623	TRUE
10	78287872	-	Agpat3	96	0	FALSE	92	0	FALSE	37	0.486486	TRUE
10	78288061	-	Agpat3	169	0.0236686	FALSE	128	0.03125	FALSE	46	0.152174	TRUE
10	78351671	-	Agpat3	77	0	FALSE	85	0	FALSE	61	0.196721	TRUE
10	78400533	-	Rrp1	61	0.147541	TRUE	81	0.111111	TRUE	36	0.305556	TRUE
10	78403532	-	Rrp1	190	0.0157895	FALSE	215	0.0139535	FALSE	124	0.104839	TRUE
10	78405477	-	Rrp1	141	0	FALSE	123	0	FALSE	65	0.153846	TRUE
10	78408429	-	Rrp1	182	0.0164835	FALSE	175	0.0228571	FALSE	25	0.36	TRUE
10	78408430	-	Rrp1	187	0.0962567	FALSE	179	0.111732	TRUE	16	0	FALSE
10	78411477	-	Rrp1	213	0.084507	FALSE	227	0.0264317	FALSE	51	0.215686	TRUE
10	78440417	-	Pdxk	0		FALSE	0		FALSE	76	0.131579	TRUE
10	78585491	-	Syde1	52	0.0576923	FALSE	65	0.123077	TRUE	0		FALSE
10	78585543	-	Syde1	74	0.121622	TRUE	73	0.0684932	FALSE	12	0	FALSE
10	78585641	-	Syde1	68	0.0147059	FALSE	85	0	FALSE	50	0.44	TRUE
10	78589483	-	Syde1	18	0.444444	FALSE	30	0.466667	TRUE	16	0.625	FALSE
10	78590060	-	Syde1	46	0.0434783	FALSE	42	0.142857	TRUE	20	0.35	TRUE
10	78748272	-	Ccdc105	113	0.761062	TRUE	64	0.921875	TRUE	56	0.857143	TRUE
10	78748273	-	Ccdc105	115	0.0173913	FALSE	64	0.015625	FALSE	57	0.140351	TRUE
10	78748711	-	Ccdc105	49	0.326531	TRUE	43	0.209302	TRUE	73	0.630137	TRUE
10	78749175	-	Ccdc105	13	0	FALSE	15	0.0666667	FALSE	32	0.25	TRUE
10	78749229	-	Ccdc105	32	0	FALSE	16	0.0625	FALSE	37	0.567568	TRUE
10	7906347	-	Tab2	74	0	FALSE	65	0	FALSE	22	0.363636	TRUE
10	7907199	-	Tab2	258	0	FALSE	200	0	FALSE	96	0.145833	TRUE
10	7907471	-	Tab2	107	0.0747664	FALSE	125	0.264	TRUE	38	0	FALSE
10	7907518	-	Tab2	69	0.0869565	FALSE	98	0.255102	TRUE	37	0.351351	TRUE
10	79526615	-	Plpp2	12	0.25	FALSE	25	0.28	TRUE	0		FALSE
10	79527504	-	Plpp2	34	0	FALSE	61	0.0491803	FALSE	40	0.2	TRUE
10	79540747	-	Mier2	330	0	FALSE	288	0	FALSE	70	0.128571	TRUE
10	79540955	-	Mier2	1338	0.141256	TRUE	985	0.168528	TRUE	249	0.389558	TRUE
10	79540985	-	Mier2	1453	0.0199587	FALSE	1038	0.0231214	FALSE	256	0.136719	TRUE
10	79541699	-	Mier2	1287	0.184149	TRUE	1012	0.235178	TRUE	298	0.486577	TRUE
10	79541778	-	Mier2	1007	0.0218471	FALSE	652	0.041411	FALSE	120	0.125	TRUE
10	79541910	-	Mier2	1381	0.0325851	FALSE	1097	0.0437557	FALSE	465	0.191398	TRUE
10	79545110	-	Mier2	1333	0.0330083	FALSE	1157	0.0518583	FALSE	444	0.119369	TRUE
10	79554685	-	Mier2	52	0	FALSE	39	0	FALSE	40	0.175	TRUE
10	79669658	+	Tpgs1	91	0.010989	FALSE	88	0	FALSE	35	0.257143	TRUE
10	79675482	+	Tpgs1	81	0	FALSE	87	0	FALSE	47	0.255319	TRUE
10	79675725	+	Tpgs1	153	0.00653595	FALSE	104	0	FALSE	39	0.153846	TRUE
10	79675785	+	Tpgs1	149	0.00671141	FALSE	116	0	FALSE	41	0.146341	TRUE
10	79688293	+	Cdc34	189	0.0582011	FALSE	225	0.124444	TRUE	162	0.0246914	FALSE
10	79734868	+	Hcn2	21	0.380952	TRUE	0		FALSE	18	1	FALSE
10	79736597	-	Polrmt	125	0.112	TRUE	83	0.156627	TRUE	46	0.0434783	FALSE
10	79737694	-	Polrmt	148	0	FALSE	95	0	FALSE	45	0.133333	TRUE
10	79738685	-	Polrmt	215	0.0186047	FALSE	150	0.0133333	FALSE	122	0.188525	TRUE
10	79739614	-	Polrmt	109	0.825688	TRUE	118	0.847458	TRUE	101	1	TRUE
10	79739762	-	Polrmt	83	0.0843373	FALSE	60	0.116667	TRUE	44	0	FALSE
10	79758842	-	Rnf126	694	0.0533141	FALSE	406	0.0394089	FALSE	118	0.101695	TRUE
10	79758951	-	Rnf126	769	0.0819246	FALSE	813	0.095941	FALSE	378	0.164021	TRUE
10	79759065	-	Rnf126	361	0.0775623	FALSE	328	0.115854	TRUE	154	0.12987	TRUE
10	79766878	-	Rnf126	54	0.148148	TRUE	47	0.0851064	FALSE	34	0	FALSE
10	79859434	+	Ptbp1	962	0.047817	FALSE	1083	0.0637119	FALSE	318	0.166667	TRUE
10	79860150	+	Ptbp1	244	0.25	TRUE	206	0.349515	TRUE	120	0.633333	TRUE
10	79860185	+	Ptbp1	262	0.00763359	FALSE	230	0.0304348	FALSE	114	0.236842	TRUE
10	79862718	+	Ptbp1	764	0.143979	TRUE	920	0.166304	TRUE	413	0.244552	TRUE
10	79863227	+	Ptbp1	1198	0.0358932	FALSE	1357	0.0574797	FALSE	497	0.124748	TRUE
10	79864070	+	Ptbp1	178	0.0617978	FALSE	208	0.0240385	FALSE	88	0.113636	TRUE
10	79896464	-	Med16	51	0.333333	TRUE	34	0.176471	TRUE	16	1	FALSE
10	79898984	-	Med16	60	0.2	TRUE	42	0.0952381	FALSE	22	1	TRUE
10	79903225	-	Med16	42	0.238095	TRUE	33	0.454545	TRUE	41	0.414634	TRUE
10	79907092	-	Med16	34	0	FALSE	19	0	FALSE	35	0.171429	TRUE
10	79912450	-	R3hdm4	406	0.0566502	FALSE	389	0.123393	TRUE	221	0.104072	TRUE
10	79912655	-	R3hdm4	471	0.0934183	FALSE	409	0.102689	TRUE	244	0.102459	TRUE
10	79913684	-	R3hdm4	305	0.219672	TRUE	387	0.289406	TRUE	304	0.351974	TRUE
10	79916837	-	R3hdm4	237	0.493671	TRUE	315	0.514286	TRUE	231	0.813853	TRUE
10	79916939	-	R3hdm4	78	0.0512821	FALSE	69	0.0289855	FALSE	20	0.8	TRUE
10	79927233	+	Arid3a	21	0	FALSE	33	0.0909091	FALSE	20	0.55	TRUE
10	79930678	+	Arid3a	28	0.214286	TRUE	21	0.380952	TRUE	21	1	TRUE
10	79931130	+	Arid3a	38	0.0526316	FALSE	19	0.105263	FALSE	48	0.208333	TRUE
10	79931944	+	Arid3a	61	0.0983607	FALSE	33	0.0909091	FALSE	27	0.407407	TRUE
10	79946554	+	Arid3a	30	0	FALSE	38	0	FALSE	48	0.395833	TRUE
10	79960345	+	Wdr18	388	0	FALSE	240	0	FALSE	43	0.186047	TRUE
10	79961090	+	Wdr18	272	0.0661765	FALSE	181	0.0662983	FALSE	104	0.134615	TRUE
10	79964959	+	Wdr18	265	0.00377358	FALSE	187	0	FALSE	134	0.343284	TRUE
10	79964967	+	Wdr18	251	0.063745	FALSE	186	0.0752688	FALSE	151	0.516556	TRUE
10	79964968	+	Wdr18	249	0.0923695	FALSE	186	0.155914	TRUE	151	0.304636	TRUE
10	79967592	+	Wdr18	263	0.00380228	FALSE	167	0	FALSE	40	0.175	TRUE
10	79977197	-	Tmem259	154	0.012987	FALSE	145	0	FALSE	65	0.123077	TRUE
10	79977244	-	Tmem259	249	0.200803	TRUE	222	0.193694	TRUE	160	0.3125	TRUE
10	79977387	-	Tmem259	276	0	FALSE	223	0	FALSE	151	0.10596	TRUE
10	79977805	-	Tmem259	127	0.330709	TRUE	106	0.349057	TRUE	26	0.961538	TRUE
10	79978408	-	Tmem259	180	0.344444	TRUE	163	0.453988	TRUE	96	0.5	TRUE
10	79979325	-	Tmem259	278	0.0971223	FALSE	234	0.200855	TRUE	125	0.448	TRUE
10	79984075	-	Tmem259	86	0.197674	TRUE	81	0.234568	TRUE	95	0.242105	TRUE
10	80036006	-	Polr2e	68	0.205882	TRUE	29	0.137931	FALSE	0		FALSE
10	80036175	-	Polr2e	453	0.278146	TRUE	410	0.307317	TRUE	29	0.931034	TRUE
10	80036228	-	Polr2e	559	0.0572451	FALSE	504	0.128968	TRUE	66	0.151515	TRUE
10	80036274	-	Polr2e	581	0.0275387	FALSE	524	0.0324427	FALSE	66	0.333333	TRUE
10	80036529	-	Polr2e	546	0.021978	FALSE	543	0.0257827	FALSE	64	0.171875	TRUE
10	80036798	-	Polr2e	513	0.00584795	FALSE	435	0.0045977	FALSE	50	0.18	TRUE
10	80037295	-	Polr2e	503	0.512922	TRUE	460	0.578261	TRUE	94	0.925532	TRUE
10	80054546	+	Gpx4	394	0.154822	TRUE	364	0.104396	TRUE	125	0.04	FALSE
10	80058544	-	Sbno2	57	0.245614	TRUE	69	0.202899	TRUE	11	0	FALSE
10	80058858	-	Sbno2	66	0.287879	TRUE	103	0.203883	TRUE	25	0.44	TRUE
10	80060202	-	Sbno2	44	0.181818	TRUE	70	0.0428571	FALSE	0		FALSE
10	80061442	-	Sbno2	87	0	FALSE	89	0.0337079	FALSE	36	0.472222	TRUE
10	80062272	-	Sbno2	47	0.12766	TRUE	81	0.0493827	FALSE	12	0	FALSE
10	80066607	-	Sbno2	72	0.0833333	FALSE	75	0.12	TRUE	10	0	FALSE
10	80068446	-	Sbno2	49	0.489796	TRUE	66	0.378788	TRUE	17	0.764706	FALSE
10	80068738	-	Sbno2	84	0.238095	TRUE	112	0.196429	TRUE	25	0	FALSE
10	80086361	-	Sbno2	56	0.125	TRUE	51	0.0392157	FALSE	14	0	FALSE
10	80116062	+	Stk11	113	0.0353982	FALSE	122	0.0327869	FALSE	71	0.112676	TRUE
10	80116085	+	Stk11	174	0.114943	TRUE	223	0.143498	TRUE	67	0.328358	TRUE
10	80116713	+	Stk11	266	0	FALSE	301	0.00332226	FALSE	101	0.118812	TRUE
10	80116782	+	Stk11	309	0.0744337	FALSE	387	0.178295	TRUE	148	0.168919	TRUE
10	80124808	+	Stk11	710	0.028169	FALSE	683	0.0600293	FALSE	244	0.127049	TRUE
10	80126275	+	Stk11	223	0.107623	TRUE	257	0.108949	TRUE	141	0.0851064	FALSE
10	80126337	+	Stk11	237	0.0295359	FALSE	220	0.0181818	FALSE	160	0.125	TRUE
10	80130303	+	Stk11	347	0.0893372	FALSE	409	0.141809	TRUE	144	0.263889	TRUE
10	80143922	+	Atp5d	172	0.0465116	FALSE	242	0.0289256	FALSE	73	0.164384	TRUE
10	80145301	+	Atp5d	306	0.0261438	FALSE	389	0.0179949	FALSE	91	0.307692	TRUE
10	80145429	+	Atp5d	351	0.00854701	FALSE	420	0.0047619	FALSE	101	0.138614	TRUE
10	80149873	+	Midn	102	0.0980392	FALSE	128	0.046875	FALSE	37	0.243243	TRUE
10	80150013	+	Midn	235	0.178723	TRUE	277	0.180505	TRUE	96	0.177083	TRUE
10	80150052	+	Midn	279	0	FALSE	351	0	FALSE	148	0.135135	TRUE
10	80151389	+	Midn	297	0.013468	FALSE	466	0.0236052	FALSE	111	0.126126	TRUE
10	80153969	+	Midn	371	0.0700809	FALSE	425	0.08	FALSE	176	0.119318	TRUE
10	80154376	+	Midn	212	0	FALSE	206	0.0145631	FALSE	27	0.37037	TRUE
10	80154446	+	Midn	222	0.0990991	FALSE	179	0.178771	TRUE	141	0.134752	TRUE
10	80155238	+	Midn	202	0.346535	TRUE	162	0.425926	TRUE	65	0.876923	TRUE
10	80156472	+	Midn	590	0.0711864	FALSE	661	0.107413	TRUE	290	0.0965517	FALSE
10	80156610	+	Midn	687	0.0363901	FALSE	804	0.0845771	FALSE	340	0.167647	TRUE
10	80157573	+	Midn	40	0.125	TRUE	17	0.294118	FALSE	0		FALSE
10	80158169	+	Midn	37	0	FALSE	23	0	FALSE	20	0.25	TRUE
10	80170255	+	Cirbp	326	0	FALSE	269	0	FALSE	61	0.147541	TRUE
10	80170712	+	Cirbp	127	0	FALSE	124	0	FALSE	80	0.225	TRUE
10	80171415	+	Cirbp	350	0.00571429	FALSE	252	0.0119048	FALSE	118	0.169492	TRUE
10	80179755	+	Efna2	38	0.0263158	FALSE	26	0	FALSE	21	1	TRUE
10	80232378	+	Mum1	566	0.14841	TRUE	562	0.151246	TRUE	318	0.163522	TRUE
10	80232577	+	Mum1	692	0.0765896	FALSE	575	0.0886957	FALSE	250	0.208	TRUE
10	80232603	+	Mum1	691	0.166425	TRUE	585	0.186325	TRUE	358	0.187151	TRUE
10	80232796	+	Mum1	434	0.0576037	FALSE	324	0.0555556	FALSE	167	0.179641	TRUE
10	80232797	+	Mum1	435	0.45977	TRUE	329	0.56231	TRUE	166	0.433735	TRUE
10	80232860	+	Mum1	486	0.0185185	FALSE	476	0.0504202	FALSE	254	0.165354	TRUE
10	80233038	+	Mum1	178	0.0224719	FALSE	172	0.0290698	FALSE	146	0.157534	TRUE
10	80241150	+	Mum1	598	0.0083612	FALSE	457	0.0175055	FALSE	291	0.113402	TRUE
10	80241819	+	Mum1	527	0.056926	FALSE	453	0.0507726	FALSE	314	0.235669	TRUE
10	80253729	+	Ndufs7	421	0.325416	TRUE	250	0.324	TRUE	51	0.156863	TRUE
10	80253771	+	Ndufs7	471	0.131635	TRUE	241	0.182573	TRUE	55	0.545455	TRUE
10	80260794	-	Gamt	27	0.148148	FALSE	39	0.205128	TRUE	0		FALSE
10	80260818	-	Gamt	25	0	FALSE	32	0.21875	TRUE	0		FALSE
10	80265067	+	Dazap1	0		FALSE	0		FALSE	21	1	TRUE
10	80265113	+	Dazap1	14	0	FALSE	10	0	FALSE	27	0.37037	TRUE
10	80265176	+	Dazap1	85	0.0235294	FALSE	82	0.0121951	FALSE	69	0.275362	TRUE
10	80277619	+	Dazap1	299	0.153846	TRUE	354	0.155367	TRUE	257	0.22179	TRUE
10	80287685	+	Dazap1	69	0.463768	TRUE	107	0.53271	TRUE	14	0	FALSE
10	80287795	+	Dazap1	69	0	FALSE	64	0	FALSE	95	0.136842	TRUE
10	80288135	+	Dazap1	14	0	FALSE	0		FALSE	21	0.571429	TRUE
10	80288282	+	Dazap1	93	0.16129	TRUE	120	0.266667	TRUE	64	0.328125	TRUE
10	80288319	+	Dazap1	84	0.25	TRUE	124	0.112903	TRUE	63	0.126984	TRUE
10	80288376	+	Dazap1	37	0	FALSE	41	0	FALSE	52	0.153846	TRUE
10	80318350	-	2310011J03Rik	19	0.210526	FALSE	34	0.411765	TRUE	21	0.333333	TRUE
10	80318889	-	2310011J03Rik	27	0.148148	FALSE	36	0.194444	TRUE	0		FALSE
10	80319092	-	2310011J03Rik	140	0	FALSE	83	0	FALSE	60	0.15	TRUE
10	80319257	-	2310011J03Rik	96	0.166667	TRUE	62	0.0967742	FALSE	38	0.0789474	FALSE
10	80319297	-	2310011J03Rik	132	0.424242	TRUE	82	0.463415	TRUE	35	1	TRUE
10	80319371	-	2310011J03Rik	144	0.111111	TRUE	98	0.0510204	FALSE	32	0.40625	TRUE
10	80319389	-	2310011J03Rik	158	0.0759494	FALSE	110	0.0363636	FALSE	35	0.371429	TRUE
10	80319425	-	2310011J03Rik	138	0	FALSE	106	0.00943396	FALSE	35	0.371429	TRUE
10	80319475	-	2310011J03Rik	133	0	FALSE	107	0	FALSE	51	0.235294	TRUE
10	80320235	-	2310011J03Rik	173	0	FALSE	171	0	FALSE	44	0.477273	TRUE
10	80320291	-	2310011J03Rik	116	0.0172414	FALSE	127	0.00787402	FALSE	22	0.5	TRUE
10	80320439	-	2310011J03Rik	37	0.135135	TRUE	19	0.263158	FALSE	0		FALSE
10	80330236	+	Reep6	29	0.344828	TRUE	19	0.473684	FALSE	0		FALSE
10	80335552	+	Reep6	20	0.85	TRUE	19	0.631579	FALSE	0		FALSE
10	80335580	+	Reep6	20	0.95	TRUE	19	0.947368	FALSE	0		FALSE
10	80381662	-	Mex3d	46	0.195652	TRUE	63	0.206349	TRUE	0		FALSE
10	80382082	-	Mex3d	41	0.0487805	FALSE	50	0.1	TRUE	0		FALSE
10	80387049	-	Mex3d	65	0.0153846	FALSE	69	0	FALSE	34	0.352941	TRUE
10	80387149	-	Mex3d	77	0	FALSE	82	0	FALSE	47	0.212766	TRUE
10	80387286	-	Mex3d	59	0.0508475	FALSE	46	0.108696	TRUE	10	0.9	FALSE
10	80387377	-	Mex3d	15	0.2	FALSE	21	0.285714	TRUE	0		FALSE
10	80392584	-	Mbd3	78	0.025641	FALSE	60	0.116667	TRUE	11	0	FALSE
10	80392734	-	Mbd3	290	0.00344828	FALSE	259	0.034749	FALSE	115	0.113043	TRUE
10	80392741	-	Mbd3	312	0.0192308	FALSE	265	0.0490566	FALSE	115	0.130435	TRUE
10	80392870	-	Mbd3	297	0.026936	FALSE	171	0.0233918	FALSE	55	0.218182	TRUE
10	80392919	-	Mbd3	298	0	FALSE	205	0	FALSE	86	0.127907	TRUE
10	80393031	-	Mbd3	86	0.186047	TRUE	74	0.216216	TRUE	22	0.227273	TRUE
10	80393032	-	Mbd3	85	0.0117647	FALSE	68	0.0441176	FALSE	22	0.772727	TRUE
10	80395445	-	Mbd3	450	0.00666667	FALSE	317	0.0157729	FALSE	129	0.124031	TRUE
10	80395549	-	Mbd3	434	0.0737327	FALSE	348	0.0316092	FALSE	137	0.116788	TRUE
10	80395550	-	Mbd3	440	0.00227273	FALSE	347	0.00576369	FALSE	136	0.125	TRUE
10	80399161	-	Mbd3	75	0.133333	TRUE	79	0.113924	TRUE	54	0.388889	TRUE
10	80399314	-	Mbd3	123	0.113821	TRUE	72	0.125	TRUE	137	0.211679	TRUE
10	80410033	-	Tcf3	103	0.0194175	FALSE	73	0.136986	TRUE	51	0	FALSE
10	80410107	-	Tcf3	218	0.087156	FALSE	200	0.125	TRUE	137	0.445255	TRUE
10	80410148	-	Tcf3	256	0	FALSE	233	0.00429185	FALSE	135	0.125926	TRUE
10	80410207	-	Tcf3	189	0.015873	FALSE	169	0.0769231	FALSE	90	0.188889	TRUE
10	80410239	-	Tcf3	132	0	FALSE	107	0	FALSE	68	0.220588	TRUE
10	80410431	-	Tcf3	72	0.125	TRUE	39	0.0512821	FALSE	17	0.294118	FALSE
10	80410506	-	Tcf3	87	0	FALSE	57	0	FALSE	33	0.272727	TRUE
10	80410512	-	Tcf3	92	0.0434783	FALSE	58	0.0172414	FALSE	34	0.176471	TRUE
10	80410551	-	Tcf3	88	0.0568182	FALSE	60	0.133333	TRUE	20	0	FALSE
10	80410578	-	Tcf3	82	0	FALSE	62	0	FALSE	22	0.272727	TRUE
10	80412836	-	Tcf3	66	0.0909091	FALSE	57	0.122807	TRUE	17	0.529412	FALSE
10	80412999	-	Tcf3	165	0.333333	TRUE	137	0.372263	TRUE	55	0.709091	TRUE
10	80413061	-	Tcf3	202	0	FALSE	190	0.0105263	FALSE	49	0.367347	TRUE
10	80415177	-	Tcf3	85	0	FALSE	82	0	FALSE	20	0.3	TRUE
10	80416762	-	Tcf3	201	0.0696517	FALSE	197	0.0659898	FALSE	81	0.17284	TRUE
10	80416767	-	Tcf3	218	0	FALSE	200	0	FALSE	89	0.101124	TRUE
10	80416784	-	Tcf3	214	0.0700935	FALSE	210	0.104762	TRUE	111	0.189189	TRUE
10	80417176	-	Tcf3	276	0.0471014	FALSE	153	0.104575	TRUE	43	0.232558	TRUE
10	80417324	-	Tcf3	176	0.0568182	FALSE	79	0.0379747	FALSE	31	0.193548	TRUE
10	80417372	-	Tcf3	107	0.186916	TRUE	79	0.113924	TRUE	15	0.2	FALSE
10	80417624	-	Tcf3	179	0.268156	TRUE	146	0.253425	TRUE	75	0.453333	TRUE
10	80418806	-	Tcf3	271	0.0110701	FALSE	209	0	FALSE	78	0.166667	TRUE
10	80419561	-	Tcf3	280	0.117857	TRUE	241	0.141079	TRUE	52	0.423077	TRUE
10	80419562	-	Tcf3	284	0.0246479	FALSE	242	0.0206612	FALSE	51	0.137255	TRUE
10	80420023	-	Tcf3	335	0.0656716	FALSE	321	0.105919	TRUE	52	0.326923	TRUE
10	80420074	-	Tcf3	335	0.00298507	FALSE	316	0	FALSE	57	0.175439	TRUE
10	80427696	-	Tcf3	396	0.169192	TRUE	336	0.279762	TRUE	117	0.239316	TRUE
10	80430970	-	Tcf3	403	0.332506	TRUE	321	0.35514	TRUE	69	0.478261	TRUE
10	80433322	-	Tcf3	164	0.0304878	FALSE	144	0.0347222	FALSE	25	0.2	TRUE
10	80433351	-	Tcf3	159	0.0943396	FALSE	165	0.0727273	FALSE	57	0.210526	TRUE
10	80433387	-	Tcf3	114	0.0263158	FALSE	126	0.0396825	FALSE	39	0.282051	TRUE
10	80541862	-	Rexo1	89	0	FALSE	99	0	FALSE	71	0.239437	TRUE
10	80542402	-	Rexo1	24	0.208333	TRUE	23	0.391304	TRUE	13	0.538462	FALSE
10	80542638	-	Rexo1	174	0.00574713	FALSE	128	0	FALSE	48	0.291667	TRUE
10	80542672	-	Rexo1	204	0.00490196	FALSE	146	0	FALSE	77	0.12987	TRUE
10	80543329	-	Rexo1	242	0.342975	TRUE	241	0.452282	TRUE	92	0.815217	TRUE
10	80544049	-	Rexo1	86	0.0581395	FALSE	83	0.0843373	FALSE	38	0.394737	TRUE
10	80544398	-	Rexo1	241	0.0456432	FALSE	216	0.037037	FALSE	116	0.103448	TRUE
10	80544407	-	Rexo1	274	0.39781	TRUE	260	0.469231	TRUE	129	0.48062	TRUE
10	80544778	-	Rexo1	252	0.0634921	FALSE	224	0.102679	TRUE	127	0.0629921	FALSE
10	80544781	-	Rexo1	252	0.0198413	FALSE	226	0.0221239	FALSE	127	0.102362	TRUE
10	80544809	-	Rexo1	241	0.00829876	FALSE	219	0.0228311	FALSE	116	0.172414	TRUE
10	80548478	-	Rexo1	314	0.165605	TRUE	301	0.275748	TRUE	136	0.345588	TRUE
10	80549655	-	Rexo1	167	0.107784	TRUE	84	0.0714286	FALSE	38	0.342105	TRUE
10	80549719	-	Rexo1	173	0.00578035	FALSE	129	0.0620155	FALSE	65	0.153846	TRUE
10	80549901	-	Rexo1	164	0.0426829	FALSE	116	0.0344828	FALSE	67	0.253731	TRUE
10	80550172	-	Rexo1	391	0.196931	TRUE	388	0.252577	TRUE	203	0.35468	TRUE
10	80550658	-	Rexo1	242	0.103306	TRUE	258	0.104651	TRUE	85	0	FALSE
10	80550688	-	Rexo1	258	0.0813953	FALSE	265	0.0830189	FALSE	111	0.162162	TRUE
10	80550699	-	Rexo1	279	0.0215054	FALSE	273	0.014652	FALSE	125	0.112	TRUE
10	80550873	-	Rexo1	224	0.848214	TRUE	241	0.809129	TRUE	102	0.862745	TRUE
10	80561281	-	Rexo1	154	0	FALSE	136	0	FALSE	68	0.147059	TRUE
10	80568004	-	Klf16	262	0.0877863	FALSE	292	0.0582192	FALSE	89	0.325843	TRUE
10	80568310	-	Klf16	84	0	FALSE	79	0	FALSE	69	0.188406	TRUE
10	80568981	-	Klf16	347	0.100865	TRUE	331	0.126888	TRUE	125	0.216	TRUE
10	80569063	-	Klf16	353	0.0141643	FALSE	380	0.0289474	FALSE	144	0.104167	TRUE
10	80569134	-	Klf16	429	0.109557	TRUE	416	0.149038	TRUE	183	0.125683	TRUE
10	80576779	-	Klf16	307	0	FALSE	282	0.0035461	FALSE	114	0.149123	TRUE
10	80577004	-	Klf16	231	0.00865801	FALSE	253	0	FALSE	177	0.152542	TRUE
10	80577112	-	Klf16	392	0.0127551	FALSE	425	0.0188235	FALSE	117	0.102564	TRUE
10	80577204	-	Klf16	276	0.0181159	FALSE	277	0.00361011	FALSE	56	0.178571	TRUE
10	80577269	-	Klf16	46	0.108696	TRUE	54	0.037037	FALSE	24	1	TRUE
10	80583829	-	Abhd17a	283	0.024735	FALSE	288	0.104167	TRUE	0		FALSE
10	80584195	-	Abhd17a	147	0.0136054	FALSE	118	0.0169492	FALSE	48	0.458333	TRUE
10	80584233	-	Abhd17a	228	0.0482456	FALSE	209	0.0287081	FALSE	60	0.433333	TRUE
10	80584255	-	Abhd17a	315	0.0253968	FALSE	253	0.0158103	FALSE	60	0.116667	TRUE
10	80585662	-	Abhd17a	246	0.276423	TRUE	223	0.363229	TRUE	35	0.485714	TRUE
10	80586895	-	Abhd17a	235	0.110638	TRUE	201	0.154229	TRUE	0		FALSE
10	80609695	+	Adat3	62	0.0967742	FALSE	64	0	FALSE	30	0.4	TRUE
10	80611098	+	Adat3	56	0.107143	TRUE	47	0.148936	TRUE	29	0.62069	TRUE
10	80614731	+	Adat3	162	0	FALSE	108	0	FALSE	44	0.295455	TRUE
10	80615027	+	Adat3	68	0.779412	TRUE	62	0.612903	TRUE	17	1	FALSE
10	80622930	+	Csnk1g2	95	0.0105263	FALSE	117	0.00854701	FALSE	115	0.217391	TRUE
10	80634413	+	Csnk1g2	209	0.076555	FALSE	203	0.0492611	FALSE	97	0.340206	TRUE
10	80634415	+	Csnk1g2	208	0.100962	TRUE	205	0.0634146	FALSE	97	0.773196	TRUE
10	80638400	+	Csnk1g2	320	0.109375	TRUE	359	0.0724234	FALSE	117	0.205128	TRUE
10	80640178	+	Csnk1g2	183	0.0983607	FALSE	168	0.220238	TRUE	82	0.5	TRUE
10	80640204	+	Csnk1g2	109	0.0825688	FALSE	89	0.191011	TRUE	51	0.647059	TRUE
10	80640682	+	Csnk1g2	229	0	FALSE	181	0	FALSE	48	0.25	TRUE
10	80642859	-	Btbd2	146	0.0342466	FALSE	115	0.0608696	FALSE	26	0.538462	TRUE
10	80642993	-	Btbd2	347	0.037464	FALSE	208	0.0480769	FALSE	34	0.470588	TRUE
10	80643057	-	Btbd2	286	0.297203	TRUE	175	0.405714	TRUE	53	0.622642	TRUE
10	80643127	-	Btbd2	90	0.0444444	FALSE	44	0.136364	TRUE	0		FALSE
10	80643506	-	Btbd2	263	0.00380228	FALSE	256	0.0117188	FALSE	109	0.12844	TRUE
10	80643521	-	Btbd2	268	0.00746269	FALSE	263	0.0342205	FALSE	133	0.172932	TRUE
10	80644333	-	Btbd2	120	0.0333333	FALSE	127	0.0472441	FALSE	37	0.243243	TRUE
10	80645514	-	Btbd2	435	0.177011	TRUE	423	0.163121	TRUE	151	0.562914	TRUE
10	80646483	-	Btbd2	542	0.099631	FALSE	500	0.2	TRUE	111	0.0720721	FALSE
10	80648610	-	Btbd2	561	0.16934	TRUE	493	0.281947	TRUE	228	0.333333	TRUE
10	80648611	-	Btbd2	552	0.125	TRUE	492	0.168699	TRUE	210	0.104762	TRUE
10	80656227	-	Btbd2	176	0	FALSE	209	0.00956938	FALSE	54	0.111111	TRUE
10	80656252	-	Btbd2	261	0.00383142	FALSE	300	0.0133333	FALSE	135	0.17037	TRUE
10	80666030	-	Mknk2	54	0.111111	TRUE	46	0.0652174	FALSE	26	0.192308	TRUE
10	80666319	-	Mknk2	70	0.514286	TRUE	78	0.307692	TRUE	73	0.465753	TRUE
10	80666321	-	Mknk2	73	0.0136986	FALSE	81	0	FALSE	75	0.16	TRUE
10	80666711	-	Mknk2	12	0	FALSE	0		FALSE	32	0.40625	TRUE
10	80666769	-	Mknk2	22	0	FALSE	32	0	FALSE	32	0.40625	TRUE
10	80666826	-	Mknk2	25	0.12	FALSE	39	0	FALSE	29	0.551724	TRUE
10	80668047	-	Mknk2	129	0	FALSE	77	0	FALSE	86	0.151163	TRUE
10	80669337	-	Mknk2	134	0.0223881	FALSE	160	0.025	FALSE	54	0.277778	TRUE
10	80669948	-	Mknk2	124	0.0403226	FALSE	128	0.046875	FALSE	85	0.105882	TRUE
10	80671750	-	Mknk2	131	0.00763359	FALSE	130	0.0230769	FALSE	38	0.263158	TRUE
10	80671775	-	Mknk2	124	0.0241935	FALSE	115	0.0173913	FALSE	54	0.185185	TRUE
10	80707441	-	Ap3d1	150	0.04	FALSE	190	0.0210526	FALSE	71	0.366197	TRUE
10	80713564	-	Ap3d1	266	0.0977444	FALSE	250	0.104	TRUE	31	0.16129	TRUE
10	80715924	-	Ap3d1	159	0.00628931	FALSE	144	0	FALSE	47	0.170213	TRUE
10	80717809	-	Ap3d1	341	0.0146628	FALSE	327	0.0030581	FALSE	100	0.2	TRUE
10	80717923	-	Ap3d1	212	0.00943396	FALSE	194	0.0103093	FALSE	83	0.216867	TRUE
10	80719126	-	Ap3d1	218	0.0137615	FALSE	192	0.0104167	FALSE	65	0.184615	TRUE
10	80719233	-	Ap3d1	170	0.0764706	FALSE	136	0.176471	TRUE	86	0	FALSE
10	80727056	-	Ap3d1	144	0.395833	TRUE	146	0.506849	TRUE	38	0.263158	TRUE
10	80727089	-	Ap3d1	164	0.359756	TRUE	148	0.459459	TRUE	61	0.622951	TRUE
10	80729990	-	Ap3d1	69	0.173913	TRUE	72	0.222222	TRUE	65	0.246154	TRUE
10	80741958	-	Ap3d1	206	0.0485437	FALSE	197	0.00507614	FALSE	52	0.230769	TRUE
10	80771238	+	Dot1l	84	0.0119048	FALSE	106	0	FALSE	65	0.276923	TRUE
10	80771299	+	Dot1l	126	0	FALSE	121	0	FALSE	43	0.325581	TRUE
10	80777562	+	Dot1l	268	0.0261194	FALSE	204	0.0392157	FALSE	138	0.137681	TRUE
10	80785092	+	Dot1l	277	0.151625	TRUE	259	0.293436	TRUE	94	0.287234	TRUE
10	80787938	+	Dot1l	151	0.231788	TRUE	131	0.312977	TRUE	121	0.214876	TRUE
10	80788888	+	Dot1l	192	0.161458	TRUE	159	0.264151	TRUE	110	0.190909	TRUE
10	80790365	+	Dot1l	110	0	FALSE	120	0	FALSE	38	0.526316	TRUE
10	80790774	+	Dot1l	95	0.0105263	FALSE	77	0.0779221	FALSE	33	0.424242	TRUE
10	80790775	+	Dot1l	91	0.142857	TRUE	78	0.0512821	FALSE	33	0	FALSE
10	80791056	+	Dot1l	96	0.125	TRUE	72	0.0833333	FALSE	60	0.266667	TRUE
10	80791176	+	Dot1l	182	0.0494505	FALSE	104	0.0480769	FALSE	77	0.428571	TRUE
10	80791185	+	Dot1l	184	0.0163043	FALSE	106	0.0188679	FALSE	52	0.192308	TRUE
10	80791304	+	Dot1l	69	0.130435	TRUE	41	0.121951	TRUE	0		FALSE
10	80792156	+	Dot1l	21	0.285714	TRUE	16	0.0625	FALSE	0		FALSE
10	80793615	+	Dot1l	68	0	FALSE	77	0	FALSE	54	0.240741	TRUE
10	80795161	+	Dot1l	15	0.0666667	FALSE	0		FALSE	51	0.235294	TRUE
10	80796301	-	Plekhj1	136	0.448529	TRUE	117	0.42735	TRUE	0		FALSE
10	80797954	-	Plekhj1	293	0	FALSE	327	0	FALSE	89	0.11236	TRUE
10	80798102	-	Plekhj1	317	0.126183	TRUE	338	0.121302	TRUE	113	0.0353982	FALSE
10	80798207	-	Plekhj1	287	0.0522648	FALSE	288	0.0590278	FALSE	121	0.140496	TRUE
10	80798277	-	Plekhj1	160	0.01875	FALSE	191	0.0418848	FALSE	100	0.12	TRUE
10	80798694	+	Sf3a2	86	0.465116	TRUE	89	0.516854	TRUE	18	0.611111	FALSE
10	80798729	+	Sf3a2	162	0.00617284	FALSE	147	0.0136054	FALSE	50	0.28	TRUE
10	80803659	+	Sf3a2	494	0.0121457	FALSE	328	0.0426829	FALSE	79	0.151899	TRUE
10	80803829	+	Sf3a2	429	0.179487	TRUE	247	0.230769	TRUE	43	0	FALSE
10	80804315	+	Sf3a2	132	0.227273	TRUE	87	0.241379	TRUE	0		FALSE
10	80804590	+	Sf3a2	60	0.1	TRUE	47	0.148936	TRUE	0		FALSE
10	80804591	+	Sf3a2	58	0.12069	TRUE	47	0.148936	TRUE	0		FALSE
10	80807277	+	Amh	71	0.056338	FALSE	96	0.135417	TRUE	0		FALSE
10	80828347	+	Oaz1	2585	0.174855	TRUE	2485	0.167404	TRUE	617	0.212318	TRUE
10	80828508	+	Oaz1	2469	0.168084	TRUE	2313	0.223519	TRUE	686	0.276968	TRUE
10	80829104	+	Oaz1	814	0.89312	TRUE	418	0.715311	TRUE	128	0.851562	TRUE
10	80904325	-	Lmnb2	71	0.140845	TRUE	43	0.232558	TRUE	14	1	FALSE
10	80904665	-	Lmnb2	110	0.0909091	FALSE	81	0.160494	TRUE	0		FALSE
10	80918194	-	Lmnb2	52	0.115385	TRUE	46	0	FALSE	0		FALSE
10	81044349	-	Sgta	347	0.0518732	FALSE	293	0.0341297	FALSE	139	0.201439	TRUE
10	81044602	-	Sgta	226	0.530973	TRUE	200	0.505	TRUE	99	0.636364	TRUE
10	81044708	-	Sgta	368	0.0108696	FALSE	354	0.0169492	FALSE	216	0.125	TRUE
10	81048855	-	Sgta	191	0.0575916	FALSE	161	0.0248447	FALSE	158	0.221519	TRUE
10	81049283	-	Sgta	488	0.168033	TRUE	534	0.174157	TRUE	494	0.455466	TRUE
10	81049284	-	Sgta	484	0.702479	TRUE	535	0.781308	TRUE	493	0.959432	TRUE
10	81052239	-	Sgta	353	0.0226629	FALSE	367	0.0354223	FALSE	306	0.101307	TRUE
10	81076977	+	Thop1	668	0.125749	TRUE	610	0.134426	TRUE	271	0.357934	TRUE
10	81076994	+	Thop1	573	0.0017452	FALSE	528	0.0113636	FALSE	222	0.121622	TRUE
10	81077002	+	Thop1	541	0.101664	TRUE	479	0.129436	TRUE	223	0.35426	TRUE
10	81079906	+	Thop1	753	0.0398406	FALSE	651	0.0537634	FALSE	468	0.128205	TRUE
10	81079983	+	Thop1	890	0.0696629	FALSE	657	0.0989346	FALSE	336	0.169643	TRUE
10	81080010	+	Thop1	933	0.163987	TRUE	709	0.187588	TRUE	312	0.294872	TRUE
10	81080234	+	Thop1	702	0.155271	TRUE	591	0.169205	TRUE	293	0.430034	TRUE
10	81081129	+	Thop1	791	0.0480405	FALSE	609	0.0509031	FALSE	375	0.189333	TRUE
10	81081158	+	Thop1	680	0.136765	TRUE	542	0.175277	TRUE	336	0.35119	TRUE
10	81081878	+	Thop1	543	0.0828729	FALSE	531	0.137476	TRUE	249	0.293173	TRUE
10	81081939	+	Thop1	497	0.0704225	FALSE	442	0.108597	TRUE	274	0.167883	TRUE
10	81081957	+	Thop1	412	0.00242718	FALSE	367	0.0027248	FALSE	217	0.105991	TRUE
10	81081977	+	Thop1	406	0.864532	TRUE	356	0.912921	TRUE	241	1	TRUE
10	81082096	+	Thop1	326	0	FALSE	275	0	FALSE	97	0.175258	TRUE
10	81108847	+	Map2k2	456	0.182018	TRUE	386	0.145078	TRUE	306	0.375817	TRUE
10	81108946	+	Map2k2	558	0.0430108	FALSE	427	0.028103	FALSE	194	0.216495	TRUE
10	81115091	+	Map2k2	374	0.0187166	FALSE	324	0.0246914	FALSE	113	0.150442	TRUE
10	81115167	+	Map2k2	287	0.0662021	FALSE	275	0.0509091	FALSE	175	0.114286	TRUE
10	81118228	+	Map2k2	258	0.0465116	FALSE	248	0.0524194	FALSE	235	0.110638	TRUE
10	81119132	+	Map2k2	263	0.140684	TRUE	256	0.148438	TRUE	207	0.294686	TRUE
10	81119267	+	Map2k2	273	0.102564	TRUE	260	0.111538	TRUE	175	0.108571	TRUE
10	81119291	+	Map2k2	265	0.230189	TRUE	237	0.308017	TRUE	143	0.251748	TRUE
10	81119328	+	Map2k2	281	0	FALSE	245	0	FALSE	118	0.118644	TRUE
10	81119570	+	Map2k2	243	0.246914	TRUE	243	0.218107	TRUE	128	0.664062	TRUE
10	81119648	+	Map2k2	365	0.30137	TRUE	315	0.342857	TRUE	111	0.630631	TRUE
10	81144835	+	Zbtb7a	23	0.26087	TRUE	29	0.0344828	FALSE	0		FALSE
10	81154249	-	Pias4	869	0.711162	TRUE	707	0.742574	TRUE	340	0.794118	TRUE
10	81157344	-	Pias4	417	0.244604	TRUE	303	0.257426	TRUE	65	0.2	TRUE
10	81178172	+	Eef2	996	0.0562249	FALSE	1232	0.0470779	FALSE	379	0.155673	TRUE
10	81179433	+	Eef2	1952	0.105533	TRUE	2233	0.0944917	FALSE	962	0.213098	TRUE
10	81180018	+	Eef2	1753	0.301768	TRUE	1974	0.275076	TRUE	631	0.385103	TRUE
10	81181306	+	Eef2	1939	0.124291	TRUE	2157	0.118683	TRUE	521	0.412668	TRUE
10	81181317	+	Eef2	1846	0.0585049	FALSE	1981	0.0625946	FALSE	449	0.10245	TRUE
10	81181541	+	Eef2	2187	0.0695016	FALSE	2504	0.0599042	FALSE	762	0.112861	TRUE
10	81181564	+	Eef2	2067	0.0895017	FALSE	2448	0.104575	TRUE	704	0.197443	TRUE
10	81181565	+	Eef2	2085	0.0743405	FALSE	2459	0.0793005	FALSE	724	0.145028	TRUE
10	81190048	+	Dapk3	326	0.156442	TRUE	280	0.185714	TRUE	94	0.212766	TRUE
10	81190152	+	Dapk3	349	0.0315186	FALSE	306	0.0196078	FALSE	162	0.123457	TRUE
10	81190462	+	Dapk3	189	0.00529101	FALSE	142	0	FALSE	99	0.161616	TRUE
10	81192612	+	Dapk3	286	0.248252	TRUE	222	0.292793	TRUE	143	0.51049	TRUE
10	81192746	+	Dapk3	138	0.0434783	FALSE	96	0.03125	FALSE	71	0.169014	TRUE
10	81192764	+	Dapk3	122	0.00819672	FALSE	80	0	FALSE	79	0.379747	TRUE
10	81192932	+	Dapk3	101	0.00990099	FALSE	72	0.138889	TRUE	32	0	FALSE
10	81240181	+	Zfr2	18	0.333333	FALSE	32	0.6875	TRUE	0		FALSE
10	81242125	+	Zfr2	22	0.636364	TRUE	24	0.833333	TRUE	17	1	FALSE
10	81246716	+	Zfr2	25	0.04	FALSE	33	0.212121	TRUE	12	0.583333	FALSE
10	81250708	+	Zfr2	20	0	FALSE	16	0	FALSE	42	0.928571	TRUE
10	81264845	-	Mrpl54	285	0.0877193	FALSE	191	0.0890052	FALSE	119	0.184874	TRUE
10	81265758	-	Mrpl54	231	0.030303	FALSE	186	0.0107527	FALSE	108	0.111111	TRUE
10	81268926	+	Apba3	38	0.157895	TRUE	29	0.0689655	FALSE	0		FALSE
10	81269373	+	Apba3	44	0	FALSE	96	0	FALSE	71	0.197183	TRUE
10	81293099	+	Pip5k1c	93	0.0322581	FALSE	111	0	FALSE	76	0.105263	TRUE
10	81293120	+	Pip5k1c	110	0	FALSE	121	0	FALSE	85	0.141176	TRUE
10	81304692	+	Pip5k1c	132	0.0151515	FALSE	157	0.00636943	FALSE	117	0.17094	TRUE
10	81305199	+	Pip5k1c	121	0.0991736	FALSE	112	0.0714286	FALSE	85	0.223529	TRUE
10	81305256	+	Pip5k1c	98	0.0408163	FALSE	95	0.0526316	FALSE	41	0.121951	TRUE
10	81309109	+	Pip5k1c	122	0.057377	FALSE	170	0.0941176	FALSE	70	0.128571	TRUE
10	81309230	+	Pip5k1c	204	0	FALSE	194	0	FALSE	96	0.166667	TRUE
10	81310742	+	Pip5k1c	212	0	FALSE	206	0.00970874	FALSE	94	0.159574	TRUE
10	81310840	+	Pip5k1c	69	0.681159	TRUE	71	0.591549	TRUE	22	0.681818	TRUE
10	81310841	+	Pip5k1c	61	0.245902	TRUE	73	0.136986	TRUE	22	0.409091	TRUE
10	81311980	+	Pip5k1c	68	0.102941	TRUE	52	0	FALSE	0		FALSE
10	81314015	+	Pip5k1c	75	0.0266667	FALSE	68	0.0294118	FALSE	105	0.438095	TRUE
10	81314041	+	Pip5k1c	88	0.0227273	FALSE	73	0.0136986	FALSE	114	0.131579	TRUE
10	81315052	+	Pip5k1c	121	0.0165289	FALSE	112	0.0357143	FALSE	65	0.2	TRUE
10	81318273	+	Pip5k1c	105	0.0190476	FALSE	109	0.0183486	FALSE	52	0.192308	TRUE
10	81318885	+	Pip5k1c	116	0.112069	TRUE	92	0.152174	TRUE	108	0.324074	TRUE
10	81319037	+	Pip5k1c	112	0.178571	TRUE	85	0.164706	TRUE	56	0.0357143	FALSE
10	81319248	+	Pip5k1c	130	0.284615	TRUE	112	0.321429	TRUE	58	0.672414	TRUE
10	81319331	+	Pip5k1c	110	0.3	TRUE	107	0.383178	TRUE	42	0.666667	TRUE
10	81319339	+	Pip5k1c	112	0.339286	TRUE	105	0.47619	TRUE	43	0.674419	TRUE
10	81321366	+	Cactin	461	0.0433839	FALSE	409	0.0293399	FALSE	105	0.247619	TRUE
10	81321403	+	Cactin	513	0.00194932	FALSE	435	0	FALSE	100	0.1	TRUE
10	81322550	+	Cactin	36	0.111111	FALSE	42	0.142857	TRUE	14	0.714286	FALSE
10	81322608	+	Cactin	177	0.288136	TRUE	188	0.430851	TRUE	54	0.759259	TRUE
10	81322679	+	Cactin	462	0.0108225	FALSE	490	0.0183673	FALSE	63	0.111111	TRUE
10	81322684	+	Cactin	471	0.00636943	FALSE	491	0.00203666	FALSE	49	0.244898	TRUE
10	81323142	+	Cactin	480	0.0479167	FALSE	417	0.0311751	FALSE	49	0.265306	TRUE
10	81323218	+	Cactin	570	0.0473684	FALSE	456	0.0657895	FALSE	43	0.162791	TRUE
10	81324481	+	Cactin	289	0.110727	TRUE	282	0.152482	TRUE	51	0.352941	TRUE
10	81325119	+	Cactin	343	0.0233236	FALSE	329	0.0486322	FALSE	33	0.363636	TRUE
10	81325120	+	Cactin	351	0.609687	TRUE	330	0.775758	TRUE	35	1	TRUE
10	81325145	+	Cactin	301	0.435216	TRUE	277	0.411552	TRUE	25	1	TRUE
10	81326002	+	Cactin	435	0.0528736	FALSE	359	0.111421	TRUE	92	0.108696	TRUE
10	81326064	+	Cactin	445	0	FALSE	332	0	FALSE	76	0.171053	TRUE
10	81346330	-	Hmg20b	100	0.14	TRUE	99	0.161616	TRUE	12	0	FALSE
10	81346850	-	Hmg20b	224	0.0982143	FALSE	327	0.134557	TRUE	118	0.228814	TRUE
10	81347445	-	Hmg20b	209	0	FALSE	229	0	FALSE	40	0.15	TRUE
10	81350192	-	Hmg20b	52	0.0576923	FALSE	37	0	FALSE	31	0.322581	TRUE
10	81350236	-	Hmg20b	41	0.707317	TRUE	35	0.628571	TRUE	10	1	FALSE
10	81350290	-	Hmg20b	53	0.132075	TRUE	43	0.209302	TRUE	18	0	FALSE
10	81350341	-	Hmg20b	23	0.217391	TRUE	0		FALSE	17	0	FALSE
10	81367352	-	Fzr1	315	0.0380952	FALSE	220	0.113636	TRUE	0		FALSE
10	81370200	-	Fzr1	619	0.806139	TRUE	388	0.863402	TRUE	0		FALSE
10	81370299	-	Fzr1	516	0.108527	TRUE	288	0.131944	TRUE	0		FALSE
10	81386045	+	Dohh	116	0	FALSE	47	0.0851064	FALSE	47	0.361702	TRUE
10	81386438	+	Dohh	135	0.0296296	FALSE	60	0.05	FALSE	36	0.166667	TRUE
10	81387786	+	Dohh	147	0.102041	TRUE	111	0.0990991	FALSE	80	0.55	TRUE
10	81460508	-	Celf5	24	0.166667	FALSE	25	0.32	TRUE	0		FALSE
10	81486907	-	Ncln	145	0.206897	TRUE	121	0.214876	TRUE	0		FALSE
10	81487866	-	Ncln	218	0.0642202	FALSE	249	0.0562249	FALSE	57	0.245614	TRUE
10	81488196	-	Ncln	181	0.0165746	FALSE	206	0.038835	FALSE	43	0.302326	TRUE
10	81489848	-	Ncln	186	0.11828	TRUE	152	0.0789474	FALSE	65	0.0615385	FALSE
10	81489878	-	Ncln	179	0.201117	TRUE	156	0.262821	TRUE	56	0.285714	TRUE
10	81489919	-	Ncln	205	0.102439	TRUE	181	0.0718232	FALSE	57	0.22807	TRUE
10	81489989	-	Ncln	170	0	FALSE	184	0.00543478	FALSE	29	0.172414	TRUE
10	81490269	-	Ncln	115	0.0173913	FALSE	112	0.00892857	FALSE	30	0.366667	TRUE
10	81492869	-	Ncln	140	0.0285714	FALSE	119	0.0336134	FALSE	69	0.231884	TRUE
10	81492890	-	Ncln	167	0.00598802	FALSE	160	0	FALSE	125	0.144	TRUE
10	81493087	-	Ncln	183	0.256831	TRUE	171	0.274854	TRUE	115	0.504348	TRUE
10	81493105	-	Ncln	228	0.00438596	FALSE	209	0.00478469	FALSE	149	0.107383	TRUE
10	81496168	-	Ncln	166	0.0240964	FALSE	178	0.00561798	FALSE	24	0.75	TRUE
10	81532512	-	Gna11	139	0.0359712	FALSE	68	0.147059	TRUE	12	0	FALSE
10	81559659	+	Aes	166	0.180723	TRUE	210	0.147619	TRUE	103	0.330097	TRUE
10	81565604	+	Aes	272	0.720588	TRUE	367	0.569482	TRUE	134	0.440299	TRUE
10	81565675	+	Aes	86	0.127907	TRUE	107	0.11215	TRUE	28	0.392857	TRUE
10	81591080	-	Tle6	4858	0.042816	FALSE	2761	0.0590366	FALSE	1287	0.118881	TRUE
10	81592717	-	Tle6	10276	0.0752238	FALSE	6412	0.0843731	FALSE	2761	0.14741	TRUE
10	81593997	-	Tle6	11158	0.0874709	FALSE	6987	0.116216	TRUE	2759	0.221095	TRUE
10	81594470	-	Tle6	11543	0.120246	TRUE	6338	0.154623	TRUE	1769	0.341436	TRUE
10	81595522	-	Tle6	4219	0.0336573	FALSE	2481	0.0491737	FALSE	1289	0.1218	TRUE
10	81596029	-	Tle6	4493	0.477854	TRUE	2762	0.66546	TRUE	1295	0.889575	TRUE
10	81596057	-	Tle6	7203	0.100791	TRUE	4310	0.143387	TRUE	2011	0.0870214	FALSE
10	81606384	+	BC025920	0		FALSE	12	0.416667	FALSE	22	1	TRUE
10	81622825	-	Sirt6	334	0.116766	TRUE	289	0.152249	TRUE	95	0.168421	TRUE
10	81624023	-	Sirt6	419	0.0238663	FALSE	396	0.0151515	FALSE	111	0.108108	TRUE
10	81624157	-	Sirt6	257	0.124514	TRUE	277	0.0974729	FALSE	56	0	FALSE
10	81624168	-	Sirt6	229	0.0262009	FALSE	261	0.0229885	FALSE	48	0.291667	TRUE
10	81625089	-	Sirt6	81	0.135802	TRUE	96	0.0625	FALSE	46	0	FALSE
10	81625772	-	Sirt6	243	0.176955	TRUE	230	0.247826	TRUE	93	0.139785	TRUE
10	81625878	-	Sirt6	189	0	FALSE	198	0	FALSE	90	0.2	TRUE
10	81626526	-	Sirt6	227	0.255507	TRUE	170	0.288235	TRUE	86	0.27907	TRUE
10	81626546	-	Sirt6	284	0.0809859	FALSE	230	0.104348	TRUE	153	0	FALSE
10	81627554	-	Sirt6	77	0.012987	FALSE	59	0.0169492	FALSE	95	0.347368	TRUE
10	81704883	+	Zfp433	71	0	FALSE	87	0.0229885	FALSE	107	0.11215	TRUE
10	81718988	+	Zfp433	150	0.0266667	FALSE	120	0.00833333	FALSE	128	0.101562	TRUE
10	81720219	+	Zfp433	0		FALSE	0		FALSE	23	1	TRUE
10	81812266	+	Gm4767	108	0.601852	TRUE	112	0.732143	TRUE	35	1	TRUE
10	8206530	-	Ust	27	0	FALSE	55	0.145455	TRUE	0		FALSE
10	8206913	-	Ust	22	0.363636	TRUE	34	0.352941	TRUE	0		FALSE
10	8207534	-	Ust	46	0.586957	TRUE	83	0.626506	TRUE	18	0.388889	FALSE
10	82620192	-	1190007I07Rik	81	0.0493827	FALSE	45	0.155556	TRUE	30	0	FALSE
10	82812133	+	1700028I16Rik	31	0.290323	TRUE	25	0.56	TRUE	0		FALSE
10	82859261	+	Txnrd1	35	0.114286	FALSE	32	0.28125	TRUE	0		FALSE
10	82860583	+	Txnrd1	180	0.0611111	FALSE	153	0.130719	TRUE	151	0.165563	TRUE
10	82881752	+	Txnrd1	375	0.125333	TRUE	171	0.111111	TRUE	55	0.345455	TRUE
10	82883976	+	Txnrd1	796	0.0138191	FALSE	689	0.0232221	FALSE	279	0.107527	TRUE
10	82890485	+	Txnrd1	780	0.105128	TRUE	524	0.0858779	FALSE	267	0.183521	TRUE
10	82897326	+	Txnrd1	225	0.0177778	FALSE	183	0.010929	FALSE	42	0.190476	TRUE
10	82985701	+	Chst11	48	0.208333	TRUE	237	0.0886076	FALSE	0		FALSE
10	83190990	+	Chst11	202	0.539604	TRUE	465	0.31828	TRUE	66	0.848485	TRUE
10	83192612	+	Chst11	30	0	FALSE	82	0	FALSE	21	0.52381	TRUE
10	83232638	-	Slc41a2	104	0.423077	TRUE	83	0.554217	TRUE	0		FALSE
10	83316305	-	Slc41a2	81	0.358025	TRUE	69	0.434783	TRUE	13	1	FALSE
10	83360279	+	D10Wsu102e	620	0.0225806	FALSE	401	0.0922693	FALSE	243	0.135802	TRUE
10	83366613	+	D10Wsu102e	3495	0.0549356	FALSE	3282	0.0959781	FALSE	984	0.131098	TRUE
10	83366777	+	D10Wsu102e	2406	0.558603	TRUE	2098	0.716873	TRUE	701	0.834522	TRUE
10	83367260	+	D10Wsu102e	509	0.119843	TRUE	406	0.182266	TRUE	170	0.276471	TRUE
10	83367432	+	D10Wsu102e	1246	0.0288925	FALSE	313	0.028754	FALSE	100	0.17	TRUE
10	83369020	+	D10Wsu102e	338	0.00591716	FALSE	381	0.00787402	FALSE	79	0.139241	TRUE
10	83369077	+	D10Wsu102e	310	0.00645161	FALSE	305	0.00327869	FALSE	86	0.151163	TRUE
10	83373619	+	D10Wsu102e	93	0.0430108	FALSE	78	0.128205	TRUE	0		FALSE
10	83374675	+	D10Wsu102e	106	0.254717	TRUE	96	0.416667	TRUE	0		FALSE
10	83377808	+	D10Wsu102e	40	0.025	FALSE	38	0.342105	TRUE	0		FALSE
10	83420095	+	D10Wsu102e	0		FALSE	0		FALSE	53	0.207547	TRUE
10	83420135	+	D10Wsu102e	0		FALSE	0		FALSE	66	0.166667	TRUE
10	83420170	+	D10Wsu102e	0		FALSE	0		FALSE	48	0.229167	TRUE
10	83608977	-	Appl2	11	0	FALSE	13	0	FALSE	26	0.384615	TRUE
10	83608992	-	Appl2	11	0	FALSE	0		FALSE	26	0.384615	TRUE
10	84533615	-	Ckap4	17	0	FALSE	43	0.116279	TRUE	11	0	FALSE
10	84692987	+	Polr3b	114	0.807018	TRUE	75	0.906667	TRUE	36	1	TRUE
10	84699453	+	Polr3b	61	0.0819672	FALSE	34	0.176471	TRUE	12	0	FALSE
10	84725809	+	Polr3b	87	0	FALSE	67	0.0597015	FALSE	41	0.243902	TRUE
10	84726563	+	Polr3b	39	0.282051	TRUE	37	0.189189	TRUE	0		FALSE
10	85131787	-	Cry1	31	0	FALSE	20	0	FALSE	34	0.558824	TRUE
10	85144171	-	Cry1	901	0.18313	TRUE	616	0.251623	TRUE	209	0.0956938	FALSE
10	85184460	-	Cry1	817	0.0648715	FALSE	764	0.0903141	FALSE	352	0.102273	TRUE
10	85184496	-	Cry1	616	0.116883	TRUE	587	0.13799	TRUE	218	0.119266	TRUE
10	85184784	-	Cry1	924	0.0876623	FALSE	934	0.11242	TRUE	394	0.0939086	FALSE
10	85184831	-	Cry1	748	0.324866	TRUE	733	0.462483	TRUE	297	0.444444	TRUE
10	85184832	-	Cry1	745	0.102013	TRUE	717	0.126918	TRUE	281	0.113879	TRUE
10	85184854	-	Cry1	769	0.0481144	FALSE	766	0.0261097	FALSE	365	0.10137	TRUE
10	85184935	-	Cry1	619	0.138934	TRUE	701	0.159772	TRUE	339	0.188791	TRUE
10	85184958	-	Cry1	467	0.0749465	FALSE	548	0.0967153	FALSE	268	0.145522	TRUE
10	85879837	+	Pwp1	40	0.25	TRUE	31	0.0322581	FALSE	0		FALSE
10	85893263	-	Prdm4	288	0	FALSE	246	0	FALSE	85	0.176471	TRUE
10	85893294	-	Prdm4	220	0	FALSE	196	0	FALSE	60	0.266667	TRUE
10	85893351	-	Prdm4	118	0	FALSE	96	0	FALSE	63	0.174603	TRUE
10	85901046	-	Prdm4	166	0.108434	TRUE	136	0.183824	TRUE	20	0	FALSE
10	85938842	-	Rtcb	223	0.0179372	FALSE	190	0.00526316	FALSE	80	0.1125	TRUE
10	85942596	-	Rtcb	351	0.0826211	FALSE	336	0.104167	TRUE	95	0.315789	TRUE
[truncated: 43,232 more rows]

## Sheet: X. laevis
				Stage 0			Stage 9			Stage 25
Chromosome	Position	Strand	Gene name	Coverage	m5C level	if m5C	Coverage	m5C level	if m5C	Coverage	m5C level	if m5C
Scaffold103	127673	+	LOC108705392	47	0.148936	TRUE	27	0	FALSE	0		FALSE
Scaffold103	129263	+	LOC108705392	95	0.126316	TRUE	60	0.183333	TRUE	0		FALSE
Scaffold103	131721	+	LOC108705392	135	0.192593	TRUE	71	0.197183	TRUE	0		FALSE
Scaffold103	144642	+	LOC108705395	214	0.102804	TRUE	125	0.032	FALSE	0		FALSE
Scaffold103	146870	+	LOC108705395	99	0.292929	TRUE	56	0.178571	TRUE	0		FALSE
Scaffold103	159300	+	smc1a.L	695	0.102158	TRUE	694	0.0446686	FALSE	430	0	FALSE
Scaffold103	161774	+	smc1a.L	1098	0.102004	TRUE	1048	0.0429389	FALSE	446	0	FALSE
Scaffold103	161861	+	smc1a.L	1098	0.100182	TRUE	994	0.0533199	FALSE	417	0.00479616	FALSE
Scaffold103	161988	+	smc1a.L	893	0.367301	TRUE	832	0.186298	TRUE	323	0.0123839	FALSE
Scaffold103	214236	-	hsd17b10.L	362	0.378453	TRUE	650	0.184615	TRUE	207	0.0386473	FALSE
Scaffold103	263032	-	gpkow.L	350	0.122857	TRUE	166	0.060241	FALSE	45	0.0222222	FALSE
Scaffold103	43762	-	bcap31.L	31	0.387097	FALSE	76	0.289474	TRUE	374	0.0026738	FALSE
Scaffold103	80923	+	LOC108705394	0		FALSE	39	0.153846	TRUE	14	0	FALSE
Scaffold104	290943	-	tra2a.S	31	0.129032	TRUE	845	0.0923077	FALSE	597	0	FALSE
Scaffold104	91349	+	klhl7.S	146	0.219178	TRUE	302	0.0728477	FALSE	53	0	FALSE
Scaffold104	99571	+	klhl7.S	53	0.0566038	FALSE	198	0.126263	TRUE	46	0.0217391	FALSE
Scaffold105	205492	-	tmem132a.L	80	0.175	TRUE	139	0.0791367	FALSE	79	0	FALSE
Scaffold105	208061	-	tmem132a.L	276	0.23913	TRUE	413	0.16707	TRUE	185	0	FALSE
Scaffold105	223286	-	tmem132a.L	120	0.108333	TRUE	218	0.0366972	FALSE	141	0	FALSE
Scaffold105	223389	-	tmem132a.L	357	0.120448	TRUE	451	0.0953437	FALSE	212	0	FALSE
Scaffold105	266363	+	prpf19.L	729	0.128944	TRUE	522	0.0766284	FALSE	810	0	FALSE
Scaffold106	152395	+	cbl.S	31	0.451613	FALSE	21	0.238095	TRUE	0		FALSE
Scaffold106	7781	+	hinfp.S	549	0.939891	TRUE	826	0.855932	TRUE	242	0.00826446	FALSE
Scaffold10719	206	-	Xelaev18000085m	382	0.193717	TRUE	196	0.122449	TRUE	0		FALSE
Scaffold107	70221	+	LOC108705411	77	0.519481	TRUE	122	0.278689	TRUE	22	0	FALSE
Scaffold109	41632	+	stx7.S	88	0.147727	TRUE	1104	0.0597826	FALSE	278	0	FALSE
Scaffold109	88224	-	stx7.L	0		FALSE	65	0.384615	TRUE	0		FALSE
Scaffold111	109468	+	LOC108705450	26	0.230769	FALSE	766	0.206266	TRUE	362	0	FALSE
Scaffold111	124781	+	LOC108705450	107	0.271028	TRUE	2200	0.218636	TRUE	1974	0	FALSE
Scaffold111	69990	+	MGC84581	90	0.111111	TRUE	46	0.0217391	FALSE	11	0	FALSE
Scaffold112	180284	+	ppp1r3b.L	243	0.63786	TRUE	112	0.705357	TRUE	23	0.0434783	FALSE
Scaffold112	242492	-	eri1.L	3735	0.254886	TRUE	1927	0.130254	TRUE	320	0.003125	FALSE
Scaffold113	109904	-	dcaf12.L	1295	0.390734	TRUE	761	0.394218	TRUE	58	0	FALSE
Scaffold113	110291	-	dcaf12.L	120	0.125	TRUE	102	0.0392157	FALSE	0		FALSE
Scaffold113	113477	-	dcaf12.L	1355	0.144649	TRUE	1202	0.0890183	FALSE	66	0	FALSE
Scaffold113	114708	-	dcaf12.L	734	0.190736	TRUE	1014	0.0986193	FALSE	49	0	FALSE
Scaffold113	115667	-	dcaf12.L	1356	0.579646	TRUE	1259	0.445592	TRUE	81	0	FALSE
Scaffold113	127643	-	ube2r2.L	149	0.100671	TRUE	215	0.0372093	FALSE	54	0	FALSE
Scaffold113	57809	+	ubap2.L	1116	0.0681004	FALSE	72	0.180556	TRUE	370	0	FALSE
Scaffold113	74675	+	ubap2.L	250	0.276	TRUE	10	0.3	FALSE	77	0	FALSE
Scaffold113	75867	+	ubap2.L	170	0.176471	TRUE	0		FALSE	63	0	FALSE
Scaffold117	39377	-	cep295.S	55	0.145455	TRUE	0		FALSE	0		FALSE
Scaffold117	41323	-	cep295.S	109	0.431193	TRUE	16	0.125	FALSE	0		FALSE
Scaffold117	41626	-	cep295.S	109	0.798165	TRUE	33	0.848485	FALSE	0		FALSE
Scaffold117	41751	-	cep295.S	150	0.106667	TRUE	35	0	FALSE	0		FALSE
Scaffold117	44778	-	cep295.S	108	0.444444	TRUE	21	0.0952381	FALSE	0		FALSE
Scaffold117	63785	-	cep295.S	146	0.513699	TRUE	64	0.28125	TRUE	0		FALSE
Scaffold117	75570	-	cep295.S	340	0.0852941	FALSE	125	0.12	TRUE	10	0	FALSE
Scaffold117	75571	-	cep295.S	349	0.126074	TRUE	127	0.110236	TRUE	10	0	FALSE
Scaffold117	75739	-	cep295.S	378	0.333333	TRUE	64	0.34375	TRUE	0		FALSE
Scaffold121	28757	-	ier5l.L	0		FALSE	61	0.606557	TRUE	96	0	FALSE
Scaffold121	28896	-	ier5l.L	59	0.525424	TRUE	197	0.167513	TRUE	263	0.00380228	FALSE
Scaffold121	28921	-	ier5l.L	80	0.125	TRUE	234	0.0384615	FALSE	314	0	FALSE
Scaffold123	185977	-	LOC108705486	876	0.260274	TRUE	475	0.138947	TRUE	261	0.00383142	FALSE
Scaffold123	190644	-	LOC108705486	92	0.26087	TRUE	69	0.101449	TRUE	31	0.0322581	FALSE
Scaffold124	135923	+	ddx21.L	96	0.197917	TRUE	677	0.106352	TRUE	2805	0.00249554	FALSE
Scaffold124	136329	+	ddx21.L	119	0.403361	TRUE	596	0.177852	TRUE	2335	0.0012848	FALSE
Scaffold124	140960	+	ddx21.L	121	0.272727	TRUE	655	0.416794	TRUE	2849	0.011583	FALSE
Scaffold124	41685	+	ccar1.L	31	1	FALSE	99	0.949495	TRUE	118	0.0254237	FALSE
Scaffold127	137847	+	LOC108705499	11	1	FALSE	36	0.916667	TRUE	0		FALSE
Scaffold131	30338	+	LOC108705510	265	0.109434	TRUE	57	0.122807	TRUE	28	0	FALSE
Scaffold134	101850	+	LOC108705521	50	0.58	TRUE	248	0.572581	TRUE	120	0	FALSE
Scaffold134	101851	+	LOC108705521	52	0.115385	TRUE	255	0.14902	TRUE	125	0	FALSE
Scaffold151	18762	+	LOC100049116	66	0.242424	TRUE	171	0.146199	TRUE	68	0	FALSE
Scaffold151	21666	+	LOC100049116	35	0.2	FALSE	101	0.29703	TRUE	64	0	FALSE
Scaffold151	25144	+	LOC100049116	57	0.175439	TRUE	219	0.0776256	FALSE	106	0	FALSE
Scaffold151	45078	+	LOC100049116	16	0.75	FALSE	56	0.946429	TRUE	29	0	FALSE
Scaffold151	59201	+	LOC100049116	40	0.85	TRUE	126	0.492063	TRUE	72	0.0138889	FALSE
Scaffold157	47158	-	taok1.L	0		FALSE	106	0.188679	TRUE	27	0	FALSE
Scaffold157	9187	-	taok1.L	0		FALSE	76	0.210526	TRUE	10	0	FALSE
Scaffold1587	194	+	kdelc2.L	708	0.382768	TRUE	721	0.158114	TRUE	180	0	FALSE
Scaffold15940	651	-	calr.L	462	0.183983	TRUE	553	0.186257	TRUE	2299	0.00130492	FALSE
Scaffold164	37281	-	cct5b	2257	0.26008	TRUE	1334	0.122939	TRUE	4247	0.0023546	FALSE
Scaffold169	69935	+	bcor.S	55	0.127273	TRUE	140	0.0642857	FALSE	77	0	FALSE
Scaffold169	73216	+	bcor.S	40	0.375	TRUE	51	0.254902	TRUE	37	0.027027	FALSE
Scaffold17410	223	+	LOC108706088	307	0.28013	TRUE	178	0.140449	TRUE	0		FALSE
Scaffold17410	686	+	LOC108706088	297	0.114478	TRUE	118	0.0169492	FALSE	0		FALSE
Scaffold181	26992	-	gdap2.S	68	0.264706	TRUE	224	0.191964	TRUE	270	0	FALSE
Scaffold181	38075	-	gdap2.S	45	0.111111	TRUE	172	0.0523256	FALSE	297	0	FALSE
Scaffold181	45725	-	gdap2.S	135	0.111111	TRUE	385	0.166234	TRUE	514	0.00194553	FALSE
Scaffold181	53623	+	wdr3.S	29	0.0689655	FALSE	160	0.1	TRUE	308	0.00649351	FALSE
Scaffold181	54383	+	wdr3.S	50	0.22	TRUE	245	0.122449	TRUE	587	0.00340716	FALSE
Scaffold181	56014	+	wdr3.S	73	0.123288	TRUE	266	0.037594	FALSE	574	0.00348432	FALSE
Scaffold181	7245	+	fam46c.S	0		FALSE	172	0.133721	TRUE	0		FALSE
Scaffold181	8151	+	fam46c.S	0		FALSE	180	0.183333	TRUE	14	0	FALSE
Scaffold183	55769	-	LOC108705579	891	0.148148	TRUE	1519	0.0717577	FALSE	0		FALSE
Scaffold183	59040	-	LOC108705579	1729	0.451128	TRUE	2887	0.24212	TRUE	0		FALSE
Scaffold19487	153	+	LOC108706100	1089	0.796143	TRUE	542	0.795203	TRUE	107	0.00934579	FALSE
Scaffold19885	31	-	LOC108706106	54	0.222222	TRUE	0		FALSE	0		FALSE
Scaffold19	10687466	-	pcbd1.L	169	0.112426	TRUE	60	0.0333333	FALSE	0		FALSE
Scaffold19	2741226	-	adk.S	491	0.344196	TRUE	284	0.207746	TRUE	281	0.00355872	FALSE
Scaffold19	2917448	-	vcl.S	56	0.107143	TRUE	248	0.0645161	FALSE	329	0	FALSE
Scaffold19	2920818	-	vcl.S	58	0.172414	TRUE	236	0.0508475	FALSE	338	0	FALSE
Scaffold19	2925855	-	vcl.S	38	0.921053	TRUE	135	0.881481	TRUE	185	0.0108108	FALSE
Scaffold19	3232679	+	chuk.S	1076	0.377323	TRUE	613	0.226754	TRUE	45	0	FALSE
Scaffold19	3349870	+	anxa11.S	1579	0.314756	TRUE	893	0.141097	TRUE	351	0.002849	FALSE
Scaffold19	3616741	+	ncoa4.S	38	0.184211	TRUE	108	0.0833333	FALSE	17	0	FALSE
Scaffold19	3640538	-	LOC108703381	50	0.1	TRUE	18	0.388889	FALSE	0		FALSE
Scaffold19	3659193	+	haus7.S	0		FALSE	57	0.22807	TRUE	29	0	FALSE
Scaffold19	4330873	-	ghitm.S	2200	0.263636	TRUE	510	0.0764706	FALSE	1210	0.00247934	FALSE
Scaffold19	8320281	+	LOC108703365	66	0.545455	TRUE	10	0.4	FALSE	0		FALSE
Scaffold19	9325025	+	LOC108703354	58	0.172414	TRUE	51	0.117647	TRUE	0		FALSE
Scaffold20	1014870	-	elof1.S	108	0.12037	TRUE	946	0.05074	FALSE	942	0.00212314	FALSE
Scaffold20	1024185	-	acp5.S	720	0.166667	TRUE	590	0.0305085	FALSE	500	0	FALSE
Scaffold20	1024220	-	acp5.S	1168	0.291096	TRUE	973	0.165468	TRUE	815	0	FALSE
Scaffold20	1038762	-	acp5.S	261	0.643678	TRUE	194	0.221649	TRUE	155	0	FALSE
Scaffold20	1042965	-	acp5.S	49	0.204082	TRUE	69	0.115942	FALSE	0		FALSE
Scaffold20	1264976	-	dand5.S	866	0.285219	TRUE	588	0.190476	TRUE	0		FALSE
Scaffold20	1265080	-	dand5.S	917	0.648855	TRUE	662	0.518127	TRUE	0		FALSE
Scaffold20	1265466	-	dand5.S	3325	0.259248	TRUE	2580	0.14186	TRUE	0		FALSE
Scaffold20	1289060	+	gadd45gip1.S	589	0.24618	TRUE	1369	0.0562454	FALSE	1934	0.000517063	FALSE
Scaffold20	132135	+	ilf3.S	13873	0.127586	TRUE	6431	0.0702846	FALSE	5330	0.00337711	FALSE
Scaffold20	134701	+	ilf3.S	8729	0.137015	TRUE	4406	0.138901	TRUE	3000	0.004	FALSE
Scaffold20	1351768	+	farsa.S	0		FALSE	78	0.397436	TRUE	259	0	FALSE
Scaffold20	144954	+	ilf3.S	10022	0.927759	TRUE	4571	0.893678	TRUE	3890	0.12982	TRUE
Scaffold20	146054	+	ilf3.S	4890	0.610634	TRUE	2959	0.46705	TRUE	2332	0.0175815	FALSE
Scaffold20	154669	+	ilf3.S	1077	0.200557	TRUE	619	0.092084	FALSE	350	0	FALSE
Scaffold20	154724	+	ilf3.S	997	0.831494	TRUE	645	0.674419	TRUE	310	0.00322581	FALSE
Scaffold20	1801232	+	LOC108703487	929	0.341227	TRUE	702	0.118234	TRUE	137	0.00729927	FALSE
Scaffold20	1805087	+	LOC108703487	892	0.358744	TRUE	649	0.232666	TRUE	120	0.025	FALSE
Scaffold20	1821038	+	LOC108703487	448	0.142857	TRUE	353	0.0708215	FALSE	39	0	FALSE
Scaffold20	182536	-	LOC108703477	40	0.05	FALSE	113	0.115044	TRUE	11	0	FALSE
Scaffold20	1839818	-	best2.S	426	0.521127	TRUE	265	0.283019	TRUE	65	0	FALSE
Scaffold20	2062705	-	ier2.S	54	0.185185	TRUE	32	0.03125	FALSE	216	0	FALSE
Scaffold20	2062784	-	ier2.S	92	0.163043	TRUE	72	0.0277778	FALSE	384	0	FALSE
Scaffold20	2063008	-	ier2.S	61	0.229508	TRUE	35	0.0857143	FALSE	222	0	FALSE
Scaffold20	2069135	+	LOC495950	134	0.11194	TRUE	93	0.0860215	FALSE	45	0	FALSE
Scaffold20	2069205	+	LOC495950	219	0.328767	TRUE	123	0	FALSE	53	0	FALSE
Scaffold20	2077082	-	nacc1.S	296	0.60473	TRUE	345	0.144928	TRUE	58	0	FALSE
Scaffold20	2077152	-	nacc1.S	250	0.532	TRUE	274	0.346715	TRUE	46	0	FALSE
Scaffold20	2078326	-	nacc1.S	250	0.128	TRUE	191	0.026178	FALSE	45	0	FALSE
Scaffold20	2082148	-	nacc1.S	302	0.536424	TRUE	255	0.482353	TRUE	48	0.0208333	FALSE
Scaffold20	2090242	-	nacc1.S	213	0.741784	TRUE	205	0.521951	TRUE	32	0	FALSE
Scaffold20	2116363	-	wdr83os.S	11	0	FALSE	60	0.1	TRUE	330	0	FALSE
Scaffold20	2130799	-	dhps.S	98	0.795918	TRUE	207	0.845411	TRUE	171	0.0116959	FALSE
Scaffold20	2187860	-	tnpo2.S	26	0.884615	FALSE	506	0.798419	TRUE	185	0.00540541	FALSE
Scaffold20	2193237	-	tnpo2.S	52	0.346154	TRUE	652	0.257669	TRUE	258	0.00775194	FALSE
Scaffold20	2193238	-	tnpo2.S	55	0.709091	TRUE	651	0.840246	TRUE	260	0	FALSE
Scaffold20	2254055	+	asna1.S	38	0.131579	TRUE	121	0.0909091	FALSE	326	0	FALSE
Scaffold20	2262665	+	asna1.S	60	0.1	TRUE	137	0.080292	FALSE	1091	0.00091659	FALSE
Scaffold20	22743	-	ap1m2.S	212	0.160377	TRUE	101	0.158416	TRUE	106	0.00943396	FALSE
Scaffold20	2377315	+	palm3-like.S	33	0.121212	FALSE	83	0.108434	TRUE	42	0	FALSE
Scaffold20	2377993	+	palm3-like.S	10	0	FALSE	53	0.113208	TRUE	46	0	FALSE
Scaffold20	2378192	+	palm3-like.S	35	0.114286	TRUE	92	0.0326087	FALSE	82	0	FALSE
Scaffold20	2378193	+	palm3-like.S	35	0.114286	TRUE	93	0.0430108	FALSE	86	0	FALSE
Scaffold20	2447530	-	dcaf15.S	439	0.774487	TRUE	450	0.617778	TRUE	137	0.0218978	FALSE
Scaffold20	2514203	-	zswim4.S	0		FALSE	48	0.1875	TRUE	52	0	FALSE
Scaffold20	2515629	-	zswim4.S	0		FALSE	69	0.115942	TRUE	61	0	FALSE
Scaffold20	2518305	-	zswim4.S	0		FALSE	34	0.205882	TRUE	35	0	FALSE
Scaffold20	2518503	-	zswim4.S	0		FALSE	41	0.195122	TRUE	18	0	FALSE
Scaffold20	2521443	-	zswim4.S	0		FALSE	41	0.341463	TRUE	40	0	FALSE
Scaffold20	2544427	-	khsrp.S	566	0.897527	TRUE	290	0.865517	TRUE	206	0.00485437	FALSE
Scaffold20	2580691	+	LOC108703499	314	0.226115	TRUE	217	0.16129	TRUE	167	0	FALSE
Scaffold20	3085221	-	arrb2.S	594	0.228956	TRUE	207	0.0628019	FALSE	77	0	FALSE
Scaffold20	3090509	-	arrb2.S	1377	0.158315	TRUE	464	0.0172414	FALSE	207	0	FALSE
Scaffold20	3116957	-	arrb2.S	147	0.285714	TRUE	66	0.227273	TRUE	0		FALSE
Scaffold20	3136587	+	c17orf49.S	268	0.276119	TRUE	105	0.133333	TRUE	97	0	FALSE
Scaffold20	3474106	+	ap1s1.S	188	0.632979	TRUE	385	0.441558	TRUE	519	0.0115607	FALSE
Scaffold20	3475822	+	ap1s1.S	0		FALSE	46	0.217391	TRUE	103	0	FALSE
Scaffold20	35430	-	ap1m2.S	833	0.133253	TRUE	467	0.0492505	FALSE	421	0	FALSE
Scaffold20	359195	-	qtrt1.S	903	0.239203	TRUE	456	0.138158	TRUE	93	0	FALSE
Scaffold20	36280	-	ap1m2.S	267	0.228464	TRUE	139	0.129496	TRUE	147	0	FALSE
Scaffold20	363615	-	qtrt1.S	5877	0.267313	TRUE	2749	0.11677	TRUE	584	0.00856164	FALSE
Scaffold20	3749630	+	lamtor4.S	164	0.621951	TRUE	331	0.401813	TRUE	525	0.00190476	FALSE
Scaffold20	3751777	-	LOC108703516	50	0.1	TRUE	21	0.047619	FALSE	0		FALSE
Scaffold20	3753681	-	LOC108703516	135	0.118519	TRUE	62	0.129032	TRUE	27	0	FALSE
Scaffold20	3756240	-	LOC108703516	87	0.195402	TRUE	50	0.12	TRUE	12	0	FALSE
Scaffold20	3757845	-	LOC108703516	60	0.2	TRUE	36	0.0833333	FALSE	0		FALSE
Scaffold20	3953677	+	mcm7.S	6015	0.819618	TRUE	3622	0.562396	TRUE	661	0.00907716	FALSE
Scaffold20	3962431	+	mcm7.S	3436	0.64901	TRUE	2244	0.64795	TRUE	523	0.00764818	FALSE
Scaffold20	3966064	+	mcm7.S	6171	0.114406	TRUE	4431	0.0489731	FALSE	1047	0.00286533	FALSE
Scaffold20	3966705	+	mcm7.S	5690	0.104569	TRUE	4074	0.0699558	FALSE	936	0.00320513	FALSE
Scaffold20	3967362	+	mcm7.S	22	0.409091	FALSE	67	0.19403	TRUE	0		FALSE
Scaffold20	4072819	+	aurkb.S	134	0.104478	TRUE	76	0.0789474	FALSE	16	0	FALSE
Scaffold20	4087627	+	aurkb.S	1128	0.111702	TRUE	784	0.0522959	FALSE	171	0.00584795	FALSE
Scaffold20	4097402	+	aurkb.S	1328	0.225904	TRUE	886	0.0891648	FALSE	243	0	FALSE
Scaffold20	437241	+	LOC108703474	40	0.475	TRUE	73	0.178082	TRUE	44	0	FALSE
Scaffold20	4432181	-	LOC108703528	37	0.189189	TRUE	0		FALSE	0		FALSE
Scaffold20	4433562	-	LOC108703528	40	0.575	TRUE	0		FALSE	0		FALSE
Scaffold20	4433805	-	LOC108703528	36	0.138889	TRUE	0		FALSE	0		FALSE
Scaffold20	4433980	-	LOC108703528	104	0.201923	TRUE	28	0	FALSE	0		FALSE
Scaffold20	4434210	-	LOC108703528	58	0.189655	TRUE	0		FALSE	0		FALSE
Scaffold20	4438392	-	LOC108703528	122	0.213115	TRUE	21	0	FALSE	0		FALSE
Scaffold20	456600	+	LOC108703474	33	0.363636	FALSE	50	0.2	TRUE	43	0	FALSE
Scaffold20	4697200	+	LOC108703532	11	0.0909091	FALSE	38	0.157895	TRUE	0		FALSE
Scaffold20	4798038	-	LOC108703535	0		FALSE	41	0.121951	TRUE	11	0	FALSE
Scaffold20	485794	-	LOC108703478	370	0.872973	TRUE	230	0.869565	TRUE	208	0.00480769	FALSE
Scaffold20	485801	-	LOC108703478	364	0.230769	TRUE	227	0.0792952	FALSE	196	0	FALSE
Scaffold20	4886047	-	kdm6b.S	37	0.135135	TRUE	54	0.0555556	FALSE	72	0	FALSE
Scaffold20	4887835	-	kdm6b.S	69	0.217391	TRUE	100	0.22	TRUE	142	0	FALSE
Scaffold20	4889932	-	kdm6b.S	44	0.386364	TRUE	86	0.209302	TRUE	71	0	FALSE
Scaffold20	4892995	-	kdm6b.S	90	0.188889	TRUE	128	0.132812	TRUE	146	0	FALSE
Scaffold20	510048	+	carm1.L	771	0.251621	TRUE	548	0.131387	TRUE	262	0.00381679	FALSE
Scaffold20	512130	+	carm1.L	568	0.197183	TRUE	410	0.0634146	FALSE	209	0	FALSE
Scaffold20	5147328	+	zpy1.S	76	0.105263	TRUE	50	0	FALSE	0		FALSE
Scaffold20	5147390	+	zpy1.S	80	0.15	TRUE	69	0.202899	TRUE	0		FALSE
Scaffold20	5151974	+	zpy1.S	81	0.148148	TRUE	85	0.0235294	FALSE	0		FALSE
Scaffold20	5152025	+	zpy1.S	108	0.12037	TRUE	105	0.047619	FALSE	0		FALSE
Scaffold20	5194721	-	LOC108703545	43	0.302326	TRUE	144	0.145833	TRUE	0		FALSE
Scaffold20	5200998	-	LOC108703545	90	0.2	TRUE	251	0.0358566	FALSE	21	0	FALSE
Scaffold20	5201168	-	LOC108703545	135	0.207407	TRUE	372	0.0241935	FALSE	14	0	FALSE
Scaffold20	5205842	-	LOC108703545	111	0.225225	TRUE	377	0.193634	TRUE	0		FALSE
Scaffold20	5208935	-	LOC108703545	85	0.129412	TRUE	274	0.0145985	FALSE	0		FALSE
Scaffold20	5211492	-	LOC108703545	43	0.139535	TRUE	129	0.0542636	FALSE	0		FALSE
Scaffold20	5211510	-	LOC108703545	32	0.6875	FALSE	72	0.611111	TRUE	0		FALSE
Scaffold20	5215522	-	LOC108703545	34	0.205882	FALSE	192	0.15625	TRUE	0		FALSE
Scaffold20	5237349	-	LOC108703545	91	0.0989011	FALSE	276	0.101449	TRUE	0		FALSE
Scaffold20	5342748	-	xlzpc	41	0.0243902	FALSE	46	0.108696	TRUE	0		FALSE
Scaffold20	5343809	-	xlzpc	66	0.106061	TRUE	61	0.0163934	FALSE	0		FALSE
Scaffold20	5344057	-	xlzpc	112	0.151786	TRUE	86	0.0465116	FALSE	0		FALSE
Scaffold20	535107	+	c19orf52.S	0		FALSE	66	0.393939	TRUE	110	0.0181818	FALSE
Scaffold20	561867	+	smarca4.S	444	0.853604	TRUE	549	0.744991	TRUE	218	0.0229358	FALSE
Scaffold20	563397	+	smarca4.S	295	0.101695	TRUE	309	0.0873786	FALSE	100	0	FALSE
Scaffold20	5659401	+	LOC108703550	1018	0.00294695	FALSE	43	0.232558	TRUE	46	0	FALSE
Scaffold20	5665019	+	LOC108703550	2261	0.283503	TRUE	171	0.192982	TRUE	101	0.376238	TRUE
Scaffold20	5666535	+	LOC108703550	27	0.444444	TRUE	0		FALSE	0		FALSE
Scaffold20	569455	+	smarca4.S	219	0.155251	TRUE	180	0.0888889	FALSE	74	0.0135135	FALSE
Scaffold20	569539	+	smarca4.S	385	0.327273	TRUE	356	0.235955	TRUE	160	0.01875	FALSE
Scaffold20	577586	+	smarca4.S	2493	0.121941	TRUE	2042	0.0543585	FALSE	1087	0.000919963	FALSE
Scaffold20	596430	+	smarca4.S	2058	0.276482	TRUE	1874	0.149947	TRUE	1090	0.000917431	FALSE
Scaffold20	598681	+	smarca4.S	157	0.171975	TRUE	151	0.112583	TRUE	109	0	FALSE
Scaffold20	6439662	+	zp3.S	84	0.571429	TRUE	134	0.261194	TRUE	0		FALSE
Scaffold20	6444375	+	zp3.S	40	0.5	TRUE	75	0.346667	TRUE	0		FALSE
Scaffold20	6445582	+	zp3.S	171	0.222222	TRUE	214	0.107477	TRUE	0		FALSE
Scaffold20	6447842	+	zp3.S	59	0.542373	TRUE	70	0.414286	TRUE	0		FALSE
Scaffold20	65255	-	slc44a2.S	105	0.228571	TRUE	66	0.166667	TRUE	58	0	FALSE
Scaffold20	6552191	-	arhgef15.S	0		FALSE	49	0.102041	TRUE	44	0	FALSE
Scaffold20	6561278	-	arhgef15.S	26	0.538462	FALSE	32	0.75	TRUE	48	0	FALSE
Scaffold20	6615559	+	rnf167.S	0		FALSE	43	0.72093	TRUE	41	0.0243902	FALSE
Scaffold20	6615921	+	rnf167.S	0		FALSE	79	0.164557	TRUE	135	0.00740741	FALSE
Scaffold20	6621743	-	pfn1.S	7703	0.256653	TRUE	6628	0.0754375	FALSE	15432	0.00498963	FALSE
Scaffold20	6741514	+	kif1c.S	21	0.285714	FALSE	166	0.108434	TRUE	182	0	FALSE
Scaffold20	6854288	+	srrt.S	60	0.216667	TRUE	13	0	FALSE	48	0	FALSE
Scaffold20	6854344	+	srrt.S	185	0.751351	TRUE	56	0.571429	TRUE	164	0	FALSE
Scaffold20	6856018	+	srrt.S	141	0.212766	TRUE	39	0.0769231	FALSE	95	0	FALSE
Scaffold20	6856096	+	srrt.S	106	0.226415	TRUE	36	0.138889	FALSE	81	0	FALSE
Scaffold20	6858799	+	srrt.S	134	0.776119	TRUE	45	0.711111	TRUE	71	0.028169	FALSE
Scaffold20	6869167	+	srrt.S	148	0.121622	TRUE	56	0.178571	TRUE	150	0.00666667	FALSE
Scaffold20	7160109	-	LOC108703440	304	0.493421	TRUE	129	0.348837	TRUE	0		FALSE
Scaffold20	7160228	-	LOC108703440	143	0.34965	TRUE	55	0.127273	TRUE	0		FALSE
Scaffold20	7307322	+	pop7.S	0		FALSE	21	0.714286	TRUE	72	0	FALSE
Scaffold20	7307323	+	pop7.S	0		FALSE	21	0.238095	TRUE	74	0	FALSE
Scaffold20	7307541	+	pop7.S	0		FALSE	50	0.54	TRUE	76	0.0394737	FALSE
Scaffold20	7307542	+	pop7.S	0		FALSE	50	0.88	TRUE	76	0.131579	TRUE
Scaffold20	7320083	+	gigyf1.S	47	0.170213	TRUE	54	0.0740741	FALSE	41	0	FALSE
Scaffold20	7320815	+	gigyf1.S	344	0.113372	TRUE	363	0.0495868	FALSE	291	0	FALSE
Scaffold20	7321104	+	gigyf1.S	158	0.113924	TRUE	259	0.011583	FALSE	229	0	FALSE
Scaffold20	7323029	+	gigyf1.S	90	0.222222	TRUE	95	0.0947368	FALSE	109	0	FALSE
Scaffold20	7323904	+	gigyf1.S	14	0.857143	FALSE	37	0.567568	TRUE	50	0	FALSE
Scaffold20	7324543	+	gigyf1.S	169	0.426036	TRUE	203	0.211823	TRUE	255	0	FALSE
Scaffold20	7325938	+	gigyf1.S	120	0.383333	TRUE	196	0.163265	TRUE	180	0	FALSE
Scaffold20	7381778	+	LOC108703571	47	0.319149	TRUE	279	0.182796	TRUE	125	0	FALSE
Scaffold20	7383798	+	LOC108703571	48	0.145833	TRUE	366	0.00273224	FALSE	128	0	FALSE
Scaffold20	7401967	-	LOC108703572	59	0.20339	TRUE	32	0.0625	FALSE	0		FALSE
Scaffold20	7433495	+	ephb4.L	252	0.456349	TRUE	136	0.191176	TRUE	240	0.00416667	FALSE
Scaffold20	7436480	+	ephb4.L	100	0.35	TRUE	93	0.236559	TRUE	130	0	FALSE
Scaffold20	7437742	+	ephb4.L	78	0.102564	TRUE	54	0.0740741	FALSE	79	0	FALSE
Scaffold20	7441437	+	ephb4.L	300	0.116667	TRUE	173	0.0693642	FALSE	280	0	FALSE
Scaffold20	7445103	+	ephb4.L	259	0.181467	TRUE	171	0.140351	TRUE	311	0	FALSE
Scaffold20	7484632	-	mpdu1.L	101	0.445545	TRUE	59	0.271186	TRUE	849	0.00117786	FALSE
Scaffold20	7484884	-	mpdu1.L	63	0.126984	TRUE	59	0.0338983	FALSE	577	0	FALSE
Scaffold20	7486692	-	mpdu1.L	33	0.181818	TRUE	42	0.285714	TRUE	419	0	FALSE
Scaffold20	7506758	-	senp3.S	35	0.0857143	FALSE	129	0.193798	TRUE	116	0	FALSE
Scaffold20	7511733	-	senp3.S	69	0.231884	TRUE	225	0.16	TRUE	222	0	FALSE
Scaffold20	7512253	-	senp3.S	39	0.205128	TRUE	135	0.118519	TRUE	165	0.0121212	FALSE
Scaffold20	7631416	+	abcb10.S	0		FALSE	89	0.595506	TRUE	71	0	FALSE
Scaffold20	7631834	+	abcb10.S	0		FALSE	94	0.106383	TRUE	36	0	FALSE
Scaffold20	7876389	-	LOC108703580	670	0.904478	TRUE	394	0.845178	TRUE	192	0.015625	FALSE
Scaffold20	7876419	-	LOC108703580	618	0.326861	TRUE	455	0.16044	TRUE	194	0	FALSE
Scaffold20	7876736	-	LOC108703580	494	0.206478	TRUE	310	0.0741935	FALSE	120	0	FALSE
Scaffold20	7905937	-	ctdnep1.S	267	0.831461	TRUE	302	0.569536	TRUE	65	0.0153846	FALSE
Scaffold20	7909134	-	ctdnep1.S	965	0.939896	TRUE	706	0.902266	TRUE	63	0.031746	FALSE
Scaffold20	7909135	-	ctdnep1.S	950	0.890526	TRUE	696	0.890805	TRUE	64	0.03125	FALSE
Scaffold20	7909309	-	ctdnep1.S	264	0.128788	TRUE	212	0.0943396	FALSE	12	0	FALSE
Scaffold20	7939	+	hist1h2bj.L	41	0.268293	TRUE	38	0	FALSE	72	0	FALSE
Scaffold20	7946729	-	LOC108703582	2790	0.798925	TRUE	1961	0.444161	TRUE	550	0.00909091	FALSE
Scaffold20	7947032	-	LOC108703582	3260	0.271472	TRUE	2255	0.12816	TRUE	544	0.00367647	FALSE
Scaffold20	7947066	-	LOC108703582	4404	0.106494	TRUE	2848	0.0537219	FALSE	678	0.00147493	FALSE
Scaffold20	7973134	-	ybx2.S	25	0.24	FALSE	59	0.152542	TRUE	0		FALSE
Scaffold20	7977265	-	ybx2.S	982	0.113035	TRUE	953	0.0776495	FALSE	99	0.0808081	FALSE
Scaffold20	8011848	+	neurl4.S	60	0.15	TRUE	223	0.206278	TRUE	67	0	FALSE
Scaffold20	8012081	+	neurl4.S	70	0.142857	TRUE	255	0.0392157	FALSE	72	0	FALSE
Scaffold20	8019269	+	neurl4.S	49	0.163265	TRUE	171	0.105263	TRUE	83	0	FALSE
Scaffold20	8019940	+	neurl4.S	72	0.347222	TRUE	328	0.210366	TRUE	126	0	FALSE
Scaffold20	8019991	+	neurl4.S	56	0.125	TRUE	249	0.0200803	FALSE	113	0	FALSE
Scaffold20	8024357	+	neurl4.S	54	0.685185	TRUE	207	0.705314	TRUE	100	0	FALSE
Scaffold20	8031806	+	neurl4.S	60	0.4	TRUE	276	0.184783	TRUE	130	0	FALSE
Scaffold20	8067200	+	LOC108703451	1915	0.131593	TRUE	1890	0.0714286	FALSE	509	0.00196464	FALSE
Scaffold20	8126814	+	LOC108703583	541	0.18854	TRUE	652	0.122699	TRUE	170	0.0294118	FALSE
Scaffold20	8129589	+	LOC108703583	668	0.170659	TRUE	762	0.111549	TRUE	260	0	FALSE
Scaffold20	8133045	+	LOC108703583	325	0.0246154	FALSE	481	0.101871	TRUE	121	0	FALSE
Scaffold20	8133573	+	LOC108703583	222	0.216216	TRUE	346	0.083815	FALSE	60	0	FALSE
Scaffold20	8135715	+	LOC108703583	939	0.388711	TRUE	1133	0.281553	TRUE	386	0	FALSE
Scaffold20	8137492	+	LOC108703583	631	0.118859	TRUE	661	0.0574887	FALSE	308	0	FALSE
Scaffold20	8139288	+	LOC108703583	151	0.18543	TRUE	304	0.0855263	FALSE	88	0	FALSE
Scaffold20	8139372	+	LOC108703583	112	0.401786	TRUE	217	0.235023	TRUE	71	0	FALSE
Scaffold20	920383	-	znf653.S	0		FALSE	118	0.245763	TRUE	92	0	FALSE
Scaffold20	931112	-	ecsit.S	47	0.170213	TRUE	190	0.0684211	FALSE	40	0	FALSE
Scaffold20	931439	-	ecsit.S	39	0.230769	TRUE	185	0.178378	TRUE	46	0	FALSE
Scaffold20	932920	-	ecsit.S	115	0.313043	TRUE	471	0.276008	TRUE	98	0	FALSE
Scaffold21849	557	+	carm1.L	2287	0.369042	TRUE	1288	0.31677	TRUE	780	0.00128205	FALSE
Scaffold21849	558	+	carm1.L	2282	0.287905	TRUE	1290	0.220155	TRUE	778	0	FALSE
Scaffold21	1000520	-	gna11.S	3952	0.230769	TRUE	2613	0.122082	TRUE	203	0.00985222	FALSE
Scaffold21	1056099	+	aes.S	172	0.174419	TRUE	812	0.0738916	FALSE	1897	0	FALSE
Scaffold21	1099453	-	tle2.S	2059	0.125304	TRUE	1171	0.0486763	FALSE	360	0	FALSE
Scaffold21	1099531	-	tle2.S	902	0.105322	TRUE	601	0.0582363	FALSE	146	0	FALSE
Scaffold21	1107061	-	tle2.S	704	0.221591	TRUE	439	0.138952	TRUE	90	0	FALSE
Scaffold21	1107399	-	tle2.S	921	0.132465	TRUE	494	0.0526316	FALSE	161	0	FALSE
Scaffold21	1107491	-	tle2.S	906	0.222958	TRUE	469	0.110874	TRUE	167	0	FALSE
Scaffold21	1107916	-	tle2.S	2299	0.143106	TRUE	1161	0.0482343	FALSE	312	0.00641026	FALSE
Scaffold21	1111157	-	tle2.S	617	0.189627	TRUE	363	0.146006	TRUE	55	0	FALSE
Scaffold21	1165733	-	plpp2.S	442	0.312217	TRUE	682	0.117302	TRUE	218	0	FALSE
Scaffold21	1277155	+	ncln.S	0		FALSE	55	0.218182	TRUE	25	0	FALSE
Scaffold21	144261	+	eps15l1.S	25	0.36	TRUE	83	0.289157	TRUE	0		FALSE
Scaffold21	1559706	-	nr2c2ap.S	38	0.184211	TRUE	28	0.0714286	FALSE	157	0	FALSE
Scaffold21	1567223	-	borcs8.S	47	0.170213	TRUE	64	0.109375	TRUE	14	0	FALSE
Scaffold21	1568267	-	borcs8.S	444	0.682432	TRUE	360	0.455556	TRUE	394	0.00761421	FALSE
Scaffold21	1665140	-	LOC108703703	0		FALSE	60	0.55	TRUE	0		FALSE
Scaffold21	1842222	-	LOC108703680	67	0.104478	TRUE	188	0.0212766	FALSE	0		FALSE
Scaffold21	2163108	-	gtpbp3.S	0		FALSE	36	0.305556	TRUE	13	0	FALSE
Scaffold21	2181461	-	gtpbp3.S	30	0.233333	FALSE	76	0.144737	TRUE	53	0	FALSE
Scaffold21	2251851	-	dda1.L	347	0.48415	TRUE	324	0.348765	TRUE	51	0	FALSE
Scaffold21	2256110	-	dda1.L	901	0.300777	TRUE	602	0.154485	TRUE	123	0	FALSE
Scaffold21	2522534	+	rnf170.S	11	0.818182	FALSE	107	0.542056	TRUE	15	0	FALSE
Scaffold21	2643792	+	ccdc124.S	11	0.727273	FALSE	68	0.602941	TRUE	83	0	FALSE
Scaffold21	2801655	-	LOC108703711	10	0.1	FALSE	36	0.25	TRUE	66	0	FALSE
Scaffold21	280378	+	ddx49.S	0		FALSE	150	0.286667	TRUE	294	0.00340136	FALSE
Scaffold21	28487	+	cherp.S	0		FALSE	49	0.122449	TRUE	128	0	FALSE
Scaffold21	2894646	-	insr.S	0		FALSE	98	0.112245	TRUE	36	0	FALSE
Scaffold21	2909477	-	insr.S	0		FALSE	42	0.119048	TRUE	13	0	FALSE
Scaffold21	2912427	-	insr.S	0		FALSE	42	0.261905	TRUE	0		FALSE
Scaffold21	2921540	-	insr.S	0		FALSE	71	0.112676	TRUE	13	0	FALSE
Scaffold21	3051645	+	sin3b.S	144	0.111111	TRUE	210	0.0190476	FALSE	48	0	FALSE
Scaffold21	3053657	+	sin3b.S	139	0.158273	TRUE	215	0.0511628	FALSE	68	0	FALSE
Scaffold21	3066250	+	sin3b.S	25	0.84	FALSE	81	0.469136	TRUE	12	0	FALSE
Scaffold21	3070367	+	sin3b.S	414	0.277778	TRUE	560	0.189286	TRUE	193	0	FALSE
Scaffold21	3073986	+	sin3b.S	301	0.152824	TRUE	475	0.147368	TRUE	176	0.00568182	FALSE
Scaffold21	3154527	+	myo9b.S	0		FALSE	56	0.178571	TRUE	11	0	FALSE
Scaffold21	3175412	+	myo9b.S	27	0.444444	FALSE	98	0.193878	TRUE	22	0	FALSE
Scaffold21	3180368	+	myo9b.S	20	0.55	TRUE	11	0.181818	FALSE	0		FALSE
Scaffold21	3213628	-	unnamed.S	0		FALSE	55	0.254545	TRUE	23	0	FALSE
Scaffold21	3429426	-	LOC108703717	85	0.117647	TRUE	209	0.00956938	FALSE	81	0	FALSE
Scaffold21	3429618	-	LOC108703717	139	0.733813	TRUE	184	0.342391	TRUE	121	0	FALSE
Scaffold21	3430335	-	LOC108703717	112	0.205357	TRUE	159	0.081761	FALSE	84	0	FALSE
Scaffold21	3430741	-	LOC108703717	52	0.153846	TRUE	89	0.0786517	FALSE	28	0	FALSE
Scaffold21	3430742	-	LOC108703717	51	0.490196	TRUE	90	0.433333	TRUE	29	0	FALSE
Scaffold21	3594941	+	dgkq.S	0		FALSE	144	0.847222	TRUE	0		FALSE
Scaffold21	3659051	+	LOC108703720	0		FALSE	44	0.159091	TRUE	0		FALSE
Scaffold21	441486	-	jund.2.S	38	0	FALSE	63	0.174603	TRUE	0		FALSE
Scaffold21	4416127	+	nans.S	0		FALSE	57	0.122807	TRUE	64	0	FALSE
Scaffold21	441861	-	jund.2.S	117	0.128205	TRUE	292	0.0205479	FALSE	62	0	FALSE
Scaffold21	442184	-	jund.2.S	37	0.243243	TRUE	100	0.07	FALSE	17	0	FALSE
Scaffold21	442187	-	jund.2.S	35	0.428571	TRUE	104	0.336538	TRUE	21	0	FALSE
Scaffold21	5298872	-	zbtb5.S	47	0.680851	TRUE	127	0.511811	TRUE	10	0	FALSE
Scaffold21	5301688	-	zbtb5.S	13	0.461538	FALSE	79	0.240506	TRUE	0		FALSE
Scaffold21	5497704	-	dcaf10.S	343	0.279883	TRUE	217	0.16129	TRUE	30	0	FALSE
Scaffold21	5497705	-	dcaf10.S	347	0.322767	TRUE	215	0.190698	TRUE	28	0	FALSE
Scaffold21	5497864	-	dcaf10.S	597	0.144054	TRUE	499	0.0561122	FALSE	53	0	FALSE
Scaffold21	5501418	-	dcaf10.S	255	0.294118	TRUE	171	0.192982	TRUE	32	0.03125	FALSE
Scaffold21	5505761	-	dcaf10.S	270	0.1	TRUE	196	0.0612245	FALSE	26	0	FALSE
Scaffold21	5505796	-	dcaf10.S	228	0.166667	TRUE	169	0.035503	FALSE	14	0	FALSE
Scaffold21	566993	+	srp72.S	2222	0.178668	TRUE	1231	0.0674249	FALSE	1520	0.000657895	FALSE
Scaffold21	567898	+	srp72.S	4103	0.190592	TRUE	1883	0.0929368	FALSE	2647	0.000755572	FALSE
Scaffold21	5767833	-	snx30.S	152	0.151316	TRUE	485	0.0494845	FALSE	38	0	FALSE
Scaffold21	5789880	-	snx30.S	177	0.175141	TRUE	249	0.0481928	FALSE	37	0	FALSE
Scaffold21	5807429	+	inip.S	571	0.175131	TRUE	453	0.0883002	FALSE	399	0	FALSE
Scaffold21	5942280	-	hsdl2.S	175	0.24	TRUE	558	0.0752688	FALSE	286	0.0664336	FALSE
Scaffold21	6049406	+	ptbp3.S	0		FALSE	46	0.152174	TRUE	37	0	FALSE
Scaffold21	85043	+	eps15l1.S	96	0.84375	TRUE	141	0.900709	TRUE	37	0.027027	FALSE
Scaffold21	88470	+	eps15l1.S	129	0.116279	TRUE	200	0.075	FALSE	50	0	FALSE
Scaffold21	993739	-	gna11.S	466	0.474249	TRUE	364	0.414835	TRUE	24	0	FALSE
Scaffold223	28118	-	LOC108705610	22	0.0454545	FALSE	58	0.137931	TRUE	61	0	FALSE
Scaffold22536	167	+	LOC108706121	0		FALSE	44	0.431818	TRUE	0		FALSE
Scaffold22	1001257	-	ppp4c.L	2502	0.310552	TRUE	1915	0.260052	TRUE	1224	0.00490196	FALSE
Scaffold22	1001443	-	ppp4c.L	1250	0.536	TRUE	965	0.235233	TRUE	658	0.00151976	FALSE
Scaffold22	1013317	-	aldoa.L	217	0.373272	TRUE	1224	0.53268	TRUE	3753	0.0269118	FALSE
Scaffold22	1014254	-	aldoa.L	161	0.15528	TRUE	1008	0.0992063	FALSE	3813	0.00157356	FALSE
Scaffold22	1067399	+	fam57b.S	0		FALSE	97	0.185567	TRUE	11	0	FALSE
Scaffold22	1109311	+	kif22.L	4593	0.105813	TRUE	2479	0.0871319	FALSE	227	0	FALSE
Scaffold22	1110431	+	kif22.L	4052	0.44768	TRUE	2055	0.196594	TRUE	230	0.00869565	FALSE
Scaffold22	1110781	+	kif22.L	2893	0.151746	TRUE	1593	0.112994	TRUE	131	0	FALSE
Scaffold22	1130474	+	LOC108703931	49	0.653061	TRUE	333	0.489489	TRUE	69	0	FALSE
Scaffold22	1132536	+	LOC108703931	62	0.274194	TRUE	437	0.144165	TRUE	52	0	FALSE
Scaffold22	1348760	+	LOC108703749	67	0.41791	TRUE	10	0.4	FALSE	0		FALSE
Scaffold22	1359353	+	LOC398339	0		FALSE	58	0.810345	TRUE	0		FALSE
Scaffold22	1395143	-	LOC108703762	0		FALSE	49	0.204082	TRUE	0		FALSE
Scaffold22	1396281	-	LOC108703762	42	0.142857	TRUE	134	0.0597015	FALSE	13	0	FALSE
Scaffold22	1406853	+	znf585a.L	0		FALSE	71	0.971831	TRUE	13	0	FALSE
Scaffold22	1417666	-	LOC108703756	0		FALSE	75	0.12	TRUE	0		FALSE
Scaffold22	1431151	-	LOC108703747	440	0.620455	TRUE	201	0.492537	TRUE	0		FALSE
Scaffold22	1442588	-	Xelaev18001381m	39	0.230769	TRUE	21	0.047619	FALSE	0		FALSE
Scaffold22	1452366	+	zscan29.L	48	0.208333	TRUE	157	0.0191083	FALSE	27	0	FALSE
Scaffold22	1507870	+	LOC108703765	27	0.259259	FALSE	103	0.184466	TRUE	54	0	FALSE
Scaffold22	1621023	-	LOC108703741	38	0.210526	FALSE	72	0.138889	TRUE	11	0	FALSE
Scaffold22	1685542	-	znf248.L	36	0.333333	FALSE	73	0.150685	TRUE	0		FALSE
Scaffold22	1721964	-	LOC108703839	0		FALSE	185	0.167568	TRUE	82	0	FALSE
Scaffold22	1722671	-	LOC108703839	0		FALSE	63	0.15873	TRUE	13	0	FALSE
Scaffold22	1724843	-	LOC108703839	109	0.165138	TRUE	120	0.025	FALSE	37	0	FALSE
Scaffold22	1754196	-	LOC108703767	418	0.15311	TRUE	413	0.11138	TRUE	48	0	FALSE
Scaffold22	1754235	-	LOC108703767	467	0.308351	TRUE	487	0.227926	TRUE	65	0	FALSE
Scaffold22	1754451	-	LOC108703767	449	0.173719	TRUE	455	0.123077	TRUE	52	0	FALSE
Scaffold22	1755314	-	LOC108703767	123	0.130081	TRUE	86	0	FALSE	27	0	FALSE
Scaffold22	1806515	-	Xelaev18001404m	67	0.223881	TRUE	82	0.0731707	FALSE	12	0	FALSE
Scaffold22	1806683	-	Xelaev18001404m	34	0.235294	TRUE	42	0.0714286	FALSE	0		FALSE
Scaffold22	1867359	+	LOC108703777	0		FALSE	72	0.305556	TRUE	0		FALSE
Scaffold22	1867654	+	LOC108703777	0		FALSE	75	0.533333	TRUE	0		FALSE
Scaffold22	1964227	+	LOC108703810	38	0.605263	TRUE	12	0.166667	FALSE	0		FALSE
Scaffold22	1964344	+	LOC108703810	62	0.887097	TRUE	10	0.7	FALSE	0		FALSE
Scaffold22	1964525	+	LOC108703810	119	0.159664	TRUE	41	0.0243902	FALSE	13	0	FALSE
Scaffold22	1964693	+	LOC108703810	160	0.15625	TRUE	72	0.0138889	FALSE	30	0	FALSE
Scaffold22	1990285	-	LOC108703803	0		FALSE	84	0.297619	TRUE	12	0	FALSE
Scaffold22	2006893	-	LOC108703778	0		FALSE	50	0.54	TRUE	0		FALSE
Scaffold22	2021883	+	LOC108703815	52	0.115385	TRUE	217	0.0599078	FALSE	116	0	FALSE
Scaffold22	2022403	+	LOC108703815	103	0.349515	TRUE	202	0.0940594	FALSE	45	0	FALSE
Scaffold22	2023386	+	LOC108703815	39	0.410256	TRUE	100	0.1	TRUE	0		FALSE
Scaffold22	2044265	+	LOC108703770	107	0.149533	TRUE	144	0.0763889	FALSE	85	0	FALSE
Scaffold22	2044473	+	LOC108703770	116	0.12931	TRUE	191	0.0209424	FALSE	127	0	FALSE
Scaffold22	2054207	+	LOC108703844	0		FALSE	28	0.214286	TRUE	0		FALSE
Scaffold22	2059304	+	LOC108703809	75	0.213333	TRUE	150	0.24	TRUE	101	0	FALSE
Scaffold22	2155852	-	znf543.L	66	0.833333	TRUE	69	0.434783	TRUE	0		FALSE
Scaffold22	2156103	-	znf543.L	231	0.255411	TRUE	363	0.14876	TRUE	33	0	FALSE
Scaffold22	2268956	+	LOC100191026	0		FALSE	52	0.403846	TRUE	94	0	FALSE
Scaffold22	2285415	-	LOC108703808	0		FALSE	35	0.342857	TRUE	19	0	FALSE
Scaffold22	2637701	-	LOC108703783	0		FALSE	50	0.36	TRUE	28	0	FALSE
Scaffold22	2653657	+	hirip3.L	1039	0.710298	TRUE	495	0.553535	TRUE	358	0	FALSE
Scaffold22	2666788	+	dppa2/4.1.L	3439	0.583891	TRUE	2122	0.38737	TRUE	10	0.4	FALSE
Scaffold22	2670754	+	dppa2/4.1.L	88	0.727273	TRUE	143	0.671329	TRUE	0		FALSE
Scaffold22	2700755	-	nme2.L	2045	0.163814	TRUE	2337	0.10997	TRUE	7288	0.00823271	FALSE
Scaffold22	2712137	+	unnamed.L	4033	0.193156	TRUE	2201	0.104952	TRUE	456	0.00219298	FALSE
Scaffold22	2715741	+	unnamed.L	254	0.110236	TRUE	84	0.047619	FALSE	0		FALSE
Scaffold22	2747149	+	taok2.L	38	0.921053	TRUE	116	0.663793	TRUE	193	0	FALSE
Scaffold22	2747164	+	taok2.L	50	0.1	TRUE	128	0	FALSE	218	0	FALSE
Scaffold22	2749337	+	taok2.L	10	0.2	FALSE	59	0.118644	TRUE	94	0	FALSE
Scaffold22	2756683	+	taok2.L	19	0.210526	FALSE	108	0.12037	TRUE	255	0	FALSE
Scaffold22	2861717	-	LOC108703772	0		FALSE	219	0.415525	TRUE	12	0	FALSE
Scaffold22	2890274	+	LOC108703751	39	0.410256	TRUE	29	0.137931	FALSE	0		FALSE
Scaffold22	2928017	-	LOC108703763	0		FALSE	50	0.14	TRUE	27	0.111111	FALSE
Scaffold22	2950622	-	LOC108703740	0		FALSE	60	0.133333	TRUE	0		FALSE
Scaffold22	2951180	-	LOC108703740	0		FALSE	47	0.148936	TRUE	0		FALSE
Scaffold22	2951211	-	LOC108703740	0		FALSE	39	0.564103	TRUE	0		FALSE
Scaffold22	2963433	+	LOC108703801	118	0.177966	TRUE	333	0.132132	TRUE	262	0	FALSE
Scaffold22	2963995	+	LOC108703801	117	0.111111	TRUE	320	0.084375	FALSE	244	0	FALSE
Scaffold22	2964033	+	LOC108703801	130	0.169231	TRUE	328	0.0640244	FALSE	305	0	FALSE
Scaffold22	2964590	+	LOC108703801	139	0.143885	TRUE	227	0.114537	TRUE	247	0	FALSE
Scaffold22	2964651	+	LOC108703801	230	0.213043	TRUE	341	0.208211	TRUE	366	0.00273224	FALSE
Scaffold22	2965624	+	LOC108703801	137	0.153285	TRUE	392	0.125	TRUE	326	0	FALSE
Scaffold22	2965653	+	LOC108703801	126	0.206349	TRUE	361	0.138504	TRUE	304	0	FALSE
Scaffold22	3025053	-	LOC108703937	0		FALSE	38	0.684211	TRUE	0		FALSE
Scaffold22	3136069	+	LOC108703941	0		FALSE	86	0.174419	TRUE	0		FALSE
Scaffold22	3264965	+	znf668.L	0		FALSE	34	0.205882	TRUE	55	0	FALSE
Scaffold22	3269568	-	stx4.L	543	0.0128913	FALSE	214	0.247664	TRUE	35	0	FALSE
Scaffold22	3269740	-	stx4.L	84	0.654762	TRUE	62	0.564516	TRUE	10	0	FALSE
Scaffold22	3271968	-	stx4.L	935	0.249198	TRUE	366	0.352459	TRUE	100	0.01	FALSE
Scaffold22	3276098	-	stx4.L	1397	0.131711	TRUE	478	0.0711297	FALSE	183	0.00546448	FALSE
Scaffold22	3411803	-	LOC108703944	32	0.125	TRUE	372	0.112903	TRUE	157	0	FALSE
Scaffold22	3412087	-	LOC108703944	10	0.6	FALSE	137	0.343066	TRUE	39	0	FALSE
Scaffold22	3414046	-	LOC108703944	0		FALSE	104	0.586538	TRUE	43	0	FALSE
Scaffold22	3420069	-	LOC108703944	37	0.810811	TRUE	416	0.776442	TRUE	181	0	FALSE
Scaffold22	3421557	-	LOC108703944	38	0.184211	TRUE	355	0.138028	TRUE	112	0	FALSE
Scaffold22	3446584	+	fbxl19.L	33	0.363636	TRUE	95	0.252632	TRUE	20	0	FALSE
Scaffold22	3446653	+	fbxl19.L	126	0.31746	TRUE	341	0.231672	TRUE	65	0	FALSE
Scaffold22	3446742	+	fbxl19.L	110	0.0181818	FALSE	265	0.10566	TRUE	31	0	FALSE
Scaffold22	3447099	+	fbxl19.L	267	0.41573	TRUE	365	0.208219	TRUE	77	0	FALSE
Scaffold22	3447803	+	fbxl19.L	272	0.856618	TRUE	431	0.821346	TRUE	70	0.0142857	FALSE
Scaffold22	3454221	+	fbxl19.L	243	0.489712	TRUE	364	0.376374	TRUE	61	0	FALSE
Scaffold22	3456644	+	fbxl19.L	212	0.103774	TRUE	408	0.0465686	FALSE	37	0	FALSE
Scaffold22	3456779	+	fbxl19.L	154	0.201299	TRUE	240	0.116667	TRUE	48	0	FALSE
Scaffold22	3457604	+	fbxl19.L	245	0.114286	TRUE	355	0.0676056	FALSE	78	0	FALSE
Scaffold22	3457632	+	fbxl19.L	183	0.114754	TRUE	286	0.0594406	FALSE	57	0	FALSE
Scaffold22	3457721	+	fbxl19.L	219	0.114155	TRUE	414	0.0990338	FALSE	54	0	FALSE
Scaffold22	3495803	-	LOC108703947	978	0.101227	TRUE	533	0.0393996	FALSE	123	0	FALSE
Scaffold22	3508944	-	xnf7.L	416	0.834135	TRUE	319	0.504702	TRUE	1005	0.00895522	FALSE
Scaffold22	3509168	-	xnf7.L	1029	0.114674	TRUE	533	0.0375235	FALSE	1782	0.00112233	FALSE
Scaffold22	3509352	-	xnf7.L	402	0.527363	TRUE	346	0.239884	TRUE	1020	0.0107843	FALSE
Scaffold22	3512368	-	xnf7.L	770	0.915584	TRUE	555	0.655856	TRUE	1745	0.0183381	FALSE
Scaffold22	3512370	-	xnf7.L	808	0.133663	TRUE	585	0.0581197	FALSE	1766	0.00453001	FALSE
Scaffold22	3514427	-	xnf7.L	1030	0.227184	TRUE	662	0.0755287	FALSE	1719	0.00290867	FALSE
Scaffold22	3538367	+	kat8.L	146	0.0479452	FALSE	59	0.101695	TRUE	22	0	FALSE
Scaffold22	3561965	-	MGC84691	4627	0.195375	TRUE	2629	0.118676	TRUE	1289	0.000775795	FALSE
Scaffold22	3727779	-	LOC108703954	0		FALSE	68	0.161765	TRUE	0		FALSE
Scaffold22	432280	+	nfatc2ip.L	49	0.102041	TRUE	155	0.0258065	FALSE	145	0	FALSE
Scaffold22	433764	+	nfatc2ip.L	44	0.227273	TRUE	101	0.019802	FALSE	81	0	FALSE
Scaffold22	434422	+	nfatc2ip.L	67	0.223881	TRUE	191	0.109948	TRUE	208	0	FALSE
Scaffold22	434667	+	nfatc2ip.L	0		FALSE	87	0.62069	TRUE	49	0	FALSE
Scaffold22	447080	+	eif3c.L	2295	0.819608	TRUE	1199	0.744787	TRUE	1529	0.0372793	FALSE
Scaffold22	4604984	-	mapk7.L	0		FALSE	120	0.733333	TRUE	29	0	FALSE
Scaffold22	4610486	-	mapk7.L	36	0.277778	TRUE	314	0.159236	TRUE	79	0	FALSE
Scaffold22	4676475	-	rnf112.L	348	0.163793	TRUE	887	0.0620068	FALSE	170	0	FALSE
Scaffold22	4685826	-	rnf112.L	462	0.255411	TRUE	1155	0.144589	TRUE	187	0.0213904	FALSE
Scaffold22	4692058	-	rnf112.L	650	0.129231	TRUE	1754	0.0621437	FALSE	321	0.00311526	FALSE
Scaffold22	6028120	-	Xelaev18001645m	499	0.43487	TRUE	244	0.307377	TRUE	26	0.0769231	FALSE
Scaffold22	6028225	-	Xelaev18001645m	1000	0.276	TRUE	569	0.161687	TRUE	135	0.0148148	FALSE
Scaffold22	6308923	+	LOC108703977	0		FALSE	119	0.168067	TRUE	0		FALSE
Scaffold22	855314	+	LOC108703830	0		FALSE	81	0.185185	TRUE	0		FALSE
Scaffold22	906775	-	slx1a.L	610	0.72459	TRUE	200	0.45	TRUE	66	0	FALSE
Scaffold22	906908	-	slx1a.L	425	0.115294	TRUE	153	0.0784314	FALSE	27	0	FALSE
Scaffold22	906910	-	slx1a.L	421	0.261283	TRUE	165	0.10303	TRUE	28	0	FALSE
Scaffold22	909483	+	bola2.L	88	0.181818	TRUE	343	0.116618	TRUE	494	0.01417	FALSE
Scaffold22	911888	+	bola2.L	58	0.206897	TRUE	227	0.0660793	FALSE	1305	0.00306513	FALSE
Scaffold22	975347	-	tbx6r.L	39	0.25641	TRUE	0		FALSE	129	0	FALSE
Scaffold22	975393	-	tbx6r.L	49	0.55102	TRUE	0		FALSE	161	0	FALSE
Scaffold23502	192	+	smad4.2.L	221	0.276018	TRUE	126	0.214286	TRUE	0		FALSE
Scaffold23502	406	+	smad4.2.L	52	0.807692	TRUE	47	0.808511	TRUE	0		FALSE
Scaffold2384	255	+	LOC108705867	125	0.152	TRUE	37	0.0540541	FALSE	49	0	FALSE
Scaffold23	2586167	-	LOC108703988	0		FALSE	50	0.12	TRUE	70	0	FALSE
Scaffold23	2879379	-	polr3a.L	74	0.364865	TRUE	90	0.322222	TRUE	57	0.0175439	FALSE
Scaffold23	3935444	+	LOC108703993	56	0.107143	TRUE	70	0	FALSE	95	0	FALSE
Scaffold23	4195942	+	ndufa13.L	89	0.134831	TRUE	222	0.306306	TRUE	2366	0.0126796	FALSE
Scaffold23	4498658	-	parg.L	164	0.317073	TRUE	432	0.166667	TRUE	216	0	FALSE
Scaffold23	4632387	-	ncoa4.L	603	0.432836	TRUE	452	0.161504	TRUE	191	0	FALSE
Scaffold24	162557	-	appl1.L	49	0.102041	TRUE	240	0.00416667	FALSE	65	0	FALSE
Scaffold24	163920	-	appl1.L	76	0.657895	TRUE	410	0.453659	TRUE	110	0.00909091	FALSE
Scaffold24	2179455	+	LOC108704027	452	0.654867	TRUE	288	0.402778	TRUE	12	0	FALSE
Scaffold24	2242246	+	tkt.L	0		FALSE	76	0.197368	TRUE	59	0.0338983	FALSE
Scaffold24	2247980	+	tkt.L	62	0.112903	TRUE	209	0.0382775	FALSE	207	0.0241546	FALSE
Scaffold24	22668	-	pdhb.L	123	0.195122	TRUE	248	0.0604839	FALSE	113	0	FALSE
Scaffold24	229586	+	LOC108704019	83	0.168675	TRUE	85	0.0823529	FALSE	32	0	FALSE
Scaffold24	2298627	+	bicd1.L	64	0.25	TRUE	80	0.075	FALSE	55	0	FALSE
Scaffold24	2338592	+	bicd1.L	217	0.460829	TRUE	270	0.251852	TRUE	261	0.00383142	FALSE
Scaffold24	2338593	+	bicd1.L	217	0.101382	TRUE	265	0.0867925	FALSE	252	0	FALSE
Scaffold24	2343368	+	bicd1.L	56	0.25	TRUE	83	0.120482	TRUE	81	0	FALSE
Scaffold24	2415537	+	LOC108704031	39	0.128205	TRUE	37	0.108108	FALSE	23	0	FALSE
Scaffold24	2415710	+	LOC108704031	21	0.809524	TRUE	30	0.466667	FALSE	15	0	FALSE
Scaffold24	2442652	+	LOC108704031	39	0.410256	TRUE	27	0.148148	FALSE	30	0	FALSE
Scaffold24	2526070	+	card19.L	10	0.3	FALSE	65	0.123077	TRUE	11	0	FALSE
Scaffold24	2534327	+	card19.L	0		FALSE	20	0.25	TRUE	0		FALSE
Scaffold24	272464	+	LOC108704019	25	0.36	TRUE	55	0.327273	TRUE	13	0	FALSE
Scaffold24	277339	+	LOC108704019	133	0.172932	TRUE	175	0.0971429	FALSE	66	0	FALSE
Scaffold24	277575	+	LOC108704019	0		FALSE	38	0.657895	TRUE	0		FALSE
Scaffold24	30264	-	pdhb.L	660	0.512121	TRUE	1141	0.342682	TRUE	538	0.00929368	FALSE
Scaffold24	30329	-	pdhb.L	411	0.167883	TRUE	684	0.0950292	FALSE	297	0	FALSE
Scaffold24	30383	-	pdhb.L	236	0.105932	TRUE	420	0.052381	FALSE	164	0.00609756	FALSE
Scaffold24	3083419	-	ptpdc1.L	44	0.113636	TRUE	10	0	FALSE	43	0	FALSE
Scaffold24	3106561	-	bod1.L	984	0.101626	TRUE	555	0.0612613	FALSE	131	0	FALSE
Scaffold24	3107989	-	bod1.L	1480	0.867568	TRUE	680	0.710294	TRUE	202	0.00990099	FALSE
Scaffold24	3174560	+	wnk2.L	528	0.174242	TRUE	425	0.0682353	FALSE	0		FALSE
Scaffold24	3174647	+	wnk2.L	380	0.147368	TRUE	349	0.0487106	FALSE	0		FALSE
Scaffold24	3174765	+	wnk2.L	289	0.193772	TRUE	256	0.046875	FALSE	0		FALSE
Scaffold24	3174776	+	wnk2.L	351	0.111111	TRUE	278	0.107914	TRUE	0		FALSE
Scaffold24	3217651	+	wnk2.L	33	0.121212	TRUE	34	0.147059	FALSE	0		FALSE
Scaffold24	3223643	+	wnk2.L	36	0.138889	TRUE	14	0.357143	FALSE	0		FALSE
Scaffold24	3224160	+	wnk2.L	192	0.666667	TRUE	159	0.610063	TRUE	0		FALSE
Scaffold24	3226828	+	wnk2.L	577	0.585789	TRUE	468	0.393162	TRUE	21	0.047619	FALSE
Scaffold24	3232906	+	wnk2.L	343	0.110787	TRUE	342	0.0906433	FALSE	25	0	FALSE
Scaffold24	3235415	+	wnk2.L	65	0.246154	TRUE	74	0.0675676	FALSE	0		FALSE
Scaffold24	3235615	+	wnk2.L	74	0.243243	TRUE	56	0.232143	TRUE	0		FALSE
Scaffold24	3236645	+	wnk2.L	165	0.169697	TRUE	82	0.170732	TRUE	0		FALSE
Scaffold24	3236740	+	wnk2.L	140	0.242857	TRUE	156	0.0384615	FALSE	0		FALSE
Scaffold24	3288894	+	LOC108704039	92	0.380435	TRUE	220	0.0954545	FALSE	138	0.00724638	FALSE
Scaffold24	3295520	+	LOC108704039	94	0.106383	TRUE	246	0.0528455	FALSE	175	0	FALSE
Scaffold24	3298554	+	LOC108704039	113	0.566372	TRUE	255	0.368627	TRUE	168	0	FALSE
Scaffold24	3690332	-	LOC108704043	1405	0.152313	TRUE	641	0.0780031	FALSE	3289	0.000608088	FALSE
Scaffold24	3690410	-	LOC108704043	1690	0.695266	TRUE	777	0.455598	TRUE	4130	0.00363196	FALSE
Scaffold24	3740022	+	nup210.L	74	0.22973	TRUE	121	0.165289	TRUE	104	0	FALSE
Scaffold24	3740731	+	nup210.L	36	0.416667	FALSE	87	0.264368	TRUE	53	0	FALSE
Scaffold24	3741398	+	nup210.L	19	0.157895	FALSE	36	0.25	TRUE	41	0	FALSE
Scaffold24	3745390	+	nup210.L	37	0.459459	TRUE	90	0.244444	TRUE	71	0	FALSE
Scaffold24	3755978	+	nup210.L	59	0.186441	TRUE	76	0.0394737	FALSE	71	0	FALSE
Scaffold24	3756002	+	nup210.L	55	0.218182	TRUE	78	0.025641	FALSE	67	0	FALSE
Scaffold24	3756924	+	nup210.L	121	0.123967	TRUE	212	0.0754717	FALSE	221	0	FALSE
Scaffold24	38838	+	kctd6.L	137	0.218978	TRUE	453	0.15894	TRUE	74	0	FALSE
Scaffold24	40646	+	kctd6.L	57	0.192982	TRUE	192	0.0572917	FALSE	12	0	FALSE
Scaffold24	4195171	-	vgll4.L	32	0.1875	TRUE	122	0.106557	TRUE	116	0	FALSE
Scaffold24	4203379	-	vgll4.L	26	0.307692	FALSE	102	0.147059	TRUE	148	0	FALSE
Scaffold24	4227671	-	vgll4.L	10	0.2	FALSE	98	0.153061	TRUE	45	0	FALSE
Scaffold24	4536586	+	raf1.L	168	0.285714	TRUE	302	0.152318	TRUE	49	0	FALSE
Scaffold24	4537806	+	raf1.L	70	0.4	TRUE	137	0.313869	TRUE	17	0	FALSE
Scaffold24	4537827	+	raf1.L	45	0.111111	TRUE	79	0.0632911	FALSE	10	0	FALSE
Scaffold24	4567787	-	mkrn2.L	16	0.125	FALSE	99	0.161616	TRUE	777	0	FALSE
Scaffold24	4567859	-	mkrn2.L	23	0.478261	FALSE	94	0.12766	TRUE	637	0	FALSE
Scaffold24	4568979	-	mkrn2.L	10	0.4	FALSE	82	0.121951	TRUE	568	0	FALSE
Scaffold24	4590382	-	LOC108704055	744	0.18414	TRUE	382	0.109948	TRUE	96	0	FALSE
Scaffold24	4592300	-	LOC108704055	699	0.273247	TRUE	379	0.131926	TRUE	104	0.00961538	FALSE
Scaffold24	4607466	-	LOC108704056	0		FALSE	53	0.90566	TRUE	0		FALSE
Scaffold24	495501	+	fam208a.S	34	0.617647	TRUE	407	0.710074	TRUE	329	0.00303951	FALSE
Scaffold24	495516	+	fam208a.S	44	0.545455	TRUE	426	0.274648	TRUE	338	0	FALSE
Scaffold24	534349	+	fam208a.S	0		FALSE	73	0.109589	TRUE	34	0	FALSE
Scaffold24	541209	+	fam208a.S	0		FALSE	285	0.178947	TRUE	108	0	FALSE
Scaffold24	567960	-	LOC108704020	695	0.105036	TRUE	278	0.0683453	FALSE	88	0	FALSE
Scaffold24	576372	-	LOC108704020	488	0.202869	TRUE	117	0.17094	TRUE	49	0.0204082	FALSE
Scaffold250	23205	+	Xelaev18001952m	91	0.10989	TRUE	0		FALSE	0		FALSE
Scaffold2549	1028	+	fam60a.L	1065	0.134272	TRUE	896	0.0625	FALSE	187	0	FALSE
Scaffold25	1828733	+	zc3h18.S	1009	0.204163	TRUE	630	0.068254	FALSE	200	0.005	FALSE
Scaffold25	1860790	+	zc3h18.S	1280	0.132031	TRUE	847	0.0956316	FALSE	320	0.003125	FALSE
Scaffold25	19723	-	gse1.S	11	0.272727	FALSE	197	0.370558	TRUE	59	0	FALSE
Scaffold25	2007904	+	pdp2.S	31	0.16129	FALSE	41	0.170732	TRUE	12	0	FALSE
Scaffold25	2008305	+	pdp2.S	45	0.133333	TRUE	77	0	FALSE	25	0	FALSE
Scaffold25	2132288	+	LOC108704086	0		FALSE	69	0.115942	TRUE	112	0	FALSE
Scaffold25	2191808	+	wtip.S	0		FALSE	82	0.243902	TRUE	0		FALSE
Scaffold25	2192095	+	wtip.S	24	0.0833333	FALSE	94	0.106383	TRUE	0		FALSE
Scaffold25	2361178	-	gpi.S	1622	0.161529	TRUE	1128	0.00443262	FALSE	93	0	FALSE
Scaffold25	2479889	-	lsm14a.S	137	0.116788	TRUE	997	0.0641926	FALSE	834	0.00119904	FALSE
Scaffold25	2491520	-	lsm14a.S	13	0.846154	FALSE	249	0.899598	TRUE	189	0.015873	FALSE
Scaffold25	2779009	-	LOC108704091	51	0.313725	TRUE	92	0.130435	TRUE	0		FALSE
Scaffold25	3536728	+	cebpa.S	56	0.428571	TRUE	95	0.189474	TRUE	38	0	FALSE
Scaffold25	538279	+	fbxo31.S	47	0.191489	TRUE	59	0.186441	TRUE	22	0	FALSE
Scaffold25	674987	-	zcchc14.S	25	0.44	FALSE	64	0.21875	TRUE	0		FALSE
Scaffold25	675251	-	zcchc14.S	32	0.71875	FALSE	56	0.446429	TRUE	0		FALSE
Scaffold26341	468	-	Xelaev18002023m	323	0.111455	TRUE	150	0.04	FALSE	23	0	FALSE
Scaffold26628	425	+	nup205.L	70	0.285714	TRUE	64	0.125	TRUE	116	0	FALSE
Scaffold26	2105105	-	LOC108704099	0		FALSE	50	0.1	TRUE	0		FALSE
Scaffold26	2978760	+	LOC108704122	208	0.899038	TRUE	66	0.787879	TRUE	0		FALSE
Scaffold26	2979111	+	LOC108704122	220	0.604545	TRUE	69	0.217391	TRUE	0		FALSE
Scaffold26	2979112	+	LOC108704122	221	0.140271	TRUE	67	0.134328	FALSE	0		FALSE
Scaffold26	3488251	+	enoph1.S	25	0.28	FALSE	120	0.158333	TRUE	512	0	FALSE
Scaffold26	687509	-	helq.S	144	0.347222	TRUE	22	0.0909091	FALSE	16	0	FALSE
Scaffold26	777970	-	helq.S	38	0.421053	TRUE	0		FALSE	14	0	FALSE
Scaffold26	812287	-	helq.S	190	0.173684	TRUE	28	0.0714286	FALSE	0		FALSE
Scaffold26	966879	-	helq.S	227	0.339207	TRUE	12	0.25	FALSE	32	0	FALSE
Scaffold279	13737	-	LOC108705643	90	0.144444	TRUE	30	0.0333333	FALSE	32	0	FALSE
Scaffold27	169435	+	p4hb.S	106	0.0660377	FALSE	520	0.111538	TRUE	1253	0.00239425	FALSE
Scaffold27	177044	+	p4hb.S	56	0.303571	TRUE	239	0.129707	TRUE	737	0	FALSE
Scaffold27	177090	+	p4hb.S	0		FALSE	63	0.111111	TRUE	115	0	FALSE
Scaffold27	2386343	+	LOC108704136	63	0.428571	TRUE	402	0.303483	TRUE	0		FALSE
Scaffold27	275691	+	LOC108704133	0		FALSE	50	0.2	TRUE	11	0	FALSE
Scaffold27	474078	-	slc16a3.L	898	0.785078	TRUE	2425	0.694433	TRUE	167	0.0299401	FALSE
Scaffold27	508404	-	slc16a3.L	14	0.214286	FALSE	75	0.306667	TRUE	13	0	FALSE
Scaffold27	592667	-	MGC78973	739	0.133965	TRUE	497	0.0422535	FALSE	125	0	FALSE
Scaffold27	592695	-	MGC78973	818	0.213936	TRUE	497	0.0885312	FALSE	136	0	FALSE
Scaffold27	63548	+	alyref.S	171	0.321637	TRUE	113	0.336283	TRUE	97	0	FALSE
Scaffold28	1719375	-	tmem30a.L	61	0.311475	TRUE	100	0.06	FALSE	55	0.0363636	FALSE
Scaffold28	1728890	-	LOC443573	141	0.404255	TRUE	92	0.467391	TRUE	0		FALSE
Scaffold28	1848255	+	LOC100158370	109	0.174312	TRUE	332	0.0301205	FALSE	107	0	FALSE
Scaffold28	1848291	+	LOC100158370	58	0.172414	TRUE	216	0.0694444	FALSE	53	0	FALSE
Scaffold28	2034711	+	Xelaev18002137m	64	0.125	TRUE	237	0.109705	TRUE	233	0.00429185	FALSE
Scaffold28	253067	-	asrgl1.L	94	0.170213	TRUE	141	0.0851064	FALSE	0		FALSE
Scaffold28	3022374	-	ddx43.L	86	0.127907	TRUE	149	0.0939597	FALSE	48	0	FALSE
Scaffold28	3029450	+	LOC108704169	15	0.466667	FALSE	35	0.114286	TRUE	0		FALSE
Scaffold28	3042363	+	LOC108704169	66	0.848485	TRUE	221	0.520362	TRUE	53	0	FALSE
Scaffold28	3047795	+	LOC108704169	0		FALSE	75	0.413333	TRUE	29	0	FALSE
Scaffold28	3691415	-	ibtk.L	34	0.176471	TRUE	86	0.0930233	FALSE	88	0	FALSE
Scaffold29	1340848	+	eif3c.S	1128	0.110816	TRUE	818	0.0672372	FALSE	1289	0.00310318	FALSE
Scaffold29	1341026	+	eif3c.S	1481	0.106009	TRUE	1155	0.138528	TRUE	1696	0.00412736	FALSE
Scaffold29	1342100	+	eif3c.S	1214	0.163921	TRUE	1153	0.085863	FALSE	1612	0.00124069	FALSE
Scaffold29	1345210	+	eif3c.S	868	0.707373	TRUE	1082	0.652495	TRUE	1520	0.0223684	FALSE
Scaffold29	162535	+	hmox2.L	437	0.363844	TRUE	264	0.117424	TRUE	97	0.0103093	FALSE
Scaffold29	1723693	+	sgf29.S	136	0.558824	TRUE	86	0.255814	TRUE	35	0	FALSE
Scaffold29	1723701	+	sgf29.S	94	0.957447	TRUE	59	0.864407	TRUE	25	0	FALSE
Scaffold29	1725596	+	sgf29.S	310	0.203226	TRUE	158	0.107595	TRUE	48	0	FALSE
Scaffold29	177972	-	LOC108704215	136	0.227941	TRUE	59	0.0169492	FALSE	57	0	FALSE
Scaffold29	178033	-	LOC108704215	59	0.101695	TRUE	23	0.0434783	FALSE	31	0	FALSE
Scaffold29	178812	-	LOC108704215	134	0.164179	TRUE	0		FALSE	61	0	FALSE
Scaffold29	1830008	+	LOC108704283	299	0.431438	TRUE	171	0.444444	TRUE	40	0	FALSE
Scaffold29	1840452	-	ppp4c.S	2803	0.141277	TRUE	2456	0.0549674	FALSE	1522	0.00131406	FALSE
Scaffold29	1843932	-	ppp4c.S	2036	0.300098	TRUE	1872	0.194444	TRUE	1051	0.000951475	FALSE
Scaffold29	1847716	-	aldoa.S	0		FALSE	427	0.175644	TRUE	997	0.0140421	FALSE
Scaffold29	1932782	+	kif22.S	2197	0.196177	TRUE	1462	0.0725034	FALSE	261	0	FALSE
Scaffold29	1933762	+	kif22.S	3193	0.207955	TRUE	1313	0.10358	TRUE	234	0	FALSE
Scaffold29	200001	-	atxn2l.S	74	0.337838	TRUE	160	0.15625	TRUE	90	0	FALSE
[truncated: 21,495 more rows]

## Sheet: X. tropicalis
				Stage 0
[truncated: 18,525 more rows]

## Sheet: Zebrafish
				0hpf	0hpf	0hpf	2hpf	2hpf	2hpf	4hpf	4hpf	4hpf	6hpf	6hpf	6hpf	8hpf	8hpf	8hpf	10hpf	10hpf	10hpf	16hpf	16hpf	16hpf	24hpf	24hpf	24hpf	48hpf	48hpf	48hpf	Brain, female	Brain, female	Brain, female	Heart, female	Heart, female	Heart, female	Kidney, female	Kidney, female	Kidney, female	Liver, female	Liver, female	Liver, female	Spleen, female	Spleen, female	Spleen, female	Testis	Testis	Testis
[truncated: 9,097 more rows]

[truncated: 1 more sheets: D. mel]
