# Supplementary material for: Developmental mRNA m5C landscape and regulatory innovations of massive m5C modification of maternal mRNAs in animals
Source: Nat Commun. 2022 May 5;13:2484. doi: 10.1038/s41467-022-30210-0 (PMC9072368; doi:10.1038/s41467-022-30210-0)
Supplement: Supplementary file 6 — Supplementary Data 3 [file 41467_2022_30210_MOESM6_ESM.xlsx]

## Sheet: Annotation
Name	Description
ID	Motif ID (top 5 motifs were shown)
Logo	Motif logo generated by STREME
E-value	The statistical significance of the motif
Sites	The number of sites contributing to the construction of the motif
Classification	Manual classification of the motif

## Sheet: Human
ID	Logo	E-value	Sites	Classification
1		3.6e-2054	9906	Type II-like
2		6.5e-904	35120	Type I-like
3		9.4e-172	1327	Type II-like
4		1.5e-165	24825	Type I-like
5		7.3e-66	10430	Type I-like

## Sheet: Mouse
ID	Logo	E-value	Sites	Classification
1		1.6E-365	34953	Type I-like
2		1.1e-80	2818	Type II-like
3		3.4e-40	2636	Type I-like
4		2.1e-48	9569	Type I-like
5		2.8e-45	5757	Type I-like

## Sheet: X. tropicalis
ID	Logo	E-value	Sites	Classification
1		5.9E-689	17640	Type I-like
2		3.0E-382	2723	Type II-like
3		3.3e-79	15681	Type I-like
4		6.9e-40	2484	Type I-like
5		2.9e-05	373	Type II-like

## Sheet: X. laevis
ID	Logo	E-value	Sites	Classification
1		1.4E-842	21878	Type I-like
2		3e-263	1717	Type II-like
3		9.4e-217	6594	Type I-like
4		7.8e-75	2953	Type I-like
5		2.6e-34	350	Type I-like

## Sheet: Zebrafish
ID	Logo	E-value	Sites	Classification
1		2.5E-483	8367	Type I-like
2		2.1e-47	6743	Type I-like
3		1.7e-16	1964	Type I-like
4		6.9e-23	424	Type II-like
5		9.5e-10	757	Type I-like

## Sheet: D. mel
ID	Logo	E-value	Sites	Classification
1		2.5e-197	8316	Type I-like
2		6.8e-72	1160	Type II-like
3		2.9e-45	5439	Type I-like
4		3.2e-16	3875	Type I-like
5		6.9e-12	368	Type I-like
