# Supplementary material for: Developmental mRNA m5C landscape and regulatory innovations of massive m5C modification of maternal mRNAs in animals
Source: Nat Commun. 2022 May 5;13:2484. doi: 10.1038/s41467-022-30210-0 (PMC9072368; doi:10.1038/s41467-022-30210-0)
Supplement: Supplementary file 7 — Supplementary Data 4 [file 41467_2022_30210_MOESM7_ESM.xlsx]

## Sheet: FPKM values for PCA
	Wild-type					NSUN2 Knockout
Gene id	em 0-0.5	em 1-2	em 2-3	em 3-4	em 4-5	em 0-0.5	em 2-3	em 4-5
FBgn0000003	2.44634	0.351928	0.196656	0.456222	0.377326	2.25694	0.231265	0.743461
FBgn0000008	2.79057	1.36674	0.45767	0.75439	0.479131	3.13452	2.65534	0.896284
FBgn0000014	0.126398	0.690267	2.4878	12.7438	13.0808	0.0319963	0.680219	6.08239
FBgn0000015	0.0286286	0.105439	0.710644	16.7259	21.8473	0.00905363	0.459271	8.84655
FBgn0000017	2.80616	2.03333	1.48005	1.21242	0.721414	3.379	6.15266	3.08783
FBgn0000018	15.3996	12.2479	6.79565	6.59558	7.55959	17.127	12.0121	5.99736
FBgn0000022	13.0295	19.6527	10.3041	58.806	115.602	4.80579	3.72899	56.9374
FBgn0000024	0.00344763	0	0.00604695	0.274348	0.355876	0.00995477	0.101363	0.111807
FBgn0000028	0.0324073	0.15007	0.368507	1.46704	2.16782	0	0.0820845	0.986905
FBgn0000032	165.863	139.619	58.4446	8.29965	9.22702	120.135	101.257	34.9103
FBgn0000036	0	0	0	0.0223486	0	0	0	0
FBgn0000037	0	0	0.00924848	0.0367484	0.033727	0.00421907	0.00344802	0.0118221
FBgn0000038	0.0178866	0.008232	0.0206921	0.305578	0.146538	0.0286856	0.0139468	0.0173308
FBgn0000039	0.0132215	0	0	0.0471595	0.0436563	0	0	0
FBgn0000042	504.116	434.211	449.618	1490.81	914.299	641.922	1244.99	959.596
FBgn0000043	450.862	570.342	661.581	660.38	658.164	391.301	473.38	578.689
FBgn0000044	0.216899	0.0364891	0.219717	46.1943	5.54251	0.0854022	2.35561	0.102456
FBgn0000045	0.00989163	0	0	0.0290416	0	0	0	0
FBgn0000046	0.315315	0.52234	2.50915	100.795	115.081	0.0537836	2.67601	49.0528
FBgn0000047	0	0	0	0.1099	0.0963077	0.00770233	0.0418448	0.0108512
FBgn0000052	2.44876	1.1856	0.235975	0.805703	0.514038	2.79933	2.60496	0.95712
FBgn0000053	1.66101	1.06129	1.0519	2.89157	1.36065	2.54304	3.34549	1.12306
FBgn0000054	85.6151	77.1673	117.38	126.209	130.863	90.7464	39.8402	67.7656
FBgn0000055	120.338	46.9096	1.03417	6.12953	2.43608	173.632	54.0166	19.8136
FBgn0000056	0.839387	0.422969	0.578361	1.02325	1.08138	1.10851	0.684071	0.469545
FBgn0000057	8.72439	4.14837	1.94575	8.07948	4.33756	13.2204	17.1862	7.62373
FBgn0000061	0.00839593	0	0.0145205	0.66433	0.095924	0	0.0293579	0
FBgn0000063	51.1454	28.6795	5.36939	18.9193	28.7363	56.638	15.5562	19.0684
FBgn0000064	22.043	17.3267	15.4912	33.3766	13.0757	24.0333	31.3714	11.0068
FBgn0000071	0.57997	4.72011	19.6776	239.429	140.209	0.110494	6.52876	64.7735
FBgn0000075	0.0675441	0.0375214	0.13909	6.26117	3.94463	0.0258286	0.0898697	3.99131
FBgn0000077	62.8832	50.3969	14.6773	17.026	17.3494	59.1575	28.5851	15.1969
FBgn0000079	0	0	0	0.0139538	0	0.0151189	0	0.0172785
FBgn0000083	22.1045	18.8269	19.6827	59.5266	23.8816	20.1877	43.584	23.3928
FBgn0000084	3.60416	1.87975	0.10768	0.307912	0.208046	4.19651	2.32003	0.541249
FBgn0000092	0.0162449	0.175677	0.614749	1.14051	0.893621	0	0.0702246	0.468981
FBgn0000097	25.0507	24.1258	21.8969	65.0131	69.8814	21.3333	22.5319	36.544
FBgn0000099	0.149818	0.140381	0.322829	1.62005	2.24533	0.0816524	0.203549	0.517915
FBgn0000100	163.563	171.207	174.57	445.925	240.491	178.078	299.422	120.62
FBgn0000108	0.121647	0.114669	0.0714185	0.428658	0.508234	0.19869	0.183498	0.15164
FBgn0000109	66.5161	70.5982	77.57	62.2856	63.5401	43.4603	42.6538	32.4631
FBgn0000114	64.4965	29.0946	1.19532	0.979586	0.53152	63.052	27.4586	6.89586
FBgn0000115	166.547	173.994	140.874	92.5887	103.151	163.995	184.558	133.846
FBgn0000116	11.3098	6.72289	2.53807	8.24489	3.07166	7.23434	3.28001	1.77141
FBgn0000117	14.426	17.8065	27.439	91.1352	67.3907	17.652	38.4858	46.6669
FBgn0000119	9.84943	8.4888	7.15942	17.8037	17.3109	12.1317	13.8706	13.3536
FBgn0000120	0.0205153	0.0405489	0.0529245	0.00843185	0	0	0	0.0315802
FBgn0000121	0	0.06348	0.233002	0.81876	0.841668	0	0.0772905	0.525767
FBgn0000137	0.0583157	0.0312262	0.385715	9.37098	15.8779	0.0133645	0.437327	4.03292
FBgn0000139	61.485	66.097	78.801	75.309	70.3871	45.5839	63.5403	75.5944
FBgn0000140	47.5621	25.461	21.0065	54.4718	53.3411	64.6594	57.3975	56.779
FBgn0000146	71.922	64.7252	48.2975	16.9716	19.9339	55.8399	60.8695	41.5638
FBgn0000147	99.9889	60.1305	14.2673	34.6437	53.1441	127.625	105.352	58.2978
FBgn0000150	2154.51	1836.67	1265.62	944.199	590.456	2921.74	2802.78	902.388
FBgn0000152	14.6565	9.39955	4.41051	14.964	16.6102	18.6273	11.5237	10.605
FBgn0000153	0.0604306	0.0405672	0.0729845	0.374555	0.376915	0.0215584	0.0864188	0.0385228
FBgn0000157	0.0413869	0.0673604	0.57191	2.4229	2.04833	0	0.0527003	1.05263
FBgn0000158	35.1201	29.6145	11.2067	2.6018	2.40131	113.709	72.3004	31.5174
FBgn0000163	4.24417	3.67861	4.01143	6.12358	4.66728	4.05089	5.89797	4.58832
FBgn0000166	39.5429	24.8906	13.3262	6.14813	3.35021	40.0769	57.6332	26.7081
FBgn0000173	672.154	775.544	894.382	382.128	331.349	698.111	727.638	659.689
FBgn0000179	0.0171558	0.013834	0.00452197	0.238704	0.21066	0.00923103	0.0202736	0.0780181
FBgn0000180	0.412867	5.61231	16.597	46.0627	36.3551	0.368266	3.32206	17.2918
FBgn0000181	471.888	427.243	364.947	941.176	767.674	746.591	800.219	651.161
FBgn0000182	11.9558	4.39318	0.26517	0.159424	0.169203	23.3906	8.70306	2.95904
FBgn0000183	107.135	72.8439	28.2743	8.54804	8.17228	123.897	102.894	43.4543
FBgn0000206	0	0	0	0.0616505	0.0238522	0	0	0
FBgn0000210	0.0175603	0.0301228	0.0550645	0.143672	0.112216	0.0655914	0.0606661	0.0744365
FBgn0000212	50.3022	46.4164	53.7542	59.4642	49.3158	45.4694	68.5877	58.3335
FBgn0000216	51.6538	107.4	298.803	737.143	1110.33	19.295	33.9828	504.88
FBgn0000221	7.69086	4.90421	3.39176	13.8804	9.69999	11.7312	16.1974	9.12436
FBgn0000227	45.0279	440.107	361.689	16.2358	1.50459	25.962	129.429	1.06892
FBgn0000228	51.7479	216.641	218.833	87.5245	34.7814	65.8596	149.113	45.5001
FBgn0000229	29.2142	21.2021	22.636	85.7672	151.78	28.4677	13.337	73.1397
FBgn0000233	0.0384718	0.2834	1.02034	5.35736	3.27325	0.0247776	0.570574	1.7367
FBgn0000239	259.49	279.327	184.274	56.0891	61.4633	249.868	254.822	181.982
FBgn0000241	4.50553	2.52724	3.22574	4.83761	4.27499	4.20622	5.24027	3.14101
FBgn0000242	2.08871	1.08904	0.193018	0.216378	0.193746	3.6153	1.81351	0.586713
FBgn0000244	0.35952	0.21035	0.0840446	0.21959	0.129016	0.385381	0.71802	0.263896
FBgn0000246	54.16	51.9485	38.321	8.5606	11.8607	44.1257	44.1696	31.3621
FBgn0000247	1.10125	0.294431	0.0905679	0.988993	0.597598	1.22259	0.747247	0.449908
FBgn0000250	449.691	496.438	426.38	287.855	225.304	431.971	569.366	478.032
FBgn0000251	20.2089	11.1283	3.76546	1.93146	1.19887	18.9995	17.2534	4.09967
FBgn0000253	1652.84	2177.34	2602.45	1168.23	1132.56	1614.75	1766.61	1776.05
FBgn0000256	1.75915	0.782132	0.0533858	0.476926	0.197633	1.6872	1.06081	0.291171
FBgn0000257	2.16186	1.35719	1.33116	3.89742	2.87363	2.05053	2.50877	1.5715
FBgn0000259	158.556	88.1371	43.4373	79.567	118.535	225.343	76.1394	82.0595
FBgn0000261	9.96694	8.91557	8.70608	39.2622	15.5624	13.1574	30.7068	17.7474
FBgn0000273	23.6796	19.5522	20.3666	18.98	16.5779	19.1172	33.0177	23.9128
FBgn0000274	3.69458	3.14169	2.89481	0.855282	0.633537	0.630156	0.869517	0.956986
FBgn0000276	0	0	0	0.357747	0.534749	0.0837393	0	0
FBgn0000278	0	0.0854695	0.105993	0	0.102016	0	0	0.110021
FBgn0000283	332.357	380.124	366.575	185.95	219.167	293.717	341.306	323.457
FBgn0000286	4.51775	1.9718	1.32577	2.61638	2.84353	5.11506	1.74343	1.95907
FBgn0000287	0	0.0047478	0.00380454	0.166193	0.0454384	0.00269598	0.0132917	0.0173757
FBgn0000289	12.9635	10.0083	14.1884	34.6887	25.0496	14.6844	24.391	17.6487
FBgn0000299	0.00722015	0	0.00404518	0.19719	0.049822	0.00896815	0.0128505	0.00274858
FBgn0000303	0	0.0056888	0	0.0336518	0.00867845	0	0	0.00393903
FBgn0000307	106.252	105.349	84.6877	46.5633	56.99	99.6245	101.791	88.9021
FBgn0000308	1410.89	1692.2	2143.89	1535.6	1704.47	1335.2	1473.4	1790.08
FBgn0000313	0.031738	0.0968175	0.332365	1.18592	1.36904	0.0104722	0.0563906	0.743966
FBgn0000316	248.213	298.695	353.62	180.519	152.6	194.715	231.498	219.198
FBgn0000317	47.6658	51.572	36.1718	6.19963	5.82948	40.4589	43.5281	28.0425
FBgn0000318	461.142	556.216	607.346	390.456	302.625	360.683	363.804	366.022
FBgn0000319	73.0387	63.5812	70.8441	99.2062	93.4557	76.8789	108.3	86.7355
FBgn0000320	0.00409707	0.024528	0.230649	2.43571	2.76089	0.0033965	0.0378006	1.60863
FBgn0000326	26.8804	28.2797	29.558	17.6144	15.6448	32.8239	41.5997	36.4719
FBgn0000330	39.683	34.3745	26.4491	29.8982	27.4872	55.2078	72.2956	52.2317
FBgn0000337	0.0768722	0.0214883	0.214664	9.76403	8.58263	0.126182	0.347674	0.538546
FBgn0000339	190.852	227.704	257.68	136.773	173.756	165.757	189.206	204.174
FBgn0000346	1.83197	1.28264	1.03779	3.90835	3.08056	5.19025	11.1439	10.101
FBgn0000351	5.18354	1.20307	0.232708	4.40731	4.24888	25.8146	8.50278	6.23938
FBgn0000352	15.5765	13.4669	13.5472	21.0062	16.4205	17.6448	28.3617	21.8096
FBgn0000355	0.884093	0.920446	1.14268	1.01447	1.02722	5.81874	14.4588	0.853605
FBgn0000356	0	0.0560895	0	0	0	0	0.126588	0
FBgn0000357	0	0.0926925	0.0414385	2.27886	0.533543	0	0.057447	0.269448
FBgn0000359	0	0	0	0	0.0237356	0	0	0.0162148
FBgn0000360	0	0	0	0	0	0	0	0.0162844
FBgn0000370	187.578	238.89	253.914	239.389	264.338	111.112	142.185	258.018
FBgn0000376	7.39417	4.48459	2.95702	4.49589	3.71773	7.26843	10.2216	5.1718
FBgn0000377	11.566	10.6971	10.8295	76.8718	45.9584	27.1636	51.773	47.565
FBgn0000382	26.325	16.0732	8.74292	1.54923	1.66448	21.3026	22.946	13.5634
FBgn0000384	156.412	145.727	84.6886	22.5961	29.537	136.591	149.484	89.7566
FBgn0000394	5.75748	4.67121	7.50826	31.4117	37.151	6.59826	3.38413	19.2835
FBgn0000395	0.0224251	0.152832	0.754851	2.32266	2.30012	0.0136046	0.153681	1.66067
FBgn0000404	2022.89	1763.03	797.086	649.383	839.284	1652.13	1302.52	794.23
FBgn0000405	438.999	262.161	123.853	630.982	491.866	945.226	1320.2	781.86
FBgn0000406	0.0515243	0.0799487	0.366227	8.98728	15.7942	0.0250546	0.482021	6.33807
FBgn0000409	957.64	1103.28	1250.64	617.393	498.224	724.81	813.659	802.554
FBgn0000411	0.451173	7.35513	10.2209	73.681	38.6061	0.490158	7.89116	17.1444
FBgn0000412	137.351	157.656	170.65	804.256	597.899	272.634	456.107	611.433
FBgn0000413	6.37388	3.50812	5.0183	11.9508	11.0292	6.62457	4.36134	6.66101
FBgn0000414	9.79731	6.64586	6.10004	13.4024	12.4893	10.4537	12.7345	10.6161
FBgn0000416	335.979	350.022	338.528	293.448	294.377	356.853	427.693	325.735
FBgn0000422	0	0	0	0.0673264	0.0392012	0	0.00911065	0.0485565
FBgn0000426	532.707	618.572	767.446	572.529	590.189	482.209	498.271	592.902
FBgn0000427	0.0037417	0	0	0.0419074	0.0195747	0	0.00290233	0
FBgn0000439	0.0156006	0.271127	1.62733	5.57555	3.7932	0	0.160356	1.69062
FBgn0000442	0	0.00780905	0.0098154	0.147108	0.0654233	0	0.0066158	0.00626005
FBgn0000447	115.993	122.853	102.657	60.3389	50.9394	110.918	133.486	102.24
FBgn0000448	0.219086	0.239508	0.137689	1.48008	1.17426	0.760182	0.584491	0.123074
FBgn0000449	0.429186	8.66806	47.9657	57.3259	50.3555	0.0434969	2.60396	29.1573
FBgn0000451	0.00762083	0	0.00849695	5.18625	0.105974	0	0.00707915	0
FBgn0000454	19.8489	9.84383	1.99526	8.58084	3.91691	31.4485	15.6712	6.33334
FBgn0000455	3.38755	2.7832	1.78954	8.36093	3.59507	4.90005	10.323	4.75931
FBgn0000459	0	0.147165	0.841754	2.56689	2.10479	0.0147638	0.10101	0.850319
FBgn0000463	18.8789	16.3993	24.2808	54.9785	67.5924	20.7439	25.1014	37.3122
FBgn0000464	7.63993	7.08484	5.12767	6.17505	7.95079	8.79474	12.2261	9.81283
FBgn0000473	0	0	0	0.0361485	0	0.0261608	0.0106532	0
FBgn0000477	0.624465	2.33455	8.46217	77.9716	130.776	0.0762059	1.47833	46.806
FBgn0000479	3.84681	2.46075	1.06121	0.594842	0.347288	6.11559	8.31479	1.90627
FBgn0000482	2.75566	1.81367	1.69692	4.28076	3.46703	2.72072	4.26183	3.93477
FBgn0000489	0.218936	25.1306	93.9657	27.3932	11.4908	0.0841138	6.10686	7.70538
FBgn0000490	0.110584	0.887078	2.22135	3.74025	4.00228	0.0774329	0.400983	2.31874
FBgn0000492	0.00557733	0	0.131727	2.26538	2.55721	0.0080771	0.0131821	0.937449
FBgn0000497	0.011994	0.00330363	0.0839242	4.42607	4.44404	0.0273363	0.123656	1.86138
FBgn0000499	6.37345	5.8686	4.11587	10.1312	4.03946	9.11057	16.4099	7.58031
FBgn0000500	0.239418	0.94574	0.457046	0.371929	0.176621	0.498013	0.123762	0.143235
FBgn0000504	0.353857	0.236497	0.762539	2.1144	3.26294	0.289596	0.176381	1.55298
FBgn0000520	2.49024	1.47541	0.676009	4.58207	2.45092	2.88422	3.18328	1.74912
FBgn0000524	16.8906	7.75488	2.10077	4.39729	4.83859	15.1478	8.23195	3.64157
FBgn0000527	0.00453757	0	0	0.0132932	0.0076932	0	0.00536355	0
FBgn0000529	0	0	0.0298062	0.0993326	0.197855	0	0	0.0133613
FBgn0000533	12.0665	9.63544	7.76736	12.6158	2.98403	10.3137	20.9735	9.22557
FBgn0000535	0.00669773	0.0319461	0.120731	0.200112	0.224238	0.0309161	0.017479	0.128553
FBgn0000536	98.8823	85.0904	46.2672	23.0192	25.0388	89.6698	83.3687	34.5519
FBgn0000541	121.48	94.5393	71.9831	50.2679	73.8915	139.879	107.22	95.152
FBgn0000542	0.0831236	1.29809	3.58944	8.09732	6.30419	0.0264137	0.587338	3.14489
FBgn0000543	3.3088	1.71782	1.53801	6.49126	4.07019	4.27778	4.5039	3.1734
FBgn0000546	8.51426	6.47678	3.7063	5.14082	4.75221	9.40702	15.6911	9.13541
FBgn0000547	19.3554	20.5879	19.8558	31.9957	32.5187	15.4331	22.0212	24.894
FBgn0000551	0.0344961	0.199345	1.05368	1.47816	1.74989	0	0.0743757	0.45063
FBgn0000552	0	0	0	0.162867	0.616602	0	0	0.17411
FBgn0000556	1374.39	1060.83	1340.31	4630.61	2406.11	1479.54	2679.16	2080.49
FBgn0000557	0.0108772	0.123416	0.568419	1.11677	0.781975	0.00574523	0.230632	0.319794
FBgn0000559	1635.06	1568.75	1840.32	3462.33	2903.41	2071.64	2992.98	3256.62
FBgn0000560	0	0	0.0118021	0.246366	0.122751	0	0	0
FBgn0000562	12.0943	4.63864	0.354791	1.4676	1.26053	14.3241	7.02456	2.20253
FBgn0000565	5.93204	25.7751	50.87	47.2774	44.7103	15.6527	11.8371	19.1116
FBgn0000566	190.265	197.442	181.028	124.927	116.636	175.135	199.52	176.45
FBgn0000567	0.0081883	0.0127248	0.00778907	0.0784559	0.0729827	0.00937789	0.018395	0.012721
FBgn0000568	0.285697	0.172904	0.0274569	0.277512	0.226444	0.668548	0.316834	0.150583
FBgn0000575	57.1048	83.9729	194.548	253.539	302.344	47.4795	53.103	151.718
FBgn0000576	0.0176711	0.575082	1.04998	3.04611	3.65861	0.00605317	0.188854	1.7028
FBgn0000577	0.0525137	0.0556155	0.198867	6.64149	6.58264	0.013999	0.145483	3.13275
FBgn0000578	5.97772	5.64579	8.45018	14.8856	14.7916	4.91912	7.1177	9.21841
FBgn0000579	59.6379	30.0154	1.97742	2.92967	2.21094	70.1369	43.3987	9.34752
FBgn0000581	10.5261	6.66653	8.63744	18.7016	12.0762	12.4213	14.8767	10.2189
FBgn0000588	62.8549	40.0264	13.9789	67.365	67.9634	68.9595	33.6499	39.8569
FBgn0000591	1.32406	2.5394	11.796	86.9221	143.944	0.103839	1.5714	60.392
FBgn0000592	0.0162602	0.056635	0.185736	0.517009	0.644297	0.0394865	0.010387	0.366048
FBgn0000594	1.28019	1.398	2.47139	5.01496	6.4664	0.0870168	0.0679166	1.5612
FBgn0000606	0.174163	1.08293	2.37099	6.68611	0.311497	0.139269	0.730672	0.320346
FBgn0000611	188.337	234.958	283.394	221.873	208.691	180.584	238.234	230.097
FBgn0000615	74.7225	23.2996	2.42055	1.08818	1.05018	159.713	35.3212	15.3687
FBgn0000617	7.31925	8.633	8.11262	61.9447	27.4407	11.4619	27.7526	25.0189
FBgn0000618	134.23	145.787	177.621	115.255	129.07	125.379	132.419	147.153
FBgn0000625	0	0	0	0.118683	0.0836236	0	0.0132126	0
FBgn0000629	15.061	10.5043	22.7991	51.2111	59.7305	22.4938	7.44399	33.6718
FBgn0000633	0.0397474	0.0313401	0.135112	2.11525	4.06662	0.0091601	0.0383689	1.16108
FBgn0000635	0.0879924	0.172237	0.304812	12.8668	13.0877	0.284033	0.993019	5.06618
FBgn0000636	0.0304286	0	0.117458	8.30228	3.98234	0.0138146	0.575786	0.481288
FBgn0000639	0	0.00581635	0	0.0509343	0	0.00330419	0.00493003	0
FBgn0000640	0	0.349434	0.259736	0.147723	0.122826	0	0.072415	0.17502
FBgn0000644	0.0850001	0.103761	0	0.360859	0.550634	0.0251431	0.0203825	0.133032
FBgn0000658	0.0116163	0.141044	0.686203	2.80722	2.61732	0	0.13165	1.07652
FBgn0000659	0.0492582	0.964324	3.86787	8.6042	8.86435	0.0222251	0.432673	3.03668
FBgn0000662	18.2214	16.8942	13.241	80.9546	50.3585	38.5629	78.4485	61.4295
FBgn0000667	5.24894	2.94562	1.42833	9.46335	6.4066	6.36323	9.65052	5.06435
FBgn0000709	5.70827	2.70442	2.10148	10.8367	5.96696	7.61063	10.8933	4.38387
FBgn0000711	64.0593	61.4265	53.0585	16.5526	10.1889	68.2157	94.7648	55.4198
FBgn0000715	0	0	0.0306513	0.0706684	0	0	0.0211516	0.0120973
FBgn0000719	49.0872	41.667	14.1423	19.0916	23.0154	56.0544	38.504	19.1696
FBgn0000721	94.4234	80.177	50.9412	35.4053	29.5102	119.855	191.893	120.021
FBgn0000723	0.146161	2.55434	10.7178	24.5311	22.0143	0.113289	1.64873	12.3256
FBgn0000808	4.97622	2.80362	0.714488	0.29604	0.140576	8.12235	5.50968	1.26438
FBgn0000810	17.2422	19.7135	16.6013	20.6084	18.6043	25.2536	43.5179	35.1155
FBgn0000826	5.83078	2.26744	0.353154	1.51272	0.83071	15.022	8.03475	2.9708
FBgn0000927	2.2897	0.783122	0.020732	0.0427841	0.0546249	6.06929	2.50034	0.983641
FBgn0000928	0.0317835	0.0477798	0.0384838	0.133503	0.107	0.0476396	0.177969	0.223886
FBgn0000964	0	0	0.0057533	0.011887	0.0135132	0	0	0
FBgn0000996	58.7687	41.0425	32.8802	119.813	75.5633	71.7267	120.644	116.127
FBgn0001075	0.0159297	0.0164197	0.121635	4.36853	4.04711	0.000830023	0.103153	1.58488
FBgn0001077	1.12708	10.9107	26.2769	86.0156	13.761	1.24284	10.7331	7.47344
FBgn0001078	40.7231	29.2291	15.7628	3.06087	2.91471	35.9156	45.609	25.0235
FBgn0001079	6.11435	5.31126	5.252	11.6082	5.63808	7.85136	13.4784	9.5706
FBgn0001083	0.00699367	0.0107552	0.0566998	0.350175	0.279668	0.0108382	0.0154377	0.20292
FBgn0001084	19.1039	14.8119	10.4888	19.6483	17.4877	21.9388	18.2919	12.019
FBgn0001085	19.0574	15.1113	10.5977	13.748	15.595	19.322	28.3906	20.1258
FBgn0001086	266.928	298.075	347.895	444.877	450.884	268	340.567	408.587
FBgn0001087	13.6329	8.85543	4.59506	3.98773	2.21039	21.6714	31.9281	10.191
FBgn0001089	0.0992862	0.0775838	0.0945898	1.83678	2.91666	0.0178024	0.0806763	0.686795
FBgn0001090	1.21248	21.8483	68.5499	382.211	176.061	0.649027	17.7425	82.2889
FBgn0001091	42.054	21.2932	1.95229	2.50379	1.65511	66.8054	35.9189	9.09849
FBgn0001092	94.4309	22.8513	1.23065	7.14055	3.56856	211.917	81.4245	36.5481
FBgn0001098	26.0455	22.5583	22.168	20.544	10.5901	26.6261	41.1296	25.2936
FBgn0001099	70.7858	73.7281	79.0135	29.0978	29.4768	77.3131	83.7772	48.5566
FBgn0001104	433.789	545.552	613.911	299.589	315.942	382.059	450.193	439.216
FBgn0001105	155.851	138.525	140.812	142.373	143.404	181.391	200.526	192.421
FBgn0001108	8.29791	3.94013	2.39442	8.81319	6.86149	9.41187	6.40054	5.12545
FBgn0001112	0.0492179	0.0457295	0.174704	1.45703	1.20174	0.00716637	0.0116999	0.68924
FBgn0001114	0.0302385	0.0192123	0.0677437	0.589468	0.444225	0.022846	0.0273708	0.349021
FBgn0001120	639.545	369.005	29.8382	7.38961	12.3534	661.035	264.191	51.7277
FBgn0001122	83.3637	100.475	82.2574	20.0284	16.395	77.3938	81.1167	56.6379
FBgn0001123	3.77838	18.5259	94.4877	154.047	178.694	4.81696	10.6814	97.2435
FBgn0001124	190.598	172.031	126.569	42.0451	21.9614	185.5	231.48	149.462
FBgn0001125	8.93143	2.66237	0.351561	0.810392	0.304111	20.6828	12.0258	5.11452
FBgn0001128	52.8392	29.3619	11.4205	32.7899	29.6594	127.067	133.679	47.9188
FBgn0001133	15.3547	11.3607	8.23969	30.9594	25.3255	29.5251	39.6255	32.3036
FBgn0001134	0.0104824	0	0.00978965	0.0674292	0.0286365	0.00712903	0.00408285	0.0395685
FBgn0001137	20.943	19.7202	11.7819	5.68695	6.37019	21.84	22.5434	15.5666
FBgn0001138	0.0081121	0.127609	0.832827	3.38576	4.90607	0.027896	0.154715	2.11402
FBgn0001139	14.7897	16.5551	21.6972	30.1361	26.7294	17.3579	35.6399	25.5678
FBgn0001142	33.4637	21.8398	13.6206	11.4513	3.81163	34.8297	51.9308	19.0822
FBgn0001145	0	0.0132923	0.0639661	3.59447	1.25496	0	0.116414	0.0242512
FBgn0001147	0	0	0.0114873	1.2455	0.466803	0	0.0539321	0.113636
FBgn0001148	0.0737469	0.0129375	0.307196	35.1361	19.6559	0.00737017	0.214665	9.37906
FBgn0001149	455.603	129.786	5.26203	12.865	18.2481	889.526	165.239	96.5576
FBgn0001150	0.49875	4.06125	6.14929	27.6499	10.0024	0.687596	5.46191	5.25791
FBgn0001168	0.570233	3.36768	8.47205	23.7833	7.0565	0.575628	3.39411	4.05031
FBgn0001169	12.2776	9.48354	5.8502	3.04242	3.88124	9.9258	12.2693	7.53759
FBgn0001170	0	0	0	0.815979	0.27411	0	0.110947	0.0331042
FBgn0001174	56.1405	1212.38	1573.28	135.227	161.4	33.991	303.12	89.9494
FBgn0001179	38.294	34.3171	41.4507	32.8676	27.0302	35.0156	32.3189	28.8199
FBgn0001180	8.78319	7.97838	4.4326	17.977	9.28009	11.006	12.7454	5.61527
FBgn0001185	49.1059	53.3805	53.5652	45.2228	62.7285	42.1289	42.9898	48.4484
FBgn0001186	20.5233	10.8076	3.02759	2.83228	1.47184	41.3998	43.162	8.48832
FBgn0001187	0.0286514	0.053914	0.214424	0.372065	0.464839	0.0239946	0.0456138	0.178404
FBgn0001189	14.8299	10.4795	7.34924	18.0938	17.8436	19.4112	20.89	12.0383
FBgn0001197	2376.08	3021.66	3691.82	3102.69	3148.42	2069.16	2390.99	3158.06
FBgn0001202	61.6975	58.343	61.8721	56.0215	55.6328	57.1178	61.0779	78.0485
FBgn0001206	39.831	38.9511	30.9049	25.9894	25.2372	44.197	65.185	50.7532
FBgn0001208	0.120203	0.0132102	0	0.208565	0.0786388	0.431609	0.357133	0.113891
FBgn0001215	714.222	822.862	1050.12	950.152	972.229	470.367	638.463	866.799
FBgn0001216	0.0582393	0.037513	0.0295656	0.344558	0.266809	0.01764	0.0319995	0.282788
FBgn0001217	0.0067441	0	0	0.0481123	0	0	0.0131908	0
FBgn0001218	340.256	229.182	79.2779	82.5124	86.835	505.42	347.215	71.9774
FBgn0001219	214.913	171.183	178.948	569.887	285.014	207.45	380.193	235.895
FBgn0001220	19.8766	6.82469	1.87779	35.5926	22.2524	31.0129	14.423	15.3495
FBgn0001222	129.853	97.2867	69.3482	57.8037	57.6422	106.103	55.2835	36.1414
FBgn0001223	111.906	109.954	65.2121	17.0404	15.3066	105.663	93.6016	42.1436
FBgn0001224	169.212	187.603	322.795	185.654	208.136	34.4906	28.4141	42.393
FBgn0001225	462.018	119.559	15.2408	15.5557	16.9775	792.599	250.584	120.948
FBgn0001226	1542.18	922.778	47.1815	28.9836	36.5233	1860.67	690.378	139.999
FBgn0001227	1.35746	1.26188	1.01171	1.23077	0.80806	1.67275	1.46799	0.980644
FBgn0001228	0.94348	1.08844	0.538784	3.37851	3.75856	2.21201	1.57503	1.24171
FBgn0001229	0.116202	0.050328	0.0770529	1.69761	0.924991	0.068569	0.131831	0.0681473
FBgn0001230	0.597672	0.456498	0.234208	1.89295	1.95487	0.15996	0.281161	0.460479
FBgn0001233	505.008	190.166	38.5348	164.859	163.744	902.445	287.169	143.993
FBgn0001234	2.38435	33.1838	127.834	132.988	173.279	1.61306	11.9941	81.5322
FBgn0001235	1.25261	9.72532	56.371	129.301	170.609	0.291161	3.33484	87.5102
FBgn0001247	20.5422	13.2997	12.0905	22.6137	29.7957	26.0515	7.86207	16.6656
FBgn0001248	52.2408	19.2881	1.83359	4.61941	2.5621	189.827	94.3944	19.989
FBgn0001250	0.0172384	0.0643042	0.546858	2.58012	2.29335	0.0064307	0.07425	1.01556
FBgn0001253	0	0.062456	0.00401315	0.255159	0.0574263	0.00181011	0	0.033267
FBgn0001254	0.278915	1.36495	5.24262	67.8775	72.3645	0.0602935	1.13557	41.8229
FBgn0001255	2.60943	3.27378	3.33749	2.43783	2.2555	1.88659	2.0695	2.01257
FBgn0001256	0.55735	2.08051	1.21553	12.2292	0.926813	0.136083	0.478069	0.132
FBgn0001257	1.02885	0.958908	6.02447	196.887	260.869	0.137228	2.95077	125.087
FBgn0001258	0.0343027	0.498617	1.50776	6.03633	2.04354	0.0653025	0.487744	0.600348
FBgn0001259	0	0	0.0066149	0.644724	0.482465	0	0.0256595	0.260303
FBgn0001263	0	0.029374	0.0111482	0.103624	0.0527881	0.0572219	0.104986	0.104096
FBgn0001269	0.0167053	0.0253148	0	0.94575	1.27601	0.0226332	0.0648163	0.325755
FBgn0001276	132.481	155.894	150.202	70.627	74.344	122.844	138.636	117.094
FBgn0001280	350.441	436.954	566.914	476.327	522.909	327.022	377.634	522.939
FBgn0001281	0.0661444	0.717076	1.67396	1.86773	1.41698	2.12524e-161	0.0398335	0.814271
FBgn0001285	0	0	0	0.071501	0.342446	0.038925	0	0.0211123
FBgn0001291	12.0837	8.03598	15.6587	24.8803	24.0517	34.2323	9.79856	16.7053
FBgn0001296	0.0262582	0.010129	0.264815	2.41452	1.34598	0.0343969	0.0933642	0.348508
FBgn0001297	0.475039	0.364905	0.344426	1.2665	1.89775	0.3747	0.51393	0.706839
FBgn0001301	15.2115	15.9639	22.0322	25.3508	25.5825	12.3052	15.3181	24.179
FBgn0001308	9.61468	5.49044	1.87221	9.56871	4.77065	30.2868	46.9765	13.5787
FBgn0001311	0.01759	0.0590943	0.099447	0.882776	0.579085	0.0339469	0.0377048	0.251546
FBgn0001313	0	0	0.00346832	0.0013886	0.00549607	0	0	0.00199031
FBgn0001314	0	0	0	0	0.00270515	0	0	0
FBgn0001315	0	0	0.00678585	0.00528546	0.00328113	0	0	0.00351903
FBgn0001316	4.79916	4.13821	2.44493	20.2523	19.9514	5.73844	8.22048	10.9143
FBgn0001319	0.0349338	0.0373355	0.522247	2.46468	2.73401	0.0109775	0.0671695	1.36931
FBgn0001320	0.288661	2.94948	4.77428	6.59776	3.42252	0.266999	1.69594	1.27982
FBgn0001321	0.256661	0.320839	0.152552	0.510524	0.288681	0.405158	0.264283	0.134992
FBgn0001323	0.0289558	0.642979	4.50955	8.3295	5.19972	0.0194852	0.43507	2.2197
FBgn0001324	0.225418	0.167594	0.152738	6.16929	2.15526	0.451066	0.389732	0.996815
FBgn0001325	4.40698	50.7448	97.9771	93.7582	125.323	2.35051	15.6388	63.7121
FBgn0001330	3.76113	1.84973	1.1681	9.79775	4.94548	5.18576	6.86219	5.0658
FBgn0001332	3.15695	1.82772	2.42599	45.411	20.4236	6.80676	4.77026	13.185
FBgn0001337	17.6177	13.9627	12.1898	20.8109	14.9659	18.5993	36.4802	23.2445
FBgn0001341	49.5094	50.8272	54.0502	53.9519	42.6258	50.1621	70.5974	64.2044
FBgn0001404	127.532	107.254	49.8093	22.6295	27.2831	109.471	99.5415	48.3382
FBgn0001491	178.25	217.672	289.918	194.094	212.964	180.409	191.861	222.985
FBgn0001565	47.7453	37.7777	37.8098	89.7361	47.4224	60.5549	111.224	75.4726
FBgn0001612	73.6101	53.2527	12.6879	6.47865	8.97424	74.5928	45.1348	12.8352
FBgn0001624	39.4098	42.1883	52.3959	67.7218	63.8145	47.78	60.593	66.8658
FBgn0001941	163.562	156.39	90.2862	47.7023	63.9358	162.375	177.273	114.646
FBgn0001942	418.314	373.84	452.31	1825.5	1272.8	745.721	1359.52	1605.61
FBgn0001961	7.33018	4.77505	3.7388	23.224	9.82651	10.5437	13.7437	6.85318
FBgn0001965	0.440675	0.262943	0.549141	3.58539	1.67593	0.777913	0.486523	1.00711
FBgn0001967	0.0862554	0.060992	0	0.65795	0.3642	0	0.0256968	0.137905
FBgn0001970	0.483384	0.149616	0.1674	0.40387	0.429893	0.280182	0.33629	0.165447
FBgn0001974	75.346	89.2982	98.7406	77.2796	50.2652	77.8155	112.992	87.0953
FBgn0001977	53.7689	53.96	57.2344	44.3888	46.595	45.6517	41.8805	45.2233
FBgn0001978	10.7293	6.96155	4.78146	6.71722	4.38934	10.2648	18.5405	9.73981
FBgn0001981	7.60842	13.3218	9.96818	44.2355	54.177	3.1717	2.60996	25.0867
FBgn0001983	0.825015	1.15976	1.01379	21.479	36.051	0.180558	0.834754	10.013
FBgn0001986	10.8132	9.21323	8.71232	47.0692	27.1917	24.4965	41.8391	31.5171
FBgn0001987	0.332178	0.515593	1.08827	6.89041	6.75643	0.369615	0.832194	3.81445
FBgn0001989	25.5209	22.2704	20.063	123.171	69.7809	53.4617	81.0323	68.9925
FBgn0001990	90.6603	95.6166	86.2163	48.9592	45.7001	79.8445	91.2153	79.1333
FBgn0001991	0.00174216	0.0123387	0.0605168	0.573167	0.64476	0	0.00206055	0.522951
FBgn0001992	0.0084739	0.137339	0.59748	0.463437	0.487851	0.0415374	0.0787438	0.251492
FBgn0001994	13.0798	11.6634	13.4246	102.248	60.5653	21.426	41.5737	56.4047
FBgn0001995	60.1056	60.3597	76.1565	87.8508	74.1026	68.8315	91.819	85.7849
FBgn0002021	26.3443	16.7636	6.42999	20.388	20.5365	44.3776	31.7995	16.056
FBgn0002022	62.2876	81.1028	79.239	77.2221	72.781	74.5349	94.7391	88.3647
FBgn0002023	0.0152488	0.0062607	0	0.212253	0.0839326	0.00869149	0.00917805	0.0216208
FBgn0002031	39.108	21.6717	6.5289	18.5196	10.7991	56.7955	72.1354	14.5645
FBgn0002036	1.13783	0.784847	0.0713915	0.558558	0.19075	1.5215	1.83157	0.249353
FBgn0002044	10.2654	5.70453	3.2071	6.1525	4.94959	10.5408	15.9929	5.12395
FBgn0002069	55.9447	27.3243	7.99472	26.0139	27.192	83.3497	23.4061	20.513
FBgn0002121	195.229	215.995	248.058	165.192	205.949	182.617	192.423	206.621
FBgn0002174	3.2932	1.43251	0.613982	1.81998	1.14257	2.37755	1.90691	1.09654
FBgn0002183	38.9501	16.6734	4.20943	73.2901	87.0654	82.2824	29.773	53.1095
FBgn0002283	107.311	65.8978	41.1684	56.6335	58.0755	119.902	29.5674	35.7327
FBgn0002284	708.321	830.851	922.74	381.906	264.848	683.65	722.713	519.916
FBgn0002306	0.0498265	0.136655	0.743654	7.66383	7.40266	0.0196011	0.0973741	3.60094
FBgn0002354	40.2099	30.9438	25.8734	27.9973	30.767	35.0821	10.0257	15.8484
FBgn0002413	49.3931	33.0883	17.5877	36.2383	23.9566	66.5548	105.893	43.739
FBgn0002431	92.7592	91.9506	87.6497	58.7651	64.7929	79.573	79.3847	75.2528
FBgn0002440	0	0.010129	0.00891575	0.386857	0.986582	0	0.0122916	0.284803
FBgn0002441	2.18616	1.47162	0.932291	5.49699	2.28248	3.31875	4.65296	2.36404
FBgn0002466	72.1287	87.5122	102.394	85.6128	85.4463	66.8935	80.6968	98.7481
FBgn0002521	228.674	262.288	255.404	71.4651	94.5523	210.112	228.304	183.431
FBgn0002522	0	0.0308586	0.216079	1.83837	1.99195	0	0.0187811	0.968138
FBgn0002524	69.3609	49.2306	13.1784	18.3624	22.6377	85.8766	69.4118	28.5205
FBgn0002525	23.2139	23.2549	37.3382	95.5737	92.3002	27.1196	50.0224	66.3444
FBgn0002526	0.0544865	0.150951	1.18382	17.303	23.2522	0.027911	1.09556	5.64363
FBgn0002528	0.0832224	0.374791	2.19502	22.5307	20.8585	0.0217719	0.637223	10.6859
FBgn0002531	0	0.054462	0	0.527373	0.84814	0.0405813	0	0.57261
FBgn0002533	0	0	0.0543385	0.0482829	0.127202	0	0	0.178084
FBgn0002534	0	0	0.071734	0	0.137767	0	0	0.04676
FBgn0002535	0	0	0	0	0	0	0.0462912	0
FBgn0002542	33.5255	12.8391	7.65531	45.0434	55.3197	58.1518	15.0183	31.0162
FBgn0002543	0.39367	2.10589	10.3998	37.2398	47.3179	0.0406028	1.13057	18.2815
FBgn0002552	3.73525	1.73266	0.885526	9.28415	3.74886	6.27543	4.86512	2.6357
FBgn0002561	32.1134	41.8945	39.1097	168.865	333.837	10.5376	8.48259	153.498
FBgn0002562	0	0	0	0.0150458	0	0	0	0
FBgn0002563	0.0333879	0.0345642	0.0254602	0.0151726	0.0094027	0.0261959	0.0239551	0
FBgn0002564	0.0114253	0.776764	2.21968	1.98359	1.61429	0.0711069	0.168378	1.1235
FBgn0002565	0	0	0.0089875	0.303953	0.252885	0.00917853	0	0.0141752
FBgn0002566	74.7029	84.8909	98.347	44.8056	45.1399	65.9058	76.4082	67.7289
FBgn0002567	50.2473	32.4056	17.9572	8.83636	5.78796	62.379	100.564	51.9184
FBgn0002569	0	0	0	0.168103	0.315177	0.0057628	0.014201	0.211171
FBgn0002570	0.024584	0.0492556	0.0403507	0.106571	0	0.0268586	0.0290356	0
FBgn0002571	0	0	0	0.0442099	0	0.0372946	0	0
FBgn0002573	0.0175099	0.0934802	0.0711924	5.84969	4.17648	0	0.315941	0.990876
FBgn0002576	0.00467303	0.0256442	0	0.017509	0.0756939	0.0359365	0.0348229	0.0437162
FBgn0002577	0.131256	0.128444	0.118968	0.798088	0.172078	0.205681	0.19646	0.215004
FBgn0002578	0.0558064	0	0.218186	8.25386	13.696	0	0.572815	5.01165
FBgn0002579	2727.91	4017.27	4606.55	4404.88	4247.86	2735.65	3181.4	4636.78
FBgn0002590	807.401	1078.13	1356.4	1667.91	1626.8	586.875	780.959	1267.17
FBgn0002592	0.309992	0.3065	2.14257	40.336	66.2173	0.124463	0.97265	25.0991
FBgn0002593	3768.78	4829.78	5569.98	5702.48	5603.6	3033.01	3563.45	4651.87
FBgn0002607	3950.77	4825.35	5651.61	5222.74	4969.73	3737.83	3987.71	5201.12
FBgn0002609	0.118101	0.0175966	0.50506	16.0177	12.0037	0.0374474	1.25071	2.77057
FBgn0002622	1004.42	1056.42	1165.76	3162.26	2520.84	1569.12	2161.56	2718.03
FBgn0002626	3528.5	5092.95	5955.69	5676.9	5494.34	3315.07	3883.84	5673.49
FBgn0002629	27.1319	60.9194	81.1402	374.502	633.62	10.7731	15.5255	256.887
FBgn0002631	3.55173	6.59945	30.0317	204.936	331.692	1.08181	3.31731	150.163
FBgn0002632	0.0277016	0.0650777	0.701322	2.709	2.56956	0	0.0277229	0.747024
FBgn0002633	2.90923	6.38282	35.3419	200.042	329.273	0.819639	6.43461	144.555
FBgn0002638	102.855	98.9449	113.504	398.351	222.869	149.397	254.624	230.596
FBgn0002641	27.3259	16.3596	6.30305	3.62705	3.2165	36.2127	34.116	13.8165
FBgn0002643	2.01259	1.18657	1.37781	4.4391	5.75084	2.27181	1.70309	3.42763
FBgn0002645	134.59	122.933	88.6453	25.2094	22.5013	119.96	110.941	70.8146
FBgn0002652	316.17	285.586	185.527	31.845	36.3659	277.116	307.634	195.382
FBgn0002673	250.664	240.421	145.307	16.9827	16.041	245.763	258.769	169.923
FBgn0002707	3.32845	1.83056	0.946405	8.24946	5.78142	5.42545	5.81156	4.78993
FBgn0002709	10.2412	5.66988	6.21187	13.2806	12.8181	9.24613	5.55796	7.69438
FBgn0002715	85.3055	83.2969	57.3032	32.9299	45.0241	75.6707	81.6077	72.9698
FBgn0002716	2.73747	1.5699	0.449164	0.386731	0.483509	2.89164	1.797	0.689157
FBgn0002719	5.92129	2.33321	0.710117	5.35928	1.97791	14.2834	12.491	3.79262
FBgn0002723	2.09421	1.13349	0.333632	1.08052	0.958368	0.964512	0.850596	0.612826
FBgn0002732	2.37398	2.63045	15.8384	203.413	409.462	0.842868	4.87329	175.013
FBgn0002733	0.134475	0.200084	1.36752	37.6273	62.3067	0.0909642	1.3201	22.4459
FBgn0002734	0.854059	0.139497	3.47888	81.4552	193.054	0.28837	1.73646	73.6134
FBgn0002735	2.23235	0.27798	6.46562	209.935	463.563	0.752343	4.3941	179.573
FBgn0002736	215.872	286.82	396.365	331.353	369.93	244.258	284.067	378.423
FBgn0002772	0.200081	0	0.112489	6.17773	0.614186	0.104688	0.10193	0.0158226
FBgn0002773	0.140582	0.137524	0.487447	8.07531	1.7753	0.0952816	0.0968412	0.532637
FBgn0002774	12.0914	11.6301	16.1434	44.5179	43.409	12.0828	18.295	32.3647
FBgn0002775	103.737	77.514	54.0454	56.5256	68.5519	100.267	93.5152	74.6346
FBgn0002778	82.3078	77.3111	37.0029	30.1755	39.776	79.72	69.3358	43.2379
FBgn0002780	1498.92	1687.21	1705.61	846.685	889.353	1289.12	1442.11	1372.15
FBgn0002781	78.3182	77.7125	74.5172	209.174	131.602	92.2345	163.649	132.221
FBgn0002783	8.65496	10.0159	8.35887	67.9247	22.223	15.3054	38.5765	23.8599
FBgn0002787	104.966	52.8541	13.6374	95.3287	116.546	165.078	54.6713	74.1895
FBgn0002789	0.0776329	0.0310664	0.0339185	0.510347	0.163755	0.0920696	0	0
FBgn0002791	71.9391	67.5203	52.8137	27.5553	30.812	66.5848	65.2339	56.8657
FBgn0002838	0.0256154	0.0409212	0.243768	1.43979	1.79563	0.0373517	0.030138	0.967022
FBgn0002842	0	0	0.0305306	0.0221588	0.0287243	0	0	0
FBgn0002855	0	0	0	0	0.0294086	0	0	0.0195659
FBgn0002856	0	0	0.0893195	0.141625	0.0860245	0	0	0.058529
FBgn0002862	0	0	0.135679	0.120283	0.0792285	0	0	0.193507
FBgn0002863	2.52026	2.82274	4.58561	12.0085	20.0014	2.17367	2.66277	10.8994
FBgn0002868	6.56558	6.56107	4.91566	15.7848	9.07867	4.01934	5.89397	3.91321
FBgn0002869	0	0	0	0	0	0.093434	0	0
FBgn0002872	58.8284	50.4378	32.3546	27.9457	42.4068	62.0046	57.5829	50.1121
FBgn0002873	10.1972	34.427	109.998	58.7071	41.8407	13.9454	25.9511	24.556
FBgn0002878	0.475707	0.203954	0.0394427	2.08554	0.965957	2.01374	1.15189	1.14731
FBgn0002887	13.374	5.85497	1.1526	7.96476	10.4359	18.5181	3.03933	4.56574
FBgn0002891	0.657757	0.284807	0.180576	2.10617	1.0825	1.39872	1.01127	0.852274
FBgn0002899	21.0345	10.0359	0.586603	2.63158	4.11092	35.4672	7.765	4.05838
FBgn0002901	44.1859	29.3964	11.8609	7.63046	7.3648	55.2276	43.8206	16.0362
FBgn0002905	2.11456	1.82052	4.85201	14.4351	17.9343	4.86827	1.42897	9.27834
FBgn0002906	35.0469	21.5189	5.80768	10.859	13.8655	40.323	16.8896	10.0671
FBgn0002909	51.441	38.7719	22.6092	17.8811	23.2134	38.0168	23.886	17.7371
FBgn0002914	168.733	161.789	119.689	103.335	136.557	153.927	142.923	143.101
FBgn0002917	0.00364526	0.00251704	0.0242633	0.294913	0.147538	0.0037249	0.0226503	0.10333
FBgn0002921	50.3654	21.945	4.98975	21.0745	17.9163	62.0945	46.2917	17.5018
FBgn0002922	0	0	0.0604722	0.899505	0.635876	0	0.0750409	0.0295268
FBgn0002924	9.81948	6.87214	4.53339	18.3291	13.0413	10.8908	16.8287	14.2224
FBgn0002926	0.0896826	0.106224	0.123428	0.077651	0.0943604	0.0680962	0.0607372	0.0610943
FBgn0002930	0	0	0	0.0137291	0	0	0	0.0340034
FBgn0002931	0.476122	13.3898	62.7181	54.7779	41.7035	0.148429	3.04012	25.423
FBgn0002932	11.8132	19.1306	48.5368	73.7258	70.8276	9.23299	15.7803	38.2431
FBgn0002936	0	0.0274108	0.096546	0.194373	0.164067	0.0203504	0	0.0576738
FBgn0002937	0	0.0323574	0.17605	0.206792	0.328049	0	0.0219892	0.102919
FBgn0002938	0	0.00403083	0.0385438	0.109201	0.145533	0	0.00416849	0.0289271
FBgn0002939	0.0869013	0.20983	0.0369041	0.404983	0.227064	0.00926477	0.0924297	0
FBgn0002940	0	0	0	0.0120812	0.0317038	0	0	0.0106578
FBgn0002941	0	0	0.0090842	0.123982	0.0169425	0	0	0.0210066
FBgn0002945	0.219158	1.41087	9.6389	23.3634	21.7647	0.0472865	0.857318	11.1794
FBgn0002948	13.8975	3.43615	1.12298	20.7504	20.8052	32.6847	7.85851	13.4468
FBgn0002962	23.879	13.7707	5.91625	3.1306	1.81149	32.7125	27.1889	6.98762
FBgn0002968	3.32833	2.95945	3.00428	28.516	32.5569	4.63028	7.69174	14.3173
FBgn0002973	15.2677	10.145	9.85368	14.1738	10.2641	14.479	12.0276	7.0323
FBgn0002985	0.476763	4.1429	10.0869	65.8913	26.6443	0.279705	5.36418	13.9832
FBgn0002989	21.8312	14.5858	12.8613	37.5322	36.6981	28.9129	27.7945	24.5035
FBgn0003002	0.0243234	1.66522	9.47564	11.6219	4.35109	0.0165749	0.658037	2.3811
FBgn0003008	99.4324	115.448	128.57	46.3722	38.8317	87.5061	100.102	76.3449
FBgn0003009	0.28983	0.473738	0.434803	0.347571	0.281253	0.16307	0.0938397	0.170155
FBgn0003011	0	0	0	0	0	0	0	0.0075873
FBgn0003015	326.679	124.458	3.40028	1.28121	1.42925	409.601	75.0197	29.6562
FBgn0003016	9.97965	5.50683	2.56717	2.66411	2.82498	9.90922	10.4581	4.83396
FBgn0003022	23.9535	15.8144	9.79075	26.8092	16.9464	20.3497	30.6108	19.6089
FBgn0003023	121.245	64.1355	2.97762	1.09211	1.02789	144.623	51.4558	9.79016
FBgn0003028	11.9425	4.90583	0.622236	3.56257	5.62247	11.7465	4.94515	3.93039
FBgn0003041	61.9657	73.7523	191.661	150.604	129.808	54.5514	24.6705	75.8216
FBgn0003042	35.5213	22.6881	30.7762	44.3708	46.9068	43.3705	9.49239	26.7932
FBgn0003044	21.9729	11.2924	10.8308	35.2669	23.9662	28.643	16.716	15.2843
FBgn0003046	0.050174	0.371484	1.17168	2.66052	1.08784	0	0.0591525	0.250107
FBgn0003048	8.91651	5.42857	4.38692	8.03304	9.43737	8.28445	4.71517	5.24223
FBgn0003053	0.0658911	0.104571	0.158373	0.898254	0.729342	0.113023	0.163562	0.263483
FBgn0003060	0.0693683	0	0	0	0	0	0	0
FBgn0003062	11.5095	13.7404	14.3811	66.3922	45.7135	14.979	25.984	30.7758
FBgn0003065	0	0	0	0.115631	0.114802	0	0	0.0557657
FBgn0003067	0.046456	1.26845	3.67679	15.761	11.2029	0.0329422	0.754894	3.14432
FBgn0003068	0.0185825	0.0050878	0	0.0198204	0.030867	0.0177964	0.037103	0.00704165
FBgn0003071	3.08707	1.73553	0.392422	0.958743	0.498092	4.63794	5.15041	1.11397
FBgn0003074	3.00862	1.18779	1.15397	6.88854	6.15131	5.21597	3.94335	4.68307
FBgn0003076	50.1662	25.5001	9.57771	8.23466	5.03207	68.137	48.1688	9.18531
FBgn0003079	38.7894	24.7862	17.2287	36.499	36.3987	55.3263	63.1763	37.6556
FBgn0003082	2.23737	0.89488	2.12077	34.3023	36.6087	11.0036	3.79093	22.1179
FBgn0003086	0	0	0.0466148	0	0	0	0	0
FBgn0003087	603.177	528.35	378.579	132.484	199.63	569.562	566.963	495.212
FBgn0003089	2.31392	1.19722	0.938258	8.87342	4.52997	0.771873	1.83572	0.992628
FBgn0003090	0	0.00553905	0.00486723	0.129037	0.028472	0.00750263	0.0081187	0.003835
FBgn0003091	0	0.127405	0.233849	0.0740907	0.0348843	1.07325	0.0226725	0.0080523
FBgn0003093	1.96629	0.994151	0.226426	0.194929	0.118536	1.9554	1.22967	0.334514
FBgn0003114	133.405	127.91	89.7268	15.8225	13.1061	94.5934	91.5473	51.7956
FBgn0003116	11.3882	8.0703	7.78055	16.7084	12.6682	22.7444	33.2368	13.3377
FBgn0003117	0.0582096	0.0648435	0.338495	13.046	9.02631	0.0167396	0.142632	3.95896
FBgn0003118	1.61037	0.757756	0.822504	28.7009	30.5246	2.03074	1.59757	16.8031
FBgn0003124	744.06	827.977	781.236	525.287	551.189	651.112	620.597	623.565
FBgn0003129	0.024245	0.0057897	0.0381013	1.61587	2.21642	0.00328896	0.00490738	0.7121
FBgn0003130	0	0	0	0.0872454	0.0834131	0	0.00742935	0
FBgn0003132	0.0549348	0.198461	1.094	1.89221	1.45805	0	0.14814	0.377494
FBgn0003134	178.984	175.179	123.033	59.675	62.1585	157.193	185.043	137.367
FBgn0003137	0.00607803	0.00561096	0.0167938	1.08838	0.663222	0.00679824	0.0518221	0.126074
FBgn0003138	55.4943	41.2338	26.0032	72.451	47.508	109.241	177.54	118.147
FBgn0003139	125.022	107.406	56.6454	42.2724	42.6379	144.144	128.873	80.7857
FBgn0003140	0.0136813	0	0	0	0	0	0	0
FBgn0003141	162.717	203.645	244.393	126.254	136.469	125.924	148.297	146.912
FBgn0003145	0.0370284	0.612801	2.14914	12.1198	1.13974	0.0517783	0.852626	0.572389
FBgn0003149	0.014273	0	0.0079245	0.234729	0.074079	0	0.006258	0.0927366
FBgn0003159	23.7318	10.6651	0.672413	0.76658	0.716762	32.0292	9.32673	2.46367
FBgn0003162	0.923567	1.01544	0.528103	0.510899	0.321331	2.89002	3.27859	1.79106
FBgn0003165	34.1532	24.6847	13.1681	4.61374	8.23559	26.7553	33.7028	19.1477
FBgn0003169	140.515	181.133	126.025	43.1228	51.2467	137.193	155.043	111.613
FBgn0003174	0	0	0.00338365	0.120997	0.0418928	0	0.00332752	0.0094286
FBgn0003175	0.546741	0.414612	0.489714	3.5378	2.92537	0.566804	0.499007	1.68972
FBgn0003178	14.2061	5.95261	0.449672	1.9224	1.02	24.5176	11.4223	4.15282
FBgn0003187	88.5725	53.1597	5.95861	1.74181	1.06729	91.1576	37.723	12.0952
FBgn0003189	0.377231	0.280342	0.251105	0.605946	0.259408	0.340189	0.749343	0.429055
FBgn0003204	5.62817	3.99506	3.05064	2.77668	2.56698	7.04581	5.20301	4.22736
FBgn0003205	297.18	367.418	457.94	266.774	263.055	270.299	314.277	324.123
FBgn0003206	119.645	96.1509	56.6213	31.5883	33.617	109.79	92.7853	52.7566
FBgn0003209	1.57448	0.479692	0.228755	9.18989	6.50985	4.55895	2.73316	3.76434
FBgn0003210	12.1059	10.0946	8.45401	20.5017	16.6526	22.7694	37.7931	28.3921
FBgn0003218	1.25068	0.663717	0.411932	0.501383	0.505867	2.28921	1.9609	1.20612
FBgn0003227	25.7862	22.9038	16.6683	11.262	13.5724	25.3866	30.3304	23.8268
FBgn0003231	227.57	228.692	169.355	129.845	101.46	289.154	392.599	271.178
FBgn0003248	0.0441052	0.0366205	0.0161739	0.0144616	0	0.213586	0.15651	0.0334594
FBgn0003249	0	0.0308491	0	0.0140325	0	0	0	0
FBgn0003250	0.274336	1.04032	3.09461	9.22661	12.7646	0.113682	0.403263	6.88389
FBgn0003254	0.104743	1.80277	5.39761	18.8188	23.6811	0.0703417	1.59678	7.99367
FBgn0003255	0	0.0035828	0.0117272	0.143522	0.102644	0.00264714	0	0.0560193
FBgn0003256	251.999	235.804	167.863	46.0267	56.1129	202.2	242.817	197.909
FBgn0003257	7.71765	8.62989	8.49642	16.1059	6.35008	8.19402	17.481	12.0238
FBgn0003261	53.9754	48.2186	61.9668	115.698	108.909	54.6662	84.3465	73.3721
FBgn0003267	0.0390379	0	0.0570715	0.0714141	0.0886199	0.04588	0.0578591	0.15381
FBgn0003268	13.1058	6.8829	2.41597	11.2635	19.8417	16.508	7.1168	9.55827
FBgn0003270	35.9787	46.8429	4.81311	1.70617	3.35434	18.3433	10.074	1.27894
FBgn0003274	3412.19	3907.7	5105.12	5538.2	5018.95	3110.73	3821.89	4993.42
FBgn0003275	245.384	306.174	408.061	388.079	389.94	229.852	244.285	379.958
FBgn0003277	10.031	6.80621	5.84514	24.8707	14.3191	13.1027	24.2705	15.555
FBgn0003278	20.8609	15.2241	12.016	21.1264	25.9776	13.6777	9.28645	13.7626
FBgn0003279	141.905	149.566	160.919	379.681	223.456	157.096	271.56	226.741
FBgn0003285	1.64606	0.948927	0.748466	6.51262	6.71992	2.49519	1.33766	2.45951
FBgn0003292	10.3383	4.17924	2.45946	16.4616	13.6662	13.0155	7.95169	8.9402
FBgn0003295	0.00832697	0.0134059	0	0.108296	0.0282077	0.0152233	0.0393379	0.0337813
FBgn0003300	0.892749	1.96607	6.33038	8.40043	5.22455	0.487931	1.20711	2.49889
FBgn0003301	0.160958	0.0790364	0.0121852	0.088966	0.0854075	0.162482	0.154631	0.0498252
FBgn0003302	11.97	6.64036	3.65537	22.1031	31.6911	14.4057	4.14785	17.8372
FBgn0003308	0.042083	0.292584	1.56869	7.54316	3.86879	0.0102434	0.23871	2.20598
FBgn0003310	6.90819	4.77233	10.1726	21.2478	30.4376	5.19128	6.20674	15.093
FBgn0003312	0.0842617	0.226954	0.381927	8.07052	7.11885	0.0221847	0.166122	3.47636
FBgn0003313	33.7689	342.83	1330.7	1621.18	2277.66	8.68074	137.44	1250.19
FBgn0003317	36.2563	23.3549	11.5907	41.8992	46.0613	49.27	64.1662	37.2846
FBgn0003319	0.0035704	0.0060257	0.0577011	0.269144	0.175035	0	0.0218845	0.0861881
FBgn0003321	70.5734	58.6212	44.9661	39.9885	52.047	64.4792	57.5951	47.1804
FBgn0003326	0.310227	3.18338	8.1135	35.2709	40.9221	0.0500782	1.25452	19.7175
FBgn0003328	0.0252909	0.61161	4.26062	3.92214	3.00867	0.062999	1.01391	0.632381
FBgn0003330	4.73937	5.89555	4.83454	14.2494	7.8185	6.34852	12.3889	7.6459
FBgn0003334	19.8875	9.83078	2.99261	9.74528	6.38245	19.4685	11.0504	5.56887
FBgn0003339	0.0348591	0.0303038	0.24272	3.08657	4.4597	0.0036426	0.0897918	1.62987
FBgn0003345	12.1348	9.11011	5.45174	20.8941	28.4383	8.70778	7.36048	13.2607
FBgn0003346	235.235	288.209	355.391	311.422	350.798	191.185	234.851	359.728
FBgn0003353	2.54347	1.3495	2.12032	3.6057	5.69316	5.22375	1.34321	2.78246
FBgn0003356	0	0	0	0.100989	0.197427	0.049557	0	0
FBgn0003357	0	0	0	0.0262191	0.0689039	0	0	0
FBgn0003358	0	0.0298676	0.224296	0.417492	0.839866	0.0535625	0	0.0209644
FBgn0003360	2162.16	2471.18	2827.64	1891.56	1736.41	1842.47	2218.07	2058.61
FBgn0003366	0	0	0.00221697	0	0	0	0	0
FBgn0003371	8.31566	10.2041	9.56794	46.585	22.7013	15.9397	42.2792	31.227
FBgn0003372	0.00718967	0.00496943	0.0327038	0.0988078	0.0530573	0.00515697	0	0.0119429
FBgn0003373	0	0	0	0.0213769	0.048473	0	0	0
FBgn0003380	0.00802297	0.0228193	0.0339837	0.0579689	0.0300189	0.00366853	0.00956235	0.0308977
FBgn0003382	0.0047125	0.00380261	0.00333805	0.261528	0.161388	0.00583824	0	0.00263018
FBgn0003386	0	0.0074613	0.0293542	0.161783	0.0696055	0	0	0.0211681
FBgn0003388	0.0202946	0.030179	0.151987	0.732642	0.456442	0	0.0311681	0.11932
FBgn0003390	0.0569385	0.0748424	0.082461	0.673554	0.412531	0.139516	0.244553	0.219445
FBgn0003391	8.81575	11.7426	14.5001	39.0382	34.1985	13.7785	25.7109	29.2715
FBgn0003392	85.9864	85.2967	70.1522	40.6628	34.8877	76.6223	92.9908	67.7302
FBgn0003396	8.33869	6.94994	6.83546	6.40117	6.65853	9.63965	4.36692	3.91163
FBgn0003401	15.2755	5.10827	1.46382	1.61357	1.62575	35.7521	9.713	4.96343
FBgn0003410	39.1304	25.63	19.2279	35.7386	25.9947	32.5569	57.4246	32.8424
FBgn0003411	28.079	58.2533	80.6093	82.7652	62.3888	8.31597	15.5828	40.3528
FBgn0003415	46.8569	28.8685	15.0567	19.0202	23.944	41.9989	27.132	17.1535
FBgn0003416	29.4214	31.0656	27.2436	13.5419	15.3598	27.45	27.7125	20.6926
FBgn0003423	26.3198	14.4233	2.64594	4.16861	4.46019	36.0293	21.8909	8.09566
FBgn0003429	0.00168894	0.00499194	0.0103035	0.0331159	0.00286563	0.00174242	0.00199762	0.00638645
FBgn0003430	7.43898	28.3739	57.0678	198.054	229.374	3.57198	10.6803	123.968
FBgn0003435	2.35398	2.16439	2.2312	4.93896	7.84004	3.69424	4.02508	6.45478
FBgn0003444	60.1212	94.7338	147.152	65.3851	51.1573	56.0899	58.5015	52.2263
FBgn0003447	20.4877	19.0878	20.3306	50.1344	21.2715	22.1351	42.9083	26.6859
FBgn0003448	1.91043	10.3322	18.8218	122.569	86.1548	1.25431	10.3868	34.2445
FBgn0003449	298.711	345.768	377.981	274.007	299.998	285.593	305.241	339.01
FBgn0003450	1.57121	1.06415	0.75609	0.417291	0.22119	2.36309	3.43492	1.30089
FBgn0003459	52.7081	54.3607	35.6028	19.2968	18.8008	65.7478	70.4814	33.4196
FBgn0003460	0.00899277	0.0128267	0.0744587	0.846511	0.498902	0.272569	0.117242	0.336168
FBgn0003462	629.745	653.427	619.106	188.028	68.6876	745.926	931.462	551.985
FBgn0003463	0.066265	2.34197	7.06813	10.9053	8.26341	0.0218054	0.914317	3.74151
FBgn0003464	0.959066	0.586597	0.344454	1.30076	1.17024	1.04239	0.700186	0.876054
FBgn0003475	14.3481	7.42036	1.38862	0.73312	0.577526	11.091	7.01436	2.91054
FBgn0003479	12.4737	8.23112	4.35834	32.6988	20.462	36.313	31.0291	15.5101
FBgn0003480	17.5934	9.26609	4.51375	10.0032	13.4002	24.8152	9.56039	9.02337
FBgn0003482	24.4134	20.2204	13.9095	10.6817	15.5368	20.4674	22.0117	20.3084
FBgn0003483	91.6818	77.0225	37.2642	19.4306	21.7662	86.8759	52.7208	28.5306
FBgn0003486	7.01181	53.839	117.91	88.3935	78.3196	3.8977	15.5895	48.9756
FBgn0003495	111.055	67.2963	7.98698	1.82902	1.69442	115.272	33.5164	11.1611
FBgn0003499	0	0.0362227	0.0327848	0.108825	0.0473145	0	0.00419042	0
FBgn0003502	131.744	131.44	124.855	97.371	91.4252	140.032	188.373	142.374
FBgn0003507	0.242155	1.49791	7.82298	19.3179	17.4816	0.187148	0.860042	8.38287
FBgn0003510	3.77093	55.1564	82.3294	53.5707	6.15193	5.51003	63.0078	3.44554
FBgn0003511	5.33015	5.84112	3.61927	15.7995	5.26987	7.65094	16.6045	10.026
FBgn0003512	5.24242	6.92466	6.7605	21.8656	12.5287	6.6631	11.6676	8.68506
FBgn0003513	0.00292024	0.00462838	0.0050304	0.110149	0.156795	0.00553973	0.01387	0.0254256
FBgn0003514	202.584	255.969	323.582	342.885	357.225	190.993	228.215	312.087
FBgn0003515	0	0	0	0.267955	0.0918859	0.0323017	0.00807735	0.0076494
FBgn0003517	265.479	256.894	305.548	1118.58	522.347	339.706	499.101	346.469
FBgn0003520	48.8606	38.0201	34.1493	52.1217	58.0301	46.8888	60.6311	63.1064
FBgn0003525	52.0659	21.6928	3.88206	86.5466	66.6037	53.779	30.6288	38.4201
FBgn0003527	14.3991	7.16205	2.04673	2.33111	2.78669	23.2996	5.85386	2.73909
FBgn0003545	117.301	108.562	92.5179	88.2818	115.662	111.856	113.996	137.458
FBgn0003557	13.0073	7.05732	6.02057	16.4892	12.8787	13.6821	11.364	10.2398
FBgn0003559	36.5863	43.1841	57.2717	61.6009	71.9707	32.0085	39.3351	54.3598
FBgn0003567	139.863	164.569	176.065	86.0485	84.2727	102.04	115.88	102.509
FBgn0003575	5.42626	4.30734	3.6876	10.3773	5.05246	8.93161	20.2196	11.4513
FBgn0003598	50.3039	33.2619	18.6742	44.0416	34.4376	75.4062	107.275	64.7959
FBgn0003607	840.548	1036.03	1478.57	1398.06	1601.92	759.179	866.885	1413.39
FBgn0003612	120.485	96.6782	73.133	113.68	108.933	169.146	203.252	158.636
FBgn0003638	5.79612	3.40947	1.94535	12.9194	6.60253	8.56467	11.415	6.64745
FBgn0003651	0.00509213	0	0.0476408	1.54262	2.10615	0.0039719	0.0590608	0.807428
FBgn0003654	3.4941	2.62851	2.16021	2.03758	2.1075	3.75886	6.31067	2.56162
FBgn0003655	136.551	74.4416	8.52164	5.56859	2.65776	270.248	139.504	41.5517
FBgn0003656	62.6791	39.0613	21.359	26.6187	25.9447	53.529	57.5765	30.9155
FBgn0003660	320.617	376.223	434.277	296.864	322.792	289.301	323.642	357.18
FBgn0003676	32.8433	15.6466	8.09853	37.6156	19.2553	48.3479	52.7531	20.722
FBgn0003683	0.955245	11.4182	13.5546	32.5495	1.53117	1.30882	13.5264	0.779026
FBgn0003687	54.3121	37.2276	21.594	60.9917	60.2645	60.4107	34.1728	39.8417
FBgn0003701	106.995	100.898	69.8643	32.3835	44.0611	114.492	112.198	98.1195
FBgn0003710	0.00341823	0.0517303	0.0680332	0.328275	0.227759	0.00848631	0.0126827	0.0701231
FBgn0003714	134.133	135.968	133.62	127.942	98.9965	89.5186	88.5051	49.5868
FBgn0003715	0.397547	2.28821	5.47753	2.89418	1.34821	0.475706	1.51798	1.0755
FBgn0003716	56.1273	53.6636	38.3582	82.6762	98.0002	73.6277	84.2774	78.4292
FBgn0003719	3.43932	35.8488	48.3133	24.9182	21.1319	2.00163	10.6003	13.261
FBgn0003720	0.287112	2.65372	4.19893	7.04308	2.2723	0.333029	2.8392	1.01699
FBgn0003721	588.61	698.422	718.968	381.24	408.89	528.568	606.899	569.071
FBgn0003731	0.110455	1.25217	2.26295	21.8652	14.7187	0.0666472	1.33018	6.87498
FBgn0003732	349.953	423.414	522.683	390.048	403.899	286.682	333.425	454.158
FBgn0003733	104.444	101.104	40.2779	4.7677	4.02592	107.328	100.333	42.8222
FBgn0003741	32.613	34.2565	39.4417	49.0212	65.2208	34.6956	35.6707	51.1408
FBgn0003742	109.437	98.9828	49.7356	44.3247	55.7886	96.6927	66.0048	32.0133
FBgn0003744	10.2328	3.07077	0.799025	19.9065	18.4825	22.1182	9.25605	9.91549
FBgn0003747	0.0614233	0.0287388	0.0326547	0.180166	0.136152	0.0501557	0.109136	0.0115374
FBgn0003748	33.0288	22.4124	10.1047	2.19959	1.73242	35.203	14.8174	7.03277
FBgn0003751	7.63391	4.5043	2.0108	1.75282	1.80079	10.2128	2.96034	1.63351
FBgn0003861	0	0.00473303	0	0	0	0.0035032	0	0
FBgn0003862	9.3769	7.86132	11.1812	8.49716	9.07109	11.8344	4.44073	5.3754
FBgn0003863	0	0	0.0283768	0.0293853	0	0	0	0
FBgn0003865	25.4438	51.9282	26.5536	12.9675	5.91408	11.6515	19.4744	5.61386
FBgn0003866	0.560537	0.931731	5.52285	57.994	51.7732	0.282115	1.36627	27.5958
FBgn0003867	0.0340548	0.0679527	0.181051	2.83912	4.25123	0.00900473	0.0221736	1.99817
FBgn0003870	13.4299	6.26753	1.61865	27.2804	21.76	13.1114	9.99246	9.48942
FBgn0003882	147.966	113.312	38.5282	12.8181	12.6775	159.275	128.899	31.1721
FBgn0003884	173.847	185.939	219.364	1014.55	630.342	226.991	459.846	491.216
FBgn0003885	9.34398	11.2814	13.3204	65.1784	43.8972	14.0392	32.8458	30.8214
FBgn0003886	0	0	0.156484	1.34127	1.02592	0	0.0228233	0.357067
FBgn0003887	263.601	277.127	317.226	1524.89	803.865	329.896	617.149	652.486
FBgn0003888	0.0175105	0.0345596	0.103134	8.83029	8.09099	0.0178087	0.442028	1.53737
FBgn0003889	0	0	0	0.0649866	0.040303	0	0.0095792	0.0329016
FBgn0003890	0	0.0394306	0.0157015	0.300658	0.148305	0.0365006	0.0211635	0.0100351
FBgn0003891	17.0982	9.09724	5.6384	9.37908	10.5923	25.7208	8.40306	6.28568
FBgn0003892	0.0475674	1.53146	6.16179	10.9171	8.26774	0.0301992	0.629154	3.73131
FBgn0003896	0.0831182	0.645412	3.01565	22.4404	15.8651	0.0149868	0.428497	7.59504
FBgn0003900	0.363674	3.48529	6.75326	71.305	17.9679	0.209147	3.86336	11.3105
FBgn0003920	19.5356	8.08581	11.566	1.08945	2.01248	15.4094	8.69782	2.14982
FBgn0003922	14.5053	9.90724	5.14044	1.57763	4.7553	13.7751	5.22551	2.62144
FBgn0003923	0.734697	0	0.587275	0	0	0.4518	0	0
FBgn0003926	0	0	0	0	0	0	0	0.340868
FBgn0003930	149.473	56.4686	28.7856	9.30637	10.1876	163.679	1.4059	10.3068
FBgn0003931	33.2325	17.4551	7.85755	3.95048	2.64045	58.5326	3.78739	11.8807
FBgn0003933	110.691	51.1476	36.7976	26.785	47.6247	130.076	27.2727	0
FBgn0003934	137.615	7.3768	17.611	8.25575	12.9232	75.826	2.22674	17.7758
FBgn0003935	99.558	9.0196	20.0917	7.51018	5.2283	25.0862	18.8518	15.8777
FBgn0003936	13.5616	0	0	0	0	0	2.78721	0
FBgn0003938	98.0388	22.4383	17.7787	4.07407	26.6491	132.57	9.6717	7.75365
FBgn0003941	2739.52	3565.18	4051.7	3486.7	3682.06	2772.74	2953.3	3942.14
FBgn0003942	4677.68	5856.27	7604.36	5377.91	6317.37	4521.84	5043.43	6382.9
FBgn0003943	178.087	103.844	6.71452	43.5677	52.0973	195.077	112.376	36.11
FBgn0003944	0.0674243	0.740903	4.14112	8.91468	8.9085	0.0161064	0.290496	3.55258
FBgn0003950	0.199874	0.152919	0.195137	0.788097	0.721894	0.29273	0.186612	0.429157
FBgn0003961	0	0.14728	0.281217	0.239304	0.144675	0.00994287	0.07841	0.064668
FBgn0003963	0.197323	0.15644	0.636217	6.36184	6.0461	0.307336	0.469192	2.92959
FBgn0003964	5.02561	2.00141	0.564547	1.97784	1.45775	6.4143	3.80405	1.92727
FBgn0003965	0.0241195	0	0.0210163	0.116232	0.019695	0	0	0
FBgn0003969	79.3861	75.4713	56.7722	44.0823	54.553	62.0426	66.2556	58.6888
FBgn0003975	0	0.0116466	0.0533323	0.115941	0.0605376	0	0.00426731	0.00806495
FBgn0003977	0.263219	0.282504	0.428023	2.19279	0.885695	0.402116	1.16121	0.690995
FBgn0003978	6.60861	5.31457	8.78871	69.3131	38.0832	8.56002	12.8545	22.4051
FBgn0003979	0	0	0.0421718	0.144063	0.0489952	0	0	0
FBgn0003980	0	0	0.0535005	0.246396	0.357305	0	0	0.145671
FBgn0003983	0	0	0.412953	1.35872	0.388676	0	0	0.431807
FBgn0003984	0.649052	0.908057	2.4122	5.47223	9.12175	0.146138	0.336828	5.04139
FBgn0003996	0.0489239	0.008643	0.0439394	0.0181627	0	0.0202905	0.0219626	0.118699
FBgn0003997	1.22489	1.39105	1.93541	5.62261	8.74142	0.984146	1.54324	5.30291
FBgn0004003	0.070518	0.0491307	0.328944	13.7681	8.38956	0.0255744	1.19586	1.53719
FBgn0004009	0.0683969	0.175164	1.28012	23.1476	15.5414	0.0316605	0.256832	8.9482
FBgn0004028	0.108952	0.0183264	0.141108	7.44377	0.576144	0.0470898	0.0652635	0.114019
FBgn0004034	0.18716	1.47348	3.23895	3.06038	4.11229	0.0532405	0.349917	1.24975
FBgn0004045	0	0	0	0.0673466	0.0158999	0.00771353	0	0.0217338
FBgn0004047	0.0310295	0	0.0146292	0.2449	0.120457	0.0298924	0.012164	0.018723
FBgn0004049	18.1414	12.739	12.6032	36.5384	29.3274	26.1602	38.7035	35.2126
FBgn0004050	3.57448	3.19887	2.66408	8.0777	4.74113	4.86614	6.85858	4.25366
FBgn0004052	23.3924	1252.06	2209.82	197.058	42.6276	18.9532	292.546	20.2272
FBgn0004053	19.0243	105.34	77.4728	14.0331	5.57454	10.0017	30.4802	3.02206
FBgn0004054	15.0442	27.8302	8.46302	10.5731	14.3615	7.76759	7.20073	6.0652
FBgn0004055	9.38169	12.4303	10.9929	18.2907	26.3498	15.2702	14.706	17.3971
FBgn0004057	0.57368	0.366904	0.295166	0.319697	0.150432	0.700761	0.761417	0.292679
FBgn0004066	274.872	243.228	299.899	154.781	84.6114	419.855	605.365	337.904
FBgn0004087	33.0377	10.2325	1.72816	6.80447	9.41568	73.4116	13.5718	9.79702
FBgn0004101	3.23207	1.59767	0.324485	1.26823	0.843268	3.1575	2.51967	1.02154
FBgn0004102	0.0843716	2.41922	7.33777	4.29054	4.54293	0.0275559	0.815532	2.02342
FBgn0004103	293.356	312.02	371.348	423.284	465.111	299.016	349.733	395.546
FBgn0004106	684.708	740.878	813.427	473.013	556.92	601.663	669.49	709.872
FBgn0004107	163.035	97.9407	37.4538	97.0547	145.5	216.208	86.7733	109.132
FBgn0004108	3.05653	20.9963	47.9716	162.332	46.0725	7.64203	38.3691	34.2264
FBgn0004110	0.0544996	0.0654038	0.390925	27.8956	14.4547	0.0502369	0.0929871	8.52917
FBgn0004117	0.039427	0	0.0723125	4.59518	0.309262	0.0603405	0.0367674	0.0204693
FBgn0004118	0.188503	0.564895	2.95771	13.8265	21.9071	0.0376673	0.268618	9.71929
FBgn0004132	159.936	197.523	207.208	145.817	146.152	158.434	165.271	195.653
FBgn0004133	0.443956	0.282751	0.19613	2.00995	1.3254	0.470781	0.235284	0.455935
FBgn0004143	52.0817	105.238	9.99113	0.591507	0.202885	27.138	39.7065	0.397348
FBgn0004167	3.1978	1.67399	0.65586	5.17171	5.21207	6.68044	5.76293	3.2168
FBgn0004168	0.00560242	0.0122211	0.1165	0.56553	0.434671	0	0.00328225	0.139247
FBgn0004169	0.186069	0.0954902	0.268989	6.12895	0.792145	0.0522694	0.101226	0.151186
FBgn0004170	31.7719	43.1984	5.44004	14.476	24.8071	11.4918	8.39354	11.8154
FBgn0004174	0	0	0	0	0	0	0	0.137715
FBgn0004177	375.499	321.538	331.466	469.192	477.703	506.486	667.531	582.221
FBgn0004179	349.117	417.478	424.734	186.154	197.706	306.951	376.663	306.856
FBgn0004181	0.0132183	0	0	0	0	0	0	0
FBgn0004183	12.7736	6.68898	7.29458	3.33258	5.18507	16.4509	0.76664	6.90003
FBgn0004186	0	1.13138	0	0	0	2.08412	0	0
FBgn0004187	82.755	50.1176	17.8743	10.018	10.2771	49.0543	20.0068	24.4095
FBgn0004191	16.435	2.98395	2.83487	1.57763	1.34166	111.611	13.0467	12.1208
FBgn0004192	1.44263	0	0	0	0	0.791957	0	0
FBgn0004197	0	0.0115566	0.0114709	0.37789	0.111796	0	0.0255738	0.0118885
FBgn0004198	0.00906935	0.00182347	0.0124466	0.531954	0.467046	0.00396049	0.0092852	0.189621
FBgn0004227	117.788	159.606	225.244	208.434	191.183	111.246	136.641	189.826
FBgn0004228	0.0487029	0.719731	2.52526	3.88403	3.45195	0	0.352199	0.348863
FBgn0004237	483.553	537.769	495.878	534.212	522.536	498.493	634.634	651.222
FBgn0004240	0.041095	0.510528	0.324118	0.809416	0.581855	0.0989727	0.0864135	0.325317
FBgn0004242	0.0251921	0.0446311	0.0351956	0.174329	0.0253059	0.0189549	0.00392392	0.0222341
FBgn0004244	0.00152751	0.0053493	0.0324187	0.0406683	0.0255304	0.00126321	0.00311605	0.0141101
FBgn0004359	0.914814	0.478821	0.436995	1.88911	1.46083	1.09954	0.833231	0.656714
FBgn0004360	0.00625043	0.153126	0.436323	2.96266	1.94628	0.00947927	0.0642491	0.672588
FBgn0004362	2972.63	3111.87	3460.24	4143.19	5480.13	2735.86	2729.99	3730.33
FBgn0004363	716.404	491.8	323.49	691.023	735.131	1041.37	955.638	555.647
FBgn0004364	0.0692621	0.60817	2.57376	10.2044	9.43185	0.0104057	0.42409	4.67666
FBgn0004366	0	0	0.0346817	0.0652265	0.0474072	0.00457593	0	0.0148686
FBgn0004367	0.271416	0.179567	0.12198	3.02808	1.54892	0.774071	0.285395	1.04351
FBgn0004368	4.36288	3.15074	4.12484	12.7145	9.91531	4.53055	5.46178	5.57716
FBgn0004369	9.59425	4.39133	1.29509	7.84366	12.8473	12.5504	8.01197	7.3715
FBgn0004370	9.08884	6.73924	3.48408	2.11135	1.61856	11.187	15.1072	6.80335
FBgn0004372	0	0	0	0.0201661	0.0423986	0.042737	0.0126118	0.0072141
FBgn0004373	97.4833	83.9229	65.7227	35.2278	41.1538	88.7737	82.7858	62.2392
FBgn0004374	1.90238	0.94764	2.08902	9.2965	7.94193	2.5673	2.50014	4.76307
FBgn0004378	106.296	109.278	90.4432	63.4003	84.3377	92.4195	95.5915	101.887
FBgn0004379	92.1106	70.4107	59.1908	84.2977	96.1445	83.5987	65.3894	71.9788
FBgn0004380	24.7061	12.5986	7.51295	12.8521	12.4882	27.8966	5.66012	7.33335
FBgn0004381	15.3874	5.64173	1.11631	3.38245	2.97085	27.9199	5.5189	3.61465
FBgn0004387	13.9357	8.04644	4.32143	9.3658	7.47616	17.7146	14.3421	5.85405
FBgn0004389	17.6524	152.077	83.3448	6.59366	0.822279	13.404	72.0803	0.303587
FBgn0004390	36.4247	26.5858	19.9084	25.1754	25.7385	37.9511	46.3043	34.2314
FBgn0004391	6.45992	2.921	2.85031	7.24873	5.62571	6.57977	7.75608	4.63665
FBgn0004394	0.268067	1.24237	6.1218	72.1139	103.708	0.0321303	1.03853	49.3043
FBgn0004395	80.5121	91.8333	90.1695	24.2377	21.9006	82.6131	101.49	74.4432
FBgn0004396	0.399047	0.231349	0.707021	15.1581	24.3388	0.604414	0.963492	11.5391
FBgn0004397	1.5583	0.794359	0.315373	0.226567	0.160836	1.82191	1.84174	0.436418
FBgn0004400	63.1183	68.3324	70.8594	32.8225	32.557	70.7094	63.5033	45.9138
FBgn0004401	19.9294	22.2594	22.4005	143.879	61.5551	23.7718	50.444	39.938
FBgn0004403	1674.61	2488.66	1921.08	2977.7	2511.7	1400.02	1428.7	2366.18
FBgn0004404	899.223	1110.67	1079.05	1575.2	1340.41	568.798	851.375	1173.7
FBgn0004406	3.17907	1.55157	0.663058	3.28179	1.76252	4.72525	6.76361	2.50651
FBgn0004407	5.92401	5.38394	8.83146	19.4296	22.1969	4.01182	4.14126	10.4066
FBgn0004414	0.0698003	0	0	0.0369797	0	0	0	0
FBgn0004419	4397.62	3909.19	2497.81	965.072	964.984	3893.62	3360.8	2084.14
FBgn0004425	0	0	0	0.618375	1.87721	0	0.315217	0.13212
FBgn0004427	0	0	0.0655215	2.76841	7.12736	0.06718	0.739923	0.582179
FBgn0004428	0	0	0	1.01223	2.56647	0	0.160439	0.116066
FBgn0004430	0	0	0	0	0.0738325	0.0357673	0	0
FBgn0004431	0	0	0.124208	0.0904325	0.11977	0	0	0.249936
FBgn0004432	1381.35	915.632	669.106	433.697	448.597	1707.58	930.587	388.901
FBgn0004435	134.068	104.256	37.2497	29.5795	40.075	136.707	73.6394	26.0155
FBgn0004436	428.617	428.333	360.98	101.173	114.155	409.477	437.615	264.717
FBgn0004449	2.83756	3.16899	3.9379	14.1911	21.4852	3.3626	4.73972	13.7093
FBgn0004456	0.190317	0.714228	4.35187	28.0659	28.4647	0.0560947	0.740685	11.9169
FBgn0004462	86.2962	78.1489	55.149	24.9106	20.3681	67.9668	64.2093	30.187
FBgn0004463	3.58169	2.19734	2.03413	19.4209	19.6	6.21512	4.0755	10.4081
FBgn0004465	12.9431	6.89175	4.65597	36.1053	22.7679	16.4784	21.7105	14.1907
FBgn0004507	18.3451	9.07631	3.51162	2.31829	0.7846	24.4016	24.0831	7.63149
FBgn0004509	3.69674	3.39759	3.28378	4.16043	3.48016	3.98448	6.69987	4.2422
FBgn0004510	43.3644	20.2848	2.83154	12.1594	16.8685	51.4964	11.093	10.3881
FBgn0004511	0.0143337	0.0229237	0	0.225755	0.0655995	0.00514057	0.0111363	0.0327648
FBgn0004512	0.0482733	2.26812	9.4233	13.075	3.42589	0.0361504	1.68334	1.97242
FBgn0004513	0	0.0109632	0.0204049	0.0285237	0	0	0	0.00997537
FBgn0004514	0.0308968	0.114724	0.0637777	0.079896	0.0255821	0.0267317	0.046599	0.0435242
FBgn0004516	0	0	0.00671355	0.0966615	0.0321345	0	0	0.0052926
FBgn0004552	0.149281	0.513573	0.951956	0.928472	0.577484	0.0401127	0.18045	0.426905
FBgn0004554	0	0	0	0.0419897	0.062851	0	0	0
FBgn0004556	82.9855	83.3564	67.059	37.3462	48.2371	67.3902	71.1408	68.7365
FBgn0004567	0.06109	0.139859	0.683137	25.547	19.6743	0.0202156	0.487142	12.3841
FBgn0004569	1.92042	2.17035	7.72124	23.7744	32.3454	1.56108	1.81353	18.7969
FBgn0004573	0.0119367	0.0056841	0	0.0987056	0.0806724	0	0	0.0222402
FBgn0004574	6.60942	3.76453	2.32785	22.8083	8.97607	10.0359	10.2665	5.91796
FBgn0004575	0	0.0287409	0.0555954	0.15312	0.0433458	0.00345483	0.0196323	0.0176785
FBgn0004577	0	0	0.0315293	0.198948	0.382752	0	0.0075646	0.0188031
FBgn0004580	0.0161673	0.050955	0.26401	0.455342	0.369696	0.0343407	0.0232713	0.181636
FBgn0004581	0.0556666	0.0680167	0.262738	1.18631	1.38346	0.0735948	0.0686873	0.688575
FBgn0004583	0.806285	1.01802	2.4179	11.3726	13.4832	1.07669	1.8767	7.34689
FBgn0004584	64.2168	40.551	18.9248	130.945	204.231	84.9331	31.8547	108.814
FBgn0004587	52.0532	56.6242	73.6123	562.788	285.96	64.5947	143.601	184.795
FBgn0004589	0	0	0	0	0	0	0	0.165658
FBgn0004590	0	0	0	0	0	0	0	0.0671455
FBgn0004592	0	0	0	0.0545039	0.104351	0	0.0202348	0.0115732
FBgn0004595	0.0552147	1.00741	3.5067	5.73551	7.48118	0.0083089	0.365926	3.11435
FBgn0004597	139.103	151.742	170.072	106.061	125.088	109.629	119.728	126.151
FBgn0004598	27.4209	15.6465	7.64747	2.58597	1.51516	24.0323	28.1985	11.8002
FBgn0004603	128.225	143.37	145.569	103.621	125.459	120.684	127.433	102.498
FBgn0004606	3.02241	1.65468	0.628797	5.00913	7.11896	2.071	1.63067	3.99085
FBgn0004607	0.429916	0.448335	1.56289	5.59857	8.0356	0.0336205	0.241876	3.84991
FBgn0004611	20.9327	12.349	4.91129	3.40519	4.23705	24.6439	21.851	8.98075
FBgn0004618	0.0145255	0.00582395	0.0151051	0.148399	0.174447	0.0118139	0	0.11396
FBgn0004619	0	0	0	0.0372268	0.0125561	0	0	0
FBgn0004620	0.0348552	0.517281	0.65545	0.232555	0.0434632	0	0.0585017	0.0275318
FBgn0004622	0	0	0	0.0126626	0	0	0	0
FBgn0004623	0	0	0.014893	0.0882392	0.0344015	0	0	0.0924427
FBgn0004629	44.943	489.858	1394.47	2323.59	2969.45	23.9969	150.762	1447.31
FBgn0004635	0.119014	1.45514	4.57154	7.9486	5.13607	0.127215	0.896392	2.72188
FBgn0004636	235.13	298.574	401.502	295.866	324.889	216.731	252	290.519
FBgn0004638	148.621	173.209	196.769	161.439	203.794	140.84	158.335	189.146
FBgn0004643	3.2737	1.35946	0.767568	13.6144	7.74589	6.38006	3.5134	6.13784
FBgn0004644	0.0366871	0.0198045	0.21642	5.32894	4.03352	0	0.0650867	2.28743
FBgn0004646	6.37155	20.3528	90.0956	261.508	363.7	3.9465	12.8704	162.251
FBgn0004647	5.48974	4.03828	3.7625	9.41643	10.6708	5.46198	5.04416	5.52635
FBgn0004648	49.0921	49.003	30.8223	17.3097	21.4422	49.92	53.3914	34.0097
FBgn0004649	3.73284	0.849796	0.0712742	0.0753293	0.0580133	5.92264	2.33847	1.00421
FBgn0004650	19.6273	6.04737	0.222635	0.115065	0.0937942	22.8779	5.14863	1.93037
FBgn0004652	0.0187995	0.13722	0.135158	0.200503	0.0941958	0.0182957	0.05292	0.041342
FBgn0004654	2.2879	0.826326	0.163323	0.839396	0.556121	4.11422	1.48059	0.579224
FBgn0004655	24.5626	14.8664	8.33517	5.18436	5.32153	23.5717	28.1447	14.0519
FBgn0004656	11.1497	8.08406	8.2386	7.50399	10.1834	9.00727	8.37768	7.04538
FBgn0004657	25.3626	26.3291	24.1049	29.9725	27.83	41.9591	60.8573	50.0521
FBgn0004666	0.0049772	0.0578402	0.141791	2.47003	1.77933	0.0050568	0.0307148	0.925915
FBgn0004687	204.363	251.233	317.134	256.454	294.31	187.243	224.54	295.092
FBgn0004698	142.719	140.367	136.866	81.8846	73.2961	147.813	186.853	140.43
FBgn0004780	0	0	0	0.0368374	0.0420724	0	0	0
FBgn0004781	0	0	0	0.0452185	0	0	0	0
FBgn0004782	0	0	0.0294778	0	0.0341529	0	0	0
FBgn0004783	0	0	0	0.058773	0	0	0	0
FBgn0004795	19.7361	20.8377	27.832	15.6227	9.77706	19.5567	35.7914	20.491
FBgn0004797	30.6164	26.2535	7.95037	5.52462	5.28066	22.3091	16.639	4.54357
FBgn0004811	149.533	153.821	151.756	104.614	117.611	148.572	179.37	173.875
FBgn0004828	423.673	536.622	629.976	609.561	574.938	434.456	502.762	575.292
FBgn0004832	0.540898	0.239194	0.259744	6.60365	2.24862	2.33044	1.54428	1.79011
FBgn0004837	56.334	69.947	72.8423	26.5859	22.4165	61.5587	80.8572	60.6193
FBgn0004838	163.987	154.983	193.579	165.218	164.267	134.683	200.927	170.853
FBgn0004839	0.00601857	0.0814751	0.289558	3.56203	2.29695	0.00310579	0.1655	0.979321
FBgn0004841	0.0051845	0.0151372	0.0994589	0.558704	0.635932	0	0	0.562059
FBgn0004852	0	0	0	0.0181356	0.0131504	0	0.00309442	0.0116887
FBgn0004854	0	0	0	0.151671	0.191689	0	0	0.0762695
FBgn0004855	206.465	259.512	279.841	155.615	149.365	185.237	207.585	213.505
FBgn0004856	10.427	12.4329	13.5259	33.6144	18.1184	11.8762	23.3535	18.7264
FBgn0004858	0.00434833	0	0.00606175	0.0960312	0.0916267	0	0.0050543	0.0155543
FBgn0004859	1.4644	15.6587	91.4701	139.595	185.012	0.78111	6.36517	90.477
FBgn0004860	3.57577	1.98607	1.99039	12.6975	10.7521	4.31115	3.36772	6.05171
FBgn0004861	0.372244	1.69726	6.09854	22.8563	19.967	0.419959	1.51924	9.57822
FBgn0004862	0	0	0.120055	5.18884	6.74754	0.0239376	0.0794983	1.28095
FBgn0004863	0	0	0.087905	2.48533	1.82108	0	0	0.809378
FBgn0004864	26.5626	17.7536	10.7836	13.0265	10.4437	22.7032	33.6384	13.4239
FBgn0004865	0.00799763	0	0	0.163142	0.0917746	0.00412807	0.00472702	0
FBgn0004867	453.946	392.935	443.195	1428.23	871.896	495.843	815.962	652.411
FBgn0004868	18.281	8.90278	2.51859	54.2537	35.0262	31.0023	24.0243	22.7402
FBgn0004870	0.151528	0.0973777	0.0689051	0.236182	0.222541	0.0947583	0.120819	0.117218
FBgn0004872	120.512	84.5437	25.4035	9.52076	9.99523	133.357	55.6101	24.6804
FBgn0004875	11.4082	6.68987	4.30487	2.29189	2.26222	9.56092	8.92818	4.91784
FBgn0004876	12.2564	5.68046	1.81792	5.04805	5.32519	17.0359	15.1772	5.55068
FBgn0004878	0.0186966	0.245132	0.554894	3.02576	1.37353	0.00304248	0.230593	0.380173
FBgn0004880	0.0239328	0.147739	0.725642	2.90307	4.75732	0.0124802	0.154265	1.53211
FBgn0004882	51.4241	21.413	0.768482	0.302748	0.521455	50.1286	13.835	4.74004
FBgn0004885	0.0207533	0.961256	3.04375	3.74588	1.45618	0.00209372	0.321483	0.521602
FBgn0004888	30.5602	25.2431	21.2106	30.381	13.2155	34.3133	63.8417	35.1364
FBgn0004889	405.65	285.494	24.3675	23.6563	42.2901	401.45	169.127	50.602
FBgn0004892	0.00562117	0.083194	0.341719	2.20973	1.2652	0.00801367	0.130296	0.667772
FBgn0004893	0.0421309	0.25908	0.799952	7.0205	6.47978	0.0143387	0.321983	2.41093
FBgn0004895	0.0334391	0.177217	0.331736	2.4183	2.8876	0	0.0889948	1.72086
FBgn0004896	0	0	0	0.0160152	0.00595615	0.00752673	0.0043102	0.0040731
FBgn0004897	0	0	0	0.0606194	0.0960074	0	0.0339601	0
FBgn0004898	0.0421069	0.218591	0.642471	10.3892	15.1834	0.0612493	0.421573	4.8514
FBgn0004901	3.11377	1.31613	0.692822	20.9773	12.0871	6.02876	3.71868	6.52479
FBgn0004903	7.66901	5.95883	6.26358	15.3583	13.9447	9.21887	12.2599	10.3981
FBgn0004907	774.994	785.686	597.943	423.087	521.813	625.413	585.315	429.977
FBgn0004908	58.4051	42.0324	33.4952	55.6174	81.2985	57.6043	29.2075	44.4417
FBgn0004910	0	0	0.00994395	0.479988	0.372322	0.0154979	0	0.156382
FBgn0004911	0	0	0	0.0156585	0.0208644	0.0127626	0	0
FBgn0004913	30.2151	13.0379	2.86104	46.2591	60.251	72.5582	27.0408	37.7835
FBgn0004914	3.83719	1.28913	0.335239	0.620651	0.523957	5.82413	2.45356	0.993448
FBgn0004915	158.205	195.224	226.911	135.888	130.345	143.618	166.599	170.966
FBgn0004919	0.24887	0.201174	0.184496	1.01057	0.463734	0.294205	0.339968	0.263175
FBgn0004921	341.169	408.262	552.792	416.736	434.739	283.997	340.858	418.012
FBgn0004924	236.789	203.931	176.753	134.232	95.6266	267.845	433.186	306.99
FBgn0004926	139.385	95.0469	105.841	265.1	314.784	185.419	81.5172	222.815
FBgn0004956	0.282833	1.90751	1.71663	4.03995	3.60828	0.147936	0.914685	1.97149
FBgn0004957	1.89721	1.03242	0.901804	2.7942	3.28629	2.46586	2.55005	2.14362
FBgn0004959	0.0148718	0.447777	1.69176	5.6803	2.99219	0.0059041	0.388414	1.28136
FBgn0005198	3.30253	2.72633	2.75077	4.09656	2.22085	3.76739	6.5804	3.65422
FBgn0005278	626.609	755.071	780.372	316.454	262.255	471.589	565.167	470.637
FBgn0005322	216.362	219.228	117.057	33.2373	34.6473	203.43	215.825	98.7414
FBgn0005355	9.5374	7.81599	8.27021	57.4156	25.9895	19.9062	39.843	33.481
FBgn0005386	41.9961	25.8793	16.9414	19.3023	20.4738	43.5365	21.9864	20.9676
FBgn0005390	6.78084	2.64523	0.298819	0.381727	0.53051	13.4526	2.02716	1.05433
FBgn0005391	0	0.0274115	0	0	0.0332554	0.0244	0.0424276	0.071388
FBgn0005410	20.0075	13.1159	14.7601	28.9564	32.1854	26.2081	13.9325	24.0407
FBgn0005411	269.762	307.44	421.196	472.69	474.168	239.69	316.651	462.017
FBgn0005427	16.379	10.6598	4.33846	12.9898	13.7723	24.0678	13.9143	10.0988
FBgn0005533	3582.54	4788.19	5876.85	5229.86	5347.19	3253.71	3680.14	5101.26
FBgn0005536	8.46562	4.62018	4.43741	10.8842	14.1223	7.46706	6.22781	8.33181
FBgn0005558	0.161839	0.244487	0.462219	3.65558	4.97088	0.260868	0.393168	1.33906
FBgn0005561	0.487332	0.632695	1.45069	3.37575	4.07308	0.261588	0.343405	1.1854
FBgn0005564	0.151727	0.228535	0.276481	0.602224	0.673357	0.0885719	0.172472	0.252255
FBgn0005585	395.866	246.137	132.043	954.705	1156.6	449.347	278.15	584.295
FBgn0005586	0.0631442	0.106815	0.223965	0.971559	0.6147	0.029025	0.0398474	0.232549
FBgn0005590	29.1506	72.4507	14.057	0.904038	0.347857	17.1301	24.3316	0.243831
FBgn0005592	0.0409017	0.0438938	0.226634	9.93858	13.7637	0.0223905	0.445807	5.699
FBgn0005593	2651.1	3491.07	3835.87	4005.11	3637.95	2444.41	2827.85	3750.55
FBgn0005596	1.96896	0.991896	0.288361	1.19376	0.559777	2.93482	2.97344	0.842515
FBgn0005612	0	0.0162845	0.168434	2.98525	1.41496	0.0166882	0.0780037	0.735181
FBgn0005613	0	0	0	0.0113307	0	0	0.00914715	0
FBgn0005614	0	0	0	0.0143218	0	0.00388043	0	0.0041999
FBgn0005616	0.0927615	1.46214	4.47225	7.76329	5.66191	0.120346	0.857894	2.93671
FBgn0005617	110.274	82.0945	40.1546	25.6477	29.0177	124.408	106.263	65.5357
FBgn0005619	0	0.0140188	0.0322702	0.127555	0.0574523	0	0.0051309	0.0399687
FBgn0005624	0.597707	0.414162	0.397905	2.73238	1.33825	0.835901	1.21223	0.906046
FBgn0005626	0.0146326	0.0137354	0.0086332	0.0779367	0.016396	0.00390273	0.0504349	0.0110084
FBgn0005630	183.305	172.832	189.01	326.431	213.036	214.447	394.08	284.44
FBgn0005631	0.0580986	0.996741	2.64017	9.94308	11.869	0.0516813	0.719916	6.12584
FBgn0005632	43.6651	31.577	19.1732	7.11738	6.55162	49.1346	63.1556	35.2972
FBgn0005633	0.167219	0.0737531	0.0532001	0.0459852	0.140986	0.0795503	0.105477	0.0492949
FBgn0005634	51.787	45.2038	69.4241	188.976	214.135	49.5835	50.0468	136.23
FBgn0005636	0	0.085105	0.0761055	0.897863	1.48369	0	0.0890947	0.427145
FBgn0005638	0	0	0	0.166419	0	0	0	0
FBgn0005640	24.3801	22.287	15.7126	28.1765	30.221	38.5205	59.7626	50.2243
FBgn0005642	8.94455	4.97935	3.61791	7.24996	5.252	10.5015	14.0874	7.89477
FBgn0005648	166.653	206.173	237.178	236.408	282.231	129.272	155.823	235.079
FBgn0005649	19.3576	17.3276	14.9561	26.2503	18.898	22.4483	43.3225	25.5402
FBgn0005654	8.59911	4.28838	1.79272	31.9596	30.4775	18.6697	18.9143	17.7409
FBgn0005655	537.916	512.634	655.19	792.481	932.179	581.679	422.863	634.104
FBgn0005658	0	0	0	0.0466526	0.0225207	0	0.0145066	0
FBgn0005659	0	0	0	0.0305605	0	0	0	0
FBgn0005660	0	0	0	0.117217	0.0548166	0.00868897	0	0.0325244
FBgn0005664	0	0.012804	0	0	0.0264912	0	0	0
FBgn0005666	0.0283302	0.0331509	0.129788	0.36387	0.353919	0.0203268	0.0337773	0.135306
FBgn0005670	0	0.0133036	0	0.293982	0.108147	0.0631236	0.0337718	0.157263
FBgn0005671	59.9332	25.8908	5.47075	13.8186	8.16456	71.4328	61.5487	15.4924
FBgn0005672	34.1636	40.9594	147.376	432.889	604.666	33.0568	22.2802	268.658
FBgn0005674	2.62034	0.935512	0.769989	23.3048	12.7713	10.2641	5.51358	8.14833
FBgn0005677	0	0.0670063	0.105637	0.183158	0.235097	0.0038077	0.0444396	0.0321212
FBgn0005683	65.1002	41.8902	10.5333	14.3915	17.3203	62.4783	24.8709	12.6669
FBgn0005694	57.053	34.2445	10.7805	9.08238	6.24453	66.5175	77.5727	26.5261
FBgn0005695	255.696	171.494	17.1571	22.0033	25.9716	223.958	121.848	25.995
FBgn0005696	4.16524	1.59325	1.61466	34.4988	15.5731	7.58945	3.94638	10.6119
FBgn0005771	0.109879	0.664956	1.86593	9.34149	9.88119	0.112552	0.524232	4.50861
FBgn0005775	0.0784291	0.119174	0.2225	1.02131	0.771749	0.0817528	0.215148	1.24198
FBgn0005777	246.556	201.299	81.9249	26.3195	25.9809	228.484	182.909	59.3184
FBgn0005779	0.0118876	0.0189176	0	0	0.0199152	0	0	0
FBgn0008635	2.35473	0.987416	0.316845	6.09939	4.72952	3.2364	1.99849	2.54988
FBgn0008636	0.0333356	0.359287	0.545627	5.36189	1.63322	0.0151854	0.371686	0.930729
FBgn0008646	0	0	0	0.0772271	0.0230919	0	0.0163799	0.0126038
FBgn0008651	0.00839817	0	0	0.526714	0.246524	0	0.0627013	0
FBgn0008654	1.04852	0.54035	0.279751	0.586435	0.533923	1.65812	0.315168	0.283658
FBgn0010014	0.0673181	0.0182921	0.0396774	0.693419	0.139649	0.0246957	0.0329352	0.170089
FBgn0010015	0	0	0.0665103	0.0405909	0.104118	0	0	0.0167105
FBgn0010019	0.0561367	0.124724	0.468678	1.08552	1.72971	0.091842	0.080538	0.567254
FBgn0010038	2.12242	1.12233	0.435331	0.854988	0.286351	1.53405	0.338016	0.210527
FBgn0010039	80.3187	27.2676	0.803591	0.699698	0.601673	58.8242	8.97764	3.86087
FBgn0010040	0.907315	0.800248	1.28241	1.73572	2.30838	1.78032	0.473288	1.82991
FBgn0010041	0.56784	1.01088	4.2309	13.1661	17.5136	1.74943	2.36059	13.3132
FBgn0010042	0.507123	1.07427	0.775518	1.32261	1.83969	0.936159	0.60587	1.40435
FBgn0010043	0.247943	0.268066	0.409838	0.839971	0.550144	0.434518	0.269139	0.521335
FBgn0010044	0.150747	0.571	0.957566	3.05397	4.88323	0.11701	0.636513	2.05202
FBgn0010051	3.45089	1.53998	0.385545	1.57581	1.98186	3.5629	1.46142	1.38387
FBgn0010052	0.0299868	0.592353	2.18491	2.78415	0.933227	0.00599887	0.499262	0.660668
FBgn0010053	36.4719	37.587	33.5221	11.8663	9.18822	11.1889	9.1244	7.7087
FBgn0010078	4683.55	5896.47	7372.69	7192.02	6368.14	4393.82	4778.86	6528.4
FBgn0010097	32.9227	9.24042	0.890644	1.53066	1.84214	96.2954	26.4534	8.78857
FBgn0010100	24.8505	19.3143	15.7599	36.1966	17.2553	28.2632	48.0853	21.1229
FBgn0010105	0.660029	2.44868	10.8845	104.578	114.62	0.0257563	2.09206	51.3976
FBgn0010109	0.803545	2.15773	3.18398	27.6455	10.9974	0.790265	3.6452	3.71782
FBgn0010113	5.03669	4.49284	3.55914	5.555	2.8686	7.14597	10.573	6.59267
FBgn0010114	0.0176236	0.0107131	0.0940081	0.222508	0.259284	0.00282081	0.00842375	0.187392
FBgn0010173	213.779	120.962	33.7028	157.573	251.815	266.915	63.5977	150.016
FBgn0010194	2.44138	1.83784	1.63289	18.0678	12.0101	3.33464	6.17122	8.44332
FBgn0010197	0	0.0245949	0.0215127	0.0379357	0.0268446	0	0	0.0314516
FBgn0010198	3072.97	4293.81	4997.24	4207.29	4351.01	2616.42	3077.55	4340.99
FBgn0010213	95.8684	75.1167	55.8355	113.56	85.6134	153.67	144.207	64.0579
FBgn0010215	269.147	319.699	406.04	227.447	246.537	214.666	241.049	252.314
FBgn0010217	1712.82	1335.45	722.376	673.308	835.918	1574.24	1015.32	487.229
FBgn0010220	47.6496	52.9087	57.0782	54.1775	61.6522	32.6939	42.663	59.0306
FBgn0010222	1.72404	0.740383	1.08451	17.3699	12.0241	1.84012	1.31553	6.36709
FBgn0010223	2.37586	1.148	0.164734	0.333857	0.450886	3.69386	0.546373	0.344854
FBgn0010225	1.63589	1.84288	2.71259	11.7486	11.3833	1.64739	2.12213	5.75889
FBgn0010226	62.3038	61.6997	69.0344	231.526	97.011	104.54	216.671	167.959
FBgn0010228	4.14006	36.4166	213.089	496.786	684.121	1.13172	19.6057	312.915
FBgn0010235	197.554	123.951	20.4811	9.97831	9.23309	175.125	86.011	22.4635
FBgn0010238	19.5882	36.5814	105.284	345.922	210.257	18.5423	50.5897	118.984
FBgn0010240	0.0145161	0.0212079	0.211865	0.590458	0.657428	0.00603523	0	0.529405
FBgn0010241	0.00315127	0.0091935	0.0511589	0.196967	0.192572	0.00340227	0.0103338	0.0741679
FBgn0010246	0.0502771	0.0262705	0.0696685	0.881746	0.416847	0.395072	0.504243	0.365909
FBgn0010247	168.825	205.669	262.262	128.369	134.391	168.527	181.005	184.049
FBgn0010258	0.16026	0.740329	1.69903	2.03624	1.04577	0.113066	0.237748	0.685601
FBgn0010263	0.233245	0.172508	0.163577	0.326446	0.319512	0.774842	0.88668	0.512584
FBgn0010265	3364.49	4624.45	5127.71	4556.83	4778.82	3235.13	3682.05	5138.64
FBgn0010269	8.01173	3.70317	1.67948	27.023	14.8704	13.0335	7.63762	10.1024
FBgn0010278	21.7939	8.533	4.23254	99.8195	84.4838	48.3948	21.2539	48.7298
FBgn0010280	15.3587	18.881	17.7574	25.4062	21.8634	16.1248	19.951	15.3865
FBgn0010282	201.014	234.492	256.526	252.883	223.189	195.217	252.845	297.307
FBgn0010287	49.6335	47.6983	41.7238	51.7931	57.8787	43.5138	42.1355	56.4196
FBgn0010288	361.581	196.888	55.5568	33.2884	30.7752	371.635	69.2604	34.7816
FBgn0010292	121.28	109.461	73.1061	64.7984	77.1091	103.553	107.993	97.6531
FBgn0010300	51.0195	25.5795	15.893	43.0889	38.8824	63.3123	37.3276	43.6278
FBgn0010303	2.07663	1.24952	0.707166	1.49127	1.01961	2.11665	2.62615	1.47317
FBgn0010309	5.8339	1.92165	0.521582	4.90691	3.17602	5.97393	2.38844	2.32024
FBgn0010313	4.8255	4.22302	4.93505	7.92826	6.6047	7.28201	9.03887	4.56555
FBgn0010314	172.4	115.82	107.704	172.383	253.677	205.574	75.2343	153.691
FBgn0010315	269.428	227.535	121.535	39.7529	52.1924	226.73	206.292	119.781
FBgn0010316	126.895	64.8594	10.0226	57.3633	44.1626	169.47	35.7022	24.7246
FBgn0010317	28.589	15.1258	1.54678	1.00796	0.856957	34.2437	7.71273	2.42067
FBgn0010323	0.0354192	0.0915641	0.290945	1.34887	0.876471	0.0503525	0.102453	0.532423
FBgn0010328	22.3378	10.7499	6.17018	27.5618	21.2432	23.7548	23.7131	14.8521
FBgn0010329	0.00470383	0	0.0156107	0.1649	0.205345	0	0.0058178	0.0234069
FBgn0010333	70.7089	62.4719	72.8793	119.872	107.144	126.986	190.431	168.859
FBgn0010339	59.1456	35.4761	14.174	38.8019	48.8544	93.5724	79.3762	38.7794
FBgn0010340	28.1349	17.0669	12.407	19.684	22.1908	37.9207	11.4623	15.104
FBgn0010341	329.359	432.469	499.05	369.015	339.269	300.505	352.619	406.603
FBgn0010342	277.386	341.109	389.291	470.205	422.374	304.424	414.784	472.379
FBgn0010348	1143.43	1352.31	1606.49	1009.36	1067.07	1045.41	1143.95	1176.35
FBgn0010350	112.367	98.9219	37.0891	9.23372	9.42943	103.865	77.8406	32.2297
FBgn0010352	8.13954	6.87223	8.09792	19.0279	10.3849	9.82127	18.9263	13.416
FBgn0010355	25.0314	22.5794	23.9322	30.54	24.0159	30.3214	46.0817	38.6112
FBgn0010356	33.3298	23.1406	16.3908	56.9196	50.928	54.4542	63.002	50.955
FBgn0010358	0	0	0	0	0	0.0223573	0	0
FBgn0010379	68.1412	52.1821	45.1555	59.283	70.8178	71.2072	37.8252	43.1773
FBgn0010380	5.79786	4.00549	2.77561	6.22065	4.59448	5.55461	7.79868	4.46944
FBgn0010381	0.254516	0	0.920867	2.47629	2.0073	0.209781	0	0.817986
FBgn0010382	53.9802	38.6065	34.8297	58.3681	44.281	41.872	34.8683	27.0734
FBgn0010383	0.00499497	0.0689767	0.171441	0.780188	0.532056	0.00756933	0.0376347	0.105274
FBgn0010385	0	0.099038	0.090343	0.25364	0.526981	0	0	0.144054
FBgn0010387	0	0	0.096095	2.03238	0.769628	0.507059	0	0.120661
FBgn0010388	0	0	0	0	0	0	1.08953	0.08834
FBgn0010389	0.180663	3.05631	19.3934	22.379	22.3838	0.0868491	1.07346	11.1326
FBgn0010391	2.12006	0.76966	0.1192	6.90367	2.34983	4.17002	2.51988	1.67641
FBgn0010395	0.519944	0.585754	0.70503	0.880261	1.24272	0.499957	0.608995	0.529405
FBgn0010397	0.811823	0.834391	0.173569	0.417222	0.122965	1.40261	1.5778	0.3072
FBgn0010398	23.8148	12.4731	8.17956	27.6441	28.4658	24.0823	7.68789	15.0733
FBgn0010399	0	0	0	0.0262034	0.016855	0.0034619	0.0065493	0
FBgn0010401	0	0.166021	0.105666	0.0469569	0.251563	0.051971	0.089701	0.0728625
FBgn0010403	0	0	0	0	0	0	0	0.0444131
FBgn0010406	93.6199	125.939	113.602	75.0266	94.9503	94.0252	104.602	107.218
FBgn0010407	0.145165	0.250166	0.630667	2.02753	1.93478	0.12851	0.371334	0.940652
FBgn0010408	2673.09	3402.32	4046.05	4486.19	4006.34	2789.67	3444	4993.45
FBgn0010409	2934.49	3863.33	4419.89	4248.24	4012.93	2552.73	2788.36	3678.76
FBgn0010411	4243.95	5525.86	6496.63	5941.41	5681.1	4029.26	4436.1	6280.95
FBgn0010412	2286.84	2851.48	3271.48	4593.32	3951.31	2412.68	3158.16	4196.27
FBgn0010414	0	0	0.0078588	0.0310733	0.029846	0	0	0.0244532
FBgn0010415	72.5491	104.502	116.549	137.984	181.242	77.0295	91.5049	147.318
FBgn0010416	102.184	124.356	150.761	131.401	142.698	93.1017	116.458	136.411
FBgn0010417	5.82908	5.67155	5.88056	21.9702	10.3103	6.22103	10.982	10.699
FBgn0010421	262.309	302.19	329.611	141.146	120.734	227.054	257.046	222.357
FBgn0010422	130.645	137.921	141.848	146.529	148.092	143.595	149.208	160.547
FBgn0010423	0.158302	0.0510375	0.0457246	3.95085	0.911447	0.157751	0	0
FBgn0010424	0.0338091	0	0.0246243	4.48611	0.633813	0.0138385	0.0204087	0.0508895
FBgn0010425	0	0	0	0	0.035235	0	0	0
FBgn0010431	646.994	326.392	32.9486	6.49509	5.24198	917.694	315.524	115.18
FBgn0010433	4.76333	7.09047	0.820779	7.68759	11.78	1.4867	0.654456	4.59001
FBgn0010434	0.0786316	0.066328	0.0746616	2.40218	1.44503	0.0372869	0.280813	0.474139
FBgn0010435	0.0319799	0.265219	0.477558	2.1151	1.9901	0.0291178	0.325582	0.98773
FBgn0010438	216.899	121.64	29.6206	102.744	135.622	269.844	69.3251	88.2849
FBgn0010441	19.4262	13.9156	5.69822	16.5551	11.1997	35.7299	47.7052	21.7853
FBgn0010452	0.939571	3.38698	17.8512	139.917	165.819	0.175758	3.87073	82.8658
FBgn0010453	0.00408793	0.0068984	0.0781966	3.07151	1.94548	0.0135556	0.149496	1.00802
FBgn0010470	49.1818	58.5938	57.4544	57.2775	50.9693	44.0626	53.2691	45.5381
FBgn0010473	0.0162513	0.719812	3.33022	4.27145	3.53051	0.00413881	0.286506	1.33931
FBgn0010482	0.00881731	0.018591	0.038721	0.293834	0.196107	0.0228131	0.014872	0.0641773
FBgn0010488	80.2434	36.7418	33.2974	93.456	75.2503	109.608	55.4211	55.2039
FBgn0010497	3.14597	0.803123	0.0970496	0.408128	0.158285	5.80363	2.57366	1.29908
FBgn0010501	112.249	153.441	245.287	258.752	288.188	96.2445	129.111	230.758
FBgn0010504	8.71025	6.4552	3.77155	47.69	37.0048	16.1997	24.8471	27.4838
FBgn0010516	132.461	128.559	142.128	295.209	197.791	180.713	270.532	223.185
FBgn0010520	111.987	111.101	110.591	86.0794	86.8132	91.0069	93.8394	122.43
FBgn0010531	19.5669	8.82798	4.08876	12.4868	11.8792	20.6765	4.94315	6.82219
FBgn0010548	15.5821	12.1027	9.60933	29.6217	12.5312	31.0381	50.3009	32.5681
FBgn0010549	13.5504	13.7815	9.85338	2.42578	1.71387	10.2601	15.2699	6.09056
FBgn0010551	300.58	176.541	26.7124	50.4669	49.4533	302.96	200.673	48.3066
FBgn0010575	2.3145	1.80073	2.30933	3.27743	3.48018	2.34409	3.51078	2.95122
FBgn0010583	10.4109	7.94784	10.0733	30.6751	19.3192	9.64832	18.8529	16.2598
FBgn0010590	488.105	542.096	623.895	290.981	155.85	479.489	606.28	374.668
FBgn0010591	21.1579	9.16347	0.989525	2.79382	1.524	30.699	18.0041	4.08291
FBgn0010602	248.497	306.482	372.317	616.715	533.692	308.206	484.208	619.067
FBgn0010607	138.621	130.579	119.888	80.0301	112.017	134.529	139.16	147.714
FBgn0010611	6.94754	3.15671	0.827974	5.90628	2.28444	8.6872	5.62921	2.44652
FBgn0010612	947.607	1166.42	1440.8	1179.43	1127.06	997.274	1069.87	1248.88
FBgn0010620	66.2626	71.9452	64.6928	24.1041	28.7868	69.6505	83.3775	61.1872
FBgn0010621	29.8598	15.4758	4.22445	16.263	9.62261	35.7188	32.0074	9.27978
FBgn0010622	12.1628	11.7076	16.313	39.5455	29.4568	23.7424	30.4114	32.4569
FBgn0010638	115.113	72.9935	136.671	366.418	427.44	223.271	75.7354	238.777
FBgn0010651	0.0781268	0.849939	3.50101	32.1822	17.7819	0.0632034	0.902532	7.27948
FBgn0010660	3.84174	2.56565	1.77409	19.1133	11.1941	8.98157	19.7383	13.6497
FBgn0010704	205.427	235.379	205.642	75.1492	70.9398	210.82	227.714	171.645
FBgn0010741	432.13	513.566	542.327	294.989	255.803	364.056	415.035	375.841
FBgn0010747	126.668	135.709	129.921	113.332	95.8478	133.875	175.053	161.832
FBgn0010750	20.2567	17.8175	16.8572	119.55	76.1966	42.2074	80.2195	71.3813
FBgn0010762	2.82447	2.25996	2.43537	6.39726	5.97875	3.24355	4.63406	3.68926
FBgn0010768	0.879072	0.437468	0.0153787	0.802837	0.624151	0.903993	0.368501	0.306519
FBgn0010770	128.213	136.603	137.001	108.757	118.407	83.8611	101.565	121.775
FBgn0010772	36.4973	35.9877	33.6576	51.1049	51.3751	41.5567	50.0713	58.6076
FBgn0010774	60.9249	68.1747	82.9793	251.513	132.164	64.9178	135.75	122.837
FBgn0010786	4.26143	1.7016	0.203661	3.17821	1.66804	6.28008	3.54332	1.6428
FBgn0010803	39.1423	22.1623	6.88222	27.3361	35.2393	50.0504	19.1281	20.57
FBgn0010808	150.912	175.071	190.544	151.758	127.76	147.55	183.873	184.706
FBgn0010812	7.48012	2.90471	2.60002	15.52	19.7815	12.7777	2.58038	9.95786
FBgn0010825	9.83875	7.91653	10.3561	13.4163	17.4006	8.33252	11.8544	13.1462
FBgn0010830	1.65921	0.702386	0.762811	3.77498	2.7847	2.37854	1.55056	1.98588
FBgn0010877	18.3122	13.5207	10.2182	8.54118	7.7524	13.3752	22.8322	11.9629
FBgn0010894	15.0018	20.7238	26.9684	32.8359	42.9061	19.5647	26.6951	33.8081
FBgn0010905	4.9418	3.26381	1.9129	1.80354	2.42342	5.24943	8.43538	3.61994
FBgn0010909	25.1182	22.4925	28.6527	23.3637	29.9208	18.0585	24.3432	27.4335
FBgn0010926	118.219	138.774	140.855	76.1933	69.4772	83.2751	98.5415	95.0832
FBgn0011016	183.546	108.636	48.2178	178.375	226.625	218.134	98.0101	116.559
FBgn0011020	7.09454	2.40145	1.88382	33.2563	36.1212	20.7274	6.65897	19.8127
FBgn0011202	7.69166	5.47584	5.48611	12.2595	12.0372	6.58266	5.30143	8.77538
FBgn0011204	62.9428	41.5534	21.841	32.0735	23.5942	87.7193	119.558	64.2596
FBgn0011205	60.9131	54.8777	39.2851	29.0924	24.972	62.7686	74.0483	35.6437
FBgn0011206	9.54702	10.5552	7.93429	6.98377	9.02736	6.21591	7.42037	9.80532
FBgn0011207	72.8541	42.1752	10.7846	35.6865	39.2203	79.3466	25.1919	20.5444
FBgn0011211	58.1549	32.6132	14.9558	33.0108	21.4688	66.0466	64.5052	23.0042
FBgn0011217	1278.13	1412.41	1471.69	752.27	768.865	1155.04	1192.02	1096.53
FBgn0011224	92.7748	94.505	95.4417	63.8935	41.3957	135.42	200.983	148.792
FBgn0011225	3.36936	2.21022	5.85979	97.9526	84.7035	6.97952	4.4528	42.2777
FBgn0011227	312.683	364.315	453.776	353.315	371.029	371.98	373.901	415.093
FBgn0011230	23.3966	15.968	10.3055	10.0061	11.3151	29.9052	28.1515	21.3969
FBgn0011232	10.1563	5.26473	4.54124	18.0018	13.9916	17.516	8.3322	8.07405
FBgn0011236	2.4955	0.915341	0.46626	13.3763	4.08303	6.21327	2.77588	3.57179
FBgn0011241	70.2603	65.7882	64.4025	53.6353	64.3075	60.5414	65.0475	70.026
FBgn0011244	0	0	0	0.0186667	0	0	0	0
FBgn0011259	2.74105	2.24186	1.46196	2.93739	4.66462	2.12933	2.18107	2.15316
FBgn0011260	106.217	158.835	181.017	150.151	176.965	100.735	126.1	150.764
FBgn0011272	416.315	421.245	500.412	3053.09	1434.1	586.969	1164.82	1282.82
FBgn0011274	3.5553	3.59485	4.65628	3.60444	3.07967	2.33678	3.38933	3.26177
FBgn0011276	0	0	0	0	0.0182984	0	0	0
FBgn0011277	0.0108455	0	0.0154001	0.123096	0.126226	0	0.0128019	0.0121563
FBgn0011278	0	0	0	0	0	0	0	0.00807905
FBgn0011279	0	0	0	0.0554665	0	0	0	0
FBgn0011280	0	0.0913088	0.140311	0	0.203918	0.279154	0.0358555	0.069002
FBgn0011282	1.9759	0.990782	1.18511	2.2811	3.82568	3.26931	1.22054	2.36559
FBgn0011283	0	0	0.208572	0.30764	0.115688	0	0.0406219	0.141009
FBgn0011284	2673.67	3395.97	4022.3	4558.33	4173.27	2458.99	3162.49	4239.65
FBgn0011286	0.00257029	0.0175077	0.0393773	0.220442	0.0756871	0.000677827	0.0151161	0.015926
FBgn0011288	0.0192483	0.0851413	0.0573731	0.074825	0.0667332	0.169935	0.153251	0.104272
FBgn0011289	51.177	47.9003	43.0649	163.805	136.069	98.4252	150.21	151.042
FBgn0011290	206.716	227.729	228.209	127.838	141.442	184.645	210.798	214.43
FBgn0011291	110.533	113.558	93.4329	55.5954	61.0944	72.2165	76.7119	76.9368
FBgn0011293	0	0	0.061617	0	0	0	0	0
FBgn0011296	4.17538	4.45672	7.23065	2.65783	0.735214	0	0	0.0996386
FBgn0011297	1.95385	1.03536	1.04869	11.2506	7.53901	1.66501	1.08674	2.6783
FBgn0011300	13.4417	7.16247	7.22942	13.811	17.7012	15.6296	8.25907	10.1179
FBgn0011305	9.7971	13.3491	14.4937	55.4801	33.0323	12.3113	29.6549	24.8188
FBgn0011327	432.444	509.854	542.047	188.225	156.863	530.183	555.855	347.776
FBgn0011335	131.761	120.623	99.5269	48.8659	66.6236	94.6117	93.4528	89.6047
FBgn0011336	21.4962	16.2064	24.3803	82.7742	75.2411	24.8109	23.684	46.4928
FBgn0011361	433.807	319.519	160.353	134.447	145.988	445.018	260.692	124.805
FBgn0011455	289.957	330.832	348.923	270.748	289.216	277.309	282.752	259.392
FBgn0011474	128.15	95.9166	50.169	86.1594	105.004	155.615	93.34	79.6123
FBgn0011476	105.11	79.2752	60.0997	66.2497	92.6573	126.022	85.27	71.6971
FBgn0011481	15.5345	17.1654	21.0556	18.6481	27.1211	18.0897	26.1676	27.0119
FBgn0011509	157.815	152.037	82.7516	33.6088	37.1005	128.083	122.751	61.4686
FBgn0011554	0	0	0	0	0.0313097	0	0	0
FBgn0011555	0.0305756	0	0	0	0	0	0	0
FBgn0011556	0.0177408	0	0	0.0896855	0	0	0	0
FBgn0011559	0	0.0303731	0.192195	0.33295	0.446439	0	0.00596875	0.159596
FBgn0011566	9.96553	4.06715	2.07085	8.74166	9.44655	21.593	4.86849	5.35442
FBgn0011569	0.0048493	0.0291661	0.0513861	0.0426247	0.0161487	0.0050076	0	0.0108414
FBgn0011570	119.464	84.4142	45.8083	86.9129	103.492	146.784	143.733	113.988
FBgn0011571	76.8993	100.103	102.785	455.514	318.75	124.147	215.757	278.24
FBgn0011573	110.638	108.296	98.1449	126.831	114.896	120.326	144.312	151.948
FBgn0011576	0.780997	1.18986	3.30793	8.12746	8.23302	0.628895	0.838103	4.43108
FBgn0011581	0	0	0.0259357	0	0	0.0189038	0	0.0330867
FBgn0011584	100.531	101.445	78.7542	40.1686	40.9586	97.1984	74.7572	56.6523
FBgn0011586	552.076	622.167	646.866	264.122	284.356	503.483	518.488	459.303
FBgn0011589	0.00995733	0.00462862	0.0246395	0.0622261	0.0444104	0.0100594	0.0312163	0.0426906
FBgn0011591	0.11903	0.0365752	0.010741	1.88109	1.54557	0.040453	0.139456	0.492344
FBgn0011592	6.35449	8.0814	12.9655	32.3383	44.5179	7.56036	10.0758	24.1568
FBgn0011596	0.234849	0.179026	0.0386037	0.016648	0.00995625	0.146474	0.112323	0.034035
FBgn0011603	0	0.00898345	0	0.249713	0.0530595	0.0186573	0	0
FBgn0011604	196.639	254.69	338.287	323.648	365.022	181.218	220.853	327.017
FBgn0011606	7.28625	2.85379	2.16289	30.3994	23.2105	11.9239	6.20394	14.7026
FBgn0011638	23.5238	8.05903	6.69993	122.599	122.558	67.9238	26.2052	63.5752
FBgn0011640	12.4909	14.8836	17.6903	104.164	41.9798	19.1778	42.819	32.9117
FBgn0011642	34.1317	41.1348	90.7704	89.5706	125.472	33.5173	38.6138	79.8821
FBgn0011648	40.3661	32.4854	24.3427	30.1756	19.7009	42.6527	75.7353	42.8719
FBgn0011653	0.05725	0.967881	1.75282	3.83809	1.19027	0.0619323	0.573504	0.543709
FBgn0011655	1.3823	0.970646	0.534913	2.32068	1.56461	2.24208	3.82538	1.54092
FBgn0011656	3.83591	1.93575	0.494651	11.2326	9.05678	2.90603	2.77124	4.7923
FBgn0011659	1.55112	0.579739	0.382495	9.81071	5.80213	2.4178	1.15698	3.70785
FBgn0011660	86.6979	58.9614	17.8014	19.6812	32.4764	60.2635	39.5767	30.2605
FBgn0011661	48.2741	25.9691	4.891	16.9109	12.1173	79.8547	77.8971	16.0192
FBgn0011666	4.08746	4.55304	10.1267	13.2217	14.8003	4.36668	4.47894	8.34905
FBgn0011669	0	0	0.56583	0	0	0	0	0
FBgn0011670	0	0	0	0	0	0.0582633	0.0821195	0
FBgn0011672	25.1563	11.4141	5.30807	27.4256	37.2725	40.5916	14.4537	19.342
FBgn0011674	0.113644	0.0590644	0.135565	1.5022	1.25326	0.173362	0.122655	0.519513
FBgn0011676	9.78272e-31	0.00412329	0.0051866	0.0346444	0.0150563	1.49888e-40	2.59048e-36	0.0117697
FBgn0011692	114.719	89.3871	57.3996	104.07	125.252	122.078	119.335	93.6028
FBgn0011693	0.0927723	0.292243	0.727706	1.09089	1.45244	0.133715	0.152578	0.765451
FBgn0011694	0.075262	0	0.136511	0	0	0	0	0
FBgn0011695	0.0946526	0.397178	1.834	2.19786	2.4006	0.0791187	0.167744	1.07195
FBgn0011701	0.0661007	0.0518564	0.0554467	0.203474	0.0870849	0.0227245	0.0675478	0.0668115
FBgn0011703	389.574	213.892	44.7377	67.1679	100.038	436.008	210.776	102.93
FBgn0011704	133.359	76.9323	220.559	882.059	1235.47	277.383	88.4882	621.711
FBgn0011705	145.729	113.451	44.9111	7.12857	6.93369	176.797	128.769	65.4493
FBgn0011706	0.597178	7.89601	15.9812	48.4449	52.2315	0.878459	6.93783	37.116
FBgn0011708	110.897	81.2583	37.3074	36.4171	38.7809	103.827	67.3619	28.8492
FBgn0011710	100.304	102.529	149.98	383.298	353.204	131.526	224.753	301.542
FBgn0011715	37.5835	34.2415	39.1245	198.952	104.802	74.3091	148.332	143.388
FBgn0011722	0	0	0.0167565	0.390157	0.0560208	0.00157171	0.0023496	0.0102686
FBgn0011723	0.0110309	0.568875	1.54126	3.90217	1.86228	0.0100669	0.317386	0.740826
FBgn0011725	17.0617	9.5001	4.12434	43.1005	40.7649	59.0584	43.549	32.6104
FBgn0011726	3848.68	4287.49	5766.73	3635.99	4374.82	3223	3543.14	4193.45
FBgn0011737	19.766	13.8865	10.0174	24.1108	18.615	36.1996	57.0079	36.1994
FBgn0011739	2.50792	1.26005	1.27548	5.51939	6.27447	3.46058	2.10959	4.10466
FBgn0011740	13.0628	7.57634	1.12782	7.11855	7.18587	15.956	10.8921	4.36186
FBgn0011741	57.6209	59.7841	69.8208	96.7828	84.1295	67.0496	88.3381	97.0628
FBgn0011742	283.13	213.563	86.2661	83.4138	101.754	233.92	180.632	85.8192
FBgn0011743	0.0477713	0.433293	1.49187	2.99988	1.9586	0	0.0373242	1.08418
FBgn0011745	41.8025	21.6737	10.3507	49.7182	54.9538	73.3047	51.6452	35.6873
FBgn0011746	0.0413344	0.060104	0.326856	7.15299	7.20205	0	0.0542006	3.82726
FBgn0011747	135.998	150.643	161.508	60.2103	58.4061	133.532	138.411	101.674
FBgn0011754	32.9046	15.1977	9.49682	30.3852	25.8762	49.4867	12.9576	18.0466
FBgn0011758	0	0	0.0169481	0.078303	0.150477	0	0	0.0433371
FBgn0011760	990.973	1167.97	1244.87	574.991	518.529	827.153	906.183	829.398
FBgn0011761	3028.26	908.784	48.5159	24.689	36.3443	5789.04	1212.83	677.481
FBgn0011762	74.388	61.5072	53.983	50.698	62.1489	72.3563	56.718	50.2255
FBgn0011763	199.453	166.235	138.121	209.202	246.659	227.272	243.428	197.832
FBgn0011764	158.129	200.804	238.328	181.834	207.822	155.186	176.016	197.725
FBgn0011766	10.7343	8.67029	16.2269	29.8942	24.6075	9.47384	11.1149	14.5687
FBgn0011768	19.6074	11.7242	4.85313	10.7516	3.63569	26.9659	21.0715	10.324
FBgn0011769	29.2818	22.8834	9.13064	5.43945	4.38087	28.1913	17.1745	5.52198
FBgn0011770	246.954	253.797	186.762	73.186	43.3345	215.892	201.117	89.0816
FBgn0011771	9.06395	7.87538	20.8849	43.0945	53.4506	16.3305	5.43586	29.5128
FBgn0011774	49.186	24.7216	10.0603	20.5173	23.4926	63.6217	16.4431	15.8176
FBgn0011785	3.11021	2.42822	2.31693	12.7913	4.98691	4.56328	10.2521	6.64116
FBgn0011787	147.96	108.704	44.891	98.0519	92.7818	207.174	143.414	68.0446
FBgn0011802	62.0676	42.005	13.5038	15.8695	18.6815	59.9835	31.1936	14.1224
FBgn0011812	0.048686	0.0787815	0	0.148419	0.0834055	0	0	0.113559
FBgn0011817	49.2245	54.6938	65.334	152.039	128.011	80.8334	133.135	129.675
FBgn0011818	18.2776	11.7676	11.0918	16.4039	18.912	14.8885	11.5832	9.96922
FBgn0011822	0.0229152	0	0.0892756	0.169272	0.402815	0	0.0235523	0.0404095
FBgn0011823	205.405	110.924	45.2531	189.424	156.192	454.936	408.219	154.695
FBgn0011824	130.816	155.534	181.262	270.659	277.562	106.943	156.22	237.127
FBgn0011826	4.84203	2.34654	0.283351	0.233436	0.270935	5.49457	4.26281	1.23091
FBgn0011828	0.00270889	0.0037774	0.0210315	1.11538	0.540861	0.00708568	0.00961535	0.133404
FBgn0011829	6.15372	5.41239	4.7941	5.42592	8.58118	6.18101	5.93903	6.98468
FBgn0011834	0	0.0302005	0	0.0478683	0.126554	0	0	0.0424042
FBgn0011836	53.8408	59.8596	54.9258	28.9037	31.3433	49.5474	57.8927	52.7101
FBgn0011837	68.6899	58.1786	32.2359	28.9917	38.1161	97.5721	116.233	78.2312
FBgn0011844	289.616	0	0	0	0	0	0	0
FBgn0011853	279.563	0	0	0	0	0	0	0
FBgn0011889	0	0	0	0	0	853.16	0	0
FBgn0011890	0	0	437.691	0	0	0	0	0
FBgn0011892	259.093	0	0	0	0	0	0	0
FBgn0011894	0	0	0	0	0	718.543	0	0
FBgn0011987	222.913	0	0	0	0	0	0	0
FBgn0012034	9.26507	3.84673	0.902111	4.59419	3.55697	12.7998	11.1714	2.73835
FBgn0012036	20.3919	6.60435	1.6209	4.23541	2.73089	70.1752	36.9104	10.6078
FBgn0012037	1.37501	6.38221	25.5764	141.286	176.394	0.350418	6.44408	95.2725
FBgn0012042	0	0	0	0	0	0	0	0.0264042
FBgn0012051	20.8506	26.0314	41.3325	54.0596	72.8899	18.2638	22.1634	50.1686
FBgn0012058	14.1882	7.2755	3.52694	28.7517	19.2618	22.5532	20.3737	12.8698
FBgn0012344	0.0104497	0.053224	0.0538471	0.186842	0.18934	0.0113299	0.0153276	0.109038
FBgn0013263	17.5755	14.8644	10.7296	85.4916	54.6587	35.8441	70.4994	58.038
FBgn0013269	1125.61	1227.83	1274.72	982.583	1000.99	943.447	1013.29	1134.9
FBgn0013272	2.95603	21.5741	109.21	286.906	434.158	0.517099	9.35789	206.374
FBgn0013275	0.0120426	0.0170496	0.0173352	0.115817	0.0403483	0.0233953	0.0072209	0
FBgn0013276	0.0660746	0.0098797	0.0107476	0.2318	0.132183	0.0433169	0.0337193	0.0900227
FBgn0013277	0	0	0	0.00859195	0	0.0262822	0.00692775	0
FBgn0013278	0.016827	0	0.0195655	0.199486	0.0469548	0.0101879	0.0065938	0.0553968
FBgn0013279	0.0180274	0.00850925	0	0.0601936	0.0409924	0.0199759	0.019135	0.00682255
FBgn0013303	282.062	255.526	206.003	62.9134	89.2934	227.57	243.779	189.236
FBgn0013305	93.6298	95.3924	73.694	74.2285	96.4072	88.2866	89.5914	91.5042
FBgn0013307	0.012461	0	0	0.12202	0.061405	0	0.0145644	0
FBgn0013323	0.0322554	0.0258739	0.0458597	0.63618	1.24008	0.0363203	0	0.458621
FBgn0013325	2485.62	3283.83	3730.99	3996.39	3647.01	2435.36	2844.5	3847.47
FBgn0013334	1.6818	1.76487	2.24946	4.97834	5.22335	1.87692	3.52318	3.90502
FBgn0013342	0.0185274	0.0371971	0.217874	1.54246	0.847205	0.0916421	0.0688218	0.593892
FBgn0013343	32.5852	36.169	30.1474	10.5307	10.1834	35.1494	34.9668	23.2042
FBgn0013347	443.468	550.75	694.073	559.827	605.09	394.131	399.882	521.736
FBgn0013348	0.0151324	0.0667958	0.0298954	0.0888033	0.139335	0.18827	0.190186	0.350205
FBgn0013432	138.858	150.599	153.657	79.1224	82.6068	135.409	125.166	113.32
FBgn0013433	0.00975823	0	0.0234333	0.390995	0.452599	0	0.0320268	0.210602
FBgn0013435	33.7723	35.1655	29.7935	28.0266	32.7979	34.5321	30.8361	21.215
FBgn0013442	0.0362111	0.144509	0.724801	1.15537	0.961465	0	0.0582206	0.355303
FBgn0013467	0.00786517	0	0.0246058	0.0253454	0.0224723	0.011244	0	0.0141035
FBgn0013469	0	0	0.0461971	0.927565	1.03999	0.00288412	0.0732264	0.165381
FBgn0013531	33.3925	21.5728	14.5444	34.7223	49.4963	38.0911	14.2488	30.2857
FBgn0013548	2.86649	1.84123	0.692831	3.44942	1.52497	5.39633	3.50931	1.33357
FBgn0013563	33.5562	23.1846	10.0031	9.643	11.481	26.3352	16.7775	10.8983
FBgn0013576	98.4095	43.5547	12.8543	26.7954	28.3431	78.3445	33.2101	21.8952
FBgn0013672	2746.59	3894.3	5791.98	3539.8	4170.33	1939.38	2449.2	2944.09
FBgn0013673	71.2332	121.195	139.185	135.665	139.761	65.7327	71.4901	89.4527
FBgn0013674	3323.71	5621.11	7121.73	5759.34	6453.77	2878.26	3494.09	4930.35
FBgn0013675	3768.68	5528.64	7810.91	5941.02	6737.13	4103.08	4723.27	7078
FBgn0013676	4735.83	8601.49	10601.9	8089.98	9764.52	5733.87	6402.51	8961.53
FBgn0013678	2059.23	3300.16	4032.82	3255.03	3711.17	1426.25	1911.74	2503.28
FBgn0013679	607.484	904.698	1192.41	995.533	982.977	502.724	556.732	598.997
FBgn0013680	39.2317	64.5988	78.7327	69.0061	61.4305	48.271	44.1973	55.4217
FBgn0013681	993.394	1232.79	1633.24	1110.2	1500.77	1249.18	982.103	1249.08
FBgn0013683	64.4004	108.956	135.096	138.423	127.521	47.4803	53.676	63.3533
FBgn0013684	475.157	735.558	957.337	727.167	705.444	444.146	511.048	499.346
FBgn0013685	22.9659	36.8201	43.0829	41.8428	33.3919	34.6995	23.7028	32.8865
FBgn0013686	38677.7	47903.4	67711.6	55188.6	56281.8	29942.1	34322.9	50489
FBgn0013688	70.5424	49.6097	36.8565	25.2367	45.1237	61.0549	28.4815	38.106
FBgn0013689	0	0	0	0	0	0	362.917	0
FBgn0013694	0	0	1089.7	759.765	0	0	0	0
FBgn0013697	0	0	0	0	0	1058.66	0	414.19
FBgn0013710	0	0	0	0	0	0	0	700.705
FBgn0013717	14.3392	12.4769	10.2375	26.3642	12.7501	19.1452	36.6696	20.7937
FBgn0013718	134.479	115.45	86.5562	48.8852	58.0717	126.432	150.071	112.612
FBgn0013720	42.9868	44.5181	46.8601	103.39	95.6205	61.6585	85.9462	71.3548
FBgn0013725	0.268175	2.85789	5.14687	39.7137	34.6236	0.191564	3.05463	15.2622
FBgn0013726	31.6816	28.9206	43.3751	59.5607	38.6875	31.8096	53.6287	42.9209
FBgn0013732	59.1762	43.8507	26.9057	13.1696	14.6466	83.9652	103.47	62.2306
FBgn0013733	1.7106	1.24169	0.748428	5.48515	5.35907	2.39612	3.84464	4.06845
FBgn0013746	250.796	282.757	354.202	173.483	174.895	217.312	230.551	221.262
FBgn0013749	760.285	769.156	812.75	227.876	215.196	655.67	714.871	515.701
FBgn0013750	357.883	341.925	241.099	93.9855	122.121	296.411	301.598	229.702
FBgn0013751	0.041985	0.0116626	0.0894589	3.13468	3.56526	0	0.0699157	1.35566
FBgn0013753	125.203	114.612	92.8773	106.014	126.294	124.797	153.881	111.727
FBgn0013755	51.1157	184.776	94.6809	21.2815	6.71437	29.3228	69.6688	5.79751
FBgn0013756	5.11643	5.70753	5.24632	12.9674	6.07569	7.28624	15.8209	7.8602
FBgn0013759	5.17995	2.2739	1.04878	4.1868	5.46638	5.33694	4.42656	4.34869
FBgn0013762	12.8	8.51314	8.32033	32.8032	34.0125	24.9063	19.199	25.6021
FBgn0013763	228.656	294.672	347.884	426.228	350.961	373.866	522	542.374
FBgn0013764	5.32298	5.86327	4.50528	7.52353	4.69632	7.86816	14.4637	8.47781
FBgn0013765	63.2628	57.6758	47.7303	63.1204	67.1235	71.483	66.1172	69.6193
FBgn0013767	0.139256	2.30029	3.94772	6.10272	6.77839	0.143711	0.271856	4.33795
FBgn0013770	192.389	130.432	81.166	222.424	184.053	370.897	413.692	127.975
FBgn0013771	2.45688	0.813582	0.218623	0.13352	0.301773	0.935299	0.183921	0.0665159
FBgn0013772	0.0421683	0.111173	0.5194	4.59252	4.22884	0.0066907	0.257757	0.492376
FBgn0013773	93.6578	78.0953	30.912	5.58701	4.43385	81.9254	72.0076	19.7397
FBgn0013799	8.55127	5.49836	2.82161	13.0762	7.02765	17.337	31.3461	11.3208
FBgn0013809	0	0.0035699	0.0101403	0.0243712	0.00555359	0.00113989	0.00561845	0
FBgn0013810	0.223076	0.122171	0.100496	0.11512	0.125629	0.399678	0.279062	0.201467
FBgn0013811	0	0.00339076	0.00555025	0.075758	0.0355907	0.00116221	0.0039985	0.0398302
FBgn0013812	0	0	0.00177286	0.0372556	0.033695	0	0	0.00409365
FBgn0013813	0.00429872	0.00635179	0	0.00794599	0.00430589	0.00571574	0.00435583	0.00347149
FBgn0013949	0	0.0199481	0.142443	1.34937	0.985102	0.0107064	0	0.217675
FBgn0013953	0.121092	0.238502	1.08267	30.8772	27.3053	0.0372469	0.655753	9.80709
FBgn0013954	1919.5	2277.43	2775.76	2224.28	2187.88	1755.75	1863.81	2276.99
FBgn0013972	0	0	0	0.018146	0.0101268	0	0	0
FBgn0013973	0	0	0	0.0143433	0	0	0	0.00547225
FBgn0013981	1480.42	1751.25	2298.07	2105.77	2294.83	1454.38	1504.56	2392.28
FBgn0013983	10.2907	7.4547	10.5396	19.5413	17.6547	10.9961	2.55273	9.37088
FBgn0013984	3.93053	3.85241	1.77232	1.95992	2.20472	5.48163	4.34295	2.0891
FBgn0013987	149.625	146.87	93.8417	62.9057	59.5112	152.925	187.892	100.172
FBgn0013988	0.00636876	0.0185496	0.0174971	0.481926	0.289213	0.00593746	0.0051386	0.105446
FBgn0013995	6.27847	1.89748	0.11083	0.0821614	0.142886	5.44181	1.84544	0.868304
FBgn0013997	13.8351	10.8283	5.67033	15.7482	21.4846	10.5906	4.81371	10.0589
FBgn0013998	2.24484	1.23641	1.59658	21.2462	10.6584	3.88515	5.43054	5.89684
FBgn0014000	0	0	0.120071	1.04987	2.34053	0	0.0446038	0.829732
FBgn0014001	24.7509	20.172	17.5831	27.0511	16.3772	28.6385	50.794	32.8444
FBgn0014002	122.097	99.9856	132.925	400.311	197.097	128.257	222.855	208.881
FBgn0014006	8.13076	3.95968	2.35893	12.3006	10.5415	13.4481	8.15137	6.75657
FBgn0014007	67.1832	64.761	39.252	27.69	39.3745	73.5682	61.4449	46.0178
FBgn0014009	124.313	160.311	199.519	146.286	134.306	111.26	131.547	150.417
FBgn0014010	229.631	210.631	126.332	63.0551	75.179	215.409	194.538	100.428
FBgn0014011	47.4697	49.2288	59.5566	70.0778	85.1895	38.6448	44.1217	55.7154
FBgn0014018	28.4705	17.7089	7.44503	9.87462	10.9804	27.2233	11.4222	7.41099
FBgn0014019	0.0114083	0.0318476	0.124751	0.108212	0.13515	0.03269	0.0358282	0
FBgn0014020	541.007	620.178	733.553	492.253	546.912	415.948	480.63	514.192
FBgn0014022	76.1535	85.0973	96.0452	57.1369	65.8581	56.3415	67.0536	74.7989
FBgn0014023	22.6259	13.311	27.5439	42.8912	37.3253	46.0229	11.8227	23.0726
FBgn0014024	6.53983	2.3684	0.715618	13.569	12.2074	12.0211	4.79762	6.85726
FBgn0014026	481.87	455.87	429.197	2567.98	1304.58	754.871	1432.7	1154.42
FBgn0014028	11.3864	10.0988	6.85159	13.0686	6.94251	16.4659	26.789	12.2867
FBgn0014029	154.496	172.561	202.969	251.585	204.23	147.782	197.716	214.877
FBgn0014031	0.129479	0.0612435	0.12359	0.744885	0.293631	0.347722	0.348872	0.193361
FBgn0014032	89.3608	82.6792	66.3037	24.8117	18.3595	79.5641	77.2899	46.7379
FBgn0014033	0.0439339	0.287243	1.28097	4.94893	7.81457	0.00577223	0.20559	2.11817
FBgn0014037	25.8422	17.7884	17.0009	33.7452	26.5607	43.3621	66.5443	31.6298
FBgn0014073	0.0027055	0	0	0.0344787	0.00450602	0	0.0177505	0.00296649
FBgn0014075	63.8432	61.4762	34.6446	29.4495	39.4725	62.6971	50.8471	30.2721
FBgn0014076	0	0	0	0	0	0	0	0.0967035
FBgn0014092	96.9408	106.892	124.308	69.6973	58.3439	86.5661	87.7723	78.9994
FBgn0014127	96.4644	77.7188	60.1471	98.4929	125.561	100.648	83.1656	96.9008
FBgn0014133	13.8795	7.54117	2.4375	6.12394	4.92852	15.8317	18.6803	5.6154
FBgn0014135	0.0290443	0.0054296	0.283936	7.00776	7.83838	0.0214575	0.146709	3.6841
FBgn0014141	6.20837	3.43215	1.45969	2.55615	2.40857	6.0126	5.46633	2.80844
FBgn0014143	0.0188191	0.353395	1.03602	1.77523	1.23052	0.016269	0.231758	0.565343
FBgn0014163	185.331	282.519	599.799	1097.86	1383.01	209.216	317.092	862.904
FBgn0014179	0.12237	0.72442	7.322	28.1288	34.519	0.0493972	0.95051	13.6587
FBgn0014184	201.967	216.448	261.432	623.994	545.962	261.433	382.189	493.646
FBgn0014189	487.194	529.834	695.881	1099.03	985.048	491.334	706.23	920.253
FBgn0014269	78.0794	82.6275	68.9496	138.125	139.838	110.243	148.918	151.299
FBgn0014340	9.35473	7.62564	5.85661	4.01746	3.21575	8.91821	13.5021	7.83122
FBgn0014342	3.2475	4.81529	8.11694	19.547	26.1608	1.69232	2.59588	10.2479
FBgn0014343	0.0332097	0.0172221	0.169227	2.56542	3.41046	0.0145213	0.027775	1.7809
FBgn0014366	42.1776	40.144	49.6549	150.026	112.442	68.5811	105.844	114.683
FBgn0014368	0.0686437	0.161405	0.28501	0.641526	1.06041	0.269062	0.193948	0.86168
FBgn0014380	0.513701	1.51269	9.35201	22.5818	28.964	0.462836	1.6396	10.9118
FBgn0014388	0.0357676	0.132915	1.24905	5.40592	7.80051	0.0140463	0.213726	3.44226
FBgn0014391	207.402	221.685	281.224	172.529	150.227	187.861	189.145	149.258
FBgn0014395	4.8675	6.02051	6.59175	6.44602	6.30501	4.05304	4.39595	7.0798
FBgn0014396	0	0	0.010503	0.008124	0.00923791	0	0.0220951	0
FBgn0014411	35.6729	30.8614	17.899	30.2527	26.705	72.7989	115.909	83.9476
FBgn0014417	61.9757	28.9897	5.5323	7.07755	5.686	34.6603	16.0516	4.3669
FBgn0014427	39.0214	19.4349	3.13265	3.12502	2.02531	57.5926	21.5422	5.84041
FBgn0014454	0.0764355	0	0	0.0288238	0	0	0	0
FBgn0014455	12.0315	4.34973	0.947226	9.98781	5.96933	24.2647	13.0275	7.30846
FBgn0014464	0.0309724	0.0659975	0.0953984	0	0.0260827	0.0337567	0.277055	0.0287915
FBgn0014465	0.0369915	0.0794603	0.0185333	0.0139527	0	0.0399026	0.126979	0.0118178
FBgn0014466	0.0277348	0	0.024856	0.0721175	0.142706	0.04665	0.050241	0.0675039
FBgn0014467	7.65871	4.11071	3.23339	26.5373	22.0005	9.86139	7.05424	11.9368
FBgn0014469	69.7029	56.584	21.4281	8.14655	8.58126	66.4847	44.1793	13.6566
FBgn0014848	0	0	0	0.066391	0.175341	0	0	0
FBgn0014857	96.2987	108.526	178.308	959.689	791.719	196.773	336.006	709.659
FBgn0014859	0.0323212	0.121245	0.265044	0.320248	0.285544	0.0456919	0.0537079	0.181776
FBgn0014861	49.2225	23.835	12.9127	143.262	136.322	74.4653	56.7866	92.0779
FBgn0014863	0	0.0991335	0.521208	0.470288	0.25481	0.017709	0.124823	0.129122
FBgn0014868	17.0596	16.7444	18.2488	73.4455	32.7873	14.3931	23.3707	20.6162
FBgn0014869	31.2068	14.1957	2.51726	1.68065	1.15003	48.5388	34.4843	6.49781
FBgn0014870	2.64367	3.19794	6.2877	12.9579	16.776	2.49451	5.58843	9.49936
FBgn0014877	96.2578	50.2444	33.2951	39.679	42.2377	128.901	29.3466	25.6831
FBgn0014879	880.691	1047.96	1403.24	1082.06	1182.43	714.452	789.269	1128.36
FBgn0014903	0.251656	0.270082	1.23741	6.91545	7.245	0.143589	0.332807	2.83425
FBgn0014906	77.8719	52.8543	17.6657	24.6832	26.1525	92.8737	57.5307	21.1693
FBgn0014930	29.6518	21.5587	13.4482	24.1062	29.1919	32.0367	16.6532	18.1097
FBgn0014931	40.1097	38.1564	31.9078	5.8654	7.25866	39.4028	39.931	27.5664
FBgn0014949	0.540465	1.16883	0.984121	5.57015	6.96859	0.32766	0.362825	3.40836
FBgn0015000	15.1331	7.33383	4.10992	24.191	24.649	25.4028	7.38656	13.9192
FBgn0015001	0.0202414	0	0.104652	0.256133	0.17624	0.0511317	0.0250478	0.211538
FBgn0015008	0	0	0.0395772	0	0.0535545	0	0.00949325	0
FBgn0015010	0	0.0783695	0	0.0374928	0	0	0	0
FBgn0015011	0.0586275	0.0389355	0.192931	6.33695	12.8299	0.0134063	0.246599	5.01991
FBgn0015019	19.3476	12.374	3.54892	11.2795	6.7137	26.1292	23.656	6.02292
FBgn0015024	419.821	529.077	624.994	321.857	320.212	360.009	403.739	406.488
FBgn0015025	14.0616	11.2993	12.4023	13.8301	14.3572	19.9047	11.1275	9.83761
FBgn0015031	757.495	923.563	1144.75	1058.85	1086.61	723.549	775.725	905.284
FBgn0015032	0.0075739	0	0	0.03139	0.0248813	0	0	0.0219372
FBgn0015033	0.00923857	0	0	0.0142065	0	0.0571466	0.2205	0.235658
FBgn0015034	0	0.0119455	0.0121494	0.138155	0.0570455	0.0124105	0.0167588	0.0155603
FBgn0015035	0	0	0	0.0243246	0	0	0.0162283	0.0301408
FBgn0015036	2.00123	1.92396	1.90673	3.70125	3.52599	1.75697	1.95888	2.40567
FBgn0015037	0	0.0125552	0.120922	0.301613	0.329767	0	0.0212493	0.406509
FBgn0015039	0.0182917	0	0.0447512	0	0.0307823	0	0.420604	0
FBgn0015040	0.0506694	0.0795726	0.0395786	0.287517	0.114899	0.0529387	0.091634	0.0542849
FBgn0015075	4.02193	2.31966	2.03733	6.64318	5.74041	4.04506	4.11606	3.81712
FBgn0015129	0	0	0	0	0.00474701	0	0	0.00528835
FBgn0015218	685.903	439.965	93.1575	131.495	167.397	809.622	310.12	173.175
FBgn0015221	589.132	776.948	842.822	725.272	692.772	470.486	653.919	632.658
FBgn0015222	363.203	399.06	445.821	640.057	551.206	393.917	595.603	586.49
FBgn0015229	128.43	78.3595	4.38875	24.0273	33.5828	132.412	34.6512	19.2813
FBgn0015230	0	0	0	0.142628	0.103244	0	0.0172112	0.0971549
FBgn0015239	12.0122	4.33513	0.749694	4.86168	2.37579	17.2738	9.10633	2.45531
FBgn0015240	2.34876	0.660602	0.584089	2.48747	1.36732	3.6658	2.03716	1.67199
FBgn0015245	7.06649	2.72981	0.324681	3.05236	1.92642	11.9926	7.1261	2.17128
FBgn0015247	9.07817	5.55055	3.47857	7.66989	4.82447	8.02453	11.0955	5.52207
FBgn0015268	401.176	238.68	135.317	213.978	236.597	555.352	269.363	210.756
FBgn0015269	15.4939	11.7999	7.26942	4.52544	5.02145	14.4774	11.1573	7.57946
FBgn0015270	36.6236	15.6375	10.2628	51.8825	70.1719	67.8682	12.5648	49.7167
FBgn0015271	51.9056	37.2859	31.9116	77.8268	97.6628	61.6384	29.265	60.808
FBgn0015277	0.131756	0.0814696	0.218998	2.04617	1.26686	0.159389	0.217949	0.604603
FBgn0015278	25.4666	18.9156	12.4008	15.7874	15.2236	27.9198	33.6632	22.4313
FBgn0015279	35.2533	20.8718	7.18725	36.2416	48.4567	40.626	24.7556	27.5154
FBgn0015282	114.261	68.7698	53.6741	152.056	147.381	209.009	148.661	111.751
FBgn0015283	48.1257	24.8041	11.9983	103.652	86.8582	125.247	78.8377	49.7891
FBgn0015286	157.695	93.9322	25.2573	75.1539	104.86	174.361	51.8548	60.8426
FBgn0015288	179.747	173.692	205.476	378.952	250.869	137.377	228.935	224.459
FBgn0015295	6.5998	2.90021	0.977283	7.88743	4.82299	7.34416	4.22403	3.21245
FBgn0015296	23.6331	12.3587	10.5469	71.7635	78.9162	38.6579	15.1163	41.2998
FBgn0015298	111.402	115.227	107.892	58.0023	62.8493	122.461	123.352	88.239
FBgn0015299	154.642	73.5281	49.593	108.415	185.04	203.075	54.5778	88.9417
FBgn0015300	0	0	0	0.0288662	0.130743	0	0	0
FBgn0015316	0.107217	0.18726	0.331013	4.85646	4.44975	0.0592733	0.240668	1.67572
FBgn0015320	34.6768	35.4896	41.6645	97.8734	41.8925	39.4388	79.4424	60.4573
FBgn0015321	448.095	414.969	330.93	142.43	96.1093	471.816	541.191	348.432
FBgn0015323	0	0	0	0.062035	0.0159744	0	0	0
FBgn0015324	456.451	487.169	419.993	165.427	156.249	406.346	408.325	353.337
FBgn0015331	41.27	44.9816	43.9175	34.0425	31.2482	34.6539	40.5695	38.6566
FBgn0015336	0	0	0	0.0520343	0.0272557	0	0	0.00461609
FBgn0015338	129.292	107.722	63.7694	85.7606	111.019	139.933	80.7995	78.7914
FBgn0015351	9.99526	7.0324	9.5052	18.496	23.0817	12.6054	5.19183	11.69
FBgn0015359	48.6799	37.6841	21.905	13.6095	7.0339	91.5958	108.309	31.7024
FBgn0015360	21.0615	14.1045	7.69653	10.3957	7.23295	19.7174	25.8444	11.9094
FBgn0015371	15.0009	9.16181	10.2419	19.2214	24.0032	13.4456	8.76469	13.1532
FBgn0015372	32.2681	24.8284	18.4191	17.9516	11.409	46.9486	60.6206	19.9611
FBgn0015374	122.313	146.536	167.076	120.168	114.153	112.746	129.41	150.472
FBgn0015376	6.96837	2.75152	1.68435	19.6651	26.1522	16.3624	4.11534	15.8628
FBgn0015379	35.9123	36.675	40.0844	118.745	89.2579	57.0182	73.6783	76.1385
FBgn0015380	0.0828075	0.338766	2.05129	24.9137	24.6373	0.0145966	1.00265	9.66637
FBgn0015381	0	0	0	0.0128469	0	0	0	0
FBgn0015391	105.535	94.5593	79.4254	66.9034	82.6139	123.695	150.087	144.076
FBgn0015393	86.2888	34.5849	62.5637	291.659	390.071	275.05	80.7812	212.594
FBgn0015396	104.093	89.0221	129.78	124.737	123.688	124	53.9986	65.4696
FBgn0015399	0.0212817	0.0449864	0.180479	0.288446	0.354813	0.0285231	0.188629	0.198244
FBgn0015400	0	0.00452766	0.0098419	0.252467	0.352949	0	0.0175876	0.128657
FBgn0015402	4.64036	2.59543	2.47352	4.83397	3.33606	5.40212	7.57296	3.76233
FBgn0015477	45.0886	46.0436	28.8149	12.7792	13.9762	42.4882	46.895	35.5977
FBgn0015509	353.011	334.252	304.487	198.762	169.581	375.217	465.551	376.959
FBgn0015513	16.5655	10.7361	19.9425	42.9132	48.059	19.5765	5.55534	24.9968
FBgn0015519	0	0	0	0	0	0	0.0120281	0
FBgn0015520	119.418	109.118	81.7567	29.466	30.2428	99.576	111.849	51.1275
FBgn0015521	2376.62	3175.76	3973.7	3539.41	3334.36	2007.79	2371.74	3316.89
FBgn0015522	104.82	59.803	1.84889	0.524613	0.457388	96.0988	33.0611	6.17823
FBgn0015524	0.0242336	0.0543394	0.23286	3.54143	5.02893	0.0112738	0.0555746	2.08778
FBgn0015527	6.41181	6.76433	7.22482	37.6157	15.9296	8.80968	17.5021	17.6026
FBgn0015541	0	0.031504	0.0818534	0.488482	0.478947	0.0149734	0.0499489	0.13671
FBgn0015542	11.4058	9.6547	10.5183	27.0991	18.1613	21.9868	23.941	22.5473
FBgn0015543	0	507.205	0	0	0	0	0	0
FBgn0015544	103.767	72.1307	13.3575	27.4668	40.271	94.2124	50.8627	25.2405
FBgn0015546	57.3494	40.5302	20.3518	48.9197	58.2169	65.8887	42.9494	36.7411
FBgn0015550	0.020812	0.0800327	0.362991	6.6126	5.35425	0	0.42559	0.726087
FBgn0015553	75.0702	37.5379	6.69622	19.6787	25.4553	90.7611	30.553	25.3392
FBgn0015558	0.170526	0.477718	1.89464	6.04877	7.3418	0.0988134	0.262738	3.85727
FBgn0015561	0	0	0.0284402	0.802119	0.862531	0	0.0105892	0.401362
FBgn0015562	83.9704	68.0102	27.974	21.1417	21.859	80.2065	46.8554	23.8124
FBgn0015565	40.8727	11.1497	0.938384	3.24937	3.08855	115.417	22.7006	9.70602
FBgn0015568	4.2557	2.56742	2.01329	2.27441	0.672014	2.79361	4.64768	2.72194
FBgn0015569	18.1868	6.80717	0.790713	1.38685	1.52696	8.69726	1.16593	0.646223
FBgn0015570	0.0754833	0.801659	1.69598	1.64601	0.985811	0.0905911	0.288706	0.62081
FBgn0015571	6.52364	2.91326	0.726209	0.700407	0.326443	10.4282	5.13673	1.42837
FBgn0015572	0.0168309	0.0397353	0.0941439	0.207954	0.0578531	0.118223	0.0845546	0.126457
FBgn0015574	0.0077677	0.213051	0.613787	1.40556	0.582474	0	0.373069	0.791944
FBgn0015575	0	0.0558428	0.147358	0.425279	0.242376	0	0.12089	0.0163972
FBgn0015576	0.00545707	0.0087969	0.0232164	0.0229217	0	0	0	0
FBgn0015577	0.0434122	0.0871266	0.479445	5.9969	9.28125	0.0308474	0.0157157	1.76933
FBgn0015582	9.8686	3.31488	2.0358	4.87459	4.57103	21.0232	9.49764	4.06048
FBgn0015583	0	0	0	0.0341436	0	0	0	0
FBgn0015584	0	0	0	0	0.0838305	0	0	0
FBgn0015585	0	0	0	0.079068	0.104313	0	0	0
FBgn0015586	0.0132514	0.119361	0.172321	3.69944	5.26443	0	0	0
FBgn0015589	3.14552	1.39363	0.364554	1.02654	0.613084	3.60212	3.79215	0.950861
FBgn0015591	0.0322048	0.283558	0.866125	0.704474	0.750269	0.151258	0.339373	0.3011
FBgn0015600	14.8759	9.37026	10.9116	44.2002	19.4284	16.4119	14.5188	13.824
FBgn0015602	289.573	297.531	259.082	177.704	221.605	266.757	276.74	264.082
FBgn0015609	0.241403	0.102351	0.603182	9.67084	15.8881	0.181041	0.256858	7.87901
FBgn0015614	334.747	223.592	67.8735	14.9352	12.1724	336.235	194.543	51.372
FBgn0015615	54.9444	26.2663	15.3911	51.1298	65.6814	71.1479	20.9023	40.4217
FBgn0015618	10.1994	9.44099	24.988	48.0922	55.4194	17.0267	5.7789	31.4862
FBgn0015621	6.65808	3.5667	3.02707	26.7663	11.001	9.61801	9.66627	7.0021
FBgn0015622	19.8213	10.182	7.27663	75.8946	60.2086	26.9024	23.6147	33.4346
FBgn0015623	85.4783	65.5407	48.0352	57.8889	39.0302	78.3029	129.358	81.6262
FBgn0015625	52.0473	48.655	57.8877	199.326	93.6704	55.944	105.624	93.3475
FBgn0015663	1.19646	1.28628	0.874792	0.355857	0.264782	0.723088	0.757096	0.580791
FBgn0015664	148.97	178.174	196.336	128.518	129.647	144.667	183.384	163.627
FBgn0015714	2.26317	1.8614	0.272135	0.197943	0.230969	6.63298	3.58362	0.844544
FBgn0015721	0.16458	0.516945	3.117	17.898	23.6529	0.0995147	0.404929	9.32406
FBgn0015737	29.3052	21.1947	17.4916	21.7187	16.5443	28.1449	39.2259	21.74
FBgn0015754	271.867	241.852	149.158	83.5677	98.5773	269.763	263.337	159.808
FBgn0015756	3528.18	4450.07	5261.33	3956.68	4313.11	3208.53	3546.26	4698.89
FBgn0015765	51.9258	31.6672	4.85717	1.71049	1.66498	49.1942	20.095	6.22302
FBgn0015766	0.00564543	0	0.0273718	0.155951	0.0366911	0.0080483	0	0.00621435
FBgn0015772	24.2612	13.7767	16.3601	33.948	30.4456	31.8877	20.7782	20.3142
FBgn0015773	0.0305934	0.474428	2.45191	9.50548	6.82066	0.0104302	0.242683	2.83579
FBgn0015774	0.0871902	0.0817827	0.8935	5.61188	8.46263	0.0241472	0.179409	4.35428
FBgn0015776	224.215	162.254	27.9187	11.6595	8.03307	225.571	96.4314	39.6345
FBgn0015777	0.715122	0.742407	6.01135	67.2987	116.585	0.3264	2.74213	46.6919
FBgn0015778	79.045	45.5641	19.5913	36.112	37.5418	64.3036	45.056	27.3542
FBgn0015781	5.17268	3.06	1.48225	3.96266	1.59984	8.98431	6.9703	1.76318
FBgn0015789	324.779	387.06	386.165	135.073	113.627	275.774	340.717	260.366
FBgn0015790	507.335	552.705	568.791	251.338	227.149	451.308	482.137	416.853
FBgn0015791	175.24	176.387	148.609	84.5923	95.8828	151.872	155.895	134.929
FBgn0015793	38.3065	20.7388	20.1262	48.7692	64.5324	48.3841	11.6239	34.8775
FBgn0015794	60.4425	30.9	3.55977	20.5583	33.5	77.4759	20.3499	16.2669
FBgn0015795	150.167	127.18	96.3451	113.405	158.166	144.16	96.0255	95.3241
FBgn0015797	64.2576	36.5153	21.4538	86.6277	116.745	74.9706	25.4644	64.1385
FBgn0015799	4.8377	2.38541	0.970638	12.9368	9.72286	6.8518	5.57637	6.654
FBgn0015801	0.934531	0.730597	0.0972738	0.420001	0.107258	2.07449	1.88096	0.777966
FBgn0015803	5.6145	4.82906	5.56925	10.6607	5.35259	5.52477	10.9839	5.83888
FBgn0015805	260.585	326.471	465.553	564.2	539.528	295.415	396.568	522.359
FBgn0015806	18.834	11.3719	15.4433	33.4577	39.3428	27.1249	14.5617	21.9148
FBgn0015808	1.88777	0.85144	1.02979	15.2462	7.61978	3.45051	2.02639	3.55387
FBgn0015816	1.38963	0.533265	0.288522	6.45453	2.6761	2.38842	1.41199	1.58156
FBgn0015818	6.72389	7.67334	6.62153	49.5395	14.5638	9.81583	23.3899	17.8802
FBgn0015828	11.0642	6.16807	3.1524	34.2538	15.1919	16.4728	12.8758	9.07794
FBgn0015829	51.0079	52.9815	66.0326	85.0246	96.4505	49.7753	42.7215	55.6353
FBgn0015831	0.342875	1.46639	4.03288	3.85987	3.68734	0.574422	0.620436	4.61057
FBgn0015834	503.535	588.568	652.538	691.573	640.664	471.599	575.005	698.572
FBgn0015838	14.2755	9.42014	8.91175	26.0864	23.1644	16.9651	22.1531	15.2099
FBgn0015872	0	0.056591	0.0428512	0.258528	0.203042	0.0247585	0.158966	0.283795
FBgn0015903	185.324	138.179	97.3319	114.865	156.383	185.531	174.973	195.441
FBgn0015904	0	0	0	0.252303	0.0407211	0	0.0232129	0.0274455
FBgn0015905	11.2681	5.80287	2.29088	9.20236	9.01914	23.6494	13.2815	6.62896
FBgn0015907	13.6649	22.5216	44.3287	327.567	166.111	31.9228	73.7454	112.555
FBgn0015919	0.00310476	0.00905765	0.0205985	0.905103	0.722601	0	0.0217004	0.171123
FBgn0015924	200.651	124.119	7.50319	21.2374	40.249	220.729	74.1799	29.9623
FBgn0015925	131.436	137.764	123.808	88.9517	106.811	117.821	111.204	93.0957
FBgn0015926	11.1205	11.6614	5.81159	7.00279	3.91763	15.6307	32.0756	12.6576
FBgn0015929	12.0155	5.42917	4.52823	82.8352	54.2242	24.8259	24.3781	41.144
FBgn0015946	0.0268434	0.332313	1.62694	3.29562	3.37787	0.00705137	0.0556972	1.32066
FBgn0015949	48.4427	188.939	283.249	65.3873	48.7473	48.8021	89.7724	32.4188
FBgn0016013	0	0.0303483	0.225933	0.881055	0.710265	0	0	0.124809
FBgn0016031	41.6192	26.4703	4.24298	12.7756	16.9047	51.6447	29.8158	13.3999
FBgn0016032	0	0.0704131	0	1.24868	0.665717	0.0127865	0.396423	0.0359787
FBgn0016034	178.97	202.263	149.433	26.018	23.0764	148.325	174.466	135.594
FBgn0016036	1.38766	0.96191	0.299337	0.308266	0.334164	4.21825	0.89955	0.362743
FBgn0016038	78.3302	54.3218	28.5141	28.1429	39.4543	91.2966	56.8142	34.8496
FBgn0016041	42.3903	28.3176	16.5722	38.4926	18.361	49.0693	80.1723	26.9218
FBgn0016047	0	0	0	0.0652605	0.0094896	0	0	0
FBgn0016053	688.972	373.119	72.6321	19.8456	12.5	754.39	243.045	94.6313
FBgn0016054	37.8524	21.2309	6.68907	21.0194	25.4178	15.7248	7.44252	11.3348
FBgn0016059	61.4873	48.3719	30.6159	49.5939	61.3486	83.4199	72.0656	50.0119
FBgn0016061	0	0.00392064	0.0431351	0.24057	0.187348	0.0058034	0.0113983	0.067975
FBgn0016070	549.52	350.574	174.399	69.061	52.2362	522.91	529.424	368.844
FBgn0016075	0	0.00652974	0.00688248	0.120487	0.0324822	0.0112112	0.00256652	0
FBgn0016076	0	0.00601735	0.0163844	0.21264	0.201071	0.0152895	0.0091279	0.0347459
FBgn0016078	61.2883	60.6863	38.8045	21.86	27.0345	47.9558	50.3528	28.6635
FBgn0016080	0.289606	0.256213	0.56404	3.48994	2.45125	0.480297	0.628278	0.909309
FBgn0016081	2.5227	2.05147	1.71382	2.13848	1.63153	2.61577	4.50587	3.08769
FBgn0016119	811.154	997.386	1149.9	664.259	552.007	862.955	872.463	788.105
FBgn0016120	515.165	544.722	519.75	343.567	264.885	483.674	493.173	228.493
FBgn0016122	44.9508	58.9907	69.1187	101.761	100.166	46.2422	63.3299	74.5764
FBgn0016123	0.00681263	0.0095042	0.0096643	0.156151	0.125008	0	0	0.0419559
FBgn0016126	110.055	77.1951	28.8619	41.6716	59.7629	103.592	52.2336	38.6586
FBgn0016131	84.8446	87.6697	63.3462	32.8967	42.6254	80.3039	86.6954	77.8156
FBgn0016641	4.97285	3.20836	1.64783	4.4706	2.32521	5.72586	7.39645	3.21421
FBgn0016650	0.0452505	0.122297	0.34593	0.327135	0.110304	0.0342414	0.0242642	0.0457289
FBgn0016660	0	0	0	0.0464802	0.0377309	0	0	0.035638
FBgn0016672	5.64494	3.93487	2.31314	9.15452	5.37861	7.40622	4.38654	3.68165
FBgn0016675	0	0	0	0.0384967	0.0431038	0	0	0
FBgn0016684	0.582861	0.289205	0.774874	6.77003	11.3803	0.268151	0.508622	5.71197
FBgn0016685	1168.46	1426.88	1707.43	1101.62	1025.38	1060	1236.02	1396.1
FBgn0016687	280.205	187.011	137.598	164.611	201.269	325.916	215.897	180.526
FBgn0016691	362.11	371.382	421.008	510.081	334.599	495.689	674.771	526.348
FBgn0016693	12.873	6.71629	2.88396	5.09821	3.5037	11.6083	13.6378	4.59706
FBgn0016694	4.07083	2.10302	0.326292	4.36744	6.43972	5.74037	1.52685	2.88581
FBgn0016696	68.3897	41.2471	21.5688	82.3909	82.7258	115.372	92.8387	68.9454
FBgn0016697	200.689	167.323	151.097	215.301	102.615	344.004	549.203	324.214
FBgn0016698	36.611	27.1063	18.2277	30.9428	32.6243	42.927	37.0628	23.2529
FBgn0016700	253.505	223.661	174.117	140.528	190.391	227.945	197.734	129.131
FBgn0016701	126.188	107.428	68.6701	61.8439	67.6872	124.163	63.3265	59.238
FBgn0016715	0.437394	0.508577	0.229778	1.10191	1.31688	0.372441	0.151526	0.530427
FBgn0016726	4991.2	6868.66	8006.29	6433.19	7001.52	5101.77	5234.52	7357.8
FBgn0016754	0.452789	0.170726	0.165657	4.82059	4.30508	0.61975	0.271966	2.36055
FBgn0016756	9.30362	8.21379	8.33123	32.5565	15.4855	13.3334	28.3132	19.0942
FBgn0016762	2.07747	4.97384	18.0382	33.6681	35.9437	4.49821	2.93724	18.0964
FBgn0016792	112.018	62.2174	26.2946	34.5928	45.321	132.064	34.6724	32.3501
FBgn0016794	6.87909	3.85737	1.6287	8.54369	7.13292	7.07763	5.54001	4.94547
FBgn0016797	1.0397	1.06192	4.35121	15.2294	22.7105	0.687554	1.03524	11.868
FBgn0016917	204.148	208.93	149.144	61.6355	69.1213	169.734	193.25	136.696
FBgn0016919	0.201504	0.128252	0.119077	0.130217	0.119576	0.263422	0.253365	0.33256
FBgn0016920	0.00221303	0.0235529	0.0842187	0.162227	0.195988	0.00356873	0.0052351	0.129114
FBgn0016926	21.3762	15.4588	39.2221	143.084	63.8801	47.8947	26.3011	40.6791
FBgn0016930	14.2975	14.2877	15.0535	35.2874	33.4656	18.8782	28.2417	30.0507
FBgn0016970	38.6231	23.4537	3.16183	2.74253	4.74194	43.3481	15.0643	4.31739
FBgn0016974	4.24941	1.97504	0.312018	0.124392	0.0960739	1.18778	0.789098	0.26234
FBgn0016975	0.212492	0.237386	0.175723	0.197795	0.117506	0.227595	0.268578	0.231552
FBgn0016977	22.9369	23.8799	21.4102	14.4343	16.9251	25.7137	31.5737	25.0533
FBgn0016978	6.14606	5.53792	7.37479	16.3849	14.0151	8.34616	15.4595	10.1064
FBgn0016983	169.977	176.296	178.621	173.488	166.455	180.028	237.435	213.835
FBgn0016984	4.70347	2.37839	1.91922	21.2736	8.99174	6.92297	4.8557	5.62603
FBgn0017414	50.8985	41.1465	24.1541	10.6354	13.9589	31.296	24.1109	13.7994
FBgn0017418	59.2125	52.77	45.0125	28.501	18.3601	76.2522	102.668	71.5962
FBgn0017429	3.28074	1.80567	4.52567	13.4848	7.85622	9.15564	4.04864	5.60654
FBgn0017430	66.629	60.5969	41.5174	42.1386	45.1255	70.9299	59.9271	37.1557
FBgn0017448	24.2877	14.4108	1.35007	0.726074	0.889181	36.1653	25.5924	3.6308
FBgn0017456	0	0	0.0520805	0.126144	0	0	0.0940657	0.033724
FBgn0017457	22.9327	29.4926	32.4085	227.44	97.3691	61.1639	123.823	133.072
FBgn0017482	0.360445	0.510574	1.41717	8.49771	8.91972	0.701872	0.446729	3.3842
FBgn0017545	7695.7	9330.92	11664.9	7782.38	9287.25	6711.69	7864.32	9816.49
FBgn0017549	21.7234	9.07736	1.94015	6.26857	6.5087	30.6419	11.1303	5.17173
FBgn0017550	6.80069	5.63077	4.333	8.52804	6.678	6.45315	9.48287	7.03365
FBgn0017551	5.37667	2.09608	0.681993	59.1718	40.145	33.3717	30.0345	24.669
FBgn0017557	0	0	0	0.0522871	0.031406	0	0	0
FBgn0017558	166.766	164.9	97.7527	20.6713	16.3726	141.869	140.825	96.9258
FBgn0017561	0.908668	0.296756	0.0620773	0.0368715	0.0300158	1.11783	0.555619	0.270725
FBgn0017566	3.80222	2.92586	1.95275	6.55002	4.06731	7.24959	9.52872	3.32476
FBgn0017567	155.678	157.984	170.601	156.937	156.427	148.298	145.629	149.673
FBgn0017572	43.399	40.908	51.5502	85.6385	67.6442	64.0722	78.5368	62.0677
FBgn0017577	107.563	64.5495	48.9352	220.587	267.575	170.532	142.189	200.712
FBgn0017578	135.215	166.762	226.156	169.16	177.595	122.221	133.566	178.996
FBgn0017579	3189.4	4284.67	5125.15	4889.62	4488.85	2882.29	3240.11	4704.58
FBgn0017581	31.5082	25.807	17.2137	146.215	89.0101	92.2217	166.825	106.697
FBgn0017590	0.0172655	0.0306754	0.0639461	1.03911	0.965345	0	0.045123	0.515362
FBgn0019624	407.194	425.743	482.37	678.008	597.048	449.554	519.822	545.828
FBgn0019637	3.32689	4.30296	3.04689	18.538	6.43956	6.55523	13.3204	7.74481
FBgn0019643	0	0.01757	0	0.304348	0.0832822	0	0	0.0141182
FBgn0019644	62.9955	57.8831	61.8774	234.844	111.638	85.4934	146.987	82.956
FBgn0019650	0.266589	0.770774	1.52805	8.68397	14.7844	1.86947	1.68104	7.60906
FBgn0019660	0.011479	0.0803863	0.736664	3.10863	5.05635	0.0255274	0.418393	1.98805
FBgn0019661	3.04647	66.5769	190.107	204.577	284.17	1.2725	24.4611	135.671
FBgn0019662	52.2119	53.279	37.7666	11.3985	9.34873	44.1548	51.2037	34.8197
FBgn0019686	312.031	173.751	72.9723	93.5693	109.858	304.059	106.409	94.9777
FBgn0019809	0.00603113	0	0.0155134	0.850782	1.06466	0	0	0.443209
FBgn0019828	0	0.0198141	0	0	0.0240012	0	0	0
FBgn0019830	10.0217	9.79966	8.6736	30.8975	11.0492	10.806	19.5233	8.637
FBgn0019886	11.727	7.85703	15.4174	73.0854	47.338	26.4868	13.9942	31.3895
FBgn0019890	13.7443	19.9322	41.4398	87.3856	68.852	15.5855	16.0984	49.2141
FBgn0019925	182.242	158.712	48.6707	44.0397	46.9453	184.095	156.934	62.3494
FBgn0019928	0	0.121282	0.0664107	0.114905	0.0345304	0.0552735	0	0
FBgn0019929	0	0	0.0189365	0	0	0	0	0
FBgn0019932	97.4625	90.5268	68.4886	19.2494	21.8468	80.8761	87.6421	63.2916
FBgn0019936	3574.23	5087.82	5706.58	4717.34	4957.26	3021.74	3496.91	4719.66
FBgn0019938	20.8775	13.166	11.6251	28.5949	37.5032	22.971	8.38781	17.8953
FBgn0019940	0	0	0	0.0835533	0.017646	0	0	0.0116816
FBgn0019947	29.8528	25.3465	37.1863	103.403	65.1264	30.2725	53.3894	54.3735
FBgn0019948	44.1676	33.894	11.8221	29.656	34.9021	38.129	16.2287	17.3065
FBgn0019949	86.9073	107.415	120.007	72.1737	64.9291	63.5626	74.7722	77.6766
FBgn0019952	0	0.0171841	0.0381657	2.12386	0.921982	0	0.0652028	0.374028
FBgn0019957	87.7811	84.8848	93.6999	197.752	121.018	130.736	206.21	167.157
FBgn0019960	3.6399	2.976	2.37638	8.34785	5.21833	4.48804	7.55715	5.06105
FBgn0019968	5.57305	5.66247	14.0299	32.8809	18.8138	7.02034	3.97961	10.0077
FBgn0019972	27.8295	25.8317	34.9637	137.821	99.459	45.8084	84.7815	93.809
FBgn0019982	4.59548	2.12101	0.473548	2.24659	1.53663	8.48589	5.32536	1.9384
FBgn0019985	1.54754	1.75564	1.92892	1.05897	1.1973	0.847292	0.887624	1.08614
FBgn0019990	24.7319	19.5565	12.3783	6.86515	6.57055	23.5841	31.0267	20.2728
FBgn0020018	9.60492	6.01083	3.2647	7.80263	3.05039	26.9642	36.5088	21.7795
FBgn0020224	154.11	154.854	117.219	43.19	39.8094	154.006	202.049	147.61
FBgn0020235	43.2903	26.6819	14.8415	73.8286	29.3831	78.6436	94.6291	28.3457
FBgn0020236	8.87728	3.19656	1.87258	15.9627	14.7654	8.97339	6.24327	8.51108
FBgn0020238	2373.99	2957.04	3691.39	2747.91	2875.6	1965.28	2322.63	2948.1
FBgn0020240	40.3939	24.6136	3.7051	19.1904	29.7382	40.7775	14.4122	16.9926
FBgn0020245	34.5778	33.878	33.4427	27.8839	30.9889	36.7078	53.0436	47.8861
FBgn0020248	17.4978	6.21073	0.179479	0.489014	0.302249	29.6495	7.36891	2.96341
FBgn0020249	124.832	107.162	75.1064	59.6867	64.7088	116.526	94.8884	76.5656
FBgn0020251	7.9093	10.4473	16.1605	23.015	22.2394	8.53317	11.0362	16.5794
FBgn0020255	2329.65	2667.5	3035.18	1949.07	2077.3	2072.39	2218.95	2431.05
FBgn0020257	0.683917	11.9456	24.8514	44.9766	55.9213	0.266364	4.44987	20.5485
FBgn0020258	0.016914	0.0627405	0.153679	0.192547	0.194803	0	0.0464046	0.261574
FBgn0020261	2.16339	1.28286	0.942133	2.64733	1.98107	2.18758	2.78578	1.7622
FBgn0020269	0	0	0	0.135593	0.0275714	0	0.0242664	0.0581402
FBgn0020270	54.6888	47.5547	44.5637	44.5475	43.8964	58.8284	69.7716	46.6168
FBgn0020272	2.62314	1.14422	0.261069	7.44451	3.55567	4.72121	2.65532	2.61106
FBgn0020277	0	0	0.0253373	0.127571	0.179098	0	0	0.607086
FBgn0020278	1.95603	1.28815	1.69215	12.3267	6.54179	3.0513	5.7034	5.96934
FBgn0020279	14.8684	12.4688	18.7299	23.4771	17.0501	15.7319	24.0128	19.2308
FBgn0020280	0.0177277	0.0195279	0	0.00887985	0.0102679	0.00625863	0.0190051	0
FBgn0020294	0.00335	0.0190801	0.13496	0.618628	0.361422	0.00600294	0.017532	0.12196
FBgn0020299	0.0980165	0.38186	2.66492	31.0228	18.7086	0.0391335	0.640251	10.8655
FBgn0020300	2.49012	49.3068	57.4337	5.62702	3.59756	3.75182	13.1599	1.85831
FBgn0020304	6.16909	4.26788	10.3768	43.7079	43.0421	5.90632	10.817	28.6241
FBgn0020305	68.2968	61.3162	68.9838	125.875	117.635	76.6996	95.9927	123.693
FBgn0020306	77.8616	50.7625	26.2603	36.373	33.6033	82.2534	84.421	42.4021
FBgn0020307	0.00806793	0.00396585	0.017374	0.701029	0.92837	0	0.0481343	0.257283
FBgn0020309	4.22032	2.2794	0.829152	4.39254	5.48639	3.78236	2.25392	2.00768
FBgn0020312	10.4166	4.26898	6.40806	33.9333	40.5035	18.4444	6.84834	21.7416
FBgn0020368	0.282059	0.62177	1.53128	5.02128	3.36525	0.207413	0.453017	1.12855
FBgn0020369	519.744	385.995	159.582	214.742	242.73	526.793	353.752	194.846
FBgn0020370	34.7407	22.986	17.8903	39.2437	28.7244	34.0229	38.5414	31.9408
FBgn0020371	0.0249954	0.185051	0.361494	0.428943	0.290592	0	0	0.0282491
FBgn0020372	1.10922	1.63949	1.35154	0.693897	0.701642	0.318633	0.64715	0.642623
FBgn0020376	0	0	0.0851044	0.142245	0.056925	0.113156	0.108755	0.0388775
FBgn0020377	3.35977	54.724	188.955	219.732	253.381	1.16205	16.4699	142.053
FBgn0020378	0.0157593	0	0.0111486	0.298381	0.460684	0	0.00815615	0.128646
FBgn0020379	1.58892	0.9052	0.299245	0.264443	0.160389	1.42464	1.15683	0.382941
FBgn0020381	11.9818	10.1191	6.77755	10.0925	11.9557	11.8704	10.3095	9.50972
FBgn0020385	1.21283	1.45555	1.49789	5.03117	3.82816	1.59358	3.02066	2.81648
FBgn0020386	70.149	47.2552	28.0041	47.3642	43.9696	90.6116	122.248	75.9449
FBgn0020388	9.48234	7.79942	8.75192	22.3588	14.316	11.3588	20.4579	16.9574
FBgn0020389	0.475141	0.285048	0.247964	3.5118	2.44421	0.87388	0.610274	1.25116
FBgn0020391	0.0791723	0.100617	0.235022	1.65806	1.0444	0.0490149	0.115282	0.3258
FBgn0020392	272.619	244.192	144.792	59.6745	46.715	307.466	228.825	82.8815
FBgn0020399	0.0243936	0.0928579	0.102763	0.123004	0.141373	0.153903	0.0287853	0.462581
FBgn0020407	7.30068	5.2657	3.85154	8.55901	7.32808	9.46313	16.5758	11.051
FBgn0020412	23.8253	15.2165	10.1163	20.7282	20.3668	26.5838	36.4729	30.959
FBgn0020414	0.576036	0.374041	0.424453	1.08135	0.448457	6.78421	5.00218	2.20137
FBgn0020415	23.6158	33.0106	29.7877	18.4469	21.8116	47.1917	40.6897	41.1136
FBgn0020416	0.0209925	0	0.082921	0.0762976	0.054241	0.0220988	0	0
FBgn0020429	0.0095771	0.139268	0.114697	0.0479045	0.00793915	0.00384933	0.0114798	0
FBgn0020439	0.0955763	0.0351322	0.118957	0.380358	0.097148	0.025917	0	0
FBgn0020440	44.143	36.5896	19.2492	23.1108	28.3022	40.0838	14.6027	19.2363
FBgn0020443	83.9417	44.927	26.2963	60.4328	48.6253	74.5967	63.5771	34.9734
FBgn0020445	17.9387	7.16776	0.250018	0.360115	0.258346	21.408	8.6496	2.01565
FBgn0020493	0.320384	0.182643	0.225447	2.7182	2.26671	1.91681	1.9641	0.871142
FBgn0020496	26.8118	29.9139	36.9945	169.917	72.3842	30.1717	74.4489	57.7683
FBgn0020497	200.627	198.173	176.286	135.476	172.303	171.543	158.787	157.63
FBgn0020503	23.9644	15.72	9.29481	11.1735	17.0396	30.1912	12.8651	16.3406
FBgn0020506	0	0.013746	0.013983	0	0.0328229	0	0	0
FBgn0020508	0	0	0	0.384469	0.497796	0.0207162	0	0
FBgn0020509	0	0	0	0.12664	0	0	0	0
FBgn0020510	15.848	10.7538	12.0826	16.8509	13.6758	12.6867	20.2217	14.6214
FBgn0020513	9.93202	4.4345	1.12278	11.7637	13.3668	16.9851	9.0568	7.10034
FBgn0020521	0.010727	0.0742203	0.498489	4.16878	2.72389	0	0.0789048	0.918965
FBgn0020545	10.6972	8.10024	4.63286	5.61798	2.41772	12.0113	18.5907	7.52733
FBgn0020546	0.221351	2.00157	8.78138	11.5422	12.9497	0.0545688	0.459699	4.99798
FBgn0020556	0.552714	13.9844	78.3056	59.7919	47.0868	0.151128	4.63096	29.1193
FBgn0020616	7.51092	4.39802	12.0777	27.0887	40.691	22.0934	5.62603	24.9683
FBgn0020617	0	0	0	0.124774	0.0805437	0	0	0.0147204
FBgn0020618	197.472	190.338	188.307	1130.7	497.33	342.424	666.312	527.591
FBgn0020620	49.4963	44.2355	30.1915	37.124	34.0585	51.3774	79.3598	56.8524
FBgn0020621	41.2801	27.7807	19.1967	20.2736	24.5808	32.8543	33.9828	23.6599
FBgn0020622	37.5864	17.3063	3.83519	5.1718	6.59982	50.3856	11.077	6.37727
FBgn0020626	5.585	2.9836	1.24997	3.57916	3.37791	6.24957	6.25199	3.64955
FBgn0020633	210.485	230.605	244.912	461.655	461.839	218.628	313.608	411.181
FBgn0020637	0.258046	0	0	0.199573	0.188247	0.22835	0	0
FBgn0020638	0.0785587	0	0.1163	1.22454	2.65732	0	0	0.617471
FBgn0020639	0	0	0	0.0513265	0.202641	0	0.0473925	0.119007
FBgn0020641	0	0	0	0.110683	0.268919	0.032598	0	0.070797
FBgn0020642	0	0	0.147042	0.116275	0.21257	0	0	0.076291
FBgn0020647	2.35699	1.1099	0.611079	2.10048	1.96219	2.06744	1.43101	1.58822
FBgn0020653	12.521	6.3546	1.59724	1.94447	1.37412	17.4463	12.8236	2.78389
FBgn0020655	7.97728	5.53562	4.37469	13.9673	5.31715	15.6376	31.0341	13.5947
FBgn0020660	794.459	924.57	1072.32	582.446	680.602	719.34	818.131	835.712
FBgn0020762	0.0143367	0.22907	0.630503	3.52983	3.35245	0.0202717	0.209642	1.55546
FBgn0020764	0.943162	0.542118	0.373663	2.59466	2.21635	1.42836	0.911088	1.22083
FBgn0020765	0.0297745	0	0	0.0796635	0	0	0	0
FBgn0020766	5.38106	2.39716	2.50155	23.5268	18.4052	13.1359	8.57656	10.4029
FBgn0020767	4.69519	2.2831	0.829426	2.59818	3.58471	3.29873	3.55353	2.07164
FBgn0020880	0	0.00918665	0.0302258	0.217473	0.0661862	0	0.0128789	0
FBgn0020887	1.73427	1.27547	2.45851	15.6021	8.03432	2.69899	1.89836	4.57243
FBgn0020906	0	0	0	0.0250983	0.164477	0	0	0.0222425
FBgn0020907	0	0	0.1906	1.04627	2.61998	0	0	0.187506
FBgn0020908	1.40763	1.45802	1.12696	0.764322	1.20778	3.31075	3.51368	2.81037
FBgn0020909	73.8464	80.642	73.2607	63.254	65.008	69.8447	91.0656	94.7802
FBgn0020910	327.573	297.389	307.479	2068.59	863.23	602.242	1102.4	1082.16
FBgn0020912	0.00695107	0	0.0358407	0.882105	0.630455	0	0.0314351	0.174944
FBgn0020930	3.25639	2.47569	1.88296	5.32747	3.04834	5.58546	6.10609	2.46276
FBgn0021738	0.0315927	0.021916	0.0274665	0.0891935	0.131207	0.128248	0.191151	0.0569825
FBgn0021742	0	0	0	0.165356	0.0133149	0	0	0
FBgn0021750	4.53179	1.74758	0.326948	0.504976	0.182944	5.28221	4.59901	1.13371
FBgn0021760	45.8566	32.6103	23.8843	28.9606	26.9221	47.5668	45.8333	30.3605
FBgn0021761	144.842	106.3	60.6664	61.8406	93.4374	136.172	110.674	98.7946
FBgn0021764	23.8529	29.0547	32.0772	31.1627	38.5855	25.8881	35.2589	36.8318
FBgn0021765	30.8475	21.9823	8.03687	12.4049	6.6665	47.1633	46.8195	9.95852
FBgn0021767	0.0140242	0	0.00994775	1.65847	1.72605	0.0200574	0.0605694	0.087281
FBgn0021768	152.346	113.904	77.074	53.8002	66.8616	167.637	94.4478	61.3708
FBgn0021776	0.137476	2.76072	7.75586	44.8362	22.9602	0.0561451	2.29079	10.1886
FBgn0021795	41.8919	16.505	10.0366	112.541	128.142	82.529	26.0582	65.1333
FBgn0021796	5.65697	3.01734	1.52472	10.1883	8.02223	10.4208	8.40583	5.45719
FBgn0021800	6.29441	3.49196	0.754597	1.28151	1.4423	5.10169	3.98806	1.4727
FBgn0021814	47.2685	41.823	41.8439	75.3214	92.1944	68.5801	48.3012	61.2167
FBgn0021818	5.43158	3.81419	3.08482	20.8926	11.7521	10.6629	18.7452	11.154
FBgn0021825	10.6194	8.45185	9.8247	49.8278	20.0537	20.3258	38.2183	29.0835
FBgn0021847	5.02559	2.79978	2.79912	14.8252	11.4038	12.2667	5.10196	6.80879
FBgn0021856	125.144	131.143	139.464	113.65	128.9	94.1505	89.373	108.373
FBgn0021872	4.43889	2.51894	0.956427	6.21926	4.70926	6.01636	4.75661	2.74068
FBgn0021873	9.49653	5.83481	4.74386	14.3247	12.759	9.4061	9.19506	8.82766
FBgn0021874	1.02714	0.785168	2.21952	43.0682	29.3439	1.90866	1.64446	12.9949
FBgn0021875	4.80234	3.78254	9.39053	45.5678	45.4443	7.4551	3.153	23.6376
FBgn0021895	25.4428	24.17	35.4797	91.1877	62.1465	24.0404	43.7142	51.7429
FBgn0021906	19.1264	18.885	18.5041	41.0842	28.2444	35.3962	57.1825	31.7854
FBgn0021944	6.47032	2.79806	1.7408	21.6186	8.63648	9.64499	5.03761	5.65214
FBgn0021953	1.15831	0.557396	0.326396	3.59321	2.95891	2.65981	2.60651	0.828267
FBgn0021967	197.754	217.553	260.075	188.15	168.392	165.372	176.915	172.294
FBgn0021979	17.9708	17.633	17.8897	76.1047	24.7849	28.419	60.0162	44.3655
FBgn0021995	10.3895	9.31343	10.7158	66.7013	33.1688	14.0611	32.2547	29.5059
FBgn0022023	365.99	456.401	503.409	517.475	478.744	313.399	387.296	499.203
FBgn0022027	92.2092	81.3077	68.3067	76.4102	74.1428	97.9854	92.8496	64.1722
FBgn0022029	93.4415	81.4661	63.0972	65.2231	81.5613	67.3837	70.1096	84.5542
FBgn0022063	42.7655	42.1707	47.9505	50.7844	49.807	45.7076	36.0426	39.9298
FBgn0022069	142.789	159.487	198.135	199.34	160.19	132.495	182.932	198.284
FBgn0022097	232.832	165.325	43.5269	38.0626	36.2691	221.528	159.535	34.8755
FBgn0022153	4.9017	1.41884	1.51911	11.3173	11.4254	8.77722	3.38225	5.42737
FBgn0022160	0.0627623	0.218219	0.338977	0.803968	0.321816	0.110285	0.230423	0.265678
FBgn0022213	285.826	178.095	33.8148	55.4938	76.9551	276.547	92.3914	58.3297
FBgn0022224	215.9	240.741	350.385	254.399	334.841	193.593	217.758	291.491
FBgn0022238	725.363	982.552	1184.15	832.13	1011.58	643.969	737.453	928.207
FBgn0022246	26.674	28.1603	32.8199	36.2385	52.626	19.183	17.6447	28.2479
FBgn0022268	251.204	280.277	205.817	117.344	138.857	242.911	235.08	141.488
FBgn0022288	60.3098	47.2034	29.4946	59.9308	57.4579	89.721	97.8684	56.5274
FBgn0022338	561.25	440.815	328.976	476.166	565.264	493.62	343.672	485.38
FBgn0022343	52.2303	28.7384	14.336	113.637	120.379	104.178	31.9492	71.0665
FBgn0022344	28.953	11.0981	3.58835	24.8873	29.4599	50.7421	10.9427	19.082
FBgn0022349	177.05	141.209	134.097	457.427	543.436	209.471	107.344	280.113
FBgn0022355	0	0	0	0.0497199	0	0	0	0
FBgn0022359	2.60796	2.09036	1.96449	5.66018	2.41764	5.60805	9.89015	6.19381
FBgn0022361	68.4477	69.557	70.1572	10.2625	7.1825	50.7267	67.7221	42.1181
FBgn0022382	32.0126	16.9794	3.03031	1.45321	1.10085	44.6571	21.2122	5.46532
FBgn0022699	1.2889	1.18199	0.94147	2.96345	1.67487	1.95257	3.64115	2.22081
FBgn0022700	0	0	0.0845136	0.0836836	0.0347932	0	0	0.0189704
FBgn0022702	1.06928	0.404994	0.152706	0.285083	0.0889147	3.27399	1.07139	0.440345
FBgn0022708	126.284	92.5879	76.0091	183.949	209.98	163.312	99.5865	141.47
FBgn0022709	14.0296	11.7492	6.90788	9.54503	11.2821	11.6368	10.2138	9.76194
FBgn0022710	1.3098	1.11953	0.605001	0.795678	1.21972	1.17135	1.39643	1.47539
FBgn0022720	33.4454	24.7396	21.3615	88.9723	75.7865	58.0192	90.8391	84.3385
FBgn0022724	64.3262	47.1284	26.0996	44.4359	50.0992	70.9237	53.5061	50.2306
FBgn0022740	0	1.46832	4.88655	9.95126	11.9136	0.0243674	0.467894	2.93412
FBgn0022764	77.5032	49.6243	38.0737	64.2599	58.7002	78.4923	64.4412	49.9156
FBgn0022768	2.47874	1.85073	0.830202	7.94035	2.8442	3.48881	6.08124	2.52506
FBgn0022770	0	0	0.036408	1.54595	0.712054	0.0234736	0.0273703	0.173443
FBgn0022772	5.7305	3.17499	1.16665	14.4342	6.75437	10.389	12.2951	6.026
FBgn0022774	0.0204195	0	0.0502672	0.252777	0	0.016243	0.056162	0.0114404
FBgn0022786	7.02629	3.0651	0.297767	5.59258	5.53423	13.3859	7.72774	4.38884
FBgn0022787	5.65864	3.03701	2.93694	20.9711	22.1362	7.31073	4.50054	11.3018
FBgn0022800	0.00990097	0.108259	0.43413	3.38879	2.65934	0	0.0172697	0.298967
FBgn0022893	4346.34	5543.48	7607.06	6403.71	6785.81	3699.11	4464.74	6544.01
FBgn0022935	0.727271	0.209974	0.0216874	1.8026	0.748627	1.25196	0.78996	0.489436
FBgn0022936	125.109	84.7219	34.7926	57.0534	93.9281	116.986	57.8996	52.5265
FBgn0022942	57.9833	55.1195	56.3683	103.356	81.1847	84.1319	132.25	119.418
FBgn0022943	263.02	278.981	293.298	174.362	163.218	250.544	258.911	234.995
FBgn0022959	19.7134	15.1769	14.6563	27.9545	30.8046	26.9201	36.6254	29.9213
FBgn0022960	28.2856	18.8393	8.11196	26.7738	27.3953	43.3195	47.738	20.6902
FBgn0022981	171.978	188.489	155.109	56.0018	53.2681	169.089	203.002	134.625
FBgn0022984	104.59	122.351	145.081	108.767	121.178	99.682	108.674	122.881
FBgn0022985	17.9862	11.8195	10.9691	11.1202	11.23	14.4922	20.2201	11.7984
FBgn0022986	70.205	93.6636	143.977	153.692	148.298	57.0374	79.0803	125.135
FBgn0022987	67.068	74.755	73.4159	53.4245	40.4231	72.6765	94.8911	78.8492
FBgn0023000	38.9144	49.4442	50.6974	22.4052	24.4986	34.7945	46.3359	43.9575
FBgn0023001	0.0411212	0.438196	1.21531	6.71502	3.45267	0.00986432	0.357221	1.45497
FBgn0023023	0.332046	0.428949	0.864614	2.29955	1.35969	0.257167	0.480059	0.722434
FBgn0023076	0.0038275	0	0	0	0	0	0.0165255	0.23966
FBgn0023081	33.0339	26.8584	19.5282	15.8351	20.0271	33.9014	29.4231	26.804
FBgn0023083	71.0509	32.978	2.29648	1.67658	1.2659	80.7598	19.5998	8.33206
FBgn0023090	0.117694	0.105656	0.125626	0.12437	0.0841211	0.151701	0.0628707	0.143187
FBgn0023091	0.0041287	0	0.0382934	0.0301866	0.0355646	0	0	0.0199144
FBgn0023094	47.0076	19.2473	0.457886	0.359357	0.618151	60.9133	20.1272	5.90864
FBgn0023095	0.0205306	0.0139574	0.0552194	0.333511	0.236002	0.0657963	0.0580488	0.114026
FBgn0023096	0.0020952	0.0225586	0.0468204	0.146219	0.177723	0.00169337	0.00380027	0.0709294
FBgn0023097	7.04721	3.98718	3.22578	8.56679	8.43951	6.77077	3.83154	5.577
FBgn0023129	171.141	170.65	159.674	159.251	193.966	148.424	167.619	217.541
FBgn0023130	3.91141	2.30814	1.88399	2.24866	1.91031	3.92678	6.3819	2.12168
FBgn0023143	37.0404	16.6467	7.01719	69.284	47.7433	53.994	42.094	33.1972
FBgn0023167	446.711	406.759	399.877	601.852	677.686	401.756	370.705	412.283
FBgn0023169	4.35034	2.43653	1.57389	2.51406	2.09745	4.97422	5.85642	2.10913
FBgn0023170	9034.5	12120.8	15110.8	10732	13375.9	8450.58	9950.44	14526.2
FBgn0023171	112.934	108.025	86.2151	54.6477	64.2493	97.3647	93.1798	71.6877
FBgn0023172	16.9743	6.55577	6.58399	21.4362	25.8917	23.4572	6.6051	16.7437
FBgn0023174	656.94	707.551	645.519	275.053	221.571	650.283	626.62	401.12
FBgn0023175	326.722	319.865	372.644	281.957	182.593	514.861	663.638	467.582
FBgn0023177	20.5246	19.263	26.5945	50.0742	31.5489	21.3586	38.2634	32.6906
FBgn0023178	0	0	0	0.0402383	0.226961	0	0.032023	0.0614905
FBgn0023179	0	0	0	0.0206454	0.005978	0	0	0
FBgn0023180	85.0081	55.5577	34.5433	50.0973	66.5503	94.6643	37.6187	55.3387
FBgn0023181	6.17413	2.19793	1.01826	52.2001	43.5084	18.7598	6.63852	22.7082
FBgn0023197	0	0.155864	0.366757	0.288755	0.194413	0.0122212	0.0139375	0.143823
FBgn0023211	387.284	438.109	520.837	389.113	400.939	350.464	392.401	416.76
FBgn0023212	210.973	223.531	201.571	144.861	156.542	185.941	198.904	184.851
FBgn0023213	172.289	158.536	136.486	85.9115	103.001	150.104	115.314	101.882
FBgn0023214	1.56911	2.33309	9.62294	106.747	169.991	0.293065	2.00921	80.0139
FBgn0023215	40.1612	27.116	7.43368	3.13532	3.72851	42.856	32.1807	6.84995
FBgn0023216	70.139	54.0774	33.5827	14.2749	14.4731	76.7387	78.7605	55.6398
FBgn0023388	2.45515	1.75271	5.0877	17.8115	9.91737	4.9932	2.39301	5.7911
FBgn0023395	66.3801	30.5152	12.772	29.5389	40.0723	80.4115	20.4574	26.2818
FBgn0023407	19.4877	12.4634	8.14971	3.29658	3.08643	17.7758	22.0005	12.5081
FBgn0023415	0	0	0	0.0835931	0.098019	0	0	0
FBgn0023416	0.165911	0.897106	3.14751	5.03733	6.55002	0.112854	0.272429	3.09126
FBgn0023423	66.1256	38.4544	26.1324	71.0324	81.2733	101.031	56.7716	51.5424
FBgn0023441	9.49748	5.12624	2.199	6.98823	9.27204	8.03544	5.73374	5.40947
FBgn0023458	0.737059	0.320198	0.120645	0.707842	0.405778	1.12356	1.3196	0.592646
FBgn0023477	33.032	15.0688	1.43876	14.8351	7.48958	54.9755	36.678	8.8619
FBgn0023479	0.936551	1.75303	4.26392	8.64322	11.2032	0.814609	1.55122	8.02394
FBgn0023489	0	0	0	0.091413	0.0393723	0	0	0.00886945
FBgn0023495	0.0849462	0.0819365	0.079951	0.172478	0.233344	0.30774	0.0886488	0.245358
FBgn0023496	0.0095279	0.0459932	0	0.448263	0.303423	0	0.0112499	0.109342
FBgn0023506	7.39741	4.77598	2.05389	11.4639	6.82303	15.166	21.7481	10.8402
FBgn0023507	0.221714	0.350718	0.227805	0.606693	0.386708	0.342028	0.336736	0.274929
FBgn0023508	2.12236	0.894015	0.180652	3.29765	1.90505	3.02308	1.84748	1.66268
FBgn0023509	8.42097	6.16763	7.19417	14.9431	9.28868	7.32053	12.824	11.1663
FBgn0023510	1.13308	0.468317	0.760321	2.43825	1.91567	1.33738	0.882522	1.27232
FBgn0023511	15.5371	10.7345	11.7557	16.7169	13.5027	11.8806	14.0575	12.2591
FBgn0023512	5.93448	3.14916	1.82415	8.47444	5.56234	4.96328	5.05516	3.82306
FBgn0023513	3.0203	2.65145	2.29027	6.60594	2.50955	4.24534	8.7838	5.46328
FBgn0023514	24.1239	18.611	16.1381	52.3162	38.8389	48.4291	80.4236	57.8828
FBgn0023515	27.3425	10.9088	1.62147	12.7777	12.516	75.9258	37.1062	22.456
FBgn0023516	0.89653	0.317852	0.154428	2.45262	1.22999	1.45506	0.890677	0.734754
FBgn0023517	26.1297	17.7266	15.2794	45.4618	27.2233	44.4172	70.7948	36.7261
FBgn0023518	2.76627	1.66475	1.53731	3.46784	2.54361	2.53983	3.60103	2.5252
FBgn0023519	27.3149	27.9416	29.0721	72.2972	60.8181	58.0955	73.5088	68.7015
FBgn0023520	3.25386	2.0987	2.06114	11.3966	7.74391	6.34833	7.95437	5.79551
FBgn0023521	40.8187	35.2162	25.7447	34.8377	33.6964	44.0626	45.4597	37.0025
FBgn0023522	189.562	211.123	184.827	78.9626	71.7903	163.084	195.481	157.393
FBgn0023523	0	0.248578	0.204727	0.651892	0.534512	0.0553939	0.0823128	0.272457
FBgn0023524	0.0215123	0.0171023	0.0386252	0.0800288	0.123855	0.00279822	0	0.0504078
FBgn0023525	0.213538	0.184693	0.750201	5.93379	6.10381	0.483744	0.632701	2.45423
FBgn0023526	21.8485	15.7889	7.04946	32.7149	40.1647	40.1859	26.8695	21.4968
FBgn0023527	55.5319	42.3824	26.2726	52.282	50.3913	80.3228	103.075	70.6367
FBgn0023528	595.279	656.296	543.236	87.9708	88.7228	214.169	239.052	177.446
FBgn0023529	69.4749	35.7338	17.9707	74.1348	101.728	104.193	54.2608	51.9715
FBgn0023530	14.1478	8.21287	2.47465	12.6592	10.6372	29.3254	22.6685	6.96674
FBgn0023531	1.66716	1.21511	0.94087	1.96433	2.65035	1.68538	1.41176	1.50718
FBgn0023534	0.0427399	0.112559	0.132244	0.254983	0.526667	0.0149091	0.06792	0.243845
FBgn0023535	0.15932	0.200601	0.308997	1.69715	1.55795	0.312163	0.314424	0.804182
FBgn0023536	18.0903	11.0902	5.06754	13.3832	13.4991	22.3441	11.3339	9.93964
FBgn0023537	3.35666	0.821415	0.100044	1.82901	0.941424	8.64703	3.29211	2.14298
FBgn0023540	10.5833	3.1295	0.484056	4.32118	3.45079	27.1227	6.26592	4.61244
FBgn0023541	0.121395	0.118328	1.25058	2.72505	2.76943	0.0092439	0.0668311	0.960936
FBgn0023542	29.8536	20.3528	17.6765	58.4941	68.6701	33.7476	17.0501	37.3162
FBgn0023545	60.4611	48.7989	31.929	39.3597	45.7813	70.7463	52.8252	31.7869
FBgn0023549	0.399189	0.185983	0.0749024	0.565494	0.168828	0.473984	0.489553	0.1153
FBgn0023550	0	0	0	0.0910026	0	0	0	0
[truncated: 8,009 more rows]
