# Supplementary material for: Developmental mRNA m5C landscape and regulatory innovations of massive m5C modification of maternal mRNAs in animals
Source: Nat Commun. 2022 May 5;13:2484. doi: 10.1038/s41467-022-30210-0 (PMC9072368; doi:10.1038/s41467-022-30210-0)
Supplement: Supplementary file 8 — Supplementary Data 5 [file 41467_2022_30210_MOESM8_ESM.xlsx]

## Sheet: oligo sequences
Name	Usage	Sequence
Primers for Sanger sequencing
psiCHECK_3UTR_BS_fwd	Sanger sequencing amplification and sequencing	TGTGGAGTGTGTGTTGAAGAATGAGTAG
psiCHECK_3UTR_BS_rev	Sanger sequencing amplification	ACAACCAACAACCACTCTAAATTTAAAC
Primers for library construction
Lib_BS_fwd	BS-seq forward	ACACTCTTTCCCTACACGACGCTCTTCCGATCTTGTGGAGTGTGTGTTGAAGAATGAGTAG
Lib_BS_rev	BS-seq reverse	GTGACTGGAGTTCAGACGTGTGCTCTTCCGATCTACAACCAACAACCACTCTAAATTTAAAC
Lib_5p_univer	Universal library primer, forward	AATGATACGGCGACCACCGAGATCTACACTCTTTCCCTACACGACGCTCTTCCGATCT
Lib_3p_16	Universal library primer, reverse, barcode 1	CAAGCAGAAGACGGCATACGAGATGCGGACGGGTGACTGGAGTTCAGACGTGTGCTCTTCCGATCT
Lib_3p_18	Universal library primer, reverse, barcode 2	CAAGCAGAAGACGGCATACGAGATGTGCGGACGTGACTGGAGTTCAGACGTGTGCTCTTCCGATCT
Lib_3p_20	Universal library primer, reverse, barcode 3	CAAGCAGAAGACGGCATACGAGATAAGGCCACGTGACTGGAGTTCAGACGTGTGCTCTTCCGATCT
Lib_3p_23	Universall library primer, reverse, barcode 4	CAAGCAGAAGACGGCATACGAGATATCCACTCGTGACTGGAGTTCAGACGTGTGCTCTTCCGATCT

## Sheet: Motif mutation
Substrate	Motif	Is original?	m5C level
1	GAGC	FALSE	1
1	GGGG	FALSE	0.971014
1	GGCG	FALSE	0.942492
1	GTGG	FALSE	0.898462
1	TGGG	FALSE	0.880597
1	GACG	FALSE	0.874419
1	GGAG	FALSE	0.86802
1	GAGT	FALSE	0.825806
1	CGGG	FALSE	0.813725
1	CGGC	FALSE	0.793011
1	TGGG	TRUE	0.784211
1	GGGA	FALSE	0.78125
1	CGTG	FALSE	0.767661
1	GCTG	FALSE	0.752525
1	AGCG	FALSE	0.729508
1	ACCT	FALSE	0.721839
1	CGGA	FALSE	0.721133
1	AACG	FALSE	0.717345
1	GCGC	FALSE	0.709877
1	GAAG	FALSE	0.69375
1	CGAG	FALSE	0.665653
1	GTCG	FALSE	0.662162
1	GGGC	FALSE	0.65625
1	GGAC	FALSE	0.646497
1	ACGG	FALSE	0.646288
1	AGGA	FALSE	0.63964
1	GGGT	FALSE	0.616667
1	GGTG	FALSE	0.613272
1	GCGG	FALSE	0.60989
1	AGCA	FALSE	0.603933
1	GACC	FALSE	0.571429
1	CGCG	FALSE	0.545595
1	CGTC	FALSE	0.505464
1	CCGG	FALSE	0.505455
1	GCCG	FALSE	0.460821
1	GGAT	FALSE	0.449791
1	GAGA	FALSE	0.447059
1	TGGA	FALSE	0.446313
1	GTTG	FALSE	0.444089
1	TGAG	FALSE	0.439271
1	GTAT	FALSE	0.430894
1	ACCG	FALSE	0.416813
1	CACG	FALSE	0.413621
1	GCAC	FALSE	0.41092
1	CGAC	FALSE	0.407115
1	CTAG	FALSE	0.406349
1	AGCC	FALSE	0.402597
1	GGCA	FALSE	0.395455
1	CCGC	FALSE	0.390832
1	CTGG	FALSE	0.379079
1	CGGT	FALSE	0.376135
1	CAGG	FALSE	0.374302
1	TCGG	FALSE	0.354317
1	AGGT	FALSE	0.328612
1	AGTC	FALSE	0.321978
1	AAGC	FALSE	0.316265
1	TGGC	FALSE	0.312614
1	GCAG	FALSE	0.308311
1	AGAC	FALSE	0.291246
1	GCGA	FALSE	0.290503
1	CTGA	FALSE	0.287202
1	AGTG	FALSE	0.286641
1	GTCC	FALSE	0.265861
1	GATG	FALSE	0.258883
1	GACA	FALSE	0.255396
1	GTAG	FALSE	0.248563
1	GGTA	FALSE	0.247851
1	TAGG	FALSE	0.237316
1	GTGT	FALSE	0.236971
1	TCCG	FALSE	0.233516
1	ACTG	FALSE	0.230337
1	GGAA	FALSE	0.229167
1	GCGT	FALSE	0.226277
1	CAAG	FALSE	0.221264
1	GAAC	FALSE	0.218698
1	CGTA	FALSE	0.215633
1	AGGC	FALSE	0.213068
1	GATC	FALSE	0.212894
1	ACGA	FALSE	0.212054
1	GCCC	FALSE	0.208991
1	GGCC	FALSE	0.208511
1	GCCT	FALSE	0.201681
1	ATGG	FALSE	0.2
1	AGAT	FALSE	0.196049
1	AGCT	FALSE	0.187702
1	TGCG	FALSE	0.183594
1	CTCG	FALSE	0.178723
1	TAGT	FALSE	0.177249
1	AGTT	FALSE	0.174881
1	AAGT	FALSE	0.173127
1	ACAG	FALSE	0.172727
1	GGTC	FALSE	0.168033
1	GCCA	FALSE	0.159705
1	AATA	FALSE	0.156716
1	CGCC	FALSE	0.154717
1	ACGC	FALSE	0.149573
1	GTGC	FALSE	0.149254
1	ATCG	FALSE	0.148438
1	CACC	FALSE	0.146789
1	CAGC	FALSE	0.140351
1	CGAT	FALSE	0.138425
1	TGAC	FALSE	0.135364
1	CCTG	FALSE	0.135294
1	GCAA	FALSE	0.126866
1	CGAA	FALSE	0.124767
1	CCGA	FALSE	0.122241
1	TTCG	FALSE	0.121622
1	CGCT	FALSE	0.118227
1	CAGA	FALSE	0.114823
1	TACG	FALSE	0.112051
1	CACT	FALSE	0.109131
1	TGAA	FALSE	0.108247
1	TTGG	FALSE	0.107595
1	AACC	FALSE	0.10461
1	CTGC	FALSE	0.102845
1	GGCT	FALSE	0.102828
1	ACTA	FALSE	0.1
1	GGTT	FALSE	0.0993691
1	GTTC	FALSE	0.0930233
1	TCGC	FALSE	0.0916905
1	TGTG	FALSE	0.0911063
1	CCCG	FALSE	0.0894161
1	GCTT	FALSE	0.0888889
1	ACGT	FALSE	0.0835735
1	AGTA	FALSE	0.0825397
1	ACCA	FALSE	0.0800971
1	TCCA	FALSE	0.0794224
1	CACA	FALSE	0.0793872
1	TTAC	FALSE	0.0766046
1	CTCT	FALSE	0.075
1	GCTC	FALSE	0.0742857
1	ATCC	FALSE	0.0706861
1	GAAT	FALSE	0.0653409
1	ATAG	FALSE	0.0650407
1	GTGA	FALSE	0.064
1	TCAG	FALSE	0.0618375
1	CAGT	FALSE	0.059293
1	TAGA	FALSE	0.0555556
1	ATGT	FALSE	0.0544662
1	ATGA	FALSE	0.0517241
1	ATCT	FALSE	0.0516854
1	ACAT	FALSE	0.0511247
1	AATC	FALSE	0.0509642
1	TACC	FALSE	0.0506329
1	GATA	FALSE	0.0481283
1	CCTC	FALSE	0.0470085
1	CGCA	FALSE	0.045721
1	CCAG	FALSE	0.0431548
1	ACAC	FALSE	0.0413793
1	TTCC	FALSE	0.03698
1	TCGT	FALSE	0.0361067
1	GCTA	FALSE	0.034188
1	CAAC	FALSE	0.0340357
1	CTCA	FALSE	0.0305344
1	CATG	FALSE	0.0285714
1	TGGT	FALSE	0.026
1	AATG	FALSE	0.0236051
1	GTAC	FALSE	0.0214844
1	CTTC	FALSE	0.0200803
1	TTGA	FALSE	0.017301
1	GACT	FALSE	0.0171103
1	AAGG	FALSE	0.0144404
1	AACA	FALSE	0.0120482
1	ATGC	FALSE	0.0114068
1	GTCA	FALSE	0.0110497
1	ATAT	FALSE	0.00763359
1	TCTT	FALSE	0.00693241
1	TGTC	FALSE	0.00663717
1	CTTA	FALSE	0.00537634
1	CGTT	FALSE	0.005291
1	TCTA	FALSE	0.00459418
1	CTCC	FALSE	0.00362319
1	ACCC	FALSE	0.00328947
1	TCTG	FALSE	0.00320513
1	CCAA	FALSE	0.00298507
1	CCGT	FALSE	0.00291829
1	AAAC	FALSE	0.00291545
1	CCCT	FALSE	0.0027027
1	TACT	FALSE	0.00263158
1	TTCA	FALSE	0.00249066
1	TAAG	FALSE	0.0022779
1	TGCC	FALSE	0.00217865
1	TAGC	FALSE	0.00209205
1	TCAA	FALSE	0.00206186
1	CTGT	FALSE	0.00195312
1	AAAT	FALSE	0.00182815
1	TCTC	FALSE	0.00172861
1	GTTA	FALSE	0.00166389
1	TATT	FALSE	0.0014556
1	CCTA	FALSE	0.00137457
1	CTTT	FALSE	0.00125
1	GTAA	FALSE	0
1	CAAA	FALSE	0
1	TAAA	FALSE	0
1	TCAT	FALSE	0
1	GATT	FALSE	0
1	TGAT	FALSE	0
1	ATTC	FALSE	0
1	CCTT	FALSE	0
1	TAAT	FALSE	0
1	AACT	FALSE	0
1	AACG	FALSE	0
1	CATT	FALSE	0
1	AAAA	FALSE	0
1	AACC	FALSE	0
1	CCCC	FALSE	0
1	ATCA	FALSE	0
1	AAAC	FALSE	0
1	AATG	FALSE	0
1	TACA	FALSE	0
1	ATTA	FALSE	0
1	TTTG	FALSE	0
1	AAGT	FALSE	0
1	ACAA	FALSE	0
1	CCAT	FALSE	0
1	AAGA	FALSE	0
1	TATC	FALSE	0
1	AATT	FALSE	0
1	TCCT	FALSE	0
1	ATAA	FALSE	0
1	TTGC	FALSE	0
1	TTTC	FALSE	0
1	CAAT	FALSE	0
1	AATA	FALSE	0
1	TCCC	FALSE	0
1	TCGA	FALSE	0
1	TGCT	FALSE	0
1	CATC	FALSE	0
1	ACTC	FALSE	0
1	GCAT	FALSE	0
1	CTTG	FALSE	0
1	TGTA	FALSE	0
1	AAAT	FALSE	0
1	TCAC	FALSE	0
1	TTTA	FALSE	0
1	CCCA	FALSE	0
1	CCAC	FALSE	0
1	CTAC	FALSE	0
1	TTAA	FALSE	0
1	CATA	FALSE	0
1	CTAA	FALSE	0
1	CTAT	FALSE	0
1	ATTG	FALSE	0
1	AAAG	FALSE	0
1	GTCT	FALSE	0
1	ATTT	FALSE	0
1	AGAA	FALSE	0
1	TGTT	FALSE	0
1	TATA	FALSE	0
1	AACA	FALSE	0
1	AACT	FALSE	0
1	TATG	FALSE	0
1	ATAC	FALSE	0
1	TGCA	FALSE	0
1	AAGC	FALSE	0
1	TTAT	FALSE	0
1	AATC	FALSE	0
1	TAAC	FALSE	0
1	ACTT	FALSE	0
1	AATT	FALSE	0
1	GAAA	FALSE	0
1	TTAG	FALSE	0
1	TTGT	FALSE	0
1	TTTT	FALSE	0
1	GTTT	FALSE	0
1	TTCT	FALSE	0
2	AGGG	FALSE	0.821398
2	GAGG	FALSE	0.730088
2	GGGG	FALSE	0.566108
2	AGGT	FALSE	0.523288
2	GGAC	FALSE	0.518277
2	AGAT	FALSE	0.501949
2	AGGC	FALSE	0.492205
2	GAGT	FALSE	0.484211
2	AGGC	TRUE	0.430189
2	ACGG	FALSE	0.404811
2	GGGA	FALSE	0.396928
2	GGCC	FALSE	0.355207
2	GGAT	FALSE	0.284995
2	GGGC	FALSE	0.264547
2	GGCA	FALSE	0.263587
2	GAGA	FALSE	0.253926
2	GGAG	FALSE	0.240838
2	GGTG	FALSE	0.234066
2	AGGA	FALSE	0.226486
2	AAGG	FALSE	0.22583
2	GAGC	FALSE	0.223893
2	GTGT	FALSE	0.203042
2	GGAA	FALSE	0.199605
2	GCGA	FALSE	0.190506
2	AAGT	FALSE	0.181019
2	AGCA	FALSE	0.162698
2	AAAC	FALSE	0.162162
2	AGCG	FALSE	0.15807
2	GACC	FALSE	0.157658
2	GCGG	FALSE	0.149362
2	GAAG	FALSE	0.146953
2	GGCG	FALSE	0.145272
2	AGCC	FALSE	0.138262
2	AGAG	FALSE	0.137037
2	GGTA	FALSE	0.136571
2	GCAA	FALSE	0.135101
2	GGCT	FALSE	0.127382
2	GAAC	FALSE	0.125993
2	AGAC	FALSE	0.12116
2	GGGT	FALSE	0.118768
2	AGTT	FALSE	0.118659
2	TGGA	FALSE	0.116263
2	AGCT	FALSE	0.115029
2	GGTT	FALSE	0.11308
2	GCAT	FALSE	0.111968
2	ACGC	FALSE	0.108329
2	TGGG	FALSE	0.106613
2	GCGC	FALSE	0.106
2	GACT	FALSE	0.10363
2	AGTG	FALSE	0.102372
2	GAAA	FALSE	0.100295
2	GCGT	FALSE	0.0980052
2	CGTC	FALSE	0.0977578
2	GTAT	FALSE	0.0975177
2	GTTC	FALSE	0.0959843
2	AGAA	FALSE	0.0945758
2	GAAT	FALSE	0.0944402
2	AGTA	FALSE	0.0933831
2	GGTC	FALSE	0.0870908
2	GCAG	FALSE	0.0861844
2	GCTT	FALSE	0.0858618
2	CGGC	FALSE	0.0828488
2	GCTA	FALSE	0.081728
2	GTCG	FALSE	0.0809683
2	TAGG	FALSE	0.079967
2	CGGG	FALSE	0.073751
2	AGTC	FALSE	0.0702614
2	ATAC	FALSE	0.0690994
2	AAGC	FALSE	0.0688645
2	GACG	FALSE	0.0667235
2	GCTG	FALSE	0.0638607
2	GTCC	FALSE	0.0626896
2	ACGA	FALSE	0.0616026
2	GATG	FALSE	0.0562201
2	ACAT	FALSE	0.0553155
2	TGTC	FALSE	0.0549645
2	AAAG	FALSE	0.0548034
2	GATA	FALSE	0.0544643
2	TGGC	FALSE	0.054321
2	GTGA	FALSE	0.0520726
2	TGAC	FALSE	0.0509165
2	AAAA	FALSE	0.047546
2	ACGT	FALSE	0.0461672
2	CGCT	FALSE	0.0444727
2	AAGA	FALSE	0.0434551
2	GTTT	FALSE	0.0426696
2	AATC	FALSE	0.0417457
2	CACC	FALSE	0.0409285
2	GTAC	FALSE	0.0405028
2	CGGT	FALSE	0.0394464
2	CGAC	FALSE	0.0384373
2	ACCT	FALSE	0.037929
2	CGAG	FALSE	0.0375235
2	GCCG	FALSE	0.0362989
2	ATGC	FALSE	0.0357827
2	ATGA	FALSE	0.0355228
2	GTGG	FALSE	0.0350765
2	GCCT	FALSE	0.0348331
2	CGGA	FALSE	0.0306667
2	TGTT	FALSE	0.0300752
2	ATAG	FALSE	0.0287226
2	TCCA	FALSE	0.0275591
2	GATC	FALSE	0.0272259
2	ACAC	FALSE	0.0267738
2	TGCT	FALSE	0.0266667
2	TGGT	FALSE	0.0260536
2	GCCC	FALSE	0.0258493
2	CGAT	FALSE	0.0245399
2	CGCC	FALSE	0.0244898
2	ATGG	FALSE	0.0214286
2	TAGC	FALSE	0.0202931
2	AACT	FALSE	0.0202469
2	GTAG	FALSE	0.0197095
2	GCTC	FALSE	0.0188679
2	ATTC	FALSE	0.0188391
2	ATGT	FALSE	0.018648
2	GCCA	FALSE	0.0184719
2	CTAC	FALSE	0.0166044
2	CTCC	FALSE	0.0161133
2	GACA	FALSE	0.0160571
2	TAAC	FALSE	0.0152542
2	CGCA	FALSE	0.0140987
2	ACTC	FALSE	0.0139535
2	GTCT	FALSE	0.0124844
2	ATAA	FALSE	0.012459
2	CGCG	FALSE	0.0122039
2	CAGT	FALSE	0.0117716
2	CCGT	FALSE	0.011217
2	AATG	FALSE	0.0102354
2	CTCA	FALSE	0.0100816
2	CCGG	FALSE	0.00925926
2	ACCC	FALSE	0.00875448
2	AACC	FALSE	0.00864422
2	CAAC	FALSE	0.00809717
2	AACG	FALSE	0.00797166
2	CCCG	FALSE	0.00733368
2	GATT	FALSE	0.00704722
2	CGTA	FALSE	0.0065182
2	CTGG	FALSE	0.00597461
2	TTTC	FALSE	0.00534759
2	CGTG	FALSE	0.00452489
2	CCGC	FALSE	0.00359195
2	CAGA	FALSE	0.00322061
2	TAAA	FALSE	0.00274123
2	CCCA	FALSE	0.00256191
2	ACAG	FALSE	0.0025
2	TAAT	FALSE	0.002442
2	TCTG	FALSE	0.00235849
2	CCTC	FALSE	0.0023511
2	GTCA	FALSE	0.00229885
2	TACA	FALSE	0.00219178
2	CCAC	FALSE	0.00207555
2	TTCA	FALSE	0.00204499
2	TGTA	FALSE	0.00203874
2	TTAT	FALSE	0.0020141
2	CGTT	FALSE	0.00194679
2	TCCG	FALSE	0.0019084
2	TGCC	FALSE	0.00189036
2	CCTA	FALSE	0.00178571
2	CTGT	FALSE	0.00165198
2	TCTC	FALSE	0.0016269
2	CTTT	FALSE	0.00157068
2	CTCG	FALSE	0.00147638
2	TTAC	FALSE	0.00144231
2	CACT	FALSE	0.00141643
2	ATTA	FALSE	0.0013986
2	TTCC	FALSE	0.00139018
2	TGAA	FALSE	0.00136519
2	TCAA	FALSE	0.00136488
2	TCAG	FALSE	0.00134862
2	TAGT	FALSE	0.00134138
2	TTTA	FALSE	0.00133779
2	CTTG	FALSE	0.00128452
2	TCGC	FALSE	0.00125156
2	TTAA	FALSE	0.00124611
2	TCGG	FALSE	0.00123153
2	TTGC	FALSE	0.00116754
2	CCAA	FALSE	0.00116369
2	TTGG	FALSE	0.00116324
2	TCGT	FALSE	0.00114942
2	GTTG	FALSE	0.00109529
2	TCTA	FALSE	0.00108932
2	CCAG	FALSE	0.00106667
2	CATA	FALSE	0.00103842
2	AACA	FALSE	0.00101937
2	TGTG	FALSE	0.00101729
2	CATG	FALSE	0.001
2	CTGA	FALSE	0.000988631
2	CCCT	FALSE	0.000967586
2	TAGA	FALSE	0.000929368
2	ATCT	FALSE	0.000909918
2	CAAA	FALSE	0.00087184
2	AATA	FALSE	0.000837521
2	CCTG	FALSE	0.000823045
2	CAAG	FALSE	0.000816327
2	TCAT	FALSE	0.00081367
2	TACT	FALSE	0.000786164
2	CAGG	FALSE	0.000731529
2	CACA	FALSE	0.000695894
2	CATT	FALSE	0.000687758
2	CCTT	FALSE	0.000670691
2	CTAA	FALSE	0.000665779
2	GTAA	FALSE	0.000650195
2	TAAG	FALSE	0.000636943
2	TCGA	FALSE	0.000615385
2	CCAT	FALSE	0.000592417
2	TCTT	FALSE	0.00058651
2	CAAT	FALSE	0.000570125
2	GTTA	FALSE	0.000513084
2	CTTC	FALSE	0.000465766
2	CTTA	FALSE	0.000461894
2	TGCG	FALSE	0.000460617
2	CCCC	FALSE	0.000412712
2	ATCG	FALSE	0.000399042
2	CTAT	FALSE	0
2	TTGT	FALSE	0
2	TACC	FALSE	0
2	CCGA	FALSE	0
2	AAAT	FALSE	0
2	ATAT	FALSE	0
2	AATT	FALSE	0
2	TATG	FALSE	0
2	CAGC	FALSE	0
2	TCAC	FALSE	0
2	TTGA	FALSE	0
2	CACG	FALSE	0
2	TGAG	FALSE	0
2	ACTA	FALSE	0
2	TCCT	FALSE	0
2	TCCC	FALSE	0
2	TTTT	FALSE	0
2	TGCA	FALSE	0
2	CGAA	FALSE	0
2	ATTG	FALSE	0
2	ATCA	FALSE	0
2	GCAC	FALSE	0
2	ATCC	FALSE	0
2	ATTT	FALSE	0
2	TGAT	FALSE	0
2	CTCT	FALSE	0
2	TTCG	FALSE	0
2	ACTG	FALSE	0
2	ACTT	FALSE	0
2	CTGC	FALSE	0
2	CATC	FALSE	0
2	TATA	FALSE	0
2	TACG	FALSE	0
2	CTAG	FALSE	0
2	TATT	FALSE	0
2	ACAA	FALSE	0
2	TTCT	FALSE	0
2	ACCA	FALSE	0
2	TATC	FALSE	0
2	ACCG	FALSE	0
2	TTTG	FALSE	0
2	TTAG	FALSE	0
3	AGAG	TRUE	0.243685
3	AGGG	FALSE	0.211424
3	AGAG	FALSE	0.2
3	GTCG	FALSE	0.157182
3	GGGG	FALSE	0.135135
3	CGGG	FALSE	0.122165
3	GAGG	FALSE	0.113276
3	GGGA	FALSE	0.108348
3	GAGA	FALSE	0.0690755
3	CAGG	FALSE	0.0653931
3	AAAG	FALSE	0.0629291
3	AGCA	FALSE	0.0614754
3	AAAT	FALSE	0.0592334
3	AGGA	FALSE	0.0589651
3	CAGA	FALSE	0.0473373
3	AGGC	FALSE	0.0459966
3	CTGG	FALSE	0.0448659
3	GTGG	FALSE	0.0424809
3	TGGG	FALSE	0.0389262
3	ATCG	FALSE	0.038872
3	CCGT	FALSE	0.0353013
3	GGCA	FALSE	0.0334572
3	GACC	FALSE	0.0325779
3	TGAG	FALSE	0.0311871
3	ATGG	FALSE	0.0297872
3	GGAC	FALSE	0.029511
3	GGAG	FALSE	0.0289308
3	AAGG	FALSE	0.0281577
3	CGGA	FALSE	0.0278678
3	AGAT	FALSE	0.0261552
3	GAAT	FALSE	0.0257171
3	AGTG	FALSE	0.0253243
3	CGCG	FALSE	0.024952
3	GAAA	FALSE	0.0240616
3	TTCT	FALSE	0.0217391
3	CAGC	FALSE	0.0202566
3	GTAC	FALSE	0.0174081
3	GATC	FALSE	0.0163934
3	GGGC	FALSE	0.0151592
3	TAGC	FALSE	0.0150913
3	CATG	FALSE	0.0149343
3	AACC	FALSE	0.0143312
3	TAGA	FALSE	0.013901
3	ACAG	FALSE	0.0137994
3	GAAG	FALSE	0.0125261
3	ATTG	FALSE	0.0115942
3	AGGT	FALSE	0.0114679
3	CGAG	FALSE	0.00723982
3	CGTA	FALSE	0.0060423
3	ACGG	FALSE	0.00560367
3	CAAC	FALSE	0.00545171
3	TTAC	FALSE	0.00493583
3	CCTA	FALSE	0.00490196
3	CACG	FALSE	0.00447928
3	CGAT	FALSE	0.00439078
3	TTTG	FALSE	0.00436681
3	CTAT	FALSE	0.0042328
3	GATT	FALSE	0.00402685
3	ATCA	FALSE	0.00399361
3	GACA	FALSE	0.00397351
3	CCAA	FALSE	0.00375234
3	CCCG	FALSE	0.00357462
3	GCAG	FALSE	0.00353001
3	GGTT	FALSE	0.00339271
3	TTGT	FALSE	0.00327273
3	TCGC	FALSE	0.00319489
3	GAGT	FALSE	0.00310078
3	TCTG	FALSE	0.00309789
3	GATG	FALSE	0.00302572
3	TACT	FALSE	0.00298507
3	AGTT	FALSE	0.00298507
3	GTCA	FALSE	0.00288462
3	CCGA	FALSE	0.00279486
3	CGGT	FALSE	0.00269542
3	TCTT	FALSE	0.00266667
3	GTGT	FALSE	0.00265957
3	GTGA	FALSE	0.00257069
3	TGCT	FALSE	0.00248139
3	TGAT	FALSE	0.00239521
3	AACG	FALSE	0.00236967
3	TACG	FALSE	0.00229226
3	TTCC	FALSE	0.00218579
3	TCGG	FALSE	0.00217865
3	TGGA	FALSE	0.00208768
3	GGCT	FALSE	0.00208116
3	GTTG	FALSE	0.00205339
3	TGTG	FALSE	0.00204499
3	TAAA	FALSE	0.00201613
3	GCTA	FALSE	0.00195312
3	CGCA	FALSE	0.00195027
3	CTAA	FALSE	0.00194363
3	CCGG	FALSE	0.0019305
3	TGGT	FALSE	0.00192431
3	AGCC	FALSE	0.00187149
3	GCCA	FALSE	0.00186451
3	ATTA	FALSE	0.00185529
3	TTTT	FALSE	0.00184162
3	GATA	FALSE	0.0018315
3	AGCT	FALSE	0.00182149
3	CTCT	FALSE	0.00177305
3	TACA	FALSE	0.00176991
3	GCGA	FALSE	0.00176056
3	GGTG	FALSE	0.00173913
3	GCAC	FALSE	0.00167504
3	CGAA	FALSE	0.00165289
3	TTAA	FALSE	0.00152672
3	AACA	FALSE	0.00151286
3	AAGA	FALSE	0.00149701
3	TTCG	FALSE	0.00148368
3	CGCC	FALSE	0.00147711
3	GCTG	FALSE	0.00147275
3	GACT	FALSE	0.00141743
3	CGTC	FALSE	0.00140911
3	GCCG	FALSE	0.00140449
3	TGTT	FALSE	0.00134589
3	CGTG	FALSE	0.00132979
3	TCTC	FALSE	0.001321
3	GGTA	FALSE	0.0013089
3	GCGG	FALSE	0.00130293
3	CTGC	FALSE	0.00125786
3	CAGT	FALSE	0.00124301
3	GTTC	FALSE	0.00124069
3	TAGT	FALSE	0.00119617
3	CTGT	FALSE	0.00118624
3	GTTT	FALSE	0.00116212
3	TATC	FALSE	0.00116144
3	ATTC	FALSE	0.00115207
3	CAAG	FALSE	0.00113122
3	GCAT	FALSE	0.00107759
3	AAGC	FALSE	0.00105485
3	TGAA	FALSE	0.0010225
3	TTTA	FALSE	0.00101626
3	TTGG	FALSE	0.000997009
3	TGGC	FALSE	0.000967118
3	GCCC	FALSE	0.000951475
3	ACAA	FALSE	0.00095057
3	CATT	FALSE	0.000940734
3	CCTC	FALSE	0.000932836
3	CCCT	FALSE	0.000921659
3	GTAA	FALSE	0.00092081
3	TTAG	FALSE	0.000914913
3	TCGA	FALSE	0.000898473
3	AGTC	FALSE	0.000881834
3	TAAC	FALSE	0.000877963
3	TGCG	FALSE	0.000860585
3	CACA	FALSE	0.000829876
3	CCAT	FALSE	0.000801925
3	GAGC	FALSE	0.000799361
3	GGGT	FALSE	0.000784006
3	GTCT	FALSE	0.000776398
3	TTTC	FALSE	0.000771605
3	ACGC	FALSE	0.000768049
3	GAAC	FALSE	0.000733138
3	ATAA	FALSE	0.000727273
3	CTAG	FALSE	0.000719424
3	CTCA	FALSE	0.00071582
3	ATGA	FALSE	0.000697837
3	TTGA	FALSE	0.000685401
3	ACAT	FALSE	0.000683527
3	CCCA	FALSE	0.000680735
3	CCGC	FALSE	0.000647249
3	CATA	FALSE	0.000644745
3	CCAC	FALSE	0.000628141
3	ACTC	FALSE	0.000551572
3	ACGT	FALSE	0
3	ATCT	FALSE	0
3	AAAA	FALSE	0
3	TATA	FALSE	0
3	AAAC	FALSE	0
3	CAAT	FALSE	0
3	TACC	FALSE	0
3	ACGA	FALSE	0
3	TCCC	FALSE	0
3	ATTT	FALSE	0
3	CCTG	FALSE	0
3	AGCG	FALSE	0
3	TAAT	FALSE	0
3	TGCA	FALSE	0
3	ATGC	FALSE	0
3	GGTC	FALSE	0
3	AGAC	FALSE	0
3	TCAT	FALSE	0
3	GCTT	FALSE	0
3	CTGA	FALSE	0
3	CGCT	FALSE	0
3	GCGC	FALSE	0
3	GGCC	FALSE	0
3	ATCC	FALSE	0
3	ACTG	FALSE	0
3	AGAA	FALSE	0
3	GTAT	FALSE	0
3	GCCT	FALSE	0
3	TCGT	FALSE	0
3	CTCG	FALSE	0
3	ATGT	FALSE	0
3	CCTT	FALSE	0
3	CATC	FALSE	0
3	GTAG	FALSE	0
3	TATT	FALSE	0
3	CTTC	FALSE	0
3	TCAA	FALSE	0
3	ACCC	FALSE	0
3	TTGC	FALSE	0
3	AAGT	FALSE	0
3	CAAA	FALSE	0
3	CTTT	FALSE	0
3	CCAG	FALSE	0
3	AACT	FALSE	0
3	GCTC	FALSE	0
3	AGTA	FALSE	0
3	ATAC	FALSE	0
3	TAAG	FALSE	0
3	GACG	FALSE	0
3	TATG	FALSE	0
3	AATC	FALSE	0
3	TTCA	FALSE	0
3	AATT	FALSE	0
3	CTAC	FALSE	0
3	CGAC	FALSE	0
3	TGCC	FALSE	0
3	ACCG	FALSE	0
3	CTCC	FALSE	0
3	TTAT	FALSE	0
3	ACCA	FALSE	0
3	CTTA	FALSE	0
3	TCAC	FALSE	0
3	TGTA	FALSE	0
3	TCCA	FALSE	0
3	TCAG	FALSE	0
3	AATG	FALSE	0
3	ACAC	FALSE	0
3	CGGC	FALSE	0
3	TCTA	FALSE	0
3	CTTG	FALSE	0
3	CCCC	FALSE	0
3	TGTC	FALSE	0
3	TAGG	FALSE	0
3	TGAC	FALSE	0
3	ACCT	FALSE	0
3	ATAT	FALSE	0
3	ACTT	FALSE	0
3	CACC	FALSE	0
3	GTCC	FALSE	0
3	ATAG	FALSE	0
3	CACT	FALSE	0
3	TCCG	FALSE	0
3	CGTT	FALSE	0
3	GGAT	FALSE	0
3	GCAA	FALSE	0
3	GGCG	FALSE	0
3	GCGT	FALSE	0
3	ACTA	FALSE	0
3	GTTA	FALSE	0
3	TCCT	FALSE	0
3	GGAA	FALSE	0
3	GTGC	FALSE	0
3	AATA	FALSE	0
4	GGGG	FALSE	0.921551
4	AGGG	FALSE	0.918169
4	GAGA	FALSE	0.910099
4	GAGG	FALSE	0.900253
4	GGGA	FALSE	0.876628
4	AGAG	FALSE	0.834891
4	AAGG	FALSE	0.820216
4	CGGA	FALSE	0.801914
4	CAGG	TRUE	0.772332
4	GGTG	FALSE	0.75018
4	CGAG	FALSE	0.746805
4	AGGA	FALSE	0.739989
4	TAGG	FALSE	0.730853
4	GAAG	FALSE	0.71731
4	GGAG	FALSE	0.701542
4	GCAG	FALSE	0.696687
4	GTGG	FALSE	0.676946
4	GCGG	FALSE	0.656226
4	CAGG	FALSE	0.645688
4	CGGG	FALSE	0.635009
4	GGAA	FALSE	0.617003
4	GTAG	FALSE	0.58147
4	GTGA	FALSE	0.577899
4	TGGG	FALSE	0.564194
4	CAGA	FALSE	0.515416
4	ATGG	FALSE	0.512712
4	GGGT	FALSE	0.497612
4	CGTG	FALSE	0.483701
4	GCGA	FALSE	0.480367
4	AGCG	FALSE	0.467942
4	TGAG	FALSE	0.455289
4	AGTG	FALSE	0.445545
4	CAAG	FALSE	0.422592
4	GAAA	FALSE	0.413353
4	AAAG	FALSE	0.384959
4	GGTA	FALSE	0.378182
4	GCAA	FALSE	0.373096
4	GAGC	FALSE	0.360156
4	ACGG	FALSE	0.359551
4	AGGT	FALSE	0.343273
4	CGAA	FALSE	0.338487
4	CTAG	FALSE	0.310231
4	TGGA	FALSE	0.303779
4	GAGT	FALSE	0.303634
4	GGGC	FALSE	0.294976
4	GGCG	FALSE	0.293164
4	CTGG	FALSE	0.288966
4	CGCG	FALSE	0.287257
4	GGCA	FALSE	0.277453
4	GACG	FALSE	0.270241
4	AGAA	FALSE	0.269172
4	CCGG	FALSE	0.268152
4	GTGT	FALSE	0.255624
4	GGAT	FALSE	0.245823
4	GAAT	FALSE	0.241413
4	TAGC	FALSE	0.229773
4	TAGA	FALSE	0.22929
4	ATGA	FALSE	0.227078
4	CGGT	FALSE	0.22387
4	ACAG	FALSE	0.218467
4	GCAT	FALSE	0.207155
4	ATAG	FALSE	0.206977
4	CGTA	FALSE	0.20636
4	GTAA	FALSE	0.201681
4	AGCT	FALSE	0.199693
4	GAAC	FALSE	0.192396
4	CAGT	FALSE	0.191079
4	AGAT	FALSE	0.185968
4	AGTA	FALSE	0.182637
4	GCCG	FALSE	0.179986
4	TGGT	FALSE	0.179012
4	GCTG	FALSE	0.177619
4	GATG	FALSE	0.175477
4	GCGT	FALSE	0.16997
4	AAGA	FALSE	0.167913
4	TAAG	FALSE	0.160978
4	TCGG	FALSE	0.157244
4	GGCT	FALSE	0.152922
4	TGAT	FALSE	0.15199
4	ACGA	FALSE	0.147166
4	GTGC	FALSE	0.144101
4	GCTA	FALSE	0.140893
4	GTCG	FALSE	0.140732
4	GGAC	FALSE	0.138728
4	AGCC	FALSE	0.134267
4	CACG	FALSE	0.133402
4	TGAA	FALSE	0.131868
4	TGGC	FALSE	0.129009
4	TCGA	FALSE	0.120463
4	AAGT	FALSE	0.115124
4	AGCA	FALSE	0.108379
4	AGGC	FALSE	0.106684
4	GTTG	FALSE	0.106117
4	CGAT	FALSE	0.104303
4	CCGA	FALSE	0.0978348
4	GCGC	FALSE	0.0976
4	AGAC	FALSE	0.0965147
4	CCAG	FALSE	0.0860264
4	TTGG	FALSE	0.0823402
4	ACTG	FALSE	0.0810359
4	TGTG	FALSE	0.0806159
4	CTGA	FALSE	0.0794393
4	CGGC	FALSE	0.0769231
4	CATG	FALSE	0.0759322
4	CTAC	FALSE	0.0758017
4	GCCA	FALSE	0.0729872
4	ATGC	FALSE	0.0725806
4	CCAA	FALSE	0.0708955
4	CTGT	FALSE	0.070529
4	GTCT	FALSE	0.0683333
4	CGCT	FALSE	0.0669683
4	CAAA	FALSE	0.0665514
4	CGAC	FALSE	0.0636503
4	GCAC	FALSE	0.0629047
4	TTAG	FALSE	0.0610272
4	TGCT	FALSE	0.0594766
4	TCTG	FALSE	0.0588235
4	AATT	FALSE	0.057774
4	ACTA	FALSE	0.0567376
4	ATGT	FALSE	0.0566357
4	GGTC	FALSE	0.0561056
4	TCAC	FALSE	0.0557668
4	CCGT	FALSE	0.0538462
4	TTCG	FALSE	0.0531561
4	GTAT	FALSE	0.0526042
4	GACA	FALSE	0.0525097
4	GACT	FALSE	0.051797
4	TGCG	FALSE	0.0509844
4	GATC	FALSE	0.0505618
4	CTCA	FALSE	0.049974
4	TAGT	FALSE	0.0498047
4	AATG	FALSE	0.049271
4	CAGC	FALSE	0.0472201
4	CGTC	FALSE	0.0468432
4	CTCG	FALSE	0.0462566
4	GGTT	FALSE	0.0459411
4	GATA	FALSE	0.0449069
4	GGCC	FALSE	0.0446927
4	AGTC	FALSE	0.0424974
4	TACG	FALSE	0.0421793
4	CAAT	FALSE	0.0405405
4	TCAG	FALSE	0.0395913
4	TGCC	FALSE	0.0385064
4	ATAA	FALSE	0.0376223
4	ATCG	FALSE	0.0369393
4	CGCA	FALSE	0.0349418
4	CTTA	FALSE	0.0338235
4	GTCC	FALSE	0.0335526
4	AAAA	FALSE	0.0316265
4	CCAC	FALSE	0.0310078
4	ATAT	FALSE	0.0304878
4	CCAT	FALSE	0.0303279
4	TACC	FALSE	0.0300971
4	CTAA	FALSE	0.0300871
4	CACA	FALSE	0.0293333
4	TTGA	FALSE	0.0293073
4	ATAC	FALSE	0.0292553
4	CCTA	FALSE	0.02849
4	ATTG	FALSE	0.0283912
4	GTTT	FALSE	0.0281899
4	TCCG	FALSE	0.0278526
4	CGTT	FALSE	0.0241125
4	GTCA	FALSE	0.0230769
4	CTTG	FALSE	0.0225891
4	AAAT	FALSE	0.0224299
4	GACC	FALSE	0.0220386
4	ACAC	FALSE	0.0212314
4	CCCT	FALSE	0.0208333
4	ACGT	FALSE	0.0203844
4	CCGC	FALSE	0.0196937
4	GTAC	FALSE	0.0188482
4	TGTT	FALSE	0.0188107
4	ACAA	FALSE	0.0172634
4	CTCT	FALSE	0.0172216
4	CACT	FALSE	0.0168697
4	CCCG	FALSE	0.016469
4	GCTT	FALSE	0.0159552
4	AAGC	FALSE	0.0159119
4	ACCG	FALSE	0.015528
4	TCGT	FALSE	0.0153584
4	TGCA	FALSE	0.0136461
4	AAAC	FALSE	0.0134983
4	TGTA	FALSE	0.0127168
4	AACT	FALSE	0.0106952
4	AGTT	FALSE	0.00928218
4	ATCA	FALSE	0.00844391
4	GCTC	FALSE	0.00736196
4	TATG	FALSE	0.00711238
4	GATT	FALSE	0.00689655
4	TATC	FALSE	0.00687285
4	ACCC	FALSE	0.00670691
4	TTCT	FALSE	0.00608519
4	TAAT	FALSE	0.00460123
4	TTAC	FALSE	0.00421053
4	TATT	FALSE	0.00409277
4	TTAT	FALSE	0.00375587
4	ACGC	FALSE	0.00335571
4	AACC	FALSE	0.00332005
4	ATTT	FALSE	0.00328407
4	TTCA	FALSE	0.00326442
4	TCCA	FALSE	0.00318979
4	CCCC	FALSE	0.00314862
4	GCCT	FALSE	0.00289575
4	AATA	FALSE	0.00282286
4	CCTC	FALSE	0.00275989
4	TTTT	FALSE	0.00275672
4	TATA	FALSE	0.00262467
4	CACC	FALSE	0.00221076
4	ACCT	FALSE	0.00197368
4	ATTC	FALSE	0.00196464
4	CATT	FALSE	0.00183993
4	CCTT	FALSE	0.00183655
4	CTAT	FALSE	0.00160901
4	ATCC	FALSE	0.0015748
4	TTCC	FALSE	0.00146199
4	GTTA	FALSE	0.00144404
4	CATC	FALSE	0.00134589
4	TCGC	FALSE	0.00131752
4	CGCC	FALSE	0.00130976
4	TCTT	FALSE	0.0013089
4	TTGT	FALSE	0.00130634
4	TCTC	FALSE	0.00116686
4	TAAC	FALSE	0.00116279
4	ATCT	FALSE	0.00115808
4	TTTA	FALSE	0.00112867
4	CATA	FALSE	0.0010627
4	ACTC	FALSE	0.000998004
4	TACT	FALSE	0.000946074
4	TCCC	FALSE	0.000882613
4	CTGC	FALSE	0.000867679
4	TCAA	FALSE	0.00082713
4	TAAA	FALSE	0.000819672
4	AATC	FALSE	0.000802568
4	TTTG	FALSE	0.000777605
4	CTCC	FALSE	0.000774593
4	TCCT	FALSE	0.00069979
4	TTTC	FALSE	0.000642674
4	AACA	FALSE	0.000638162
4	TTGC	FALSE	0
4	ACCA	FALSE	0
4	CAAC	FALSE	0
4	TCTA	FALSE	0
4	AACG	FALSE	0
4	TGAC	FALSE	0
4	TACA	FALSE	0
4	ACAT	FALSE	0
4	GTTC	FALSE	0
4	CCCA	FALSE	0
4	CTTT	FALSE	0
4	TCAT	FALSE	0
4	GCCC	FALSE	0
4	CTTC	FALSE	0
4	ATTA	FALSE	0
4	ACTT	FALSE	0
4	CCTG	FALSE	0
4	TGTC	FALSE	0
4	TTAA	FALSE	0
5	AGGG	FALSE	1
5	GAAG	FALSE	1
5	ACGG	FALSE	1
5	AGAG	FALSE	0.997093
5	CAGA	TRUE	0.996622
5	CAGG	FALSE	0.989201
5	AAGG	FALSE	0.946584
5	AAGA	FALSE	0.927869
5	AGAA	FALSE	0.925522
5	GAGG	FALSE	0.912633
5	AACG	FALSE	0.890671
5	AGGA	FALSE	0.883969
5	CGGG	FALSE	0.883621
5	AGGC	FALSE	0.881453
5	CGAA	FALSE	0.870748
5	ATGA	FALSE	0.867955
5	AGCG	FALSE	0.859189
5	GAGA	FALSE	0.848101
5	GGAG	FALSE	0.847902
5	GTAG	FALSE	0.837607
5	GACG	FALSE	0.835749
5	GGGG	FALSE	0.829787
5	TGGG	FALSE	0.829073
5	ACAG	FALSE	0.81384
5	CGAG	FALSE	0.806407
5	CAGA	FALSE	0.805237
5	CAAG	FALSE	0.794231
5	CGAC	FALSE	0.78913
5	CGGA	FALSE	0.773148
5	AGAC	FALSE	0.772727
5	GCAG	FALSE	0.721221
5	GCGG	FALSE	0.679104
5	CAAA	FALSE	0.675451
5	CACG	FALSE	0.660036
5	AAGC	FALSE	0.655589
5	CGCG	FALSE	0.628125
5	ATCG	FALSE	0.619423
5	CTAG	FALSE	0.59589
5	AGGT	FALSE	0.594684
5	GTGG	FALSE	0.576823
5	ACGA	FALSE	0.573643
5	GAGT	FALSE	0.573158
5	GCAA	FALSE	0.569794
5	GCAT	FALSE	0.568862
5	ATGG	FALSE	0.564906
5	GGGA	FALSE	0.555233
5	GCGA	FALSE	0.553875
5	GCTG	FALSE	0.550439
5	CAGT	FALSE	0.544
5	CGGC	FALSE	0.54252
5	GTGA	FALSE	0.5286
5	GAAA	FALSE	0.527619
5	TTGG	FALSE	0.524055
5	GCCG	FALSE	0.522161
5	GAAC	FALSE	0.517426
5	CGTG	FALSE	0.516522
5	TGAG	FALSE	0.514851
5	CTGG	FALSE	0.509847
5	CCGA	FALSE	0.5033
5	CGAT	FALSE	0.484925
5	AATG	FALSE	0.483108
5	CCAG	FALSE	0.470213
5	AGCA	FALSE	0.464286
5	ACCG	FALSE	0.462633
5	AAGT	FALSE	0.461988
5	GAGC	FALSE	0.460037
5	ACGT	FALSE	0.458414
5	ACTG	FALSE	0.456067
5	GACA	FALSE	0.449315
5	GGGC	FALSE	0.442348
5	CTGA	FALSE	0.440843
5	CGGT	FALSE	0.44084
5	CTCG	FALSE	0.438571
5	TGGA	FALSE	0.436893
5	CGCA	FALSE	0.422695
5	ATAG	FALSE	0.408889
5	TAGA	FALSE	0.405444
5	CGTA	FALSE	0.401656
5	GTAC	FALSE	0.400433
5	TAAG	FALSE	0.390625
5	GGCG	FALSE	0.385246
5	TGAC	FALSE	0.382927
5	AATA	FALSE	0.381418
5	TCAG	FALSE	0.37963
5	TAGG	FALSE	0.37907
5	GCAC	FALSE	0.374648
5	GGGT	FALSE	0.366718
5	AGAT	FALSE	0.366071
5	CAAC	FALSE	0.364537
5	CACA	FALSE	0.362705
5	CAGC	FALSE	0.362126
5	CCGG	FALSE	0.359439
5	ACAA	FALSE	0.335155
5	TACG	FALSE	0.326475
5	GCGC	FALSE	0.319463
5	GTCG	FALSE	0.31409
5	TATG	FALSE	0.311475
5	AAAT	FALSE	0.310469
5	GAAT	FALSE	0.307116
5	GTGC	FALSE	0.302103
5	AGCC	FALSE	0.292969
5	ACCT	FALSE	0.289231
5	GGAA	FALSE	0.2818
5	TCGG	FALSE	0.281755
5	AGTA	FALSE	0.279006
5	CTTG	FALSE	0.277477
5	GTTG	FALSE	0.277331
5	GCGT	FALSE	0.271536
5	ACAC	FALSE	0.271186
5	ATAA	FALSE	0.263274
5	TTGA	FALSE	0.246032
5	GATA	FALSE	0.24553
5	ATGC	FALSE	0.244898
5	CCAA	FALSE	0.240674
5	ATCA	FALSE	0.23055
5	ACCA	FALSE	0.22067
5	CAAT	FALSE	0.217489
5	CACT	FALSE	0.215162
5	TGCG	FALSE	0.210412
5	AACA	FALSE	0.204148
5	CTAA	FALSE	0.202346
5	ATAC	FALSE	0.202312
5	ACTT	FALSE	0.200828
5	TGTC	FALSE	0.197222
5	AACC	FALSE	0.197095
5	GTAT	FALSE	0.195572
5	GATG	FALSE	0.193182
5	CTGC	FALSE	0.192644
5	AAAC	FALSE	0.188406
5	AAAA	FALSE	0.184278
5	CTGT	FALSE	0.180195
5	TGGC	FALSE	0.176535
5	AGCT	FALSE	0.173481
5	CTCT	FALSE	0.168883
5	CCGT	FALSE	0.167742
5	CATT	FALSE	0.167273
5	AACT	FALSE	0.166667
5	ACTA	FALSE	0.164706
5	TAAA	FALSE	0.161194
5	ATCT	FALSE	0.159004
5	TGCA	FALSE	0.159004
5	CGCT	FALSE	0.15736
5	GACT	FALSE	0.157316
5	CCCG	FALSE	0.157068
5	CCAT	FALSE	0.15674
5	GTCT	FALSE	0.155624
5	ATGT	FALSE	0.14742
5	GCCT	FALSE	0.145985
5	ATTG	FALSE	0.145161
5	AATC	FALSE	0.138498
5	TCGA	FALSE	0.137813
5	GGCA	FALSE	0.125997
5	GTAA	FALSE	0.125506
5	GGAC	FALSE	0.124253
5	TAGC	FALSE	0.123153
5	CATG	FALSE	0.122963
5	CGCC	FALSE	0.121257
5	CCAC	FALSE	0.120472
5	GGCT	FALSE	0.119342
5	GGCC	FALSE	0.117065
5	GTGT	FALSE	0.116751
5	CCCA	FALSE	0.113343
5	ACGC	FALSE	0.104688
5	AGTG	FALSE	0.104384
5	GCCA	FALSE	0.101156
5	AGTC	FALSE	0.0996241
5	GGTC	FALSE	0.0943739
5	GTCA	FALSE	0.0942761
5	CGTT	FALSE	0.093199
5	TCAA	FALSE	0.0902527
5	CTAC	FALSE	0.0878553
5	TGCT	FALSE	0.0868946
5	ATTC	FALSE	0.0825566
5	CCTG	FALSE	0.0825083
5	TGAA	FALSE	0.0824373
5	GCTC	FALSE	0.0820793
5	TCCA	FALSE	0.0770428
5	ACAT	FALSE	0.0748299
5	CTCA	FALSE	0.0719844
5	CCTA	FALSE	0.071161
5	CTAT	FALSE	0.0710383
5	TGTG	FALSE	0.0709939
5	TACA	FALSE	0.0670732
5	TCAC	FALSE	0.0667656
5	GCCC	FALSE	0.0655209
5	TCGT	FALSE	0.0645161
5	CACC	FALSE	0.0619335
5	TCAT	FALSE	0.0575139
5	CGTC	FALSE	0.0568475
5	TACT	FALSE	0.0549683
5	CCCT	FALSE	0.0533516
5	TCTG	FALSE	0.0531845
5	GATC	FALSE	0.0506849
5	CCTC	FALSE	0.0496241
5	GGAT	FALSE	0.047619
5	CTTA	FALSE	0.0468986
5	CATA	FALSE	0.044335
5	GCTA	FALSE	0.0440678
5	TTTG	FALSE	0.0428894
5	ATCC	FALSE	0.0424448
5	TCGC	FALSE	0.0353535
5	TGGT	FALSE	0.0343949
5	CTCC	FALSE	0.0273764
5	TGCC	FALSE	0.0265082
5	GGTA	FALSE	0.0263158
5	GTTC	FALSE	0.0255537
5	TTGC	FALSE	0.0220859
5	TACC	FALSE	0.0179372
5	GCTT	FALSE	0.0169492
5	CCTT	FALSE	0.0167428
5	GGTG	FALSE	0.0160061
5	GATT	FALSE	0.00867679
5	TCCC	FALSE	0.00505902
5	TTTC	FALSE	0.00358423
5	TTCG	FALSE	0.00338983
5	TTCA	FALSE	0.003125
5	GTCC	FALSE	0.0027933
5	AATT	FALSE	0.00277778
5	TGAT	FALSE	0.00248139
5	CTTC	FALSE	0.00232919
5	TTGT	FALSE	0.0021978
5	TCCG	FALSE	0.00209644
5	CTTT	FALSE	0.00208768
5	ATAT	FALSE	0.00182149
5	TTTT	FALSE	0.0017331
5	TATC	FALSE	0.00171233
5	CCCC	FALSE	0.00170358
5	CCGC	FALSE	0.0015361
5	GGTT	FALSE	0.00142857
5	TCTC	FALSE	0.0013947
5	TCTT	FALSE	0.00119761
5	TTCT	FALSE	0.001
5	TTCC	FALSE	0.000672495
5	TAGT	FALSE	0
5	TATT	FALSE	0
5	TGTA	FALSE	0
5	TTAC	FALSE	0
5	TCCT	FALSE	0
5	ACTC	FALSE	0
5	GTTT	FALSE	0
5	AGTT	FALSE	0
5	TGTT	FALSE	0
5	TTTA	FALSE	0
5	ACCC	FALSE	0
5	GTTA	FALSE	0
5	ATTT	FALSE	0
5	ATTA	FALSE	0
5	TCTA	FALSE	0
5	TATA	FALSE	0
5	GACC	FALSE	0
5	CATC	FALSE	0
5	TTAT	FALSE	0
5	TTAA	FALSE	0
5	TAAC	FALSE	0

## Sheet: Stem point mutation
Substrate	Position	Mutation type	m5C level	Percentage
1	1	A:U > A:C	0.507463	64.71
1	2	A:U > A:C	0.244213	31.1413
1	3	G:C > G:A	0	0
1	4	G:C > G:A	0.00239808	0.305796
1	5	G:C > G:A	0.00962861	1.22781
1	6	U:A > U:G	0.024	3.0604
2	1	A:U > A:C	0.415912	96.6813
2	2	G:C > G:A	0.0712617	16.5652
2	3	A:U > A:C	0	0
2	4	C:G > C:A	0.0286313	6.65552
2	5	G:C > G:A	0.0015748	0.366073
2	6	G:C > G:A	0.00157233	0.365497
2	7	A:U > A:C	0.0125786	2.92398
3	1	C:G > C:A	0	0
3	2	G:C > G:A	0.00154919	0.635733
3	3	A:U > A:C	0.000588582	0.241534
3	4	G:C > G:A	0.000858369	0.352245
3	5	A:U > A:C	0	0
4	1	G:C > G:A	0.041868	5.42098
4	2	G:C > G:A	0.00254453	0.329461
4	3	A:U > A:C	0.00124688	0.161444
4	4	C:G > C:A	0.0184645	2.39075
5	1	G:C > G:A	0.130486	13.0929
5	2	A:U > A:C	0.005	0.501695
5	3	G:C > G:A	0.00155763	0.156291
5	4	A:U > A:C	0	0
5	5	C:G > C:A	0	0
