# Supplementary material for: Developmental mRNA m5C landscape and regulatory innovations of massive m5C modification of maternal mRNAs in animals
Source: Nat Commun. 2022 May 5;13:2484. doi: 10.1038/s41467-022-30210-0 (PMC9072368; doi:10.1038/s41467-022-30210-0)
Supplement: Supplementary file 10 — Source Data [file 41467_2022_30210_MOESM10_ESM.zip]

Archive with 19 entries (19 files):
- Source Data/Source_Data_ExtFig1.xlsx
- Source Data/Source_Data_ExtFig10.xlsx
- Source Data/Source_Data_ExtFig11.xlsx
- Source Data/Source_Data_ExtFig12.xlsx
- Source Data/Source_Data_ExtFig13.xlsx
- Source Data/Source_Data_ExtFig14.xlsx
- Source Data/Source_Data_ExtFig2.xlsx
- Source Data/Source_Data_ExtFig3.xlsx
- Source Data/Source_Data_ExtFig4.xlsx
- Source Data/Source_Data_ExtFig5.xlsx
- Source Data/Source_Data_ExtFig6.xlsx
- Source Data/Source_Data_ExtFig7.xlsx
- Source Data/Source_Data_ExtFig9.xlsx
- Source Data/Source_Data_Fig1.xlsx
- Source Data/Source_Data_Fig2.xlsx
- Source Data/Source_Data_Fig3.xlsx
- Source Data/Source_Data_Fig4.xlsx
- Source Data/Source_Data_Fig5.xlsx
- Source Data/Supplementary Figure 7g-unprocessed scans.pptx
