# Supplementary material for: Developmental mRNA m5C landscape and regulatory innovations of massive m5C modification of maternal mRNAs in animals
Source: Nat Commun. 2022 May 5;13:2484. doi: 10.1038/s41467-022-30210-0 (PMC9072368; doi:10.1038/s41467-022-30210-0)
Supplement: Supplementary file 10 — Source Data [file 41467_2022_30210_MOESM10_ESM.zip › Source Data/Source_Data_ExtFig1.xlsx]

## Sheet: Human
	Human GV	Human MII	Human TE	Human follicle cells A3	hESC H1_1	hESC H1_2	hESC H9_1	hESC H9_2
Human GV	1	0.842086	0.327521	0.284754	0.392514	0.395783	0.377022	0.380967
Human MII	0.842086	1	0.292722	0.27308	0.382344	0.385927	0.367734	0.363989
Human TE	0.327521	0.292722	1	0.412297	0.475103	0.465621	0.468649	0.465021
Human follicle cells A3	0.284754	0.27308	0.412297	1	0.68394	0.687556	0.68463	0.673416
hESC H1_1	0.392514	0.382344	0.475103	0.68394	1	0.823998	0.784419	0.782616
hESC H1_2	0.395783	0.385927	0.465621	0.687556	0.823998	1	0.782752	0.784631
hESC H9_1	0.377022	0.367734	0.468649	0.68463	0.784419	0.782752	1	0.805866
hESC H9_2	0.380967	0.363989	0.465021	0.673416	0.782616	0.784631	0.805866	1

## Sheet: Mouse
	Mouse GV	Mouse MII	Mouse 1-Cell
Mouse GV	1	0.900236	0.546972
Mouse MII	0.900236	1	0.535168
Mouse 1-Cell	0.546972	0.535168	1

## Sheet: X. laevis
	stage0_1	stage0_2	stage25_1	stage25_2	stage9_1	stage9_2
stage0_1	1	0.908844	0.153568	0.166398	0.830436	0.833124
stage0_2	0.908844	1	0.151664	0.165211	0.830858	0.832178
stage25_1	0.153568	0.151664	1	0.709132	0.158753	0.153162
stage25_2	0.166398	0.165211	0.709132	1	0.152943	0.151188
stage9_1	0.830436	0.830858	0.158753	0.152943	1	0.91279
stage9_2	0.833124	0.832178	0.153162	0.151188	0.91279	1

## Sheet: X. tropicalis
	X. tropicalis Stage 0_1	X. tropicalis Stage 0_2
X. tropicalis Stage 0_1	1	0.926575
X. tropicalis Stage 0_2	0.926575	1

## Sheet: Zebrafish
	0hpf_1	0hpf_2	2hpf_1	2hpf_2	4hpf_1	4hpf_2	6hpf_1	6hpf_2	8hpf_1	8hpf_2	10hpf_1	10hpf_2	16hpf_1	16hpf_2	24hpf_1	24hpf_2	48hpf_1	48hpf_2	Brain (female)_1	Brain (female)_2	Heart (female)_1	Heart (female)_2	Liver (female)_1	Liver (female)_2	Kidney (female)_1	Kidney (female)_2	Spleen (female)_1	Spleen (female)_2	Testis
0hpf_1	1	0.86323	0.849202	0.841564	0.861902	0.865564	0.729426	0.688769	0.440875	0.440295	0.25356	0.228346	0.105881	0.127542	0.134801	0.103707	0.227043	0.208794	0.130534	0.128304	0.126243	0.124375	0.111025	0.100994	0.156965	0.177056	0.134288	0.131151	0.33704
0hpf_2	0.86323	1	0.847122	0.836077	0.860543	0.862201	0.725593	0.683193	0.453517	0.439313	0.255192	0.240811	0.0974738	0.116725	0.12628	0.10084	0.219126	0.213709	0.11326	0.113543	0.123144	0.1233	0.109585	0.115718	0.163533	0.184851	0.126375	0.117527	0.340601
2hpf_1	0.849202	0.847122	1	0.897452	0.881211	0.884325	0.74798	0.702163	0.457517	0.448204	0.269343	0.238916	0.107668	0.127589	0.141334	0.113843	0.223477	0.211954	0.124924	0.11831	0.13535	0.131643	0.109393	0.110661	0.174961	0.18374	0.13358	0.134325	0.365984
2hpf_2	0.841564	0.836077	0.897452	1	0.879745	0.88538	0.753677	0.706456	0.459458	0.447936	0.27417	0.248971	0.10697	0.121916	0.140802	0.116853	0.21836	0.207834	0.123142	0.122679	0.136275	0.139272	0.111439	0.0980027	0.180793	0.189493	0.126237	0.13857	0.356661
4hpf_1	0.861902	0.860543	0.881211	0.879745	1	0.908774	0.766657	0.733028	0.467409	0.451745	0.268765	0.253806	0.13196	0.123353	0.144487	0.122202	0.224169	0.218435	0.130149	0.130032	0.137159	0.140007	0.109877	0.104399	0.187311	0.194501	0.140323	0.139271	0.363598
4hpf_2	0.865564	0.862201	0.884325	0.88538	0.908774	1	0.771161	0.733042	0.468018	0.453298	0.272828	0.246786	0.134499	0.126529	0.147874	0.127444	0.222841	0.217738	0.131426	0.135943	0.139565	0.140997	0.113559	0.110013	0.19136	0.193736	0.136574	0.143339	0.366222
6hpf_1	0.729426	0.725593	0.74798	0.753677	0.766657	0.771161	1	0.835721	0.639466	0.631276	0.413646	0.391397	0.138591	0.156985	0.162192	0.134929	0.241792	0.228925	0.150212	0.131186	0.147059	0.13682	0.0922261	0.10596	0.208957	0.228458	0.139783	0.155547	0.328204
6hpf_2	0.688769	0.683193	0.702163	0.706456	0.733028	0.733042	0.835721	1	0.606122	0.588537	0.38545	0.372145	0.156548	0.158485	0.149111	0.13387	0.228587	0.211652	0.133936	0.122547	0.135653	0.149561	0.108802	0.125657	0.204216	0.217143	0.135976	0.139288	0.319181
8hpf_1	0.440875	0.453517	0.457517	0.459458	0.467409	0.468018	0.639466	0.606122	1	0.834461	0.688505	0.667699	0.206034	0.196995	0.157963	0.139445	0.203279	0.188567	0.158831	0.129523	0.177878	0.145124	0.113993	0.114333	0.2386	0.261319	0.152871	0.144353	0.259873
8hpf_2	0.440295	0.439313	0.448204	0.447936	0.451745	0.453298	0.631276	0.588537	0.834461	1	0.683793	0.663574	0.212176	0.210749	0.159035	0.147634	0.215262	0.198981	0.174084	0.140098	0.174113	0.146848	0.125832	0.124519	0.232562	0.25049	0.158168	0.148643	0.253002
10hpf_1	0.25356	0.255192	0.269343	0.27417	0.268765	0.272828	0.413646	0.38545	0.688505	0.683793	1	0.816354	0.333597	0.298379	0.201797	0.19589	0.22365	0.222981	0.201737	0.171057	0.225051	0.192905	0.158584	0.169551	0.35457	0.391214	0.187469	0.185695	0.212946
10hpf_2	0.228346	0.240811	0.238916	0.248971	0.253806	0.246786	0.391397	0.372145	0.667699	0.663574	0.816354	1	0.334601	0.315249	0.203086	0.191337	0.212902	0.227146	0.229438	0.212813	0.25253	0.218147	0.188008	0.175464	0.33176	0.361121	0.217864	0.199584	0.207545
16hpf_1	0.105881	0.0974738	0.107668	0.10697	0.13196	0.134499	0.138591	0.156548	0.206034	0.212176	0.333597	0.334601	1	0.834382	0.70383	0.687325	0.637359	0.620786	0.559802	0.690656	0.638133	0.601372	0.620027	0.618882	0.585962	0.51123	0.498918	0.635636	0.439272
16hpf_2	0.127542	0.116725	0.127589	0.121916	0.123353	0.126529	0.156985	0.158485	0.196995	0.210749	0.298379	0.315249	0.834382	1	0.723656	0.670337	0.627131	0.653098	0.576556	0.663943	0.662466	0.597774	0.660033	0.640414	0.616692	0.559648	0.613072	0.628532	0.425381
24hpf_1	0.134801	0.12628	0.141334	0.140802	0.144487	0.147874	0.162192	0.149111	0.157963	0.159035	0.201797	0.203086	0.70383	0.723656	1	0.763355	0.680199	0.697223	0.685433	0.723384	0.732518	0.638675	0.652332	0.652532	0.544927	0.517243	0.714561	0.697612	0.478927
24hpf_2	0.103707	0.10084	0.113843	0.116853	0.122202	0.127444	0.134929	0.13387	0.139445	0.147634	0.19589	0.191337	0.687325	0.670337	0.763355	1	0.625093	0.639756	0.639789	0.643559	0.656761	0.571022	0.606644	0.64146	0.506871	0.498189	0.678772	0.644144	0.470299
48hpf_1	0.227043	0.219126	0.223477	0.21836	0.224169	0.222841	0.241792	0.228587	0.203279	0.215262	0.22365	0.212902	0.637359	0.627131	0.680199	0.625093	1	0.757731	0.584764	0.630983	0.672719	0.586549	0.623228	0.664251	0.527233	0.544736	0.648328	0.626511	0.501796
48hpf_2	0.208794	0.213709	0.211954	0.207834	0.218435	0.217738	0.228925	0.211652	0.188567	0.198981	0.222981	0.227146	0.620786	0.653098	0.697223	0.639756	0.757731	1	0.581496	0.581926	0.658529	0.610702	0.571759	0.64655	0.506048	0.470441	0.613383	0.577606	0.480666
Brain (female)_1	0.130534	0.11326	0.124924	0.123142	0.130149	0.131426	0.150212	0.133936	0.158831	0.174084	0.201737	0.229438	0.559802	0.576556	0.685433	0.639789	0.584764	0.581496	1	0.804596	0.687079	0.589981	0.752962	0.76218	0.602022	0.516436	0.695348	0.746778	0.446421
Brain (female)_2	0.128304	0.113543	0.11831	0.122679	0.130032	0.135943	0.131186	0.122547	0.129523	0.140098	0.171057	0.212813	0.690656	0.663943	0.723384	0.643559	0.630983	0.581926	0.804596	1	0.723618	0.614003	0.703417	0.662334	0.629845	0.562273	0.70852	0.782114	0.466492
Heart (female)_1	0.126243	0.123144	0.13535	0.136275	0.137159	0.139565	0.147059	0.135653	0.177878	0.174113	0.225051	0.25253	0.638133	0.662466	0.732518	0.656761	0.672719	0.658529	0.687079	0.723618	1	0.698174	0.728685	0.708228	0.628773	0.641543	0.651039	0.724343	0.471001
Heart (female)_2	0.124375	0.1233	0.131643	0.139272	0.140007	0.140997	0.13682	0.149561	0.145124	0.146848	0.192905	0.218147	0.601372	0.597774	0.638675	0.571022	0.586549	0.610702	0.589981	0.614003	0.698174	1	0.715776	0.651937	0.617075	0.645699	0.621306	0.638845	0.459313
Liver (female)_1	0.111025	0.109585	0.109393	0.111439	0.109877	0.113559	0.0922261	0.108802	0.113993	0.125832	0.158584	0.188008	0.620027	0.660033	0.652332	0.606644	0.623228	0.571759	0.752962	0.703417	0.728685	0.715776	1	0.779219	0.797553	0.791911	0.698452	0.745713	0.431371
Liver (female)_2	0.100994	0.115718	0.110661	0.0980027	0.104399	0.110013	0.10596	0.125657	0.114333	0.124519	0.169551	0.175464	0.618882	0.640414	0.652532	0.64146	0.664251	0.64655	0.76218	0.662334	0.708228	0.651937	0.779219	1	0.703758	0.699319	0.694213	0.741893	0.448679
Kidney (female)_1	0.156965	0.163533	0.174961	0.180793	0.187311	0.19136	0.208957	0.204216	0.2386	0.232562	0.35457	0.33176	0.585962	0.616692	0.544927	0.506871	0.527233	0.506048	0.602022	0.629845	0.628773	0.617075	0.797553	0.703758	1	0.761013	0.575715	0.663735	0.392792
Kidney (female)_2	0.177056	0.184851	0.18374	0.189493	0.194501	0.193736	0.228458	0.217143	0.261319	0.25049	0.391214	0.361121	0.51123	0.559648	0.517243	0.498189	0.544736	0.470441	0.516436	0.562273	0.641543	0.645699	0.791911	0.699319	0.761013	1	0.572787	0.605787	0.359605
Spleen (female)_1	0.134288	0.126375	0.13358	0.126237	0.140323	0.136574	0.139783	0.135976	0.152871	0.158168	0.187469	0.217864	0.498918	0.613072	0.714561	0.678772	0.648328	0.613383	0.695348	0.70852	0.651039	0.621306	0.698452	0.694213	0.575715	0.572787	1	0.709819	0.48174
Spleen (female)_2	0.131151	0.117527	0.134325	0.13857	0.139271	0.143339	0.155547	0.139288	0.144353	0.148643	0.185695	0.199584	0.635636	0.628532	0.697612	0.644144	0.626511	0.577606	0.746778	0.782114	0.724343	0.638845	0.745713	0.741893	0.663735	0.605787	0.709819	1	0.430368
Testis	0.33704	0.340601	0.365984	0.356661	0.363598	0.366222	0.328204	0.319181	0.259873	0.253002	0.212946	0.207545	0.439272	0.425381	0.478927	0.470299	0.501796	0.480666	0.446421	0.466492	0.471001	0.459313	0.431371	0.448679	0.392792	0.359605	0.48174	0.430368	1

## Sheet: Fly
	Ovary_1	Ovary_2	em 0-0.5hr_1	em 0-0.5hr_2	em 0.5-1hr_1	em 0.5-1hr_2	em 1-2hr_1	em 1-2hr_2	em 2-3hr_1	em 2-3hr_2	em 3-4hr_1	em 3-4hr_2	em 4-6hr_1	em 4-6hr_2	em 6-8hr_1	em 6-8hr_2	em 8-10hr_1	em 8-10hr_2	em 10_12hr_1	em 10_12hr_2	em 22_24hr_1	em 22_24hr_2	L1_1	L1_2	L3_1	L3_2	Pupa_1	Pupa_2	Body_5days_1	Body_5days_2	Male_head_1	Male_head_2	Testis_1	Testis_2
Ovary_1	1	0.906551	0.754857	0.747967	0.761318	0.756309	0.751852	0.75112	0.636658	0.640865	0.505197	0.49971	0.459606	0.458461	0.44299	0.448918	0.435815	0.445967	0.413744	0.416644	0.382517	0.382619	0.42744	0.423572	0.371999	0.371021	0.380169	0.363607	0.410167	0.516624	0.281157	0.292036	0.407011	0.390123
Ovary_2	0.906551	1	0.783351	0.776978	0.785379	0.7787	0.777514	0.775368	0.659867	0.661801	0.524377	0.519326	0.47394	0.469395	0.452502	0.464431	0.440436	0.448912	0.418152	0.423336	0.400432	0.393705	0.43322	0.427698	0.384655	0.380952	0.386301	0.370464	0.419924	0.525267	0.291204	0.286155	0.415013	0.406126
em 0-0.5hr_1	0.754857	0.783351	1	0.922229	0.925158	0.917119	0.928974	0.9268	0.736768	0.73931	0.546677	0.540282	0.487668	0.496713	0.43527	0.444278	0.408353	0.417533	0.368311	0.375531	0.314403	0.309372	0.409464	0.410339	0.376306	0.360423	0.384401	0.369909	0.404274	0.435045	0.269178	0.283353	0.402948	0.395492
em 0-0.5hr_2	0.747967	0.776978	0.922229	1	0.919097	0.912253	0.917934	0.912419	0.721325	0.725371	0.533552	0.524578	0.482199	0.491463	0.432964	0.438885	0.404372	0.414063	0.36396	0.368169	0.310892	0.307353	0.40244	0.408104	0.376549	0.365787	0.386115	0.368206	0.404879	0.436853	0.27293	0.287167	0.402933	0.39903
em 0.5-1hr_1	0.761318	0.785379	0.925158	0.919097	1	0.924971	0.925128	0.919581	0.742474	0.746726	0.561868	0.555813	0.501295	0.510734	0.452143	0.460219	0.417419	0.423876	0.380478	0.380954	0.317307	0.315365	0.411639	0.420603	0.386721	0.371461	0.395277	0.384725	0.410194	0.448834	0.274896	0.292885	0.403443	0.400538
em 0.5-1hr_2	0.756309	0.7787	0.917119	0.912253	0.924971	1	0.918472	0.915365	0.736434	0.738033	0.550563	0.549924	0.493588	0.507318	0.442876	0.454086	0.408643	0.415305	0.373267	0.372216	0.31182	0.311157	0.411409	0.41454	0.378507	0.364337	0.389072	0.369954	0.401436	0.441869	0.276777	0.286976	0.396234	0.391906
em 1-2hr_1	0.751852	0.777514	0.928974	0.917934	0.925128	0.918472	1	0.926249	0.734581	0.736577	0.548467	0.542496	0.493839	0.501758	0.439477	0.443201	0.410172	0.418938	0.371309	0.372877	0.319398	0.317226	0.412514	0.413084	0.383235	0.364661	0.3909	0.37622	0.411841	0.44197	0.271904	0.284841	0.404384	0.403663
em 1-2hr_2	0.75112	0.775368	0.9268	0.912419	0.919581	0.915365	0.926249	1	0.73623	0.74419	0.551494	0.547004	0.490172	0.49999	0.440849	0.446301	0.404242	0.41573	0.373401	0.376373	0.315755	0.311466	0.413156	0.413713	0.380254	0.360169	0.38485	0.368658	0.411063	0.438397	0.269934	0.284117	0.402967	0.396202
em 2-3hr_1	0.636658	0.659867	0.736768	0.721325	0.742474	0.736434	0.734581	0.73623	1	0.89523	0.74088	0.743372	0.694574	0.701486	0.617588	0.620983	0.545928	0.557865	0.543386	0.536778	0.439441	0.434253	0.441447	0.428132	0.356893	0.356237	0.356542	0.353271	0.36911	0.406866	0.28714	0.304332	0.355624	0.351801
em 2-3hr_2	0.640865	0.661801	0.73931	0.725371	0.746726	0.738033	0.736577	0.74419	0.89523	1	0.747096	0.753398	0.69659	0.705491	0.619051	0.63494	0.55191	0.561896	0.552203	0.54259	0.439785	0.43978	0.433534	0.417472	0.348995	0.348598	0.344854	0.341146	0.365688	0.402849	0.286915	0.30256	0.348403	0.348437
em 3-4hr_1	0.505197	0.524377	0.546677	0.533552	0.561868	0.550563	0.548467	0.551494	0.74088	0.747096	1	0.894877	0.763156	0.777539	0.658577	0.663147	0.552127	0.555195	0.503037	0.499675	0.413688	0.418535	0.476053	0.455259	0.41657	0.420039	0.38015	0.375245	0.384614	0.402419	0.407086	0.410648	0.33615	0.327105
em 3-4hr_2	0.49971	0.519326	0.540282	0.524578	0.555813	0.549924	0.542496	0.547004	0.743372	0.753398	0.894877	1	0.753362	0.772597	0.646915	0.659089	0.549388	0.548212	0.50038	0.492202	0.411103	0.413312	0.483054	0.466202	0.423029	0.424272	0.373933	0.371331	0.385887	0.405443	0.410092	0.412441	0.330535	0.320719
em 4-6hr_1	0.459606	0.47394	0.487668	0.482199	0.501295	0.493588	0.493839	0.490172	0.694574	0.69659	0.763156	0.753362	1	0.858623	0.784505	0.791534	0.675346	0.684772	0.602575	0.611628	0.457087	0.465323	0.497467	0.476351	0.412093	0.419494	0.383147	0.371162	0.380471	0.387636	0.397416	0.403713	0.325559	0.326779
em 4-6hr_2	0.458461	0.469395	0.496713	0.491463	0.510734	0.507318	0.501758	0.49999	0.701486	0.705491	0.777539	0.772597	0.858623	1	0.801841	0.801838	0.674788	0.683918	0.628545	0.617404	0.457565	0.46505	0.513365	0.478171	0.414594	0.425527	0.392745	0.383431	0.391053	0.402017	0.400803	0.394735	0.344501	0.339181
em 6-8hr_1	0.44299	0.452502	0.43527	0.432964	0.452143	0.442876	0.439477	0.440849	0.617588	0.619051	0.658577	0.646915	0.784505	0.801841	1	0.835476	0.77806	0.793754	0.730391	0.737535	0.552904	0.564884	0.549126	0.536491	0.42523	0.444509	0.408199	0.391423	0.401235	0.424574	0.405837	0.406989	0.338091	0.336399
em 6-8hr_2	0.448918	0.464431	0.444278	0.438885	0.460219	0.454086	0.443201	0.446301	0.620983	0.63494	0.663147	0.659089	0.791534	0.801838	0.835476	1	0.777168	0.787988	0.727998	0.736354	0.563373	0.573198	0.560213	0.547314	0.419514	0.429985	0.395269	0.391728	0.382388	0.414692	0.423936	0.417441	0.327105	0.322938
em 8-10hr_1	0.435815	0.440436	0.408353	0.404372	0.417419	0.408643	0.410172	0.404242	0.545928	0.55191	0.552127	0.549388	0.675346	0.674788	0.77806	0.777168	1	0.830043	0.780778	0.790047	0.635991	0.65073	0.634544	0.621984	0.43668	0.440828	0.430668	0.436584	0.417693	0.461026	0.462515	0.447361	0.344957	0.345485
em 8-10hr_2	0.445967	0.448912	0.417533	0.414063	0.423876	0.415305	0.418938	0.41573	0.557865	0.561896	0.555195	0.548212	0.684772	0.683918	0.793754	0.787988	0.830043	1	0.790588	0.799385	0.652806	0.65602	0.636275	0.620307	0.430066	0.435778	0.423965	0.416045	0.41324	0.444761	0.463469	0.440034	0.336551	0.336027
em 10_12hr_1	0.413744	0.418152	0.368311	0.36396	0.380478	0.373267	0.371309	0.373401	0.543386	0.552203	0.503037	0.50038	0.602575	0.628545	0.730391	0.727998	0.780778	0.790588	1	0.864697	0.696084	0.704062	0.551498	0.544979	0.3333	0.335216	0.328946	0.325972	0.319401	0.388853	0.324996	0.320168	0.270444	0.276076
em 10_12hr_2	0.416644	0.423336	0.375531	0.368169	0.380954	0.372216	0.372877	0.376373	0.536778	0.54259	0.499675	0.492202	0.611628	0.617404	0.737535	0.736354	0.790047	0.799385	0.864697	1	0.690013	0.698448	0.552004	0.540056	0.323462	0.33917	0.319788	0.318623	0.319789	0.391066	0.333847	0.325666	0.273614	0.271502
em 22_24hr_1	0.382517	0.400432	0.314403	0.310892	0.317307	0.31182	0.319398	0.315755	0.439441	0.439785	0.413688	0.411103	0.457087	0.457565	0.552904	0.563373	0.635991	0.652806	0.696084	0.690013	1	0.855016	0.640276	0.639014	0.370937	0.38692	0.337149	0.347667	0.385537	0.434199	0.450091	0.434853	0.294244	0.277523
em 22_24hr_2	0.382619	0.393705	0.309372	0.307353	0.315365	0.311157	0.317226	0.311466	0.434253	0.43978	0.418535	0.413312	0.465323	0.46505	0.564884	0.573198	0.65073	0.65602	0.704062	0.698448	0.855016	1	0.629667	0.629955	0.369122	0.38829	0.329695	0.338124	0.377124	0.436145	0.447887	0.43821	0.280517	0.274251
L1_1	0.42744	0.43322	0.409464	0.40244	0.411639	0.411409	0.412514	0.413156	0.441447	0.433534	0.476053	0.483054	0.497467	0.513365	0.549126	0.560213	0.634544	0.636275	0.551498	0.552004	0.640276	0.629667	1	0.790293	0.638349	0.637598	0.556972	0.562518	0.612266	0.547542	0.697327	0.681482	0.456563	0.440421
L1_2	0.423572	0.427698	0.410339	0.408104	0.420603	0.41454	0.413084	0.413713	0.428132	0.417472	0.455259	0.466202	0.476351	0.478171	0.536491	0.547314	0.621984	0.620307	0.544979	0.540056	0.639014	0.629955	0.790293	1	0.636669	0.633912	0.548874	0.548631	0.605731	0.54481	0.674445	0.651915	0.478299	0.44915
L3_1	0.371999	0.384655	0.376306	0.376549	0.386721	0.378507	0.383235	0.380254	0.356893	0.348995	0.41657	0.423029	0.412093	0.414594	0.42523	0.419514	0.43668	0.430066	0.3333	0.323462	0.370937	0.369122	0.638349	0.636669	1	0.875665	0.804281	0.808747	0.816702	0.672544	0.732535	0.71669	0.720357	0.719177
L3_2	0.371021	0.380952	0.360423	0.365787	0.371461	0.364337	0.364661	0.360169	0.356237	0.348598	0.420039	0.424272	0.419494	0.425527	0.444509	0.429985	0.440828	0.435778	0.335216	0.33917	0.38692	0.38829	0.637598	0.633912	0.875665	1	0.799462	0.796106	0.804483	0.672002	0.749605	0.725747	0.718736	0.71106
Pupa_1	0.380169	0.386301	0.384401	0.386115	0.395277	0.389072	0.3909	0.38485	0.356542	0.344854	0.38015	0.373933	0.383147	0.392745	0.408199	0.395269	0.430668	0.423965	0.328946	0.319788	0.337149	0.329695	0.556972	0.548874	0.804281	0.799462	1	0.90296	0.795203	0.668513	0.626526	0.619946	0.723644	0.729993
Pupa_2	0.363607	0.370464	0.369909	0.368206	0.384725	0.369954	0.37622	0.368658	0.353271	0.341146	0.375245	0.371331	0.371162	0.383431	0.391423	0.391728	0.436584	0.416045	0.325972	0.318623	0.347667	0.338124	0.562518	0.548631	0.808747	0.796106	0.90296	1	0.7953	0.671026	0.608521	0.619216	0.72535	0.727043
Body_5days_1	0.410167	0.419924	0.404274	0.404879	0.410194	0.401436	0.411841	0.411063	0.36911	0.365688	0.384614	0.385887	0.380471	0.391053	0.401235	0.382388	0.417693	0.41324	0.319401	0.319789	0.385537	0.377124	0.612266	0.605731	0.816702	0.804483	0.795203	0.7953	1	0.775317	0.627379	0.627076	0.815451	0.800442
Body_5days_2	0.516624	0.525267	0.435045	0.436853	0.448834	0.441869	0.44197	0.438397	0.406866	0.402849	0.402419	0.405443	0.387636	0.402017	0.424574	0.414692	0.461026	0.444761	0.388853	0.391066	0.434199	0.436145	0.547542	0.54481	0.672544	0.672002	0.668513	0.671026	0.775317	1	0.53479	0.520328	0.741188	0.719775
Male_head_1	0.281157	0.291204	0.269178	0.27293	0.274896	0.276777	0.271904	0.269934	0.28714	0.286915	0.407086	0.410092	0.397416	0.400803	0.405837	0.423936	0.462515	0.463469	0.324996	0.333847	0.450091	0.447887	0.697327	0.674445	0.732535	0.749605	0.626526	0.608521	0.627379	0.53479	1	0.895272	0.443357	0.432501
Male_head_2	0.292036	0.286155	0.283353	0.287167	0.292885	0.286976	0.284841	0.284117	0.304332	0.30256	0.410648	0.412441	0.403713	0.394735	0.406989	0.417441	0.447361	0.440034	0.320168	0.325666	0.434853	0.43821	0.681482	0.651915	0.71669	0.725747	0.619946	0.619216	0.627076	0.520328	0.895272	1	0.438147	0.414801
Testis_1	0.407011	0.415013	0.402948	0.402933	0.403443	0.396234	0.404384	0.402967	0.355624	0.348403	0.33615	0.330535	0.325559	0.344501	0.338091	0.327105	0.344957	0.336551	0.270444	0.273614	0.294244	0.280517	0.456563	0.478299	0.720357	0.718736	0.723644	0.72535	0.815451	0.741188	0.443357	0.438147	1	0.920461
Testis_2	0.390123	0.406126	0.395492	0.39903	0.400538	0.391906	0.403663	0.396202	0.351801	0.348437	0.327105	0.320719	0.326779	0.339181	0.336399	0.322938	0.345485	0.336027	0.276076	0.271502	0.277523	0.274251	0.440421	0.44915	0.719177	0.71106	0.729993	0.727043	0.800442	0.719775	0.432501	0.414801	0.920461	1
