# Supplementary material for: Developmental mRNA m5C landscape and regulatory innovations of massive m5C modification of maternal mRNAs in animals
Source: Nat Commun. 2022 May 5;13:2484. doi: 10.1038/s41467-022-30210-0 (PMC9072368; doi:10.1038/s41467-022-30210-0)
Supplement: Supplementary file 10 — Source Data [file 41467_2022_30210_MOESM10_ESM.zip › Source Data/Source_Data_ExtFig10.xlsx]

## Sheet: ExtFig10a
Stage	Relative expression	Group
WT_0-0.5	3.90822	PC1 top100
WT_0-0.5	0	PC1 top100
WT_0-0.5	2.52487	PC1 top100
WT_0-0.5	1.69258	PC1 top100
WT_0-0.5	1.02067	PC1 top100
WT_0-0.5	2.36179	PC1 top100
WT_0-0.5	1.75445	PC1 top100
WT_0-0.5	1.98405	PC1 top100
WT_0-0.5	0.659897	PC1 top100
WT_0-0.5	0.890687	PC1 top100
WT_0-0.5	0.44687	PC1 top100
WT_0-0.5	2.18642	PC1 top100
WT_0-0.5	0.955738	PC1 top100
WT_0-0.5	1.96688	PC1 top100
WT_0-0.5	3.17295	PC1 top100
WT_0-0.5	6.65688	PC1 top100
WT_0-0.5	1.72703	PC1 top100
WT_0-0.5	0.395408	PC1 top100
WT_0-0.5	1.3944	PC1 top100
WT_0-0.5	3.56451	PC1 top100
WT_0-0.5	1.36127	PC1 top100
WT_0-0.5	0.342631	PC1 top100
WT_0-0.5	0.731208	PC1 top100
WT_0-0.5	1.1716	PC1 top100
WT_0-0.5	1.76125	PC1 top100
WT_0-0.5	1.14567	PC1 top100
WT_0-0.5	1.21665	PC1 top100
WT_0-0.5	0.699965	PC1 top100
WT_0-0.5	1.24794	PC1 top100
WT_0-0.5	0.906309	PC1 top100
WT_0-0.5	2.0033	PC1 top100
WT_0-0.5	5.2167	PC1 top100
WT_0-0.5	5.11972	PC1 top100
WT_0-0.5	1.13669	PC1 top100
WT_0-0.5	1.3164	PC1 top100
WT_0-0.5	1.30124	PC1 top100
WT_0-0.5	0.354921	PC1 top100
WT_0-0.5	0.0616241	PC1 top100
WT_0-0.5	0.778311	PC1 top100
WT_0-0.5	2.67083	PC1 top100
WT_0-0.5	0.464141	PC1 top100
WT_0-0.5	1.77167	PC1 top100
WT_0-0.5	1.3268	PC1 top100
WT_0-0.5	0.799952	PC1 top100
WT_0-0.5	1.4201	PC1 top100
WT_0-0.5	1.04033	PC1 top100
WT_0-0.5	1.07178	PC1 top100
WT_0-0.5	0.992934	PC1 top100
WT_0-0.5	2.48313	PC1 top100
WT_0-0.5	5.52177	PC1 top100
WT_0-0.5	0.264644	PC1 top100
WT_0-0.5	3.90684	PC1 top100
WT_0-0.5	2.12425	PC1 top100
WT_0-0.5	1.96715	PC1 top100
WT_0-0.5	3.71805	PC1 top100
WT_0-0.5	6.73889	PC1 top100
WT_0-0.5	0.322064	PC1 top100
WT_0-0.5	2.88197	PC1 top100
WT_0-0.5	0.389558	PC1 top100
WT_0-0.5	2.01666	PC1 top100
WT_0-0.5	1.14265	PC1 top100
WT_0-0.5	1.63673	PC1 top100
WT_0-0.5	0.182025	PC1 top100
WT_0-0.5	0.517951	PC1 top100
WT_0-0.5	1.54109	PC1 top100
WT_0-0.5	0.642043	PC1 top100
WT_0-0.5	3.97167	PC1 top100
WT_0-0.5	1.47777	PC1 top100
WT_0-0.5	0	PC1 top100
WT_0-0.5	1.42094	PC1 top100
WT_0-0.5	0.626289	PC1 top100
WT_0-0.5	4.04091	PC1 top100
WT_0-0.5	0.917512	PC1 top100
WT_0-0.5	0.515194	PC1 top100
WT_0-0.5	1.75888	PC1 top100
WT_0-0.5	0.495631	PC1 top100
WT_0-0.5	0.642719	PC1 top100
WT_0-0.5	1.95923	PC1 top100
WT_0-0.5	0.478889	PC1 top100
WT_0-0.5	0.632556	PC1 top100
WT_0-0.5	0.693773	PC1 top100
WT_0-0.5	1.49536	PC1 top100
WT_0-0.5	0.298514	PC1 top100
WT_0-0.5	0.166548	PC1 top100
WT_0-0.5	0.0261729	PC1 top100
WT_0-0.5	0.278842	PC1 top100
WT_0-0.5	3.07707	PC1 top100
WT_0-0.5	2.25652	PC1 top100
WT_0-0.5	0.634792	PC1 top100
WT_0-0.5	0.389817	PC1 top100
WT_0-0.5	0.399644	PC1 top100
WT_0-0.5	0.139667	PC1 top100
WT_0-0.5	0.561812	PC1 top100
WT_0-0.5	0.275882	PC1 top100
WT_0-0.5	5.71847	PC1 top100
WT_0-0.5	0.559295	PC1 top100
WT_0-0.5	1.09204	PC1 top100
WT_0-0.5	0.127393	PC1 top100
WT_0-0.5	1.54123	PC1 top100
WT_0-0.5	0.716923	PC1 top100
WT_1-2	7.3714	PC1 top100
WT_1-2	0	PC1 top100
WT_1-2	4.0883	PC1 top100
WT_1-2	0.353865	PC1 top100
WT_1-2	0.97005	PC1 top100
WT_1-2	5.2256	PC1 top100
WT_1-2	1.86015	PC1 top100
WT_1-2	4.4966	PC1 top100
WT_1-2	2.51604	PC1 top100
WT_1-2	0.188397	PC1 top100
WT_1-2	0.700896	PC1 top100
WT_1-2	2.9259	PC1 top100
WT_1-2	2.13323	PC1 top100
WT_1-2	2.88417	PC1 top100
WT_1-2	7.27251	PC1 top100
WT_1-2	10.3167	PC1 top100
WT_1-2	2.73307	PC1 top100
WT_1-2	0.606291	PC1 top100
WT_1-2	1.67836	PC1 top100
WT_1-2	7.2659	PC1 top100
WT_1-2	1.73686	PC1 top100
WT_1-2	1.16502	PC1 top100
WT_1-2	1.78604	PC1 top100
WT_1-2	3.42295	PC1 top100
WT_1-2	5.18086	PC1 top100
WT_1-2	4.51401	PC1 top100
WT_1-2	1.82351	PC1 top100
WT_1-2	1.73749	PC1 top100
WT_1-2	2.88405	PC1 top100
WT_1-2	2.61063	PC1 top100
WT_1-2	4.10854	PC1 top100
WT_1-2	7.59141	PC1 top100
WT_1-2	8.42555	PC1 top100
WT_1-2	2.63026	PC1 top100
WT_1-2	3.14153	PC1 top100
WT_1-2	4.0582	PC1 top100
WT_1-2	1.24181	PC1 top100
WT_1-2	0.0174644	PC1 top100
WT_1-2	0.801082	PC1 top100
WT_1-2	5.14002	PC1 top100
WT_1-2	1.42628	PC1 top100
WT_1-2	4.41826	PC1 top100
WT_1-2	4.0274	PC1 top100
WT_1-2	2.09691	PC1 top100
WT_1-2	2.84621	PC1 top100
WT_1-2	2.69268	PC1 top100
WT_1-2	1.08237	PC1 top100
WT_1-2	2.57026	PC1 top100
WT_1-2	6.24105	PC1 top100
WT_1-2	8.93916	PC1 top100
WT_1-2	1.41541	PC1 top100
WT_1-2	5.69724	PC1 top100
WT_1-2	5.80023	PC1 top100
WT_1-2	6.1318	PC1 top100
WT_1-2	5.44328	PC1 top100
WT_1-2	10.8023	PC1 top100
WT_1-2	1.18922	PC1 top100
WT_1-2	4.41635	PC1 top100
WT_1-2	0.385707	PC1 top100
WT_1-2	6.07846	PC1 top100
WT_1-2	1.46507	PC1 top100
WT_1-2	1.45817	PC1 top100
WT_1-2	0.263136	PC1 top100
WT_1-2	2.68737	PC1 top100
WT_1-2	4.80861	PC1 top100
WT_1-2	0.949894	PC1 top100
WT_1-2	7.4327	PC1 top100
WT_1-2	3.37423	PC1 top100
WT_1-2	0	PC1 top100
WT_1-2	4.81706	PC1 top100
WT_1-2	0.1102	PC1 top100
WT_1-2	5.82356	PC1 top100
WT_1-2	1.84072	PC1 top100
WT_1-2	3.27323	PC1 top100
WT_1-2	5.09524	PC1 top100
WT_1-2	2.43461	PC1 top100
WT_1-2	2.30573	PC1 top100
WT_1-2	3.49579	PC1 top100
WT_1-2	1.63501	PC1 top100
WT_1-2	2.37153	PC1 top100
WT_1-2	4.30984	PC1 top100
WT_1-2	2.31441	PC1 top100
WT_1-2	1.352	PC1 top100
WT_1-2	0.786111	PC1 top100
WT_1-2	0.106644	PC1 top100
WT_1-2	0.563961	PC1 top100
WT_1-2	4.87646	PC1 top100
WT_1-2	4.28732	PC1 top100
WT_1-2	3.90539	PC1 top100
WT_1-2	2.06467	PC1 top100
WT_1-2	0.749711	PC1 top100
WT_1-2	1.57993	PC1 top100
WT_1-2	3.84698	PC1 top100
WT_1-2	1.75596	PC1 top100
WT_1-2	6.76022	PC1 top100
WT_1-2	1.55896	PC1 top100
WT_1-2	2.42831	PC1 top100
WT_1-2	1.99401	PC1 top100
WT_1-2	3.50235	PC1 top100
WT_1-2	1.26971	PC1 top100
WT_2-3	9.02601	PC1 top100
WT_2-3	4.67692	PC1 top100
WT_2-3	6.10138	PC1 top100
WT_2-3	2.90026	PC1 top100
WT_2-3	2.81239	PC1 top100
WT_2-3	7.74206	PC1 top100
WT_2-3	4.07369	PC1 top100
WT_2-3	6.78412	PC1 top100
WT_2-3	4.36999	PC1 top100
WT_2-3	2.16314	PC1 top100
WT_2-3	2.38684	PC1 top100
WT_2-3	4.95567	PC1 top100
WT_2-3	4.23658	PC1 top100
WT_2-3	5.18356	PC1 top100
WT_2-3	8.85942	PC1 top100
WT_2-3	12.2639	PC1 top100
WT_2-3	4.55784	PC1 top100
WT_2-3	1.81112	PC1 top100
WT_2-3	4.0746	PC1 top100
WT_2-3	9.10797	PC1 top100
WT_2-3	3.40911	PC1 top100
WT_2-3	2.83224	PC1 top100
WT_2-3	3.57101	PC1 top100
WT_2-3	5.84225	PC1 top100
WT_2-3	7.41306	PC1 top100
WT_2-3	6.11998	PC1 top100
WT_2-3	3.67762	PC1 top100
WT_2-3	3.24217	PC1 top100
WT_2-3	4.73207	PC1 top100
WT_2-3	4.58053	PC1 top100
WT_2-3	5.60648	PC1 top100
WT_2-3	9.69194	PC1 top100
WT_2-3	10.3791	PC1 top100
WT_2-3	5.1725	PC1 top100
WT_2-3	4.73435	PC1 top100
WT_2-3	6.53091	PC1 top100
WT_2-3	2.64215	PC1 top100
WT_2-3	2.53586	PC1 top100
WT_2-3	2.80969	PC1 top100
WT_2-3	7.36595	PC1 top100
WT_2-3	3.19115	PC1 top100
WT_2-3	6.65914	PC1 top100
WT_2-3	5.9895	PC1 top100
WT_2-3	4.29343	PC1 top100
WT_2-3	5.31211	PC1 top100
WT_2-3	4.86889	PC1 top100
WT_2-3	2.30423	PC1 top100
WT_2-3	4.91041	PC1 top100
WT_2-3	7.75953	PC1 top100
WT_2-3	10.4465	PC1 top100
WT_2-3	3.18824	PC1 top100
WT_2-3	7.7716	PC1 top100
WT_2-3	7.56951	PC1 top100
WT_2-3	7.95386	PC1 top100
WT_2-3	7.25079	PC1 top100
WT_2-3	12.4354	PC1 top100
WT_2-3	3.12639	PC1 top100
WT_2-3	6.50931	PC1 top100
WT_2-3	1.65194	PC1 top100
WT_2-3	7.57824	PC1 top100
WT_2-3	3.66368	PC1 top100
WT_2-3	2.95717	PC1 top100
WT_2-3	1.24338	PC1 top100
WT_2-3	4.3358	PC1 top100
WT_2-3	6.41242	PC1 top100
WT_2-3	2.7055	PC1 top100
WT_2-3	8.93886	PC1 top100
WT_2-3	4.83474	PC1 top100
WT_2-3	10.091	PC1 top100
WT_2-3	6.66255	PC1 top100
WT_2-3	0.542821	PC1 top100
WT_2-3	7.91733	PC1 top100
WT_2-3	4.23799	PC1 top100
WT_2-3	5.6137	PC1 top100
WT_2-3	7.00937	PC1 top100
WT_2-3	4.59929	PC1 top100
WT_2-3	4.45159	PC1 top100
WT_2-3	4.77538	PC1 top100
WT_2-3	3.51094	PC1 top100
WT_2-3	4.22105	PC1 top100
WT_2-3	5.85661	PC1 top100
WT_2-3	4.7092	PC1 top100
WT_2-3	3.38929	PC1 top100
WT_2-3	3.05693	PC1 top100
WT_2-3	0.998095	PC1 top100
WT_2-3	1.84031	PC1 top100
WT_2-3	5.85967	PC1 top100
WT_2-3	6.57724	PC1 top100
WT_2-3	6.30935	PC1 top100
WT_2-3	3.18801	PC1 top100
WT_2-3	2.16879	PC1 top100
WT_2-3	3.2678	PC1 top100
WT_2-3	5.99363	PC1 top100
WT_2-3	4.09657	PC1 top100
WT_2-3	8.22787	PC1 top100
WT_2-3	3.60082	PC1 top100
WT_2-3	3.74802	PC1 top100
WT_2-3	3.6043	PC1 top100
WT_2-3	4.30901	PC1 top100
WT_2-3	2.86774	PC1 top100
WT_3-4	11.7156	PC1 top100
WT_3-4	6.76198	PC1 top100
WT_3-4	10.0948	PC1 top100
WT_3-4	7.72066	PC1 top100
WT_3-4	7.62853	PC1 top100
WT_3-4	8.95938	PC1 top100
WT_3-4	7.67535	PC1 top100
WT_3-4	8.16946	PC1 top100
WT_3-4	7.90946	PC1 top100
WT_3-4	6.36554	PC1 top100
WT_3-4	6.84112	PC1 top100
WT_3-4	7.68605	PC1 top100
WT_3-4	7.13871	PC1 top100
WT_3-4	7.65135	PC1 top100
WT_3-4	9.84345	PC1 top100
WT_3-4	12.8713	PC1 top100
WT_3-4	7.12237	PC1 top100
WT_3-4	6.66953	PC1 top100
WT_3-4	6.82825	PC1 top100
WT_3-4	9.65065	PC1 top100
WT_3-4	6.7515	PC1 top100
WT_3-4	6.19207	PC1 top100
WT_3-4	6.72217	PC1 top100
WT_3-4	7.0257	PC1 top100
WT_3-4	8.15149	PC1 top100
WT_3-4	8.58199	PC1 top100
WT_3-4	6.45815	PC1 top100
WT_3-4	6.30326	PC1 top100
WT_3-4	7.15264	PC1 top100
WT_3-4	6.75871	PC1 top100
WT_3-4	7.80437	PC1 top100
WT_3-4	10.748	PC1 top100
WT_3-4	10.6637	PC1 top100
WT_3-4	6.30573	PC1 top100
WT_3-4	6.99226	PC1 top100
WT_3-4	7.1354	PC1 top100
WT_3-4	6.10596	PC1 top100
WT_3-4	6.40845	PC1 top100
WT_3-4	6.09379	PC1 top100
WT_3-4	8.32453	PC1 top100
WT_3-4	6.77893	PC1 top100
WT_3-4	7.27695	PC1 top100
WT_3-4	7.61155	PC1 top100
WT_3-4	5.95086	PC1 top100
WT_3-4	7.25246	PC1 top100
WT_3-4	6.25308	PC1 top100
WT_3-4	6.22462	PC1 top100
WT_3-4	6.11893	PC1 top100
WT_3-4	8.15214	PC1 top100
WT_3-4	11.1828	PC1 top100
WT_3-4	6.0771	PC1 top100
WT_3-4	8.93268	PC1 top100
WT_3-4	7.78615	PC1 top100
WT_3-4	7.99391	PC1 top100
WT_3-4	8.38449	PC1 top100
WT_3-4	12.4732	PC1 top100
WT_3-4	5.88022	PC1 top100
WT_3-4	8.03622	PC1 top100
WT_3-4	5.36933	PC1 top100
WT_3-4	7.68354	PC1 top100
WT_3-4	5.79083	PC1 top100
WT_3-4	6.12862	PC1 top100
WT_3-4	5.27155	PC1 top100
WT_3-4	6.12068	PC1 top100
WT_3-4	6.74168	PC1 top100
WT_3-4	5.8825	PC1 top100
WT_3-4	9.23296	PC1 top100
WT_3-4	6.29341	PC1 top100
WT_3-4	9.57131	PC1 top100
WT_3-4	6.76466	PC1 top100
WT_3-4	4.62384	PC1 top100
WT_3-4	9.08651	PC1 top100
WT_3-4	5.47441	PC1 top100
WT_3-4	5.86607	PC1 top100
WT_3-4	7.06596	PC1 top100
WT_3-4	5.36881	PC1 top100
WT_3-4	5.61288	PC1 top100
WT_3-4	6.61559	PC1 top100
WT_3-4	5.257	PC1 top100
WT_3-4	5.38603	PC1 top100
WT_3-4	6.15886	PC1 top100
WT_3-4	6.58795	PC1 top100
WT_3-4	4.7909	PC1 top100
WT_3-4	4.86437	PC1 top100
WT_3-4	4.85707	PC1 top100
WT_3-4	5.35945	PC1 top100
WT_3-4	7.63702	PC1 top100
WT_3-4	7.27656	PC1 top100
WT_3-4	5.92581	PC1 top100
WT_3-4	5.18074	PC1 top100
WT_3-4	5.022	PC1 top100
WT_3-4	5.09485	PC1 top100
WT_3-4	5.80162	PC1 top100
WT_3-4	5.27658	PC1 top100
WT_3-4	9.52776	PC1 top100
WT_3-4	4.93904	PC1 top100
WT_3-4	5.55001	PC1 top100
WT_3-4	5.30266	PC1 top100
WT_3-4	6.94917	PC1 top100
WT_3-4	5.42155	PC1 top100
WT_4-5	11.3856	PC1 top100
WT_4-5	6.85825	PC1 top100
WT_4-5	10.2019	PC1 top100
WT_4-5	8.85973	PC1 top100
WT_4-5	8.0327	PC1 top100
WT_4-5	9.42022	PC1 top100
WT_4-5	8.68111	PC1 top100
WT_4-5	8.7654	PC1 top100
WT_4-5	7.14169	PC1 top100
WT_4-5	7.60031	PC1 top100
WT_4-5	7.10679	PC1 top100
WT_4-5	8.37805	PC1 top100
WT_4-5	7.38214	PC1 top100
WT_4-5	8.36752	PC1 top100
WT_4-5	9.74806	PC1 top100
WT_4-5	13.0062	PC1 top100
WT_4-5	7.86447	PC1 top100
WT_4-5	6.85898	PC1 top100
WT_4-5	7.43244	PC1 top100
WT_4-5	9.93403	PC1 top100
WT_4-5	7.41778	PC1 top100
WT_4-5	6.71023	PC1 top100
WT_4-5	6.85325	PC1 top100
WT_4-5	7.42299	PC1 top100
WT_4-5	7.94993	PC1 top100
WT_4-5	7.4681	PC1 top100
WT_4-5	7.17935	PC1 top100
WT_4-5	7.04194	PC1 top100
WT_4-5	7.47082	PC1 top100
WT_4-5	7.09543	PC1 top100
WT_4-5	7.83312	PC1 top100
WT_4-5	11.0674	PC1 top100
WT_4-5	11.154	PC1 top100
WT_4-5	7.02781	PC1 top100
WT_4-5	7.33337	PC1 top100
WT_4-5	7.53926	PC1 top100
WT_4-5	6.19701	PC1 top100
WT_4-5	6.72307	PC1 top100
WT_4-5	6.87757	PC1 top100
WT_4-5	8.62143	PC1 top100
WT_4-5	5.95825	PC1 top100
WT_4-5	7.68122	PC1 top100
WT_4-5	6.98417	PC1 top100
WT_4-5	6.68745	PC1 top100
WT_4-5	7.58025	PC1 top100
WT_4-5	6.76837	PC1 top100
WT_4-5	6.82288	PC1 top100
WT_4-5	6.75143	PC1 top100
WT_4-5	8.47949	PC1 top100
WT_4-5	11.5365	PC1 top100
WT_4-5	5.86417	PC1 top100
WT_4-5	9.28587	PC1 top100
WT_4-5	7.99085	PC1 top100
WT_4-5	8.09689	PC1 top100
WT_4-5	8.98146	PC1 top100
WT_4-5	12.3829	PC1 top100
WT_4-5	5.56432	PC1 top100
WT_4-5	8.51057	PC1 top100
WT_4-5	6.07076	PC1 top100
WT_4-5	8.15568	PC1 top100
WT_4-5	6.45057	PC1 top100
WT_4-5	6.95336	PC1 top100
WT_4-5	5.98429	PC1 top100
WT_4-5	6.12966	PC1 top100
WT_4-5	7.32346	PC1 top100
WT_4-5	5.72173	PC1 top100
WT_4-5	9.25888	PC1 top100
WT_4-5	6.85743	PC1 top100
WT_4-5	0	PC1 top100
WT_4-5	6.82143	PC1 top100
WT_4-5	6.00508	PC1 top100
WT_4-5	9.34768	PC1 top100
WT_4-5	5.75405	PC1 top100
WT_4-5	5.68245	PC1 top100
WT_4-5	7.44525	PC1 top100
WT_4-5	5.87831	PC1 top100
WT_4-5	5.95188	PC1 top100
WT_4-5	6.6351	PC1 top100
WT_4-5	5.59449	PC1 top100
WT_4-5	5.7944	PC1 top100
WT_4-5	6.36487	PC1 top100
WT_4-5	6.84241	PC1 top100
WT_4-5	5.27617	PC1 top100
WT_4-5	5.15052	PC1 top100
WT_4-5	5.48447	PC1 top100
WT_4-5	4.87276	PC1 top100
WT_4-5	7.84783	PC1 top100
WT_4-5	7.48939	PC1 top100
WT_4-5	5.58757	PC1 top100
WT_4-5	5.38964	PC1 top100
WT_4-5	5.26669	PC1 top100
WT_4-5	5.29467	PC1 top100
WT_4-5	5.41628	PC1 top100
WT_4-5	4.93331	PC1 top100
WT_4-5	10.1181	PC1 top100
WT_4-5	5.16368	PC1 top100
WT_4-5	6.1066	PC1 top100
WT_4-5	4.87726	PC1 top100
WT_4-5	6.44551	PC1 top100
WT_4-5	5.76746	PC1 top100
WT_0-0.5	7.00199	PC1 bottom100
WT_0-0.5	4.30192	PC1 bottom100
WT_0-0.5	5.75058	PC1 bottom100
WT_0-0.5	4.66036	PC1 bottom100
WT_0-0.5	6.53409	PC1 bottom100
WT_0-0.5	5.0017	PC1 bottom100
WT_0-0.5	6.57638	PC1 bottom100
WT_0-0.5	5.09329	PC1 bottom100
WT_0-0.5	5.40025	PC1 bottom100
WT_0-0.5	7.81516	PC1 bottom100
WT_0-0.5	7.68991	PC1 bottom100
WT_0-0.5	6.42795	PC1 bottom100
WT_0-0.5	5.92215	PC1 bottom100
WT_0-0.5	5.33881	PC1 bottom100
WT_0-0.5	5.77416	PC1 bottom100
WT_0-0.5	6.29897	PC1 bottom100
WT_0-0.5	7.08825	PC1 bottom100
WT_0-0.5	8.02967	PC1 bottom100
WT_0-0.5	5.05152	PC1 bottom100
WT_0-0.5	5.23834	PC1 bottom100
WT_0-0.5	5.15895	PC1 bottom100
WT_0-0.5	7.37554	PC1 bottom100
WT_0-0.5	7.48258	PC1 bottom100
WT_0-0.5	4.5924	PC1 bottom100
WT_0-0.5	6.96667	PC1 bottom100
WT_0-0.5	6.32378	PC1 bottom100
WT_0-0.5	5.73446	PC1 bottom100
WT_0-0.5	6.48897	PC1 bottom100
WT_0-0.5	8.39123	PC1 bottom100
WT_0-0.5	5.02967	PC1 bottom100
WT_0-0.5	7.87354	PC1 bottom100
WT_0-0.5	6.53198	PC1 bottom100
WT_0-0.5	5.29028	PC1 bottom100
WT_0-0.5	6.31927	PC1 bottom100
WT_0-0.5	6.27161	PC1 bottom100
WT_0-0.5	4.91411	PC1 bottom100
WT_0-0.5	5.78196	PC1 bottom100
WT_0-0.5	6.76906	PC1 bottom100
WT_0-0.5	4.88649	PC1 bottom100
WT_0-0.5	4.87034	PC1 bottom100
WT_0-0.5	5.6058	PC1 bottom100
WT_0-0.5	6.87314	PC1 bottom100
WT_0-0.5	6.0199	PC1 bottom100
WT_0-0.5	5.72517	PC1 bottom100
WT_0-0.5	7.87749	PC1 bottom100
WT_0-0.5	7.9344	PC1 bottom100
WT_0-0.5	7.78679	PC1 bottom100
WT_0-0.5	8.85493	PC1 bottom100
WT_0-0.5	6.17094	PC1 bottom100
WT_0-0.5	6.15067	PC1 bottom100
WT_0-0.5	5.47166	PC1 bottom100
WT_0-0.5	6.92288	PC1 bottom100
WT_0-0.5	4.48109	PC1 bottom100
WT_0-0.5	6.27705	PC1 bottom100
WT_0-0.5	8.8348	PC1 bottom100
WT_0-0.5	5.55097	PC1 bottom100
WT_0-0.5	5.52875	PC1 bottom100
WT_0-0.5	5.71216	PC1 bottom100
WT_0-0.5	9.76835	PC1 bottom100
WT_0-0.5	5.58519	PC1 bottom100
WT_0-0.5	6.48498	PC1 bottom100
WT_0-0.5	6.26953	PC1 bottom100
WT_0-0.5	6.90935	PC1 bottom100
WT_0-0.5	6.34551	PC1 bottom100
WT_0-0.5	9.43039	PC1 bottom100
WT_0-0.5	7.10383	PC1 bottom100
WT_0-0.5	6.03335	PC1 bottom100
WT_0-0.5	6.80806	PC1 bottom100
WT_0-0.5	5.56041	PC1 bottom100
WT_0-0.5	9.57172	PC1 bottom100
WT_0-0.5	6.24265	PC1 bottom100
WT_0-0.5	6.33079	PC1 bottom100
WT_0-0.5	6.15294	PC1 bottom100
WT_0-0.5	7.56693	PC1 bottom100
WT_0-0.5	8.7156	PC1 bottom100
WT_0-0.5	6.15	PC1 bottom100
WT_0-0.5	5.73014	PC1 bottom100
WT_0-0.5	7.12401	PC1 bottom100
WT_0-0.5	6.51264	PC1 bottom100
WT_0-0.5	6.74294	PC1 bottom100
WT_0-0.5	6.00182	PC1 bottom100
WT_0-0.5	10.5917	PC1 bottom100
WT_0-0.5	6.20353	PC1 bottom100
WT_0-0.5	6.51784	PC1 bottom100
WT_0-0.5	8.0549	PC1 bottom100
WT_0-0.5	9.32316	PC1 bottom100
WT_0-0.5	9.2412	PC1 bottom100
WT_0-0.5	6.93364	PC1 bottom100
WT_0-0.5	6.72547	PC1 bottom100
WT_0-0.5	7.18735	PC1 bottom100
WT_0-0.5	9.59023	PC1 bottom100
WT_0-0.5	8.9523	PC1 bottom100
WT_0-0.5	8.03403	PC1 bottom100
WT_0-0.5	10.1717	PC1 bottom100
WT_0-0.5	9.33984	PC1 bottom100
WT_0-0.5	11.5648	PC1 bottom100
WT_0-0.5	9.43401	PC1 bottom100
WT_0-0.5	9.22011	PC1 bottom100
WT_0-0.5	9.1951	PC1 bottom100
WT_0-0.5	8.35614	PC1 bottom100
WT_1-2	6.7003	PC1 bottom100
WT_1-2	4.18872	PC1 bottom100
WT_1-2	5.15826	PC1 bottom100
WT_1-2	3.94587	PC1 bottom100
WT_1-2	5.87404	PC1 bottom100
WT_1-2	4.41978	PC1 bottom100
WT_1-2	4.576	PC1 bottom100
WT_1-2	6.36449	PC1 bottom100
WT_1-2	8.09972	PC1 bottom100
WT_1-2	7.35097	PC1 bottom100
WT_1-2	7.2912	PC1 bottom100
WT_1-2	5.78489	PC1 bottom100
WT_1-2	4.95491	PC1 bottom100
WT_1-2	4.81304	PC1 bottom100
WT_1-2	4.83774	PC1 bottom100
WT_1-2	5.63834	PC1 bottom100
WT_1-2	6.36666	PC1 bottom100
WT_1-2	5.94691	PC1 bottom100
WT_1-2	4.23814	PC1 bottom100
WT_1-2	3.9597	PC1 bottom100
WT_1-2	3.42755	PC1 bottom100
WT_1-2	6.7571	PC1 bottom100
WT_1-2	7.18126	PC1 bottom100
WT_1-2	2.78805	PC1 bottom100
WT_1-2	9.49885	PC1 bottom100
WT_1-2	4.98805	PC1 bottom100
WT_1-2	4.34256	PC1 bottom100
WT_1-2	5.38861	PC1 bottom100
WT_1-2	7.81116	PC1 bottom100
WT_1-2	4.67241	PC1 bottom100
WT_1-2	5.7305	PC1 bottom100
WT_1-2	6.29178	PC1 bottom100
WT_1-2	4.57146	PC1 bottom100
WT_1-2	5.54643	PC1 bottom100
WT_1-2	5.56746	PC1 bottom100
WT_1-2	6.1987	PC1 bottom100
WT_1-2	4.78823	PC1 bottom100
WT_1-2	5.61152	PC1 bottom100
WT_1-2	3.82515	PC1 bottom100
WT_1-2	5.3108	PC1 bottom100
WT_1-2	4.38579	PC1 bottom100
WT_1-2	5.78723	PC1 bottom100
WT_1-2	5.61268	PC1 bottom100
WT_1-2	4.51894	PC1 bottom100
WT_1-2	5.62732	PC1 bottom100
WT_1-2	5.88811	PC1 bottom100
WT_1-2	6.32867	PC1 bottom100
WT_1-2	6.9136	PC1 bottom100
WT_1-2	5.08653	PC1 bottom100
WT_1-2	5.51865	PC1 bottom100
WT_1-2	4.48013	PC1 bottom100
WT_1-2	5.58224	PC1 bottom100
WT_1-2	3.85513	PC1 bottom100
WT_1-2	5.24278	PC1 bottom100
WT_1-2	7.03107	PC1 bottom100
WT_1-2	8.41899	PC1 bottom100
WT_1-2	4.94752	PC1 bottom100
WT_1-2	4.48627	PC1 bottom100
WT_1-2	9.1783	PC1 bottom100
WT_1-2	4.33965	PC1 bottom100
WT_1-2	5.75915	PC1 bottom100
WT_1-2	5.23528	PC1 bottom100
WT_1-2	6.20782	PC1 bottom100
WT_1-2	4.82108	PC1 bottom100
WT_1-2	8.54735	PC1 bottom100
WT_1-2	6.23729	PC1 bottom100
WT_1-2	4.91143	PC1 bottom100
WT_1-2	6.09374	PC1 bottom100
WT_1-2	6.05095	PC1 bottom100
WT_1-2	8.45685	PC1 bottom100
WT_1-2	4.60286	PC1 bottom100
WT_1-2	4.99992	PC1 bottom100
WT_1-2	5.44991	PC1 bottom100
WT_1-2	6.71281	PC1 bottom100
WT_1-2	8.28929	PC1 bottom100
WT_1-2	4.98625	PC1 bottom100
WT_1-2	6.73116	PC1 bottom100
WT_1-2	6.37646	PC1 bottom100
WT_1-2	5.11201	PC1 bottom100
WT_1-2	5.78424	PC1 bottom100
WT_1-2	5.36499	PC1 bottom100
WT_1-2	9.8514	PC1 bottom100
WT_1-2	4.22452	PC1 bottom100
WT_1-2	5.55062	PC1 bottom100
WT_1-2	6.09628	PC1 bottom100
WT_1-2	8.5314	PC1 bottom100
WT_1-2	8.53372	PC1 bottom100
WT_1-2	6.02537	PC1 bottom100
WT_1-2	5.92607	PC1 bottom100
WT_1-2	6.26125	PC1 bottom100
WT_1-2	8.96975	PC1 bottom100
WT_1-2	8.04398	PC1 bottom100
WT_1-2	7.52817	PC1 bottom100
WT_1-2	8.79544	PC1 bottom100
WT_1-2	8.35488	PC1 bottom100
WT_1-2	9.82938	PC1 bottom100
WT_1-2	8.78941	PC1 bottom100
WT_1-2	8.20036	PC1 bottom100
WT_1-2	7.96822	PC1 bottom100
WT_1-2	6.97106	PC1 bottom100
WT_2-3	5.66109	PC1 bottom100
WT_2-3	3.33923	PC1 bottom100
WT_2-3	4.10786	PC1 bottom100
WT_2-3	1.2327	PC1 bottom100
WT_2-3	2.7639	PC1 bottom100
WT_2-3	1.42394	PC1 bottom100
WT_2-3	1.15746	PC1 bottom100
WT_2-3	4.02733	PC1 bottom100
WT_2-3	7.18126	PC1 bottom100
WT_2-3	4.85393	PC1 bottom100
WT_2-3	6.06123	PC1 bottom100
WT_2-3	3.07429	PC1 bottom100
WT_2-3	1.57407	PC1 bottom100
WT_2-3	2.16189	PC1 bottom100
WT_2-3	1.98453	PC1 bottom100
WT_2-3	2.17323	PC1 bottom100
WT_2-3	2.97074	PC1 bottom100
WT_2-3	2.28645	PC1 bottom100
WT_2-3	1.51162	PC1 bottom100
WT_2-3	0.695789	PC1 bottom100
WT_2-3	0.957016	PC1 bottom100
WT_2-3	4.67922	PC1 bottom100
WT_2-3	5.31009	PC1 bottom100
WT_2-3	0.168561	PC1 bottom100
WT_2-3	9.1902	PC1 bottom100
WT_2-3	1.53283	PC1 bottom100
WT_2-3	1.50263	PC1 bottom100
WT_2-3	2.32917	PC1 bottom100
WT_2-3	6.10588	PC1 bottom100
WT_2-3	3.2185	PC1 bottom100
WT_2-3	3.65942	PC1 bottom100
WT_2-3	5.01881	PC1 bottom100
WT_2-3	0.816698	PC1 bottom100
WT_2-3	2.97104	PC1 bottom100
WT_2-3	3.65792	PC1 bottom100
WT_2-3	3.91236	PC1 bottom100
WT_2-3	1.93132	PC1 bottom100
WT_2-3	2.78357	PC1 bottom100
WT_2-3	0.294889	PC1 bottom100
WT_2-3	2.57944	PC1 bottom100
WT_2-3	0.844295	PC1 bottom100
WT_2-3	1.46531	PC1 bottom100
WT_2-3	3.60605	PC1 bottom100
WT_2-3	1.40784	PC1 bottom100
WT_2-3	3.95498	PC1 bottom100
WT_2-3	4.70809	PC1 bottom100
WT_2-3	3.85824	PC1 bottom100
WT_2-3	4.02155	PC1 bottom100
WT_2-3	1.72093	PC1 bottom100
WT_2-3	2.22418	PC1 bottom100
WT_2-3	1.28531	PC1 bottom100
WT_2-3	1.02444	PC1 bottom100
WT_2-3	0.838725	PC1 bottom100
WT_2-3	1.57802	PC1 bottom100
WT_2-3	2.64663	PC1 bottom100
WT_2-3	7.5448	PC1 bottom100
WT_2-3	2.35985	PC1 bottom100
WT_2-3	0.822512	PC1 bottom100
WT_2-3	7.55671	PC1 bottom100
WT_2-3	0.543878	PC1 bottom100
WT_2-3	2.7988	PC1 bottom100
WT_2-3	2.15799	PC1 bottom100
WT_2-3	4.00638	PC1 bottom100
WT_2-3	0.850872	PC1 bottom100
WT_2-3	6.20226	PC1 bottom100
WT_2-3	3.25121	PC1 bottom100
WT_2-3	1.13443	PC1 bottom100
WT_2-3	3.16784	PC1 bottom100
WT_2-3	2.78852	PC1 bottom100
WT_2-3	5.12306	PC1 bottom100
WT_2-3	1.77423	PC1 bottom100
WT_2-3	1.30379	PC1 bottom100
WT_2-3	2.22117	PC1 bottom100
WT_2-3	2.73051	PC1 bottom100
WT_2-3	6.51989	PC1 bottom100
WT_2-3	1.18162	PC1 bottom100
WT_2-3	3.45827	PC1 bottom100
WT_2-3	2.77561	PC1 bottom100
WT_2-3	0.811222	PC1 bottom100
WT_2-3	2.14154	PC1 bottom100
WT_2-3	1.1098	PC1 bottom100
WT_2-3	5.59041	PC1 bottom100
WT_2-3	0.686302	PC1 bottom100
WT_2-3	1.53202	PC1 bottom100
WT_2-3	4.20016	PC1 bottom100
WT_2-3	4.94665	PC1 bottom100
WT_2-3	4.86364	PC1 bottom100
WT_2-3	1.99191	PC1 bottom100
WT_2-3	1.5104	PC1 bottom100
WT_2-3	1.83039	PC1 bottom100
WT_2-3	4.86213	PC1 bottom100
WT_2-3	4.92709	PC1 bottom100
WT_2-3	3.82341	PC1 bottom100
WT_2-3	5.00416	PC1 bottom100
WT_2-3	5.08528	PC1 bottom100
WT_2-3	5.62982	PC1 bottom100
WT_2-3	4.40197	PC1 bottom100
WT_2-3	3.42476	PC1 bottom100
WT_2-3	3.35361	PC1 bottom100
WT_2-3	2.1376	PC1 bottom100
WT_3-4	2.56335	PC1 bottom100
WT_3-4	1.19351e-05	PC1 bottom100
WT_3-4	1.52337	PC1 bottom100
WT_3-4	0.787495	PC1 bottom100
WT_3-4	2.18699	PC1 bottom100
WT_3-4	0.909906	PC1 bottom100
WT_3-4	3.02513	PC1 bottom100
WT_3-4	0.998164	PC1 bottom100
WT_3-4	2.15553	PC1 bottom100
WT_3-4	3.66215	PC1 bottom100
WT_3-4	3.18148	PC1 bottom100
WT_3-4	2.20329	PC1 bottom100
WT_3-4	1.97441	PC1 bottom100
WT_3-4	1.63658	PC1 bottom100
WT_3-4	1.43307	PC1 bottom100
WT_3-4	2.25724	PC1 bottom100
WT_3-4	2.89785	PC1 bottom100
WT_3-4	1.72713	PC1 bottom100
WT_3-4	1.40489	PC1 bottom100
WT_3-4	0.975368	PC1 bottom100
WT_3-4	1.2128	PC1 bottom100
WT_3-4	2.93288	PC1 bottom100
WT_3-4	3.29734	PC1 bottom100
WT_3-4	0.370859	PC1 bottom100
WT_3-4	4.46898	PC1 bottom100
WT_3-4	1.85807	PC1 bottom100
WT_3-4	2.49042	PC1 bottom100
WT_3-4	1.6869	PC1 bottom100
WT_3-4	3.99415	PC1 bottom100
WT_3-4	0.531529	PC1 bottom100
WT_3-4	1.72713	PC1 bottom100
WT_3-4	2.08728	PC1 bottom100
WT_3-4	0.950322	PC1 bottom100
WT_3-4	1.91206	PC1 bottom100
WT_3-4	1.81515	PC1 bottom100
WT_3-4	0.929063	PC1 bottom100
WT_3-4	1.46488	PC1 bottom100
WT_3-4	2.1811	PC1 bottom100
WT_3-4	0.169475	PC1 bottom100
WT_3-4	0.399134	PC1 bottom100
WT_3-4	0.833414	PC1 bottom100
WT_3-4	2.0085	PC1 bottom100
WT_3-4	1.67455	PC1 bottom100
WT_3-4	0.972749	PC1 bottom100
WT_3-4	0	PC1 bottom100
WT_3-4	0	PC1 bottom100
WT_3-4	0	PC1 bottom100
WT_3-4	4.04926	PC1 bottom100
WT_3-4	1.42039	PC1 bottom100
WT_3-4	1.49458	PC1 bottom100
WT_3-4	0.689113	PC1 bottom100
WT_3-4	2.83381	PC1 bottom100
WT_3-4	0.072538	PC1 bottom100
WT_3-4	1.29547	PC1 bottom100
WT_3-4	3.79337	PC1 bottom100
WT_3-4	2.50436	PC1 bottom100
WT_3-4	0.709608	PC1 bottom100
WT_3-4	0.381559	PC1 bottom100
WT_3-4	4.62948	PC1 bottom100
WT_3-4	0.442924	PC1 bottom100
WT_3-4	1.45513	PC1 bottom100
WT_3-4	1.10107	PC1 bottom100
WT_3-4	1.70599	PC1 bottom100
WT_3-4	0.765278	PC1 bottom100
WT_3-4	4.38167	PC1 bottom100
WT_3-4	2.71558	PC1 bottom100
WT_3-4	0.985199	PC1 bottom100
WT_3-4	1.5003	PC1 bottom100
WT_3-4	0.534842	PC1 bottom100
WT_3-4	4.46735	PC1 bottom100
WT_3-4	1.06225	PC1 bottom100
WT_3-4	1.1913	PC1 bottom100
WT_3-4	0.989016	PC1 bottom100
WT_3-4	1.99227	PC1 bottom100
WT_3-4	3.23215	PC1 bottom100
WT_3-4	0.668558	PC1 bottom100
WT_3-4	0.670394	PC1 bottom100
WT_3-4	1.56107	PC1 bottom100
WT_3-4	0.826762	PC1 bottom100
WT_3-4	1.10372	PC1 bottom100
WT_3-4	0.404632	PC1 bottom100
WT_3-4	4.9061	PC1 bottom100
WT_3-4	0.559452	PC1 bottom100
WT_3-4	0.666471	PC1 bottom100
WT_3-4	1.72713	PC1 bottom100
WT_3-4	3.0686	PC1 bottom100
WT_3-4	3.33721	PC1 bottom100
WT_3-4	1.06496	PC1 bottom100
WT_3-4	0.608444	PC1 bottom100
WT_3-4	0.921132	PC1 bottom100
WT_3-4	3.89232	PC1 bottom100
WT_3-4	3.32382	PC1 bottom100
WT_3-4	1.85434	PC1 bottom100
WT_3-4	3.8459	PC1 bottom100
WT_3-4	2.90595	PC1 bottom100
WT_3-4	4.68308	PC1 bottom100
WT_3-4	2.65172	PC1 bottom100
WT_3-4	2.6207	PC1 bottom100
WT_3-4	2.31404	PC1 bottom100
WT_3-4	1.1898	PC1 bottom100
WT_4-5	2.32777	PC1 bottom100
WT_4-5	1.00195e-05	PC1 bottom100
WT_4-5	1.45028	PC1 bottom100
WT_4-5	0.917761	PC1 bottom100
WT_4-5	2.34927	PC1 bottom100
WT_4-5	0.824438	PC1 bottom100
WT_4-5	2.19174	PC1 bottom100
WT_4-5	0.896667	PC1 bottom100
WT_4-5	1.44513	PC1 bottom100
WT_4-5	3.17522	PC1 bottom100
WT_4-5	3.05667	PC1 bottom100
WT_4-5	2.27523	PC1 bottom100
WT_4-5	1.68299	PC1 bottom100
WT_4-5	1.44258	PC1 bottom100
WT_4-5	1.62537	PC1 bottom100
WT_4-5	1.81007	PC1 bottom100
WT_4-5	3.20294	PC1 bottom100
WT_4-5	5.05216	PC1 bottom100
WT_4-5	0.918049	PC1 bottom100
WT_4-5	1.20159	PC1 bottom100
WT_4-5	1.04141	PC1 bottom100
WT_4-5	3.05473	PC1 bottom100
WT_4-5	2.6396	PC1 bottom100
WT_4-5	0.458399	PC1 bottom100
WT_4-5	1.92483	PC1 bottom100
WT_4-5	2.19693	PC1 bottom100
WT_4-5	1.83273	PC1 bottom100
WT_4-5	2.09608	PC1 bottom100
WT_4-5	3.71945	PC1 bottom100
WT_4-5	0.660617	PC1 bottom100
WT_4-5	3.93556	PC1 bottom100
WT_4-5	1.55614	PC1 bottom100
WT_4-5	0.686341	PC1 bottom100
WT_4-5	1.55566	PC1 bottom100
WT_4-5	1.50719	PC1 bottom100
WT_4-5	0.430667	PC1 bottom100
WT_4-5	1.0093	PC1 bottom100
WT_4-5	2.22682	PC1 bottom100
WT_4-5	0.0501839	PC1 bottom100
WT_4-5	0	PC1 bottom100
WT_4-5	1.15419	PC1 bottom100
WT_4-5	2.39593	PC1 bottom100
WT_4-5	1.21196	PC1 bottom100
WT_4-5	1.11953	PC1 bottom100
WT_4-5	5.05214	PC1 bottom100
WT_4-5	4.88765	PC1 bottom100
WT_4-5	4.23852	PC1 bottom100
WT_4-5	4.16812	PC1 bottom100
WT_4-5	1.18008	PC1 bottom100
WT_4-5	1.24421	PC1 bottom100
WT_4-5	0.654388	PC1 bottom100
WT_4-5	1.78076	PC1 bottom100
WT_4-5	0.226245	PC1 bottom100
WT_4-5	1.40264	PC1 bottom100
WT_4-5	4.26665	PC1 bottom100
WT_4-5	0.41968	PC1 bottom100
WT_4-5	0.427563	PC1 bottom100
WT_4-5	0.605452	PC1 bottom100
WT_4-5	4.22352	PC1 bottom100
WT_4-5	0.694346	PC1 bottom100
WT_4-5	1.04774	PC1 bottom100
WT_4-5	0.966828	PC1 bottom100
WT_4-5	1.4368	PC1 bottom100
WT_4-5	0.67958	PC1 bottom100
WT_4-5	3.75489	PC1 bottom100
WT_4-5	1.87096	PC1 bottom100
WT_4-5	0.614964	PC1 bottom100
WT_4-5	1.42997	PC1 bottom100
WT_4-5	0.27938	PC1 bottom100
WT_4-5	4.42408	PC1 bottom100
WT_4-5	1.03575	PC1 bottom100
WT_4-5	1.27298	PC1 bottom100
WT_4-5	0.656086	PC1 bottom100
WT_4-5	2.36586	PC1 bottom100
WT_4-5	3.03422	PC1 bottom100
WT_4-5	0.399615	PC1 bottom100
WT_4-5	0.266499	PC1 bottom100
WT_4-5	1.52295	PC1 bottom100
WT_4-5	0.962074	PC1 bottom100
WT_4-5	1.006	PC1 bottom100
WT_4-5	0.221537	PC1 bottom100
WT_4-5	5.22971	PC1 bottom100
WT_4-5	0.89958	PC1 bottom100
WT_4-5	0.578342	PC1 bottom100
WT_4-5	0	PC1 bottom100
WT_4-5	3.73913	PC1 bottom100
WT_4-5	3.04864	PC1 bottom100
WT_4-5	1.01998	PC1 bottom100
WT_4-5	0.543385	PC1 bottom100
WT_4-5	0.718074	PC1 bottom100
WT_4-5	3.11014	PC1 bottom100
WT_4-5	2.90756	PC1 bottom100
WT_4-5	1.43396	PC1 bottom100
WT_4-5	3.78403	PC1 bottom100
WT_4-5	2.642	PC1 bottom100
WT_4-5	5.22282	PC1 bottom100
WT_4-5	2.55382	PC1 bottom100
WT_4-5	2.60501	PC1 bottom100
WT_4-5	2.18191	PC1 bottom100
WT_4-5	1.28051	PC1 bottom100
WT_0-0.5	3.50224	PC2 top100
WT_0-0.5	0	PC2 top100
WT_0-0.5	4.4315	PC2 top100
WT_0-0.5	4.60836	PC2 top100
WT_0-0.5	5.31724	PC2 top100
WT_0-0.5	0	PC2 top100
WT_0-0.5	5.52444	PC2 top100
WT_0-0.5	6.96667	PC2 top100
WT_0-0.5	5.55097	PC2 top100
WT_0-0.5	5.85703	PC2 top100
WT_0-0.5	5.83644	PC2 top100
WT_0-0.5	6.36328	PC2 top100
WT_0-0.5	5.40025	PC2 top100
WT_0-0.5	5.84046	PC2 top100
WT_0-0.5	0.285622	PC2 top100
WT_0-0.5	1.06152	PC2 top100
WT_0-0.5	6.00179	PC2 top100
WT_0-0.5	4.22129	PC2 top100
WT_0-0.5	1.96064	PC2 top100
WT_0-0.5	1.80328	PC2 top100
WT_0-0.5	0.256255	PC2 top100
WT_0-0.5	4.72485	PC2 top100
WT_0-0.5	0	PC2 top100
WT_0-0.5	0.308782	PC2 top100
WT_0-0.5	1.40404	PC2 top100
WT_0-0.5	6.73889	PC2 top100
WT_0-0.5	5.28163	PC2 top100
WT_0-0.5	0.438393	PC2 top100
WT_0-0.5	4.32368	PC2 top100
WT_0-0.5	1.96715	PC2 top100
WT_0-0.5	3.63053	PC2 top100
WT_0-0.5	0	PC2 top100
WT_0-0.5	5.20267	PC2 top100
WT_0-0.5	4.38546	PC2 top100
WT_0-0.5	6.08229	PC2 top100
WT_0-0.5	2.02449	PC2 top100
WT_0-0.5	2.25427	PC2 top100
WT_0-0.5	6.65688	PC2 top100
WT_0-0.5	3.56451	PC2 top100
WT_0-0.5	0.634792	PC2 top100
WT_0-0.5	5.11972	PC2 top100
WT_0-0.5	3.17295	PC2 top100
WT_0-0.5	2.01666	PC2 top100
WT_0-0.5	6.23567	PC2 top100
WT_0-0.5	3.97167	PC2 top100
WT_0-0.5	2.12425	PC2 top100
WT_0-0.5	0.561812	PC2 top100
WT_0-0.5	0	PC2 top100
WT_0-0.5	2.48313	PC2 top100
WT_0-0.5	1.76125	PC2 top100
WT_0-0.5	2.88441	PC2 top100
WT_0-0.5	1.42094	PC2 top100
WT_0-0.5	0.935851	PC2 top100
WT_0-0.5	2.15034	PC2 top100
WT_0-0.5	5.70365	PC2 top100
WT_0-0.5	5.95547	PC2 top100
WT_0-0.5	5.62613	PC2 top100
WT_0-0.5	3.65142	PC2 top100
WT_0-0.5	3.00213	PC2 top100
WT_0-0.5	1.75888	PC2 top100
WT_0-0.5	4.02013	PC2 top100
WT_0-0.5	0.693773	PC2 top100
WT_0-0.5	5.62768	PC2 top100
WT_0-0.5	2.43482	PC2 top100
WT_0-0.5	1.54109	PC2 top100
WT_0-0.5	1.4975	PC2 top100
WT_0-0.5	0.515194	PC2 top100
WT_0-0.5	5.52177	PC2 top100
WT_0-0.5	0.257604	PC2 top100
WT_0-0.5	0.319541	PC2 top100
WT_0-0.5	0.190598	PC2 top100
WT_0-0.5	3.88305	PC2 top100
WT_0-0.5	1.77167	PC2 top100
WT_0-0.5	4.64321	PC2 top100
WT_0-0.5	4.98158	PC2 top100
WT_0-0.5	0.188915	PC2 top100
WT_0-0.5	5.4153	PC2 top100
WT_0-0.5	2.37167	PC2 top100
WT_0-0.5	5.09329	PC2 top100
WT_0-0.5	0.256725	PC2 top100
WT_0-0.5	4.91411	PC2 top100
WT_0-0.5	2.95834	PC2 top100
WT_0-0.5	2.36179	PC2 top100
WT_0-0.5	0.76615	PC2 top100
WT_0-0.5	4.14847	PC2 top100
WT_0-0.5	1.30124	PC2 top100
WT_0-0.5	0.388579	PC2 top100
WT_0-0.5	3.90822	PC2 top100
WT_0-0.5	5.72104	PC2 top100
WT_0-0.5	0.0465275	PC2 top100
WT_0-0.5	5.2167	PC2 top100
WT_0-0.5	2.67083	PC2 top100
WT_0-0.5	9.21984	PC2 top100
WT_0-0.5	0.93845	PC2 top100
WT_0-0.5	7.03248	PC2 top100
WT_0-0.5	0.499243	PC2 top100
WT_0-0.5	5.54324	PC2 top100
WT_0-0.5	0.449666	PC2 top100
WT_0-0.5	0.27538	PC2 top100
WT_0-0.5	6.70983	PC2 top100
WT_1-2	9.24677	PC2 top100
WT_1-2	0	PC2 top100
WT_1-2	9.78332	PC2 top100
WT_1-2	10.2912	PC2 top100
WT_1-2	10.1593	PC2 top100
WT_1-2	0	PC2 top100
WT_1-2	8.78498	PC2 top100
WT_1-2	9.49885	PC2 top100
WT_1-2	8.41899	PC2 top100
WT_1-2	9.42433	PC2 top100
WT_1-2	10.2448	PC2 top100
WT_1-2	9.14122	PC2 top100
WT_1-2	8.09972	PC2 top100
WT_1-2	9.14996	PC2 top100
WT_1-2	4.70767	PC2 top100
WT_1-2	5.89695	PC2 top100
WT_1-2	7.79081	PC2 top100
WT_1-2	7.25811	PC2 top100
WT_1-2	6.31575	PC2 top100
WT_1-2	5.65268	PC2 top100
WT_1-2	3.96687	PC2 top100
WT_1-2	8.80696	PC2 top100
WT_1-2	0	PC2 top100
WT_1-2	3.5299	PC2 top100
WT_1-2	5.27884	PC2 top100
WT_1-2	10.8023	PC2 top100
WT_1-2	7.25403	PC2 top100
WT_1-2	3.88956	PC2 top100
WT_1-2	6.73253	PC2 top100
WT_1-2	6.1318	PC2 top100
WT_1-2	5.90124	PC2 top100
WT_1-2	8.98927	PC2 top100
WT_1-2	6.74663	PC2 top100
WT_1-2	7.07293	PC2 top100
WT_1-2	9.68615	PC2 top100
WT_1-2	5.55377	PC2 top100
WT_1-2	5.81138	PC2 top100
WT_1-2	10.3167	PC2 top100
WT_1-2	7.2659	PC2 top100
WT_1-2	3.90539	PC2 top100
WT_1-2	8.42555	PC2 top100
WT_1-2	7.27251	PC2 top100
WT_1-2	6.07846	PC2 top100
WT_1-2	7.75529	PC2 top100
WT_1-2	7.4327	PC2 top100
WT_1-2	5.80023	PC2 top100
WT_1-2	3.84698	PC2 top100
WT_1-2	9.15265	PC2 top100
WT_1-2	6.24105	PC2 top100
WT_1-2	5.18086	PC2 top100
WT_1-2	5.09022	PC2 top100
WT_1-2	4.81706	PC2 top100
WT_1-2	4.21216	PC2 top100
WT_1-2	5.20355	PC2 top100
WT_1-2	7.53742	PC2 top100
WT_1-2	7.04743	PC2 top100
WT_1-2	7.45901	PC2 top100
WT_1-2	6.53101	PC2 top100
WT_1-2	5.77713	PC2 top100
WT_1-2	5.09524	PC2 top100
WT_1-2	6.18193	PC2 top100
WT_1-2	4.30984	PC2 top100
WT_1-2	7.56939	PC2 top100
WT_1-2	5.69334	PC2 top100
WT_1-2	4.80861	PC2 top100
WT_1-2	4.13357	PC2 top100
WT_1-2	3.27323	PC2 top100
WT_1-2	8.93916	PC2 top100
WT_1-2	3.28548	PC2 top100
WT_1-2	2.77198	PC2 top100
WT_1-2	3.31047	PC2 top100
WT_1-2	5.03897	PC2 top100
WT_1-2	4.41826	PC2 top100
WT_1-2	7.55595	PC2 top100
WT_1-2	5.19501	PC2 top100
WT_1-2	2.29585	PC2 top100
WT_1-2	5.43423	PC2 top100
WT_1-2	2.44803	PC2 top100
WT_1-2	6.36449	PC2 top100
WT_1-2	2.6929	PC2 top100
WT_1-2	6.1987	PC2 top100
WT_1-2	6.62649	PC2 top100
WT_1-2	5.2256	PC2 top100
WT_1-2	3.93909	PC2 top100
WT_1-2	5.18738	PC2 top100
WT_1-2	4.0582	PC2 top100
WT_1-2	2.67224	PC2 top100
WT_1-2	7.3714	PC2 top100
WT_1-2	7.7658	PC2 top100
WT_1-2	1.69411	PC2 top100
WT_1-2	7.59141	PC2 top100
WT_1-2	5.14002	PC2 top100
WT_1-2	9.3604	PC2 top100
WT_1-2	3.13328	PC2 top100
WT_1-2	7.13635	PC2 top100
WT_1-2	2.5717	PC2 top100
WT_1-2	5.50979	PC2 top100
WT_1-2	2.44137	PC2 top100
WT_1-2	2.74682	PC2 top100
WT_1-2	7.50316	PC2 top100
WT_2-3	9.94505	PC2 top100
WT_2-3	8.77706	PC2 top100
WT_2-3	11.1465	PC2 top100
WT_2-3	11.1104	PC2 top100
WT_2-3	11.3301	PC2 top100
WT_2-3	10.091	PC2 top100
WT_2-3	8.50259	PC2 top100
WT_2-3	9.1902	PC2 top100
WT_2-3	7.5448	PC2 top100
WT_2-3	10.6159	PC2 top100
WT_2-3	10.6205	PC2 top100
WT_2-3	8.61685	PC2 top100
WT_2-3	7.18126	PC2 top100
WT_2-3	9.05165	PC2 top100
WT_2-3	6.56933	PC2 top100
WT_2-3	7.66031	PC2 top100
WT_2-3	7.36126	PC2 top100
WT_2-3	6.39823	PC2 top100
WT_2-3	7.53394	PC2 top100
WT_2-3	5.86873	PC2 top100
WT_2-3	5.89678	PC2 top100
WT_2-3	10.3908	PC2 top100
WT_2-3	6.87479	PC2 top100
WT_2-3	4.57008	PC2 top100
WT_2-3	6.61887	PC2 top100
WT_2-3	12.4354	PC2 top100
WT_2-3	7.38122	PC2 top100
WT_2-3	5.62793	PC2 top100
WT_2-3	6.29412	PC2 top100
WT_2-3	7.95386	PC2 top100
WT_2-3	7.1064	PC2 top100
WT_2-3	0	PC2 top100
WT_2-3	5.64687	PC2 top100
WT_2-3	7.09003	PC2 top100
WT_2-3	10.5752	PC2 top100
WT_2-3	7.15945	PC2 top100
WT_2-3	6.38075	PC2 top100
WT_2-3	12.2639	PC2 top100
WT_2-3	9.10797	PC2 top100
WT_2-3	6.30935	PC2 top100
WT_2-3	10.3791	PC2 top100
WT_2-3	8.85942	PC2 top100
WT_2-3	7.57824	PC2 top100
WT_2-3	6.60297	PC2 top100
WT_2-3	8.93886	PC2 top100
WT_2-3	7.56951	PC2 top100
WT_2-3	5.99363	PC2 top100
WT_2-3	0	PC2 top100
WT_2-3	7.75953	PC2 top100
WT_2-3	7.41306	PC2 top100
WT_2-3	5.89943	PC2 top100
WT_2-3	6.66255	PC2 top100
WT_2-3	5.65537	PC2 top100
WT_2-3	5.62391	PC2 top100
WT_2-3	6.58016	PC2 top100
WT_2-3	5.7648	PC2 top100
WT_2-3	6.46068	PC2 top100
WT_2-3	7.64847	PC2 top100
WT_2-3	6.89373	PC2 top100
WT_2-3	7.00937	PC2 top100
WT_2-3	5.13814	PC2 top100
WT_2-3	5.85661	PC2 top100
WT_2-3	8.15101	PC2 top100
WT_2-3	6.62902	PC2 top100
WT_2-3	6.41242	PC2 top100
WT_2-3	5.51121	PC2 top100
WT_2-3	5.6137	PC2 top100
WT_2-3	10.4465	PC2 top100
WT_2-3	5.16065	PC2 top100
WT_2-3	4.94834	PC2 top100
WT_2-3	5.19246	PC2 top100
WT_2-3	6.37668	PC2 top100
WT_2-3	6.65914	PC2 top100
WT_2-3	9.07624	PC2 top100
WT_2-3	5.05005	PC2 top100
WT_2-3	4.08484	PC2 top100
WT_2-3	5.19666	PC2 top100
WT_2-3	3.04101	PC2 top100
WT_2-3	4.02733	PC2 top100
WT_2-3	4.32416	PC2 top100
WT_2-3	3.91236	PC2 top100
WT_2-3	8.00672	PC2 top100
WT_2-3	7.74206	PC2 top100
WT_2-3	4.5267	PC2 top100
WT_2-3	5.26032	PC2 top100
WT_2-3	6.53091	PC2 top100
WT_2-3	3.63747	PC2 top100
WT_2-3	9.02601	PC2 top100
WT_2-3	7.78027	PC2 top100
WT_2-3	2.89326	PC2 top100
WT_2-3	9.69194	PC2 top100
WT_2-3	7.36595	PC2 top100
WT_2-3	9.08809	PC2 top100
WT_2-3	4.57244	PC2 top100
WT_2-3	7.00716	PC2 top100
WT_2-3	3.06464	PC2 top100
WT_2-3	5.58536	PC2 top100
WT_2-3	4.27422	PC2 top100
WT_2-3	3.67967	PC2 top100
WT_2-3	8.72442	PC2 top100
WT_3-4	4.22403	PC2 top100
WT_3-4	0	PC2 top100
WT_3-4	8.30432	PC2 top100
WT_3-4	7.62978	PC2 top100
WT_3-4	8.96765	PC2 top100
WT_3-4	9.57131	PC2 top100
WT_3-4	4.10734	PC2 top100
WT_3-4	4.46898	PC2 top100
WT_3-4	2.50436	PC2 top100
WT_3-4	8.59153	PC2 top100
WT_3-4	7.08987	PC2 top100
WT_3-4	4.40745	PC2 top100
WT_3-4	2.15553	PC2 top100
WT_3-4	6.0243	PC2 top100
WT_3-4	4.82748	PC2 top100
WT_3-4	7.01982	PC2 top100
WT_3-4	3.02424	PC2 top100
WT_3-4	2.9248	PC2 top100
WT_3-4	6.01447	PC2 top100
WT_3-4	2.72836	PC2 top100
WT_3-4	4.57366	PC2 top100
WT_3-4	9.86479	PC2 top100
WT_3-4	6.13094	PC2 top100
WT_3-4	2.79684	PC2 top100
WT_3-4	5.79658	PC2 top100
WT_3-4	12.4732	PC2 top100
WT_3-4	4.59225	PC2 top100
WT_3-4	4.52972	PC2 top100
WT_3-4	3.91007	PC2 top100
WT_3-4	7.99391	PC2 top100
WT_3-4	5.99665	PC2 top100
WT_3-4	0	PC2 top100
WT_3-4	2.57721	PC2 top100
WT_3-4	5.24558	PC2 top100
WT_3-4	10.1228	PC2 top100
WT_3-4	6.02464	PC2 top100
WT_3-4	5.77005	PC2 top100
WT_3-4	12.8713	PC2 top100
WT_3-4	9.65065	PC2 top100
WT_3-4	5.92581	PC2 top100
WT_3-4	10.6637	PC2 top100
WT_3-4	9.84345	PC2 top100
WT_3-4	7.68354	PC2 top100
WT_3-4	3.82438	PC2 top100
WT_3-4	9.23296	PC2 top100
WT_3-4	7.78615	PC2 top100
WT_3-4	5.80162	PC2 top100
WT_3-4	0	PC2 top100
WT_3-4	8.15214	PC2 top100
WT_3-4	8.15149	PC2 top100
WT_3-4	4.71513	PC2 top100
WT_3-4	6.76466	PC2 top100
WT_3-4	5.29691	PC2 top100
WT_3-4	4.69589	PC2 top100
WT_3-4	4.47777	PC2 top100
WT_3-4	3.00432	PC2 top100
WT_3-4	4.24993	PC2 top100
WT_3-4	7.26384	PC2 top100
WT_3-4	6.4821	PC2 top100
WT_3-4	7.06596	PC2 top100
WT_3-4	2.94323	PC2 top100
WT_3-4	6.15886	PC2 top100
WT_3-4	6.05284	PC2 top100
WT_3-4	6.56618	PC2 top100
WT_3-4	6.74168	PC2 top100
WT_3-4	5.08497	PC2 top100
WT_3-4	5.86607	PC2 top100
WT_3-4	11.1828	PC2 top100
WT_3-4	4.97064	PC2 top100
WT_3-4	4.76371	PC2 top100
WT_3-4	6.0589	PC2 top100
WT_3-4	6.4437	PC2 top100
WT_3-4	7.27695	PC2 top100
WT_3-4	9.25413	PC2 top100
WT_3-4	2.73528	PC2 top100
WT_3-4	3.62454	PC2 top100
WT_3-4	3.04175	PC2 top100
WT_3-4	1.87099	PC2 top100
WT_3-4	0.998164	PC2 top100
WT_3-4	4.0103	PC2 top100
WT_3-4	0.929063	PC2 top100
WT_3-4	7.75069	PC2 top100
WT_3-4	8.95938	PC2 top100
WT_3-4	4.69992	PC2 top100
WT_3-4	4.00547	PC2 top100
WT_3-4	7.1354	PC2 top100
WT_3-4	2.91495	PC2 top100
WT_3-4	11.7156	PC2 top100
WT_3-4	6.468	PC2 top100
WT_3-4	1.74579	PC2 top100
WT_3-4	10.748	PC2 top100
WT_3-4	8.32453	PC2 top100
WT_3-4	6.47526	PC2 top100
WT_3-4	3.94833	PC2 top100
WT_3-4	4.64899	PC2 top100
WT_3-4	2.44993	PC2 top100
WT_3-4	2.60883	PC2 top100
WT_3-4	4.36666	PC2 top100
WT_3-4	3.25266	PC2 top100
WT_3-4	7.13428	PC2 top100
WT_4-5	1.99537	PC2 top100
WT_4-5	0	PC2 top100
WT_4-5	3.9415	PC2 top100
WT_4-5	5.44717	PC2 top100
WT_4-5	6.06066	PC2 top100
WT_4-5	0	PC2 top100
WT_4-5	1.32458	PC2 top100
WT_4-5	1.92483	PC2 top100
WT_4-5	0.41968	PC2 top100
WT_4-5	5.09385	PC2 top100
WT_4-5	7.34341	PC2 top100
WT_4-5	2.99726	PC2 top100
WT_4-5	1.44513	PC2 top100
WT_4-5	4.18773	PC2 top100
WT_4-5	3.64279	PC2 top100
WT_4-5	6.01463	PC2 top100
WT_4-5	1.59501	PC2 top100
WT_4-5	0.865743	PC2 top100
WT_4-5	5.3401	PC2 top100
WT_4-5	2.20087	PC2 top100
WT_4-5	3.20437	PC2 top100
WT_4-5	9.3273	PC2 top100
WT_4-5	0	PC2 top100
WT_4-5	0.830058	PC2 top100
WT_4-5	5.67521	PC2 top100
WT_4-5	12.3829	PC2 top100
WT_4-5	3.01578	PC2 top100
WT_4-5	3.87738	PC2 top100
WT_4-5	2.71689	PC2 top100
WT_4-5	8.09689	PC2 top100
WT_4-5	3.86614	PC2 top100
WT_4-5	0	PC2 top100
WT_4-5	1.44196	PC2 top100
WT_4-5	4.30169	PC2 top100
WT_4-5	9.96791	PC2 top100
WT_4-5	5.91639	PC2 top100
WT_4-5	2.83833	PC2 top100
WT_4-5	13.0062	PC2 top100
WT_4-5	9.93403	PC2 top100
WT_4-5	5.58757	PC2 top100
WT_4-5	11.154	PC2 top100
WT_4-5	9.74806	PC2 top100
WT_4-5	8.15568	PC2 top100
WT_4-5	2.39746	PC2 top100
WT_4-5	9.25888	PC2 top100
WT_4-5	7.99085	PC2 top100
WT_4-5	5.41628	PC2 top100
WT_4-5	0	PC2 top100
WT_4-5	8.47949	PC2 top100
WT_4-5	7.94993	PC2 top100
WT_4-5	3.60817	PC2 top100
WT_4-5	6.82143	PC2 top100
WT_4-5	5.20249	PC2 top100
WT_4-5	4.46806	PC2 top100
WT_4-5	2.94755	PC2 top100
WT_4-5	1.73112	PC2 top100
WT_4-5	3.3638	PC2 top100
WT_4-5	7.37034	PC2 top100
WT_4-5	6.30961	PC2 top100
WT_4-5	7.44525	PC2 top100
WT_4-5	2.28936	PC2 top100
WT_4-5	6.36487	PC2 top100
WT_4-5	5.63655	PC2 top100
WT_4-5	6.98098	PC2 top100
WT_4-5	7.32346	PC2 top100
WT_4-5	4.67218	PC2 top100
WT_4-5	5.68245	PC2 top100
WT_4-5	11.5365	PC2 top100
WT_4-5	5.03257	PC2 top100
WT_4-5	4.431	PC2 top100
WT_4-5	4.68783	PC2 top100
WT_4-5	6.70904	PC2 top100
WT_4-5	7.68122	PC2 top100
WT_4-5	9.48134	PC2 top100
WT_4-5	1.9359	PC2 top100
WT_4-5	2.74788	PC2 top100
WT_4-5	2.7323	PC2 top100
WT_4-5	0.795114	PC2 top100
WT_4-5	0.896667	PC2 top100
WT_4-5	3.86057	PC2 top100
WT_4-5	0.430667	PC2 top100
WT_4-5	8.13148	PC2 top100
WT_4-5	9.42022	PC2 top100
WT_4-5	4.32415	PC2 top100
WT_4-5	3.08728	PC2 top100
WT_4-5	7.53926	PC2 top100
WT_4-5	2.55484	PC2 top100
WT_4-5	11.3856	PC2 top100
WT_4-5	5.16114	PC2 top100
WT_4-5	1.22808	PC2 top100
WT_4-5	11.0674	PC2 top100
WT_4-5	8.62143	PC2 top100
WT_4-5	6.4874	PC2 top100
WT_4-5	4.07397	PC2 top100
WT_4-5	4.25771	PC2 top100
WT_4-5	2.21628	PC2 top100
WT_4-5	1.87204	PC2 top100
WT_4-5	3.89032	PC2 top100
WT_4-5	3.07705	PC2 top100
WT_4-5	6.68175	PC2 top100
WT_0-0.5	3.43647	PC2 bottom100
WT_0-0.5	5.1211	PC2 bottom100
WT_0-0.5	2.91453	PC2 bottom100
WT_0-0.5	2.58796	PC2 bottom100
WT_0-0.5	3.69288	PC2 bottom100
WT_0-0.5	3.53322	PC2 bottom100
WT_0-0.5	8.98302	PC2 bottom100
WT_0-0.5	5.08882	PC2 bottom100
WT_0-0.5	4.24753	PC2 bottom100
WT_0-0.5	3.78511	PC2 bottom100
WT_0-0.5	5.08906	PC2 bottom100
WT_0-0.5	3.69274	PC2 bottom100
WT_0-0.5	2.99429	PC2 bottom100
WT_0-0.5	3.25326	PC2 bottom100
WT_0-0.5	6.22376	PC2 bottom100
WT_0-0.5	4.51274	PC2 bottom100
WT_0-0.5	4.67047	PC2 bottom100
WT_0-0.5	3.16708	PC2 bottom100
WT_0-0.5	0.0412142	PC2 bottom100
WT_0-0.5	3.91637	PC2 bottom100
WT_0-0.5	5.73446	PC2 bottom100
WT_0-0.5	3.49189	PC2 bottom100
WT_0-0.5	5.61841	PC2 bottom100
WT_0-0.5	5.35786	PC2 bottom100
WT_0-0.5	4.75868	PC2 bottom100
WT_0-0.5	4.42427	PC2 bottom100
WT_0-0.5	3.87633	PC2 bottom100
WT_0-0.5	4.30589	PC2 bottom100
WT_0-0.5	3.63868	PC2 bottom100
WT_0-0.5	6.92288	PC2 bottom100
WT_0-0.5	3.90718	PC2 bottom100
WT_0-0.5	4.40844	PC2 bottom100
WT_0-0.5	5.70795	PC2 bottom100
WT_0-0.5	1.69482	PC2 bottom100
WT_0-0.5	3.47878	PC2 bottom100
WT_0-0.5	6.20353	PC2 bottom100
WT_0-0.5	6.00582	PC2 bottom100
WT_0-0.5	4.18207	PC2 bottom100
WT_0-0.5	4.28113	PC2 bottom100
WT_0-0.5	3.4825	PC2 bottom100
WT_0-0.5	5.30948	PC2 bottom100
WT_0-0.5	4.16059	PC2 bottom100
WT_0-0.5	6.7283	PC2 bottom100
WT_0-0.5	3.70216	PC2 bottom100
WT_0-0.5	4.28262	PC2 bottom100
WT_0-0.5	5.38794	PC2 bottom100
WT_0-0.5	6.06497	PC2 bottom100
WT_0-0.5	3.2629	PC2 bottom100
WT_0-0.5	1.85613	PC2 bottom100
WT_0-0.5	4.21831	PC2 bottom100
WT_0-0.5	3.63201	PC2 bottom100
WT_0-0.5	3.79822	PC2 bottom100
WT_0-0.5	3.6194	PC2 bottom100
WT_0-0.5	2.68661	PC2 bottom100
WT_0-0.5	2.34674	PC2 bottom100
WT_0-0.5	5.42263	PC2 bottom100
WT_0-0.5	4.75101	PC2 bottom100
WT_0-0.5	4.17486	PC2 bottom100
WT_0-0.5	5.03522	PC2 bottom100
WT_0-0.5	3.5668	PC2 bottom100
WT_0-0.5	4.26911	PC2 bottom100
WT_0-0.5	4.86659	PC2 bottom100
WT_0-0.5	4.38381	PC2 bottom100
WT_0-0.5	2.44989	PC2 bottom100
WT_0-0.5	2.03972	PC2 bottom100
WT_0-0.5	3.70354	PC2 bottom100
WT_0-0.5	2.96124	PC2 bottom100
WT_0-0.5	3.67155	PC2 bottom100
WT_0-0.5	2.62843	PC2 bottom100
WT_0-0.5	4.82489	PC2 bottom100
WT_0-0.5	2.04569	PC2 bottom100
WT_0-0.5	4.51224	PC2 bottom100
WT_0-0.5	4.35495	PC2 bottom100
WT_0-0.5	3.01695	PC2 bottom100
WT_0-0.5	3.49557	PC2 bottom100
WT_0-0.5	5.72971	PC2 bottom100
WT_0-0.5	2.98824	PC2 bottom100
WT_0-0.5	2.90567	PC2 bottom100
WT_0-0.5	5.70845	PC2 bottom100
WT_0-0.5	2.43651	PC2 bottom100
WT_0-0.5	3.48964	PC2 bottom100
WT_0-0.5	8.8348	PC2 bottom100
WT_0-0.5	6.57638	PC2 bottom100
WT_0-0.5	3.4571	PC2 bottom100
WT_0-0.5	3.897	PC2 bottom100
WT_0-0.5	5.1667	PC2 bottom100
WT_0-0.5	4.51058	PC2 bottom100
WT_0-0.5	3.88586	PC2 bottom100
WT_0-0.5	4.67469	PC2 bottom100
WT_0-0.5	7.37876	PC2 bottom100
WT_0-0.5	4.61611	PC2 bottom100
WT_0-0.5	5.32013	PC2 bottom100
WT_0-0.5	4.96417	PC2 bottom100
WT_0-0.5	4.87034	PC2 bottom100
WT_0-0.5	0	PC2 bottom100
WT_0-0.5	2.8428	PC2 bottom100
WT_0-0.5	0	PC2 bottom100
WT_0-0.5	0	PC2 bottom100
WT_0-0.5	2.6728	PC2 bottom100
WT_0-0.5	0	PC2 bottom100
WT_1-2	2.33633	PC2 bottom100
WT_1-2	4.1036	PC2 bottom100
WT_1-2	1.75206	PC2 bottom100
WT_1-2	1.80238	PC2 bottom100
WT_1-2	2.78018	PC2 bottom100
WT_1-2	2.5426	PC2 bottom100
WT_1-2	7.57868	PC2 bottom100
WT_1-2	4.00619	PC2 bottom100
WT_1-2	3.34193	PC2 bottom100
WT_1-2	3.05126	PC2 bottom100
WT_1-2	3.4896	PC2 bottom100
WT_1-2	2.74734	PC2 bottom100
WT_1-2	1.90748	PC2 bottom100
WT_1-2	1.97885	PC2 bottom100
WT_1-2	4.78639	PC2 bottom100
WT_1-2	3.12195	PC2 bottom100
WT_1-2	3.45353	PC2 bottom100
WT_1-2	2.32423	PC2 bottom100
WT_1-2	0.0288973	PC2 bottom100
WT_1-2	2.96682	PC2 bottom100
WT_1-2	4.34256	PC2 bottom100
WT_1-2	2.31	PC2 bottom100
WT_1-2	4.68953	PC2 bottom100
WT_1-2	4.6355	PC2 bottom100
WT_1-2	3.91128	PC2 bottom100
WT_1-2	2.94357	PC2 bottom100
WT_1-2	3.01848	PC2 bottom100
WT_1-2	3.56196	PC2 bottom100
WT_1-2	2.91077	PC2 bottom100
WT_1-2	5.58224	PC2 bottom100
WT_1-2	2.89584	PC2 bottom100
WT_1-2	3.05372	PC2 bottom100
WT_1-2	4.76647	PC2 bottom100
WT_1-2	0.922106	PC2 bottom100
WT_1-2	2.33795	PC2 bottom100
WT_1-2	4.22452	PC2 bottom100
WT_1-2	4.68326	PC2 bottom100
WT_1-2	0	PC2 bottom100
WT_1-2	2.43124	PC2 bottom100
WT_1-2	2.51362	PC2 bottom100
WT_1-2	3.86804	PC2 bottom100
WT_1-2	2.89156	PC2 bottom100
WT_1-2	5.39624	PC2 bottom100
WT_1-2	2.68463	PC2 bottom100
WT_1-2	2.77817	PC2 bottom100
WT_1-2	3.60285	PC2 bottom100
WT_1-2	4.72574	PC2 bottom100
WT_1-2	2.40283	PC2 bottom100
WT_1-2	0.952715	PC2 bottom100
WT_1-2	3.04134	PC2 bottom100
WT_1-2	2.58552	PC2 bottom100
WT_1-2	3.06051	PC2 bottom100
WT_1-2	2.60654	PC2 bottom100
WT_1-2	2.0051	PC2 bottom100
WT_1-2	1.18223	PC2 bottom100
WT_1-2	4.1297	PC2 bottom100
WT_1-2	3.5181	PC2 bottom100
WT_1-2	3.39233	PC2 bottom100
WT_1-2	3.69011	PC2 bottom100
WT_1-2	2.43354	PC2 bottom100
WT_1-2	3.30783	PC2 bottom100
WT_1-2	3.81764	PC2 bottom100
WT_1-2	2.96803	PC2 bottom100
WT_1-2	1.88432	PC2 bottom100
WT_1-2	0.925366	PC2 bottom100
WT_1-2	2.82267	PC2 bottom100
WT_1-2	1.83112	PC2 bottom100
WT_1-2	2.21021	PC2 bottom100
WT_1-2	1.13951	PC2 bottom100
WT_1-2	3.57396	PC2 bottom100
WT_1-2	0.969346	PC2 bottom100
WT_1-2	3.15773	PC2 bottom100
WT_1-2	3.14804	PC2 bottom100
WT_1-2	1.76615	PC2 bottom100
WT_1-2	2.25004	PC2 bottom100
WT_1-2	4.50417	PC2 bottom100
WT_1-2	1.68417	PC2 bottom100
WT_1-2	1.95218	PC2 bottom100
WT_1-2	4.69216	PC2 bottom100
WT_1-2	1.19907	PC2 bottom100
WT_1-2	2.0253	PC2 bottom100
WT_1-2	7.03107	PC2 bottom100
WT_1-2	4.576	PC2 bottom100
WT_1-2	2.08315	PC2 bottom100
WT_1-2	2.14931	PC2 bottom100
WT_1-2	3.63606	PC2 bottom100
WT_1-2	3.25293	PC2 bottom100
WT_1-2	2.61574	PC2 bottom100
WT_1-2	3.48418	PC2 bottom100
WT_1-2	5.92075	PC2 bottom100
WT_1-2	3.17936	PC2 bottom100
WT_1-2	4.14351	PC2 bottom100
WT_1-2	3.81125	PC2 bottom100
WT_1-2	3.7335	PC2 bottom100
WT_1-2	0	PC2 bottom100
WT_1-2	1.67714	PC2 bottom100
WT_1-2	0	PC2 bottom100
WT_1-2	0	PC2 bottom100
WT_1-2	1.63045	PC2 bottom100
WT_1-2	0	PC2 bottom100
WT_2-3	1.16106	PC2 bottom100
WT_2-3	0.819219	PC2 bottom100
WT_2-3	0.778728	PC2 bottom100
WT_2-3	0.845291	PC2 bottom100
WT_2-3	1.78074	PC2 bottom100
WT_2-3	1.93527	PC2 bottom100
WT_2-3	5.30505	PC2 bottom100
WT_2-3	1.28614	PC2 bottom100
WT_2-3	2.43452	PC2 bottom100
WT_2-3	1.91163	PC2 bottom100
WT_2-3	1.44793	PC2 bottom100
WT_2-3	1.69598	PC2 bottom100
WT_2-3	1.42457	PC2 bottom100
WT_2-3	1.41563	PC2 bottom100
WT_2-3	1.49134	PC2 bottom100
WT_2-3	1.98739	PC2 bottom100
WT_2-3	1.98095	PC2 bottom100
WT_2-3	1.4503	PC2 bottom100
WT_2-3	0.243463	PC2 bottom100
WT_2-3	1.44427	PC2 bottom100
WT_2-3	1.50263	PC2 bottom100
WT_2-3	2.59529	PC2 bottom100
WT_2-3	3.70025	PC2 bottom100
WT_2-3	3.63941	PC2 bottom100
WT_2-3	2.08283	PC2 bottom100
WT_2-3	0.842406	PC2 bottom100
WT_2-3	1.73142	PC2 bottom100
WT_2-3	2.20253	PC2 bottom100
WT_2-3	2.40783	PC2 bottom100
WT_2-3	1.02444	PC2 bottom100
WT_2-3	1.55656	PC2 bottom100
WT_2-3	2.1596	PC2 bottom100
WT_2-3	0.905946	PC2 bottom100
WT_2-3	1.6419	PC2 bottom100
WT_2-3	1.61939	PC2 bottom100
WT_2-3	0.686302	PC2 bottom100
WT_2-3	1.48488	PC2 bottom100
WT_2-3	0	PC2 bottom100
WT_2-3	1.43897	PC2 bottom100
WT_2-3	1.80537	PC2 bottom100
WT_2-3	2.72572	PC2 bottom100
WT_2-3	2.00102	PC2 bottom100
WT_2-3	5.62694	PC2 bottom100
WT_2-3	2.46682	PC2 bottom100
WT_2-3	0.927949	PC2 bottom100
WT_2-3	0.954854	PC2 bottom100
WT_2-3	4.03544	PC2 bottom100
WT_2-3	1.48167	PC2 bottom100
WT_2-3	0.82374	PC2 bottom100
WT_2-3	1.85625	PC2 bottom100
WT_2-3	0.738054	PC2 bottom100
WT_2-3	2.02896	PC2 bottom100
WT_2-3	2.08693	PC2 bottom100
WT_2-3	0.87086	PC2 bottom100
WT_2-3	0.731382	PC2 bottom100
WT_2-3	3.46422	PC2 bottom100
WT_2-3	1.88038	PC2 bottom100
WT_2-3	2.35736	PC2 bottom100
WT_2-3	0.576981	PC2 bottom100
WT_2-3	0.373927	PC2 bottom100
WT_2-3	1.815	PC2 bottom100
WT_2-3	1.83643	PC2 bottom100
WT_2-3	1.52496	PC2 bottom100
WT_2-3	0	PC2 bottom100
WT_2-3	1.44225	PC2 bottom100
WT_2-3	1.82338	PC2 bottom100
WT_2-3	0.960033	PC2 bottom100
WT_2-3	2.39746	PC2 bottom100
WT_2-3	0.301831	PC2 bottom100
WT_2-3	1.39038	PC2 bottom100
WT_2-3	0.904134	PC2 bottom100
WT_2-3	0.52199	PC2 bottom100
WT_2-3	1.72502	PC2 bottom100
WT_2-3	1.52798	PC2 bottom100
WT_2-3	1.76889	PC2 bottom100
WT_2-3	2.28749	PC2 bottom100
WT_2-3	0.734714	PC2 bottom100
WT_2-3	1.08083	PC2 bottom100
WT_2-3	2.31835	PC2 bottom100
WT_2-3	1.20533	PC2 bottom100
WT_2-3	0.847215	PC2 bottom100
WT_2-3	2.64663	PC2 bottom100
WT_2-3	1.15746	PC2 bottom100
WT_2-3	0.722732	PC2 bottom100
WT_2-3	1.08609	PC2 bottom100
WT_2-3	2.77731	PC2 bottom100
WT_2-3	2.38751	PC2 bottom100
WT_2-3	1.15893	PC2 bottom100
WT_2-3	0.881798	PC2 bottom100
WT_2-3	2.74315	PC2 bottom100
WT_2-3	2.94484	PC2 bottom100
WT_2-3	2.38112	PC2 bottom100
WT_2-3	1.94899	PC2 bottom100
WT_2-3	2.33063	PC2 bottom100
WT_2-3	0	PC2 bottom100
WT_2-3	1.01311	PC2 bottom100
WT_2-3	0	PC2 bottom100
WT_2-3	0	PC2 bottom100
WT_2-3	0.750171	PC2 bottom100
WT_2-3	0	PC2 bottom100
WT_3-4	4.03061	PC2 bottom100
WT_3-4	2.91748	PC2 bottom100
WT_3-4	3.86483	PC2 bottom100
WT_3-4	4.34458	PC2 bottom100
WT_3-4	4.95004	PC2 bottom100
WT_3-4	4.73579	PC2 bottom100
WT_3-4	7.37381	PC2 bottom100
WT_3-4	3.98505	PC2 bottom100
WT_3-4	5.8016	PC2 bottom100
WT_3-4	5.39671	PC2 bottom100
WT_3-4	2.9643	PC2 bottom100
WT_3-4	4.81336	PC2 bottom100
WT_3-4	4.36912	PC2 bottom100
WT_3-4	4.08963	PC2 bottom100
WT_3-4	2.63024	PC2 bottom100
WT_3-4	4.31714	PC2 bottom100
WT_3-4	4.92506	PC2 bottom100
WT_3-4	5.18838	PC2 bottom100
WT_3-4	2.37937	PC2 bottom100
WT_3-4	4.72317	PC2 bottom100
WT_3-4	2.49042	PC2 bottom100
WT_3-4	5.82762	PC2 bottom100
WT_3-4	6.70945	PC2 bottom100
WT_3-4	6.65047	PC2 bottom100
WT_3-4	5.3945	PC2 bottom100
WT_3-4	2.91868	PC2 bottom100
WT_3-4	4.8984	PC2 bottom100
WT_3-4	5.74321	PC2 bottom100
WT_3-4	6.17608	PC2 bottom100
WT_3-4	2.83381	PC2 bottom100
WT_3-4	4.79244	PC2 bottom100
WT_3-4	4.86434	PC2 bottom100
WT_3-4	3.35243	PC2 bottom100
WT_3-4	5.14169	PC2 bottom100
WT_3-4	4.55666	PC2 bottom100
WT_3-4	0.559452	PC2 bottom100
WT_3-4	3.78797	PC2 bottom100
WT_3-4	2.44082	PC2 bottom100
WT_3-4	3.41099	PC2 bottom100
WT_3-4	5.52371	PC2 bottom100
WT_3-4	5.26238	PC2 bottom100
WT_3-4	4.94524	PC2 bottom100
WT_3-4	8.39228	PC2 bottom100
WT_3-4	6.38948	PC2 bottom100
WT_3-4	2.4423	PC2 bottom100
WT_3-4	2.08725	PC2 bottom100
WT_3-4	6.97278	PC2 bottom100
WT_3-4	5.04263	PC2 bottom100
WT_3-4	4.60317	PC2 bottom100
WT_3-4	5.2177	PC2 bottom100
WT_3-4	3.66626	PC2 bottom100
WT_3-4	6.00053	PC2 bottom100
WT_3-4	5.649	PC2 bottom100
WT_3-4	5.06412	PC2 bottom100
WT_3-4	4.05029	PC2 bottom100
WT_3-4	6.82707	PC2 bottom100
WT_3-4	5.12619	PC2 bottom100
WT_3-4	5.46272	PC2 bottom100
WT_3-4	2.98444	PC2 bottom100
WT_3-4	2.7473	PC2 bottom100
WT_3-4	5.788	PC2 bottom100
WT_3-4	5.30209	PC2 bottom100
WT_3-4	5.19348	PC2 bottom100
WT_3-4	2.83433	PC2 bottom100
WT_3-4	5.56161	PC2 bottom100
WT_3-4	5.64632	PC2 bottom100
WT_3-4	4.5561	PC2 bottom100
WT_3-4	5.67365	PC2 bottom100
WT_3-4	2.43491	PC2 bottom100
WT_3-4	3.78426	PC2 bottom100
WT_3-4	4.05342	PC2 bottom100
WT_3-4	2.53775	PC2 bottom100
WT_3-4	5.51015	PC2 bottom100
WT_3-4	5.0983	PC2 bottom100
WT_3-4	5.62505	PC2 bottom100
WT_3-4	6.45198	PC2 bottom100
WT_3-4	4.13956	PC2 bottom100
WT_3-4	5.43282	PC2 bottom100
WT_3-4	5.43795	PC2 bottom100
WT_3-4	5.00475	PC2 bottom100
WT_3-4	4.38588	PC2 bottom100
WT_3-4	3.79337	PC2 bottom100
WT_3-4	3.02513	PC2 bottom100
WT_3-4	4.64705	PC2 bottom100
WT_3-4	4.44297	PC2 bottom100
WT_3-4	6.45149	PC2 bottom100
WT_3-4	6.65563	PC2 bottom100
WT_3-4	4.9993	PC2 bottom100
WT_3-4	4.52635	PC2 bottom100
WT_3-4	5.62006	PC2 bottom100
WT_3-4	6.94952	PC2 bottom100
WT_3-4	6.2151	PC2 bottom100
WT_3-4	5.56252	PC2 bottom100
WT_3-4	6.67255	PC2 bottom100
WT_3-4	0	PC2 bottom100
WT_3-4	5.73336	PC2 bottom100
WT_3-4	0	PC2 bottom100
WT_3-4	0	PC2 bottom100
WT_3-4	5.91102	PC2 bottom100
WT_3-4	0	PC2 bottom100
WT_4-5	3.96373	PC2 bottom100
WT_4-5	3.41961	PC2 bottom100
WT_4-5	3.72328	PC2 bottom100
WT_4-5	3.76064	PC2 bottom100
WT_4-5	4.72772	PC2 bottom100
WT_4-5	4.63172	PC2 bottom100
WT_4-5	7.36409	PC2 bottom100
WT_4-5	3.08569	PC2 bottom100
WT_4-5	5.62358	PC2 bottom100
WT_4-5	4.84037	PC2 bottom100
WT_4-5	3.38068	PC2 bottom100
WT_4-5	4.28496	PC2 bottom100
WT_4-5	4.763	PC2 bottom100
WT_4-5	3.88888	PC2 bottom100
WT_4-5	3.32036	PC2 bottom100
WT_4-5	4.66759	PC2 bottom100
WT_4-5	4.83653	PC2 bottom100
WT_4-5	4.72277	PC2 bottom100
WT_4-5	1.73815	PC2 bottom100
WT_4-5	3.78593	PC2 bottom100
WT_4-5	1.83273	PC2 bottom100
WT_4-5	5.42794	PC2 bottom100
WT_4-5	6.45711	PC2 bottom100
WT_4-5	6.73875	PC2 bottom100
WT_4-5	4.92184	PC2 bottom100
WT_4-5	3.06623	PC2 bottom100
WT_4-5	4.87645	PC2 bottom100
WT_4-5	4.88537	PC2 bottom100
WT_4-5	5.56025	PC2 bottom100
WT_4-5	1.78076	PC2 bottom100
WT_4-5	4.63832	PC2 bottom100
WT_4-5	5.40698	PC2 bottom100
WT_4-5	3.66498	PC2 bottom100
WT_4-5	5.23299	PC2 bottom100
WT_4-5	4.55155	PC2 bottom100
WT_4-5	0.89958	PC2 bottom100
WT_4-5	4.1153	PC2 bottom100
WT_4-5	1.99691	PC2 bottom100
WT_4-5	3.74053	PC2 bottom100
WT_4-5	5.7378	PC2 bottom100
WT_4-5	5.49174	PC2 bottom100
WT_4-5	5.08169	PC2 bottom100
WT_4-5	8.48571	PC2 bottom100
WT_4-5	5.78723	PC2 bottom100
WT_4-5	3.05063	PC2 bottom100
WT_4-5	2.03159	PC2 bottom100
WT_4-5	7.8756	PC2 bottom100
WT_4-5	4.97625	PC2 bottom100
WT_4-5	3.78359	PC2 bottom100
WT_4-5	5.05593	PC2 bottom100
WT_4-5	3.26166	PC2 bottom100
WT_4-5	5.35119	PC2 bottom100
WT_4-5	5.40577	PC2 bottom100
WT_4-5	3.91069	PC2 bottom100
WT_4-5	3.63702	PC2 bottom100
WT_4-5	7.01281	PC2 bottom100
WT_4-5	5.11216	PC2 bottom100
WT_4-5	5.38422	PC2 bottom100
WT_4-5	3.55454	PC2 bottom100
WT_4-5	2.55582	PC2 bottom100
WT_4-5	5.17098	PC2 bottom100
WT_4-5	4.6359	PC2 bottom100
WT_4-5	4.53931	PC2 bottom100
WT_4-5	2.86147	PC2 bottom100
WT_4-5	4.9862	PC2 bottom100
WT_4-5	4.97396	PC2 bottom100
WT_4-5	4.3291	PC2 bottom100
WT_4-5	5.57309	PC2 bottom100
WT_4-5	2.39201	PC2 bottom100
WT_4-5	3.7566	PC2 bottom100
WT_4-5	4.25083	PC2 bottom100
WT_4-5	3.01226	PC2 bottom100
WT_4-5	4.4661	PC2 bottom100
WT_4-5	5.21417	PC2 bottom100
WT_4-5	5.34419	PC2 bottom100
WT_4-5	6.07903	PC2 bottom100
WT_4-5	3.63456	PC2 bottom100
WT_4-5	4.44621	PC2 bottom100
WT_4-5	5.72524	PC2 bottom100
WT_4-5	4.57838	PC2 bottom100
WT_4-5	4.2841	PC2 bottom100
WT_4-5	4.26665	PC2 bottom100
WT_4-5	2.19174	PC2 bottom100
WT_4-5	4.1213	PC2 bottom100
WT_4-5	4.4466	PC2 bottom100
WT_4-5	6.18204	PC2 bottom100
WT_4-5	6.41758	PC2 bottom100
WT_4-5	4.64397	PC2 bottom100
WT_4-5	4.64999	PC2 bottom100
WT_4-5	5.94409	PC2 bottom100
WT_4-5	6.94905	PC2 bottom100
WT_4-5	6.4605	PC2 bottom100
WT_4-5	5.93666	PC2 bottom100
WT_4-5	5.75498	PC2 bottom100
WT_4-5	0	PC2 bottom100
WT_4-5	5.476	PC2 bottom100
WT_4-5	0	PC2 bottom100
WT_4-5	0	PC2 bottom100
WT_4-5	5.36265	PC2 bottom100
[truncated: 1 more rows]

## Sheet: ExtFig10b
Gene	WT_0-0.5	WT_1-2	WT_2-3	WT_3-4	WT_4-5	Group
FBgn0000003	1	0.143859	0.0803879	0.186492	0.154241	Maternal-early
FBgn0000008	1	0.489769	0.164006	0.270335	0.171697	Maternal-early
FBgn0000014	0.00966285	0.0527692	0.190186	0.974233	1	Zygotic
FBgn0000015	0.0013104	0.00482616	0.0325278	0.765582	1	Zygotic
FBgn0000017	1	0.724595	0.527429	0.432057	0.257082	Maternal-early
FBgn0000018	1	0.795339	0.441287	0.428296	0.490895	Maternal-early
FBgn0000022	0.11271	0.170003	0.0891345	0.508693	1	Zygotic
FBgn0000028	0.0149492	0.0692265	0.16999	0.676735	1	Zygotic
FBgn0000032	1	0.841771	0.352366	0.0500391	0.0556303	Maternal-early
FBgn0000042	0.33815	0.291259	0.301594	1	0.613292	Zygotic
FBgn0000043	0.681492	0.862091	1	0.998185	0.994837	Maternal-late
FBgn0000044	0.00469535	0.000789906	0.00475636	1	0.119983	Zygotic
FBgn0000046	0.00273995	0.00453891	0.0218034	0.875868	1	Zygotic
FBgn0000052	1	0.484163	0.0963651	0.329025	0.209918	Maternal-early
FBgn0000053	0.574432	0.367027	0.363782	1	0.470556	Semi-stable
FBgn0000054	0.654234	0.58968	0.896969	0.964436	1	Semi-stable
FBgn0000055	1	0.389817	0.00859392	0.0509361	0.0202437	Maternal-early
FBgn0000056	0.776217	0.391137	0.534835	0.946243	1	Semi-stable
FBgn0000057	1	0.475492	0.223025	0.926079	0.497176	Semi-stable
FBgn0000063	1	0.560745	0.104983	0.369911	0.561855	Maternal-early
FBgn0000064	0.660434	0.519126	0.464134	1	0.391765	Semi-stable
FBgn0000071	0.00242231	0.019714	0.0821855	1	0.585599	Zygotic
FBgn0000075	0.0107878	0.00599271	0.0222147	1	0.630015	Zygotic
FBgn0000077	1	0.801436	0.233406	0.270755	0.275898	Maternal-early
FBgn0000083	0.371338	0.316277	0.330654	1	0.401191	Zygotic
FBgn0000084	1	0.52155	0.0298766	0.0854323	0.0577238	Maternal-early
FBgn0000092	0.0142435	0.154033	0.539011	1	0.783526	Zygotic
FBgn0000097	0.358474	0.345239	0.313344	0.930336	1	Zygotic
FBgn0000099	0.066724	0.0625212	0.143777	0.721518	1	Zygotic
FBgn0000100	0.366794	0.383935	0.391478	1	0.539308	Zygotic
FBgn0000109	0.857497	0.910122	1	0.802959	0.819132	Maternal-late
FBgn0000114	1	0.451104	0.0185331	0.0151882	0.00824106	Maternal-early
FBgn0000115	0.957204	1	0.809648	0.532139	0.592845	Maternal-late
FBgn0000116	1	0.59443	0.224413	0.729004	0.271593	Maternal-early
FBgn0000117	0.158292	0.195386	0.30108	1	0.739459	Zygotic
FBgn0000119	0.553225	0.476801	0.402132	1	0.972326	Semi-stable
FBgn0000137	0.00367276	0.00196664	0.0242926	0.59019	1	Zygotic
FBgn0000139	0.780257	0.838784	1	0.955686	0.893227	Maternal-late
FBgn0000140	0.873151	0.467415	0.38564	1	0.979242	Semi-stable
FBgn0000146	1	0.899936	0.671526	0.235972	0.27716	Maternal-early
FBgn0000147	1	0.601371	0.142688	0.346475	0.5315	Maternal-early
FBgn0000150	1	0.852478	0.58743	0.438242	0.274055	Maternal-early
FBgn0000152	0.882382	0.565892	0.265531	0.900892	1	Semi-stable
FBgn0000157	0.0170815	0.0278016	0.236044	1	0.845402	Zygotic
FBgn0000158	1	0.843235	0.319098	0.0740829	0.0683744	Maternal-early
FBgn0000163	0.693086	0.600728	0.655078	1	0.762181	Semi-stable
FBgn0000166	1	0.629457	0.337007	0.15548	0.0847234	Maternal-early
FBgn0000173	0.751529	0.867128	1	0.427254	0.370478	Maternal-late
FBgn0000180	0.00896316	0.121841	0.360314	1	0.789252	Zygotic
FBgn0000181	0.501381	0.453945	0.387756	1	0.815655	Semi-stable
FBgn0000182	1	0.367452	0.0221792	0.0133344	0.0141523	Maternal-early
FBgn0000183	1	0.679928	0.263914	0.0797878	0.0762804	Maternal-early
FBgn0000212	0.845925	0.780576	0.903975	1	0.829336	Maternal-late
FBgn0000216	0.0465212	0.0967281	0.269113	0.663896	1	Zygotic
FBgn0000221	0.554081	0.353319	0.244356	1	0.698827	Semi-stable
FBgn0000227	0.102311	1	0.821821	0.0368906	0.0034187	Maternal-late
FBgn0000228	0.236471	0.989979	1	0.399959	0.15894	Maternal-late
FBgn0000229	0.192478	0.13969	0.149137	0.565078	1	Zygotic
FBgn0000233	0.0071811	0.0528992	0.190455	1	0.610982	Zygotic
FBgn0000239	0.928985	1	0.65971	0.200801	0.220041	Maternal-early
FBgn0000241	0.931354	0.522415	0.666806	1	0.883698	Semi-stable
FBgn0000242	1	0.521395	0.0924101	0.103594	0.0927589	Maternal-early
FBgn0000246	1	0.959166	0.707551	0.158061	0.218995	Maternal-early
FBgn0000247	1	0.267361	0.082241	0.898064	0.542654	Semi-stable
FBgn0000250	0.905835	1	0.858878	0.579841	0.45384	Maternal-late
FBgn0000251	1	0.550665	0.186326	0.0955748	0.0593235	Maternal-early
FBgn0000253	0.635109	0.83665	1	0.448899	0.435189	Maternal-late
FBgn0000256	1	0.444607	0.0303474	0.271111	0.112346	Maternal-early
FBgn0000257	0.554692	0.348227	0.341548	1	0.737317	Semi-stable
FBgn0000259	1	0.555873	0.273956	0.501822	0.747594	Semi-stable
FBgn0000261	0.253856	0.227078	0.221742	1	0.396371	Zygotic
FBgn0000273	1	0.825695	0.860087	0.801535	0.700089	Maternal-late
FBgn0000274	1	0.850352	0.783529	0.231496	0.171477	Maternal-early
FBgn0000283	0.874339	1	0.964356	0.489181	0.576566	Maternal-late
FBgn0000286	1	0.436456	0.293457	0.579133	0.629411	Semi-stable
FBgn0000289	0.373711	0.288517	0.409022	1	0.722127	Zygotic
FBgn0000307	1	0.991501	0.797046	0.438235	0.536367	Maternal-late
FBgn0000308	0.6581	0.789315	1	0.716268	0.795038	Maternal-late
FBgn0000313	0.0231827	0.0707195	0.242773	0.866242	1	Zygotic
FBgn0000316	0.701921	0.844678	1	0.51049	0.431535	Maternal-late
FBgn0000317	0.924258	1	0.701386	0.120213	0.113036	Maternal-early
FBgn0000318	0.759273	0.915813	1	0.642889	0.498274	Maternal-late
FBgn0000319	0.736231	0.640899	0.71411	1	0.942035	Semi-stable
FBgn0000320	0.00148397	0.00888411	0.0835417	0.882219	1	Zygotic
FBgn0000326	0.909415	0.956756	1	0.595926	0.529294	Maternal-late
FBgn0000330	1	0.866228	0.66651	0.753425	0.692671	Maternal-late
FBgn0000337	0.007873	0.00220076	0.0219852	1	0.879004	Zygotic
FBgn0000339	0.740654	0.883668	1	0.530785	0.67431	Maternal-late
FBgn0000346	0.468731	0.328179	0.265531	1	0.7882	Semi-stable
FBgn0000351	1	0.232093	0.0448937	0.850252	0.819688	Semi-stable
FBgn0000352	0.741521	0.641091	0.644916	1	0.7817	Semi-stable
FBgn0000355	0.773699	0.805512	1	0.887799	0.898951	Maternal-late
FBgn0000357	0	0.040675	0.0181839	1	0.234128	Zygotic
FBgn0000370	0.709615	0.903729	0.960566	0.905619	1	Maternal-late
FBgn0000376	1	0.606504	0.399913	0.608032	0.502793	Maternal-early
FBgn0000377	0.150458	0.139155	0.140877	1	0.597858	Zygotic
FBgn0000382	1	0.610569	0.332115	0.0588502	0.0632282	Maternal-early
FBgn0000384	1	0.931687	0.541446	0.144465	0.188841	Maternal-early
FBgn0000394	0.154975	0.125736	0.202101	0.845514	1	Zygotic
FBgn0000395	0.0096549	0.0658002	0.324994	1	0.990296	Zygotic
FBgn0000404	1	0.87154	0.394033	0.321017	0.414894	Maternal-early
FBgn0000405	0.695739	0.41548	0.196286	1	0.779524	Semi-stable
FBgn0000406	0.00326224	0.00506192	0.0231875	0.569026	1	Zygotic
FBgn0000409	0.765717	0.882165	1	0.493659	0.398374	Maternal-late
FBgn0000411	0.00612332	0.0998239	0.138717	1	0.523962	Zygotic
FBgn0000412	0.17078	0.196027	0.212184	1	0.743419	Zygotic
FBgn0000413	0.533343	0.293547	0.419913	1	0.922888	Semi-stable
FBgn0000414	0.731009	0.495869	0.455144	1	0.931871	Semi-stable
FBgn0000416	0.95988	1	0.967162	0.83837	0.841026	Maternal-late
FBgn0000426	0.694129	0.806013	1	0.746018	0.76903	Maternal-late
FBgn0000439	0.00279804	0.0486278	0.291869	1	0.680327	Zygotic
FBgn0000447	0.944154	1	0.835609	0.491145	0.414635	Maternal-late
FBgn0000448	0.148023	0.161821	0.0930284	1	0.793373	Zygotic
FBgn0000449	0.00748677	0.151207	0.836719	1	0.878407	Zygotic
FBgn0000451	0.00146943	0	0.00163836	1	0.0204337	Zygotic
FBgn0000454	1	0.495939	0.100523	0.432309	0.197337	Maternal-early
FBgn0000455	0.405164	0.332881	0.214036	1	0.429984	Zygotic
FBgn0000459	0	0.0573319	0.327928	1	0.819976	Zygotic
FBgn0000463	0.279304	0.24262	0.359224	0.813382	1	Zygotic
FBgn0000464	0.960902	0.891087	0.644925	0.776659	1	Maternal-late
FBgn0000477	0.00477508	0.0178516	0.0647073	0.596223	1	Zygotic
FBgn0000479	1	0.639685	0.275867	0.154632	0.0902795	Maternal-early
FBgn0000482	0.643733	0.423681	0.396407	1	0.80991	Semi-stable
FBgn0000489	0.00232995	0.267444	1	0.291524	0.122287	Zygotic
FBgn0000490	0.0276303	0.221643	0.555022	0.93453	1	Zygotic
FBgn0000492	0.00218103	0	0.0515121	0.885881	1	Zygotic
FBgn0000497	0.00269891	0.000743384	0.0188847	0.995956	1	Zygotic
FBgn0000499	0.629091	0.57926	0.406256	1	0.398715	Semi-stable
FBgn0000504	0.108447	0.0724797	0.233697	0.648005	1	Zygotic
FBgn0000520	0.543474	0.321996	0.147533	1	0.534892	Semi-stable
FBgn0000524	1	0.459124	0.124375	0.260339	0.286467	Maternal-early
FBgn0000533	0.956462	0.76376	0.615685	1	0.236532	Maternal-late
FBgn0000536	1	0.860521	0.467902	0.232794	0.253218	Maternal-early
FBgn0000541	1	0.77823	0.592551	0.413796	0.60826	Maternal-late
FBgn0000542	0.0102656	0.160311	0.443288	1	0.778553	Zygotic
FBgn0000543	0.509732	0.264635	0.236936	1	0.627026	Zygotic
FBgn0000546	1	0.760698	0.435306	0.603789	0.558148	Maternal-late
FBgn0000547	0.59521	0.633112	0.610597	0.983917	1	Semi-stable
FBgn0000551	0.0197133	0.113918	0.602139	0.844716	1	Zygotic
FBgn0000556	0.296805	0.229089	0.289444	1	0.519608	Zygotic
FBgn0000557	0.00973986	0.110512	0.508984	1	0.70021	Zygotic
FBgn0000559	0.472243	0.453091	0.531526	1	0.83857	Semi-stable
FBgn0000562	1	0.38354	0.0293354	0.121347	0.104226	Maternal-early
FBgn0000565	0.116612	0.506686	1	0.929378	0.878913	Zygotic
FBgn0000566	0.963652	1	0.916867	0.632725	0.590736	Maternal-late
FBgn0000575	0.188873	0.277739	0.643465	0.838577	1	Zygotic
FBgn0000576	0.00483001	0.157186	0.28699	0.832589	1	Zygotic
FBgn0000577	0.00790691	0.00837395	0.029943	1	0.991138	Zygotic
FBgn0000578	0.401577	0.379278	0.567675	1	0.993685	Semi-stable
FBgn0000579	1	0.503294	0.0331572	0.0491243	0.0370726	Maternal-early
FBgn0000581	0.562845	0.356469	0.461857	1	0.645733	Semi-stable
FBgn0000588	0.924836	0.58894	0.205684	0.991196	1	Semi-stable
FBgn0000591	0.00919846	0.0176416	0.0819485	0.603861	1	Zygotic
FBgn0000594	0.197976	0.216194	0.382189	0.775541	1	Zygotic
FBgn0000606	0.0260485	0.161967	0.354614	1	0.0465888	Zygotic
FBgn0000611	0.664575	0.829086	1	0.782912	0.736397	Maternal-late
FBgn0000615	1	0.311815	0.0323938	0.014563	0.0140544	Maternal-early
FBgn0000617	0.118158	0.139366	0.130965	1	0.442986	Zygotic
FBgn0000618	0.755712	0.820779	1	0.648882	0.72666	Maternal-late
FBgn0000629	0.252149	0.175861	0.381699	0.857369	1	Zygotic
FBgn0000633	0.00977405	0.00770668	0.0332247	0.520151	1	Zygotic
FBgn0000635	0.00672326	0.0131602	0.0232899	0.983117	1	Zygotic
FBgn0000636	0.00366509	0	0.0141477	1	0.479668	Zygotic
FBgn0000658	0.00413801	0.0502432	0.244442	1	0.932353	Zygotic
FBgn0000659	0.00555689	0.108787	0.43634	0.970652	1	Zygotic
FBgn0000662	0.225082	0.208687	0.163561	1	0.622059	Zygotic
FBgn0000667	0.55466	0.311266	0.150933	1	0.676991	Semi-stable
FBgn0000709	0.526754	0.249561	0.193923	1	0.550625	Zygotic
FBgn0000711	1	0.958901	0.828272	0.258395	0.159054	Maternal-late
FBgn0000719	1	0.848837	0.288106	0.388933	0.468868	Maternal-early
FBgn0000721	1	0.849121	0.539497	0.374963	0.31253	Maternal-early
FBgn0000723	0.00595819	0.104126	0.436907	1	0.897402	Zygotic
FBgn0000808	1	0.563403	0.14358	0.059491	0.0282495	Maternal-early
FBgn0000810	0.836659	0.956578	0.805562	1	0.902755	Maternal-late
FBgn0000826	1	0.388874	0.0605672	0.259437	0.14247	Maternal-early
FBgn0000927	1	0.34202	0.00905447	0.0186855	0.0238569	Maternal-early
FBgn0000996	0.490504	0.342555	0.27443	1	0.630677	Semi-stable
FBgn0001075	0.00364646	0.00375862	0.0278434	1	0.926424	Zygotic
FBgn0001077	0.0131032	0.126846	0.30549	1	0.159983	Zygotic
FBgn0001078	1	0.717752	0.387073	0.0751632	0.0715738	Maternal-early
FBgn0001079	0.526727	0.457544	0.452439	1	0.485698	Semi-stable
FBgn0001084	0.972291	0.753854	0.533829	1	0.890039	Semi-stable
FBgn0001085	1	0.792937	0.556095	0.721398	0.818316	Semi-stable
FBgn0001086	0.592011	0.661091	0.771584	0.986677	1	Semi-stable
FBgn0001087	1	0.649563	0.337057	0.292507	0.162136	Maternal-early
FBgn0001089	0.034041	0.0266002	0.0324309	0.629756	1	Zygotic
FBgn0001090	0.00317229	0.0571629	0.179351	1	0.460639	Zygotic
FBgn0001091	1	0.506328	0.0464235	0.0595375	0.0393569	Maternal-early
FBgn0001092	1	0.24199	0.0130323	0.0756167	0.0377902	Maternal-early
FBgn0001098	1	0.866112	0.851125	0.788775	0.4066	Maternal-late
FBgn0001099	0.89587	0.933108	1	0.368263	0.373061	Maternal-late
FBgn0001104	0.706599	0.88865	1	0.488002	0.514638	Maternal-late
FBgn0001105	1	0.888832	0.903509	0.913522	0.920134	Maternal-late
FBgn0001108	0.941533	0.447072	0.271686	1	0.778548	Semi-stable
FBgn0001112	0.0337796	0.0313854	0.119904	1	0.824787	Zygotic
FBgn0001120	1	0.57698	0.0466553	0.0115545	0.0193158	Maternal-early
FBgn0001122	0.829695	1	0.818684	0.199337	0.163175	Maternal-late
FBgn0001123	0.0211445	0.103674	0.52877	0.862074	1	Zygotic
FBgn0001124	1	0.902584	0.664061	0.220596	0.115224	Maternal-early
FBgn0001125	1	0.29809	0.0393622	0.0907349	0.0340495	Maternal-early
FBgn0001128	1	0.555683	0.216136	0.620561	0.561315	Semi-stable
FBgn0001133	0.495962	0.366956	0.266145	1	0.818021	Semi-stable
FBgn0001137	1	0.941611	0.56257	0.271544	0.304168	Maternal-early
FBgn0001138	0.00165348	0.0260104	0.169754	0.690116	1	Zygotic
FBgn0001139	0.490765	0.549343	0.719974	1	0.886956	Semi-stable
FBgn0001142	1	0.652642	0.407027	0.342202	0.113903	Maternal-early
FBgn0001145	0	0.00369801	0.0177957	1	0.349137	Zygotic
FBgn0001147	0	0	0.00922304	1	0.374791	Zygotic
FBgn0001148	0.00209889	0.000368211	0.00874304	1	0.55942	Zygotic
FBgn0001149	1	0.284868	0.0115496	0.0282372	0.0400528	Maternal-early
FBgn0001150	0.0180381	0.146881	0.222399	1	0.361752	Zygotic
FBgn0001168	0.0239762	0.141599	0.356219	1	0.2967	Zygotic
FBgn0001169	1	0.772428	0.476495	0.247803	0.316124	Maternal-early
FBgn0001174	0.0356837	0.770603	1	0.0859526	0.102588	Maternal-late
FBgn0001179	0.923844	0.8279	1	0.792934	0.652106	Maternal-late
FBgn0001180	0.488579	0.44381	0.246571	1	0.51622	Semi-stable
FBgn0001185	0.782832	0.850976	0.853922	0.720929	1	Maternal-late
FBgn0001186	1	0.526598	0.147519	0.138003	0.0717154	Maternal-early
FBgn0001189	0.819612	0.579176	0.406174	1	0.986172	Semi-stable
FBgn0001197	0.643607	0.818473	1	0.840423	0.85281	Maternal-late
FBgn0001202	0.997177	0.942961	1	0.905439	0.899158	Maternal-late
FBgn0001206	1	0.977908	0.7759	0.652491	0.633608	Maternal-late
FBgn0001215	0.68013	0.783585	1	0.904799	0.925822	Maternal-late
FBgn0001218	1	0.673558	0.232995	0.242501	0.255205	Maternal-early
FBgn0001219	0.377116	0.30038	0.314007	1	0.500125	Zygotic
FBgn0001220	0.558448	0.191745	0.0527579	1	0.625197	Zygotic
FBgn0001222	1	0.749209	0.534053	0.445148	0.443904	Maternal-early
FBgn0001223	1	0.982557	0.58274	0.152275	0.136781	Maternal-early
FBgn0001224	0.524209	0.581183	1	0.575145	0.644792	Maternal-late
FBgn0001225	1	0.258775	0.0329874	0.0336691	0.0367464	Maternal-early
FBgn0001226	1	0.59836	0.0305941	0.0187939	0.023683	Maternal-early
FBgn0001227	1	0.929583	0.745293	0.906669	0.595272	Maternal-late
FBgn0001228	0.251022	0.28959	0.143349	0.898884	1	Zygotic
FBgn0001229	0.0684503	0.0296465	0.0453891	1	0.544879	Zygotic
FBgn0001230	0.305734	0.233517	0.119807	0.968325	1	Zygotic
FBgn0001233	1	0.37656	0.0763054	0.326448	0.324241	Maternal-early
FBgn0001234	0.0137602	0.191506	0.737737	0.767481	1	Zygotic
FBgn0001235	0.00734197	0.0570034	0.33041	0.757877	1	Zygotic
FBgn0001247	0.689435	0.446363	0.40578	0.75896	1	Semi-stable
FBgn0001248	1	0.369215	0.0350988	0.0884253	0.049044	Maternal-early
FBgn0001250	0.00668125	0.024923	0.211951	1	0.888856	Zygotic
FBgn0001254	0.00385431	0.0188622	0.0724475	0.937995	1	Zygotic
FBgn0001255	0.781854	0.980911	1	0.730437	0.675809	Maternal-late
FBgn0001256	0.0455754	0.170126	0.0993958	1	0.075787	Zygotic
FBgn0001257	0.00394395	0.00367582	0.0230939	0.754735	1	Zygotic
FBgn0001258	0.0056827	0.0826026	0.249781	1	0.33854	Zygotic
FBgn0001269	0.0130918	0.0198389	0	0.741175	1	Zygotic
FBgn0001276	0.849812	1	0.963482	0.453044	0.476886	Maternal-late
FBgn0001280	0.618154	0.770758	1	0.84021	0.922378	Maternal-late
FBgn0001281	0.0354144	0.38393	0.896256	1	0.758666	Zygotic
FBgn0001291	0.485672	0.322985	0.62936	1	0.966697	Semi-stable
FBgn0001296	0.0108751	0.00419504	0.109676	1	0.557454	Zygotic
FBgn0001297	0.250318	0.192284	0.181492	0.667374	1	Zygotic
FBgn0001301	0.594606	0.624014	0.86122	0.990941	1	Semi-stable
FBgn0001308	1	0.571047	0.194725	0.995218	0.496184	Semi-stable
FBgn0001316	0.236968	0.204332	0.120723	1	0.98514	Zygotic
FBgn0001319	0.0127775	0.0136559	0.191019	0.901487	1	Zygotic
FBgn0001320	0.0437513	0.447042	0.723621	1	0.51874	Zygotic
FBgn0001323	0.00347629	0.0771929	0.541396	1	0.624254	Zygotic
FBgn0001324	0.0365387	0.0271658	0.0247579	1	0.349353	Zygotic
FBgn0001325	0.0351649	0.40491	0.781793	0.748129	1	Zygotic
FBgn0001330	0.383877	0.188792	0.119221	1	0.504756	Zygotic
FBgn0001332	0.0695196	0.0402484	0.0534231	1	0.44975	Zygotic
FBgn0001337	0.84656	0.67093	0.585741	1	0.71914	Semi-stable
FBgn0001341	0.915989	0.940372	1	0.998181	0.788634	Maternal-late
FBgn0001404	1	0.841001	0.390563	0.177442	0.213931	Maternal-early
FBgn0001491	0.614829	0.750804	1	0.669478	0.734567	Maternal-late
FBgn0001565	0.532063	0.420987	0.421344	1	0.528465	Semi-stable
FBgn0001612	1	0.723444	0.172366	0.0880131	0.121916	Maternal-early
FBgn0001624	0.581938	0.622965	0.773694	1	0.942305	Semi-stable
FBgn0001941	1	0.956151	0.552	0.291647	0.390896	Maternal-early
FBgn0001942	0.229151	0.204788	0.247773	1	0.697231	Zygotic
FBgn0001961	0.31563	0.205608	0.160989	1	0.423119	Zygotic
FBgn0001965	0.122909	0.0733376	0.153161	1	0.467434	Zygotic
FBgn0001974	0.76307	0.904372	1	0.782653	0.509063	Maternal-late
FBgn0001977	0.939451	0.94279	1	0.775562	0.814108	Maternal-late
FBgn0001978	1	0.648837	0.445646	0.626065	0.4091	Maternal-early
FBgn0001981	0.140436	0.245894	0.183993	0.8165	1	Zygotic
FBgn0001983	0.0228846	0.0321698	0.0281209	0.595794	1	Zygotic
FBgn0001986	0.229729	0.195738	0.185096	1	0.577696	Zygotic
FBgn0001987	0.0482087	0.0748276	0.15794	1	0.980554	Zygotic
FBgn0001989	0.2072	0.18081	0.162888	1	0.566539	Zygotic
FBgn0001990	0.948165	1	0.901688	0.512037	0.477952	Maternal-late
FBgn0001994	0.127922	0.11407	0.131294	1	0.592336	Zygotic
FBgn0001995	0.684179	0.687071	0.866885	1	0.843506	Semi-stable
FBgn0002021	1	0.636328	0.244075	0.773908	0.779543	Semi-stable
FBgn0002022	0.768008	1	0.977019	0.952151	0.897393	Maternal-late
FBgn0002031	1	0.554151	0.166946	0.473551	0.276135	Maternal-early
FBgn0002036	1	0.689775	0.0627435	0.490897	0.167644	Maternal-early
FBgn0002044	1	0.555702	0.312417	0.59934	0.48216	Maternal-early
FBgn0002069	1	0.488417	0.142904	0.464993	0.486052	Maternal-early
FBgn0002121	0.787028	0.870744	1	0.665943	0.830245	Maternal-late
FBgn0002174	1	0.43499	0.186439	0.552649	0.346949	Maternal-early
FBgn0002183	0.447366	0.191504	0.0483479	0.841782	1	Zygotic
FBgn0002283	1	0.614082	0.383637	0.52775	0.541189	Maternal-early
FBgn0002284	0.767629	0.900418	1	0.413883	0.287023	Maternal-late
FBgn0002306	0.00650152	0.0178311	0.0970343	1	0.965922	Zygotic
FBgn0002354	1	0.769557	0.643459	0.696279	0.76516	Maternal-late
FBgn0002413	1	0.669897	0.356077	0.73367	0.485018	Semi-stable
FBgn0002431	1	0.991283	0.944916	0.633523	0.698506	Maternal-late
FBgn0002441	0.397701	0.267714	0.1696	1	0.415225	Zygotic
FBgn0002466	0.704423	0.854661	1	0.836111	0.834485	Maternal-late
FBgn0002521	0.87184	1	0.97375	0.272468	0.36049	Maternal-late
FBgn0002522	0	0.0154917	0.108476	0.922897	1	Zygotic
FBgn0002524	1	0.709775	0.189997	0.264738	0.326376	Maternal-early
FBgn0002525	0.24289	0.243319	0.390674	1	0.965749	Zygotic
FBgn0002526	0.00234329	0.00649192	0.050912	0.744145	1	Zygotic
FBgn0002528	0.00369374	0.0166347	0.097424	1	0.925783	Zygotic
FBgn0002542	0.606031	0.232089	0.138383	0.814238	1	Semi-stable
FBgn0002543	0.00831969	0.0445051	0.219786	0.787013	1	Zygotic
FBgn0002552	0.402326	0.186626	0.0953804	1	0.403792	Zygotic
FBgn0002561	0.0961947	0.125494	0.117152	0.50583	1	Zygotic
FBgn0002564	0.00514726	0.349944	1	0.893638	0.727262	Zygotic
FBgn0002566	0.759584	0.863176	1	0.455587	0.458986	Maternal-late
FBgn0002567	1	0.644922	0.357376	0.175857	0.115189	Maternal-early
FBgn0002573	0.00299331	0.0159804	0.0121703	1	0.713967	Zygotic
FBgn0002578	0.00407464	0	0.0159305	0.602645	1	Zygotic
FBgn0002579	0.592181	0.872078	1	0.956221	0.922135	Maternal-late
FBgn0002590	0.484079	0.646394	0.813233	1	0.975352	Semi-stable
FBgn0002592	0.00468144	0.0046287	0.0323567	0.609146	1	Zygotic
FBgn0002593	0.660901	0.846961	0.976765	1	0.982658	Maternal-late
FBgn0002607	0.699051	0.853801	1	0.924115	0.879346	Maternal-late
FBgn0002609	0.0073732	0.00109858	0.0315314	1	0.749401	Zygotic
FBgn0002622	0.317627	0.334073	0.368647	1	0.797167	Zygotic
FBgn0002626	0.592459	0.855141	1	0.953189	0.922536	Maternal-late
FBgn0002629	0.0428205	0.0961449	0.128058	0.591051	1	Zygotic
FBgn0002631	0.0107079	0.0198963	0.0905408	0.617849	1	Zygotic
FBgn0002632	0.0102257	0.0240227	0.258885	1	0.948527	Zygotic
FBgn0002633	0.0088353	0.0193846	0.107333	0.607525	1	Zygotic
FBgn0002638	0.258202	0.248386	0.284935	1	0.55948	Zygotic
FBgn0002641	1	0.598685	0.230662	0.132733	0.117709	Maternal-early
FBgn0002643	0.349964	0.206331	0.239584	0.771905	1	Zygotic
FBgn0002645	1	0.913387	0.658634	0.187305	0.167184	Maternal-early
FBgn0002652	1	0.903267	0.586796	0.100721	0.11502	Maternal-early
FBgn0002673	1	0.959137	0.579688	0.0677509	0.063994	Maternal-early
FBgn0002707	0.403475	0.221901	0.114723	1	0.700825	Zygotic
FBgn0002709	0.771139	0.426928	0.467738	1	0.965171	Semi-stable
FBgn0002715	1	0.976454	0.671741	0.386024	0.527798	Maternal-late
FBgn0002716	1	0.573486	0.16408	0.141273	0.176626	Maternal-early
FBgn0002719	1	0.394038	0.119926	0.905086	0.334034	Semi-stable
FBgn0002723	1	0.541249	0.159311	0.515954	0.457627	Maternal-early
FBgn0002732	0.00579779	0.00642415	0.0386811	0.496782	1	Zygotic
FBgn0002733	0.00215828	0.00321128	0.0219482	0.603905	1	Zygotic
FBgn0002734	0.00442395	0.000722582	0.0180203	0.421931	1	Zygotic
FBgn0002735	0.00481564	0.00059966	0.0139477	0.452874	1	Zygotic
FBgn0002736	0.544631	0.723628	1	0.835979	0.933306	Maternal-late
FBgn0002772	0.0323875	0	0.0182089	1	0.0994195	Zygotic
FBgn0002773	0.0174089	0.0170302	0.0603626	1	0.219843	Zygotic
FBgn0002774	0.271608	0.261246	0.362628	1	0.975092	Zygotic
FBgn0002775	1	0.747217	0.520985	0.544894	0.660825	Maternal-late
FBgn0002778	1	0.939293	0.449567	0.366618	0.483259	Maternal-early
FBgn0002780	0.878818	0.989218	1	0.496413	0.52143	Maternal-late
FBgn0002781	0.374416	0.371521	0.356245	1	0.629153	Zygotic
FBgn0002783	0.12742	0.147455	0.123061	1	0.32717	Zygotic
FBgn0002787	0.900637	0.453504	0.117013	0.817949	1	Semi-stable
FBgn0002791	1	0.938575	0.734144	0.383036	0.428307	Maternal-late
FBgn0002838	0.0142654	0.0227893	0.135756	0.801827	1	Zygotic
FBgn0002863	0.126004	0.141127	0.229265	0.600382	1	Zygotic
FBgn0002868	0.415945	0.415658	0.311418	1	0.575154	Semi-stable
FBgn0002872	1	0.857372	0.549982	0.475036	0.720855	Maternal-late
FBgn0002873	0.0927035	0.312978	1	0.53371	0.380377	Zygotic
FBgn0002878	0.228098	0.0977946	0.0189125	1	0.46317	Zygotic
FBgn0002887	1	0.437786	0.0861816	0.595539	0.780308	Semi-stable
FBgn0002891	0.312299	0.135225	0.0857365	1	0.513965	Zygotic
FBgn0002899	1	0.477117	0.0278877	0.125108	0.195437	Maternal-early
FBgn0002901	1	0.665289	0.268432	0.17269	0.166678	Maternal-early
FBgn0002905	0.117906	0.10151	0.270543	0.804883	1	Zygotic
FBgn0002906	1	0.614002	0.165712	0.309842	0.395627	Maternal-early
FBgn0002909	1	0.753716	0.439518	0.347604	0.451263	Maternal-early
FBgn0002914	1	0.958846	0.709337	0.612414	0.809308	Maternal-late
FBgn0002921	1	0.435716	0.0990708	0.418432	0.355725	Maternal-early
FBgn0002924	0.535732	0.37493	0.247333	1	0.711508	Semi-stable
FBgn0002931	0.00759147	0.213493	1	0.873399	0.664936	Zygotic
FBgn0002932	0.160232	0.259484	0.658342	1	0.960689	Zygotic
FBgn0002945	0.0093804	0.060388	0.412564	1	0.931572	Zygotic
FBgn0002948	0.667984	0.165158	0.0539759	0.997366	1	Semi-stable
FBgn0002962	1	0.576689	0.24776	0.131102	0.0758612	Maternal-early
FBgn0002968	0.102231	0.0909009	0.0922778	0.875883	1	Zygotic
FBgn0002973	1	0.664472	0.645392	0.928347	0.672273	Semi-stable
FBgn0002985	0.0072356	0.0628747	0.153084	1	0.404368	Zygotic
FBgn0002989	0.581665	0.38862	0.342673	1	0.977775	Semi-stable
FBgn0003002	0.00209291	0.143284	0.81533	1	0.374389	Zygotic
FBgn0003008	0.773372	0.897935	1	0.360677	0.302028	Maternal-late
FBgn0003015	1	0.380979	0.0104086	0.00392193	0.00437511	Maternal-early
FBgn0003016	1	0.551806	0.257241	0.266954	0.283074	Maternal-early
FBgn0003022	0.893481	0.589887	0.365201	1	0.632113	Semi-stable
FBgn0003023	1	0.528973	0.0245586	0.0090074	0.00847777	Maternal-early
FBgn0003028	1	0.410786	0.0521025	0.29831	0.470794	Maternal-early
FBgn0003041	0.32331	0.384807	1	0.785785	0.677278	Maternal-late
FBgn0003042	0.757274	0.483683	0.656113	0.945935	1	Semi-stable
FBgn0003044	0.623045	0.320197	0.307109	1	0.679566	Semi-stable
FBgn0003046	0.0188587	0.139628	0.440393	1	0.408883	Zygotic
FBgn0003048	0.944808	0.575221	0.464846	0.851195	1	Semi-stable
FBgn0003062	0.173356	0.206958	0.216608	1	0.688538	Zygotic
FBgn0003067	0.00294752	0.08048	0.233284	1	0.710797	Zygotic
FBgn0003071	1	0.562193	0.127118	0.310567	0.161348	Maternal-early
FBgn0003074	0.436757	0.172429	0.16752	1	0.892978	Zygotic
FBgn0003076	1	0.508312	0.19092	0.164148	0.100308	Maternal-early
FBgn0003079	1	0.638995	0.44416	0.940953	0.938368	Semi-stable
FBgn0003082	0.0611158	0.0244444	0.0579308	0.937	1	Zygotic
FBgn0003087	1	0.875945	0.627641	0.219644	0.330964	Maternal-early
FBgn0003089	0.26077	0.134922	0.105738	1	0.51051	Zygotic
FBgn0003093	1	0.505596	0.115154	0.099135	0.0602839	Maternal-early
FBgn0003114	1	0.958811	0.672588	0.118605	0.0982431	Maternal-early
FBgn0003116	0.681585	0.483009	0.465667	1	0.75819	Semi-stable
FBgn0003117	0.00446186	0.00497036	0.0259462	1	0.69188	Zygotic
FBgn0003118	0.0527564	0.0248245	0.0269456	0.940258	1	Zygotic
FBgn0003124	0.898648	1	0.943547	0.634421	0.665706	Maternal-late
FBgn0003129	0.0109388	0.00261219	0.0171905	0.729045	1	Zygotic
FBgn0003132	0.029032	0.104883	0.578159	1	0.770549	Zygotic
FBgn0003134	1	0.978741	0.687397	0.33341	0.347285	Maternal-late
FBgn0003137	0.00558448	0.00515534	0.0154301	1	0.609367	Zygotic
FBgn0003138	0.765957	0.569128	0.358908	1	0.655727	Semi-stable
FBgn0003139	1	0.859099	0.453083	0.33812	0.341043	Maternal-early
FBgn0003141	0.665798	0.833269	1	0.516603	0.558399	Maternal-late
FBgn0003145	0.0030552	0.050562	0.177325	1	0.0940395	Zygotic
FBgn0003159	1	0.449399	0.0283338	0.0323018	0.0302026	Maternal-early
FBgn0003162	0.909525	1	0.520074	0.503132	0.316445	Maternal-late
FBgn0003165	1	0.722765	0.38556	0.13509	0.241137	Maternal-early
FBgn0003169	0.775752	1	0.695758	0.238072	0.282922	Maternal-late
FBgn0003175	0.154543	0.117195	0.138423	1	0.826889	Zygotic
FBgn0003178	1	0.419019	0.0316535	0.135322	0.0718002	Maternal-early
FBgn0003187	1	0.600183	0.0672739	0.0196654	0.0120499	Maternal-early
FBgn0003204	1	0.709834	0.54203	0.493353	0.456095	Maternal-early
FBgn0003205	0.648949	0.802328	1	0.582553	0.574432	Maternal-late
FBgn0003206	1	0.803638	0.473246	0.264018	0.280974	Maternal-early
FBgn0003209	0.171328	0.0521978	0.024892	1	0.708371	Zygotic
FBgn0003210	0.590484	0.492381	0.412358	1	0.812257	Semi-stable
FBgn0003218	1	0.530683	0.329366	0.400887	0.404472	Maternal-early
FBgn0003227	1	0.88822	0.646403	0.436744	0.526342	Maternal-late
FBgn0003231	0.995095	1	0.740535	0.567772	0.443652	Maternal-late
FBgn0003250	0.0214919	0.0815	0.242437	0.722828	1	Zygotic
FBgn0003254	0.00442305	0.0761268	0.227928	0.794672	1	Zygotic
FBgn0003256	1	0.935734	0.666126	0.182646	0.222671	Maternal-early
FBgn0003257	0.479182	0.535822	0.527534	1	0.39427	Semi-stable
FBgn0003261	0.466522	0.416764	0.535593	1	0.941321	Semi-stable
FBgn0003268	0.660521	0.346891	0.121763	0.56767	1	Semi-stable
FBgn0003270	0.768072	1	0.10275	0.0364232	0.0716083	Maternal-early
FBgn0003274	0.616118	0.705591	0.9218	1	0.906241	Maternal-late
FBgn0003275	0.601342	0.750314	1	0.951032	0.955592	Maternal-late
FBgn0003277	0.403325	0.273664	0.235022	1	0.575743	Zygotic
FBgn0003278	0.803037	0.586048	0.462551	0.813256	1	Semi-stable
FBgn0003279	0.373748	0.393927	0.423828	1	0.588536	Zygotic
FBgn0003285	0.244952	0.141211	0.11138	0.969151	1	Zygotic
FBgn0003292	0.628022	0.253877	0.149406	1	0.830187	Semi-stable
FBgn0003300	0.106274	0.234044	0.753578	1	0.621939	Zygotic
FBgn0003302	0.37771	0.209534	0.115344	0.697456	1	Zygotic
FBgn0003308	0.00557896	0.038788	0.207963	1	0.512888	Zygotic
FBgn0003310	0.226963	0.156791	0.334213	0.69808	1	Zygotic
FBgn0003312	0.0104407	0.0281214	0.0473237	1	0.882081	Zygotic
FBgn0003313	0.0148261	0.150519	0.58424	0.711777	1	Zygotic
FBgn0003317	0.787132	0.50704	0.251636	0.909641	1	Semi-stable
FBgn0003321	1	0.830642	0.637154	0.566622	0.737487	Maternal-late
FBgn0003326	0.00758092	0.0777913	0.198267	0.861902	1	Zygotic
FBgn0003328	0.00593597	0.143549	1	0.920557	0.706158	Zygotic
FBgn0003330	0.3326	0.413738	0.339279	1	0.548688	Zygotic
FBgn0003334	1	0.49432	0.150477	0.490021	0.320928	Maternal-early
FBgn0003339	0.00781647	0.00679502	0.0544252	0.692104	1	Zygotic
FBgn0003345	0.426705	0.320347	0.191704	0.734715	1	Zygotic
FBgn0003346	0.661906	0.810965	1	0.87628	0.987075	Maternal-late
FBgn0003353	0.446759	0.23704	0.372434	0.633339	1	Zygotic
FBgn0003360	0.764653	0.873941	1	0.668955	0.614087	Maternal-late
FBgn0003371	0.178505	0.219042	0.205387	1	0.487308	Zygotic
FBgn0003391	0.225823	0.300797	0.371434	1	0.876024	Zygotic
FBgn0003392	1	0.991979	0.815852	0.472898	0.405735	Maternal-late
FBgn0003396	1	0.833458	0.819728	0.767647	0.79851	Maternal-late
FBgn0003401	1	0.334409	0.095828	0.105631	0.106429	Maternal-early
FBgn0003410	1	0.654988	0.49138	0.913322	0.66431	Semi-stable
FBgn0003411	0.339261	0.703838	0.973952	1	0.753806	Maternal-late
FBgn0003415	1	0.6161	0.321335	0.405921	0.511002	Maternal-early
FBgn0003416	0.947076	1	0.876971	0.435912	0.494434	Maternal-late
FBgn0003423	1	0.548001	0.10053	0.158383	0.169461	Maternal-early
FBgn0003430	0.0324317	0.123702	0.248799	0.863456	1	Zygotic
FBgn0003435	0.300251	0.276069	0.28459	0.629966	1	Zygotic
FBgn0003444	0.408565	0.643782	1	0.444337	0.347649	Maternal-late
FBgn0003447	0.408655	0.380734	0.405523	1	0.424289	Zygotic
FBgn0003448	0.0155867	0.0842969	0.153561	1	0.702911	Zygotic
FBgn0003449	0.790281	0.914777	1	0.724924	0.793686	Maternal-late
FBgn0003450	1	0.677282	0.481215	0.265586	0.140777	Maternal-early
FBgn0003459	0.9696	1	0.654937	0.354978	0.345853	Maternal-late
FBgn0003462	0.963758	1	0.947476	0.287757	0.105119	Maternal-late
FBgn0003463	0.0060764	0.214755	0.648137	1	0.757742	Zygotic
FBgn0003464	0.737312	0.450965	0.26481	1	0.899659	Semi-stable
FBgn0003475	1	0.517168	0.0967813	0.0510954	0.0402511	Maternal-early
FBgn0003479	0.381473	0.251725	0.133287	1	0.625772	Zygotic
FBgn0003480	1	0.526679	0.256559	0.568574	0.761659	Semi-stable
FBgn0003482	1	0.828253	0.569751	0.437535	0.636405	Maternal-late
FBgn0003483	1	0.840107	0.406452	0.211935	0.23741	Maternal-early
FBgn0003486	0.0594675	0.456611	1	0.749669	0.664232	Zygotic
FBgn0003495	1	0.605975	0.0719193	0.0164695	0.0152575	Maternal-early
FBgn0003502	1	0.997692	0.947705	0.739092	0.693961	Maternal-late
FBgn0003507	0.0125352	0.0775397	0.40496	1	0.904946	Zygotic
FBgn0003510	0.045803	0.669949	1	0.650687	0.0747235	Maternal-late
FBgn0003511	0.337362	0.369703	0.229075	1	0.333547	Zygotic
FBgn0003512	0.239756	0.316692	0.309184	1	0.572985	Zygotic
FBgn0003514	0.567105	0.716548	0.90582	0.959857	1	Semi-stable
FBgn0003517	0.237335	0.22966	0.273157	1	0.466973	Zygotic
FBgn0003520	0.841987	0.655178	0.588474	0.898183	1	Semi-stable
FBgn0003525	0.601594	0.250649	0.0448552	1	0.76957	Semi-stable
FBgn0003527	1	0.497397	0.142143	0.161893	0.193533	Maternal-early
FBgn0003545	1	0.925501	0.78872	0.752607	0.986029	Maternal-late
FBgn0003557	0.788833	0.427995	0.365121	1	0.781033	Semi-stable
FBgn0003559	0.50835	0.600023	0.795764	0.855916	1	Semi-stable
FBgn0003567	0.794383	0.934703	1	0.488731	0.478645	Maternal-late
FBgn0003575	0.522897	0.415073	0.355352	1	0.486876	Semi-stable
FBgn0003598	1	0.66122	0.371226	0.875509	0.684591	Semi-stable
FBgn0003607	0.524711	0.646741	0.922996	0.872737	1	Semi-stable
FBgn0003612	1	0.802409	0.606988	0.943516	0.904121	Semi-stable
FBgn0003638	0.448635	0.263902	0.150576	1	0.511054	Zygotic
FBgn0003651	0.00241775	0	0.0226199	0.732435	1	Zygotic
FBgn0003654	1	0.75227	0.618247	0.583149	0.603159	Maternal-late
FBgn0003655	1	0.545155	0.0624062	0.0407802	0.0194635	Maternal-early
FBgn0003656	1	0.623196	0.340767	0.424683	0.413929	Maternal-early
FBgn0003660	0.738278	0.866319	1	0.683582	0.743286	Maternal-late
FBgn0003676	0.873129	0.41596	0.215297	1	0.511898	Semi-stable
FBgn0003683	0.0293474	0.350795	0.416429	1	0.0470411	Zygotic
FBgn0003687	0.890484	0.610371	0.354049	1	0.988077	Semi-stable
FBgn0003701	1	0.943021	0.65297	0.302664	0.411806	Maternal-late
FBgn0003714	0.986507	1	0.982735	0.940975	0.728087	Maternal-late
FBgn0003715	0.0725778	0.417744	1	0.528373	0.246135	Maternal-late
FBgn0003716	0.572726	0.547586	0.391409	0.843633	1	Semi-stable
FBgn0003719	0.0711877	0.742006	1	0.515762	0.437394	Maternal-late
FBgn0003720	0.0407651	0.376783	0.596178	1	0.322628	Zygotic
FBgn0003721	0.818687	0.971422	1	0.530259	0.568718	Maternal-late
FBgn0003731	0.00505161	0.0572676	0.103495	1	0.673153	Zygotic
FBgn0003732	0.669533	0.810078	1	0.746242	0.772741	Maternal-late
FBgn0003733	1	0.96802	0.385642	0.0456484	0.0385462	Maternal-early
FBgn0003741	0.50004	0.525238	0.60474	0.751619	1	Semi-stable
FBgn0003742	1	0.90447	0.454466	0.405024	0.509777	Maternal-early
FBgn0003744	0.51404	0.15426	0.0401388	1	0.928461	Zygotic
FBgn0003748	1	0.678571	0.305937	0.0665961	0.0524516	Maternal-early
FBgn0003751	1	0.590039	0.263404	0.229609	0.235894	Maternal-early
FBgn0003862	0.838635	0.703086	1	0.759954	0.811284	Maternal-late
FBgn0003865	0.48998	1	0.511351	0.249721	0.113889	Maternal-early
FBgn0003866	0.00966543	0.016066	0.0952314	1	0.892733	Zygotic
FBgn0003867	0.00801057	0.0159842	0.0425878	0.667835	1	Zygotic
FBgn0003870	0.49229	0.229745	0.0593338	1	0.797642	Zygotic
FBgn0003882	1	0.765799	0.260385	0.0866285	0.0856783	Maternal-early
FBgn0003884	0.171354	0.183273	0.216218	1	0.621304	Zygotic
FBgn0003885	0.14336	0.173086	0.204369	1	0.673492	Zygotic
FBgn0003886	0	0	0.116668	1	0.764888	Zygotic
FBgn0003887	0.172866	0.181736	0.208032	1	0.527163	Zygotic
FBgn0003888	0.001983	0.00391376	0.0116795	1	0.916277	Zygotic
FBgn0003891	1	0.532058	0.329765	0.548541	0.619496	Semi-stable
FBgn0003892	0.00435715	0.14028	0.564417	1	0.75732	Zygotic
FBgn0003896	0.00370395	0.0287611	0.134385	1	0.706989	Zygotic
FBgn0003900	0.00510026	0.0488787	0.0947095	1	0.251987	Zygotic
FBgn0003920	1	0.413902	0.592048	0.0557676	0.103016	Maternal-early
FBgn0003922	1	0.683007	0.354383	0.108762	0.327831	Maternal-early
FBgn0003930	1	0.377784	0.19258	0.0622611	0.0681564	Maternal-early
FBgn0003931	1	0.525241	0.236442	0.118874	0.0794536	Maternal-early
FBgn0003933	1	0.462075	0.332434	0.241979	0.430248	Maternal-early
FBgn0003934	1	0.0536047	0.127973	0.0599917	0.0939087	Maternal-early
FBgn0003935	1	0.0905964	0.201808	0.0754352	0.0525151	Maternal-early
FBgn0003936	1	0	0	0	0	Maternal-early
FBgn0003938	1	0.228871	0.181344	0.0415556	0.271822	Maternal-early
FBgn0003941	0.676142	0.879923	1	0.860553	0.90877	Maternal-late
FBgn0003942	0.615132	0.770119	1	0.707214	0.830756	Maternal-late
FBgn0003943	1	0.583108	0.0377035	0.244643	0.292538	Maternal-early
FBgn0003944	0.00756329	0.0831104	0.464528	1	0.999307	Zygotic
FBgn0003963	0.0310167	0.0245904	0.100005	1	0.950369	Zygotic
FBgn0003964	1	0.398242	0.112334	0.393551	0.290064	Maternal-early
FBgn0003969	1	0.950686	0.71514	0.55529	0.687186	Maternal-late
FBgn0003977	0.120038	0.128833	0.195195	1	0.403911	Zygotic
FBgn0003978	0.0953443	0.0766748	0.126797	1	0.549437	Zygotic
FBgn0003983	0	0	0.303926	1	0.28606	Zygotic
FBgn0003984	0.0711544	0.0995486	0.264444	0.59991	1	Zygotic
FBgn0003997	0.140124	0.159133	0.221406	0.643215	1	Zygotic
FBgn0004003	0.00512183	0.00356844	0.0238917	1	0.609347	Zygotic
FBgn0004009	0.00295481	0.00756725	0.0553024	1	0.671403	Zygotic
FBgn0004028	0.0146367	0.00246198	0.0189566	1	0.0773996	Zygotic
FBgn0004034	0.0455123	0.358312	0.787625	0.744201	1	Zygotic
FBgn0004049	0.496502	0.348647	0.344932	1	0.802647	Semi-stable
FBgn0004050	0.442511	0.396012	0.329807	1	0.58694	Semi-stable
FBgn0004052	0.0105857	0.56659	1	0.089174	0.0192901	Maternal-late
FBgn0004053	0.1806	1	0.735459	0.133218	0.0529197	Maternal-late
FBgn0004054	0.54057	1	0.304094	0.379915	0.516039	Maternal-early
FBgn0004055	0.356044	0.471742	0.417189	0.694149	1	Semi-stable
FBgn0004066	0.916551	0.811034	1	0.516113	0.282133	Maternal-late
FBgn0004087	1	0.30972	0.0523087	0.20596	0.284998	Maternal-early
FBgn0004101	1	0.494319	0.100395	0.392389	0.260907	Maternal-early
FBgn0004102	0.0114983	0.329695	1	0.584721	0.619116	Zygotic
FBgn0004103	0.630722	0.67085	0.798405	0.910071	1	Semi-stable
FBgn0004106	0.841757	0.910811	1	0.581506	0.684659	Maternal-late
FBgn0004107	1	0.600733	0.229728	0.595299	0.892445	Semi-stable
FBgn0004108	0.0188289	0.129342	0.295515	1	0.283817	Zygotic
FBgn0004110	0.0019537	0.0023446	0.0140139	1	0.51817	Zygotic
FBgn0004117	0.00858008	0	0.0157366	1	0.0673012	Zygotic
FBgn0004118	0.00860466	0.025786	0.135012	0.631146	1	Zygotic
FBgn0004132	0.771866	0.953259	1	0.703725	0.705341	Maternal-late
FBgn0004133	0.22088	0.140676	0.0975798	1	0.659421	Zygotic
FBgn0004143	0.494895	1	0.0949385	0.00562066	0.00192787	Maternal-early
FBgn0004167	0.613536	0.321174	0.125835	0.992255	1	Semi-stable
FBgn0004169	0.0303591	0.0155802	0.0438882	1	0.129247	Zygotic
FBgn0004170	0.735488	1	0.125932	0.335105	0.574259	Maternal-early
FBgn0004177	0.786052	0.673093	0.693876	0.982185	1	Semi-stable
FBgn0004179	0.821967	0.982918	1	0.438283	0.465481	Maternal-late
FBgn0004183	1	0.523656	0.571067	0.260896	0.405921	Maternal-early
FBgn0004186	0	1	0	0	0	Maternal-early
FBgn0004187	1	0.605613	0.215991	0.121056	0.124188	Maternal-early
FBgn0004191	1	0.181561	0.17249	0.0959918	0.081634	Maternal-early
FBgn0004192	1	0	0	0	0	Maternal-early
FBgn0004227	0.522938	0.708593	1	0.92537	0.848784	Maternal-late
FBgn0004228	0.0125392	0.185305	0.650163	1	0.888754	Zygotic
FBgn0004237	0.899184	1	0.922103	0.993386	0.971674	Maternal-late
FBgn0004359	0.484258	0.253464	0.231324	1	0.773289	Zygotic
FBgn0004360	0.00210973	0.0516852	0.147274	1	0.656936	Zygotic
FBgn0004362	0.542437	0.567846	0.631416	0.75604	1	Semi-stable
FBgn0004363	0.974525	0.668996	0.440044	0.94	1	Semi-stable
FBgn0004364	0.00678745	0.0595986	0.25222	1	0.92429	Zygotic
FBgn0004367	0.089633	0.0593008	0.0402828	1	0.511517	Zygotic
FBgn0004368	0.343142	0.247807	0.32442	1	0.779842	Zygotic
FBgn0004369	0.746794	0.341811	0.100807	0.610532	1	Semi-stable
FBgn0004370	1	0.741485	0.383336	0.232301	0.178082	Maternal-early
FBgn0004373	1	0.860895	0.674194	0.361373	0.422162	Maternal-late
FBgn0004374	0.204634	0.101935	0.224711	1	0.854293	Zygotic
FBgn0004378	0.972704	1	0.827639	0.580172	0.771768	Maternal-late
FBgn0004379	0.958043	0.732342	0.615644	0.876781	1	Semi-stable
FBgn0004380	1	0.509939	0.304093	0.520201	0.50547	Maternal-early
FBgn0004381	1	0.366646	0.0725468	0.219819	0.19307	Maternal-early
FBgn0004387	1	0.577396	0.310097	0.672071	0.536474	Semi-stable
FBgn0004389	0.116076	1	0.548045	0.0433575	0.00540701	Maternal-early
FBgn0004390	1	0.729883	0.546563	0.691162	0.706622	Semi-stable
FBgn0004391	0.891179	0.402967	0.393215	1	0.776095	Semi-stable
FBgn0004394	0.00258482	0.0119795	0.0590291	0.695354	1	Zygotic
FBgn0004395	0.876721	1	0.981883	0.263932	0.238483	Maternal-late
FBgn0004396	0.0163956	0.00950536	0.0290492	0.622799	1	Zygotic
FBgn0004397	1	0.509759	0.202382	0.145393	0.103213	Maternal-early
FBgn0004400	0.890754	0.964339	1	0.463206	0.459459	Maternal-late
FBgn0004401	0.138515	0.154709	0.15569	1	0.427826	Zygotic
FBgn0004403	0.562382	0.835763	0.645153	1	0.8435	Semi-stable
FBgn0004404	0.570863	0.705096	0.685022	1	0.850947	Semi-stable
FBgn0004406	0.968698	0.472782	0.202041	1	0.537061	Semi-stable
FBgn0004407	0.266884	0.242554	0.397869	0.875329	1	Zygotic
FBgn0004419	1	0.888932	0.567991	0.219453	0.219433	Maternal-early
FBgn0004425	0	0	0	0.329412	1	Zygotic
FBgn0004427	0	0	0.00919296	0.388419	1	Zygotic
FBgn0004428	0	0	0	0.394405	1	Zygotic
FBgn0004432	1	0.662851	0.484384	0.313965	0.324752	Maternal-early
FBgn0004435	1	0.77763	0.277841	0.22063	0.298915	Maternal-early
FBgn0004436	1	0.999337	0.842196	0.236045	0.266333	Maternal-late
FBgn0004449	0.13207	0.147497	0.183284	0.660504	1	Zygotic
FBgn0004456	0.00668607	0.0250917	0.152886	0.98599	1	Zygotic
FBgn0004462	1	0.905589	0.639066	0.288664	0.236025	Maternal-early
FBgn0004463	0.182739	0.112109	0.103782	0.99086	1	Zygotic
FBgn0004465	0.358482	0.190879	0.128955	1	0.630599	Zygotic
FBgn0004507	1	0.494754	0.19142	0.126371	0.0427689	Maternal-early
FBgn0004509	0.888548	0.816646	0.789291	1	0.836491	Maternal-late
FBgn0004510	1	0.467776	0.0652964	0.280401	0.388995	Maternal-early
FBgn0004512	0.00369202	0.173469	0.720709	1	0.262017	Zygotic
FBgn0004556	0.99555	1	0.804485	0.44803	0.578685	Maternal-late
FBgn0004567	0.00239127	0.00547459	0.0267404	1	0.77012	Zygotic
FBgn0004569	0.0593725	0.0670991	0.238713	0.735018	1	Zygotic
FBgn0004574	0.289782	0.165051	0.102062	1	0.393545	Zygotic
FBgn0004581	0.0402373	0.0491642	0.189913	0.857495	1	Zygotic
FBgn0004583	0.059799	0.0755023	0.179326	0.843461	1	Zygotic
FBgn0004584	0.314433	0.198555	0.0926642	0.641163	1	Zygotic
FBgn0004587	0.0924917	0.100614	0.130799	1	0.508114	Zygotic
FBgn0004595	0.00738048	0.13466	0.468736	0.766658	1	Zygotic
FBgn0004597	0.817907	0.892219	1	0.623627	0.7355	Maternal-late
FBgn0004598	1	0.570606	0.278891	0.0943064	0.0552554	Maternal-early
FBgn0004603	0.880857	0.984901	1	0.711837	0.861852	Maternal-late
FBgn0004606	0.424558	0.232434	0.0883271	0.703632	1	Zygotic
FBgn0004607	0.0535015	0.0557937	0.194495	0.696721	1	Zygotic
FBgn0004611	1	0.589938	0.234623	0.162673	0.202413	Maternal-early
FBgn0004629	0.0151351	0.164965	0.469605	0.782495	1	Zygotic
FBgn0004635	0.0149729	0.183069	0.575138	1	0.646161	Zygotic
FBgn0004636	0.585624	0.74364	1	0.736897	0.809183	Maternal-late
FBgn0004638	0.729272	0.849924	0.965531	0.792165	1	Maternal-late
FBgn0004643	0.240458	0.0998542	0.0563789	1	0.568947	Zygotic
FBgn0004644	0.00688452	0.00371641	0.0406122	1	0.756909	Zygotic
FBgn0004646	0.0175187	0.0559604	0.24772	0.719021	1	Zygotic
FBgn0004647	0.514463	0.378442	0.352598	0.882449	1	Semi-stable
FBgn0004648	1	0.998186	0.627847	0.352597	0.436775	Maternal-late
FBgn0004649	1	0.227654	0.0190938	0.0201801	0.0155413	Maternal-early
FBgn0004650	1	0.30811	0.0113432	0.00586248	0.00477877	Maternal-early
FBgn0004654	1	0.361172	0.0713856	0.366885	0.24307	Maternal-early
FBgn0004655	1	0.605245	0.339344	0.211067	0.216652	Maternal-early
FBgn0004656	1	0.725044	0.738905	0.673018	0.913333	Maternal-late
FBgn0004657	0.846196	0.878442	0.804234	1	0.928518	Maternal-late
FBgn0004666	0.00201504	0.0234168	0.0574046	1	0.720366	Zygotic
FBgn0004687	0.644407	0.792201	1	0.808663	0.928033	Maternal-late
FBgn0004698	1	0.983514	0.958987	0.573746	0.513568	Maternal-late
FBgn0004795	0.709114	0.748693	1	0.561319	0.351288	Maternal-late
FBgn0004797	1	0.857496	0.259677	0.180446	0.172478	Maternal-early
FBgn0004811	0.972123	1	0.986572	0.680102	0.764593	Maternal-late
FBgn0004828	0.672522	0.851813	1	0.967593	0.912635	Maternal-late
FBgn0004832	0.081909	0.0362214	0.0393335	1	0.340512	Zygotic
FBgn0004837	0.773369	0.960252	1	0.364979	0.30774	Maternal-late
FBgn0004838	0.847128	0.800619	1	0.853489	0.848574	Maternal-late
FBgn0004839	0.00168965	0.0228733	0.0812901	1	0.644842	Zygotic
FBgn0004855	0.737793	0.927355	1	0.556085	0.533751	Maternal-late
FBgn0004856	0.310195	0.369868	0.402383	1	0.539007	Zygotic
FBgn0004859	0.00791514	0.0846359	0.494399	0.754517	1	Zygotic
FBgn0004860	0.281612	0.156414	0.156754	1	0.846789	Zygotic
FBgn0004861	0.0162863	0.0742579	0.266821	1	0.873588	Zygotic
FBgn0004862	0	0	0.0177924	0.768997	1	Zygotic
FBgn0004863	0	0	0.0353695	1	0.732732	Zygotic
FBgn0004864	1	0.668366	0.405971	0.490405	0.393173	Maternal-early
FBgn0004867	0.317837	0.27512	0.310309	1	0.610471	Zygotic
FBgn0004868	0.336954	0.164095	0.0464224	1	0.645601	Zygotic
FBgn0004872	1	0.701538	0.210796	0.0790026	0.0829397	Maternal-early
FBgn0004875	1	0.586409	0.377349	0.200898	0.198298	Maternal-early
FBgn0004876	1	0.463471	0.148325	0.411872	0.434484	Maternal-early
FBgn0004878	0.00617914	0.081015	0.18339	1	0.453946	Zygotic
FBgn0004880	0.00503073	0.0310551	0.152532	0.610233	1	Zygotic
FBgn0004882	1	0.416401	0.014944	0.00588728	0.0101403	Maternal-early
FBgn0004885	0.00554029	0.256617	0.81256	1	0.388741	Zygotic
FBgn0004888	1	0.826015	0.69406	0.994139	0.432442	Maternal-late
FBgn0004889	1	0.703794	0.0600701	0.0583171	0.104253	Maternal-early
FBgn0004892	0.00254383	0.0376489	0.154643	1	0.572561	Zygotic
FBgn0004893	0.00600113	0.0369033	0.113945	1	0.92298	Zygotic
FBgn0004895	0.0115802	0.0613716	0.114883	0.837477	1	Zygotic
FBgn0004898	0.00277323	0.0143968	0.0423142	0.684249	1	Zygotic
FBgn0004901	0.148436	0.0627408	0.0330273	1	0.576203	Zygotic
FBgn0004903	0.49934	0.387988	0.407831	1	0.907959	Semi-stable
FBgn0004907	0.986392	1	0.761046	0.538494	0.66415	Maternal-late
FBgn0004908	0.718404	0.517014	0.412004	0.684114	1	Semi-stable
FBgn0004913	0.501488	0.216392	0.0474854	0.767772	1	Zygotic
FBgn0004914	1	0.335957	0.0873658	0.161746	0.136547	Maternal-early
FBgn0004915	0.697212	0.860357	1	0.598864	0.574431	Maternal-late
FBgn0004919	0.246268	0.19907	0.182567	1	0.458884	Zygotic
FBgn0004921	0.617174	0.738546	1	0.753874	0.786442	Maternal-late
FBgn0004924	1	0.861237	0.746458	0.566882	0.403848	Maternal-late
FBgn0004926	0.442797	0.301944	0.336233	0.842166	1	Semi-stable
FBgn0004956	0.0700091	0.472161	0.424914	1	0.893151	Zygotic
FBgn0004957	0.57731	0.314161	0.274414	0.850258	1	Semi-stable
FBgn0004959	0.00261814	0.0788297	0.297829	1	0.526766	Zygotic
FBgn0005198	0.806172	0.665518	0.671485	1	0.542126	Semi-stable
FBgn0005278	0.802962	0.967578	1	0.405517	0.336063	Maternal-late
FBgn0005322	0.986926	1	0.53395	0.151611	0.158042	Maternal-early
FBgn0005355	0.166112	0.13613	0.144041	1	0.452655	Zygotic
FBgn0005386	1	0.616231	0.403404	0.459621	0.487518	Maternal-early
FBgn0005390	1	0.390104	0.0440682	0.056295	0.0782367	Maternal-early
FBgn0005410	0.621633	0.407512	0.458598	0.899673	1	Semi-stable
FBgn0005411	0.568918	0.64838	0.888285	0.996884	1	Semi-stable
FBgn0005427	1	0.650817	0.264879	0.793072	0.840849	Semi-stable
FBgn0005533	0.609602	0.814754	1	0.889908	0.909872	Maternal-late
FBgn0005536	0.59945	0.327155	0.314213	0.770711	1	Semi-stable
FBgn0005558	0.0325574	0.0491839	0.0929854	0.7354	1	Zygotic
FBgn0005561	0.119647	0.155335	0.356165	0.828796	1	Zygotic
FBgn0005585	0.342268	0.212812	0.114165	0.825444	1	Zygotic
FBgn0005590	0.40235	1	0.194021	0.012478	0.00480129	Maternal-early
FBgn0005592	0.0029717	0.00318909	0.016466	0.722083	1	Zygotic
FBgn0005593	0.661929	0.871654	0.957744	1	0.908328	Maternal-late
FBgn0005596	1	0.503766	0.146453	0.606289	0.284301	Maternal-early
FBgn0005612	0	0.00545498	0.0564221	1	0.473983	Zygotic
FBgn0005616	0.0119487	0.18834	0.576076	1	0.729318	Zygotic
FBgn0005617	1	0.74446	0.364135	0.232582	0.263142	Maternal-early
FBgn0005624	0.218749	0.151575	0.145626	1	0.489775	Zygotic
FBgn0005630	0.561542	0.52946	0.57902	1	0.65262	Semi-stable
FBgn0005631	0.00489499	0.0839785	0.222442	0.837735	1	Zygotic
FBgn0005632	1	0.723164	0.439098	0.162999	0.150043	Maternal-early
FBgn0005634	0.241843	0.2111	0.324207	0.882509	1	Zygotic
FBgn0005636	0	0.0573604	0.0512947	0.605155	1	Zygotic
FBgn0005640	0.806728	0.737466	0.519922	0.93235	1	Semi-stable
FBgn0005642	1	0.556691	0.404482	0.810545	0.587174	Semi-stable
FBgn0005648	0.590483	0.730512	0.840368	0.83764	1	Semi-stable
FBgn0005649	0.737424	0.660092	0.56975	1	0.719916	Semi-stable
FBgn0005654	0.269062	0.134181	0.0560932	1	0.953623	Zygotic
FBgn0005655	0.577053	0.54993	0.702859	0.850139	1	Semi-stable
FBgn0005671	1	0.431995	0.0912809	0.230568	0.136228	Maternal-early
FBgn0005672	0.0565	0.0677388	0.243732	0.715915	1	Zygotic
FBgn0005674	0.112438	0.0401425	0.0330399	1	0.548009	Zygotic
FBgn0005683	1	0.643472	0.1618	0.221066	0.266056	Maternal-early
FBgn0005694	1	0.600223	0.188957	0.159192	0.109451	Maternal-early
FBgn0005695	1	0.670693	0.0670996	0.0860524	0.101572	Maternal-early
FBgn0005696	0.120736	0.0461828	0.0468034	1	0.451409	Zygotic
FBgn0005771	0.01112	0.0672951	0.188836	0.945381	1	Zygotic
FBgn0005775	0.0767929	0.116687	0.217859	1	0.75565	Zygotic
FBgn0005777	1	0.816445	0.332277	0.106749	0.105375	Maternal-early
FBgn0008635	0.386059	0.161888	0.051947	1	0.775409	Zygotic
FBgn0008636	0.00621714	0.0670076	0.10176	1	0.304597	Zygotic
FBgn0008654	1	0.515347	0.266806	0.5593	0.509218	Maternal-early
FBgn0010019	0.0324545	0.0721071	0.270959	0.627574	1	Zygotic
FBgn0010038	1	0.528799	0.205111	0.402837	0.134917	Maternal-early
FBgn0010039	1	0.339493	0.010005	0.00871152	0.00749107	Maternal-early
FBgn0010040	0.393053	0.346671	0.555545	0.751921	1	Semi-stable
FBgn0010041	0.0324228	0.0577196	0.241578	0.751764	1	Zygotic
FBgn0010042	0.275657	0.583943	0.42155	0.718933	1	Semi-stable
FBgn0010044	0.0308702	0.116931	0.196093	0.625399	1	Zygotic
FBgn0010051	1	0.446256	0.111723	0.456639	0.574305	Maternal-early
FBgn0010052	0.0107706	0.21276	0.784769	1	0.335194	Zygotic
FBgn0010053	0.970332	1	0.891852	0.315702	0.244452	Maternal-late
FBgn0010078	0.635257	0.799771	1	0.975495	0.863747	Maternal-late
FBgn0010097	1	0.28067	0.0270526	0.0464927	0.0559535	Maternal-early
FBgn0010100	0.686542	0.533594	0.435397	1	0.476711	Semi-stable
FBgn0010105	0.00575841	0.0213634	0.0949618	0.912389	1	Zygotic
FBgn0010109	0.029066	0.0780498	0.115172	1	0.397799	Zygotic
FBgn0010113	0.906694	0.808791	0.640709	1	0.516399	Maternal-late
FBgn0010173	0.848951	0.480358	0.133839	0.62575	1	Semi-stable
FBgn0010194	0.135123	0.101719	0.090376	1	0.664724	Zygotic
FBgn0010198	0.614933	0.859236	1	0.841922	0.870682	Maternal-late
FBgn0010213	0.84421	0.661471	0.491683	1	0.753905	Semi-stable
FBgn0010215	0.662858	0.787358	1	0.56016	0.607174	Maternal-late
FBgn0010217	1	0.779679	0.421747	0.393099	0.488036	Maternal-early
FBgn0010220	0.772878	0.858181	0.92581	0.878761	1	Maternal-late
FBgn0010222	0.099254	0.0426244	0.062436	1	0.692233	Zygotic
FBgn0010223	1	0.483194	0.0693365	0.14052	0.189778	Maternal-early
FBgn0010225	0.139241	0.156859	0.230886	1	0.968903	Zygotic
FBgn0010226	0.269101	0.266491	0.298171	1	0.419007	Zygotic
FBgn0010228	0.00605164	0.0532311	0.311478	0.726166	1	Zygotic
FBgn0010235	1	0.627426	0.103674	0.0505093	0.046737	Maternal-early
FBgn0010238	0.0566261	0.10575	0.304357	1	0.607816	Zygotic
FBgn0010247	0.643724	0.78421	1	0.489466	0.512427	Maternal-late
FBgn0010258	0.0787037	0.363576	0.834393	1	0.513578	Zygotic
FBgn0010265	0.65614	0.901855	1	0.888668	0.931961	Maternal-late
FBgn0010269	0.296478	0.137038	0.06215	1	0.550287	Zygotic
FBgn0010278	0.218333	0.0854844	0.0424019	1	0.846366	Zygotic
FBgn0010280	0.604523	0.743166	0.698938	1	0.86055	Semi-stable
FBgn0010282	0.783602	0.914108	1	0.985801	0.870046	Maternal-late
FBgn0010287	0.857544	0.824108	0.720883	0.894858	1	Semi-stable
FBgn0010288	1	0.544521	0.153649	0.0920634	0.0851129	Maternal-early
FBgn0010292	1	0.902548	0.602788	0.534288	0.635794	Maternal-late
FBgn0010300	1	0.501367	0.311508	0.844558	0.76211	Semi-stable
FBgn0010303	1	0.601705	0.340535	0.718121	0.490992	Semi-stable
FBgn0010309	1	0.329393	0.0894053	0.841102	0.544408	Semi-stable
FBgn0010313	0.608645	0.532654	0.622463	1	0.833058	Semi-stable
FBgn0010314	0.679606	0.456563	0.42457	0.679537	1	Semi-stable
FBgn0010315	1	0.844511	0.451085	0.147546	0.193716	Maternal-early
FBgn0010316	1	0.511125	0.0789829	0.452052	0.348023	Maternal-early
FBgn0010317	1	0.529079	0.0541038	0.0352568	0.029975	Maternal-early
FBgn0010323	0.0262583	0.0678819	0.215695	1	0.649779	Zygotic
FBgn0010328	0.810461	0.390026	0.223867	1	0.770747	Semi-stable
FBgn0010333	0.58987	0.521155	0.607976	1	0.893816	Semi-stable
FBgn0010339	1	0.599809	0.239646	0.65604	0.826002	Semi-stable
FBgn0010340	1	0.606611	0.440983	0.699629	0.788727	Semi-stable
FBgn0010341	0.659971	0.866586	1	0.739436	0.679829	Maternal-late
FBgn0010342	0.589924	0.725447	0.827918	1	0.898275	Semi-stable
FBgn0010348	0.711756	0.841776	1	0.628298	0.664224	Maternal-late
FBgn0010350	1	0.880344	0.33007	0.0821744	0.0839162	Maternal-early
FBgn0010352	0.42777	0.361167	0.425582	1	0.545774	Semi-stable
FBgn0010355	0.819628	0.739339	0.783633	1	0.786374	Semi-stable
FBgn0010356	0.58556	0.406549	0.287964	1	0.894737	Semi-stable
FBgn0010379	0.962205	0.73685	0.637629	0.83712	1	Semi-stable
FBgn0010380	0.932036	0.643903	0.446192	1	0.738587	Semi-stable
FBgn0010381	0.102781	0	0.371874	1	0.810607	Zygotic
FBgn0010382	0.924822	0.661432	0.596725	1	0.75865	Semi-stable
FBgn0010387	0	0	0.0472821	1	0.378684	Zygotic
FBgn0010389	0.00807113	0.136541	0.866401	0.999783	1	Zygotic
FBgn0010391	0.307092	0.111486	0.0172661	1	0.340373	Zygotic
FBgn0010395	0.418394	0.47135	0.56733	0.708337	1	Semi-stable
FBgn0010398	0.836609	0.438176	0.287346	0.97113	1	Semi-stable
FBgn0010406	0.743378	1	0.902043	0.59574	0.753942	Maternal-late
FBgn0010407	0.071597	0.123385	0.311052	1	0.954257	Zygotic
FBgn0010408	0.595849	0.758398	0.901892	1	0.893038	Maternal-late
FBgn0010409	0.663929	0.874079	1	0.961166	0.907925	Maternal-late
FBgn0010411	0.653254	0.850573	1	0.914538	0.874469	Maternal-late
FBgn0010412	0.497863	0.620788	0.712226	1	0.86023	Semi-stable
FBgn0010415	0.40029	0.576593	0.643062	0.761327	1	Semi-stable
FBgn0010416	0.677791	0.824852	1	0.871588	0.946521	Maternal-late
FBgn0010417	0.265318	0.258148	0.267661	1	0.469287	Zygotic
FBgn0010421	0.795813	0.91681	1	0.42822	0.366294	Maternal-late
FBgn0010422	0.88219	0.931316	0.957837	0.989442	1	Maternal-late
FBgn0010423	0.0400679	0.0129181	0.0115733	1	0.230696	Zygotic
FBgn0010424	0.00753639	0	0.005489	1	0.141283	Zygotic
FBgn0010431	1	0.504475	0.0509257	0.0100389	0.00810205	Maternal-early
FBgn0010433	0.404356	0.601905	0.0696753	0.652594	1	Semi-stable
FBgn0010434	0.0327335	0.0276116	0.0310808	1	0.601548	Zygotic
FBgn0010435	0.0151198	0.125393	0.225785	1	0.940901	Zygotic
FBgn0010438	1	0.560813	0.136564	0.473693	0.625276	Maternal-early
FBgn0010441	1	0.716333	0.293327	0.852206	0.576525	Semi-stable
FBgn0010452	0.00566625	0.0204258	0.107654	0.843797	1	Zygotic
FBgn0010453	0.00133092	0.00224593	0.0254587	1	0.633396	Zygotic
FBgn0010470	0.839369	1	0.980554	0.977534	0.869874	Maternal-late
FBgn0010473	0.00380462	0.168517	0.779645	1	0.826536	Zygotic
FBgn0010488	0.858623	0.393146	0.356289	1	0.805196	Semi-stable
FBgn0010497	1	0.255286	0.0308489	0.12973	0.0503136	Maternal-early
FBgn0010501	0.389501	0.532436	0.851139	0.897862	1	Semi-stable
FBgn0010504	0.182643	0.135358	0.0790848	1	0.775947	Zygotic
FBgn0010516	0.448704	0.435483	0.481449	1	0.670002	Semi-stable
FBgn0010520	1	0.992088	0.987534	0.768655	0.775208	Maternal-late
FBgn0010531	1	0.451169	0.208963	0.638156	0.607106	Semi-stable
FBgn0010548	0.526036	0.408573	0.324401	1	0.423041	Semi-stable
FBgn0010549	0.98323	1	0.714969	0.176017	0.12436	Maternal-early
FBgn0010551	1	0.587335	0.0888696	0.167899	0.164526	Maternal-early
FBgn0010575	0.665053	0.517426	0.663566	0.94174	1	Semi-stable
FBgn0010583	0.339394	0.259097	0.328387	1	0.629799	Zygotic
FBgn0010590	0.782352	0.868891	1	0.466393	0.249801	Maternal-late
FBgn0010591	1	0.4331	0.0467686	0.132046	0.0720299	Maternal-early
FBgn0010602	0.402937	0.496959	0.603711	1	0.865379	Semi-stable
FBgn0010607	1	0.941992	0.864864	0.577331	0.80808	Maternal-late
FBgn0010611	1	0.454364	0.119175	0.850126	0.328813	Semi-stable
FBgn0010612	0.657695	0.809564	1	0.818597	0.782243	Maternal-late
FBgn0010620	0.921015	1	0.899195	0.335034	0.400121	Maternal-late
FBgn0010621	1	0.518284	0.141476	0.544644	0.32226	Maternal-early
FBgn0010622	0.307563	0.296054	0.41251	1	0.744883	Zygotic
FBgn0010638	0.269307	0.170769	0.319742	0.857238	1	Zygotic
FBgn0010651	0.00242764	0.0264103	0.108787	1	0.552541	Zygotic
FBgn0010660	0.200998	0.134234	0.0928199	1	0.585671	Zygotic
FBgn0010704	0.872748	1	0.873661	0.319269	0.301385	Maternal-late
FBgn0010741	0.796806	0.946966	1	0.543931	0.471675	Maternal-late
FBgn0010747	0.93338	1	0.95735	0.835107	0.706274	Maternal-late
FBgn0010750	0.169441	0.149037	0.141004	1	0.637359	Zygotic
FBgn0010762	0.441513	0.353269	0.38069	1	0.934581	Semi-stable
FBgn0010770	0.935849	0.997095	1	0.793834	0.864275	Maternal-late
FBgn0010772	0.71041	0.70049	0.655134	0.994742	1	Semi-stable
FBgn0010774	0.242234	0.271058	0.329921	1	0.525476	Zygotic
FBgn0010786	1	0.399303	0.0477917	0.745807	0.391428	Maternal-early
FBgn0010803	1	0.566198	0.175826	0.698377	0.900287	Semi-stable
FBgn0010808	0.792006	0.918796	1	0.796444	0.6705	Maternal-late
FBgn0010812	0.378137	0.14684	0.131437	0.784574	1	Zygotic
FBgn0010825	0.565424	0.454956	0.595157	0.771023	1	Semi-stable
FBgn0010830	0.439529	0.186064	0.20207	1	0.737673	Zygotic
FBgn0010877	1	0.738345	0.558	0.466421	0.423347	Maternal-early
FBgn0010894	0.349643	0.483005	0.628543	0.765298	1	Semi-stable
FBgn0010905	1	0.66045	0.387086	0.364956	0.490394	Maternal-early
FBgn0010909	0.83949	0.751734	0.95762	0.780853	1	Maternal-late
FBgn0010926	0.839301	0.985233	1	0.540936	0.493255	Maternal-late
FBgn0011016	0.809914	0.479366	0.212765	0.787097	1	Semi-stable
FBgn0011020	0.196409	0.0664833	0.0521528	0.920689	1	Zygotic
FBgn0011202	0.627404	0.446661	0.447498	1	0.981863	Semi-stable
FBgn0011204	1	0.660177	0.346998	0.509566	0.374852	Maternal-early
FBgn0011205	1	0.900917	0.644937	0.477606	0.409961	Maternal-late
FBgn0011206	0.904485	1	0.751695	0.661643	0.855252	Maternal-late
FBgn0011207	1	0.5789	0.14803	0.489836	0.538339	Maternal-early
FBgn0011211	1	0.560799	0.257171	0.567636	0.369166	Maternal-early
FBgn0011217	0.868478	0.959723	1	0.511161	0.522436	Maternal-late
FBgn0011224	0.972056	0.990185	1	0.66945	0.433727	Maternal-late
FBgn0011225	0.0343978	0.0225642	0.0598227	1	0.86474	Zygotic
FBgn0011227	0.689068	0.802852	1	0.77861	0.817648	Maternal-late
FBgn0011230	1	0.682493	0.440471	0.427674	0.483621	Maternal-early
FBgn0011232	0.564182	0.292456	0.252266	1	0.777236	Semi-stable
FBgn0011236	0.186561	0.0684301	0.0348572	1	0.305244	Zygotic
FBgn0011241	1	0.93635	0.916626	0.76338	0.915275	Maternal-late
FBgn0011259	0.587626	0.480609	0.313416	0.629717	1	Semi-stable
FBgn0011260	0.586777	0.877459	1	0.829488	0.977615	Maternal-late
FBgn0011272	0.136358	0.137973	0.163903	1	0.469718	Zygotic
FBgn0011274	0.763549	0.772044	1	0.774103	0.661401	Maternal-late
FBgn0011282	0.516482	0.258982	0.309776	0.59626	1	Semi-stable
FBgn0011284	0.586546	0.745003	0.882408	1	0.915525	Semi-stable
FBgn0011289	0.312426	0.292423	0.262903	1	0.830677	Zygotic
FBgn0011290	0.905818	0.997894	1	0.56018	0.61979	Maternal-late
FBgn0011291	0.973366	1	0.822781	0.489579	0.538004	Maternal-late
FBgn0011296	0.577456	0.616365	1	0.367579	0.10168	Maternal-late
FBgn0011297	0.173667	0.0920275	0.0932124	1	0.670101	Zygotic
FBgn0011300	0.759365	0.404632	0.408414	0.780227	1	Semi-stable
FBgn0011305	0.176588	0.24061	0.261241	1	0.59539	Zygotic
FBgn0011327	0.797798	0.940608	1	0.347248	0.28939	Maternal-late
FBgn0011335	1	0.91547	0.755361	0.370868	0.505641	Maternal-late
FBgn0011336	0.259697	0.19579	0.29454	1	0.908993	Zygotic
FBgn0011361	1	0.736548	0.369641	0.309925	0.336529	Maternal-early
FBgn0011455	0.831007	0.948152	1	0.775952	0.828882	Maternal-late
FBgn0011474	1	0.748469	0.391486	0.672331	0.819381	Semi-stable
FBgn0011476	1	0.754212	0.571779	0.630289	0.881527	Semi-stable
FBgn0011481	0.572783	0.63292	0.776358	0.687586	1	Semi-stable
FBgn0011509	1	0.96339	0.52436	0.212964	0.235089	Maternal-early
FBgn0011566	1	0.408122	0.207801	0.877189	0.947922	Semi-stable
FBgn0011570	1	0.70661	0.38345	0.727526	0.866304	Semi-stable
FBgn0011571	0.168819	0.219758	0.225645	1	0.69976	Zygotic
FBgn0011573	0.872322	0.853861	0.773824	1	0.905898	Maternal-late
FBgn0011576	0.0948615	0.144522	0.401787	0.987178	1	Zygotic
FBgn0011584	0.990996	1	0.776327	0.395965	0.403753	Maternal-late
FBgn0011586	0.853462	0.961817	1	0.408309	0.439591	Maternal-late
FBgn0011591	0.0632774	0.0194437	0.00570997	1	0.821639	Zygotic
FBgn0011592	0.14274	0.181531	0.291241	0.72641	1	Zygotic
FBgn0011604	0.538705	0.697737	0.926758	0.886653	1	Maternal-late
FBgn0011606	0.239684	0.0938767	0.0711493	1	0.763517	Zygotic
FBgn0011638	0.191876	0.0657348	0.0546491	1	0.99967	Zygotic
FBgn0011640	0.119915	0.142886	0.169831	1	0.403014	Zygotic
FBgn0011642	0.272025	0.327839	0.723429	0.713866	1	Zygotic
FBgn0011648	1	0.804769	0.603048	0.747547	0.488055	Maternal-late
FBgn0011653	0.0149163	0.252178	0.456691	1	0.310122	Zygotic
FBgn0011655	0.595646	0.41826	0.230499	1	0.674205	Semi-stable
FBgn0011656	0.341499	0.172334	0.0440372	1	0.806296	Zygotic
FBgn0011659	0.158104	0.0590925	0.0389875	1	0.591407	Zygotic
FBgn0011660	1	0.680079	0.205327	0.22701	0.374593	Maternal-early
FBgn0011661	1	0.537951	0.101317	0.35031	0.25101	Maternal-early
FBgn0011666	0.276174	0.307632	0.684226	0.89334	1	Zygotic
FBgn0011672	0.674929	0.306234	0.142413	0.735813	1	Semi-stable
FBgn0011674	0.075652	0.0393186	0.090244	1	0.834283	Zygotic
FBgn0011692	0.915906	0.713658	0.458273	0.830881	1	Semi-stable
FBgn0011693	0.0638734	0.201208	0.501023	0.751074	1	Zygotic
FBgn0011695	0.0394287	0.16545	0.763974	0.915546	1	Zygotic
FBgn0011703	1	0.54904	0.114838	0.172414	0.256789	Maternal-early
FBgn0011704	0.107942	0.0622697	0.178522	0.713947	1	Zygotic
FBgn0011705	1	0.778503	0.308182	0.0489167	0.0475793	Maternal-early
FBgn0011706	0.0114333	0.151173	0.305968	0.927504	1	Zygotic
FBgn0011708	1	0.732736	0.336415	0.328387	0.349702	Maternal-early
FBgn0011710	0.261686	0.267491	0.391288	1	0.921487	Zygotic
FBgn0011715	0.188908	0.17211	0.196653	1	0.526769	Zygotic
FBgn0011723	0.00282687	0.145784	0.394974	1	0.477244	Zygotic
FBgn0011725	0.395859	0.220417	0.0956911	1	0.94581	Zygotic
FBgn0011726	0.667394	0.743487	1	0.630511	0.758631	Maternal-late
FBgn0011737	0.819797	0.575947	0.415475	1	0.772059	Semi-stable
FBgn0011739	0.399702	0.200821	0.203282	0.879658	1	Zygotic
FBgn0011740	1	0.579992	0.0863377	0.544947	0.5501	Maternal-early
FBgn0011741	0.595362	0.617713	0.721417	1	0.86926	Semi-stable
FBgn0011742	1	0.754293	0.304687	0.294613	0.359391	Maternal-early
FBgn0011743	0.0159244	0.144437	0.49731	1	0.652891	Zygotic
FBgn0011745	0.760684	0.394399	0.188354	0.904726	1	Semi-stable
FBgn0011746	0.00573926	0.00834541	0.0453838	0.993188	1	Zygotic
FBgn0011747	0.842053	0.932725	1	0.372801	0.36163	Maternal-late
FBgn0011754	1	0.461872	0.288617	0.923436	0.786403	Semi-stable
FBgn0011760	0.796048	0.93823	1	0.461891	0.416534	Maternal-late
FBgn0011761	1	0.300101	0.016021	0.00815286	0.0120017	Maternal-early
FBgn0011762	1	0.826843	0.725695	0.681534	0.83547	Maternal-late
FBgn0011763	0.80862	0.673947	0.559967	0.848145	1	Semi-stable
FBgn0011764	0.663493	0.842549	1	0.762955	0.871998	Maternal-late
FBgn0011766	0.359075	0.290032	0.54281	1	0.82315	Zygotic
FBgn0011768	1	0.597949	0.247515	0.548346	0.185425	Maternal-early
FBgn0011769	1	0.781491	0.31182	0.185763	0.149611	Maternal-early
FBgn0011770	0.973041	1	0.735873	0.288365	0.170745	Maternal-late
FBgn0011771	0.169576	0.147339	0.390734	0.806248	1	Zygotic
FBgn0011774	1	0.502614	0.204536	0.417136	0.477626	Maternal-early
FBgn0011785	0.243151	0.189835	0.181134	1	0.389868	Zygotic
FBgn0011787	1	0.734689	0.303401	0.662693	0.627075	Semi-stable
FBgn0011802	1	0.676763	0.217565	0.25568	0.300987	Maternal-early
FBgn0011817	0.323763	0.359735	0.429718	1	0.841962	Zygotic
FBgn0011818	0.966459	0.622234	0.586497	0.867383	1	Semi-stable
FBgn0011823	1	0.540026	0.220311	0.922198	0.760412	Semi-stable
FBgn0011824	0.471303	0.560355	0.653048	0.975128	1	Semi-stable
FBgn0011826	1	0.48462	0.0585189	0.0482105	0.0559547	Maternal-early
FBgn0011828	0.00242868	0.00338666	0.018856	1	0.484914	Zygotic
FBgn0011829	0.717118	0.630728	0.558675	0.632305	1	Semi-stable
FBgn0011836	0.899451	1	0.917576	0.482858	0.523614	Maternal-late
FBgn0011837	1	0.846974	0.469296	0.422066	0.554901	Maternal-early
FBgn0011844	1	0	0	0	0	Maternal-early
FBgn0011853	1	0	0	0	0	Maternal-early
FBgn0011890	0	0	1	0	0	Zygotic
FBgn0011892	1	0	0	0	0	Maternal-early
FBgn0011987	1	0	0	0	0	Maternal-early
FBgn0012034	1	0.415187	0.097367	0.495862	0.383913	Maternal-early
FBgn0012036	1	0.323871	0.0794874	0.2077	0.133921	Maternal-early
FBgn0012037	0.0077951	0.0361815	0.144995	0.800963	1	Zygotic
FBgn0012051	0.286055	0.357133	0.567054	0.741661	1	Zygotic
FBgn0012058	0.493472	0.253046	0.122669	1	0.669936	Zygotic
FBgn0013263	0.205582	0.17387	0.125504	1	0.639345	Zygotic
FBgn0013269	0.883025	0.963215	1	0.770823	0.785261	Maternal-late
FBgn0013272	0.00680865	0.0496918	0.251546	0.660834	1	Zygotic
FBgn0013303	1	0.905922	0.730346	0.223048	0.316573	Maternal-late
FBgn0013305	0.971192	0.989475	0.764403	0.769949	1	Maternal-late
FBgn0013323	0.0260107	0.0208647	0.0369812	0.513015	1	Zygotic
FBgn0013325	0.621966	0.821698	0.933588	1	0.912576	Maternal-late
FBgn0013334	0.321978	0.337882	0.430654	0.953092	1	Zygotic
FBgn0013342	0.0120116	0.0241154	0.141251	1	0.549254	Zygotic
FBgn0013343	0.900913	1	0.833514	0.291153	0.281551	Maternal-late
FBgn0013347	0.638936	0.793504	1	0.806582	0.871796	Maternal-late
FBgn0013432	0.903687	0.980095	1	0.514927	0.537603	Maternal-late
FBgn0013435	0.960381	1	0.847238	0.79699	0.932673	Maternal-late
FBgn0013442	0.0313415	0.125076	0.62733	1	0.832168	Zygotic
FBgn0013469	0	0	0.0444207	0.891898	1	Zygotic
FBgn0013531	0.674647	0.435847	0.293849	0.701512	1	Semi-stable
FBgn0013548	0.831007	0.53378	0.200854	1	0.442096	Semi-stable
FBgn0013563	1	0.690918	0.298099	0.287369	0.342144	Maternal-early
FBgn0013576	1	0.442586	0.13062	0.272285	0.288012	Maternal-early
FBgn0013672	0.474206	0.67236	1	0.611154	0.720017	Maternal-late
FBgn0013673	0.50968	0.867161	0.995878	0.970692	1	Maternal-late
FBgn0013674	0.4667	0.78929	1	0.8087	0.906208	Maternal-late
FBgn0013675	0.482489	0.707809	1	0.760605	0.862528	Maternal-late
FBgn0013676	0.446696	0.811315	1	0.763069	0.921016	Maternal-late
FBgn0013678	0.510618	0.818325	1	0.807137	0.920243	Maternal-late
FBgn0013679	0.509459	0.758713	1	0.83489	0.824361	Maternal-late
FBgn0013680	0.498289	0.820482	1	0.87646	0.780241	Maternal-late
FBgn0013681	0.608233	0.754807	1	0.679754	0.918885	Maternal-late
FBgn0013683	0.465243	0.787121	0.975962	1	0.921244	Maternal-late
FBgn0013684	0.496332	0.768337	1	0.759573	0.736882	Maternal-late
FBgn0013685	0.533063	0.854633	1	0.971215	0.775062	Maternal-late
FBgn0013686	0.571213	0.707462	1	0.815053	0.831198	Maternal-late
FBgn0013688	1	0.70326	0.522473	0.357752	0.639667	Maternal-early
FBgn0013694	0	0	1	0.697224	0	Zygotic
FBgn0013717	0.54389	0.473252	0.388309	1	0.483614	Semi-stable
FBgn0013718	1	0.858498	0.643641	0.363515	0.431827	Maternal-late
FBgn0013720	0.415772	0.430582	0.453234	1	0.924848	Semi-stable
FBgn0013725	0.00675271	0.0719623	0.129599	1	0.871829	Zygotic
FBgn0013726	0.531922	0.485565	0.728251	1	0.649547	Semi-stable
FBgn0013732	1	0.741019	0.45467	0.222549	0.247508	Maternal-early
FBgn0013733	0.311859	0.226374	0.136446	1	0.977014	Zygotic
FBgn0013746	0.708061	0.798296	1	0.489788	0.493773	Maternal-late
FBgn0013749	0.935448	0.946363	1	0.280377	0.264775	Maternal-late
FBgn0013750	1	0.955409	0.67368	0.262615	0.34123	Maternal-late
FBgn0013751	0.0117762	0.00327118	0.0250919	0.879229	1	Zygotic
FBgn0013753	0.991355	0.907494	0.735402	0.839419	1	Maternal-late
FBgn0013755	0.276635	1	0.512407	0.115174	0.0363378	Maternal-early
FBgn0013756	0.394561	0.440145	0.404578	1	0.468536	Semi-stable
FBgn0013759	0.947602	0.415979	0.19186	0.765919	1	Semi-stable
FBgn0013762	0.376331	0.250294	0.244626	0.964444	1	Zygotic
FBgn0013763	0.536464	0.691347	0.81619	1	0.823409	Semi-stable
FBgn0013764	0.707511	0.779324	0.598826	1	0.624218	Semi-stable
FBgn0013765	0.942485	0.85925	0.711082	0.940363	1	Semi-stable
FBgn0013767	0.020544	0.339356	0.582398	0.90032	1	Zygotic
FBgn0013770	0.864965	0.586412	0.364916	1	0.827485	Semi-stable
FBgn0013771	1	0.331145	0.0889843	0.0543454	0.122828	Maternal-early
FBgn0013772	0.00918195	0.0242073	0.113097	1	0.920811	Zygotic
FBgn0013773	1	0.833837	0.330053	0.0596535	0.047341	Maternal-early
FBgn0013799	0.65396	0.420488	0.215783	1	0.53744	Semi-stable
FBgn0013949	0	0.0147833	0.105563	1	0.730046	Zygotic
FBgn0013953	0.00392174	0.00772421	0.0350637	1	0.884321	Zygotic
FBgn0013954	0.691522	0.820469	1	0.80132	0.788208	Maternal-late
FBgn0013981	0.6442	0.762051	1	0.916319	0.998588	Maternal-late
FBgn0013983	0.526612	0.381484	0.539349	1	0.903456	Semi-stable
FBgn0013984	1	0.980126	0.450912	0.498639	0.560924	Maternal-late
FBgn0013987	1	0.981589	0.62718	0.420424	0.397736	Maternal-late
FBgn0013995	1	0.30222	0.0176524	0.0130862	0.0227581	Maternal-early
FBgn0013997	0.643951	0.504002	0.263925	0.732995	1	Semi-stable
FBgn0013998	0.105658	0.0581943	0.0751462	1	0.501658	Zygotic
FBgn0014000	0	0	0.051301	0.448562	1	Zygotic
FBgn0014001	0.914967	0.7457	0.649996	1	0.605416	Semi-stable
FBgn0014002	0.305005	0.24977	0.332056	1	0.492361	Zygotic
FBgn0014006	0.661005	0.32191	0.191773	1	0.856991	Semi-stable
FBgn0014007	1	0.963948	0.584253	0.412158	0.586078	Maternal-late
FBgn0014009	0.623065	0.803487	1	0.733196	0.673149	Maternal-late
FBgn0014010	1	0.917259	0.550154	0.274593	0.32739	Maternal-early
FBgn0014011	0.557224	0.577874	0.699106	0.822611	1	Semi-stable
FBgn0014018	1	0.622008	0.2615	0.346837	0.385679	Maternal-early
FBgn0014020	0.737516	0.845445	1	0.671053	0.745565	Maternal-late
FBgn0014022	0.792893	0.886013	1	0.594895	0.685699	Maternal-late
FBgn0014023	0.527518	0.310344	0.642181	1	0.870231	Semi-stable
FBgn0014024	0.481968	0.174545	0.0527392	1	0.899657	Zygotic
FBgn0014026	0.187645	0.177521	0.167134	1	0.508018	Zygotic
FBgn0014028	0.87128	0.772753	0.524278	1	0.531236	Semi-stable
FBgn0014029	0.614089	0.685896	0.806758	1	0.811772	Semi-stable
FBgn0014032	1	0.92523	0.741978	0.277658	0.205454	Maternal-early
FBgn0014033	0.00562205	0.0367573	0.163921	0.633295	1	Zygotic
FBgn0014037	0.765803	0.527136	0.503803	1	0.787096	Semi-stable
FBgn0014075	1	0.962925	0.542651	0.461279	0.618272	Maternal-late
FBgn0014092	0.779841	0.859893	1	0.56068	0.469348	Maternal-late
FBgn0014127	0.768264	0.61897	0.479025	0.78442	1	Semi-stable
FBgn0014133	1	0.543331	0.175618	0.441221	0.355093	Maternal-early
FBgn0014135	0.0037054	0.000692694	0.0362237	0.894031	1	Zygotic
FBgn0014141	1	0.552827	0.235116	0.411726	0.387956	Maternal-early
FBgn0014143	0.0106009	0.199069	0.583595	1	0.693159	Zygotic
FBgn0014163	0.134005	0.204279	0.433691	0.793819	1	Zygotic
FBgn0014179	0.003545	0.0209861	0.212115	0.814877	1	Zygotic
FBgn0014184	0.323668	0.346875	0.418965	1	0.874948	Zygotic
FBgn0014189	0.443295	0.482092	0.633177	1	0.896289	Semi-stable
FBgn0014269	0.558356	0.590881	0.493067	0.987754	1	Semi-stable
FBgn0014340	1	0.815165	0.626058	0.429458	0.343756	Maternal-late
FBgn0014342	0.124136	0.184065	0.310272	0.747188	1	Zygotic
FBgn0014343	0.00973759	0.00504979	0.04962	0.752223	1	Zygotic
FBgn0014366	0.281134	0.267579	0.330974	1	0.749484	Zygotic
FBgn0014368	0.0647334	0.15221	0.268775	0.604983	1	Zygotic
FBgn0014380	0.0177358	0.0522267	0.322884	0.779651	1	Zygotic
FBgn0014388	0.00458529	0.0170393	0.160124	0.693022	1	Zygotic
FBgn0014391	0.737495	0.788285	1	0.61349	0.534191	Maternal-late
FBgn0014395	0.738423	0.913342	1	0.977893	0.9565	Maternal-late
FBgn0014411	1	0.865121	0.501753	0.848059	0.748605	Semi-stable
FBgn0014417	1	0.467759	0.0892656	0.114199	0.0917456	Maternal-early
FBgn0014427	1	0.498057	0.0802801	0.0800848	0.0519025	Maternal-early
FBgn0014455	1	0.361528	0.0787287	0.830138	0.496141	Semi-stable
FBgn0014467	0.288602	0.154904	0.121844	1	0.829042	Zygotic
FBgn0014469	1	0.811789	0.307421	0.116875	0.123112	Maternal-early
FBgn0014857	0.100344	0.113084	0.185797	1	0.824974	Zygotic
FBgn0014861	0.343583	0.166373	0.0901331	1	0.951557	Zygotic
FBgn0014868	0.232275	0.227983	0.248466	1	0.446416	Zygotic
FBgn0014869	1	0.454892	0.0806639	0.0538553	0.0368519	Maternal-early
FBgn0014870	0.157587	0.190626	0.374805	0.772406	1	Zygotic
FBgn0014877	1	0.521977	0.345896	0.412216	0.438798	Maternal-early
FBgn0014879	0.627613	0.746818	1	0.771112	0.842646	Maternal-late
FBgn0014903	0.0347352	0.0372784	0.170794	0.954514	1	Zygotic
FBgn0014906	1	0.678735	0.226856	0.316972	0.335839	Maternal-early
FBgn0014930	1	0.727061	0.453536	0.812977	0.984493	Semi-stable
FBgn0014931	1	0.951302	0.795513	0.146234	0.18097	Maternal-early
FBgn0014949	0.0775573	0.167728	0.141222	0.799322	1	Zygotic
FBgn0015000	0.613943	0.29753	0.166738	0.981417	1	Semi-stable
FBgn0015011	0.0045696	0.00303474	0.0150376	0.49392	1	Zygotic
FBgn0015019	1	0.639564	0.18343	0.582991	0.347005	Maternal-early
FBgn0015024	0.67172	0.846531	1	0.514976	0.512343	Maternal-late
FBgn0015025	0.979413	0.787009	0.863838	0.96329	1	Maternal-late
FBgn0015031	0.661712	0.806782	1	0.924962	0.949212	Maternal-late
FBgn0015036	0.54069	0.519816	0.515159	1	0.952651	Semi-stable
FBgn0015075	0.605421	0.349179	0.306679	1	0.864105	Semi-stable
FBgn0015218	1	0.641439	0.135817	0.191711	0.244053	Maternal-early
FBgn0015221	0.699	0.921841	1	0.860528	0.821967	Maternal-late
FBgn0015222	0.567455	0.623477	0.696533	1	0.861182	Semi-stable
FBgn0015229	1	0.610132	0.0341722	0.187084	0.261487	Maternal-early
FBgn0015239	1	0.360894	0.062411	0.404729	0.197781	Maternal-early
FBgn0015240	0.944233	0.265572	0.234812	1	0.549684	Semi-stable
FBgn0015245	1	0.386304	0.0459466	0.431949	0.272613	Maternal-early
FBgn0015247	1	0.611418	0.38318	0.844872	0.531436	Semi-stable
FBgn0015268	1	0.594951	0.337302	0.533377	0.589759	Maternal-early
FBgn0015269	1	0.761582	0.469178	0.292078	0.324092	Maternal-early
FBgn0015270	0.521912	0.222846	0.146252	0.739363	1	Zygotic
FBgn0015271	0.531478	0.381783	0.326753	0.796894	1	Semi-stable
FBgn0015277	0.0643911	0.0398155	0.107028	1	0.619138	Zygotic
FBgn0015278	1	0.742761	0.486942	0.619928	0.597789	Maternal-late
FBgn0015279	0.727522	0.430731	0.148323	0.747917	1	Semi-stable
FBgn0015282	0.751438	0.452265	0.352988	1	0.969252	Semi-stable
FBgn0015283	0.464301	0.239303	0.115756	1	0.837981	Zygotic
FBgn0015286	1	0.595659	0.160166	0.476578	0.664956	Maternal-early
FBgn0015288	0.474327	0.458348	0.542222	1	0.662007	Semi-stable
FBgn0015295	0.83675	0.3677	0.123904	1	0.611479	Semi-stable
FBgn0015296	0.299471	0.156605	0.133646	0.909363	1	Zygotic
FBgn0015298	0.966812	1	0.936347	0.503376	0.545441	Maternal-late
FBgn0015299	0.835722	0.397364	0.268013	0.585905	1	Semi-stable
FBgn0015316	0.0220773	0.0385591	0.0681594	1	0.916256	Zygotic
FBgn0015320	0.354303	0.362607	0.425698	1	0.428028	Zygotic
FBgn0015321	1	0.926074	0.738525	0.317856	0.214484	Maternal-late
FBgn0015324	0.936946	1	0.86211	0.339568	0.320729	Maternal-late
FBgn0015331	0.917486	1	0.976344	0.756811	0.69469	Maternal-late
FBgn0015338	1	0.833162	0.493218	0.663308	0.858667	Semi-stable
FBgn0015351	0.433037	0.304673	0.411806	0.801326	1	Semi-stable
FBgn0015359	1	0.774121	0.449982	0.27957	0.144493	Maternal-early
FBgn0015360	1	0.669683	0.365432	0.493587	0.343421	Maternal-early
FBgn0015371	0.624953	0.381691	0.426689	0.800785	1	Semi-stable
FBgn0015372	1	0.76944	0.570817	0.556326	0.353569	Maternal-late
FBgn0015374	0.732082	0.877065	1	0.719239	0.683243	Maternal-late
FBgn0015376	0.266455	0.105212	0.0644057	0.751946	1	Zygotic
FBgn0015379	0.302432	0.308855	0.337567	1	0.751677	Zygotic
FBgn0015380	0.00332378	0.0135976	0.0823358	1	0.988904	Zygotic
FBgn0015391	1	0.895997	0.752595	0.633943	0.782808	Maternal-late
FBgn0015393	0.221213	0.0886631	0.16039	0.747707	1	Zygotic
FBgn0015396	0.80207	0.685944	1	0.961142	0.953051	Maternal-late
FBgn0015402	0.95995	0.536915	0.511696	1	0.690129	Semi-stable
FBgn0015477	0.979258	1	0.625817	0.277546	0.303541	Maternal-early
FBgn0015509	1	0.946861	0.862542	0.563048	0.480384	Maternal-late
FBgn0015513	0.34469	0.223394	0.414958	0.892926	1	Zygotic
FBgn0015520	1	0.913753	0.684626	0.246747	0.253252	Maternal-early
FBgn0015521	0.598088	0.799192	1	0.890709	0.839107	Maternal-late
FBgn0015522	1	0.570531	0.0176388	0.00500491	0.00436356	Maternal-early
FBgn0015524	0.00481884	0.0108054	0.0463041	0.704213	1	Zygotic
FBgn0015527	0.170455	0.179827	0.192069	1	0.423482	Zygotic
FBgn0015542	0.420891	0.356274	0.388142	1	0.670181	Zygotic
FBgn0015543	0	1	0	0	0	Maternal-early
FBgn0015544	1	0.695124	0.128726	0.264697	0.388092	Maternal-early
FBgn0015546	0.985098	0.696193	0.349587	0.840301	1	Semi-stable
FBgn0015550	0.00314732	0.0121031	0.0548938	1	0.809704	Zygotic
FBgn0015553	1	0.500037	0.0891994	0.262137	0.339086	Maternal-early
FBgn0015558	0.0232267	0.0650683	0.258063	0.823882	1	Zygotic
FBgn0015562	1	0.809931	0.333141	0.251776	0.260318	Maternal-early
FBgn0015565	1	0.272791	0.0229587	0.0794996	0.075565	Maternal-early
FBgn0015568	1	0.603289	0.473082	0.534438	0.157909	Maternal-early
FBgn0015569	1	0.374291	0.0434773	0.0762557	0.0839594	Maternal-early
FBgn0015570	0.0445072	0.472682	1	0.970536	0.581263	Zygotic
FBgn0015571	1	0.446569	0.11132	0.107364	0.05004	Maternal-early
FBgn0015574	0.00552643	0.151577	0.436686	1	0.414409	Zygotic
FBgn0015577	0.00467741	0.00938738	0.0516573	0.64613	1	Zygotic
FBgn0015582	1	0.335902	0.206291	0.493949	0.463189	Maternal-early
FBgn0015586	0.00251716	0.0226732	0.0327331	0.702724	1	Zygotic
FBgn0015589	1	0.443054	0.115896	0.326351	0.194907	Maternal-early
FBgn0015600	0.336558	0.211996	0.246869	1	0.439555	Zygotic
FBgn0015602	0.973253	1	0.87077	0.597263	0.744812	Maternal-late
FBgn0015609	0.0151939	0.00644198	0.0379643	0.608683	1	Zygotic
FBgn0015614	1	0.667943	0.202761	0.0446163	0.0363631	Maternal-early
FBgn0015615	0.83653	0.399905	0.23433	0.778452	1	Semi-stable
FBgn0015618	0.184041	0.170355	0.450889	0.867786	1	Zygotic
FBgn0015621	0.248748	0.133253	0.113093	1	0.411001	Zygotic
FBgn0015622	0.261169	0.13416	0.0958782	1	0.793318	Zygotic
FBgn0015623	1	0.766752	0.561958	0.677235	0.456609	Maternal-late
FBgn0015625	0.261116	0.244098	0.290417	1	0.469936	Zygotic
FBgn0015663	0.930165	1	0.680092	0.276655	0.20585	Maternal-early
FBgn0015664	0.758749	0.907495	1	0.654582	0.66033	Maternal-late
FBgn0015714	1	0.822476	0.120245	0.0874626	0.102056	Maternal-early
FBgn0015721	0.00695813	0.0218555	0.131781	0.756695	1	Zygotic
FBgn0015737	1	0.723242	0.596879	0.741119	0.56455	Maternal-late
FBgn0015754	1	0.889598	0.548644	0.307385	0.362594	Maternal-early
FBgn0015756	0.670588	0.845807	1	0.75203	0.819776	Maternal-late
FBgn0015765	1	0.609855	0.0935406	0.032941	0.0320646	Maternal-early
FBgn0015772	0.714659	0.405819	0.481916	1	0.896829	Semi-stable
FBgn0015773	0.0032185	0.0499111	0.257947	1	0.717551	Zygotic
FBgn0015774	0.010303	0.00966398	0.105582	0.663137	1	Zygotic
FBgn0015776	1	0.72365	0.124517	0.0520015	0.0358275	Maternal-early
FBgn0015777	0.00613389	0.00636792	0.0515617	0.577248	1	Zygotic
FBgn0015778	1	0.576433	0.24785	0.456853	0.474941	Maternal-early
FBgn0015781	1	0.59157	0.286553	0.766075	0.309287	Maternal-early
FBgn0015789	0.839093	1	0.997688	0.348972	0.293566	Maternal-late
FBgn0015790	0.891954	0.971718	1	0.441881	0.399354	Maternal-late
FBgn0015791	0.9935	1	0.842522	0.479585	0.543595	Maternal-late
FBgn0015793	0.593602	0.321371	0.311877	0.755732	1	Semi-stable
FBgn0015794	1	0.51123	0.0588952	0.34013	0.554246	Maternal-early
FBgn0015795	0.949432	0.804094	0.609141	0.717002	1	Semi-stable
FBgn0015797	0.550412	0.31278	0.183768	0.742028	1	Semi-stable
FBgn0015799	0.373948	0.184389	0.0750291	1	0.751565	Zygotic
FBgn0015803	0.526652	0.452975	0.522407	1	0.502084	Semi-stable
FBgn0015805	0.461866	0.578644	0.825157	1	0.956271	Semi-stable
FBgn0015806	0.478715	0.289045	0.39253	0.850414	1	Semi-stable
FBgn0015808	0.123819	0.0558462	0.0675445	1	0.499784	Zygotic
FBgn0015816	0.215295	0.0826186	0.0447007	1	0.414607	Zygotic
FBgn0015818	0.135728	0.154893	0.133662	1	0.293984	Zygotic
FBgn0015828	0.323007	0.18007	0.0920308	1	0.443508	Zygotic
FBgn0015829	0.528851	0.549313	0.684627	0.881536	1	Semi-stable
FBgn0015831	0.08502	0.363607	1	0.957099	0.914319	Zygotic
FBgn0015834	0.7281	0.851056	0.943556	1	0.926386	Maternal-late
FBgn0015838	0.54724	0.361113	0.341624	1	0.887988	Semi-stable
FBgn0015903	1	0.745605	0.525199	0.619809	0.843836	Semi-stable
FBgn0015905	1	0.514981	0.203306	0.816671	0.800411	Semi-stable
FBgn0015907	0.0417165	0.0687543	0.135327	1	0.507105	Zygotic
FBgn0015924	1	0.61858	0.0373942	0.105843	0.200591	Maternal-early
FBgn0015925	0.95406	1	0.898697	0.645679	0.775316	Maternal-late
FBgn0015926	0.95362	1	0.498363	0.600513	0.33595	Maternal-late
FBgn0015929	0.145053	0.0655419	0.0546656	1	0.654603	Zygotic
FBgn0015946	0.00794682	0.0983793	0.481645	0.975647	1	Zygotic
FBgn0015949	0.171025	0.66704	1	0.230847	0.172101	Maternal-late
FBgn0016031	1	0.636011	0.101948	0.306963	0.406176	Maternal-early
FBgn0016032	0	0.05639	0	1	0.533136	Zygotic
FBgn0016034	0.884836	1	0.738801	0.128634	0.114091	Maternal-early
FBgn0016036	1	0.693187	0.215713	0.222148	0.24081	Maternal-early
FBgn0016038	1	0.693498	0.364025	0.359286	0.503692	Maternal-early
FBgn0016041	1	0.668021	0.390943	0.908052	0.433143	Semi-stable
FBgn0016053	1	0.541559	0.105421	0.0288047	0.018143	Maternal-early
FBgn0016054	1	0.560888	0.176714	0.555299	0.671496	Semi-stable
FBgn0016059	1	0.786698	0.497922	0.806571	0.997744	Semi-stable
FBgn0016070	1	0.637963	0.317365	0.125675	0.0950577	Maternal-early
FBgn0016078	1	0.990177	0.633147	0.356674	0.441104	Maternal-late
FBgn0016080	0.0829831	0.0734149	0.161619	1	0.702376	Zygotic
FBgn0016081	1	0.813203	0.679357	0.847694	0.646741	Maternal-late
FBgn0016119	0.705413	0.867368	1	0.577667	0.480048	Maternal-late
FBgn0016120	0.945739	1	0.954156	0.630721	0.486276	Maternal-late
FBgn0016122	0.441727	0.579695	0.679222	1	0.984323	Semi-stable
FBgn0016126	1	0.701425	0.26225	0.378645	0.543028	Maternal-early
FBgn0016131	0.967775	1	0.722555	0.375235	0.486204	Maternal-late
FBgn0016641	1	0.645174	0.331364	0.899	0.467581	Semi-stable
FBgn0016672	0.616629	0.429829	0.252677	1	0.587537	Semi-stable
FBgn0016684	0.0512169	0.0254129	0.0680894	0.594892	1	Zygotic
FBgn0016685	0.684336	0.835686	1	0.645195	0.600537	Maternal-late
FBgn0016687	1	0.667406	0.491062	0.587465	0.718292	Semi-stable
FBgn0016691	0.709908	0.728084	0.825375	1	0.655972	Maternal-late
FBgn0016693	1	0.521736	0.224032	0.39604	0.272175	Maternal-early
FBgn0016694	0.632144	0.32657	0.0506686	0.678203	1	Semi-stable
FBgn0016696	0.826703	0.4986	0.260726	0.995952	1	Semi-stable
FBgn0016697	0.932134	0.777161	0.701794	1	0.476613	Maternal-late
FBgn0016698	1	0.740388	0.497875	0.845178	0.891108	Semi-stable
FBgn0016700	1	0.882274	0.686837	0.554339	0.751035	Maternal-late
FBgn0016701	1	0.851337	0.544189	0.490093	0.536399	Maternal-late
FBgn0016715	0.332144	0.386198	0.174487	0.83676	1	Zygotic
FBgn0016726	0.623409	0.857908	1	0.803518	0.874502	Maternal-late
FBgn0016754	0.0939281	0.035416	0.0343643	1	0.893059	Zygotic
FBgn0016756	0.285768	0.252293	0.255901	1	0.475648	Zygotic
FBgn0016762	0.057798	0.138379	0.501846	0.93669	1	Zygotic
FBgn0016792	1	0.555422	0.234735	0.308813	0.404586	Maternal-early
FBgn0016794	0.805166	0.451487	0.190632	1	0.834876	Semi-stable
FBgn0016797	0.0457808	0.0467589	0.191595	0.670588	1	Zygotic
FBgn0016917	0.97711	1	0.713847	0.295005	0.330834	Maternal-late
FBgn0016926	0.149396	0.10804	0.274119	1	0.446452	Zygotic
FBgn0016930	0.405172	0.404895	0.426598	1	0.948371	Semi-stable
FBgn0016970	1	0.607245	0.0818636	0.0710074	0.122775	Maternal-early
FBgn0016974	1	0.46478	0.0734261	0.0292728	0.0226088	Maternal-early
FBgn0016977	0.960512	1	0.896576	0.604454	0.708759	Maternal-late
FBgn0016978	0.375105	0.337989	0.450097	1	0.855367	Zygotic
FBgn0016983	0.951603	0.986981	1	0.971258	0.931887	Maternal-late
FBgn0016984	0.221095	0.111801	0.0902163	1	0.422672	Zygotic
FBgn0017414	1	0.808402	0.474554	0.208953	0.274251	Maternal-early
FBgn0017418	1	0.891197	0.760187	0.481335	0.310072	Maternal-late
FBgn0017429	0.243292	0.133905	0.335614	1	0.5826	Zygotic
FBgn0017430	1	0.909467	0.623114	0.632437	0.677265	Maternal-late
FBgn0017448	1	0.593335	0.0555866	0.0298947	0.0366103	Maternal-early
FBgn0017457	0.10083	0.129672	0.142492	1	0.428109	Zygotic
FBgn0017482	0.0404099	0.057241	0.15888	0.952688	1	Zygotic
FBgn0017545	0.659732	0.799915	1	0.667162	0.796171	Maternal-late
FBgn0017549	1	0.41786	0.0893112	0.288563	0.299616	Maternal-early
FBgn0017550	0.79745	0.660265	0.508089	1	0.783063	Semi-stable
FBgn0017551	0.0908654	0.0354237	0.0115256	1	0.678448	Zygotic
FBgn0017558	1	0.988816	0.586168	0.123954	0.0981773	Maternal-early
FBgn0017566	0.58049	0.446695	0.298129	1	0.620961	Semi-stable
FBgn0017567	0.912525	0.926047	1	0.919907	0.916914	Maternal-late
FBgn0017572	0.50677	0.477682	0.601951	1	0.789881	Semi-stable
FBgn0017577	0.401991	0.241239	0.182884	0.824392	1	Zygotic
FBgn0017578	0.597884	0.737378	1	0.747977	0.785274	Maternal-late
FBgn0017579	0.622303	0.836008	1	0.954044	0.875847	Maternal-late
FBgn0017581	0.215492	0.1765	0.117729	1	0.608761	Zygotic
FBgn0017590	0.0166157	0.0295208	0.0615393	1	0.929012	Zygotic
FBgn0019624	0.600575	0.627933	0.711452	1	0.880593	Semi-stable
FBgn0019637	0.179463	0.232115	0.164359	1	0.34737	Zygotic
FBgn0019644	0.268244	0.246475	0.263483	1	0.475369	Zygotic
FBgn0019650	0.0180318	0.0521343	0.103356	0.587374	1	Zygotic
FBgn0019660	0.00227022	0.0158981	0.145691	0.614797	1	Zygotic
FBgn0019661	0.0107206	0.234286	0.668993	0.719912	1	Zygotic
FBgn0019662	0.979971	1	0.708846	0.21394	0.175467	Maternal-early
FBgn0019686	1	0.556839	0.233862	0.299872	0.352074	Maternal-early
FBgn0019809	0.00566486	0	0.0145713	0.799114	1	Zygotic
FBgn0019830	0.324352	0.317166	0.280721	1	0.357608	Zygotic
FBgn0019886	0.160456	0.107505	0.21095	1	0.647708	Zygotic
FBgn0019890	0.157283	0.228094	0.474217	1	0.787909	Zygotic
FBgn0019925	1	0.870883	0.267066	0.241655	0.257599	Maternal-early
FBgn0019932	1	0.928837	0.702717	0.197506	0.224156	Maternal-early
FBgn0019936	0.626334	0.891572	1	0.826649	0.868692	Maternal-late
FBgn0019938	0.556687	0.351063	0.309976	0.762464	1	Semi-stable
FBgn0019947	0.288704	0.245123	0.359625	1	0.629831	Zygotic
FBgn0019948	1	0.767395	0.267663	0.671441	0.790218	Semi-stable
FBgn0019949	0.724182	0.895065	1	0.60141	0.541042	Maternal-late
FBgn0019952	0	0.00809098	0.01797	1	0.434106	Zygotic
FBgn0019957	0.443894	0.429248	0.473824	1	0.611967	Semi-stable
FBgn0019960	0.436028	0.3565	0.28467	1	0.625111	Zygotic
FBgn0019968	0.169492	0.172211	0.426688	1	0.572179	Zygotic
FBgn0019972	0.201925	0.187429	0.253689	1	0.721653	Zygotic
FBgn0019982	1	0.461542	0.103047	0.488868	0.334378	Maternal-early
FBgn0019985	0.802283	0.910165	1	0.548995	0.62071	Maternal-late
FBgn0019990	1	0.790738	0.500501	0.277583	0.265671	Maternal-early
FBgn0020018	1	0.625807	0.339898	0.812358	0.317586	Maternal-early
FBgn0020224	0.995198	1	0.756961	0.278908	0.257077	Maternal-late
FBgn0020235	0.586362	0.361402	0.201027	1	0.39799	Semi-stable
FBgn0020236	0.556126	0.200252	0.117309	1	0.924994	Zygotic
FBgn0020238	0.643116	0.801065	1	0.74441	0.779003	Maternal-late
FBgn0020240	1	0.609338	0.091724	0.475082	0.736205	Maternal-early
FBgn0020245	1	0.979761	0.96717	0.806411	0.896207	Maternal-late
FBgn0020248	1	0.354944	0.0102573	0.0279472	0.0172735	Maternal-early
FBgn0020249	1	0.858449	0.601658	0.478135	0.518366	Maternal-late
FBgn0020251	0.343658	0.453934	0.702172	1	0.9663	Semi-stable
FBgn0020255	0.767548	0.878861	1	0.64216	0.684408	Maternal-late
FBgn0020257	0.01223	0.213614	0.444399	0.804285	1	Zygotic
FBgn0020261	0.817195	0.484584	0.35588	1	0.748324	Semi-stable
FBgn0020270	1	0.86955	0.814858	0.814563	0.802657	Maternal-late
FBgn0020272	0.352359	0.1537	0.0350687	1	0.477623	Zygotic
FBgn0020278	0.158683	0.1045	0.137275	1	0.530701	Zygotic
FBgn0020279	0.633316	0.531107	0.797797	1	0.726244	Semi-stable
FBgn0020299	0.00315949	0.012309	0.0859018	1	0.60306	Zygotic
FBgn0020300	0.0433564	0.858499	1	0.0979742	0.0626386	Maternal-late
FBgn0020304	0.141144	0.0976454	0.237413	1	0.984766	Zygotic
FBgn0020305	0.542576	0.487119	0.548034	1	0.934538	Semi-stable
FBgn0020306	1	0.651958	0.337269	0.46715	0.431577	Maternal-early
FBgn0020309	0.769235	0.415464	0.151129	0.800625	1	Semi-stable
FBgn0020312	0.257178	0.105398	0.15821	0.837786	1	Zygotic
FBgn0020368	0.0561727	0.123827	0.304958	1	0.670198	Zygotic
FBgn0020369	1	0.742662	0.307039	0.413169	0.467018	Maternal-early
FBgn0020370	0.885254	0.585724	0.455876	1	0.731947	Semi-stable
FBgn0020372	0.676567	1	0.824369	0.423239	0.427964	Maternal-late
FBgn0020377	0.0132597	0.215975	0.745733	0.867198	1	Zygotic
FBgn0020379	1	0.569694	0.188332	0.166429	0.100942	Maternal-early
FBgn0020381	1	0.844536	0.565654	0.842319	0.997822	Semi-stable
FBgn0020385	0.241062	0.289305	0.297722	1	0.760888	Zygotic
FBgn0020386	1	0.673639	0.399209	0.675194	0.626803	Semi-stable
FBgn0020388	0.424099	0.34883	0.391431	1	0.640285	Zygotic
FBgn0020389	0.135299	0.0811687	0.0706089	1	0.696	Zygotic
FBgn0020391	0.0477501	0.0606841	0.141746	1	0.629895	Zygotic
FBgn0020392	1	0.895729	0.531116	0.218893	0.171357	Maternal-early
FBgn0020407	0.852982	0.615222	0.449998	1	0.856183	Semi-stable
FBgn0020412	1	0.638667	0.424604	0.870007	0.854838	Semi-stable
FBgn0020414	0.532703	0.345903	0.392522	1	0.414721	Semi-stable
FBgn0020415	0.715402	1	0.902369	0.558816	0.660745	Maternal-late
FBgn0020440	1	0.828888	0.436066	0.523544	0.641148	Maternal-late
FBgn0020443	1	0.535217	0.313268	0.719938	0.579274	Semi-stable
FBgn0020445	1	0.39957	0.0139374	0.0200748	0.0144016	Maternal-early
FBgn0020493	0.117866	0.0671926	0.08294	1	0.833901	Zygotic
FBgn0020496	0.157794	0.17605	0.217721	1	0.425997	Zygotic
FBgn0020497	1	0.987772	0.878679	0.675264	0.858822	Maternal-late
FBgn0020503	1	0.655971	0.387859	0.466252	0.711038	Semi-stable
FBgn0020510	0.940485	0.638176	0.717035	1	0.811579	Semi-stable
FBgn0020513	0.743033	0.331754	0.083997	0.880068	1	Semi-stable
FBgn0020521	0.00257316	0.0178038	0.119576	1	0.653401	Zygotic
FBgn0020545	1	0.757229	0.43309	0.525181	0.226015	Maternal-early
FBgn0020546	0.017093	0.154565	0.678112	0.891311	1	Zygotic
FBgn0020556	0.00705843	0.178587	1	0.763572	0.601322	Zygotic
FBgn0020616	0.184584	0.108083	0.296816	0.665715	1	Zygotic
FBgn0020618	0.174646	0.168336	0.166541	1	0.439844	Zygotic
FBgn0020620	1	0.893713	0.609975	0.750035	0.688102	Maternal-late
FBgn0020621	1	0.67298	0.465034	0.491124	0.595464	Maternal-early
FBgn0020622	1	0.46044	0.102036	0.137598	0.17559	Maternal-early
FBgn0020626	1	0.534216	0.223808	0.640851	0.604817	Semi-stable
FBgn0020633	0.455755	0.499319	0.530298	0.999602	1	Semi-stable
FBgn0020638	0.0295631	0	0.0437657	0.460819	1	Zygotic
FBgn0020647	1	0.470895	0.259263	0.891173	0.8325	Semi-stable
FBgn0020653	1	0.507517	0.127565	0.155298	0.109746	Maternal-early
FBgn0020655	0.57114	0.396327	0.313209	1	0.380685	Semi-stable
FBgn0020660	0.740876	0.862212	1	0.543162	0.634698	Maternal-late
FBgn0020762	0.00406158	0.0648954	0.178622	1	0.94975	Zygotic
FBgn0020764	0.363501	0.208936	0.144012	1	0.854195	Zygotic
FBgn0020766	0.22872	0.10189	0.106328	1	0.782308	Zygotic
FBgn0020767	1	0.486265	0.176655	0.553371	0.763486	Semi-stable
FBgn0020887	0.111156	0.0817496	0.157575	1	0.51495	Zygotic
FBgn0020907	0	0	0.0727485	0.39934	1	Zygotic
FBgn0020908	0.965437	1	0.772941	0.524219	0.828367	Maternal-late
FBgn0020909	0.915731	1	0.908468	0.78438	0.806131	Maternal-late
FBgn0020910	0.158355	0.143764	0.148641	1	0.417302	Zygotic
FBgn0020930	0.611244	0.464702	0.353444	1	0.572193	Semi-stable
FBgn0021750	1	0.385625	0.0721455	0.11143	0.0403689	Maternal-early
FBgn0021760	1	0.711136	0.520847	0.631547	0.587093	Maternal-late
FBgn0021761	1	0.733905	0.418844	0.426951	0.645097	Maternal-early
FBgn0021764	0.618181	0.752996	0.831325	0.807626	1	Maternal-late
FBgn0021765	1	0.71261	0.260535	0.402136	0.216112	Maternal-early
FBgn0021767	0.008125	0	0.00576329	0.960842	1	Zygotic
FBgn0021768	1	0.747665	0.505913	0.353144	0.438879	Maternal-early
FBgn0021776	0.00306619	0.0615736	0.172982	1	0.512091	Zygotic
FBgn0021795	0.326918	0.128802	0.0783238	0.878251	1	Zygotic
FBgn0021796	0.555239	0.296156	0.149653	1	0.787393	Semi-stable
FBgn0021800	1	0.554772	0.119884	0.203595	0.229141	Maternal-early
FBgn0021814	0.512705	0.453639	0.453867	0.816985	1	Semi-stable
FBgn0021818	0.259976	0.182562	0.147651	1	0.562497	Zygotic
FBgn0021825	0.213122	0.169621	0.197173	1	0.402459	Zygotic
FBgn0021847	0.33899	0.188853	0.188808	1	0.769214	Zygotic
FBgn0021856	0.897318	0.940332	1	0.814899	0.924253	Maternal-late
FBgn0021872	0.713732	0.405023	0.153785	1	0.757206	Semi-stable
FBgn0021873	0.662948	0.407325	0.331166	1	0.890696	Semi-stable
FBgn0021874	0.0238492	0.0182308	0.0515349	1	0.681335	Zygotic
FBgn0021875	0.105389	0.0830091	0.206078	1	0.997289	Zygotic
FBgn0021895	0.279015	0.265058	0.389084	1	0.681524	Zygotic
FBgn0021906	0.465543	0.459666	0.450395	1	0.687476	Semi-stable
FBgn0021944	0.299294	0.129428	0.0805233	1	0.399493	Zygotic
FBgn0021953	0.322362	0.155125	0.0908368	1	0.82347	Zygotic
FBgn0021967	0.760374	0.836499	1	0.723445	0.647475	Maternal-late
FBgn0021979	0.236133	0.231693	0.235068	1	0.325669	Zygotic
FBgn0021995	0.155762	0.139629	0.160654	1	0.497275	Zygotic
FBgn0022023	0.707261	0.881978	0.972818	1	0.925155	Maternal-late
FBgn0022027	1	0.881774	0.74078	0.828661	0.804072	Maternal-late
FBgn0022029	1	0.871841	0.675259	0.698009	0.872859	Maternal-late
FBgn0022063	0.842098	0.830388	0.944198	1	0.980755	Maternal-late
FBgn0022069	0.716305	0.800073	0.993953	1	0.803602	Maternal-late
FBgn0022097	1	0.710062	0.186946	0.163477	0.155774	Maternal-early
FBgn0022153	0.429016	0.124182	0.132958	0.990531	1	Zygotic
FBgn0022213	1	0.623089	0.118306	0.194152	0.269238	Maternal-early
FBgn0022224	0.616181	0.687077	1	0.726058	0.955639	Maternal-late
FBgn0022238	0.612558	0.829749	1	0.702721	0.854267	Maternal-late
FBgn0022246	0.50686	0.535102	0.623646	0.688606	1	Semi-stable
FBgn0022268	0.896272	1	0.734334	0.418672	0.495426	Maternal-late
FBgn0022288	1	0.782682	0.489051	0.993716	0.952712	Semi-stable
FBgn0022338	0.992897	0.779839	0.581985	0.842377	1	Semi-stable
FBgn0022343	0.433881	0.238731	0.11909	0.94399	1	Zygotic
FBgn0022344	0.982792	0.37672	0.121805	0.844786	1	Semi-stable
FBgn0022349	0.325798	0.259846	0.246759	0.841731	1	Zygotic
FBgn0022359	0.460755	0.369309	0.347072	1	0.42713	Semi-stable
FBgn0022361	0.975634	0.991445	1	0.146279	0.102377	Maternal-late
FBgn0022382	1	0.530396	0.0946601	0.0453949	0.034388	Maternal-early
FBgn0022699	0.434934	0.398858	0.317695	1	0.565178	Semi-stable
FBgn0022702	1	0.378754	0.142812	0.266612	0.0831536	Maternal-early
FBgn0022708	0.60141	0.440938	0.361983	0.876033	1	Semi-stable
FBgn0022709	1	0.837456	0.492378	0.680348	0.804166	Semi-stable
FBgn0022710	1	0.854732	0.461905	0.607482	0.931229	Semi-stable
FBgn0022720	0.375908	0.278059	0.240091	1	0.851799	Zygotic
FBgn0022724	1	0.732647	0.405737	0.690789	0.77883	Semi-stable
FBgn0022740	0	0.123247	0.410166	0.835286	1	Zygotic
FBgn0022764	1	0.640287	0.491254	0.829125	0.75739	Semi-stable
FBgn0022768	0.31217	0.233079	0.104555	1	0.358195	Zygotic
FBgn0022770	0	0	0.0235505	1	0.460592	Zygotic
FBgn0022772	0.397008	0.219963	0.0808254	1	0.467942	Zygotic
FBgn0022786	1	0.436233	0.042379	0.79595	0.787645	Semi-stable
FBgn0022787	0.255629	0.137197	0.132676	0.947369	1	Zygotic
FBgn0022800	0.00292168	0.0319462	0.128108	1	0.784745	Zygotic
FBgn0022893	0.571356	0.728729	1	0.841812	0.892041	Maternal-late
FBgn0022935	0.403457	0.116484	0.0120312	1	0.415304	Zygotic
FBgn0022936	1	0.677185	0.278098	0.45603	0.75077	Semi-stable
FBgn0022942	0.561003	0.533295	0.545377	1	0.785482	Semi-stable
FBgn0022943	0.896768	0.951189	1	0.594487	0.556493	Maternal-late
FBgn0022959	0.639948	0.492682	0.475784	0.907477	1	Semi-stable
FBgn0022960	1	0.66604	0.286788	0.946552	0.968525	Semi-stable
FBgn0022981	0.912401	1	0.822905	0.297108	0.282605	Maternal-late
FBgn0022984	0.72091	0.843329	1	0.749702	0.835244	Maternal-late
FBgn0022985	1	0.657144	0.609865	0.618265	0.624369	Maternal-late
FBgn0022986	0.456789	0.609422	0.936786	1	0.964901	Semi-stable
FBgn0022987	0.897171	1	0.982087	0.714661	0.540741	Maternal-late
FBgn0023000	0.767581	0.97528	1	0.441941	0.483231	Maternal-late
FBgn0023001	0.00612376	0.065256	0.180983	1	0.514171	Zygotic
FBgn0023023	0.144396	0.186536	0.375992	1	0.591283	Zygotic
FBgn0023081	1	0.813056	0.591158	0.479358	0.60626	Maternal-late
FBgn0023083	1	0.464146	0.0323216	0.023597	0.0178168	Maternal-early
FBgn0023094	1	0.40945	0.0097407	0.00764466	0.01315	Maternal-early
FBgn0023097	0.82262	0.465422	0.376544	1	0.985143	Semi-stable
FBgn0023129	0.882326	0.879796	0.823209	0.821025	1	Maternal-late
FBgn0023130	1	0.590105	0.481666	0.574898	0.488395	Maternal-early
FBgn0023143	0.534617	0.240268	0.101282	1	0.689096	Zygotic
FBgn0023167	0.659171	0.600218	0.590062	0.888099	1	Semi-stable
FBgn0023169	1	0.560077	0.361786	0.577901	0.482135	Maternal-early
FBgn0023170	0.597885	0.802131	1	0.71022	0.885191	Maternal-late
FBgn0023171	1	0.956539	0.763414	0.483892	0.568912	Maternal-late
FBgn0023172	0.655586	0.253199	0.254289	0.827916	1	Semi-stable
FBgn0023174	0.928471	1	0.91233	0.38874	0.313153	Maternal-late
FBgn0023175	0.876767	0.858365	1	0.756639	0.489992	Maternal-late
FBgn0023177	0.409883	0.38469	0.531101	1	0.630041	Semi-stable
FBgn0023180	1	0.653559	0.406354	0.589324	0.782871	Semi-stable
FBgn0023181	0.118278	0.0421058	0.0195068	1	0.833492	Zygotic
FBgn0023211	0.743581	0.841163	1	0.747093	0.769797	Maternal-late
FBgn0023212	0.94382	1	0.901761	0.648058	0.700317	Maternal-late
FBgn0023213	1	0.920178	0.792192	0.498647	0.59784	Maternal-late
FBgn0023214	0.00923055	0.0137248	0.0566085	0.627957	1	Zygotic
FBgn0023215	1	0.675178	0.185096	0.0780684	0.0928386	Maternal-early
FBgn0023216	1	0.771004	0.478803	0.203522	0.206348	Maternal-early
FBgn0023388	0.137841	0.0984033	0.285642	1	0.556796	Zygotic
FBgn0023395	1	0.459704	0.192406	0.444997	0.603679	Maternal-early
FBgn0023407	1	0.639555	0.418198	0.169162	0.158378	Maternal-early
FBgn0023416	0.0253298	0.136962	0.480533	0.769056	1	Zygotic
FBgn0023423	0.813619	0.473149	0.321538	0.873994	1	Semi-stable
FBgn0023441	1	0.539748	0.231535	0.735799	0.976263	Semi-stable
FBgn0023477	1	0.456188	0.0435564	0.449113	0.226737	Maternal-early
FBgn0023479	0.0835968	0.156476	0.380598	0.771496	1	Zygotic
FBgn0023506	0.645279	0.41661	0.179162	1	0.595175	Semi-stable
FBgn0023508	0.643597	0.271107	0.0547822	1	0.577699	Semi-stable
FBgn0023509	0.563536	0.412741	0.481438	1	0.621603	Semi-stable
FBgn0023510	0.464712	0.192071	0.311831	1	0.785674	Zygotic
FBgn0023511	0.929425	0.642137	0.703222	1	0.807728	Semi-stable
FBgn0023512	0.70028	0.371607	0.215253	1	0.656367	Semi-stable
FBgn0023513	0.45721	0.401374	0.346699	1	0.379892	Semi-stable
FBgn0023514	0.461117	0.355741	0.308472	1	0.742389	Semi-stable
FBgn0023515	1	0.398969	0.0593024	0.467321	0.457749	Maternal-early
FBgn0023516	0.365539	0.129596	0.0629644	1	0.501497	Zygotic
FBgn0023517	0.574763	0.389923	0.336092	1	0.598819	Semi-stable
FBgn0023518	0.797693	0.480055	0.443305	1	0.733487	Semi-stable
FBgn0023519	0.377815	0.386483	0.402119	1	0.841224	Zygotic
FBgn0023520	0.285511	0.184152	0.180855	1	0.679492	Zygotic
FBgn0023521	1	0.862746	0.630707	0.853473	0.825512	Maternal-late
FBgn0023522	0.897875	1	0.875449	0.374012	0.34004	Maternal-late
FBgn0023525	0.0349844	0.0302585	0.122907	0.972144	1	Zygotic
FBgn0023526	0.543973	0.393103	0.175514	0.814519	1	Semi-stable
FBgn0023527	1	0.763209	0.473109	0.941476	0.907429	Semi-stable
FBgn0023528	0.907028	1	0.827731	0.134041	0.135187	Maternal-late
FBgn0023529	0.682944	0.351267	0.176654	0.728752	1	Semi-stable
FBgn0023530	1	0.580504	0.174914	0.89478	0.751864	Semi-stable
FBgn0023531	0.629034	0.458473	0.354998	0.741159	1	Semi-stable
FBgn0023535	0.0938749	0.118199	0.182068	1	0.917983	Zygotic
FBgn0023536	1	0.613048	0.280124	0.739798	0.746202	Semi-stable
FBgn0023537	1	0.244712	0.0298047	0.544889	0.280465	Maternal-early
FBgn0023540	1	0.295701	0.0457376	0.408301	0.326059	Maternal-early
FBgn0023541	0.0438339	0.0427266	0.451567	0.983977	1	Zygotic
FBgn0023542	0.434739	0.296385	0.257412	0.851813	1	Zygotic
FBgn0023545	1	0.807111	0.528091	0.650991	0.757202	Maternal-late
FBgn0024150	0.0104889	0.463686	1	0.261459	0.0341815	Maternal-late
FBgn0024177	1	0.550835	0.0298857	0.0157921	0.0220269	Maternal-early
FBgn0024179	0.209002	0.326806	1	0.694936	0.464999	Zygotic
FBgn0024182	0.202194	0.0854443	0.11426	1	0.384768	Zygotic
FBgn0024183	0.0675859	0.0696561	0.115988	1	0.5025	Zygotic
FBgn0024187	0.662348	0.38043	0.219832	1	0.634848	Semi-stable
FBgn0024188	0.81907	0.939979	1	0.308125	0.208499	Maternal-late
FBgn0024189	0.00108257	0.00467701	0.0351274	0.753254	1	Zygotic
FBgn0024191	0.406179	0.358399	0.253614	1	0.585432	Zygotic
FBgn0024194	0.265034	0.139612	0.172089	0.712234	1	Zygotic
FBgn0024196	0.671572	0.832813	1	0.699562	0.862096	Maternal-late
FBgn0024222	1	0.663061	0.376242	0.381583	0.485538	Maternal-early
FBgn0024227	0.133794	0.120135	0.128013	1	0.670995	Zygotic
FBgn0024230	0.817027	0.479422	0.821336	0.94106	1	Semi-stable
FBgn0024234	0.0034997	0.0224943	0.118098	1	0.783965	Zygotic
FBgn0024236	0.597397	0.33687	0.422288	1	0.955191	Semi-stable
FBgn0024238	1	0.574779	0.241758	0.548792	0.761314	Semi-stable
FBgn0024244	0.00948412	0.0128139	0.0922868	0.655848	1	Zygotic
FBgn0024245	0.190388	0.214934	0.423866	1	0.815234	Zygotic
FBgn0024248	0.9129	0.928228	1	0.542244	0.591617	Maternal-late
FBgn0024249	0	0.0347531	0.0331507	1	0.446884	Zygotic
FBgn0024250	0.00229445	0.0644666	0.146012	1	0.622436	Zygotic
FBgn0024251	1	0.307723	0.0840116	0.639203	0.547982	Semi-stable
FBgn0024273	0.653186	0.382453	0.233446	1	0.837002	Semi-stable
FBgn0024277	1	0.810616	0.614221	0.844574	0.929564	Semi-stable
FBgn0024285	0.109274	0.114841	0.145169	1	0.690208	Zygotic
FBgn0024289	0	0	0.0288682	1	0.965765	Zygotic
FBgn0024291	0.893695	0.615873	0.360418	1	0.923838	Semi-stable
FBgn0024294	0.00202893	0	0.00643512	1	0.584293	Zygotic
FBgn0024314	0.28776	0.16748	0.0970884	1	0.487433	Zygotic
FBgn0024315	1	0.569521	0.0920599	0.0701219	0.0575373	Maternal-early
FBgn0024320	0.57343	0.630543	0.655505	0.806641	1	Semi-stable
FBgn0024321	0.183742	0.130914	0.225087	0.803159	1	Zygotic
FBgn0024326	1	0.741741	0.486295	0.61785	0.766375	Semi-stable
FBgn0024329	1	0.512804	0.126112	0.395921	0.238369	Maternal-early
FBgn0024330	0.930466	1	0.947941	0.522365	0.607235	Maternal-late
FBgn0024332	0.105316	0.0841211	0.0561511	1	0.614235	Zygotic
FBgn0024352	1	0.51185	0.204736	0.388704	0.428745	Maternal-early
FBgn0024360	0.809966	0.210007	0.0608298	1	0.952993	Semi-stable
FBgn0024361	0	0.0192103	0.0962285	1	0.259811	Zygotic
FBgn0024362	0.572063	0.343207	0.176023	1	0.824116	Semi-stable
FBgn0024364	0.831896	0.612831	0.337163	1	0.533036	Semi-stable
FBgn0024365	1	0.767453	0.721653	0.275592	0.195487	Maternal-early
FBgn0024371	0.470429	0.312984	0.434523	0.82159	1	Semi-stable
FBgn0024432	0.706192	0.861385	1	0.590978	0.541492	Maternal-late
FBgn0024491	0.621415	0.746514	1	0.792838	0.884892	Maternal-late
FBgn0024509	0.547012	0.335534	0.184669	1	0.702923	Semi-stable
FBgn0024510	0.774406	0.494108	0.388184	1	0.785699	Semi-stable
FBgn0024542	0.915463	1	0.887617	0.372564	0.310201	Maternal-late
FBgn0024555	0.236477	0.297079	0.47619	1	0.892483	Zygotic
FBgn0024556	0.666233	0.456054	0.178554	1	0.454389	Semi-stable
FBgn0024558	1	0.699725	0.341329	0.446882	0.282569	Maternal-early
FBgn0024689	0.911901	1	0.965049	0.44099	0.333124	Maternal-late
FBgn0024698	1	0.978282	0.735203	0.282265	0.323303	Maternal-late
FBgn0024728	0.841791	0.906396	1	0.663537	0.831792	Maternal-late
FBgn0024732	0.823044	1	0.732562	0.0995751	0.0327333	Maternal-early
FBgn0024733	0.654752	0.818517	1	0.695589	0.822286	Maternal-late
FBgn0024734	0.983594	1	0.647395	0.168889	0.215223	Maternal-early
FBgn0024754	0.108621	0.112213	0.118291	1	0.48272	Zygotic
FBgn0024804	0.739707	0.81762	1	0.472506	0.506436	Maternal-late
FBgn0024806	1	0.857185	0.637102	0.416134	0.543217	Maternal-late
FBgn0024807	0.208307	0.28842	0.366152	1	0.813743	Zygotic
FBgn0024811	0.875296	0.939017	1	0.381184	0.526548	Maternal-late
FBgn0024814	0.645677	0.764363	1	0.80617	0.68433	Maternal-late
FBgn0024833	0.925055	1	0.864919	0.137169	0.0882813	Maternal-late
FBgn0024841	1	0.66978	0.255951	0.188582	0.194804	Maternal-early
FBgn0024846	1	0.421569	0.0668285	0.807319	0.422044	Semi-stable
FBgn0024887	0.773614	0.882686	1	0.557844	0.519501	Maternal-late
FBgn0024889	1	0.869929	0.433547	0.206302	0.214515	Maternal-early
FBgn0024891	0.192601	0.0929506	0.275179	1	0.979268	Zygotic
FBgn0024909	1	0.970338	0.678076	0.287813	0.309965	Maternal-late
FBgn0024912	0.880522	1	0.870459	0.36981	0.318017	Maternal-late
FBgn0024913	0.0162448	0.0142971	0.0585466	0.641363	1	Zygotic
FBgn0024920	0.450372	0.273616	0.143281	0.869376	1	Zygotic
FBgn0024921	0.85233	1	0.904647	0.141811	0.11123	Maternal-late
FBgn0024945	0.99303	0.960337	1	0.796646	0.789773	Maternal-late
FBgn0024947	0.431861	0.378495	0.427467	1	0.572546	Semi-stable
FBgn0024956	1	0.561728	0.169735	0.536718	0.574981	Maternal-early
FBgn0024957	1	0.523604	0.0844689	0.192795	0.0429242	Maternal-early
FBgn0024958	0.214537	0.189991	0.196298	1	0.431513	Zygotic
FBgn0024973	0.523057	0.381853	0.188601	1	0.544855	Semi-stable
FBgn0024975	0.332668	0.150817	0.0922823	1	0.474954	Zygotic
FBgn0024983	0.393522	0.274228	0.296554	1	0.732279	Zygotic
FBgn0024984	0.655436	0.788052	1	0.777889	0.548615	Maternal-late
FBgn0024985	0.248049	0.120738	0.13408	1	0.831574	Zygotic
FBgn0024986	0.926032	1	0.965032	0.459407	0.445595	Maternal-late
FBgn0024987	0.293976	0.251839	0.335899	1	0.528043	Zygotic
FBgn0024989	0.0069021	0.0207612	0.0146761	1	0.725319	Zygotic
FBgn0024991	1	0.416969	0.0544211	0.556564	0.298637	Maternal-early
FBgn0024992	0.482897	0.215155	0.156103	1	0.59961	Zygotic
FBgn0024993	0.52474	0.251695	0.169277	1	0.965105	Semi-stable
FBgn0024994	1	0.551755	0.162496	0.24232	0.179468	Maternal-early
FBgn0024996	0.681362	0.557088	0.421501	0.934101	1	Semi-stable
FBgn0024998	0.258947	0.28853	0.194053	1	0.377822	Zygotic
FBgn0025109	0.369119	0.281013	0.250308	1	0.854954	Zygotic
FBgn0025117	0.43412	0.246303	0.144979	1	0.918566	Zygotic
FBgn0025140	0.747761	0.81631	0.858818	0.996441	1	Maternal-late
FBgn0025185	0.880214	0.540666	0.389952	0.801038	1	Semi-stable
FBgn0025186	1	0.548409	0.274578	0.544629	0.296084	Maternal-early
FBgn0025286	0.628913	0.842512	1	0.959536	0.894058	Maternal-late
FBgn0025335	1	0.500467	0.112406	0.385926	0.284083	Maternal-early
FBgn0025336	0.617671	0.365758	0.360781	0.883039	1	Semi-stable
FBgn0025352	1	0.567555	0.13291	0.0692875	0.0312922	Maternal-early
FBgn0025355	0.915604	1	0.625769	0.170694	0.190494	Maternal-early
FBgn0025360	0.0195309	0.0475406	0.237177	0.778736	1	Zygotic
FBgn0025366	0.596196	0.776071	1	0.802235	0.893679	Maternal-late
FBgn0025373	0.64033	0.741993	1	0.853747	0.947683	Maternal-late
FBgn0025381	1	0.506185	0.227021	0.852282	0.764127	Semi-stable
FBgn0025387	0.772035	0.713726	0.694195	0.772492	1	Semi-stable
FBgn0025388	1	0.873564	0.564325	0.475952	0.530601	Maternal-late
FBgn0025391	0.0156305	0.0206516	0.0702794	0.624032	1	Zygotic
FBgn0025394	1	0.960963	0.770818	0.696452	0.756667	Maternal-late
FBgn0025454	0.0105005	0.00813586	0.0908063	0.84523	1	Zygotic
FBgn0025455	0.377341	0.382828	0.678849	1	0.694414	Semi-stable
FBgn0025456	0.384383	0.62952	1	0.669109	0.783767	Maternal-late
FBgn0025457	0.651705	0.79171	1	0.84022	0.896508	Maternal-late
FBgn0025463	0.486854	0.460151	0.574977	1	0.723506	Semi-stable
FBgn0025469	1	0.807456	0.485568	0.679958	0.898398	Semi-stable
FBgn0025519	1	0.967372	0.776701	0.37738	0.425341	Maternal-late
FBgn0025525	0.00568908	0.0066844	0.0519778	0.744007	1	Zygotic
FBgn0025549	0.89857	1	0.93274	0.384432	0.399734	Maternal-late
FBgn0025558	0.575227	0.770468	1	0.779844	0.736356	Maternal-late
FBgn0025571	0.24082	0.29604	0.242134	1	0.696089	Zygotic
FBgn0025574	0.789332	0.608159	0.480194	0.835945	1	Semi-stable
FBgn0025578	0	0	0.107951	1	0.633547	Zygotic
FBgn0025582	0.753778	0.897329	1	0.991023	0.930658	Maternal-late
FBgn0025592	1	0.799425	0.483626	0.497478	0.539006	Maternal-late
FBgn0025608	0.714693	0.595774	0.502563	1	0.528261	Semi-stable
FBgn0025615	0.845105	1	0.890821	0.433075	0.447116	Maternal-late
FBgn0025616	0.0147842	0.0307044	0.196284	0.700744	1	Zygotic
FBgn0025621	0.537242	0.312479	0.0798797	1	0.590011	Zygotic
FBgn0025624	1	0.899009	0.49765	0.763011	0.704591	Maternal-late
FBgn0025626	0.760296	0.595353	0.563025	1	0.613453	Semi-stable
FBgn0025627	0.00543145	0.0052175	0.0253438	0.672078	1	Zygotic
FBgn0025628	1	0.498943	0.0577453	0.337442	0.212878	Maternal-early
FBgn0025629	0.793665	0.821702	0.621248	1	0.61242	Semi-stable
FBgn0025630	0.0577825	0.0356755	0.0270414	1	0.521309	Zygotic
FBgn0025632	1	0.696387	0.427831	0.883555	0.989818	Semi-stable
FBgn0025633	1	0.417572	0.121663	0.81586	0.824392	Semi-stable
FBgn0025634	0.140046	0.0537053	0.0546872	1	0.390666	Zygotic
FBgn0025635	0.269831	0.2665	0.293496	1	0.548299	Zygotic
FBgn0025637	0.684589	0.817269	1	0.692581	0.744126	Maternal-late
FBgn0025638	0.744602	0.844793	1	0.797274	0.810613	Maternal-late
FBgn0025639	1	0.505084	0.260403	0.611842	0.52405	Maternal-early
FBgn0025640	0.293614	0.313309	0.352258	1	0.434152	Zygotic
FBgn0025641	1	0.776291	0.782608	0.44742	0.35032	Maternal-late
FBgn0025674	1	0.79133	0.553596	0.695992	0.761757	Maternal-late
FBgn0025676	1	0.920229	0.698106	0.204115	0.167777	Maternal-early
FBgn0025678	0.201709	0.185382	0.240909	1	0.496182	Zygotic
FBgn0025681	0.328092	0.181185	0.186058	1	0.614319	Zygotic
FBgn0025682	0.201548	0.235565	0.281915	0.83446	1	Zygotic
FBgn0025683	1	0.540764	0.0290619	0.173008	0.118638	Maternal-early
FBgn0025684	1	0.531383	0.21033	0.935055	0.915544	Semi-stable
FBgn0025686	0	0.337701	1	0.608446	0.282588	Zygotic
FBgn0025687	0.00233313	0.013488	0.0697044	0.990826	1	Zygotic
FBgn0025692	0.0465999	0.0287973	0.0667469	1	0.684216	Zygotic
FBgn0025693	0.998619	1	0.630929	0.447227	0.575026	Maternal-late
FBgn0025700	0.551237	0.348813	0.162147	0.730837	1	Semi-stable
FBgn0025709	0.00947218	0	0.011528	0.546561	1	Zygotic
FBgn0025712	0.00685835	0.0254936	0.0888313	1	0.480627	Zygotic
FBgn0025716	0.612917	0.605669	0.722468	0.836997	1	Semi-stable
FBgn0025720	1	0.799765	0.555477	0.509977	0.509402	Maternal-late
FBgn0025724	0.178724	0.0963892	0.0661378	1	0.51854	Zygotic
FBgn0025725	0.311282	0.138545	0.0832946	1	0.638758	Zygotic
FBgn0025726	1	0.886853	0.607489	0.171966	0.200778	Maternal-early
FBgn0025739	0.0173748	0.0117331	0.0370375	1	0.617719	Zygotic
FBgn0025740	0.526984	0.691779	0.758746	0.719731	1	Semi-stable
FBgn0025741	0.838563	1	0.767558	0.29187	0.400793	Maternal-late
FBgn0025742	0.30036	0.107932	0.0561611	1	0.98385	Zygotic
FBgn0025743	1	0.870129	0.790757	0.59865	0.468298	Maternal-late
FBgn0025776	0.0167808	0.0487437	0.337361	0.820468	1	Zygotic
FBgn0025777	0.913005	0.780937	0.649844	1	0.997427	Semi-stable
FBgn0025781	0.730859	0.876696	1	0.466029	0.422982	Maternal-late
FBgn0025790	0.0556568	0.0531668	0.103559	1	0.520404	Zygotic
FBgn0025800	1	0.588578	0.136293	0.519251	0.320322	Maternal-early
FBgn0025802	0.741631	0.432688	0.476687	0.919606	1	Semi-stable
FBgn0025806	1	0.8282	0.794702	0.523168	0.703513	Maternal-late
FBgn0025807	1	0.65996	0.407707	0.720403	0.80775	Semi-stable
FBgn0025808	1	0.786626	0.392999	0.146898	0.137333	Maternal-early
FBgn0025809	0.656294	0.794211	1	0.51753	0.445482	Maternal-late
FBgn0025814	1	0.888446	0.640783	0.216509	0.1624	Maternal-early
FBgn0025815	0.379211	0.189836	0.181761	1	0.590316	Zygotic
FBgn0025820	1	0.933315	0.435766	0.136989	0.198648	Maternal-early
FBgn0025825	1	0.995512	0.989082	0.5169	0.407986	Maternal-late
FBgn0025830	0.236767	0.117047	0.154111	1	0.669227	Zygotic
FBgn0025832	0.221487	0.0965637	0.086477	0.645887	1	Zygotic
FBgn0025836	1	0.757886	0.337097	0.162687	0.18679	Maternal-early
FBgn0025839	1	0.825536	0.780033	0.967787	0.907029	Maternal-late
FBgn0025864	1	0.856488	0.955062	0.609403	0.125784	Maternal-late
FBgn0025865	0.42865	0.438369	0.396176	1	0.9354	Semi-stable
FBgn0025866	1	0.732335	0.501948	0.362914	0.268887	Maternal-early
FBgn0025874	1	0.779155	0.431114	0.235113	0.255532	Maternal-early
FBgn0025878	0	0.00835273	0	1	0.268373	Zygotic
FBgn0025881	0.235456	0	0.407009	0.392297	1	Zygotic
FBgn0025885	0.406539	0.166024	0.11642	1	0.729652	Zygotic
FBgn0025936	0.79978	1	0.611242	0.483798	0.719018	Maternal-late
FBgn0026015	0.306455	0.245173	0.217436	1	0.562562	Zygotic
FBgn0026056	0.753944	0.383409	0.128423	1	0.586927	Semi-stable
FBgn0026059	0.0405653	0.064679	0.273101	0.98747	1	Zygotic
FBgn0026060	1	0.649324	0.366717	0.42537	0.421181	Maternal-early
FBgn0026061	0.00643996	0.0376249	0.168884	0.790307	1	Zygotic
FBgn0026063	0.00758451	0.231317	0.699424	0.8653	1	Zygotic
FBgn0026064	0.00225048	0.0469044	0.132661	1	0.403657	Zygotic
FBgn0026076	1	0.692214	0.248999	0.305639	0.391407	Maternal-early
FBgn0026077	0.0061248	0.188715	0.739971	1	0.814847	Zygotic
FBgn0026079	0.20324	0.206768	0.187607	1	0.538293	Zygotic
FBgn0026080	1	0.911276	0.793933	0.717213	0.728411	Maternal-late
FBgn0026083	1	0.719875	0.607177	0.479342	0.601726	Maternal-late
FBgn0026084	1	0.536687	0.128588	0.0640933	0.0681401	Maternal-early
FBgn0026085	1	0.791802	0.624425	0.495906	0.584531	Maternal-late
FBgn0026086	1	0.742486	0.436999	0.384841	0.53646	Maternal-early
FBgn0026088	1	0.893319	0.54418	0.191822	0.159831	Maternal-early
FBgn0026089	1	0.774615	0.633192	0.647444	0.704613	Maternal-late
FBgn0026090	0.711697	0.877678	1	0.684071	0.713932	Maternal-late
FBgn0026143	0.414969	0.134577	0.0270336	1	0.681901	Zygotic
FBgn0026144	0.775168	0.570049	0.383074	0.674698	1	Semi-stable
FBgn0026147	1	0.587141	0.112957	0.379103	0.537405	Maternal-early
FBgn0026148	1	0.955455	0.703416	0.491695	0.6571	Maternal-late
FBgn0026149	1	0.780293	0.509006	0.637101	0.790201	Semi-stable
FBgn0026150	0.333728	0.301853	0.358018	1	0.654733	Zygotic
FBgn0026160	0.0119381	0.151048	0.755875	1	0.885911	Zygotic
FBgn0026169	1	0.629202	0.118374	0.120315	0.145544	Maternal-early
FBgn0026170	0.584985	0.694337	0.956231	0.806398	1	Maternal-late
FBgn0026175	0.582752	0.699803	0.526843	1	0.611816	Semi-stable
FBgn0026176	0.520019	0.910863	0.984828	0.747545	1	Maternal-late
FBgn0026179	0.26884	0.24148	0.260001	0.853546	1	Zygotic
FBgn0026181	0.478534	0.352773	0.410621	0.988941	1	Semi-stable
FBgn0026189	0.313754	0.37061	0.455658	1	0.794991	Zygotic
FBgn0026192	1	0.989538	0.755426	0.335252	0.37543	Maternal-late
FBgn0026196	0.538824	0.432007	0.372195	1	0.867705	Semi-stable
FBgn0026199	0.855839	1	0.873857	0.206502	0.194152	Maternal-late
FBgn0026206	1	0.646112	0.156406	0.0812313	0.109796	Maternal-early
FBgn0026207	0.567304	0.624049	0.853685	1	0.905995	Semi-stable
FBgn0026238	1	0.907835	0.559031	0.140697	0.181094	Maternal-early
FBgn0026239	0.398736	0.174795	0.162742	1	0.743795	Zygotic
FBgn0026250	1	0.842534	0.518349	0.552803	0.688292	Maternal-late
FBgn0026252	1	0.669874	0.149744	0.100728	0.12399	Maternal-early
FBgn0026257	1	0.972482	0.805362	0.403389	0.552278	Maternal-late
FBgn0026259	0.875137	0.435492	0.211123	1	0.773824	Semi-stable
FBgn0026261	0.874997	0.718708	0.617462	0.838451	1	Semi-stable
FBgn0026262	0.774306	0.842138	1	0.585588	0.730926	Maternal-late
FBgn0026263	1	0.422483	0.0318578	0.0185471	0.0225969	Maternal-early
FBgn0026309	1	0.413379	0.100823	0.140404	0.236303	Maternal-early
FBgn0026313	1	0.559281	0.180116	0.33764	0.285884	Maternal-early
FBgn0026315	1	0.691713	0.553457	0.165136	0.421741	Maternal-early
FBgn0026316	1	0.896022	0.646842	0.277914	0.305022	Maternal-early
FBgn0026317	0.991226	0.722101	0.445897	1	0.50082	Semi-stable
FBgn0026318	1	0.754401	0.534525	0.576107	0.383588	Maternal-late
FBgn0026319	0.00348752	0.0155081	0.0747449	1	0.562188	Zygotic
FBgn0026320	0.0168705	0.0894469	0.385143	0.801297	1	Zygotic
FBgn0026323	0.675026	0.554817	0.36716	1	0.845072	Semi-stable
FBgn0026324	0.64198	0.774719	1	0.816319	0.854363	Maternal-late
FBgn0026326	0.829133	0.983066	1	0.555038	0.504567	Maternal-late
FBgn0026361	0.0831322	0.391806	1	0.920137	0.717276	Zygotic
FBgn0026369	0.787336	0.361161	0.181702	1	0.796536	Semi-stable
FBgn0026370	0.24098	0.18319	0.154698	1	0.742962	Zygotic
FBgn0026371	0.805519	0.737766	0.849753	0.741688	1	Maternal-late
FBgn0026372	0.206742	0.219243	0.255927	1	0.397926	Zygotic
FBgn0026373	0.512019	0.522553	0.591137	1	0.885605	Semi-stable
FBgn0026374	0.0429342	0.105562	0.276031	0.851647	1	Zygotic
FBgn0026375	0.464286	0.405726	0.501231	1	0.807075	Semi-stable
FBgn0026376	0.893438	0.804185	0.96356	0.988096	1	Maternal-late
FBgn0026378	1	0.99876	0.91993	0.632191	0.696573	Maternal-late
FBgn0026379	1	0.833054	0.574386	0.34372	0.454144	Maternal-early
FBgn0026380	0.835384	0.980121	1	0.335481	0.221385	Maternal-late
FBgn0026388	0.00665146	0.150365	0.437342	0.724167	1	Zygotic
FBgn0026393	0.828496	0.748852	0.736529	0.900719	1	Semi-stable
FBgn0026398	0.0237075	0.442452	1	0.608519	0.816818	Zygotic
FBgn0026400	1	0.960902	0.798599	0.474112	0.353612	Maternal-late
FBgn0026401	0.909516	0.962376	1	0.274165	0.319965	Maternal-late
FBgn0026402	0.650869	0.370367	0.32664	0.765905	1	Semi-stable
FBgn0026403	0.0048306	0	0.0118952	1	0.506337	Zygotic
FBgn0026404	0.842558	1	0.903906	0.129502	0.0791642	Maternal-late
FBgn0026409	0.497055	0.390742	0.40752	1	0.604473	Semi-stable
FBgn0026415	0.557032	0.455054	0.444252	1	0.376023	Semi-stable
FBgn0026417	0.798463	0.894596	1	0.691458	0.789722	Maternal-late
FBgn0026418	0.689424	0.346553	0.151473	1	0.722518	Semi-stable
FBgn0026427	1	0.749105	0.543048	0.340832	0.434586	Maternal-early
FBgn0026428	0.715644	0.816341	0.521284	1	0.740482	Semi-stable
FBgn0026430	0.894054	0.315616	0.121451	0.775508	1	Semi-stable
FBgn0026431	0.641316	0.767834	1	0.468521	0.452192	Maternal-late
FBgn0026432	1	0.781639	0.460533	0.328365	0.395414	Maternal-early
FBgn0026433	1	0.407767	0.0314166	0.274802	0.2785	Maternal-early
FBgn0026441	0.475386	0.386364	0.222618	1	0.488102	Semi-stable
FBgn0026479	0.679581	0.257619	0.096619	1	0.990272	Semi-stable
FBgn0026533	0.805478	0.919619	1	0.412412	0.383306	Maternal-late
FBgn0026562	0.00553726	0.0306687	0.0504417	1	0.376011	Zygotic
FBgn0026563	0.00374967	0	0.0369352	0.401692	1	Zygotic
FBgn0026566	0.836878	0.993535	1	0.885259	0.630439	Maternal-late
FBgn0026570	1	0.942151	0.737866	0.0538494	0.0638396	Maternal-early
FBgn0026573	1	0.659073	0.431714	0.760205	0.752754	Semi-stable
FBgn0026575	1	0.92619	0.738295	0.491728	0.485675	Maternal-late
FBgn0026576	1	0.61139	0.320395	0.750393	0.616037	Semi-stable
FBgn0026577	0.322514	0.267488	0.196141	1	0.530992	Zygotic
FBgn0026582	0.769578	0.819494	0.44848	1	0.660467	Semi-stable
FBgn0026593	0.856274	1	0.239393	0.225707	0.0919741	Maternal-early
FBgn0026597	1	0.77208	0.884373	0.991951	0.881704	Maternal-late
FBgn0026598	1	0.817692	0.610442	0.61084	0.49572	Maternal-late
FBgn0026616	0.861934	1	0.568401	0.676819	0.697215	Maternal-late
FBgn0026619	1	0.614208	0.294867	0.672341	0.650931	Semi-stable
FBgn0026620	1	0.573991	0.121956	0.22415	0.404633	Maternal-early
FBgn0026630	1	0.893537	0.358137	0.284643	0.401253	Maternal-early
FBgn0026634	0.799732	0.439761	0.322113	0.837942	1	Semi-stable
FBgn0026666	0.363595	0.218168	0.349263	0.856553	1	Zygotic
FBgn0026679	0.425485	0.228736	0.117515	1	0.717174	Zygotic
FBgn0026702	0.720629	0.413193	0.170284	1	0.606644	Semi-stable
FBgn0026713	0.194333	0.170364	0.250222	1	0.536341	Zygotic
FBgn0026718	1	0.640207	0.0524297	0.0259522	0.0195428	Maternal-early
FBgn0026721	0.0367711	0.0359054	0.0521422	1	0.373469	Zygotic
FBgn0026722	0.905552	0.751179	0.613971	1	0.977554	Semi-stable
FBgn0026737	1	0.902074	0.645262	0.182839	0.213919	Maternal-early
FBgn0026738	1	0.560523	0.111788	0.204043	0.260587	Maternal-early
FBgn0026741	1	0.923366	0.907002	0.625082	0.730458	Maternal-late
FBgn0026749	0.815482	0.769275	0.692549	0.813247	1	Semi-stable
FBgn0026751	1	0.785051	0.523136	0.383551	0.41678	Maternal-early
FBgn0026753	1	0.687283	0.398864	0.223513	0.181882	Maternal-early
FBgn0026761	0.689328	0.338493	0.134955	0.90517	1	Semi-stable
FBgn0026777	1	0.883591	0.689353	0.298224	0.365268	Maternal-late
FBgn0026778	0.506134	0.225461	0.252936	0.926255	1	Semi-stable
FBgn0026787	1	0.655145	0.104634	0.260086	0.356955	Maternal-early
FBgn0026869	1	0.917976	0.541957	0.0895061	0.0824315	Maternal-early
FBgn0026873	0.960921	0.781011	0.537767	0.775058	1	Semi-stable
FBgn0026874	0.0306627	0.027742	0.281994	0.962592	1	Zygotic
FBgn0026876	0.450437	0.150543	0.0518123	1	0.6518	Zygotic
FBgn0026878	0.0186593	0.0782015	0.400986	0.554445	1	Zygotic
FBgn0026879	0.65693	0.817239	1	0.89232	0.856034	Maternal-late
FBgn0027052	0.98583	1	0.809321	0.0924541	0.0695619	Maternal-early
FBgn0027053	0.666942	0.815017	1	0.620509	0.547106	Maternal-late
FBgn0027054	0.613809	0.533477	0.5398	1	0.756683	Semi-stable
FBgn0027055	0.901643	1	0.969874	0.451011	0.448604	Maternal-late
FBgn0027057	0.73421	0.729066	1	0.983115	0.731185	Maternal-late
FBgn0027066	0.647779	0.791858	1	0.662491	0.754775	Maternal-late
FBgn0027070	1	0.836639	0.510325	0.0715174	0.0878185	Maternal-early
FBgn0027073	0.0202165	0.0155475	0.0707653	0.586986	1	Zygotic
FBgn0027079	0.829641	0.330026	0.10796	1	0.620286	Semi-stable
FBgn0027080	0.210124	0.170605	0.157745	1	0.595934	Zygotic
FBgn0027081	0.818091	0.608477	0.512798	1	0.472837	Semi-stable
FBgn0027082	1	0.851941	0.714899	0.802756	0.662472	Maternal-late
FBgn0027083	0.225776	0.27719	0.256597	1	0.38635	Zygotic
FBgn0027084	0.52301	0.395855	0.251715	1	0.358115	Semi-stable
FBgn0027085	1	0.441613	0.163715	0.861503	0.793347	Semi-stable
FBgn0027086	0.917275	1	0.835271	0.264563	0.279365	Maternal-late
FBgn0027087	1	0.820265	0.494217	0.938227	0.554146	Semi-stable
FBgn0027088	1	0.516964	0.266043	0.752814	0.688917	Semi-stable
FBgn0027090	0.79288	0.380487	0.174371	1	0.527993	Semi-stable
FBgn0027091	1	0.569228	0.278657	0.461276	0.415575	Maternal-early
FBgn0027093	1	0.643384	0.263303	0.526057	0.79789	Semi-stable
FBgn0027094	0.600786	0.229978	0.176468	1	0.563527	Semi-stable
FBgn0027095	1	0.971066	0.910563	0.668284	0.928444	Maternal-late
FBgn0027101	0.682039	0.696248	0.752392	0.7772	1	Semi-stable
FBgn0027103	1	0.818989	0.488732	0.515506	0.627308	Maternal-late
FBgn0027106	0.114553	0.302757	0.889407	1	0.922603	Zygotic
FBgn0027108	0.100568	0.158262	0.352469	0.88119	1	Zygotic
FBgn0027111	0.0105562	0.0171135	0.0749156	0.54888	1	Zygotic
FBgn0027259	0.940648	1	0.83196	0.687918	0.926456	Maternal-late
FBgn0027279	0.99977	1	0.796731	0.181172	0.126366	Maternal-early
FBgn0027280	0.720167	0.931533	1	0.572547	0.451977	Maternal-late
FBgn0027287	0.0842987	0.0461445	0.0240474	1	0.650768	Zygotic
FBgn0027291	0.46458	0.282199	0.183117	1	0.801338	Zygotic
FBgn0027296	1	0.691884	0.323152	0.398505	0.376433	Maternal-early
FBgn0027329	1	0.516564	0.0602144	0.796767	0.358845	Maternal-early
FBgn0027330	0.0525979	0.0274111	0.0417394	1	0.82953	Zygotic
FBgn0027334	0.29013	0.338238	0.172835	1	0.473241	Zygotic
FBgn0027335	1	0.424944	0.101607	0.484178	0.476816	Maternal-early
FBgn0027338	0.732708	0.850751	1	0.662482	0.5305	Maternal-late
FBgn0027342	1	0.318152	0.054359	0.334062	0.353788	Maternal-early
FBgn0027348	1	0.305617	0.060001	0.732461	0.771739	Semi-stable
FBgn0027356	1	0.610473	0.139845	0.249926	0.308349	Maternal-early
FBgn0027358	0.251968	0.225257	0.199058	0.134769	1	Zygotic
FBgn0027359	1	0.602482	0.100949	0.298894	0.439594	Maternal-early
FBgn0027360	0.199661	0.273295	0.6024	0.678485	1	Zygotic
FBgn0027363	1	0.948554	0.811158	0.977221	0.31408	Maternal-late
FBgn0027364	0.00295716	0.00160378	0.0237704	1	0.894675	Zygotic
FBgn0027375	1	0.729771	0.308267	0.446266	0.702593	Maternal-early
FBgn0027378	0.754259	0.853993	0.931148	1	0.874042	Maternal-late
FBgn0027453	0.905018	0.786855	0.811435	1	0.803124	Maternal-late
FBgn0027490	0.773308	0.382875	0.206962	1	0.961748	Semi-stable
FBgn0027491	0.0186304	0.248193	0.594742	1	0.728485	Zygotic
FBgn0027492	1	0.689061	0.23328	0.193151	0.260828	Maternal-early
FBgn0027493	0.303473	0.291474	0.326316	1	0.473116	Zygotic
FBgn0027494	0.0413321	0.0578285	0.124558	0.358621	1	Zygotic
FBgn0027495	0.869514	0.79697	0.662949	1	0.718982	Semi-stable
FBgn0027496	0.270487	0.232593	0.248373	1	0.573685	Zygotic
FBgn0027497	0.519057	0.326063	0.274798	1	0.577643	Semi-stable
FBgn0027498	1	0.53217	0.028392	0.505845	0.130715	Maternal-early
FBgn0027499	0.447535	0.303061	0.17755	1	0.908855	Zygotic
FBgn0027500	0.561593	0.231444	0.0754149	1	0.577183	Zygotic
FBgn0027503	1	0.791518	0.561147	0.827528	0.821325	Semi-stable
FBgn0027504	0.436335	0.27855	0.214064	1	0.66811	Zygotic
FBgn0027505	0.596318	0.585415	0.58856	1	0.77311	Semi-stable
FBgn0027506	1	0.816452	0.413107	0.11125	0.108833	Maternal-early
FBgn0027507	1	0.998387	0.760024	0.20631	0.245468	Maternal-late
FBgn0027508	0.607909	0.473281	0.369756	1	0.614023	Semi-stable
FBgn0027509	0.731891	0.392489	0.402431	1	0.958816	Semi-stable
FBgn0027512	1	0.390338	0.0284376	0.202551	0.258166	Maternal-early
FBgn0027513	1	0.661394	0.164108	0.206502	0.186039	Maternal-early
FBgn0027514	0.939172	1	0.755046	0.549218	0.558723	Maternal-late
FBgn0027515	1	0.638475	0.189228	0.163262	0.164242	Maternal-early
FBgn0027518	0.640442	0.263973	0.0805717	1	0.951753	Semi-stable
FBgn0027521	1	0.725508	0.28225	0.0699564	0.0752632	Maternal-early
FBgn0027524	0.782458	0.879286	1	0.675422	0.662112	Maternal-late
FBgn0027525	0.590168	0.711648	0.846336	1	0.825943	Semi-stable
FBgn0027526	0.843194	1	0.917003	0.382614	0.296571	Maternal-late
FBgn0027527	0	0	0.00108857	1	0.00125701	Zygotic
FBgn0027528	0.203728	0.209367	0.32393	0.934012	1	Zygotic
FBgn0027529	1	0.446405	0.0565238	0.0476081	0.0259255	Maternal-early
FBgn0027532	0.546439	0.490309	0.436071	1	0.766796	Semi-stable
[truncated: 6,574 more rows]

## Sheet: ExtFig10c
Gene	WT	NSUN2 KO	Group
FBgn0000008	-3.27318	-0.293595	Others
FBgn0000014	4.66103		Zygotic
FBgn0000017	-0.525487	0.837183	Others
FBgn0000018	-0.727611	-0.480427	Others
FBgn0000022	0.0963999		Zygotic
FBgn0000032	-1.06498	-0.212867	Others
FBgn0000042	0.271292	0.983896	Zygotic
FBgn0000043	0.992859	0.312053	Others
FBgn0000052	-2.91462	-0.0631344	Others
FBgn0000053		0.438634	Others
FBgn0000054	0.907794	-1.14704	Others
FBgn0000057	-1.72812	0.417409	Others
FBgn0000063	-2.77704	-1.82687	Others
FBgn0000064	-0.0680256	0.297902	Others
FBgn0000071	5.56549		Zygotic
FBgn0000077	-1.62247	-0.932606	Others
FBgn0000083	0.285632	1.13802	Zygotic
FBgn0000097	-0.0209737	0.026713	Zygotic
FBgn0000100	0.536892	0.793855	Zygotic
FBgn0000109	0.667334	0.0103741	Others
FBgn0000114	-5.34262	-1.20653	Others
FBgn0000115	0.208076	0.208489	Others
FBgn0000116	-1.77664	-1.12732	Others
FBgn0000117	1.42882	1.16751	Zygotic
FBgn0000119	-0.0130529	0.224604	Others
FBgn0000139	0.845351	0.469905	Others
FBgn0000140	-0.71856	-0.1368	Others
FBgn0000146	-0.13023	0.160585	Others
FBgn0000147	-2.36728	-0.237946	Others
FBgn0000150	-0.335422	-0.00749228	Others
FBgn0000152	-1.22476	-0.649591	Others
FBgn0000158	-1.20284	-0.616555	Others
FBgn0000163	0.418084	0.544952	Others
FBgn0000166	-1.169	0.711781	Others
FBgn0000173	0.854015	0.113063	Others
FBgn0000180	6.45178		Zygotic
FBgn0000181	0.0964134	0.136567	Others
FBgn0000182	-4.95777	-1.40989	Others
FBgn0000183	-1.45469	-0.231846	Others
FBgn0000212	0.539059	0.623786	Others
FBgn0000216	2.95152	0.868912	Zygotic
FBgn0000221	-0.721142	0.503032	Others
FBgn0000227	3.42225	2.34012	Others
FBgn0000228	1.8906	0.976494	Others
FBgn0000229	0.249689	-1.03925	Zygotic
FBgn0000239	-0.0517884	0.0530127	Others
FBgn0000242		-0.923476	Others
FBgn0000246	-0.0567486	0.0303272	Others
FBgn0000247		-0.692834	Others
FBgn0000250	0.374092	0.437457	Others
FBgn0000251	-1.97314	-0.102041	Others
FBgn0000253	1.07987	0.159583	Others
FBgn0000256		-0.658594	Others
FBgn0000257	-0.23712	0.323814	Others
FBgn0000259	-0.921289	-1.02677	Others
FBgn0000261	0.2454	1.25121	Zygotic
FBgn0000273	0.226024	0.819044	Others
FBgn0000274	-0.0778161		Others
FBgn0000283	0.585926	0.246434	Others
FBgn0000286	-1.10473	-1.47498	Others
FBgn0000289	0.659031	0.748821	Zygotic
FBgn0000307	0.113972	0.056732	Others
FBgn0000308	1.08773	0.187156	Others
FBgn0000317	0.0444143	0.136443	Others
FBgn0000318	0.825399	0.0631547	Others
FBgn0000319	0.399273	0.525517	Others
FBgn0000326	0.565781	0.380307	Others
FBgn0000330	-0.1076	0.466403	Others
FBgn0000339	0.892944	0.21494	Others
FBgn0000346	-0.393401	1.13091	Others
FBgn0000351	-3.69129	-1.56312	Others
FBgn0000352	0.245213	0.71811	Others
FBgn0000370	0.883283	0.38371	Others
FBgn0000376	-0.853796	0.536731	Others
FBgn0000377	0.360171	0.966904	Zygotic
FBgn0000382	-1.13933	0.145965	Others
FBgn0000384	-0.437037	0.155981	Others
FBgn0000394	0.98031	-0.888651	Zygotic
FBgn0000404	-0.860248	-0.30502	Others
FBgn0000405	-1.38416	0.516365	Others
FBgn0000409	0.816752	0.209241	Others
FBgn0000411	4.94473	4.01553	Zygotic
FBgn0000412	0.751224	0.777596	Zygotic
FBgn0000413	0.141914	-0.558256	Others
FBgn0000414	-0.235887	0.292247	Others
FBgn0000416	0.458024	0.298584	Others
FBgn0000426	0.939718	0.104083	Others
FBgn0000447	0.270403	0.306027	Others
FBgn0000449	7.41189		Zygotic
FBgn0000454	-2.89224	-0.963347	Others
FBgn0000455	-0.498121	1.09305	Zygotic
FBgn0000463	0.980653	0.316122	Zygotic
FBgn0000464	-0.13023	0.508539	Others
FBgn0000477	4.22139		Zygotic
FBgn0000479	-1.48507	0.149171	Others
FBgn0000482	-0.256127	0.680118	Others
FBgn0000489	9.34128	6.24544	Zygotic
FBgn0000499	-0.184359	0.883261	Others
FBgn0000520		0.18541	Others
FBgn0000524	-2.56231	-0.84578	Others
FBgn0000533	-0.208563	1.03728	Others
FBgn0000536	-0.612602	-0.0730152	Others
FBgn0000541	-0.318403	-0.402205	Others
FBgn0000542	6.13174		Zygotic
FBgn0000543	-0.646958	0.121083	Zygotic
FBgn0000546	-0.722407	0.665895	Others
FBgn0000547	0.532979	0.527874	Others
FBgn0000556	0.405382	0.889492	Zygotic
FBgn0000559	0.613488	0.567371	Others
FBgn0000562	-4.6404	-0.98489	Others
FBgn0000565	3.49826	-0.352468	Zygotic
FBgn0000566	0.365992	0.22506	Others
FBgn0000575	2.21446	0.19632	Zygotic
FBgn0000578	1.05808	0.534991	Others
FBgn0000579	-4.41868	-0.664141	Others
FBgn0000581	0.216843	0.292233	Others
FBgn0000588	-1.69538	-0.989388	Others
FBgn0000611	1.03804	0.433393	Others
FBgn0000615	-4.28772	-2.12449	Others
FBgn0000617	0.60918	1.30325	Zygotic
FBgn0000618	0.821658	0.122241	Others
FBgn0000629	1.065	-1.55484	Zygotic
FBgn0000659	7.05083		Zygotic
FBgn0000662	0.0189308	1.06126	Zygotic
FBgn0000667	-1.42418	0.633086	Others
FBgn0000709	-0.996145	0.550876	Zygotic
FBgn0000711	0.176419	0.503696	Others
FBgn0000719	-1.32263	-0.525711	Others
FBgn0000721	-0.462956	0.725914	Others
FBgn0000723	6.78054		Zygotic
FBgn0000808	-2.32945	-0.512036	Others
FBgn0000810	0.389154	0.816181	Others
FBgn0000826		-0.83962	Others
FBgn0000927		-1.22221	Others
FBgn0000996	-0.39805	0.783221	Others
FBgn0001077	4.93294	3.08374	Zygotic
FBgn0001078	-0.905838	0.398404	Others
FBgn0001079	0.191069	0.802708	Others
FBgn0001084	-0.438176	-0.226245	Others
FBgn0001085	-0.4097	0.587401	Others
FBgn0001086	0.825132	0.38335	Others
FBgn0001087	-1.12765	0.567795	Others
FBgn0001090	6.32709	4.90984	Zygotic
FBgn0001091	-3.94788	-0.840564	Others
FBgn0001092	-5.83932	-1.34416	Others
FBgn0001098	0.18567	0.689968	Others
FBgn0001104	0.942423	0.269319	Others
FBgn0001105	0.493639	0.246424	Others
FBgn0001108	-1.34558	-0.506128	Others
FBgn0001120	-3.98363	-1.28717	Others
FBgn0001122	0.375844	0.124713	Others
FBgn0001123	5.1505	1.2426	Zygotic
FBgn0001124	-0.150052	0.359113	Others
FBgn0001125	-4.21916	-0.73835	Others
FBgn0001128	-1.7141	0.10042	Others
FBgn0001133	-0.445728	0.464635	Others
FBgn0001137	-0.531192	0.0821629	Others
FBgn0001139	1.05049	1.0069	Others
FBgn0001142	-0.849623	0.571849	Others
FBgn0001149	-5.9736	-2.37926	Others
FBgn0001150	4.10434		Zygotic
FBgn0001168	4.31339		Zygotic
FBgn0001169	-0.639315	0.33104	Others
FBgn0001174	5.23141	3.19725	Others
FBgn0001179	0.557759	-0.083779	Others
FBgn0001180	-0.564585	0.177369	Others
FBgn0001185	0.580438	0.0454667	Others
FBgn0001186	-2.30507	0.0837222	Others
FBgn0001189	-0.461278	0.143288	Others
FBgn0001197	1.07477	0.24692	Others
FBgn0001202	0.466874	0.134476	Others
FBgn0001206	0.0803586	0.598177	Others
FBgn0001215	0.999057	0.472251	Others
FBgn0001218	-1.65808	-0.508338	Others
FBgn0001219	0.17665	0.91766	Zygotic
FBgn0001220	-2.94303	-1.07406	Zygotic
FBgn0001222	-0.424926	-0.900843	Others
FBgn0001224	1.37555	-0.247552	Others
FBgn0001225	-4.49558	-1.62521	Others
FBgn0001226	-4.59287	-1.39369	Others
FBgn0001233	-3.26828	-1.61807	Others
FBgn0001234	6.12597	2.96894	Zygotic
FBgn0001235	6.11875	3.47273	Zygotic
FBgn0001247	-0.285355	-1.6949	Others
FBgn0001248	-4.41974	-0.967315	Others
FBgn0001254	4.69129		Zygotic
FBgn0001255	0.816245	0.31958	Others
FBgn0001257	2.9782		Zygotic
FBgn0001276	0.604981	0.216456	Others
FBgn0001280	1.11844	0.239837	Others
FBgn0001291	0.822089	-1.77973	Others
FBgn0001301	0.977412	0.344063	Others
FBgn0001308	-1.83786	0.666855	Others
FBgn0001316	-0.562364	0.475055	Zygotic
FBgn0001320	4.43783		Zygotic
FBgn0001323	7.75128		Zygotic
FBgn0001325	4.90473	2.77588	Zygotic
FBgn0001330	-1.2326	0.443657	Zygotic
FBgn0001332	-0.000174467	-0.480352	Zygotic
FBgn0001337	-0.0770536	0.998783	Others
FBgn0001341	0.569437	0.523221	Others
FBgn0001404	-0.910582	-0.144864	Others
FBgn0001491	1.13382	0.123652	Others
FBgn0001565	0.105746	0.913382	Others
FBgn0001612	-2.10445	-0.699572	Others
FBgn0001624	0.951974	0.433733	Others
FBgn0001941	-0.419346	0.163512	Others
FBgn0001942	0.563103	0.901991	Zygotic
FBgn0001961	-0.527966	0.417091	Zygotic
FBgn0001970	-0.879629	-0.0556902	Others
FBgn0001974	0.831635	0.574452	Others
FBgn0001977	0.548844	-0.0892095	Others
FBgn0001978	-0.709915	0.879552	Others
FBgn0001981	0.833941	-0.25628	Zygotic
FBgn0001986	0.13477	0.807375	Zygotic
FBgn0001989	0.0965119	0.627347	Zygotic
FBgn0001990	0.411968	0.232753	Others
FBgn0001994	0.499053	0.993765	Zygotic
FBgn0001995	0.789266	0.45853	Others
FBgn0002021	-1.61214	-0.441921	Others
FBgn0002022	0.790486	0.378882	Others
FBgn0002031	-2.13572	0.389811	Others
FBgn0002044	-1.22462	0.618275	Others
FBgn0002069	-2.36471	-1.78972	Others
FBgn0002121	0.795392	0.0978224	Others
FBgn0002183	-2.71878	-1.42999	Zygotic
FBgn0002283	-0.845233	-1.96245	Others
FBgn0002284	0.81734	0.121885	Others
FBgn0002354	-0.136465	-1.74844	Others
FBgn0002413	-1.04543	0.715514	Others
FBgn0002431	0.371566	0.0276743	Others
FBgn0002441	-0.77214	0.525911	Zygotic
FBgn0002466	0.949239	0.303187	Others
FBgn0002521	0.606336	0.142083	Others
FBgn0002524	-1.95022	-0.27099	Others
FBgn0002525	1.12998	0.916275	Zygotic
FBgn0002526	4.94673	5.29432	Zygotic
FBgn0002528	5.17929		Zygotic
FBgn0002542	-1.64177	-1.91655	Others
FBgn0002543	5.16728		Zygotic
FBgn0002552	-1.69476	-0.40442	Zygotic
FBgn0002561	0.71283	-0.274568	Zygotic
FBgn0002566	0.822954	0.232043	Others
FBgn0002567	-1.07705	0.813377	Others
FBgn0002579	1.18188	0.27178	Others
FBgn0002590	1.18214	0.450079	Others
FBgn0002593	0.991512	0.281872	Others
FBgn0002607	0.94731	0.13587	Others
FBgn0002622	0.650411	0.505939	Zygotic
FBgn0002626	1.18094	0.286524	Others
FBgn0002629	2.03002	0.530065	Zygotic
FBgn0002631	3.5226		Zygotic
FBgn0002633	4.06176		Zygotic
FBgn0002638	0.556817	0.832995	Zygotic
FBgn0002641	-1.67664	-0.0511201	Others
FBgn0002643	-0.0885126	-0.397949	Zygotic
FBgn0002645	-0.15855	-0.088921	Others
FBgn0002652	-0.326778	0.176473	Others
FBgn0002673	-0.341881	0.0970807	Others
FBgn0002707	-1.33036	0.13216	Zygotic
FBgn0002715	-0.136447	0.144293	Others
FBgn0002719	-2.61647	-0.202453	Others
FBgn0002723	-2.22854		Others
FBgn0002732	3.16842		Zygotic
FBgn0002736	1.31496	0.254645	Others
FBgn0002774	0.840649	0.644637	Zygotic
FBgn0002775	-0.486883	-0.0614224	Others
FBgn0002778	-0.704882	-0.189486	Others
FBgn0002780	0.625907	0.190978	Others
FBgn0002781	0.488368	0.823294	Zygotic
FBgn0002783	0.406283	1.36721	Zygotic
FBgn0002787	-2.5002	-1.55497	Others
FBgn0002791	0.00463705	0.00321254	Others
FBgn0002872	-0.412001	-0.0789548	Others
FBgn0002873	3.69875	0.949741	Zygotic
FBgn0002878		-0.76404	Zygotic
FBgn0002891		-0.419177	Zygotic
FBgn0002899	-4.73497	-2.15732	Others
FBgn0002901	-1.44209	-0.300057	Others
FBgn0002905	1.78307	-1.77562	Zygotic
FBgn0002906	-2.13242	-1.21194	Others
FBgn0002914	-0.0480748	-0.0739329	Others
FBgn0002921	-2.55536	-0.370936	Others
FBgn0002924	-0.663706	0.658757	Others
FBgn0002931	7.5387		Zygotic
FBgn0002932	2.47248	0.969476	Zygotic
FBgn0002945	5.90069		Zygotic
FBgn0002948	-3.20444	-2.01282	Others
FBgn0002962	-1.57045	-0.211733	Others
FBgn0002968	0.302633	0.730235	Zygotic
FBgn0002973	-0.0215756	-0.19665	Others
FBgn0002985	4.85388	4.22926	Zygotic
FBgn0002989	-0.341507	-0.00602732	Others
FBgn0003002	9.06256		Zygotic
FBgn0003008	0.802587	0.227115	Others
FBgn0003015	-6.24442	-2.42028	Others
FBgn0003016	-1.50564	0.107189	Others
FBgn0003022	-0.855613	0.627998	Others
FBgn0003023	-4.8967	-1.4511	Others
FBgn0003028	-3.67051	-1.18731	Others
FBgn0003041	2.23215	-1.09967	Others
FBgn0003042	0.234096	-2.25768	Others
FBgn0003044	-0.570143	-0.732493	Others
FBgn0003048	-0.586701	-0.783137	Others
FBgn0003062	0.761391	0.839134	Zygotic
FBgn0003067	6.75277		Zygotic
FBgn0003071	-2.61985	0.168534	Others
FBgn0003074	-0.91164	-0.408716	Zygotic
FBgn0003076	-2.12962	-0.456807	Others
FBgn0003079	-0.718665	0.223835	Others
FBgn0003082		-1.50428	Zygotic
FBgn0003087	-0.235167	0.0215445	Others
FBgn0003093	-2.86124	-0.676616	Others
FBgn0003114	-0.147743	-0.00404504	Others
FBgn0003116	-0.109083	0.591154	Others
FBgn0003118		-0.313209	Zygotic
FBgn0003124	0.487288	-0.0600023	Others
FBgn0003134	-0.094261	0.270406	Others
FBgn0003138	-0.463741	0.720685	Others
FBgn0003139	-0.697177	-0.131467	Others
FBgn0003141	1.02989	0.269179	Others
FBgn0003159	-4.73699	-1.73969	Others
FBgn0003162		0.230789	Others
FBgn0003165	-0.878636	0.380451	Others
FBgn0003169	0.291501	0.210471	Others
FBgn0003178	-4.50928	-1.04903	Others
FBgn0003187	-3.45114	-1.24368	Others
FBgn0003204	-0.400512	-0.386178	Others
FBgn0003205	1.06625	0.250438	Others
FBgn0003206	-0.633469	-0.209221	Others
FBgn0003209		-0.688852	Zygotic
FBgn0003210	-0.0678954	0.765058	Others
FBgn0003218	-0.987902	-0.211835	Others
FBgn0003231	0.0169901	0.479988	Others
FBgn0003254	6.54801		Zygotic
FBgn0003256	-0.0607976	0.285898	Others
FBgn0003257	0.629077	1.14177	Others
FBgn0003261	0.754113	0.670215	Others
FBgn0003268	-1.99272	-1.15551	Others
FBgn0003270	-2.46608	-0.838095	Others
FBgn0003274	1.00729	0.344165	Others
FBgn0003275	1.15851	0.127865	Others
FBgn0003277	-0.290581	0.919056	Zygotic
FBgn0003278	-0.34698	-0.534141	Others
FBgn0003279	0.624016	0.831332	Zygotic
FBgn0003285	-0.639616	-0.837694	Zygotic
FBgn0003292	-1.59338	-0.676285	Others
FBgn0003300	3.25979		Zygotic
FBgn0003302	-1.26594	-1.80443	Zygotic
FBgn0003310	1.00778	0.287163	Zygotic
FBgn0003317	-1.20142	0.418915	Others
FBgn0003321	-0.160093	-0.127817	Others
FBgn0003326	5.15521		Zygotic
FBgn0003328	7.85293		Zygotic
FBgn0003330	0.486493	1.00552	Zygotic
FBgn0003334	-2.25793	-0.777472	Others
FBgn0003345	-0.573272	-0.139936	Zygotic
FBgn0003346	1.03952	0.32989	Others
FBgn0003353	0.353692	-1.9279	Zygotic
FBgn0003360	0.82231	0.312188	Others
FBgn0003371	0.672459	1.4264	Zygotic
FBgn0003391	1.18802	0.864255	Zygotic
FBgn0003392	0.148533	0.302013	Others
FBgn0003396	0.153817	-1.10701	Others
FBgn0003401	-2.94642	-1.8326	Others
FBgn0003410	-0.572708	0.940855	Others
FBgn0003411	1.95214	0.942765	Others
FBgn0003415	-1.13703	-0.600066	Others
FBgn0003416	0.315967	0.0450023	Others
FBgn0003423	-2.90747	-0.663641	Others
FBgn0003430	3.37431	1.61277	Zygotic
FBgn0003435	0.565507	0.155427	Zygotic
FBgn0003444	1.74655	0.0958055	Others
FBgn0003447	0.41857	1.01539	Zygotic
FBgn0003448	3.74285	3.06449	Zygotic
FBgn0003449	0.773706	0.135742	Others
FBgn0003459	-0.130695	0.129601	Others
FBgn0003462	0.408467	0.370649	Others
FBgn0003463	7.16031		Zygotic
FBgn0003464		-0.535626	Others
FBgn0003475	-2.96683	-0.557087	Others
FBgn0003479	-1.06167	-0.183563	Zygotic
FBgn0003480	-1.22683	-1.29381	Others
FBgn0003482	-0.32895	0.122333	Others
FBgn0003483	-0.843306	-0.689791	Others
FBgn0003486	5.0628	2.84862	Zygotic
FBgn0003495	-3.32504	-1.73576	Others
FBgn0003502	0.357215	0.466836	Others
FBgn0003507	5.47225		Zygotic
FBgn0003510	4.88882	3.55133	Others
FBgn0003511	-0.145121	1.18563	Zygotic
FBgn0003512	0.835598	0.878221	Zygotic
FBgn0003514	1.11567	0.297936	Others
FBgn0003517	0.646997	0.60014	Zygotic
FBgn0003520	-0.0768604	0.418029	Others
FBgn0003525	-3.29661	-0.774981	Others
FBgn0003527	-2.46431	-1.95841	Others
FBgn0003545	0.0998157	0.0599428	Others
FBgn0003557	-0.680182	-0.225118	Others
FBgn0003559	1.10168	0.327976	Others
FBgn0003567	0.781278	0.207737	Others
FBgn0003575	-0.121802	1.19994	Others
FBgn0003598	-0.919469	0.528735	Others
FBgn0003607	1.26344	0.230222	Others
FBgn0003612	-0.19445	0.332975	Others
FBgn0003638	-0.986259	0.440052	Zygotic
FBgn0003654	-0.243503	0.792924	Others
FBgn0003655	-3.55008	-0.914313	Others
FBgn0003656	-1.10891	0.262199	Others
FBgn0003660	0.890792	0.189358	Others
FBgn0003676	-1.58812	0.166724	Others
FBgn0003683	4.28208	3.40147	Zygotic
FBgn0003687	-0.887753	-0.786281	Others
FBgn0003701	-0.170878	-0.00617859	Others
FBgn0003714	0.436089	0.0228628	Others
FBgn0003715	4.25412		Others
FBgn0003716	-0.0168906	0.235382	Others
FBgn0003719	4.17058	2.32675	Others
FBgn0003721	0.706944	0.230415	Others
FBgn0003731	4.31757		Zygotic
FBgn0003732	1.02222	0.252114	Others
FBgn0003733	-0.926932	-0.0685775	Others
FBgn0003741	0.887757	0.109336	Others
FBgn0003742	-0.687205	-0.509862	Others
FBgn0003744	-3.03847	-1.17752	Zygotic
FBgn0003748	-0.947466	-1.04317	Others
FBgn0003751		-1.77887	Others
FBgn0003862	0.69805	-1.38646	Others
FBgn0003865	0.486047	0.743196	Others
FBgn0003866	3.75601		Zygotic
FBgn0003870	-2.60893	-0.340828	Zygotic
FBgn0003882	-1.50252	-0.271902	Others
FBgn0003884	0.773457	1.05436	Zygotic
FBgn0003885	0.952339	1.25512	Zygotic
FBgn0003887	0.708968	0.941108	Zygotic
FBgn0003891	-1.16796	-1.58999	Others
FBgn0003892	7.92813		Zygotic
FBgn0003896	5.68084		Zygotic
FBgn0003900	4.71102		Zygotic
FBgn0003941	0.993728	0.134105	Others
FBgn0003942	1.12271	0.21381	Others
FBgn0003943	-4.32822	-0.831818	Others
FBgn0003944	6.58981		Zygotic
FBgn0003964	-2.66025	-0.724006	Others
FBgn0003969	-0.0155983	0.125038	Others
FBgn0003978	0.964833	0.642291	Zygotic
FBgn0003984	2.32735		Zygotic
FBgn0003997	1.10155	0.668191	Zygotic
FBgn0004049	-0.0338517	0.611219	Others
FBgn0004050	0.0189388	0.530334	Others
FBgn0004052	6.94675	4.03184	Others
FBgn0004053	2.46309	1.64263	Others
FBgn0004054	-0.44586	-0.0175241	Others
FBgn0004055	0.676104	-0.0258598	Others
FBgn0004066	0.564082	0.569904	Others
FBgn0004087	-3.77419	-2.35088	Others
FBgn0004101		-0.292991	Others
FBgn0004102	6.83259		Zygotic
FBgn0004103	0.782765	0.258684	Others
FBgn0004106	0.684727	0.187369	Others
FBgn0004107	-1.39422	-1.27009	Others
FBgn0004108	4.44894	2.26955	Zygotic
FBgn0004118	5.01792		Zygotic
FBgn0004132	0.807805	0.114557	Others
FBgn0004143	-1.94236	0.59174	Others
FBgn0004167	-1.84488	-0.179699	Others
FBgn0004170	-2.09723	-0.413821	Others
FBgn0004177	0.262429	0.428446	Others
FBgn0004179	0.767696	0.329881	Others
FBgn0004227	1.3933	0.344213	Others
FBgn0004237	0.432983	0.37631	Others
FBgn0004362	0.739167	0.036284	Others
FBgn0004363	-0.653488	-0.0560978	Others
FBgn0004364	5.66314		Zygotic
FBgn0004367		-1.33147	Zygotic
FBgn0004368	0.566521	0.27464	Zygotic
FBgn0004369	-2.48213	-0.293702	Others
FBgn0004370	-0.925046	0.464457	Others
FBgn0004373	0.00157574	-0.0670329	Others
FBgn0004374	0.5906	-0.0171458	Zygotic
FBgn0004378	0.209175	0.0803747	Others
FBgn0004379	-0.189587	-0.317626	Others
FBgn0004380	-1.27817	-2.28452	Others
FBgn0004381	-3.29951	-2.29698	Others
FBgn0004387	-1.22889	-0.272709	Others
FBgn0004389	2.67904	2.46304	Others
FBgn0004390	-0.432522	0.3219	Others
FBgn0004391	-0.735758	0.335997	Others
FBgn0004394	5.00977		Zygotic
FBgn0004395	0.730585	0.339628	Others
FBgn0004397		0.0569631	Others
FBgn0004400	0.602515	-0.119237	Others
FBgn0004401	0.611655	1.12731	Zygotic
FBgn0004403	0.643771	0.0787978	Others
FBgn0004404	0.694855	0.62566	Others
FBgn0004406	-1.63148	0.548945	Others
FBgn0004419	-0.377177	-0.181451	Others
FBgn0004432	-0.606944	-0.838253	Others
FBgn0004435	-1.30735	-0.866639	Others
FBgn0004436	0.294997	0.15028	Others
FBgn0004449	0.910081	0.535588	Zygotic
FBgn0004456	4.92949		Zygotic
FBgn0004462	-0.0708261	-0.0312474	Others
FBgn0004463	-0.38776	-0.562523	Zygotic
FBgn0004465	-1.0227	0.443736	Zygotic
FBgn0004507	-1.96867	0.0225637	Others
FBgn0004509	0.366874	0.694578	Others
FBgn0004510	-3.57207	-2.18859	Others
FBgn0004512	7.48129		Zygotic
FBgn0004556	0.137176	0.120074	Others
FBgn0004569	2.44324	0.233437	Zygotic
FBgn0004574	-0.875503	0.0889735	Zygotic
FBgn0004583	2.04378	0.83995	Zygotic
FBgn0004584	-1.3044	-1.37912	Zygotic
FBgn0004587	1.07059	1.21348	Zygotic
FBgn0004595	6.41844		Zygotic
FBgn0004597	0.728244	0.162917	Others
FBgn0004598	-1.39125	0.250445	Others
FBgn0004603	0.630591	0.10958	Others
FBgn0004606	-1.71625	-0.285525	Zygotic
FBgn0004607	2.32312		Zygotic
FBgn0004611	-1.62791	-0.137724	Others
FBgn0004629	5.38854	2.73703	Zygotic
FBgn0004635	5.48846		Zygotic
FBgn0004636	1.21525	0.248603	Others
FBgn0004638	0.86064	0.201106	Others
FBgn0004643	-1.66997	-0.827991	Zygotic
FBgn0004646	4.29424	1.74694	Zygotic
FBgn0004647	-0.0904435	-0.0839441	Others
FBgn0004648	-0.222727	0.106093	Others
FBgn0004649	-5.36387	-1.30248	Others
FBgn0004650	-6.01451	-2.12134	Others
FBgn0004654		-1.37695	Others
FBgn0004655	-1.09851	0.290327	Others
FBgn0004656	0.333887	0.00564875	Others
FBgn0004657	0.367864	0.564935	Others
FBgn0004687	1.07474	0.297065	Others
FBgn0004698	0.382369	0.368229	Others
FBgn0004795	0.947532	0.904754	Others
FBgn0004797	-1.49542	-0.389255	Others
FBgn0004811	0.557158	0.319133	Others
FBgn0004828	1.02924	0.253692	Others
FBgn0004837	0.811571	0.42937	Others
FBgn0004838	0.795735	0.532913	Others
FBgn0004855	0.896148	0.202102	Others
FBgn0004856	0.828395	1.00185	Zygotic
FBgn0004859	6.43426	3.15963	Zygotic
FBgn0004860	-0.418467	-0.354934	Zygotic
FBgn0004861	4.45327	1.85871	Zygotic
FBgn0004864	-0.855105	0.601144	Others
FBgn0004867	0.406539	0.763247	Zygotic
FBgn0004868	-2.37281	-0.406818	Zygotic
FBgn0004872	-1.80646	-1.23489	Others
FBgn0004875	-0.930279	-0.0724967	Others
FBgn0004876	-2.23931	-0.130011	Others
FBgn0004882	-5.7419	-1.80112	Others
FBgn0004885	7.63401		Zygotic
FBgn0004888	-0.0893081	0.925736	Others
FBgn0004889	-3.25475	-1.15851	Others
FBgn0004901		-0.677798	Zygotic
FBgn0004903	0.309647	0.496803	Others
FBgn0004907	0.125918	-0.0614177	Others
FBgn0004908	-0.352809	-0.914335	Others
FBgn0004913	-2.94441	-1.38935	Zygotic
FBgn0004914	-4.4069	-1.26289	Others
FBgn0004915	0.971129	0.257437	Others
FBgn0004921	1.15459	0.301951	Others
FBgn0004924	0.0983189	0.7581	Others
FBgn0004926	0.0662409	-1.14808	Others
FBgn0005198	0.149106	0.80224	Others
FBgn0005278	0.753476	0.293101	Others
FBgn0005322	-0.446048	0.120536	Others
FBgn0005355	0.244714	1.03446	Zygotic
FBgn0005386	-0.857157	-0.95384	Others
FBgn0005390	-4.01411	-2.69037	Others
FBgn0005410	0.00977165	-0.875481	Others
FBgn0005411	1.08737	0.440398	Others
FBgn0005427	-1.37105	-0.713366	Others
FBgn0005533	1.13742	0.232307	Others
FBgn0005536	-0.823534	-0.151702	Others
FBgn0005585	-1.13413	-0.650657	Zygotic
FBgn0005590	-0.579967	0.545766	Others
FBgn0005593	0.967452	0.252551	Others
FBgn0005596	-2.31176	0.0594824	Others
FBgn0005616	6.02394		Zygotic
FBgn0005617	-1.01262	-0.194044	Others
FBgn0005624		0.528791	Zygotic
FBgn0005630	0.572086	0.890373	Others
FBgn0005631	5.76257		Zygotic
FBgn0005632	-0.741332	0.38147	Others
FBgn0005634	0.952303	0.0582335	Zygotic
FBgn0005640	-0.210433	0.649799	Others
FBgn0005642	-0.870657	0.453809	Others
FBgn0005648	0.994467	0.294197	Others
FBgn0005649	0.0499419	0.958203	Others
FBgn0005655	0.712422	-0.417253	Others
FBgn0005671	-2.96148	-0.18271	Others
FBgn0005672	2.57526	-0.500935	Zygotic
FBgn0005674	-1.29483	-0.902033	Zygotic
FBgn0005683	-2.17248	-1.29822	Others
FBgn0005694	-1.8936	0.200322	Others
FBgn0005695	-3.44674	-0.840924	Others
FBgn0005696	-0.921302	-0.909139	Zygotic
FBgn0005777	-1.15303	-0.289847	Others
FBgn0008635	-2.27541	-0.643447	Zygotic
FBgn0008654	-1.56848	-2.33005	Others
FBgn0010039	-6.24726	-2.7077	Others
FBgn0010051	-2.76897	-1.24638	Others
FBgn0010053	0.321148	-0.24725	Others
FBgn0010078	1.07793	0.170686	Others
FBgn0010097	-4.73447	-1.82011	Others
FBgn0010100	-0.211841	0.787487	Others
FBgn0010105	4.4886		Zygotic
FBgn0010113	-0.181464	0.403338	Others
FBgn0010173	-2.20746	-2.03152	Others
FBgn0010194	-0.0607667	0.866737	Zygotic
FBgn0010198	1.13154	0.284694	Others
FBgn0010213	-0.33699	-0.0459327	Others
FBgn0010215	1.0354	0.195932	Others
FBgn0010217	-0.80669	-0.604755	Others
FBgn0010220	0.705828	0.417366	Others
FBgn0010225	1.24293	0.436244	Zygotic
FBgn0010226	0.588468	1.07539	Zygotic
FBgn0010228	6.11101	4.16112	Zygotic
FBgn0010235	-2.80981	-0.986468	Others
FBgn0010238	2.83494	1.51064	Zygotic
FBgn0010247	1.077	0.138173	Others
FBgn0010265	1.03515	0.23154	Others
FBgn0010269	-1.67773	-0.714341	Zygotic
FBgn0010278	-1.93249	-1.15683	Zygotic
FBgn0010280	0.882754	0.368562	Others
FBgn0010282	0.79309	0.406967	Others
FBgn0010287	0.203706	0.00190433	Others
FBgn0010288	-2.26797	-2.3773	Others
FBgn0010292	-0.281913	0.0970804	Others
FBgn0010300	-0.190271	-0.671921	Others
FBgn0010303	-1.15526	0.355471	Others
FBgn0010309	-2.94097	-1.2643	Others
FBgn0010313	0.317076	0.295856	Others
FBgn0010314	-0.241226	-1.42434	Others
FBgn0010315	-0.699761	-0.103896	Others
FBgn0010316	-3.20194	-2.21024	Others
FBgn0010317	-3.72494	-2.14013	Others
FBgn0010328	-1.3738	-0.0536275	Others
FBgn0010333	0.487208	0.609616	Others
FBgn0010339	-1.60774	-0.197711	Others
FBgn0010340	-0.64907	-1.67394	Others
FBgn0010341	1.03158	0.267676	Others
FBgn0010342	0.929891	0.481279	Others
FBgn0010348	0.928145	0.163007	Others
FBgn0010350	-1.15899	-0.383501	Others
FBgn0010352	0.444161	0.977361	Others
FBgn0010355	0.386352	0.637905	Others
FBgn0010356	-0.582243	0.245178	Others
FBgn0010379	-0.135469	-0.874002	Others
FBgn0010380	-0.615129	0.525428	Others
FBgn0010382	-0.167279	-0.227453	Others
FBgn0010389	7.2506		Zygotic
FBgn0010391		-0.693778	Zygotic
FBgn0010398	-0.967151	-1.58565	Others
FBgn0010406	0.71722	0.189209	Others
FBgn0010408	1.03352	0.353747	Others
FBgn0010409	1.02121	0.175251	Others
FBgn0010411	1.04525	0.189567	Others
FBgn0010412	0.947396	0.440268	Others
FBgn0010415	1.15647	0.275198	Others
FBgn0010416	1.01073	0.351129	Others
FBgn0010417	0.46896	0.85838	Zygotic
FBgn0010421	0.769324	0.209313	Others
FBgn0010422	0.547617	0.10254	Others
FBgn0010431	-3.85426	-1.5055	Others
FBgn0010438	-2.37098	-1.88279	Others
FBgn0010441	-1.33047	0.455104	Others
FBgn0010452	4.68729	4.43499	Zygotic
FBgn0010470	0.670401	0.315528	Others
FBgn0010473	8.15498		Zygotic
FBgn0010488	-0.786241	-0.970306	Others
FBgn0010497		-1.04297	Others
FBgn0010501	1.57632	0.457344	Others
FBgn0010504	-0.698214	0.624983	Zygotic
FBgn0010516	0.537084	0.614551	Others
FBgn0010520	0.426128	0.0912431	Others
FBgn0010531	-1.66154	-2.0145	Others
FBgn0010548	-0.296091	0.731687	Others
FBgn0010549	-0.00755523	0.607501	Others
FBgn0010551	-3.04146	-0.555932	Others
FBgn0010575	0.497954	0.633519	Others
FBgn0010583	0.386381	0.969109	Zygotic
FBgn0010590	0.789342	0.381755	Others
FBgn0010591	-3.87187	-0.759792	Others
FBgn0010602	1.02377	0.695614	Others
FBgn0010607	0.245094	0.0982404	Others
FBgn0010611	-3.29458	-0.550783	Others
FBgn0010612	1.02616	0.15589	Others
FBgn0010620	0.403063	0.294654	Others
FBgn0010621	-2.42722	-0.128192	Others
FBgn0010622	0.880592	0.364542	Zygotic
FBgn0010638	0.709295	-1.51456	Zygotic
FBgn0010660	-0.669604	1.17007	Zygotic
FBgn0010704	0.454627	0.141887	Others
FBgn0010741	0.755584	0.223022	Others
FBgn0010747	0.478872	0.424964	Others
FBgn0010750	0.19121	0.952039	Zygotic
FBgn0010762	0.34784	0.489537	Others
FBgn0010770	0.537447	0.310415	Others
FBgn0010772	0.359964	0.297776	Others
FBgn0010774	0.930948	1.09066	Zygotic
FBgn0010786	-4.11998	-0.75221	Others
FBgn0010803	-1.99748	-1.33353	Others
FBgn0010808	0.774704	0.369661	Others
FBgn0010812	-1.07484	-2.2824	Zygotic
FBgn0010825	0.542408	0.53999	Others
FBgn0010830		-0.576044	Zygotic
FBgn0010877	-0.405553	0.849513	Others
FBgn0010894	1.28732	0.481243	Others
FBgn0010905	-0.904565	0.670431	Others
FBgn0010909	0.637618	0.461938	Others
FBgn0010926	0.696115	0.272305	Others
FBgn0011016	-1.48511	-1.11413	Others
FBgn0011020	-1.37093	-1.60317	Zygotic
FBgn0011202	-0.0463952	-0.273261	Others
FBgn0011204	-1.05055	0.464038	Others
FBgn0011205	-0.166018	0.279424	Others
FBgn0011206	0.245287	0.237136	Others
FBgn0011207	-2.3243	-1.62434	Others
FBgn0011211	-1.51129	0.00378652	Others
FBgn0011217	0.632397	0.066953	Others
FBgn0011224	0.531381	0.596653	Others
FBgn0011225	1.34658	-0.578409	Zygotic
FBgn0011227	0.937113	0.089541	Others
FBgn0011230	-0.73675	-0.0558355	Others
FBgn0011232	-0.730502	-1.04227	Others
FBgn0011236	-1.94473	-1.12837	Zygotic
FBgn0011241	0.366187	0.13181	Others
FBgn0011259	-0.423218	0.0854936	Others
FBgn0011260	1.23379	0.359222	Others
FBgn0011272	0.702777	1.03778	Zygotic
FBgn0011284	1.02617	0.406407	Others
FBgn0011289	0.225393	0.647301	Zygotic
FBgn0011290	0.583813	0.217181	Others
FBgn0011291	0.192657	0.129214	Others
FBgn0011300	-0.427079	-0.883537	Others
FBgn0011305	1.18169	1.13627	Zygotic
FBgn0011327	0.766156	0.106674	Others
FBgn0011335	0.0372727	0.0142408	Others
FBgn0011336	0.607254	-0.0385295	Zygotic
FBgn0011361	-0.926787	-0.71403	Others
FBgn0011455	0.7034	0.0713379	Others
FBgn0011474	-0.863311	-0.662982	Others
FBgn0011476	-0.348268	-0.559859	Others
FBgn0011481	0.855458	0.555293	Others
FBgn0011509	-0.495398	-0.00837732	Others
FBgn0011566	-1.7867	-2.13185	Others
FBgn0011570	-0.925963	0.00686204	Others
FBgn0011571	0.882472	0.826944	Zygotic
FBgn0011573	0.273025	0.302466	Others
FBgn0011584	-0.0613904	-0.438628	Others
FBgn0011586	0.670448	0.0599433	Others
FBgn0011592	1.47838	0.445153	Zygotic
FBgn0011604	1.22507	0.317178	Others
FBgn0011606	-1.27121	-0.901186	Zygotic
FBgn0011638	-1.3439	-1.32718	Zygotic
FBgn0011640	0.96778	1.19125	Zygotic
FBgn0011642	1.99867	0.255789	Zygotic
FBgn0011648	-0.278369	0.86155	Others
FBgn0011655		0.869995	Others
FBgn0011656	-2.51937	-0.0093118	Zygotic
FBgn0011660	-1.83719	-0.575557	Others
FBgn0011661	-2.85125	-0.0160053	Others
FBgn0011666	2.76994	0.137624	Zygotic
FBgn0011672	-1.71017	-1.43238	Others
FBgn0011692	-0.545625	0.00388449	Others
FBgn0011703	-2.67219	-1.01443	Others
FBgn0011704	1.18184	-1.60692	Zygotic
FBgn0011705	-1.25718	-0.423936	Others
FBgn0011706	5.1895		Zygotic
FBgn0011708	-1.09283	-0.584029	Others
FBgn0011710	1.02143	0.810548	Zygotic
FBgn0011715	0.498355	1.03792	Zygotic
FBgn0011725	-1.43779	-0.404937	Zygotic
FBgn0011726	1.01386	0.170237	Others
FBgn0011737	-0.569498	0.688865	Others
FBgn0011739	-0.520911	-0.696467	Zygotic
FBgn0011740	-3.08081	-0.509077	Others
FBgn0011741	0.71376	0.436857	Others
FBgn0011742	-1.19681	-0.333413	Others
FBgn0011745	-1.54432	-0.465756	Others
FBgn0011747	0.666876	0.0785374	Others
FBgn0011754	-1.21234	-1.90867	Others
FBgn0011760	0.771858	0.165643	Others
FBgn0011761	-5.51997	-2.22051	Others
FBgn0011762	-0.0166197	-0.318761	Others
FBgn0011763	-0.0618173	0.141264	Others
FBgn0011764	1.25325	0.21773	Others
FBgn0011766	1.04812	0.26221	Zygotic
FBgn0011768	-1.57997	-0.314121	Others
FBgn0011769	-1.36369	-0.68832	Others
FBgn0011770	0.0242216	-0.0625097	Others
FBgn0011771	1.64877	-1.56011	Zygotic
FBgn0011774	-1.85725	-1.91711	Others
FBgn0011785	0.00234479	1.19598	Zygotic
FBgn0011787	-1.29405	-0.478177	Others
FBgn0011802	-1.70398	-0.908947	Others
FBgn0011817	1.02667	0.718718	Zygotic
FBgn0011818	-0.163201	-0.315227	Others
FBgn0011823	-1.74247	-0.121275	Others
FBgn0011824	0.908643	0.585497	Others
FBgn0011826	-3.13764	-0.34855	Others
FBgn0011836	0.470879	0.253343	Others
FBgn0011837	-0.566846	0.192567	Others
FBgn0012034	-2.83907	-0.160006	Others
FBgn0012036	-3.25296	-0.906134	Others
FBgn0012037	4.6554	4.12368	Zygotic
FBgn0012051	1.43777	0.310014	Zygotic
FBgn0012058	-1.52234	-0.109012	Zygotic
FBgn0013263	0.680472	0.454855	Zygotic
FBgn0013269	0.621154	0.137578	Others
FBgn0013272	5.65839	4.22993	Zygotic
FBgn0013303	0.00602133	0.146056	Others
FBgn0013305	0.127544	0.056042	Others
FBgn0013325	1.01551	0.266987	Others
FBgn0013334	0.862087	0.98064	Zygotic
FBgn0013343	0.326694	0.0175151	Others
FBgn0013347	1.07902	0.0629027	Others
FBgn0013432	0.577857	-0.072239	Others
FBgn0013435	0.280397	-0.121569	Others
FBgn0013531	-0.772352	-1.38232	Others
FBgn0013548	-1.60762	-0.580972	Others
FBgn0013563	-1.28395	-0.617935	Others
FBgn0013576	-2.31028	-1.07151	Others
FBgn0013672	1.50463	0.295618	Others
FBgn0013674	1.53746	0.287752	Others
FBgn0013675	1.47692	0.242367	Others
FBgn0013676	1.59055	0.187545	Others
FBgn0013678	1.42755	0.391404	Others
FBgn0013679	1.4164	0.0214468	Others
FBgn0013680	1.53429	-0.238719	Others
FBgn0013681	1.11465	-0.288155	Others
FBgn0013683	1.56116	0.286088	Others
FBgn0013684	1.45351	0.237141	Others
FBgn0013685	1.34973	-0.493213	Others
FBgn0013686	1.26513	0.189554	Others
FBgn0013688	-0.529081	-1.06911	Others
FBgn0013717	-0.0317602	0.979436	Others
FBgn0013718	-0.146524	0.273759	Others
FBgn0013720	0.560934	0.515344	Others
FBgn0013725	4.71629		Zygotic
FBgn0013726	0.89186	0.782572	Others
FBgn0013732	-0.694877	0.334582	Others
FBgn0013733	-0.7619	0.717865	Zygotic
FBgn0013746	0.940088	0.118571	Others
FBgn0013749	0.493617	0.157531	Others
FBgn0013750	-0.112944	0.0620942	Others
FBgn0013753	0.0181471	0.346127	Others
FBgn0013755	1.32982	1.28435	Others
FBgn0013756	0.483684	1.1528	Others
FBgn0013759	-1.19762	-0.0999642	Others
FBgn0013762	-0.149268	-0.338256	Zygotic
FBgn0013763	1.04287	0.518685	Others
FBgn0013764	0.193305	0.918086	Others
FBgn0013765	0.0503548	-0.0764968	Others
FBgn0013770	-0.820808	0.172143	Others
FBgn0013773	-1.16027	-0.14796	Others
FBgn0013799	-1.1225	0.794221	Others
FBgn0013810		-0.463335	Others
FBgn0013954	0.96181	0.134976	Others
FBgn0013981	1.0591	0.0955653	Others
FBgn0013983	0.507722	-2.0652	Others
FBgn0013984	-0.591211	-0.312831	Others
FBgn0013987	-0.221609	0.328402	Others
FBgn0013995	-5.59509	-1.51631	Others
FBgn0013997	-0.840494	-1.09145	Others
FBgn0013998	-0.0734139	0.533594	Zygotic
FBgn0014001	-0.039486	0.872055	Others
FBgn0014002	0.563839	0.853448	Zygotic
FBgn0014006	-1.30226	-0.691108	Others
FBgn0014007	-0.327812	-0.232414	Others
FBgn0014009	1.12466	0.281741	Others
FBgn0014010	-0.400842	-0.104308	Others
FBgn0014011	0.77487	0.221752	Others
FBgn0014018	-1.36026	-1.19685	Others
FBgn0014020	1.00208	0.26819	Others
FBgn0014022	0.775625	0.282475	Others
FBgn0014023	0.792293	-1.90888	Others
FBgn0014024	-2.6778	-1.30185	Zygotic
FBgn0014026	0.271463	0.968283	Zygotic
FBgn0014028	-0.272863	0.753978	Others
FBgn0014029	0.8372	0.456789	Others
FBgn0014032	0.017492	-0.00969818	Others
FBgn0014037	-0.0164822	0.579292	Others
FBgn0014075	-0.439375	-0.270925	Others
FBgn0014092	0.783765	0.0506498	Others
FBgn0014127	-0.235937	-0.240658	Others
FBgn0014133	-2.02349	0.263801	Others
FBgn0014141		0.303021	Others
FBgn0014163	2.19733	0.647023	Zygotic
FBgn0014179	6.32071		Zygotic
FBgn0014184	0.802775	0.58298	Zygotic
FBgn0014189	0.975279	0.557447	Others
FBgn0014269	0.261624	0.471704	Others
FBgn0014340	-0.208523	0.617856	Others
FBgn0014342	1.87645	0.663621	Zygotic
FBgn0014366	0.679509	0.660577	Zygotic
FBgn0014380	4.77062		Zygotic
FBgn0014391	0.871905	0.0496561	Others
FBgn0014395	0.730339	0.205874	Others
FBgn0014411	-0.57619	0.706695	Others
FBgn0014417	-3.99245	-1.08188	Others
FBgn0014427	-3.14805	-1.37924	Others
FBgn0014455	-3.26141	-0.836452	Others
FBgn0014467	-0.685969	-0.488633	Zygotic
FBgn0014469	-1.26108	-0.55886	Others
FBgn0014857	1.35515	0.823815	Zygotic
FBgn0014861	-1.48301	-0.35485	Zygotic
FBgn0014868	0.535597	0.745605	Zygotic
FBgn0014869	-3.22721	-0.454374	Others
FBgn0014870	1.80394	1.09564	Zygotic
FBgn0014877	-1.07713	-2.09121	Others
FBgn0014879	1.1118	0.177031	Others
FBgn0014906	-1.66175	-0.652301	Others
FBgn0014930	-0.660606	-0.941295	Others
FBgn0014931	0.108399	0.0444804	Others
FBgn0015000	-1.41064	-1.71545	Others
FBgn0015019	-2.02711	-0.112619	Others
FBgn0015024	1.02868	0.179206	Others
FBgn0015025	0.289927	-0.804753	Others
FBgn0015031	1.00158	0.169564	Others
FBgn0015075	-0.509144	0.0734696	Others
FBgn0015218	-2.37866	-1.34695	Others
FBgn0015221	0.954069	0.514449	Others
FBgn0015222	0.73999	0.649776	Others
FBgn0015229	-4.42714	-1.87261	Others
FBgn0015239	-3.04094	-0.88038	Others
FBgn0015240	-1.53365	-0.818592	Others
FBgn0015245	-3.9543	-0.712689	Others
FBgn0015247	-0.946458	0.519406	Others
FBgn0015268	-1.12169	-1.00262	Others
FBgn0015269	-0.608079	-0.339647	Others
FBgn0015270	-1.37231	-2.39071	Zygotic
FBgn0015271	-0.258767	-1.0371	Others
FBgn0015278	-0.894334	0.13936	Others
FBgn0015279	-1.80973	-0.687327	Others
FBgn0015282	-0.651102	-0.449895	Others
FBgn0015283	-1.54478	-0.628669	Zygotic
FBgn0015286	-2.16222	-1.71286	Others
FBgn0015288	0.914119	1.37557	Others
FBgn0015295	-2.303	-0.758413	Others
FBgn0015296	-0.729675	-1.30884	Zygotic
FBgn0015298	0.383556	0.0585238	Others
FBgn0015299	-1.17482	-1.8551	Others
FBgn0015320	0.7487	1.03287	Zygotic
FBgn0015321	-0.0348916	0.22153	Others
FBgn0015324	0.322677	0.0401096	Others
FBgn0015331	0.532402	0.266425	Others
FBgn0015338	-0.554687	-0.745752	Others
FBgn0015359	-0.717422	0.289096	Others
FBgn0015360	-1.00693	0.426232	Others
FBgn0015371	-0.128839	-0.580829	Others
FBgn0015372	-0.376036	0.3952	Others
FBgn0015374	0.893021	0.240655	Others
FBgn0015376	-1.50275	-1.94153	Zygotic
FBgn0015379	0.564725	0.394578	Zygotic
FBgn0015391	0.0337087	0.310751	Others
FBgn0015393	-0.0180766	-1.72041	Zygotic
FBgn0015396	0.766426	-1.16657	Others
FBgn0015402	-0.42363	0.52323	Others
FBgn0015477	-0.198361	0.173528	Others
FBgn0015509	0.232268	0.342356	Others
FBgn0015513	0.716815	-1.7801	Zygotic
FBgn0015520	-0.104914	0.199671	Others
FBgn0015521	1.16138	0.307846	Others
FBgn0015522	-5.35827	-1.50341	Others
FBgn0015527	0.676872	1.07073	Zygotic
FBgn0015542	-0.303047	-0.0404249	Zygotic
FBgn0015544	-2.50668	-0.858446	Others
FBgn0015546	-1.00418	-0.582795	Others
FBgn0015553	-3.05824	-1.52263	Others
FBgn0015558	3.94667		Zygotic
FBgn0015562	-1.16222	-0.741221	Others
FBgn0015565	-4.93004	-2.30482	Others
FBgn0015568	-0.600411	0.771872	Others
FBgn0015569	-4.02532	-2.86167	Others
FBgn0015571	-3.17705	-0.970942	Others
FBgn0015582	-1.77808	-1.15001	Others
FBgn0015589	-2.67132	0.0948095	Others
FBgn0015600	-0.0208656	-0.173334	Zygotic
FBgn0015602	0.291239	0.0775804	Others
FBgn0015609	1.83748		Zygotic
FBgn0015614	-1.82123	-0.731162	Others
FBgn0015615	-1.38852	-1.7278	Others
FBgn0015618	1.76291	-1.52173	Zygotic
FBgn0015621	-0.699779	0.0541715	Zygotic
FBgn0015622	-0.966017	-0.155994	Zygotic
FBgn0015623	-0.394448	0.834833	Others
FBgn0015625	0.619467	0.943234	Zygotic
FBgn0015664	0.840933	0.375918	Others
FBgn0015714		-0.856008	Others
FBgn0015737	-0.3071	0.513717	Others
FBgn0015754	-0.268704	0.0366517	Others
FBgn0015756	1.0076	0.181848	Others
FBgn0015765	-3.0288	-1.26332	Others
FBgn0015772	-0.169462	-0.626718	Others
FBgn0015776	-2.47104	-1.16216	Others
FBgn0015777	3.41741		Zygotic
FBgn0015778	-1.56998	-0.489602	Others
FBgn0015781		-0.328194	Others
FBgn0015789	0.690024	0.335396	Others
FBgn0015790	0.605462	0.130228	Others
FBgn0015791	0.181963	0.0688879	Others
FBgn0015793	-0.183563	-1.97236	Others
FBgn0015794	-3.52642	-1.87429	Others
FBgn0015795	-0.17401	-0.528459	Others
FBgn0015797	-1.13237	-1.52274	Others
FBgn0015799	-1.8406	-0.264231	Zygotic
FBgn0015803	0.442853	1.08119	Others
FBgn0015805	1.28016	0.457762	Others
FBgn0015806	0.388008	-0.814417	Others
FBgn0015808		-0.724407	Zygotic
FBgn0015818	0.443616	1.28317	Zygotic
FBgn0015828	-1.31929	-0.310505	Zygotic
FBgn0015829	0.824798	-0.179334	Others
FBgn0015834	0.821498	0.328002	Others
FBgn0015838	-0.245823	0.419256	Others
FBgn0015903	-0.462335	-0.0489235	Others
FBgn0015905	-1.85639	-0.797685	Others
FBgn0015907	2.31909	1.24923	Zygotic
FBgn0015924	-4.29285	-1.56013	Others
FBgn0015925	0.352413	-0.0524993	Others
FBgn0015926	-0.474768	1.06993	Others
FBgn0015929	-0.920997	0.0105786	Zygotic
FBgn0015949	2.92331	0.83362	Others
FBgn0016031	-2.80885	-0.784739	Others
FBgn0016034	0.170108	0.269312	Others
FBgn0016038	-1.02886	-0.647381	Others
FBgn0016041	-0.895315	0.612614	Others
FBgn0016053	-2.80525	-1.59685	Others
FBgn0016054	-1.96978	-1.05884	Others
FBgn0016059	-0.506104	-0.159947	Others
FBgn0016070	-1.21057	0.049254	Others
FBgn0016078	-0.215525	0.1089	Others
FBgn0016081	-0.113163	0.836328	Others
FBgn0016119	0.923708	0.0750084	Others
FBgn0016120	0.450571	0.0799924	Others
FBgn0016122	1.11011	0.498557	Others
FBgn0016126	-1.47691	-1.02821	Others
FBgn0016131	0.0562949	0.154085	Others
FBgn0016641	-1.16784	0.379269	Others
FBgn0016672	-0.733028	-0.713961	Others
FBgn0016685	0.983332	0.257166	Others
FBgn0016687	-0.575958	-0.561612	Others
FBgn0016691	0.662916	0.49076	Others
FBgn0016693	-1.70691	0.262649	Others
FBgn0016694	-2.88668	-1.8559	Others
FBgn0016696	-1.13196	-0.272293	Others
FBgn0016697	0.031123	0.714224	Others
FBgn0016698	-0.555437	-0.175251	Others
FBgn0016700	-0.0960935	-0.172719	Others
FBgn0016701	-0.528685	-0.97236	Others
FBgn0016726	1.06798	0.0999025	Others
FBgn0016756	0.323132	1.08248	Zygotic
FBgn0016762	3.58959		Zygotic
FBgn0016792	-1.66349	-1.90049	Others
FBgn0016794	-1.73959	-0.329948	Others
FBgn0016797	2.54231	0.620878	Zygotic
FBgn0016917	0.00999348	0.222372	Others
FBgn0016926	1.35828	-0.823611	Zygotic
FBgn0016930	0.523316	0.611753	Others
FBgn0016970	-3.29695	-1.47804	Others
FBgn0016977	0.354047	0.327174	Others
FBgn0016978	1.38249	0.949303	Zygotic
FBgn0016983	0.513875	0.434146	Others
FBgn0016984	-0.839822	-0.476545	Zygotic
FBgn0017414	-0.629143	-0.341842	Others
FBgn0017418	0.0614089	0.449386	Others
FBgn0017429	0.939393	-1.11568	Zygotic
FBgn0017430	-0.237015	-0.202321	Others
FBgn0017448	-3.68684	-0.478305	Others
FBgn0017457	0.931084	1.05341	Zygotic
FBgn0017545	1.03158	0.263014	Others
FBgn0017549	-3.43147	-1.44418	Others
FBgn0017550	0.0609468	0.974261	Others
FBgn0017551	-2.54678	-0.115573	Zygotic
FBgn0017558	-0.350435	0.00677104	Others
FBgn0017566	-0.511419	0.428044	Others
FBgn0017567	0.570974	0.0188016	Others
FBgn0017572	0.713642	0.313782	Others
FBgn0017577	-0.689765	-0.225882	Zygotic
FBgn0017578	1.20641	0.185999	Others
FBgn0017579	1.11377	0.217946	Others
FBgn0017581	-0.396218	0.873138	Zygotic
FBgn0019624	0.683317	0.256782	Others
FBgn0019637	0.321957	1.05536	Zygotic
FBgn0019644	0.407529	0.817731	Zygotic
FBgn0019650		-0.23669	Zygotic
FBgn0019661	6.38854	4.25414	Zygotic
FBgn0019662	-0.0311727	0.243156	Others
FBgn0019686	-1.6343	-1.47904	Others
FBgn0019830	0.224395	0.893755	Zygotic
FBgn0019886	0.856368	-0.884408	Zygotic
FBgn0019890	2.05666	0.0706001	Zygotic
FBgn0019925	-1.45941	-0.195011	Others
FBgn0019932	-0.0633305	0.153391	Others
FBgn0019936	1.09817	0.255947	Others
FBgn0019938	-0.382057	-1.41743	Others
FBgn0019947	0.777416	0.868418	Zygotic
FBgn0019948	-1.39194	-1.17507	Others
FBgn0019949	0.91027	0.27221	Others
FBgn0019957	0.538656	0.693815	Others
FBgn0019960	-0.215467	0.80599	Zygotic
FBgn0019968	1.84985	-0.768054	Zygotic
FBgn0019972	0.770299	0.918673	Zygotic
FBgn0019982		-0.605267	Others
FBgn0019985	0.930447		Others
FBgn0019990	-0.533457	0.431063	Others
FBgn0020018	-1.37815	0.475141	Others
FBgn0020224	0.0494632	0.425684	Others
FBgn0020235	-1.12327	0.335443	Others
FBgn0020236	-1.86558	-0.471815	Zygotic
FBgn0020238	1.08698	0.262447	Others
FBgn0020240	-3.00664	-1.46899	Others
FBgn0020245	0.332991	0.535396	Others
FBgn0020248	-6.22545	-1.96552	Others
FBgn0020249	-0.234385	-0.251034	Others
FBgn0020251	1.49521	0.407167	Others
FBgn0020255	0.837351	0.135476	Others
FBgn0020257	5.5036	3.91121	Zygotic
FBgn0020261	-0.678992	0.38055	Others
FBgn0020270	0.164555	0.284184	Others
FBgn0020272		-0.722807	Zygotic
FBgn0020278	0.324347	1.10152	Zygotic
FBgn0020279	0.816706	0.661477	Others
FBgn0020299	5.20689		Zygotic
FBgn0020300	4.804	1.82947	Others
FBgn0020304	1.24346	0.981603	Zygotic
FBgn0020305	0.456986	0.360159	Others
FBgn0020306	-1.05041	0.112186	Others
FBgn0020309	-1.9602	-0.72282	Others
FBgn0020312	-0.254451	-1.39151	Zygotic
FBgn0020369	-1.26135	-0.533864	Others
FBgn0020370	-0.507252	0.217652	Others
FBgn0020377	6.24966	3.88571	Zygotic
FBgn0020379	-2.14943	-0.296848	Others
FBgn0020381	-0.371007	-0.165897	Others
FBgn0020385		0.963227	Zygotic
FBgn0020386	-0.882274	0.462876	Others
FBgn0020388	0.335905	0.881874	Zygotic
FBgn0020392	-0.460359	-0.3879	Others
FBgn0020407	-0.484305	0.837466	Others
FBgn0020412	-0.813414	0.507794	Others
FBgn0020414		-0.417522	Others
FBgn0020415	0.770279	-0.187494	Others
FBgn0020440	-0.696491	-1.43456	Others
FBgn0020443	-1.1929	-0.130486	Others
FBgn0020445	-5.06255	-1.18553	Others
FBgn0020493		0.0265515	Zygotic
FBgn0020496	0.96452	1.15323	Zygotic
FBgn0020497	0.256988	-0.0819391	Others
FBgn0020503	-1.34981	-1.26117	Others
FBgn0020510	0.0516521	0.71032	Others
FBgn0020513	-2.58398	-0.858514	Others
FBgn0020545	-0.762944	0.671984	Others
FBgn0020546	5.87989		Zygotic
FBgn0020556	7.69322		Zygotic
FBgn0020616	1.15171	-1.94109	Zygotic
FBgn0020618	0.371925	1.00073	Zygotic
FBgn0020620	-0.284511	0.662928	Others
FBgn0020621	-0.668853	0.126426	Others
FBgn0020622	-2.89934	-2.23027	Others
FBgn0020626	-1.70303	0.0369792	Others
FBgn0020633	0.660971	0.553619	Others
FBgn0020647	-1.34835	-0.504606	Others
FBgn0020653	-2.64107	-0.435499	Others
FBgn0020655	-0.682242	1.02254	Others
FBgn0020660	0.878075	0.219105	Others
FBgn0020766	-0.669878	-0.589004	Zygotic
FBgn0020767	-1.54752	0.169089	Others
FBgn0020887	1.07413	-0.453012	Zygotic
FBgn0020909	0.431206	0.417417	Others
FBgn0020910	0.339642	0.921616	Zygotic
FBgn0020930	-0.317432	0.167853	Others
FBgn0021750		-0.168577	Others
FBgn0021760	-0.481683	-0.0225337	Others
FBgn0021761	-0.808557	-0.268324	Others
FBgn0021764	0.872186	0.472765	Others
FBgn0021765	-1.50085	0.0312291	Others
FBgn0021768	-0.549267	-0.793489	Others
FBgn0021776	6.29189		Zygotic
FBgn0021795	-1.60035	-1.61947	Zygotic
FBgn0021796	-1.48353	-0.273983	Others
FBgn0021800	-2.51212	-0.268262	Others
FBgn0021814	0.280444	-0.475649	Others
FBgn0021818	-0.365975	0.849616	Zygotic
FBgn0021825	0.386389	0.926518	Zygotic
FBgn0021847	-0.38077	-1.21351	Zygotic
FBgn0021856	0.609598	-0.0510679	Others
FBgn0021872	-1.7693	-0.304402	Others
FBgn0021873	-0.508994	0.0162695	Others
FBgn0021875	1.34734	-1.22871	Zygotic
FBgn0021895	0.915316	0.897139	Zygotic
FBgn0021906	0.38764	0.74044	Others
FBgn0021944	-1.47093	-0.890075	Zygotic
FBgn0021953		0.0106998	Zygotic
FBgn0021967	0.836119	0.150948	Others
FBgn0021979	0.384415	1.09857	Zygotic
FBgn0021995	0.496269	1.23383	Zygotic
FBgn0022023	0.901575	0.349059	Others
FBgn0022027	0.027779	-0.0283764	Others
FBgn0022029	-0.193337	0.0535642	Others
FBgn0022063	0.321597	-0.19552	Others
FBgn0022069	0.914905	0.497986	Others
FBgn0022097	-1.97959	-0.431572	Others
FBgn0022153	-1.115	-1.33889	Zygotic
FBgn0022213	-2.62227	-1.54686	Others
FBgn0022224	1.11435	0.223532	Others
FBgn0022238	1.19796	0.222291	Others
FBgn0022246	0.748832	-0.0912715	Others
FBgn0022268	0.210592	-0.00288711	Others
FBgn0022288	-0.550259	0.161649	Others
FBgn0022338	-0.305457	-0.474753	Others
FBgn0022343	-1.34577	-1.64667	Zygotic
FBgn0022344	-2.56312	-2.17781	Others
FBgn0022349	0.0309992	-0.92767	Zygotic
FBgn0022359		0.8513	Others
FBgn0022361	0.438909	0.437642	Others
FBgn0022382	-2.91667	-1.03617	Others
FBgn0022699		0.93802	Others
FBgn0022708	-0.260692	-0.672772	Others
FBgn0022709	-0.465462	-0.163476	Others
FBgn0022710	-0.68402	0.292063	Others
FBgn0022720	-0.202975	0.682754	Zygotic
FBgn0022724	-0.846538	-0.368528	Others
FBgn0022764	-0.553031	-0.244892	Others
FBgn0022768	-1.0502	0.757358	Zygotic
FBgn0022772	-1.87489	0.280746	Zygotic
FBgn0022786	-4.24236	-0.759965	Others
FBgn0022787	-0.492166	-0.672246	Zygotic
FBgn0022893	1.24489	0.317626	Others
FBgn0022936	-1.3895	-0.982471	Others
FBgn0022942	0.410067	0.688071	Others
FBgn0022943	0.599672	0.100615	Others
FBgn0022959	0.0752508	0.424484	Others
FBgn0022960	-1.35587	0.174306	Others
FBgn0022981	0.285909	0.294363	Others
FBgn0022984	0.976724	0.171711	Others
FBgn0022985	-0.234914	0.516796	Others
FBgn0022986	1.55579	0.518563	Others
FBgn0022987	0.553336	0.394215	Others
FBgn0023000	0.793084	0.432065	Others
FBgn0023081	-0.309088	-0.173777	Others
FBgn0023083	-4.53016	-1.9972	Others
FBgn0023094	-6.19042	-1.57702	Others
FBgn0023097	-0.272414	-0.772721	Others
FBgn0023129	0.337005	0.212461	Others
FBgn0023130	-0.651676	0.738617	Others
FBgn0023143	-1.94501	-0.31953	Zygotic
FBgn0023167	0.290872	-0.0728096	Others
FBgn0023169	-1.04532	0.267312	Others
FBgn0023170	1.12219	0.296183	Others
FBgn0023171	0.0547519	-0.0283012	Others
FBgn0023172	-0.904982	-1.78472	Others
FBgn0023174	0.410717	-0.0129931	Others
FBgn0023175	0.63097	0.40976	Others
FBgn0023177	0.811074	0.875959	Others
FBgn0023180	-0.837873	-1.29931	Others
FBgn0023181	-2.45462	-1.44681	Zygotic
FBgn0023211	0.862258	0.211967	Others
FBgn0023212	0.380334	0.143127	Others
FBgn0023213	0.108745	-0.353246	Others
FBgn0023214	3.07756		Zygotic
FBgn0023215	-1.98626	-0.374177	Others
FBgn0023216	-0.616933	0.0705151	Others
FBgn0023388	1.90084	-0.912852	Zygotic
FBgn0023395	-1.9278	-1.94068	Others
FBgn0023407	-0.794745	0.340028	Others
FBgn0023416	5.16909		Zygotic
FBgn0023423	-0.878619	-0.759018	Others
FBgn0023441	-1.70048	-0.465422	Others
FBgn0023458	-1.9451	0.208451	Others
FBgn0023477	-4.02673	-0.535221	Others
FBgn0023479	2.90063		Zygotic
FBgn0023506	-1.37365	0.547272	Others
FBgn0023508	-3.32128	-0.643905	Others
FBgn0023509	0.219978	0.855386	Others
FBgn0023510	0.0350254	-0.493116	Zygotic
FBgn0023511	0.0966331	0.314268	Others
FBgn0023512	-1.29604	0.0331563	Others
FBgn0023513	0.026448	1.03634	Others
FBgn0023514	-0.13916	0.766026	Others
FBgn0023515	-3.5765	-0.994948	Others
FBgn0023517	-0.351768	0.698631	Others
FBgn0023518	-0.397679	0.545517	Others
FBgn0023519	0.524008	0.397224	Zygotic
FBgn0023520	-0.542558	0.362299	Zygotic
FBgn0023521	-0.208106	0.08833	Others
FBgn0023522	0.4142	0.294866	Others
FBgn0023526	-1.12639	-0.613552	Others
FBgn0023527	-0.641174	0.3915	Others
FBgn0023528	0.314891	0.18447	Others
FBgn0023529	-1.49391	-0.901429	Others
FBgn0023530	-2.04418	-0.329991	Others
FBgn0023531	-0.694866	-0.213398	Others
FBgn0023536	-1.32801	-0.943467	Others
FBgn0023537		-1.34972	Others
FBgn0023540	-3.98818	-2.08716	Others
FBgn0023542	-0.301241	-0.934775	Zygotic
FBgn0023545	-0.464267	-0.380722	Others
FBgn0024150	6.62834	3.82539	Others
FBgn0024177	-4.61787	-1.78828	Others
FBgn0024179		0.333161	Zygotic
FBgn0024183	1.32962	0.700432	Zygotic
FBgn0024187	-1.04698	-0.877273	Others
FBgn0024188	0.717893	0.0907229	Others
FBgn0024191		1.2668	Zygotic
FBgn0024194	-0.217214	-1.85172	Zygotic
FBgn0024196	0.993503	0.121652	Others
FBgn0024222	-0.911984	-0.899435	Others
FBgn0024227	0.389932	0.892051	Zygotic
FBgn0024230	0.492652	-2.12802	Others
FBgn0024236	-0.0559987	-1.30545	Others
FBgn0024238	-1.59324	-1.01351	Others
FBgn0024244	3.73584		Zygotic
FBgn0024245	1.62085	0.509522	Zygotic
FBgn0024248	0.584044	-0.173614	Others
FBgn0024250	6.52326		Zygotic
FBgn0024273	-1.05469	0.394608	Others
FBgn0024277	-0.214887	0.820214	Others
FBgn0024285	0.853494	0.951274	Zygotic
FBgn0024291	-0.868582	-0.175434	Others
FBgn0024314	-1.11505	-0.0109417	Zygotic
FBgn0024315	-3.06677	-0.0990692	Others
FBgn0024320	0.700065	-0.276202	Others
FBgn0024326	-0.53711	-0.704732	Others
FBgn0024329	-2.48798	0.109729	Others
FBgn0024330	0.467411	0.0836687	Others
FBgn0024332		-0.552615	Zygotic
FBgn0024352	-1.84104	-1.93093	Others
FBgn0024362	-1.20877	0.0105094	Others
FBgn0024364	-0.848632	0.683768	Others
FBgn0024365	-0.00876406	0.652255	Others
FBgn0024371	0.355769	-1.64125	Others
FBgn0024432	0.935184	0.0333873	Others
FBgn0024491	1.11322	0.137982	Others
FBgn0024509	-1.10955	0.0268271	Others
FBgn0024510	-0.557356	0.654897	Others
FBgn0024542	0.394964	0.193875	Others
FBgn0024555	1.44693	1.09535	Zygotic
FBgn0024556	-1.46123	0.358062	Others
FBgn0024558	-1.10606	0.196778	Others
FBgn0024689	0.527497	0.492783	Others
FBgn0024698	0.00186187	-0.0292519	Others
FBgn0024728	0.708516	0.124159	Others
FBgn0024732	0.275656	0.871702	Others
FBgn0024733	1.04017	0.297613	Others
FBgn0024734	-0.161994	0.0635789	Others
FBgn0024754	0.580292	1.13702	Zygotic
FBgn0024804	0.867643	0.174695	Others
FBgn0024806	-0.197437	-0.221842	Others
FBgn0024807	1.2755	0.664761	Zygotic
FBgn0024811	0.638282	0.233451	Others
FBgn0024814	1.07086	0.281887	Others
FBgn0024833	0.337791	0.146588	Others
FBgn0024841	-1.5545	-0.775527	Others
FBgn0024846	-4.30404	-0.775125	Others
FBgn0024887	0.801421	0.195106	Others
FBgn0024889	-0.756746	-0.0221764	Others
FBgn0024891	1.02934	-1.55829	Zygotic
FBgn0024909	-0.115642	0.0403405	Others
FBgn0024912	0.3879	-0.312136	Others
FBgn0024920	-1.18945	-0.29989	Zygotic
FBgn0024921	0.526304	0.149373	Others
FBgn0024945	0.45586	0.248418	Others
FBgn0024947	0.428217	1.00197	Others
FBgn0024956	-2.12704	-1.65443	Others
FBgn0024957	-3.11212	0.407433	Others
FBgn0024958	0.323621	1.09057	Zygotic
FBgn0024973		0.566623	Others
FBgn0024975		-0.676867	Zygotic
FBgn0024983	0.013782	0.782341	Zygotic
FBgn0024984	1.04786	0.506625	Others
FBgn0024985	-0.412335	-0.635661	Zygotic
FBgn0024986	0.498532	0.173532	Others
FBgn0024987	0.659017	1.07913	Zygotic
FBgn0024989		0.721977	Zygotic
FBgn0024991	-3.54699	-0.435876	Others
FBgn0024992		-0.121825	Zygotic
FBgn0024993	-1.15125	-1.49751	Others
FBgn0024994	-2.22778	-0.216414	Others
FBgn0024996	-0.239647	0.0690661	Others
FBgn0024998	0.0581677	0.96354	Zygotic
FBgn0025109	-0.105523	-0.131633	Zygotic
FBgn0025117	-1.12688	-0.692334	Zygotic
FBgn0025140	0.647349	0.399626	Others
FBgn0025185	-0.673701	-1.63439	Others
FBgn0025186	-1.4129	0.316016	Others
FBgn0025286	1.09402	0.182472	Others
FBgn0025335	-2.74154	-0.314733	Others
FBgn0025336	-0.306963	-1.4878	Others
FBgn0025352	-2.46272	-0.213934	Others
FBgn0025355	-0.108677	0.0304528	Others
FBgn0025366	1.16913	0.366979	Others
FBgn0025373	1.08974	0.349618	Others
FBgn0025381	-1.59358	0.088944	Others
FBgn0025388	-0.376814	0.236184	Others
FBgn0025390		-0.364258	Others
FBgn0025394	0.065535	0.369181	Others
FBgn0025455	1.30137	-0.230259	Others
FBgn0025456	1.79224	0.229264	Others
FBgn0025457	1.06421	0.280876	Others
FBgn0025463	0.684987	0.81591	Others
FBgn0025469	-0.538531	-0.394003	Others
FBgn0025519	0.083394	0.20528	Others
FBgn0025549	0.502465	0.315914	Others
FBgn0025558	1.22738	0.194511	Others
FBgn0025571	0.500528	1.18443	Zygotic
FBgn0025574	-0.116167	-0.393614	Others
FBgn0025582	0.846564	0.386242	Others
FBgn0025592	-0.604509	-0.18786	Others
FBgn0025608	-0.0632576	1.03711	Others
FBgn0025615	0.513827	0.148038	Others
FBgn0025621		-0.0646077	Zygotic
FBgn0025624	-0.590914	0.0711341	Others
FBgn0025626	0.00959481	1.04507	Others
FBgn0025628	-3.29868	-0.329785	Others
FBgn0025629	0.0831726	0.667008	Others
FBgn0025632	-0.796806	-0.647281	Others
FBgn0025633	-2.52023	-1.3571	Others
FBgn0025635	0.564659	0.990658	Zygotic
FBgn0025637	0.99113	0.271456	Others
FBgn0025638	0.86566	0.235086	Others
FBgn0025639	-1.52041	-0.0367047	Others
FBgn0025640		0.927232	Zygotic
FBgn0025641	0.0440299	0.890984	Others
FBgn0025674	-0.41042	0.449844	Others
FBgn0025676	-0.11977	-0.689545	Others
FBgn0025678	0.698682	0.794703	Zygotic
FBgn0025681	-0.317158	-0.296959	Zygotic
FBgn0025682	0.934626	0.174145	Zygotic
FBgn0025683	-4.62587	-1.85767	Others
FBgn0025684	-1.82502	-0.563354	Others
FBgn0025693	-0.191448	-0.244821	Others
FBgn0025700	-1.29529	-1.67223	Others
FBgn0025716	0.680194	0.122286	Others
FBgn0025720	-0.382664	0.231918	Others
FBgn0025724	-1.10997	0.341383	Zygotic
FBgn0025725	-1.43882	-0.564908	Zygotic
FBgn0025726	-0.265829	-0.064291	Others
FBgn0025739		-0.501335	Zygotic
FBgn0025740	0.991693	-0.0741767	Others
FBgn0025741	0.418623	0.00493516	Others
FBgn0025743	0.109662	0.966345	Others
FBgn0025776	4.78268		Zygotic
FBgn0025777	0.104675	0.257103	Others
FBgn0025781	0.895232	0.126944	Others
FBgn0025790	1.58076	0.398102	Zygotic
FBgn0025800	-2.40709	-0.47548	Others
FBgn0025802	-0.184459	-1.61471	Others
FBgn0025806	0.13519	0.122196	Others
FBgn0025807	-0.838405	-1.31506	Others
FBgn0025808	-0.864397	-0.237065	Others
FBgn0025809	1.05241	0.195502	Others
FBgn0025814	-0.194518	-0.290981	Others
FBgn0025815	-0.616527	0.501633	Zygotic
FBgn0025820	-0.770083	-0.137801	Others
FBgn0025825	0.425891	0.549791	Others
FBgn0025830	-0.1794	-0.476029	Zygotic
FBgn0025832	-0.951907	-1.79282	Zygotic
FBgn0025836	-1.12017	-0.0710164	Others
FBgn0025839	0.037812	-0.502779	Others
FBgn0025864	0.354825	0.996983	Others
FBgn0025865	0.327389	0.721281	Others
FBgn0025866	-0.574587	0.687761	Others
FBgn0025874	-0.747224	-0.410282	Others
FBgn0025885		-0.07983	Zygotic
FBgn0025936	0.164373	-0.00192634	Others
FBgn0026015		0.746612	Zygotic
FBgn0026056	-2.0842	-0.39153	Others
FBgn0026059	3.08268	0.351131	Zygotic
FBgn0026060	-0.785827	0.199881	Others
FBgn0026061	5.15839		Zygotic
FBgn0026076	-1.46142	-1.08367	Others
FBgn0026079	0.381326		Zygotic
FBgn0026080	0.110148	0.243635	Others
FBgn0026083	-0.281366	0.186815	Others
FBgn0026084	-2.42151	-1.31941	Others
FBgn0026085	-0.246447	-0.236336	Others
FBgn0026086	-0.146996	-0.271168	Others
FBgn0026088	-0.444369	-0.333616	Others
FBgn0026089	-0.197276	-0.463288	Others
FBgn0026090	0.934833	0.237096	Others
FBgn0026143	-3.48108	-1.22057	Zygotic
FBgn0026144	-0.572956	-0.712575	Others
FBgn0026147	-2.57922	-1.82402	Others
FBgn0026148	-0.0667897	-0.0376426	Others
FBgn0026149	-0.53197	-0.012983	Others
FBgn0026150	0.559058	0.9567	Zygotic
FBgn0026160	6.92411		Zygotic
FBgn0026170	1.13884	0.10469	Others
FBgn0026179	0.405585	-0.119631	Zygotic
FBgn0026181	0.377866	0.650892	Others
FBgn0026189	0.97507	0.62279	Zygotic
FBgn0026192	0.0393587	0.0618182	Others
FBgn0026196	-0.0916128	0.287884	Others
FBgn0026199	0.492119	0.242495	Others
FBgn0026206	-2.1534	-1.09279	Others
FBgn0026207	1.03167	0.500878	Others
FBgn0026238	-0.393877	0.0290691	Others
FBgn0026250	-0.503571	-0.735387	Others
FBgn0026252	-2.29442	-0.602219	Others
FBgn0026257	0.151527	0.140494	Others
FBgn0026259	-1.60744	-0.0167272	Others
FBgn0026261	-0.0398142	-0.879397	Others
FBgn0026262	0.833667	0.058455	Others
FBgn0026263	-4.55013	-2.55499	Others
FBgn0026309	-2.87612	-1.76528	Others
FBgn0026313	-1.8235	-0.307486	Others
FBgn0026315	-0.441368	0.301758	Others
FBgn0026316	-0.194583	-0.088353	Others
FBgn0026317	-0.701745	1.03492	Others
FBgn0026318	-0.469029	0.960926	Others
FBgn0026319	4.90969		Zygotic
FBgn0026320	4.94977	2.49848	Zygotic
FBgn0026323	-0.414851	0.771381	Others
FBgn0026324	1.07017	0.106837	Others
FBgn0026326	0.711243	0.21946	Others
FBgn0026361	4.01357	1.11712	Zygotic
FBgn0026369	-1.6399	-1.11177	Others
FBgn0026370	-0.0556474	0.398541	Zygotic
FBgn0026371	0.524334	-0.143761	Others
FBgn0026372	0.750848	0.781487	Zygotic
FBgn0026373	0.634851	0.318049	Others
FBgn0026374	3.1918		Zygotic
FBgn0026375	0.56456	0.976082	Others
FBgn0026376	0.460753	-0.265239	Others
FBgn0026378	0.321498	0.0726779	Others
FBgn0026379	-0.313547	-0.439827	Others
FBgn0026380	0.695616	0.13137	Others
FBgn0026393	0.0325153	-0.425988	Others
FBgn0026400	0.114682	0.298813	Others
FBgn0026401	0.581275	-0.0184614	Others
FBgn0026402	-0.526891	-1.98825	Others
FBgn0026404	0.53281	0.218272	Others
FBgn0026409	0.151184	0.645379	Others
FBgn0026415	0.123337	0.926705	Others
FBgn0026417	0.743214	0.246776	Others
FBgn0026418	-1.7301	-0.026576	Others
FBgn0026427	-0.418136	-0.525835	Others
FBgn0026428	-0.0174512	-0.147572	Others
FBgn0026430	-2.3462	-1.72878	Others
FBgn0026431	1.11398	0.312127	Others
FBgn0026432	-0.670785	-0.544377	Others
FBgn0026433	-4.54371	-1.02964	Others
FBgn0026441	-0.59409	0.934969	Others
FBgn0026479	-2.46475	-0.8767	Others
FBgn0026533	0.744291	0.296371	Others
FBgn0026566	0.692936	0.449647	Others
FBgn0026570	-0.00570715	0.0772446	Others
FBgn0026573	-0.811561	-0.166608	Others
FBgn0026575	0.00479445	0.364946	Others
FBgn0026576	-1.17921	0.421576	Others
FBgn0026577	-0.266568	0.853824	Zygotic
FBgn0026582	-0.359221	0.371777	Others
FBgn0026593		-0.0441388	Others
FBgn0026597	0.279926	0.723557	Others
FBgn0026598	-0.298079	0.614545	Others
FBgn0026616	-0.195418	0.385541	Others
FBgn0026619	-1.2878	0.170644	Others
FBgn0026620	-2.3038	-1.54216	Others
FBgn0026630	-1.00717	-0.279151	Others
FBgn0026634	-0.868744	-1.86238	Others
FBgn0026666	0.497238	-1.70411	Zygotic
FBgn0026679		0.167883	Zygotic
FBgn0026713	0.764346	1.17929	Zygotic
FBgn0026718	-3.82588	-1.0938	Others
FBgn0026722	-0.117297	0.231226	Others
FBgn0026737	-0.204338	-0.19456	Others
FBgn0026738	-2.70688	-2.0244	Others
FBgn0026741	0.29033	-0.164878	Others
FBgn0026749	0.213967	-0.461148	Others
FBgn0026751	-0.493719	0.0690981	Others
FBgn0026753	-0.899818	-0.856387	Others
FBgn0026761	-1.89375	-1.17307	Others
FBgn0026777	-0.0761561	-0.0434338	Others
FBgn0026787	-2.85466	-1.64639	Others
FBgn0026869	-0.437626	-0.0759978	Others
FBgn0026873	-0.388361	-0.534462	Others
FBgn0026876		-0.585721	Zygotic
FBgn0026879	1.02075	0.170907	Others
FBgn0027052	0.15426	0.213127	Others
FBgn0027053	1.02388	0.154204	Others
FBgn0027054	0.257908	0.61967	Others
FBgn0027055	0.548742	0.283787	Others
FBgn0027057	0.89099	0.562771	Others
FBgn0027066	1.07548	0.306887	Others
FBgn0027070	-0.518845	-0.211254	Others
FBgn0027079	-2.37005	0.136463	Others
FBgn0027080	0.0348461	0.645389	Zygotic
FBgn0027081	-0.230031	0.831622	Others
FBgn0027082	-0.0406527	0.166685	Others
FBgn0027083	0.682462	1.22505	Zygotic
FBgn0027084	-0.600634	0.798092	Others
FBgn0027085	-2.1555	-0.53308	Others
FBgn0027086	0.308133	0.193731	Others
FBgn0027087	-0.56623	0.507768	Others
FBgn0027088	-1.47254	-0.255282	Others
FBgn0027090	-1.73314	0.233598	Others
FBgn0027091	-1.39912	-0.461375	Others
FBgn0027093	-1.47063	-1.20108	Others
FBgn0027094	-1.27695	-1.05141	Others
FBgn0027095	0.301328	-0.237602	Others
FBgn0027101	0.686622	-0.00202459	Others
FBgn0027103	-0.564586	-1.05778	Others
FBgn0027108	2.29647	0.710018	Zygotic
FBgn0027259	0.259693	0.0599326	Others
FBgn0027279	0.109552	0.310989	Others
FBgn0027280	0.91541	0.461664	Others
FBgn0027291	-0.892089	0.297684	Zygotic
FBgn0027296	-1.18506	0.156755	Others
FBgn0027329	-3.54102	-0.478993	Others
FBgn0027330		-0.408779	Zygotic
FBgn0027334		0.696706	Zygotic
FBgn0027335	-2.88884	-0.985409	Others
FBgn0027338	0.897108	0.472481	Others
FBgn0027342	-3.79114	-1.55657	Others
FBgn0027348	-3.55084	-1.23691	Others
FBgn0027356	-2.40029	-1.66166	Others
FBgn0027359	-2.88854	-1.88035	Others
FBgn0027363	0.15805	0.865664	Others
FBgn0027375	-1.23723	-0.925545	Others
FBgn0027378	0.756216	0.409909	Others
FBgn0027453	0.281789	0.799759	Others
FBgn0027490	-1.44685	-1.58393	Others
FBgn0027492	-1.28831	-0.586995	Others
FBgn0027493	0.551464	1.034	Zygotic
FBgn0027495	0.0564945	0.534978	Others
FBgn0027496	0.316305	0.663748	Zygotic
FBgn0027498		-0.487607	Others
FBgn0027499	-0.88067	-0.418031	Zygotic
FBgn0027500	-2.44124	-0.1973	Zygotic
FBgn0027503	-0.390584	0.516058	Others
FBgn0027504	-0.575457	0.625054	Zygotic
FBgn0027505	0.434786	0.463319	Others
FBgn0027506	-0.855987	0.0401612	Others
FBgn0027507	0.0473947	0.0961698	Others
FBgn0027508	-0.288616	0.583472	Others
FBgn0027509	-0.398089	-1.06987	Others
FBgn0027512	-4.65504	-1.53206	Others
FBgn0027513	-2.16684	-0.902706	Others
FBgn0027514	0.111858	0.277293	Others
FBgn0027515	-1.93248	-0.541849	Others
FBgn0027518	-2.52435	-1.50481	Others
FBgn0027521	-1.38093	-0.366205	Others
FBgn0027524	0.792039	0.282377	Others
FBgn0027525	0.961859	0.677834	Others
FBgn0027526	0.55605	0.160845	Others
FBgn0027528	1.11706	0.897541	Zygotic
FBgn0027529	-3.58004	-1.82689	Others
FBgn0027532	0.0866818	0.926499	Others
FBgn0027535	0.888359	0.56398	Others
FBgn0027537	-0.257376	0.423734	Others
FBgn0027538	-2.56412	-2.31966	Others
FBgn0027539	-1.35164	-0.0981173	Others
FBgn0027547	0.426732	0.168214	Others
FBgn0027548	0.135737	0.520859	Others
FBgn0027549	0.694543	0.431776	Others
FBgn0027552	-1.44424	-0.402008	Others
FBgn0027553	-0.0078333	1.30661	Zygotic
FBgn0027554	-0.360058	0.707659	Zygotic
FBgn0027558	-0.781257	0.388592	Others
FBgn0027559	-1.8352	-1.89669	Others
FBgn0027561	-0.875854	-0.199614	Others
FBgn0027564		-0.0757932	Zygotic
FBgn0027565	-1.98979	-1.79163	Others
FBgn0027567	0.329934	0.922635	Others
FBgn0027568	-0.921679	0.229311	Zygotic
FBgn0027569	-1.13779	0.496779	Others
FBgn0027571	-0.182901	-0.00935219	Others
FBgn0027572	-1.0218	-0.559121	Others
FBgn0027574	0.246451	0.163784	Others
FBgn0027579	-1.19526	0.0637589	Others
FBgn0027580	-3.66905	-0.649212	Others
FBgn0027581	-0.194952	-0.936737	Zygotic
FBgn0027582	-0.835512	-0.684524	Others
FBgn0027583	-1.03045	-0.268223	Others
FBgn0027587	0.39584	0.539428	Others
FBgn0027588	0.498844	0.954855	Zygotic
FBgn0027590	-0.106746	-0.137245	Others
FBgn0027592	0.498565	1.03723	Zygotic
FBgn0027594	-0.920393	-0.928989	Zygotic
FBgn0027597	-0.762216	-1.47208	Zygotic
FBgn0027598	-1.46834	-0.928865	Others
FBgn0027599	-0.785646	-0.196747	Others
FBgn0027600		1.52817	Zygotic
FBgn0027601	-1.2701	0.193232	Others
FBgn0027602	-0.203705	0.898617	Zygotic
FBgn0027603	-0.337527	-0.547597	Others
FBgn0027605	-0.842708	0.214156	Others
FBgn0027607	-1.17133	-1.08257	Zygotic
FBgn0027609		-0.937451	Zygotic
FBgn0027610	-0.0747264	0.223097	Others
FBgn0027611	1.63195	0.68621	Zygotic
FBgn0027615	-2.513	-1.29339	Others
FBgn0027616	0.413542	0.538377	Zygotic
FBgn0027617	0.562755	0.274782	Others
FBgn0027619	-0.579559	-1.77005	Others
FBgn0027620	-1.29321	-0.888603	Others
FBgn0027655	-0.718107	0.374252	Zygotic
FBgn0027657	0.418158	0.200204	Others
FBgn0027660	0.234399	-0.615491	Others
FBgn0027779	-0.626288	0.005208	Others
FBgn0027780	0.0602324	0.101877	Others
FBgn0027783	0.694175	0.190531	Others
FBgn0027784	0.547957	0.15888	Others
FBgn0027785	0.949122	0.311312	Others
FBgn0027786	-0.821245	-0.211974	Zygotic
FBgn0027835	0.390938	1.08717	Zygotic
FBgn0027836		0.928123	Zygotic
FBgn0027841	0.642225	1.13249	Zygotic
FBgn0027843	-2.20876	-0.853584	Others
FBgn0027864	0.376839	0.00163764	Others
FBgn0027865	0.010625	-0.310165	Others
FBgn0027866	0.422892	0.745696	Others
FBgn0027868	-1.11894	0.158312	Zygotic
FBgn0027872	-0.811913	-0.305651	Others
FBgn0027873	0.310552	0.102241	Others
FBgn0027885	1.92326	0.333252	Zygotic
FBgn0027889	-0.191375	0.627415	Zygotic
FBgn0027903		-0.53939	Zygotic
FBgn0027930	0.899211	0.114482	Zygotic
FBgn0027932	0.83388	0.938942	Zygotic
FBgn0027936	-1.31825	-1.49542	Others
FBgn0027945	-1.31342	-1.25764	Others
FBgn0027948	-1.50558	-1.49526	Others
FBgn0027949	1.23253	0.46397	Others
FBgn0027950	0.401307	0.948056	Zygotic
FBgn0027951	0.242504	0.590194	Others
FBgn0028274		-0.639613	Zygotic
FBgn0028292	-0.395552	0.839327	Zygotic
FBgn0028325	-3.73692	-0.713959	Others
FBgn0028327	-1.81281	0.121906	Zygotic
FBgn0028331	0.142083	0.728227	Others
FBgn0028336	-3.2663	-0.505867	Others
FBgn0028341	-0.404445	0.666106	Others
FBgn0028342	0.884539	0.27769	Others
FBgn0028343	-1.10837	0.654589	Zygotic
FBgn0028360	-3.15191	-0.817967	Others
FBgn0028371	5.34181		Zygotic
FBgn0028372	0.866099	0.627359	Others
FBgn0028373	6.12664	3.94413	Zygotic
FBgn0028375	0.434564	0.336859	Others
FBgn0028380	-0.781572	-0.183606	Others
FBgn0028382	0.821354	-0.832673	Zygotic
FBgn0028387	-1.08319	-0.548929	Others
FBgn0028394	-1.56557	-0.218608	Others
FBgn0028397	-1.06496	-0.295752	Others
FBgn0028398	0.843676	-0.0304143	Others
FBgn0028399	1.00026	0.610463	Zygotic
FBgn0028401	-0.0719684	0.2802	Others
FBgn0028402	0.739753	-1.40569	Zygotic
FBgn0028406	-1.01737	-0.754145	Others
FBgn0028408	-0.629962	0.44967	Others
FBgn0028411	0.784591	0.107114	Others
FBgn0028419	-1.74554	-2.07334	Others
FBgn0028421	-2.37437	-1.86657	Others
FBgn0028424	1.0655	0.737678	Others
FBgn0028425	-0.192255	0.675814	Others
FBgn0028426	0.247979	-1.86527	Others
FBgn0028427	-0.601755	-0.00684979	Others
FBgn0028429	0.381161	0.345027	Others
FBgn0028434	-1.58671	-0.27993	Others
FBgn0028436	-0.842109	-0.0342776	Others
FBgn0028467	-2.95563	-1.27273	Others
FBgn0028468	0.0979261	0.667314	Others
FBgn0028470	0.526531	0.385883	Others
FBgn0028471	0.0414304	0.452292	Others
FBgn0028473	0.214158	1.01909	Zygotic
FBgn0028474	-0.0195767	0.86945	Others
FBgn0028475	-0.947662	0.541663	Others
FBgn0028476	-0.986899	0.539617	Others
FBgn0028479	-0.951216	0.621722	Others
FBgn0028480	-0.417784	0.59694	Others
FBgn0028484	0.947541	0.783611	Zygotic
FBgn0028487	0.529022	0.391893	Others
FBgn0028490	0.591052	0.562035	Others
FBgn0028494	-2.76905	-0.185611	Others
FBgn0028497		0.705989	Others
FBgn0028500	-1.00098	-0.0844262	Zygotic
FBgn0028504	1.17666	0.3648	Others
FBgn0028506	1.87909	0.609492	Zygotic
FBgn0028507	0.287764	0.33441	Zygotic
FBgn0028509	-1.03599	0.565756	Others
FBgn0028515	-1.28144	-0.470063	Others
FBgn0028516	-5.19104	-0.965451	Others
FBgn0028519	4.42356	4.48467	Zygotic
FBgn0028523	5.60799	1.22636	Zygotic
FBgn0028525	-1.90367	-1.92261	Others
FBgn0028530	0.952096	0.274931	Others
FBgn0028538	0.00564482	-0.623556	Zygotic
FBgn0028539	0.767132	0.172724	Others
FBgn0028540	0.827602		Others
FBgn0028541	-0.410925	-1.03549	Zygotic
FBgn0028546	-0.00232323	0.0562083	Others
FBgn0028552	0.717097	-1.76811	Zygotic
FBgn0028554	0.960307	1.05844	Zygotic
FBgn0028563		-0.424131	Zygotic
FBgn0028577	0.638813	0.897227	Others
FBgn0028579	0.0579746	0.341793	Others
FBgn0028582	-0.376968	0.177123	Others
FBgn0028646	-4.01838	-0.491915	Others
FBgn0028647	-1.7723	-0.906444	Others
FBgn0028648	0.239589	-0.3023	Others
FBgn0028658		-1.40216	Others
FBgn0028662	-1.12827	0.22669	Others
FBgn0028663	-0.522888	-0.238029	Others
FBgn0028664	0.833781	0.208387	Others
FBgn0028665	-1.56146	-0.324071	Others
FBgn0028670	-4.94089	-0.850584	Others
FBgn0028671	0.572775	0.621047	Others
FBgn0028683	0.602282	0.136688	Others
FBgn0028684	-1.13978	-1.12919	Others
FBgn0028685	0.419129	0.89756	Zygotic
FBgn0028686	-1.96582	0.179615	Zygotic
FBgn0028687	-1.03927	0.574823	Zygotic
FBgn0028688	-2.13915	-1.13426	Zygotic
FBgn0028689	-0.221365	0.271509	Others
FBgn0028690	-1.82826	-0.957346	Others
FBgn0028691	-1.34481	-1.19906	Others
FBgn0028692	-1.52913	-0.375146	Others
FBgn0028693	0.637752	0.100103	Others
FBgn0028694	-1.06703	-1.5803	Others
FBgn0028695	-2.06199	-0.496712	Zygotic
FBgn0028697	1.06883	0.275658	Others
FBgn0028700	-0.0940227	0.036375	Others
FBgn0028703	-1.76668	-1.40854	Others
FBgn0028707	1.3839	0.206816	Zygotic
FBgn0028708	0.6232	0.409964	Others
FBgn0028717	-0.265868	0.860384	Others
FBgn0028734	-1.52033	-0.185774	Others
FBgn0028737	0.683412	0.530504	Others
FBgn0028743	0.539615	0.777255	Others
FBgn0028744	0.859904	0.376731	Others
FBgn0028746	-0.296966	0.0131716	Others
FBgn0028789	5.75703		Zygotic
FBgn0028833	-0.103262	0.164185	Others
FBgn0028836	0.813015	0.288296	Others
FBgn0028837	0.730455	0.411534	Others
FBgn0028894	1.10593	-0.671736	Zygotic
FBgn0028895	-0.601211	-0.780375	Others
FBgn0028897	-0.827882	-0.110339	Others
FBgn0028916	-2.12323	0.0993901	Others
FBgn0028919	-0.039933	0.0104184	Others
FBgn0028926	1.93369	-0.345995	Zygotic
FBgn0028931	0.411879	-1.13558	Zygotic
FBgn0028932	-0.516836	-0.922266	Others
FBgn0028952	0.260458	-0.0769937	Others
FBgn0028953	-0.109463	0.976852	Zygotic
FBgn0028954	0.812178	0.0422491	Others
FBgn0028955	0.00529043	0.0358409	Others
FBgn0028962	-0.922235	-1.33852	Others
FBgn0028965	0.241656	-1.73779	Zygotic
FBgn0028968	-1.55301	-0.0886503	Zygotic
FBgn0028969	-1.62749	-0.228245	Zygotic
FBgn0028974	-1.77454	-0.0417283	Others
FBgn0028978	2.49378	1.44155	Zygotic
FBgn0028980	-0.134602	0.00731036	Others
FBgn0028982	0.852172	1.1683	Zygotic
FBgn0028984	-0.501308	0.0550572	Others
FBgn0028985	-0.756496	0.0566961	Others
FBgn0028990	0.281202	0.968127	Zygotic
FBgn0028992	-1.29187	-0.642378	Others
FBgn0028993		0.410893	Zygotic
FBgn0028997	-0.732692	-1.28646	Others
FBgn0029002	1.33258	0.730222	Zygotic
FBgn0029006	-0.0492139	0.573635	Zygotic
FBgn0029067	0.323046	0.204172	Others
FBgn0029079	0.452533	0.161436	Others
FBgn0029088	0.215059	0.288596	Others
FBgn0029092	-0.805053	-0.0272812	Others
FBgn0029093	0.517791	0.891832	Zygotic
FBgn0029094	-0.363278	-1.05596	Others
FBgn0029113	0.591355	0.271947	Others
FBgn0029114	5.02779	-1.57227	Zygotic
FBgn0029117	-1.65216	-0.913343	Others
FBgn0029118	0.322092	0.485277	Others
FBgn0029121	0.212155	-0.164961	Others
FBgn0029123	5.50617		Zygotic
FBgn0029128	0.0488803	-0.154673	Others
FBgn0029131		-0.777223	Others
FBgn0029133	0.175906	-0.166259	Others
FBgn0029134	0.249265	0.377489	Others
FBgn0029148	0.90346	0.104631	Others
FBgn0029152	0.230505	0.504332	Others
FBgn0029155	-5.05194	-1.24965	Others
FBgn0029157	-1.8639	-0.321535	Others
FBgn0029158	-0.779473	-0.769023	Others
FBgn0029173	-0.828934	-0.230399	Others
FBgn0029174	-2.67475	-1.76903	Others
FBgn0029176	0.584497	0.768136	Others
FBgn0029502	-1.93162	-1.18476	Others
FBgn0029503	0.159256	-0.0243546	Others
FBgn0029504	-2.36152	-0.58654	Others
FBgn0029506	-0.677323	-0.226583	Others
FBgn0029512	0.642662	-0.0366402	Others
FBgn0029514	-0.257415	-0.34126	Others
FBgn0029522	-0.526099	-0.352859	Others
FBgn0029525	-0.353001	0.510609	Others
FBgn0029529	0.451265	-0.13114	Others
FBgn0029594	0.0117516	0.0966144	Others
FBgn0029629	0.985045	0.528189	Others
FBgn0029648		-1.95734	Others
FBgn0029664	0.371997	0.207767	Others
FBgn0029665	0.929333	0.156696	Others
FBgn0029666	-1.51327	-0.683149	Others
FBgn0029672	-0.000948855	0.0812048	Others
FBgn0029676	0.455304	0.781307	Others
FBgn0029685	-0.494193	0.438964	Others
FBgn0029686	-0.971311	-0.736349	Others
FBgn0029687	0.674435	-0.0203931	Others
FBgn0029688	-2.36114	-0.898255	Others
FBgn0029689		-1.48248	Others
FBgn0029693		-0.94444	Zygotic
FBgn0029704	-3.23063	-1.19169	Others
FBgn0029706	-3.26071	-0.902917	Others
FBgn0029709	0.183293	0.38953	Others
FBgn0029710	0.726322	-0.499483	Others
FBgn0029711	-1.66913	-1.21205	Others
FBgn0029712	-0.772313	0.0161278	Others
FBgn0029713	-1.55373	-0.840245	Others
FBgn0029714	0.226912	0.0737248	Others
FBgn0029715	0.711337	0.436437	Others
FBgn0029718	-0.912621	-0.618952	Others
FBgn0029733	-6.65632	-2.41884	Others
FBgn0029736		-0.175985	Others
FBgn0029737		-0.644776	Zygotic
FBgn0029738	0.272105	0.393352	Others
FBgn0029755	0.125004	0.800423	Zygotic
FBgn0029756	-0.423043	0.802728	Others
FBgn0029763	-0.391717	0.825253	Others
FBgn0029771	6.39108		Zygotic
FBgn0029778	0.324338	0.826478	Others
FBgn0029785	1.16012	0.271515	Others
FBgn0029789	-1.83315	-1.06692	Others
FBgn0029798	-0.61806	0.10246	Others
FBgn0029800	-1.06755	-0.938931	Others
FBgn0029801	-4.27233	-1.05683	Others
FBgn0029818	-0.13298	-1.25421	Zygotic
FBgn0029819	-2.17058	-0.28568	Others
FBgn0029820	0.411151	1.11783	Zygotic
FBgn0029822	-3.6767	-1.15709	Others
FBgn0029823		-1.12432	Others
FBgn0029824		0.846743	Others
FBgn0029825	0.135579	0.20608	Others
FBgn0029831	-2.61033	-0.531072	Others
FBgn0029833	0.91265	0.183052	Others
FBgn0029849	-3.86682	-1.24091	Others
FBgn0029853	1.34153	-1.68926	Zygotic
FBgn0029854	-2.60927	-1.77646	Others
FBgn0029856	-1.18159	-0.203481	Others
FBgn0029861	-1.97087	-0.150926	Others
FBgn0029866	-2.56006	0.0312847	Others
FBgn0029867	0.336326	0.865987	Zygotic
FBgn0029868	0.433507	-0.614595	Others
FBgn0029870	-2.18825	0.0438691	Others
FBgn0029873	-0.0153888	0.610935	Others
FBgn0029874	-1.39101	0.632459	Others
FBgn0029878	-0.626093	-0.895884	Zygotic
FBgn0029879	-4.53179	-1.72849	Others
FBgn0029881	-0.932487	0.437358	Others
FBgn0029882	-0.528918	-0.916984	Others
FBgn0029885	0.0811828	0.0684416	Others
FBgn0029887	-0.293523	0.78405	Zygotic
FBgn0029888	0.920362	0.240092	Others
FBgn0029891	-0.150359	1.20018	Others
FBgn0029893	-1.91181	0.129501	Others
FBgn0029894	-5.80621	-0.765483	Others
FBgn0029895	-0.805945	0.125185	Others
FBgn0029897	0.78517	0.670164	Zygotic
FBgn0029899	-0.725505	0.597609	Others
FBgn0029903	0.807706	0.659269	Others
FBgn0029905	-2.33899	-0.552367	Others
FBgn0029906		0.720636	Zygotic
FBgn0029907	5.62445		Zygotic
FBgn0029911	-2.21244	-0.235803	Others
FBgn0029913	-0.829727	-0.0249432	Others
FBgn0029914	-2.3241	0.0320024	Others
FBgn0029915	-0.0533633	-0.224632	Others
FBgn0029924	-1.33549	0.467448	Others
FBgn0029925	-1.27574	-1.21981	Others
FBgn0029929	-0.941564	-2.10992	Others
FBgn0029931	4.01857	2.38969	Others
FBgn0029935	0.280381	0.313297	Others
FBgn0029936		0.0912969	Zygotic
FBgn0029937	-1.38916	-0.407814	Zygotic
FBgn0029939		-1.46758	Others
FBgn0029941	0.478371	0.972376	Others
FBgn0029942	-2.273	-0.764052	Others
FBgn0029943	0.258182	0.166761	Others
FBgn0029944	-0.275295	0.00355007	Others
FBgn0029957	-1.54881	-0.1831	Others
FBgn0029958		0.344835	Zygotic
[truncated: 4,445 more rows]
