# Supplementary material for: Developmental mRNA m5C landscape and regulatory innovations of massive m5C modification of maternal mRNAs in animals
Source: Nat Commun. 2022 May 5;13:2484. doi: 10.1038/s41467-022-30210-0 (PMC9072368; doi:10.1038/s41467-022-30210-0)
Supplement: Supplementary file 10 — Source Data [file 41467_2022_30210_MOESM10_ESM.zip › Source Data/Source_Data_ExtFig11.xlsx]

## Sheet: ExtFig11a
Position	HeLa	OE Human NSUN2	OE Mouse NSUN2	OE Zebrafish NSUN2	group
10@100017548@-	0.102767				Type I
10@102763639@+	0.244103			0.131148	Type I
10@102795823@+	0.244186	0.0909091	0.0319149	0.047619	Type II
10@103547506@-	0.0491803			0.208333	Type I
10@104235971@+	0.2				Type I
10@116193746@-	0.0129741	0.0882353	0.0344828	0.0853659	Type I
10@116195475@-	0.0153846	0.0322581	0.106383	0.0446429	Type I
10@120840289@-	0.00813008		0	0.109091	Type I
10@122664258@+	0.120192	0.0434783		0	Type I
10@124221296@+	0.0325265	0.114286	0.0645161	0.0100503	Type I
10@124914574@+	0.177333	0.0588235	0.046729	0.0136986	Type II
10@1262998@-	0.0457903			0.162162	Type I
10@126677125@-	0.214286				Type I
10@129231605@+	0.129032			0	Type I
10@133782046@-	0.184149	0.0151057	0.0625	0.0428101	Type II
10@134041515@-	0.655791	0.6		0.0333333	Type I
10@134121291@-	0.172237			0	Type I
10@135094881@-	0.193506	0.169492	0.172414	0.0107527	Type I
10@135098663@-	0.114144		0	0.0434783	Type I
10@135122404@+	0.142857				Type I
10@135169000@-	0.474886	0.222222			Type I
10@135207773@+	0.185458	0.365385		0.224138	Type I
10@14562307@-	0.205255	0.0718954	0.116667	0.0551724	Type II
10@17270668@+	0.781818				Type I
10@27524054@-	0	0	0.1875	0	Type I
10@28812153@-	0.0388548	0.113208		0	Type I
10@28812163@-	0.0456621	0.153846		0	Type I
10@28822475@+	0.113636	0	0	0	Type I
10@32298835@-	0.2			0	Type I
10@32345045@-	0.107914	0.0465116	0.0294118	0.0405405	Type II
10@32345166@-	0.0129078	0.104167	0.015873	0.0075188	Type I
10@33199289@-	0.10226	0.054321	0.0477223	0.025641	Type I
10@35104026@-	0.11138			0.0344828	Type I
10@35104151@-	0.210332				Type I
10@38408765@+	0.157895			0.047619	Type I
10@43316391@+	0.248276	0.0434783		0.0294118	Type II
10@62554163@+	0.183099				Type I
10@6257206@+	0.0368852		0.21875	0.0363636	Type I
10@6275532@+	0.010989	0	0.0454545	0.121212	Type I
10@71899597@-	0.00477164	0.108696		0	Type I
10@71905434@-	0.170732			0	Type I
10@71906196@-	0.142303	0.25		0	Type I
10@71906375@-	0.169903				Type I
10@71962780@-	0.107383	0	0	0	Type I
10@73060737@+	0.145194				Type I
10@73060802@+	0.153527				Type I
10@75493031@+	0.157895				Type I
10@75527614@+	0.0396226	0.0444444	0.101124	0.0165975	Type I
10@75579359@-	0.103448				Type I
10@75867012@+	0.0419002	0.0508475	0.0796813	0.0091047	Type I
10@81075062@+	0.0898004	0.0612245	0.269231	0.040404	Type I
10@855695@-	0.231631	0.391304		0.354167	Type I
10@91532517@+	0.102564				Type I
10@93558362@+	0.14026			0.0416667	Type I
10@94773982@+	0.11465				Type I
10@95360492@-	0.0547945	0.00738007	0	0.00917431	Type I
10@96163026@+	0.183673				Type I
10@99093883@-	0.0671543	0.224638	0.104651	0.0168539	Type I
10@99258032@-	0.495887	0.444444		0.121951	Type I
10@99434568@+	0.0228013	0.0416667		0.113636	Type I
10@99476982@+	0.0494297	0.134454	0.030303	0.0531915	Type I
11@101981563@+	0.237419	0.461538		0.0864198	Type I
11@10328266@+	0.0104741	0.0202429	0.0413793	0.0307062	Type I
11@10828902@-	0.138462	0	0.00581395	0	Type I
11@10828903@-	0.104478	0	0	0	Type I
11@10828905@-	0.118644	0	0	0	Type I
11@110101171@-	0.142857			0	Type I
11@111599547@+	0.205128				Type I
11@111599553@+	0.205479				Type I
11@113724997@-	0.282051	0.08	0	0.0851064	Type II
11@116969037@-	0.11396				Type I
11@117049812@+	0.164179				Type I
11@117079745@-	0.134106	0.015873	0	0.0377358	Type I
11@117266389@+	0.047619	0.12		0.106383	Type I
11@117283542@+	0.316872				Type I
11@118767243@-	0.0657439	0.025	0.0689655	0.236559	Type I
11@118767492@-	0.0102564	0	0.121951	0.0285714	Type I
11@118978268@+	0.130597			0.0789474	Type I
11@119179644@-	0.214111	0.0831919	0.0734463	0.060241	Type I
11@119180521@-	0.395918	0.387387	0.28	0.357955	Type II
11@119534360@-	0.163636				Type I
11@122526558@+	0.186667				Type I
11@122526584@+	0.467532				Type I
11@1254403@+	0.638418				Type I
11@12964062@+	0.000909918	0	0	0.0122699	Type I
11@129734116@-	0.106383	0	0.0204082	0.0206186	Type II
11@134094791@+	0.190939	0.170732	0.0555556	0.207207	Type I
11@14380449@-	0.17757				Type I
11@17249880@+	0.234043				Type I
11@17395040@+	0.0279938	0.166667	0.103448	0	Type I
11@1774149@-	0.106199	0.152221	0.125683	0.0719064	Type I
11@1780780@-	0.261661	0.197232	0.163895	0.186285	Type II
11@18528437@-	0.124224	0.0784314	0.05	0	Type II
11@2005729@+	0.288136				Type I
11@20077463@+	0.322884				Type I
11@2018120@-	0.364146	0.307754	0.175403	0.0739535	Type I
11@209440@+	0.0283401	0.0508475	0.101266	0.10119	Type I
11@22646888@-	0.0652174	0		0.108696	Type II
11@3037050@-	0.0931507	0.0679612	0.175	0.0420168	Type I
11@32112800@+	0.264398	0.393243	0.203252	0.00398406	Type I
11@32112824@+	0.0828182	0.138462	0.044586	0.0510367	Type I
11@34219053@-	0.00819672			0.138889	Type I
11@34378720@-	0.030303	0.0441176	0	0.0402685	Type I
11@34493320@+	0.684211				Type I
11@35641704@+	0.13738				Type I
11@3848364@-	0.554455			0.36	Type II
11@4113922@+	0.166327	0.259259		0.238095	Type I
11@44954468@-	0.148936				Type I
11@46401805@+	0.460784				Type I
11@46693815@+	0.136116	0.0631579	0.0606061	0.0410959	Type I
11@46694886@+	0.0489237	0.118421	0.047619	0.0212766	Type I
11@46694887@+	0.169591	0.316456	0.142857	0.0526316	Type I
11@46699909@-	0.231959			0.4	Type I
11@46921856@-	0.188679				Type I
11@47261437@-	0.236152	0.375	0.1	0.04	Type I
11@47488542@-	0.0117971	0.0153846	0.164948	0	Type I
11@47639077@-	0.125				Type I
11@490937@+	0.145299	0.352941	0.44	0.241935	Type I
11@5291157@-		0.0271493	0.116667	0	Type I
11@57070063@-	0.0158491	0.0269058	0.0825688	0.108014	Type I
11@57080180@-	0.00588235	0	0.109756	0	Type I
11@61108959@+	0.13985	0.219298	0.241379	0.0212766	Type I
11@61135598@+	0.217949			0.153846	Type I
11@61582917@-	0.193548				Type I
11@61634143@+	0.192484	0.394737		0.142857	Type I
11@61732990@-	0.100233	0	0	0	Type I
11@62292365@-	0.00327511	0	0.00431034	0	Type I
11@62559834@-	0	0.131579		0.0166667	Type I
11@62619699@-	0.0644068		0.125	0.119565	Type I
11@62656234@+	0.139785	0	0	0	Type I
11@63526363@+	0.402683	0.470588	0.15	0.172093	Type I
11@63530959@-	0.0120482			0.285714	Type I
11@64052692@+	0.187755				Type I
11@64055913@+	0.700157	0.666667		0.307692	Type I
11@64083578@+	0.046729	0.107143		0	Type I
11@64510368@-	0.123288				Type I
11@64701562@+	0.118343	0.0930233	0.0697674	0.107623	Type I
11@64880431@+	0.116279				Type I
11@64897351@-	0.00122399	0	0	0	Type I
11@65306695@-	0.351322	0.228758	0.126761	0.131737	Type I
11@65314943@-	0.249339	0.0689655		0.097561	Type I
11@65321686@-	0.639669			0.136364	Type I
11@65352003@+	0.110754	0.10687	0.0495868	0.0574713	Type I
11@65359936@+	0.0254958	0.1		0	Type I
11@65421919@-	0.0993031	0.157895		0.134615	Type I
11@65485877@-	0.0375	0.09375		0.116279	Type I
11@65546283@-	0.0015456	0	0.178571	0.00980392	Type I
11@65547578@-	0.284284	0.608696		0.0689655	Type I
11@65764141@-	0.205882				Type I
11@66034954@+	0.429703			0.263158	Type I
11@66044158@+	0.244327	0.324022	0.0512821	0.0251572	Type I
11@66044159@+	0.0444612	0.153846	0.102564	0.0253165	Type I
11@66063486@+	0.619048	0.782609		0.241379	Type I
11@66112998@-	0.142857	0.162162		0.0277778	Type I
11@66206153@-	0.0528292	0.0520231	0.107143	0.0229885	Type I
11@66384115@+	0.138075				Type I
11@6640139@-	0.0609168	0.184615	0.0909091	0.0458015	Type I
11@66452919@-	0.0927318	0.28125		0	Type I
11@66455648@-	0	0	0.135135	0.0140845	Type I
11@66636370@-	0.269052	0.259259	0.104651	0.109705	Type I
11@66798500@+	0.111111				Type I
11@67053106@+	0	0	0	0	Type I
11@67132365@-	0.00539084	0.121951	0	0	Type I
11@67200245@+	0.511002	0.371429	0.385965	0.236111	Type II
11@67202091@+	0.151122	0.176471	0.186047	0.0555556	Type I
11@67223136@+	0.695652				Type I
11@67232532@-	0.100585	0.0277778	0	0.09375	Type II
11@67796036@+	0.0285481	0.1		0	Type I
11@67888491@-	0.0749543	0.12	0.0105263	0.00321543	Type I
11@67888526@-	0.0761456	0.105263	0.145299	0.027027	Type I
11@67926231@-	0.0403877	0.0263158	0.181818	0.03125	Type I
11@68115603@+	0.196862	0.159091	0.0636364	0.0165563	Type I
11@68856414@+	0.230769				Type I
11@70281217@+	0.068306	0.15812	0.134831	0.104369	Type I
11@71146992@-	0.149425				Type I
11@71189985@+	0.117647			0.0714286	Type I
11@71191878@+	0.141026	0.0384615	0.1	0	Type I
11@71935932@+	0.0821834	0.122449	0.0865385	0.111475	Type I
11@71935933@+	0.136044	0.173913	0.0824742	0.218855	Type I
11@72414042@-	0.0478299	0.121212	0.125	0.0898204	Type I
11@72438103@-	0.136461	0.19697	0.0731707	0.0342466	Type I
11@72540472@+	0.380952				Type I
11@73019941@+	0.19209		0.130435	0.25641	Type I
11@73019942@+	0.332075		0.272727	0.15	Type I
11@73019973@-	0.481818				Type I
11@73388546@-	0.183908				Type I
11@73388548@-	0.243902				Type I
11@73638335@+	0.07	0.0266667		0.138889	Type I
11@73964651@+	0.00543478	0	0.0363636	0.15493	Type I
11@74022578@-	0.112903				Type I
11@75115721@+	0.195691	0.134349	0.191558	0.0183158	Type I
11@75283635@+	0.00346363	0	0	0.00462963	Type I
11@75526473@+	0.170377			0.333333	Type I
11@764334@+	0.104379	0.0588235	0.0784983	0.024838	Type I
11@77835189@-	0.161765	0.444444		0.535714	Type I
11@77931390@-	0.15493			0.138889	Type I
11@803577@-	0.185185				Type I
11@821028@+	0.338983				Type I
11@830308@+	0.170843	0.162162			Type I
11@83132765@+			0.107266	0.0590164	Type I
11@86382882@-	0.105618	0.0151515		0.0142857	Type II
11@8968966@-	0.145833				Type I
11@8986661@+	0.266667				Type II
11@9160945@-	0.0180879	0.02	0.142857	0.0560748	Type I
11@9171690@-	0	0	0	0	Type I
12@102108406@+	0	0		0	Type I
12@102158866@-	0	0.16129			Type I
12@102224711@-	0.152542				Type I
12@106633189@-	0.0256593	0.0169697	0.0523256	0.037694	Type I
12@107391384@-	0.256198		0.772727	0.569231	Type I
12@107391695@-	0.107143	0.0740741	0	0	Type I
12@107393482@-	0.115917	0.0285714		0.147059	Type I
12@109040588@-	0.319149	0.485714	0.625	0.419753	Type I
12@109548449@+	0.0153698	0.0273973	0.0196078	0.108696	Type I
12@110290323@-	0.0160643	0.0294118	0.030303	0.1	Type I
12@112130547@+	0.327273				Type II
12@112227678@+	0.0560748	0.0299401	0.117647	0.0294118	Type I
12@112280214@+	0.102618			0.1	Type I
12@112673052@-	0.132075			0	Type II
12@112819828@-	0.171429			0.04	Type I
12@113737139@-	0.033195	0.0451128	0	0	Type I
12@114255447@-	0.121495			0.0882353	Type I
12@115109865@-	0.0152091			0.159091	Type I
12@118683952@+	0.259388	0.057971		0.04	Type I
12@118814507@+	0.409556	0.588889	0.222222	0.2875	Type I
12@120582141@-	0.150641	0.1	0.0853659	0.0350877	Type I
12@120650755@+	0.515152				Type I
12@121175043@+	0.116279				Type I
12@121341847@-	0.17038	0.28		0.0923077	Type I
12@121440391@-	0.333333				Type I
12@122217483@+	0.131148				Type I
12@122218772@-	0.0639269	0.12987	0.136364	0.0246914	Type I
12@122234081@-	0.152318			0.159091	Type I
12@123350372@-	0.00375469	0	0.032967	0.120879	Type I
12@123465973@+	0.175439			0.0434783	Type I
12@123469254@-	0.362637			0.0689655	Type I
12@123745697@-	0.445946	0		0	Type I
12@123745698@-	0.453333	0	0	0	Type I
12@123745701@-	0.402985	0	0	0	Type I
12@124069289@+	0.00673534	0.00251889	0.012605	0.0037594	Type I
12@131623966@+	0.350649			0.451613	Type I
12@132546658@+	0.13456		0.142857	0.1125	Type I
12@132546659@+	0.116098		0.111111	0.115385	Type I
12@133084927@+	0.10355	0.0217391	0.0149254	0.0483871	Type II
12@133086372@+	0.00268097			0.108696	Type I
12@133238145@-	0.139875	0.0322581	0.142857	0.0629921	Type II
12@133338250@-	0.0481728	0.128205	0.107692	0.0204082	Type I
12@133362983@-	0.0183876	0.136364	0.0491803	0	Type I
12@19593624@+	0.487805				Type I
12@20522914@+	0.0284842	0.142857	0	0.0437956	Type I
12@27090868@-	0.0304878	0.147059	0.0952381	0.0142857	Type I
12@29496175@-	0.108844	0.12		0.103448	Type I
12@31256573@+	0.0344828	0.119565	0.0151515	0	Type I
12@3151612@+	0.125				Type I
12@31743761@-	0.918519			0.339286	Type I
12@40499704@-	0.254658	0.458333	0.212766	0.0366972	Type I
12@46662349@-	0.153996	0.0434783	0	0.0277778	Type II
12@47473544@-	0.00783875	0.02		0.147059	Type I
12@48531590@+	0.108687	0.106742	0.0674157	0.0404412	Type I
12@49161021@-	0	0	0.140351	0	Type I
12@49359358@-	0.248106	0.205128	0.136364	0.163551	Type I
12@49412119@-	0.238095				Type I
12@50028910@+	0.144	0.185185			Type I
12@50028937@+	0.0945946	0.321429			Type I
12@52463988@+	0.0899161	0.0858896	0.12	0.0829016	Type I
12@52579356@-	0.0113594	0.00191205	0.121212	0.00490196	Type I
12@52585669@-	0.111654	0.16092		0.0169492	Type I
12@52627020@+	0.134021	0.15	0.0169492	0.0471698	Type I
12@52635378@+	0.067959	0.102902	0.110253	0.114818	Type I
12@53344105@+	0.759494				Type I
12@53415587@+	0.283237		0	0	Type I
12@53495902@+	0.553656	0.482115	0.513514	0.509804	Type II
12@53899040@+	0.207756	0.0806452	0.107143	0.0405405	Type II
12@54366995@+	0.11215				Type II
12@56396423@+	0.359155				Type II
12@56437217@+	0.0940078	0.099681	0.130952	0.171927	Type I
12@56506690@+	0.068682	0.11041	0.0454545	0.11284	Type I
12@56660921@+	0.130435				Type I
12@56666531@-	0.212812	0.133333	0.131579	0.0764706	Type I
12@56827919@-	0.047081	0.1	0.0322581	0.0322581	Type I
12@56992702@-	0.0316594	0		0.101449	Type I
12@57039696@-	0.029214	0.080916	0.0477816	0.07	Type I
12@57589488@+	0.0996169	0.214286	0.0652174	0.0563798	Type I
12@57599013@+	0.127193	0.15	0.0326087	0.0148515	Type I
12@57606986@+		0.0714286	0.238095	0.0135135	Type I
12@57627364@+	0.119481	0.0967742	0.0844156	0.0291005	Type I
12@57996553@+	0.117647				Type II
12@58024263@-	0.125				Type I
12@62415535@-	0.185316	0.114051	0.195122	0.0211268	Type I
12@6438243@-	0.00147804	0.0127389	0	0.0075188	Type I
12@64823850@+	0.00116822	0	0	0	Type I
12@6833856@+	0.130767	0.110345	0.0227273	0.0701754	Type I
12@6940434@+		0.169355	0.0204082	0.0306122	Type I
12@69651613@+	0.0023622	0.116279	0	0	Type I
12@6978845@+	0.216667				Type I
12@74933487@+	0.0658228	0.0428571	0.075	0.0514706	Type II
12@76953256@-	0.758757		0.264706	0.25641	Type I
12@80083727@-	0.0896437	0.110236	0.12	0.0621118	Type I
12@8192536@+	0.1125				Type I
12@90102544@-	0.185507		0.15	0.115942	Type I
12@9225254@-	0.295181				Type II
12@93964396@+				0.230769	Type I
12@96184339@-	0.102819	0		0	Type I
12@99039429@+	0.457944				Type I
13@103299576@+	0.173913	0.05			Type II
13@110827008@-	0.403292	0.348659	0.0754717	0.0729167	Type I
13@110835560@-	0.105172	0.0194175	0	0.0208333	Type I
13@111160500@+	0.110585	0.11465	0.119048	0.0588235	Type I
13@111567237@-	0.360674			0.241379	Type I
13@113979691@-	0.178571				Type I
13@114538505@-	0.0139535	0.08	0	0.204301	Type I
13@114549523@-		0.212121		0	Type I
13@114758017@-	0.00688468	0	0.05	0.111111	Type I
13@25875743@+	0.170732				Type I
13@39611860@-	0.152542			0.0333333	Type I
13@41635051@-	0.15				Type I
13@45147310@-	0.145038	0.25		0.142857	Type I
13@45965402@-	0.0802469	0.172414			Type I
13@48655783@-	0.105134	0.12844	0.173913	0.0465116	Type I
13@52026774@-	0.218519				Type I
13@73633605@+	0.0550459	0.143187	0.120253	0.06545	Type I
13@92345806@+	0			0.15	Type I
13@96294074@-	0.0666667			0.303571	Type I
13@98674638@+	0.130252	0.146067	0.1	0.132353	Type I
13@99047580@+	0.142857	0.0714286	0.0666667	0.0353535	Type I
14@100705882@+	0.00378898	0.00793651	0.136364	0	Type I
14@100746227@+	0.0454545		0.0851064	0.197368	Type I
14@100747745@+	0.119048	0.0833333	0.09375	0.0425532	Type I
14@100800311@-	0.0516761	0.0434783	0.117647	0.0508475	Type I
14@101013213@-	0.174419		0.363636		Type I
14@102482327@+	0.106322		0	0.0487805	Type II
14@102689319@+	0.00189753	0		0	Type I
14@102814850@-	0.304721	0.416667	0.275862	0.163934	Type I
14@102973897@-	0.141564	0.311688	0.163265	0.192926	Type I
14@102974188@-	0.0324459	0.130435	0.0833333	0.0116279	Type I
14@103021883@+	0.10101	0.185185			Type I
14@103059250@+	0		0.222222	0	Type I
14@103243848@+	0.112676				Type I
14@103603391@+	0.0328283	0.0364964	0.113043	0.0723982	Type I
14@103851888@+	0.101229	0.190476	0.0238095	0.0263158	Type I
14@104001715@+	0.0307355	0.0909091		0.333333	Type I
14@104037976@+	0.10274		0	0.0689655	Type II
14@104095677@+	0.0501997	0.103896	0.0740741	0.0797546	Type I
14@104164238@-	0.103261	0.5	0.3	0.0769231	Type I
14@104164305@-	0.0439394	0.191489		0.142857	Type I
14@104642315@+	0.00757576	0	0.135135	0	Type I
14@104642765@+	0.067757	0.0485437	0.141026	0.0547445	Type I
14@104643123@+	0.117409	0.310811	0.159091	0.0390071	Type I
14@105170385@+	0.127753		0	0.0925926	Type II
14@105270355@+	0.240741				Type I
14@105302798@-	0.105882				Type I
14@105303149@-	0.181818				Type I
14@105303150@-	0.12				Type I
14@105361100@+	0.190805	0.296296		0.197531	Type I
14@105417279@-	0.0693069		0.025641	0.113924	Type I
14@105418269@-	0.00864553	0.142857	0.0465116	0.0923913	Type I
14@105675970@-	0.0605428	0.195652		0.0588235	Type I
14@105707630@-	0	0		0.106383	Type I
14@105814915@+	0.133333			0.127273	Type I
14@19681346@+	0.225806			0	Type I
14@20811393@-	0.617866			0.08	Type I
14@20929532@-	0.103448				Type I
14@20929544@-	0.119403				Type I
14@21544565@+	0.101695				Type I
14@21929015@-	0.126667				Type I
14@21929024@-	0.128906				Type I
14@21929025@-	0.114625				Type I
14@23341415@+	0.119217	0.0384615	0.0444444	0	Type I
14@23370540@-	0.140351	0.117647		0	Type I
14@23442699@-	0.107843	0.129032	0.16	0.0833333	Type I
14@23504323@-	0.155405				Type I
14@23521277@-	0.150376				Type I
14@23524979@-	0.108787				Type I
14@23770879@-	0.234667			0.0357143	Type I
14@24423062@+	0.0822838	0.113924		0.0645161	Type I
14@24569453@+	0.101796				Type II
14@24686191@-	0.0623608	0.134775	0.103448	0.111111	Type I
14@24708356@+	0.102564	0			Type I
14@24711574@-	0	0	0	0.126761	Type I
14@24780473@+	0.680851				Type I
14@24780495@+	0.163265				Type I
14@24901497@+	0.121951				Type II
14@24901531@+	0.115385				Type I
14@24909321@-	0.00484765	0	0.05	0	Type I
14@28734325@+		0	0.178571	0.04	Type II
14@31676316@-	0.33564			0.290323	Type I
14@39901330@-	0.116667				Type I
14@50052737@-	0.247893	0.129052	0.122967	0.0741379	Type I
14@52508974@-	0.339806				Type I
14@52534737@-	0.430464				Type I
14@53187840@+	0.00636943	0.0408163	0.170213	0.00970874	Type I
14@55604779@+	0.0383916	0.107692		0.04	Type I
14@61201590@+	0.00171013	0	0	0.0116279	Type I
14@62203638@+	0.362924		0	0	Type I
14@64610563@+	0	0	0.12	0	Type I
14@64916277@-	0.028169		0	0.25	Type I
14@65542530@-	0.00824588	0.015625	0.125	0.15625	Type I
14@69676351@+	0.102941	0.0344828		0.185185	Type II
14@72090890@+	0			0.157895	Type I
14@73725978@+	0.144578				Type II
14@74417089@+	0.165103				Type I
14@74431287@-	0.25				Type I
14@75904691@+	0.0753715	0.130435		0.0416667	Type I
14@76286484@+	0.127329	0		0	Type II
14@77242523@+	0	0.185185	0.115385	0	Type I
14@77787122@-	0.844444				Type I
14@89884095@+	0.32829				Type I
14@90864680@+	0.477273				Type I
14@91636421@+	0.0430108	0.16129		0.0263158	Type I
14@93214888@-	0.102128	0.177778	0.0512821	0.030303	Type I
14@93582236@-	0.111111				Type I
14@95267328@-	0.00515464	0.00518417	0.0221675	0.0025663	Type I
15@101938731@-	0.163492	0.0952381	0.0632911	0.0121212	Type I
15@29561738@-	0.0117647	0.0153846		0.105263	Type I
15@30763477@+	0.096831	0.238095	0.133333	0	Type I
15@30763530@+	0.0739958		0.227273	0.0927835	Type I
15@31619751@+	0.00126743	0	0.0769231	0.00793651	Type I
15@32828651@-	0.155556				Type I
15@34679233@-	0.0469208	0.0714286	0.122066	0.052139	Type I
15@34825454@-	0.0435897	0.0688406	0.111111	0.052356	Type I
15@40760126@+	0	0		0	Type I
15@40986338@-	0.0106383	0.217391		0	Type I
15@42192236@-	0.10917	0	0.125	0.0135135	Type II
15@43866009@-	0.128364	0		0	Type I
15@43965574@-	0.134438				Type I
15@45492612@-	0.383966				Type I
15@52338932@+	0.0615385	0	0.197183	0.00595238	Type I
15@52413300@-	0.13012	0	0	0	Type I
15@52413305@-	0.137845	0	0	0	Type I
15@57210508@-	0.157895				Type I
15@63449681@-	0.424242				Type I
15@63617195@-		0.0865385	0.1	0	Type I
15@64885429@+	0.113636				Type I
15@65425342@-	0.00810537	0.015544	0	0.222222	Type I
15@65425414@-	0.0199275	0		0.129032	Type I
15@66644515@-	0.140741	0.148936		0.0967742	Type II
15@66679289@+	0.206897	0.157895		0.0307692	Type I
15@69696598@+	0.0172414	0	0.171875	0	Type I
15@72553002@-	0.0269461	0.0833333	0.0465116	0.135802	Type II
15@72668426@-	0.930233				Type I
15@73023743@+	0.37037				Type II
15@74702957@-	0.111111				Type I
15@74751055@-	0.152805	0.225	0.15625	0.025641	Type I
15@74889504@+	0.0377358		0.153846	0.25	Type I
15@74923387@-	0.455446	0.483871		0.0857143	Type I
15@74967402@-	0.0499426	0.015625	0.102041	0.0679612	Type I
15@75248841@-	0.0831015	0.190141	0	0.108108	Type I
15@75953385@+	0.157895		0.166667	0.0381679	Type I
15@75967754@-	0.125	0.267857	0.157895	0.0894309	Type I
15@75968851@-	0	0	0	0	Type I
15@75969632@-	0.091222	0.16129	0.05	0.0510204	Type I
15@76135802@+	0.263158			0.130435	Type I
15@76507965@-	0.136986	0.12			Type I
15@78574016@+				0.227273	Type I
15@78584966@-	0.181159	0.0664062	0.0666667	0.040201	Type I
15@79054836@-	0.117647				Type I
15@79092627@-	0.109375				Type I
15@81241569@+	0.378378	0.32	0.0769231	0.0162602	Type I
15@83478752@+	0.04			0.121951	Type I
15@85747757@-	0			0.26087	Type II
15@85777928@-	0.17				Type I
15@86122403@+	0	0.113208	0	0	Type I
15@86304165@-	0.150943				Type I
15@90444818@-	0.13615				Type I
15@91425541@+	0.702141	0.620513	0.617886	0.489209	Type II
15@91446591@+	0.086747	0.06	0.138889	0	Type I
15@91474475@-	0.108883	0.0163934		0.0740741	Type II
16@11439562@+	0.142282	0.285714		0	Type I
16@1359630@+	0.119048				Type I
16@1359631@+	0.121951				Type I
16@1414688@-	0.178273				Type I
16@1495765@-	0.260909	0.351648	0.296296	0.26087	Type I
16@16414011@+	0.104651				Type I
16@1828974@+	0.125				Type I
16@18818472@-	0.109375				Type I
16@18820731@-	0.185036	0.0888889	0.0408163	0.0228311	Type I
16@19514756@-	0.000565291	0	0	0	Type I
16@2014563@-	0.264984	0.078125	0	0.0344828	Type I
16@2014564@-	0.0890699	0.0330579	0.0384615	0.120482	Type I
16@2027167@+	0.168281	0.196429	0.363636	0.0416667	Type I
16@2048065@-	0.0769608	0.142857	0.0384615	0.0634921	Type I
16@2051020@-	0.00933022	0.00699301	0.1	0	Type I
16@2157101@-	0.128571				Type I
16@2158370@-	0.0860566	0.185185	0.428571	0.254545	Type I
16@21611031@+	0.0865385	0.155738	0	0	Type I
16@2185634@-	0.106383			0	Type I
16@2225897@+	0.324873	0.0909091	0.108434	0.164773	Type II
16@2226360@+	0.210983	0.0894309	0.125	0.135747	Type I
16@2227936@+	0.111888	0.119048	0.0307692	0.0125	Type I
16@22338605@+	0.291925			0.136364	Type I
16@2314941@-	0.163636				Type I
16@23534557@-	0.128889	0.130435			Type I
16@240043@-	0.0161565	0.0176471	0.111111	0.0322581	Type I
16@24582720@+	0.101852	0	0	0	Type I
16@2506715@+	0.119281	0.1875	0.0869565	0.0416667	Type I
16@25268859@-	0.198473				Type I
16@27472851@-	0.104533	0.153846	0.0810811	0.0116279	Type I
16@2758082@+	0.0889894	0.153846	0.0454545	0.12963	Type I
16@28223106@-	0.129428			0.0681818	Type I
16@29817956@+		0.0630631	0.125	0.01	Type I
16@29818446@+	0.0423271	0.107914	0.0473684	0.0757946	Type I
16@29848064@+	0.0353228	0.0825959	0.119048	0.0135135	Type I
16@29856005@+	0.00584036	0	0	0.145833	Type I
16@29888192@-	0.0885668	0.122951	0.03125	0.0316742	Type I
16@29896970@-	0.205527	0.117647	0.230769	0.224852	Type II
16@29912987@+	0.130866	0.143498	0.0810811	0.0540541	Type I
16@29979433@+	0.433597	0.212903	0.212121	0.188	Type I
16@2999623@+	0.0625	0.116505		0.0909091	Type I
16@30128527@-	0.489796	0.263158	0.111111	0.272727	Type II
16@3017120@+	0.553506	0.633333		0.172414	Type I
16@3022796@+	0.085531	0.106164	0.216216	0.142857	Type I
16@30546042@-	0.133333				Type I
16@30662625@+	0.113208				Type I
16@30794052@-	0.139466			0.047619	Type I
16@30905314@-	0.0802139	0.111111	0.0571429	0.0833333	Type I
16@30999310@+	0.0444444		0.15	0.135802	Type I
16@31000180@+	0.0340909	0.0322581	0.0232558	0.116667	Type I
16@31104108@-	0.1375				Type I
16@31503575@-	0.0027881	0	0	0	Type I
16@3333685@+	0.0994398	0.366667		0.225	Type I
16@3333791@+	0.0133333	0.0555556		0.111111	Type I
16@339532@-	0.0272865	0.0387597	0.12766	0.0441176	Type I
16@4506200@+	0.057386	0.0785714	0.102041	0.0291262	Type I
16@4561228@-	0.106667				Type I
16@4563003@-	0.569328	0.722222		0.2	Type I
16@457472@+	0.2	0		0	Type II
16@47177530@-	0.180871	0.203125		0.015873	Type I
16@4738148@+	0			0.217391	Type I
16@48386428@+	0.321244	0.458333		0.0689655	Type I
16@4897603@+	0.148148			0.025641	Type I
16@56362604@+	0.456716				Type I
16@57003897@+	0.599078				Type II
16@571112@+	0.145374	0.190476		0.235294	Type I
16@571911@+	0.296117	0.258065			Type I
16@57697970@+	0.103463			0.030303	Type I
16@57697999@+	0.473704			0.361111	Type I
16@57790825@+	0.0867925	0.212766			Type I
16@58054168@+	0.145161	0.0222222		0	Type II
16@58055097@+	0.0181818	0		0.15625	Type I
16@58059994@+	0.28066	0.169811		0.148148	Type I
16@58060105@+	0.444867	0.46	0	0.0877193	Type I
16@58614542@-	0.0433071		0.107143	0.116667	Type I
16@597030@+	0.0190597	0.0208333	0.125	0.070922	Type I
16@620038@+	0.427083			0.227273	Type I
16@67198656@+	0.011236	0.217391		0	Type I
16@67314349@+	0.234884	0.411765		0.0454545	Type I
16@67318789@+	0.125954	0.342105		0	Type I
16@67318790@+	0.0984848	0.243243		0.0465116	Type I
16@67514929@-	0.0603175	0.118343	0.135135	0.2	Type I
16@67980401@-	0.0163265	0.113636	0	0	Type I
16@69364077@-	0.016487	0.1	0	0.0449438	Type I
16@699467@+	0.108527				Type I
16@699646@+	0.158537			0.0512821	Type I
16@700648@+	0.00641026			0.122807	Type I
16@70349955@+	0.145963	0.05		0.0555556	Type I
16@70390098@+	0.330986	0.116667	0.125	0.113208	Type I
16@706388@+	0.109756			0.121212	Type I
16@70697866@-	0.12024	0.28		0.148148	Type I
16@716254@+	0.0246914	0	0	0.11236	Type I
16@744342@-	0.064588	0.184211	0.0322581	0.0208333	Type I
16@74808523@-	0.372881	0.24		0.0857143	Type I
16@75276786@-	0.0145985	0.25	0.0697674	0.0729927	Type I
16@765179@+	0.111006	0.173913		0	Type I
16@835653@-	0.1	0		0	Type I
16@83842736@+	0.44186				Type I
16@84036153@+	0.152174				Type I
16@84095008@-	0.419355				Type I
16@84212181@-	0.138514	0.217391		0.0789474	Type I
16@88501374@+	0.0454545	0.171429		0.0243902	Type I
16@88696960@+	0.205782	0.0512821	0.0344828	0.0679612	Type II
16@88711654@-	0.258065			0.193548	Type I
16@88721771@-	0.314159	0.233333	0.280702	0.0645161	Type I
16@88875580@+	0.0357143	0.0273973	0	0.0222222	Type II
16@88876887@-	0.151337	0.0901288	0.0214286	0.021327	Type I
16@88891177@-	0.245033	0.221519	0.195402	0.0574163	Type I
16@89265143@-	0.2				Type I
16@89334674@-	0	0	0	0.0210526	Type I
16@89366896@-	0.139731	0.184211	0.166667	0.0348837	Type I
16@89556869@-	0.0855107			0.1	Type I
16@89556870@-	0.215546		0.190476	0.0769231	Type I
16@89620212@+	0.48741	0.507353	0.293103	0.0780142	Type I
16@89642298@+	0.0732601	0.285714		0.030303	Type I
16@89831446@-	0.438596			0.2	Type I
16@89925700@+	0.202844	0.151786	0.153153	0.329218	Type I
16@89971324@+	0.807606	0.782609		0.35	Type I
17@10600616@-	0.409333	0.503546	0.215686	0.21519	Type I
17@12898118@-	0.0924778	0.0440678	0.0465116	0.1	Type I
17@12899924@-	0.220699	0.375	0.194444	0.0546875	Type I
17@1476542@-	0.11875				Type I
17@1549665@-	0.0644678	0.195122		0.0454545	Type I
17@15554731@-	0.00600601	0	0	0	Type I
17@15971351@-	0.26387		0.1	0.133333	Type II
17@1613545@-	0.10596				Type I
17@1684120@-	0	0.15625		0.0454545	Type I
17@16946108@+	0.0507317	0.10929	0.10219	0.0638978	Type I
17@17090679@+	0.267857	0.285714	0.121212	0.025641	Type I
17@18167953@+	0.0376344	0.171429		0.0731707	Type I
17@18834084@+	0.0416667	0.178571			Type I
17@19246757@-	0.554817	0.688312		0.333333	Type I
17@1946060@+	0.000639591	0	0	0	Type I
17@19580412@+	0.0490258	0.0135747	0.047619	0.00787402	Type I
17@19771065@-	0.644737				Type I
17@20493603@+	0.118644				Type I
17@20906015@-	0.148612	0.157895	0.302326	0.0636943	Type I
17@2225971@-	0	0.115044	0.0769231	0.210843	Type I
17@2265454@+	0.0384615	0.102041	0.0740741	0.0288462	Type I
17@2320470@-	0.140625				Type I
17@2320476@-	0.119565				Type I
17@26672182@+	0.11465	0.103448		0.0697674	Type II
17@26695596@-	0.114804	0.113821			Type I
17@26724937@+	0.238095				Type I
17@26874210@-	0.115152	0.0307692		0.084507	Type I
17@26874211@-	0.0787879	0.0625		0.101449	Type I
17@27436967@-	0.267516		0.15	0.0674157	Type I
17@27590535@-	0.261682		0	0	Type I
17@27899259@+	0.0106496	0.0163934	0.119048	0.0128205	Type I
17@27916491@-	0.090625	0.285714		0.111111	Type I
17@27944950@-	0.240506				Type I
17@27944970@-	0.119403				Type I
17@27945067@-	0.266667				Type I
17@27955652@-	0.106796				Type I
17@29120525@-	0.0446571	0	0.2	0.0181818	Type I
17@30293195@+	0.490909				Type I
17@34051057@+	0.104478	0	0	0	Type I
17@3527496@-	0.257426			0.111111	Type I
17@35346663@+	0.344874	0.216561	0.12963	0.062069	Type I
17@3566568@-	0.0112254	0.00746269	0.0357143	0.107143	Type I
17@3566609@-	0.00689376	0.0254777	0.104167	0.03125	Type I
17@36871910@+	0.144068	0.166667	0.0285714	0.0117647	Type I
17@36876996@+	0.0473934		0.115385	0.0714286	Type I
17@38137165@+	0.194745	0.285714	0.227848	0.0368852	Type I
17@3909010@-	0	0		0.106383	Type I
17@39739575@-	0.0371353	0.111111	0.142857	0.0322581	Type I
17@39776999@-	0.0866749	0.0581107	0.110187	0.0267208	Type I
17@39976272@+	0.0866667	0.0789474	0.109091	0	Type I
17@39978062@+	0.20697	0.150926	0.104334	0.108453	Type I
17@39978704@+	0.380338	0.345541	0.0883978	0.0637755	Type I
17@40125647@+	0.0667316	0.186441	0.118644	0.025	Type I
17@40822603@-	0	0.106383	0	0	Type I
17@40985563@+	0.177907	0.116883	0.0675676	0.0760234	Type I
17@42401038@-	0.0357143	0	0.318182	0.0847458	Type I
17@42453495@-	0.282609				Type I
17@43037337@-	0.270492	0.234043	0.175	0.115385	Type I
17@43189159@-	0.0107417	0.0138408	0.027027	0.0168067	Type I
17@43220856@+	0.104167			0.108108	Type I
17@43298873@-	0.0990099	0.2125	0.162162	0.144144	Type I
17@43299184@-		0.0740741		0.26087	Type I
17@43311752@+	0.1				Type I
17@43471381@-	0.0152672	0.16		0.104167	Type I
17@44633500@-	0.16				Type I
17@45786512@+	0.153846	0.227273		0.246154	Type I
17@45786514@+	0.117925	0.238095		0.131148	Type I
17@45897390@-	0.2	0.44		0	Type I
17@46052092@+	0.619687	0.95		0.05	Type I
17@47126855@+	0.0514905	0.0508475	0.1	0.174419	Type I
17@47131005@+	0.113208			0.0416667	Type I
17@4721790@+	0.110236			0.0909091	Type I
17@48434476@+	0.191729	0.290323		0.145833	Type I
17@48438163@+	0.0303867	0.12069		0.0526316	Type I
17@48628471@+	0.500817	0.601399	0.375	0.248322	Type I
17@48745132@+	0.0166667	0.27027			Type I
17@49068005@-	0.00888889	0	0.142857	0	Type I
17@51834817@-	0.101382				Type I
17@5372175@-	0.393484			0.0434783	Type I
17@54967339@-	0.0627306	0.0892857	0.177215	0.113208	Type I
17@54967972@-	0.0126984	0	0.05	0.00970874	Type I
17@55083708@+	0.0772414	0.182927	0.0909091	0.0163934	Type I
17@55963222@-	0.156891			0.0454545	Type I
17@56169683@+	0			0.189189	Type I
17@57105795@-	0.123894	0.178571	0.366667	0.0958904	Type I
17@58040572@-	0.0127737	0.0232558	0	0.130435	Type I
17@60766960@+	0.417476				Type I
17@60769732@+	0.320796	0.619048			Type I
17@61489416@+	0.0444915		0.171429	0.0462963	Type I
17@61512572@-	0.035461	0.217391	0.047619	0.075	Type I
17@62658121@-	0.11413			0	Type I
17@64298867@+	0.191781				Type I
17@64298985@+	0.16			0.131579	Type I
17@66423289@-	0.103774	0.0795455	0.025	0.104348	Type II
17@7137778@-	0.736842				Type I
17@73060062@+	0.0890411	0.25		0	Type I
17@73315052@-	0.4653	0.685714	0.104167	0.39726	Type I
17@73567066@+	0.130435	0.12381	0.121622	0.026738	Type I
17@73616793@+		0.151786	0.0634921	0.0494297	Type I
17@7364191@-	0.0608108			0.1	Type II
17@73774026@-	0.50289	0.320388	0.152174	0.0238095	Type I
17@73892869@-	0.00711744	0	0	0.104651	Type I
17@73909817@-	0.149254				Type I
17@74068519@-	0.100559			0	Type I
17@74068528@-	0.110276				Type I
17@74073016@+	0.1				Type I
17@74078347@-	0.249344	0.298246		0	Type I
17@74079711@-	0.00914077	0	0	0	Type I
17@74328459@-	0	0	0.119048	0	Type I
17@74381705@+	0.0144231	0.0102041	0.0238095	0.138889	Type I
17@74382586@+	0.0742857	0.111111	0.0609756	0.027027	Type I
17@74706825@-	0.160099	0.181818		0	Type I
17@7484796@+	0.10596			0.0714286	Type I
17@74945211@+	0.431718	0.617647		0.114286	Type I
17@7494804@-	0.105882				Type I
17@7518135@-	0.261538				Type I
17@76170268@-	0.194577	0.169935		0	Type I
17@76670886@-	0.0916667	0.125	0.06	0.0603448	Type I
17@77082653@+	0.173077	0.323529		0.222222	Type I
17@77760661@+	0.0214067	0.135135		0	Type I
17@7788268@+	0.115242				Type I
17@7788302@+	0.153558			0.238095	Type I
17@7814203@+	0.268165	0.375		0.152778	Type I
17@7842939@+	0.316425	0.242647	0.108108	0.0776699	Type I
17@79093842@-	0.0204082	0.03125	0.3	0	Type I
17@79094688@-	0.0344828	0.121951		0.08	Type I
17@79203231@-	0.0485232			0.217391	Type I
17@79225256@-	0.0465983	0.132075		0.0784314	Type I
17@79225975@-	0.212766				Type I
17@79517505@-	0.118782				Type I
17@79532393@-	0		0.0869565	0.116279	Type I
17@79563189@-	0.161202	0.0212766	0.0576923	0.036036	Type II
17@79801263@-	0.105263	0	0	0	Type I
17@79885450@-	0.00146128	0.104167	0.0357143	0.00377358	Type I
17@79991648@+	0.0566038	0.0277778	0.0571429	0.141304	Type I
17@80006557@-	0.0437158			0.128205	Type I
17@80009032@-	0.170732				Type I
17@80037044@-	0.00101794	0	0	0.00203666	Type I
17@80195764@+	0.114549	0.0837139	0.075188	0.0300926	Type I
17@80348463@-	0.698529				Type I
17@80356080@-	0.0266667	0.181818		0	Type I
17@80376425@+	0.301527	0.47619		0.136364	Type I
17@80397820@+	0.530612				Type I
17@8052034@-	0.0119048		0	0.114943	Type I
17@81042554@+	0.183673				Type I
17@8283261@-	0.283019				Type I
18@10718201@-	0	0.104167		0	Type I
18@11908430@-	0.272727				Type I
18@12702986@+	0.142857				Type I
18@19321400@+	0.234694				Type I
18@19321422@+	0.142857				Type I
18@19345792@+	0		0.142857	0.025641	Type I
18@20513370@+	0.125				Type I
18@20716216@+	0.26776				Type I
18@23806713@+	0.163934				Type I
18@33760136@-	0.442424				Type I
18@3608219@+	0.2				Type I
18@3608225@+	0.204545				Type I
18@46386079@+	0.0426966	0.12963		0.0217391	Type I
18@46812967@-	0.138756	0.08			Type I
18@55711627@+	0.118056			0.0789474	Type I
18@55711648@+	0.137363	0.1	0.047619	0.0491803	Type I
18@57013166@-	0.456757	0.169444	0.16568	0.183305	Type II
18@7024417@-	0.180328	0.0833333		0	Type I
18@72188099@+	0.0179104	0.00775194	0.113636	0	Type I
18@77440103@+	0.0328125			0.172414	Type I
18@9533780@+	0.00231125	0	0.0142857	0	Type I
19@10202247@+	0.0993377	0.24	0.047619	0.0526316	Type I
19@10225208@+	0.0890411	0.285714		0.195402	Type I
19@10401754@+	0.134783				Type I
19@10407285@+	0.122449				Type I
19@1065439@+	0.0107527	0.0526316		0.105769	Type I
19@1068483@+	0.0253304	0.108696	0	0	Type I
19@10685684@-	0.069869	0.169014	0.2	0.0136986	Type I
19@1123989@-	0.161085	0.130435	0.0740741	0.0909091	Type I
19@11510742@-	0.166667				Type I
19@11517246@-	0.468254				Type I
19@1244555@+	0.115789	0.0729167	0.125	0.0393701	Type I
19@1257791@+	0.0142857	0.0140845	0.0625	0.123894	Type I
19@12758408@-	0.06814	0.111111	0.0238095	0.0808081	Type I
19@12807181@-	0.447917				Type I
19@13006831@+	0.543501	0.571429			Type I
19@13255101@-	0.0179283	0.00793651	0.125	0.0390625	Type I
19@1358990@+	0.102362				Type I
19@1393464@+	0.840909				Type I
19@14591226@-	0.421734	0.2818	0.203125	0.0610329	Type I
19@14593670@-	0.408537				Type I
19@14676975@-	0.0422015	0.0600145	0.113636	0.109848	Type I
19@14677651@-	0.447538	0.545712	0.209091	0.212635	Type I
19@1474375@-	0.0854701	0.139535		0.15625	Type I
19@14866660@-	0.117949				Type I
19@1497278@+	0.338403				Type II
19@15234252@-	0.0924986	0.140187	0.130952	0.0687831	Type I
19@15272302@-		0.47619	0.1	0.111111	Type I
19@15288789@-	0.046875	0.047619	0.122449	0.048913	Type I
19@15300168@-	0.129032	0.230769	0.0897436	0.0046729	Type I
19@15311709@-	0.222222			0	Type I
19@15536427@-	0.308711	0.166667	0.075	0.100671	Type I
19@15539306@-	0.122466	0.0909091	0	0	Type I
19@15540400@-	0.251166	0.153846	0.125	0.0882353	Type I
19@1556298@-	0.00656814	0.115385	0.0357143	0.0131579	Type I
19@16683032@-	0.013089	0.030303	0.1	0.0647482	Type I
19@16989571@+	0.0128505	0	0.142857	0.011236	Type I
19@17692448@+	0.230058	0.233533	0.134146	0.0572519	Type I
19@17838303@+	0.0262582	0.138889	0.0638298	0.00724638	Type I
19@18260274@+	0.204082				Type I
19@18280214@+	0.105491			0.0588235	Type I
19@18280215@+	0.157287			0.0784314	Type I
19@18280789@+	0.295499	0.222222		0.0416667	Type I
19@18545114@+	0.242877	0.379747	0.037037	0.0574713	Type I
19@18546588@-	0.10559			0	Type I
19@18679431@+	0.142964	0.258741	0.127273	0.168367	Type I
19@18686076@+	0.00569981	0		0	Type I
19@18703029@+	0.033414	0.0714286	0	0.102564	Type I
19@1879072@-	0.161765				Type I
19@1879249@-	0.142857				Type I
19@1879335@-	0.782609				Type I
19@1879336@-	0.413043				Type I
19@18980870@-	0.113793				Type I
19@19466839@+	0.205993	0.21875		0.047619	Type I
19@19754410@-	0.410526				Type I
19@19760721@-	0.043592	0.0625	0.106061	0.0808081	Type I
19@19774234@-	0.187692		0.35	0.0307692	Type I
19@2251344@+	0.147826			0.116279	Type I
19@24010069@+	0.71831				Type I
19@24010071@+	0.179487				Type I
19@24010197@+	0.398792				Type II
19@2835258@+	0.171429				Type I
19@3029056@-	0.363636				Type I
19@30433231@+	0.138298				Type I
19@3062232@-	0.0856507	0.151862	0.142857	0.0535714	Type I
19@35175575@+	0	0	0.178571	0	Type I
19@3546278@-	0.0447385	0.13197	0.0610119	0.0130862	Type I
19@3573233@+	0.128736	0.27451	0	0.0263158	Type I
19@35989660@-	0.0490405	0.193548		0	Type I
19@36113820@+	0.09375	0.104167		0.212121	Type I
19@3631202@-	0.0173697	0.125	0.05	0.010989	Type I
19@36359563@+	0.298611				Type I
19@3959259@-	0.00418702	0.00816327	0.039548	0.0145719	Type I
19@39616501@+	0.00117096	0.206897		0.131148	Type I
19@39669157@+	0.00176991	0.0232558	0	0	Type I
19@39980584@+	0.571785	0.282609		0.142857	Type II
19@39997970@+	0.112782				Type I
19@4047970@-	0.0391374	0.0512821	0.0967742	0.149606	Type I
19@40721178@+	0.0719424	0.173913		0	Type I
19@40738985@-	0.103004			0.190476	Type I
19@40739152@-	0.0543933	0.107143	0	0.1	Type I
19@40785291@-	0.719298				Type I
19@40873651@+	0.584582	0.350746	0.408696	0.410714	Type II
19@40884310@+	0.111349	0.133333		0.0606061	Type I
19@4095060@-	0.191489				Type I
19@41094666@+	0.012643	0.0272109	0.129032	0	Type I
19@41111043@+	0.219178		0.037037	0.106383	Type I
19@41114134@+	0.101266		0.08	0.0677966	Type I
19@41211272@-	0.281301	0.360656	0.290323	0.178571	Type I
19@41306530@+	0.0124481	0.12766	0	0.0142857	Type I
19@4174489@-	0.0631579	0.16129		0.103448	Type I
19@41770395@+	0.114762	0.192982		0.0540541	Type I
19@41830035@+	0.00565771	0		0.104651	Type I
19@41938160@-	0.0233161	0.0714286	0.189189	0.0121951	Type I
19@41938165@-	0.0862832	0.0833333	0.162162	0	Type I
19@41944214@-	0.245963	0.183673	0.1	0.135135	Type II
19@42729350@+	0.0227273	0		0.176471	Type I
19@42746573@-	0.100324				Type I
19@42746579@-	0.138614				Type I
19@42759211@-	0	0.222222		0	Type I
19@42788252@+	0.109091				Type I
19@42841259@+	0.273006				Type I
19@42854425@+	0.44186				Type I
19@4333694@-		0.145455			Type I
19@44055809@-	0.000845309	0	0	0	Type I
19@44093680@-	0.0212766			0.151515	Type I
19@44096649@-	0.25			0.08	Type I
19@44096744@-	0		0	0.0263158	Type I
19@45252172@+	0.110794	0.271429	0.128	0.0996885	Type I
19@45375183@+	0.826896	0.77305	0.781609	0.713483	Type II
19@45515433@+	0.0420712	0.0629921	0.125	0.0491803	Type I
19@45649031@+	0.144476				Type I
19@45797692@+	0.15873	0.195122		0.121212	Type I
19@46003784@+	0.132075	0			Type I
19@46271786@+	0.0348837	0.115385	0.208333	0.0285714	Type I
19@46519354@+	0.113208				Type I
19@46520016@+	0.132653				Type I
19@47548684@+	0.150327				Type I
19@47991037@-		0.12963		0.107143	Type I
19@48956039@+	0.0525232	0.176471		0.0322581	Type I
19@49334970@-	0.132075				Type I
19@49425857@+	0.0580964	0.139535	0	0.00515464	Type I
19@49956636@-	0.227848				Type I
19@50100244@+	0.0139186	0	0.297297	0.0227273	Type I
19@50168106@-	0.0679012	0.155556		0	Type I
19@50222770@-	0.12963				Type I
19@50378035@-	0.414286				Type I
19@538960@+	0.118644				Type I
19@54696167@+	0.0535714	0.0441176	0.0740741	0.101351	Type I
19@55895216@-	0.877212	0.916667	0.298246	0.293617	Type I
19@55964601@-	0.163636	0.134831		0	Type I
19@55993472@+	0.0181818	0.0454545		0.206897	Type I
19@56104134@-	0.131313	0		0.121212	Type I
19@56152546@+	0.0544174	0.222222	0.296296	0.0654206	Type I
19@5678604@-	0.185997	0.0705882	0.0526316	0.0977011	Type II
19@58920246@+	0.13253			0.0833333	Type I
19@58920366@+	0.202899				Type I
19@59060858@+	0.245845	0.293011	0.110294	0.116667	Type I
19@59074612@-	0.12093				Type I
19@59094880@+	0.434084			0.233333	Type I
19@622731@-	0.0723775	0.111111	0.12605	0.037037	Type I
19@6457575@-	0.0142857	0.0172414	0.106383	0.020202	Type I
19@6751102@+	0.0117521	0	0.0163934	0.0299401	Type I
19@679960@+	0.10596			0.0714286	Type I
19@7541945@-	0.315068				Type I
19@7620161@+	0.1582	0.212766	0.1	0.00900901	Type I
19@7696446@+	0.113262	0.0811138	0.102273	0.111111	Type II
19@7977578@+	0.095122	0.0833333	0	0.0740741	Type I
19@812940@-	0.170732				Type I
19@8386537@+	0.159091				Type I
19@8468877@+	0.0506523	0.119048	0.09375	0.0190476	Type I
19@929408@+	0.15493			0.0204082	Type I
1@1007006@-				0.125	Type I
1@1025881@-	0.146341				Type I
1@10439416@+	0.025	0.128205		0	Type I
1@10439931@+	0.252708	0.458333		0.030303	Type I
1@109102769@+	0.126316				Type I
1@109180417@+	0.0994764	0.0561798	0.130952	0	Type I
1@109643130@+	0.336683				Type I
1@109853202@-	0.102041			0	Type I
1@110456962@+	0.0835509	0.0945946		0.294118	Type I
1@110775099@+	0	0	0.291667	0	Type I
1@111986526@-	0.0868644	0.116279	0.181818	0	Type I
1@111991306@-	0.0942588	0.139423	0.04	0.0391061	Type I
1@116194025@+	0.102041			0	Type II
1@117491935@+	0.103909	0.0485437	0.072	0.0555556	Type I
1@11810650@+	0.000959923	0	0	0.00454545	Type I
1@11986060@-	0.0763657	0.183824	0.104651	0.166205	Type I
1@12035333@+	0.196299	0.0595349	0.0519481	0.0553936	Type II
1@12251833@+	0.188679	0.28		0.185185	Type I
1@1247172@-	0.0131406	0.0243902	0.03125	0.0412371	Type I
1@1247976@-	0.00893471	0	0.0222222	0.00621118	Type I
1@1249712@-	0.121223	0.195946	0.0833333	0.0511364	Type I
1@1277769@-	0.209913	0.174419	0.192771	0.107955	Type I
1@1284473@-	0.0168856	0.163934		0.016129	Type I
1@150526351@+	0.2				Type I
1@150530042@+	0.0703883	0.113208	0	0.0952381	Type I
1@1510003@-	0.00946372	0.04	0	0	Type I
1@151313410@-	0.102273	0.0207254	0.060241	0.0118343	Type II
1@151748574@-	0.170732			0.105263	Type I
1@1533804@-	0.0153173	0.0307692		0.117647	Type I
1@153665882@+	0.454545	0.481481		0.4	Type I
1@153724860@+	0.375			0.0416667	Type I
1@154351330@-	0.446809				Type II
1@154924391@-	0.0683112	0.122807	0	0	Type I
1@154926214@-	0.0556274	0.105882	0.025641	0.0571429	Type I
1@154934023@-	0	0.131579		0	Type I
1@154990190@+	0.080203	0.160256	0.0677966	0.293194	Type I
1@155030158@+	0.233725	0.244131	0.166667	0.121479	Type I
1@155145337@-	0.1	0	0	0	Type I
1@155158511@-	0.548996	0.631387	0.207407	0.145396	Type I
1@155174912@-	0.137681				Type II
1@155183724@-	0.0264151	0.0300654	0.075	0.110294	Type I
1@155204351@-	0.0289389	0.0310174	0.0731707	0.119048	Type I
1@155213989@-	0.131783				Type II
1@156215816@-	0.263158			0.115385	Type I
1@1562511@+	0.0151134	0.135135	0	0.0373134	Type I
1@156609524@-	0			0.111111	Type I
1@156640440@-	0.390244	0.571429		0.428571	Type I
1@156713158@-	0.448019	0.523077	0.262032	0.12439	Type I
1@158067631@+	0.00386598	0		0.142857	Type I
1@158988036@+	0.030303	0.238095			Type I
1@16061008@+	0.00130548	0.135135		0	Type I
1@160967111@-	0.395904	0.238095			Type I
1@16101166@+	0.0605565	0.0681818	0.179487	0.037037	Type I
1@162469832@+	0.0285714	0.0740741	0.1125	0.0327103	Type I
1@162725020@+	0.118439				Type I
1@165796856@+	0.0847953	0.0222222	0.222222	0.0212766	Type I
1@16723150@+	0.706154	0.8125	0.2	0.341463	Type I
1@167510677@-	0.272727				Type I
1@17313618@-	0.207898			0	Type I
1@176132118@-	0	0.133333		0	Type I
1@17733742@-	0.153121	0.244898	0.115385	0.0914634	Type I
1@179198498@-	0.106145				Type I
1@180124116@+	0.26577	0.251613	0.125	0.0555556	Type I
1@180145092@+	0.105773	0.0680628	0.0469974	0.0671316	Type I
1@180159628@+	0.13272	0.0546697	0.0546875	0.0455285	Type I
1@180167940@+	0.194444	0.272727	0.0357143	0	Type I
1@181059348@+	0.00490998	0.00909091	0.116279	0.0209424	Type I
1@183085942@+	0.0931744	0.05	0.109589	0.0254777	Type I
1@183086473@+	0.141176	0.10084	0.0458716	0.0269231	Type I
1@183502902@+	0.512931		0.2	0.362069	Type II
1@185274804@-	0.011236	0.12	0.153846	0.0545455	Type I
1@19632620@-	0.103657	0.0247191	0.0245902	0.00754717	Type I
1@19638454@-	0.108341	0.285714	0	0.00735294	Type I
1@19654415@+	0.125				Type I
1@198126203@+	0.636103				Type I
1@1982024@+	0.241081			0.125	Type I
1@200378715@-	0.191781				Type I
1@200378723@-	0.187919				Type I
1@200638977@-	0.368515			0.136364	Type I
1@200868699@+		0	0	0	Type I
1@200977950@-	0.265432		0.0740741	0	Type I
1@201104049@-	0.00677638	0.00828729	0.0350877	0.0116959	Type I
1@201985012@+	0	0	0	0	Type I
1@202848358@-	0.225806	0.025641		0.153846	Type II
1@203709921@+	0	0	0.185185	0	Type I
1@203816460@+	0.134921	0	0	0	Type I
1@204524933@+	0.162338		0.0512821	0.0344828	Type I
1@204524940@+	0.127389		0.0512821	0	Type I
1@204524941@+	0.109677		0.05	0	Type I
1@205272732@-	0.0239044	0		0.159091	Type I
1@205737665@-	0	0.030303	0	0.1375	Type I
1@206681085@+	0.121429				Type II
1@206906889@+	0.124827	0.190083	0.107143	0.0495495	Type I
1@207224296@-	0.0132159		0.25	0.0140845	Type I
1@207510119@+	0.113311	0	0	0	Type I
1@207968577@+	0.203125		0	0	Type I
1@20812016@-	0.45283		0.1	0.328947	Type I
1@209796511@-	0.129464	0.0752688	0.0583333	0.0434783	Type I
1@209799355@-	0.126296	0.078125	0.0718232	0.0944767	Type I
1@211918968@-	0.0560606	0.101695	0.0909091	0.16	Type I
1@213031914@+	0.026971	0.115385	0.0952381	0.046729	Type I
1@214454549@+	0.109589				Type I
1@21544327@-	0.120625	0.08	0.172414	0.0511364	Type I
1@21545205@-	0.0540886	0.0723684	0.122807	0	Type I
1@21605707@-	0.00179533	0	0	0.00675676	Type I
1@21605790@-	0.00329128	0	0	0	Type I
1@22174499@-	0.100608	0.02	0.00980392	0.0170213	Type I
1@22211642@-	0.191772	0.297297	0.0987654	0.167464	Type I
1@22213974@-	0.360636	0.222222	0.152381	0.0343511	Type I
1@22213975@-	0.373464	0.266667	0.153846	0.0466926	Type I
1@224415324@-	0.238659	0.031746	0	0.025	Type II
1@227335081@-	0.00700935	0.192308	0	0	Type I
1@228463603@+	0.0758294		0.0810811	0.0810811	Type I
1@228786282@+				0.189189	Type I
1@229625755@-	0.146341			0.16129	Type I
1@231042208@-	0.231884	0.136364			Type II
1@231114439@-	0.10124			0.0754717	Type I
1@231398517@+	0.115942			0.0888889	Type I
1@2318873@-	0	0			Type I
1@235667514@-	0.142857		0.0322581	0.0666667	Type I
1@236958836@+	0.0369718			0.105263	Type I
1@236983169@+	0.329412				Type II
1@23857564@-	0.114155			0.227273	Type I
1@24019096@+	0.247312				Type I
1@242011602@+	0.246281			0.0434783	Type II
1@2460905@-		0		0.227273	Type I
1@247492680@-	0.0904198	0.142857	0	0.0684932	Type I
1@249142673@+	0.201072	0.269231	0.12	0.325926	Type I
1@249144372@-	0.400474	0.52459	0.222222	0.307692	Type I
1@25228434@-	0.0545455	0	0.1	0.0545455	Type I
1@27204850@-	0.0361446	0.166667		0.0243902	Type I
1@27204885@-	0	0.2		0.047619	Type I
1@27204891@-	0	0.2		0	Type I
1@27206196@-	0.0423313	0.0423729	0.122449	0.0185185	Type I
1@28421615@-	0.111111				Type I
1@28421616@-	0.113208				Type I
1@29041875@+	0.101695			0	Type I
1@31344536@-	0.675676				Type II
1@31886052@+	0.232558				Type I
1@32101083@-	0.445483	0.652174			Type I
1@32131194@-	0.0431655	0.0921053		0.162791	Type I
1@32131213@-	0.0740741	0.0705882		0.35	Type I
1@32373837@-		0.15	0	0	Type I
1@32662925@+	0.00344037	0.0454545	0.0526316	0	Type I
1@32662976@+	0.0432161	0.16092	0.171875	0.0380952	Type I
1@32706841@-	0.116667				Type I
1@33236386@+	0	0	0.016129	0	Type I
1@33241415@-	0.103889	0.119469	0.113924	0.0843373	Type I
1@33360477@-	0.04	0.0645161	0.151515	0.010101	Type I
1@3431181@-	0.258242	0.296296	0.181208	0.062645	Type I
1@3566598@-	0.281646			0.136364	Type I
1@35900205@-	0.12766	0.0869565		0.0909091	Type I
1@35900493@-	0.0241343	0.113208		0.0188679	Type I
1@36030974@+	0.354067	0.358974		0.367647	Type I
1@36031136@+	0.0145414	0.106383		0	Type I
1@36354031@+	0.463277				Type I
1@36646362@+	0.128713				Type I
1@38273770@+	0.120342	0.173913	0.181818	0.230769	Type I
1@39457159@+	0.140379	0.202899	0.172414	0.208333	Type I
1@39751378@+	0.127371		0.173913	0.0701754	Type II
1@40366773@-	0.288889				Type I
1@41445813@+	0.347826				Type I
1@41493752@-	0.634146			0.44	Type II
1@43232347@-	0.621423	0.694737	0.0862069	0.0392157	Type I
1@43919369@-	0.394578	0.530769		0.107692	Type I
1@44056841@+	0.288114	0.26	0.125	0.066092	Type I
1@44423078@+	0		0.227273	0	Type I
1@45672153@-	0.175				Type I
1@45976997@-	0.00621648	0.00484496	0.00336323	0.0480469	Type I
1@46295193@+	0.0220884	0	0.12069	0.0204082	Type I
1@46506960@-	0.141304			0.285714	Type I
1@46660574@-	0.0255363	0.0246914	0.0333333	0.20354	Type I
1@46751974@-	0.0852905	0.150943	0.2	0.113821	Type I
1@47184621@-	0.0290828	0	0	0.104651	Type I
1@51425887@-	0.123239				Type I
1@51702255@+	0.138443	0.15625	0.1	0.0275229	Type I
1@52821470@-	0.124498	0.133333		0.186047	Type I
1@52823258@-	0.0545229	0.0714286	0.0731707	0.0422535	Type I
1@53236907@+	0.111111				Type II
1@53726206@-	0.120787	0.0625	0.0491803	0.0185185	Type II
1@53793616@-	0.160494	0.391304		0.16129	Type I
1@53793625@-	0.0391459	0.0952381		0.16129	Type I
1@55316993@-	0.0275288	0.0555556	0.0344828	0.027972	Type I
1@55569561@-	0.196429		0.138889	0.0666667	Type I
1@569878@+	0.870968				Type I
1@569882@+	0.812903				Type I
1@569884@+	0.15625				Type I
1@6160034@+	0.0560399	0.0188679		0.162162	Type I
1@62628559@+	0.150538			0.0192308	Type I
1@6281446@-	0.109375	0.125	0.100917	0.0242915	Type I
1@6308028@-	0.183099				Type I
1@6479753@-	0.0101695	0.217391			Type I
1@6653375@-	0.0189681	0.0283019	0.0774648	0.167203	Type I
1@67877587@-	0.465517				Type I
1@67877589@-	0.471698				Type I
1@6947961@+	0.152672			0.03125	Type I
1@70687400@+	0.105125				Type I
1@854196@-	0.857143	1		0.366667	Type I
1@87328638@-	0.175				Type I
1@879855@+	0.612903	0.754386		0.0555556	Type I
1@92854368@+	0.115385				Type I
1@9324321@+	0.0567568	0.130435	0.108696	0.0655738	Type I
1@934511@-	0.0506329	0.122642	0.225	0.359712	Type I
1@934522@-	0.0304054	0.135385	0.130081	0.0447761	Type I
1@93812191@+	0.0536842	0.030303	0.13253	0.0628931	Type I
1@94354187@-	0.121951	0			Type I
1@949712@+	0.138627	0.146588	0.154634	0.237353	Type I
1@9599602@+	0.0780669	0.242424		0.0555556	Type I
1@96913782@+	0.27027				Type I
1@984264@+	0.169866	0.181395	0.0875576	0.0355097	Type I
1@989130@+	0.25		0	0	Type I
1@990686@+	0.00865801	0.013468	0.0168776	0.012035	Type I
20@10401278@-	0.141207	0	0.025641	0	Type I
20@17948793@-	0	0	0.0344828	0.166667	Type I
20@18143056@+	0.119048				Type I
20@2463484@-	0.131783				Type I
20@25615409@+	0.261905				Type II
20@2640677@-	0.0321244	0.0689655	0.178571	0.0261438	Type I
20@2821598@-	0.116667				Type I
20@308165@+	0	0.108696	0	0	Type I
20@30824233@+	0.186992	0.235294	0.153846	0.282051	Type I
20@31350324@+	0.128571				Type I
20@32581710@+	0.293201	0.347826		0.125	Type I
20@33509353@+	0.0337079	0.0408163	0.114286	0.113636	Type I
20@33590686@-	0	0	0	0	Type I
20@33891099@-	0.0268631	0.125	0.121212	0.0147059	Type I
20@35944904@+	0.218543	0.296296			Type I
20@36757672@-	0.0391061	0.047619		0.162162	Type I
20@37063166@-	0.0368176	0.0344828	0.15	0.108696	Type I
20@3766429@-	0.0480633	0.0479452	0.140496	0.0307692	Type I
20@3847413@+	0.14			0.05	Type I
20@39802812@+	0.390566	0.375	0.135593	0.375887	Type I
20@39803947@+	0.292683				Type I
20@409568@+	0.112903	0.106061	0.0384615	0.00946372	Type I
20@42805668@-	0.466667				Type I
20@42934778@-	0.166667				Type I
20@42934783@-	0.176471				Type I
20@42934784@-	0.161017				Type I
20@43127490@-	0.113535	0.0168539	0.0555556	0.023569	Type I
20@43374735@+	0.0216993	0.05	0.0540541	0	Type I
20@43382098@-	0.128205				Type II
20@43995683@+	0.00497925	0	0.139535	0.0246914	Type I
20@44269497@-	0.121951				Type I
20@44472182@-	0.223268	0.188679		0.32	Type I
20@44526703@+	0.103048	0.047138	0.0490196	0.0630631	Type I
20@46318907@-	0.102326			0	Type I
20@46415231@-	0.154545				Type II
20@47860475@+	0	0.0691489	0.1	0.107692	Type I
20@47886865@-	0.256198	0.25	0	0.15	Type I
20@49236621@-	0.132979				Type II
20@50407392@-	0.105263				Type I
20@50408436@-	0.352113			0.166667	Type I
20@5173542@+	0.12766				Type II
20@55966603@+	0.0427907	0.108696	0	0.0155039	Type I
20@56284687@-	0.0983471	0.322581	0.0487805	0.0243902	Type I
20@56284724@-	0.142496	0.266667	0.115385	0.170213	Type I
20@57246308@+	0.119311	0.027907	0.175	0.0235294	Type I
20@57251389@+	0.0492931	0.107527	0.0350877	0.0301508	Type I
20@57254029@+	0.0171053	0.0185185	0.0714286	0.0373134	Type I
20@57289032@+	0.0750361	0.111111	0	0	Type I
20@57466440@+	0.2582		0.0952381	0.170732	Type I
20@60755067@+	0.216049			0.0294118	Type I
20@60878103@+	0.0341319	0.0722543	0.104651	0.0277778	Type I
20@60878477@+	0.178571	0.333333		0.151515	Type I
20@60901766@-	0.00213333	0	0.00912409	0.00065189	Type I
20@60927415@-	0.197811	0.0387597	0.0374707	0.0330579	Type II
20@61303534@+	0.013544	0.00837989	0.00719424	0.0314136	Type I
20@61512446@-	0.0338346	0.1	0	0.194805	Type I
20@61576476@+	0.187763	0.189189	0.22963	0.0597015	Type I
20@62129087@-	0.00347289	0.00120192	0.0109409	0.0152156	Type I
20@62152861@+	0.536842			0.09375	Type I
20@62198923@-	0.72		0.272727	0.257732	Type I
20@62275238@-		0.172414	0.1	0.0444444	Type I
20@62305417@+	0.186851	0.0227273	0.151515	0.0288462	Type I
20@62326689@+	0.106145	0.0869565	0	0	Type I
20@62370175@+	0.384615	0.8		0.272727	Type I
20@62370259@+	0.156863	0.26087		0.340426	Type I
20@62590953@-	0.0114943	0.0344828		0.121951	Type I
20@62680787@-	0.130435				Type I
21@33711047@-	0.0926784	0.188406	0	0	Type I
21@34889427@-	0	0	0.135135	0	Type I
21@35153818@+		0.2			Type I
21@35471701@+			0.23913	0.0636364	Type I
21@37618337@+	0.222222				Type I
21@38071933@+	0.155556				Type I
21@38568183@+	0.135135	0.145455	0.0933333	0.0265487	Type I
21@38612853@-	0.123077	0	0.121212	0.0232558	Type II
21@40177415@+	0.109091				Type I
21@40195086@+	0.00786056	0.0359712	0.0933333	0.0428571	Type I
21@40685484@-	0.0909091	0.3		0	Type I
21@45076567@-	0	0			Type I
21@45079524@+	0.0151286	0.15625	0	0.0909091	Type I
21@45143723@+				0.289474	Type I
21@45143724@+				0.205128	Type I
21@45176782@+	0.00286944	0	0.0266667	0.0236967	Type I
21@45178014@+	0.0875233	0.319149	0.206349	0.0276243	Type I
21@45179003@+	0.0939759	0.137931	0.194444	0.0342466	Type I
21@45180647@+	0.0143229	0.075	0.125	0.0652174	Type I
21@45386681@+	0.15625				Type I
21@45547952@+	0.561086	0.6		0.148148	Type I
21@46360064@+	0.0425532	0.103286	0.0649351	0.024911	Type I
21@46645812@+	0.0517751	0.0588235	0.217391	0.104478	Type I
21@46684470@-	0.2	0.0322581	0	0.0465116	Type II
21@46685489@-	0.0401338	0.027027	0	0	Type I
21@46897353@+	0.417778	0.148148		0.148148	Type II
21@46950778@-	0.156028		0	0	Type I
21@47581136@-	0.137255				Type I
21@47705986@-	0.12				Type I
21@47831301@+	0.37884	0.5625		0.360656	Type I
21@47831738@+	0.0369004	0.0322581	0.04	0.148649	Type I
22@18310414@-	0.384615				Type I
22@19453843@-	0.206186				Type I
22@19748476@+	0.161919			0.0235294	Type I
22@19939081@+	0.136364				Type I
22@19957053@+	0.127273				Type II
22@20119416@+	0.700624				Type I
22@22277327@-	0.293413				Type I
22@24110055@-	0.174463	0.166667	0.434783	0.0804598	Type I
22@24176519@+	0.253878				Type I
22@24219965@+	0.373737				Type I
22@24459479@+	0.124542			0.047619	Type I
22@24560499@+	0.323777	0.25	0.0689655	0.0757576	Type II
22@24583360@+	0.183333				Type I
22@24615706@-	0.682927				Type I
22@25024281@+	0.0333333	0.00641026	0.0333333	0.0357143	Type I
22@29192183@-	0.222222				Type I
22@29192184@-	0.122222				Type I
22@29541741@+	0.138889				Type I
22@29541791@+	0.636364				Type II
22@29656769@-	0.0679172	0.146341		0.0625	Type I
22@29704342@+	0.02	0.0169492	0	0.215686	Type I
22@31501066@-	0.0949516	0.0990099	0.0782918	0.106242	Type I
22@31678750@-	0.169811				Type I
22@32009600@+	0.229091				Type II
22@32016634@-	0.0339233	0.1		0.166667	Type I
22@32881115@+	0.00412088	0	0	0	Type I
22@36003352@-	0.184685				Type I
22@36623642@-	0.002589	0.00288184	0.0222222	0.00522648	Type I
22@36885882@-	0.191667				Type I
22@37749258@-		0.2			Type I
22@38028959@+	0.111888				Type I
22@38153954@+	0.0207889	0.0137931	0.178571	0.0594059	Type I
22@38468509@+	0.0652529	0.0526316		0.225	Type I
22@39128343@+	0.00514139	0	0	0.238095	Type I
22@39529148@-	0.219178				Type I
22@39529735@-	0.45283				Type I
22@39710854@-	0.235556				Type I
22@39773703@+	0.125424	0.15625			Type I
22@41973360@-	0.0100457	0	0.0138889	0	Type I
22@42016869@-	0.323619	0.367521	0.173913	0.14433	Type I
22@42454794@-	0.136986	0.0416667			Type I
22@45592726@-	0.0535373	0.039548	0.14	0.0520833	Type I
22@46317483@-	0.161677	0.0131579	0	0	Type I
22@46372988@-	0.0458716	0.0882353	0	0.106796	Type I
22@46752164@+	0.175676			0	Type I
22@47073919@+	0.118541	0.129032	0.1	0	Type I
22@50297218@-	0.00713267	0		0.166667	Type I
22@50639990@+	0.0857428	0.104478	0.0540541	0	Type I
22@50659790@-	0.474359			0.166667	Type I
22@50691548@-	0.0444444	0.169014		0	Type I
22@50728967@-	0.100803	0.118812	0.0684932	0.0513834	Type I
22@50781906@+	0.281899	0.428571	0.272727	0.0869565	Type I
22@50921871@+	0.123724				Type I
2@106729216@-	0.0190275	0.00393701	0	0.101351	Type I
2@110372471@+	0.00715308	0	0.0157068	0.152941	Type I
2@112526431@-	0.194444				Type I
2@112526432@-	0.189189				Type I
2@112896064@+	0.246032				Type I
2@113251726@+	0.0222222	0.0638298	0.125	0	Type I
2@113277911@+	0.047619	0.0909091	0.1	0	Type I
2@114513903@-	0.28169				Type I
2@120005521@+	0.0710383	0.0625	0.115385	0.0344828	Type I
2@120130002@+	0.157068	0.151323	0.100478	0.0164271	Type I
2@128249650@-	0.00249004	0	0	0.00816327	Type I
2@131803467@+	0.0909091		0.24	0.0175439	Type I
2@135712329@+	0.1875				Type I
2@139259066@-	0.134146				Type I
2@139259187@-	0.127273				Type I
2@1653062@-	0.607928	0.232323	0.320988	0.297688	Type II
2@171673547@+	0.00578035	0	0	0.0153846	Type I
2@171822665@+	0.102995	0.0222222	0.0813953	0.0666667	Type I
2@172964927@-	0.131579				Type I
2@173292557@+	0.00864553		0.0833333	0	Type I
2@175111452@-	0.0344828	0.0223881	0	0.0551724	Type I
2@175547571@-	0.201754			0.05	Type I
2@177001523@-	0.712329				Type I
2@17963769@+	0.151515				Type I
2@182780988@+	0.107969	0.0357143	0.0818182	0.0391061	Type I
2@188330141@-	0.105096			0.1	Type I
2@191366133@+	0.124294				Type I
2@191745788@+	0.0127551	0	0.391304	0.00735294	Type I
2@201374754@-	0.104762				Type I
2@201676691@+	0.190476	0	0	0.00497512	Type I
2@202486639@-	0.128205				Type II
2@203500271@+	0.0837838			0.103093	Type I
2@209104730@-	0.208696				Type I
2@216249585@-	0.110329	0.110169	0	0.0185185	Type I
2@217311766@+	0.119565				Type I
2@218667244@-	0.00458716		0.102041	0.0152672	Type I
2@218682916@-	0.102679		0.037037	0.0234375	Type I
2@219210919@+	0.358121	0.642857	0.1	0.0344828	Type I
2@220109998@-	0.191617				Type I
2@220406763@-		0.11236	0.102041	0.0555556	Type I
2@220414813@+	0.109827				Type I
2@220440142@+	0.109091				Type I
2@227663722@-	0.172414				Type I
2@227860639@+	0.150685				Type I
2@227983470@-	0.126638			0	Type I
2@232063518@+	0.704225				Type I
2@233275001@+		0.666667	0.250639	0.238556	Type I
2@233347170@-	0.260028				Type I
2@233351076@-	0.336689				Type I
2@236403016@+	0.238754			0.136364	Type I
2@236403260@+	0.183099				Type I
2@237076592@-	0.111111				Type I
2@239060799@+	0.425				Type I
2@240036769@-	0.128959			0.0243902	Type I
2@240322499@-	0.139535				Type I
2@240958025@-	0.000447427	0	0	0	Type I
2@241406431@+	0.103832	0.122449		0.0434783	Type I
2@241406446@+	0.120087	0.177419		0.1	Type I
2@242312640@+	0.216216				Type I
2@242707239@+	0.148368				Type I
2@27001949@+	0.137652			0.0689655	Type I
2@27456273@+	0.120614	0.205882		0.131148	Type I
2@27596737@+	0.0101043	0.00431034	0	0.0184049	Type I
2@27632358@-	0.128859	0.215686	0.111111	0.0636364	Type I
2@28055581@-	0.22807	0.208333			Type I
2@28616461@+	0.0132701	0.00584795	0.120879	0.0471464	Type I
2@29006781@+	0.385653	0.144231	0.059322	0.0113636	Type I
2@32582550@+	0.100746		0.107143	0	Type I
2@33172315@+	0.522727				Type I
2@36623783@+	0	0.121951	0	0	Type I
2@38908437@+	0.289552	0.19802	0.0869565	0.0654206	Type I
2@42275519@+	0.151515				Type I
2@47131531@-	0.359649	0.553191	0.272727	0.0266667	Type I
2@47134979@-	0.111983	0.0324324	0.0698925	0.0108932	Type II
2@55601985@-	0.0697674		0.142857	0.1875	Type I
2@61405367@+	0.116959	0.228916	0.186047	0.128755	Type I
2@61412650@+	0.118367	0.0806452	0.0961538	0.0670103	Type II
2@62373745@+	0.346154				Type II
2@68357913@-	0.102941	0.0769231			Type II
2@69473164@+	0.108052	0.0212766	0.0434783	0.108434	Type I
2@73315444@-	0.016	0.114754	0	0.0582524	Type I
2@73339812@-	0.489362	0.85		0.20339	Type I
2@73496356@-	0		0	0.108108	Type I
2@74128506@+	0.314815	0.0384615			Type I
2@74596549@-	0.158617	0.0464768	0.13	0.00537634	Type I
2@74650021@+	0.0543478	0.0740741	0	0.0684932	Type I
2@74720147@+	0.311475				Type I
2@74883793@+	0.285714				Type I
2@85198426@+	0.088806	0.16	0.193548	0.0520833	Type I
2@85199227@+	0.5				Type I
2@85771427@+	0.00652742	0	0.170732	0.0703125	Type I
2@85782649@-	0.00121951	0.230769		0	Type I
2@86850518@-	0.0189394			0.16	Type I
2@86850558@-	0			0.214286	Type I
2@9347153@+	0.149744			0.152174	Type I
2@95830886@-	0.272727	0.0540541			Type II
2@96914913@-		0.185185		0	Type I
2@96931124@-	0.00817757	0	0	0.117241	Type I
2@96932020@+	0.00621891	0	0	0.00869565	Type I
2@96932022@+	0.0241461	0.0253165	0.0273973	0.0229008	Type I
2@96949653@-	0.114404	0.0428571	0.0526316	0.0365449	Type II
2@97498567@+	0.242647	0.355556	0.25	0.148148	Type I
2@98612013@-	0.153942			0.0120482	Type I
3@113437233@-	0.104478				Type I
3@119217514@+	0.00584932	0.00947867	0	0.0137931	Type I
3@120050119@-	0		0.0784314	0.0619469	Type I
3@122292086@+	0.0116959	0	0.208333	0	Type I
3@12625939@-	0.131579	0.0280374	0	0	Type II
3@12628627@-	0	0.24	0	0	Type I
3@127790366@+	0.00214075	0.00225225	0	0.0177665	Type I
3@133292766@+	0.127265	0.216814	0.101911	0.143266	Type I
3@13363238@-	0.64645	0.0645161	0.046875	0.0263158	Type II
3@13395449@-	0.050184	0.0572917	0.0451613	0.0222841	Type I
3@134074964@-	0.135135	0			Type I
3@13427821@-	0.270135	0.147368	0.0789474	0.106667	Type II
3@140660717@+	0.107718			0.047619	Type I
3@145806396@-	0.121951		0	0	Type I
3@149236262@-	0.128205			0	Type I
3@149374776@-	0.0612789	0.104167	0.047619	0.121951	Type I
3@150264033@-	0.250254	0.41452	0.160976	0.112342	Type I
3@150347492@+	0.258065				Type I
3@150481057@-	0.0895522			0.192308	Type I
3@15093332@-	0.578811	0.780488	0.27027	0.51087	Type I
3@15115549@-	0.0207101	0.0294118	0.192308	0.0461538	Type I
3@15247876@+	0.128593	0.130435	0.142857	0.149254	Type I
3@15374032@-	0.0798666	0.0689655	0.178571	0	Type I
3@15683603@+	0.148936				Type I
3@158450269@-	0.116883				Type I
3@169940326@+	0.0940439			0.121951	Type I
3@183868035@+	0.193407	0.196078		0	Type I
3@184021213@+	0.205882	0.0323232	0.056962	0.0226337	Type I
3@184035123@+	0.0369788	0.0277778	0.125	0.016	Type I
3@195474239@-	0.209302				Type II
3@195497130@-	0.362069				Type I
3@196230529@-	0.0542986			0.178571	Type I
3@196547410@+	0.266487	0.0140845	0.0638298	0.0769231	Type II
3@196730130@-	0.187179				Type I
3@196730136@-	0.193548				Type I
3@23960849@+	0.00544698	0.00338066	0.0173215	0.00294599	Type I
3@33055614@-	0.101881	0.0493827	0.0810811	0.07	Type II
3@38207201@+	0.391753	0.647059	0.222222	0.27957	Type I
3@38528465@+	0.126316				Type I
3@39137938@+	0.143885	0.347826			Type I
3@39139915@-	0.184332	0.307692	0.130435	0.173913	Type I
3@39139916@-	0.028436	0.037037	0.0416667	0.12766	Type I
3@39142515@-	0.110417	0.0357143		0.0357143	Type II
3@39450197@+	0.46768	0.191926	0.30056	0.214844	Type II
3@42605043@-	0.126866	0.05	0.1	0.0588235	Type II
3@46716176@-	0.489796	0.571429	0.27907	0.192771	Type I
3@46716549@-		0.0243902	0.269231	0.0721649	Type I
3@47037895@+	0.131313				Type II
3@47040844@+	0.261641	0.521739		0.0208333	Type I
3@47051000@+	0.266667	0.44		0.133333	Type I
3@47458659@-	0.043088	0.0128205	0.025641	0.0699301	Type I
3@47458920@-	0.0372439	0.101695	0.0625	0.0865385	Type I
3@47887731@+	0.119253	0.0961538	0.181818	0.0612245	Type I
3@48476500@-	0.124514	0.157895		0.0857143	Type I
3@48555333@-	0.027027	0.1	0	0.047619	Type I
3@48610106@-	0.247083	0.318476	0.0986938	0.0322034	Type I
3@48612642@-	0.146185	0.229153	0.175532	0.16129	Type I
3@48624742@-	0.0743494	0.125749	0.0603318	0.0373832	Type I
3@48631026@-	0.173876	0.0833333	0.0991736	0.0551583	Type II
3@48665340@-	0	0.0263158	0	0.00769231	Type I
3@48670687@-	0.0743243		0.117647	0	Type I
3@49042413@+	0.0561555	0.0512821	0.16129	0.0350877	Type I
3@49141833@-	0.4	0.222222	0.162162	0.042735	Type I
3@49712686@+	0.00315315	0.00729927	0	0	Type I
3@49718630@+	0.144766	0.0858586	0.111111	0.0540541	Type I
3@49785498@-	0.117816	0.136364	0.047619	0	Type I
3@49928911@-	0.0238095	0.109091	0.136364	0.159091	Type I
3@50226273@+	0.0265487	0.150943		0.106383	Type I
3@50311456@+	0.420735	0.452575	0.217125	0.144476	Type I
3@50329280@-	0.1875				Type I
3@50339892@-	0.119403	0.132275	0.0430108	0.0247934	Type I
3@50595557@-	0.151515	0.142857			Type I
3@51451441@-	0.0445736	0.0222222	0.344828	0.0444444	Type I
3@52005732@-	0.217195				Type I
3@52561376@-	0.304883	0.156146	0.108696	0.00600601	Type I
3@53156418@-	0.172867	0.148148		0.05	Type I
3@53880221@-	0.119792				Type I
3@58382816@+	0.333333				Type II
3@93777576@-		0.171429			Type I
3@9799281@+	0.32				Type I
3@9860480@+	0.490909				Type I
4@100826776@-	0.0104167			0.181818	Type I
4@113709832@-	0.10559	0		0	Type I
4@114135298@-	0.125				Type I
4@1166334@-	0.588235	0.444444	0.216981	0.17265	Type I
4@119736677@-	0.409836			0.037037	Type II
4@153900248@+	0.178344				Type I
4@159593467@+	0	0.227273		0	Type I
4@170028192@-	0.102804				Type I
4@1729909@+	0.00137678	0	0.0212766	0.00884956	Type I
4@1843137@-	0.238182	0.192308	0.159091	0.134021	Type I
4@184366079@+	0.012218	0	0.0243902	0.178571	Type I
4@2251710@-	0.122807				Type I
4@2515598@+	0.294118			0.0277778	Type II
4@25235719@+	0.354067				Type I
4@26862913@+	0.136364				Type I
4@2743699@-	0.0113208	0	0	0.025641	Type I
4@2743709@-	0	0	0	0.0189873	Type I
4@2837112@+	0.0922747		0.0759494	0.121212	Type I
4@2943016@+	0.235294				Type I
4@39979188@-	0.123853				Type I
4@39979197@-	0.111111				Type I
4@4864793@+	0.0222222			0.275862	Type I
4@517553@+	0.201908	0.120879		0.142857	Type II
4@57326692@+	0.728682			0	Type I
4@57843134@-	0.00583658	0	0.146341	0	Type I
4@57899427@-	0.125539	0.146894	0.0271941	0.0347639	Type I
4@6621767@+	0.091133	0.142857		0.157895	Type I
4@7194395@+	0.149171			0.0588235	Type I
4@7194462@+	0.280992			0.0612245	Type I
4@7194591@+	0.105528	0.0714286		0.016129	Type I
4@7194607@+	0.0318725	0.147059		0	Type I
4@7194652@+	0.295918	0.675	0.181818	0.26087	Type I
4@76857361@-	0.617978	0.5		0.6875	Type II
4@8009352@-	0.218182				Type I
4@8271866@+		0.0952381	0.0434783	0.218182	Type I
4@8608478@+	0.394737				Type I
4@87515845@+	0.410256				Type I
4@884368@-	0.0648148	0		0.114943	Type I
4@89378530@+	0.0131579	0.0367647	0	0.116129	Type I
4@967128@-	0.159091				Type I
4@980893@+	0.239437				Type I
4@980895@+	0.257143				Type I
4@980936@+	0.546584				Type I
5@102360927@+	0.141007	0.0408805	0.0375	0.00413223	Type I
5@10411587@+	0.104905	0	0.0909091	0.0322581	Type II
5@109026200@+	0.00361011	0.05	0.0384615	0.104167	Type I
5@112849569@+	0.278607				Type I
5@127730965@-	0.128845	0.235294		0.0789474	Type I
5@127782276@-	0.107937			0	Type I
5@127873452@-	0.16302	0.272727	0	0.0294118	Type I
5@131892717@+	0.053719			0.25	Type I
5@134130604@+	0.187272	0.0662651	0.079646	0.0322581	Type I
5@1341872@-	0.0354089	0.0403917	0.0344828	0.0136799	Type I
5@134679051@-	0.164582	0.0632353	0.111675	0.0482625	Type I
5@137842795@-	0.290909	0.264516	0.0425532	0.290076	Type I
5@139494097@+	0.0229008	0.0243902	0.0888889	0.0120482	Type I
5@139943998@-	0.16				Type I
5@139943999@-	0.152672				Type I
5@139947246@+	0.143617		0.26087	0.0985915	Type I
5@140056645@-	0.170999	0.125	0.227273	0.0331126	Type I
5@140085559@+	0.0305755	0.102041			Type I
5@140896208@-	0.00565824	0.0103093	0.0119048	0	Type I
5@140958152@-	0.0792873	0.0362694	0.0670732	0.0358744	Type I
5@141524180@+	0.113475	0.0363636	0.111111	0.0531915	Type I
5@144608429@+	0.208333				Type I
5@14652077@-	0.717949				Type I
5@14652143@-	0.2				Type I
5@147807097@+	0.0560472			0.181818	Type I
5@148930564@-	0.270228	0.233333	0.185185	0.0551181	Type I
5@149505045@-	0.42623				Type II
5@149754724@+	0.182299	0.136054	0.0344828	0.144231	Type I
5@150027743@+	0.0726783			0.235294	Type I
5@157217166@-	0.3				Type I
5@16711050@-	0.138821	0.0377358	0.0204082	0.0619048	Type II
5@168006356@-	0.0372393	0.272727	0.125	0.0190476	Type I
5@172591219@+	0.126984	0		0.0384615	Type II
5@17276206@+	0.116454				Type I
5@17276848@+	0.0597015	0.108401	0.0985915	0.0911681	Type I
5@17354105@-	0.45				Type I
5@175816545@+	0.0798122	0.105839	0.0970874	0.0802139	Type I
5@175934980@+	0.162025	0.152542	0.266667	0.0315789	Type I
5@176520252@+	0.117241			0	Type I
5@176524296@+	0.101399	0	0.142857	0.117647	Type I
5@176524803@+	0.457895	0.318182		0.272727	Type I
5@177022650@+	0.048	0.119403	0.0769231	0.0909091	Type I
5@179043894@-	0.155354	0.115044	0.143564	0.138107	Type I
5@179044046@-	0.109524	0.148649	0.118644	0.113924	Type I
5@179238580@+	0.0481928	0.0454545	0.130435	0.16129	Type I
5@179320393@-	0	0	0	0	Type I
5@179498996@-	0.186916				Type I
5@180631888@-	0.19708				Type I
5@32174190@-	0.0965686	0.103175	0.046875	0.137363	Type I
5@32174802@+	0.106618			0.15	Type I
5@38481276@-	0			0.102041	Type I
5@38556574@-	0.28115			0.0392157	Type I
5@38556583@-	0.273312			0.0243902	Type I
5@38934838@+	0.21466	0.270833	0.1875	0.0719697	Type I
5@38962459@-				0.227273	Type I
5@40762247@-	0.0277778		0.075	0.182796	Type I
5@44820088@+	0.0880829		0.25	0	Type I
5@480538@+	0	0	0.136364	0	Type I
5@6372272@-	0.349831	0	0	0	Type I
5@65455056@+	0.132653			0.0416667	Type I
5@6600023@-	0.461943	0.262548	0.180556	0.193878	Type I
5@676099@+	0.00900901			0.192308	Type I
5@73981268@+	0.20392	0.223958	0.106796	0.103659	Type I
5@79950330@-	0.0396679	0.117647			Type I
5@85913891@+	0.00406287	0.00513699	0.016	0.0327767	Type I
5@86564371@+	0.119863			0.259259	Type I
5@86670013@+	0.1				Type I
5@9038934@-	0.16129				Type I
5@90607164@-	0.0140845			0.122449	Type I
5@9154758@-	0.121622				Type I
5@92920098@+	0.131313			0	Type I
5@94830389@-		0.0327869		0	Type I
5@95130577@+	0.321937				Type I
5@96111650@-	0.155556				Type II
6@105307634@-	0.204188				Type I
6@107113763@+	0.105263				Type I
6@110112694@+	0.209607	0.189189			Type I
6@112194401@-	0.25			0.105263	Type I
6@112463486@-	0.220472				Type II
6@112466122@-	0.1				Type I
6@128298070@-	0.259574				Type I
6@1313175@+		0.125		0.0461538	Type I
6@14131801@+	0.0027959	0	0.0491803	0	Type I
6@143458047@+	0.174678	0.139535	0.037037	0	Type I
6@143858208@+	0.123077				Type I
6@144269538@-	0	0	0.131579	0	Type I
6@149068756@+	0.2				Type II
6@150038990@-	0.102564			0	Type II
6@150045832@-	0.100529				Type I
6@150164250@-	0.158053	0.0743802	0.0980392	0.00819672	Type I
6@151766705@-	0.134615				Type II
6@157100324@+	0.103448				Type I
6@158323028@+	0.00750939	0	0	0.0434783	Type I
6@163836145@+	0.142857				Type I
6@170102632@+	0.0787717	0.16129		0.160714	Type I
6@17794506@-	0.0779221	0	0.151515	0	Type II
6@24495328@+	0.323232			0.0769231	Type I
6@24977095@+	0.605505				Type I
6@26091207@+	0.137681	0		0.172414	Type II
6@26197199@-	0.0345964	0.125		0.0227273	Type I
6@26597334@+	0.0115473	0.0331492	0.15	0.0733333	Type I
6@2953411@-	0.0533206	0.0348059	0.0833333	0.0315315	Type I
6@30140153@+	0.121951		0.0909091	0.1	Type I
6@31239638@-	0.066242	0.0857143	0.139535	0.0961538	Type II
6@31605341@+	0.0238547	0.0787879	0.128205	0.10274	Type I
6@31611911@-	0.276772	0.0888889	0.197183	0.114286	Type II
6@31696279@-	0.108033	0.04	0.0215054	0.0656566	Type II
6@31727628@+	0.126183			0.0294118	Type I
6@31827517@-	0.311284	0.231527	0.171171	0.0653846	Type I
6@31913946@+	0.0901857	0.214286		0.133333	Type I
6@32150717@-	0.119048				Type I
6@3270574@-	0.564103				Type I
6@32805760@-	0.300156			0.115385	Type I
6@32820943@-	0.29124	0.307692	0.127273	0.177083	Type I
6@33161708@-	0.0780856			0.25	Type I
6@33162219@-	0.160622			0.166667	Type I
6@33243427@+	0.133028			0	Type I
6@33281527@-	0.100074	0.112782	0.0687023	0.15445	Type I
6@33589188@+			0.114286	0.0289855	Type I
6@34215524@-	0.118421	0.0833333		0.0322581	Type II
6@34247926@-	0.595745				Type I
6@35441560@-	0.135135	0.0416667			Type I
6@35837493@-	0	0	0.102041	0.0810811	Type I
6@35995720@+	0.0186688	0.025641	0	0.0530303	Type I
6@36648448@+	0.0227273	0.0769231	0.0740741	0.369863	Type I
6@37450893@-	0.0422535	0.171429		0.0740741	Type I
6@41066841@+	0.262195	0.382353			Type I
6@41774142@-	0.205674				Type I
6@42931937@-	0.09375	0.285714		0	Type I
6@42957366@+	0.298214	0.401786	0.387097	0.27551	Type I
6@43017724@-	0.101124	0.0208333	0	0.0350877	Type II
6@43156372@+	0.455959				Type I
6@43307518@-	0.138462				Type II
6@43472799@+	0.36107	0.677419	0.590909	0.346154	Type I
6@43738518@+	0.0131579			0.142857	Type I
6@44232919@-	0	0.0454545	0.0434783	0.159091	Type I
6@52144315@-	0.00951374	0.0311284	0.00869565	0.166667	Type I
6@52876857@-	0.205128				Type I
6@57037359@+	0.163374	0.190476			Type I
6@57037360@+	0.136739	0.15			Type I
6@7339258@-	0.199758	0.0955882	0.2	0.0166667	Type I
6@74230805@-		0.147583	0.0592556	0.0336005	Type I
6@74230874@-	0	0.157807	0.0568286	0.0258598	Type I
6@8080143@-	0.12963	0		0	Type I
6@84629154@+	0.102564				Type I
6@89600275@-	0.105691	0		0	Type I
7@100027840@+	0.0334534	0.152941		0.0338983	Type I
7@100033758@-	0.161074				Type I
7@100224920@-	0.225564	0.139535		0	Type I
7@100226892@-	0.283333	0.0416667		0	Type II
7@100424830@-	0.204575	0.307692	0.0294118	0.0909091	Type I
7@100424997@-	0.109589				Type I
7@100466305@+	0.047012	0.0559441	0.147059	0	Type I
7@100478967@+	0.311646	0.391129	0.229167	0.211268	Type I
7@100731524@+	0.0310078	0.18	0.15625	0.010929	Type I
7@100731542@+	0	0.0625	0.0689655	0.116129	Type I
7@100849671@-	0.245117	0.141304	0.0930233	0.124138	Type I
7@100855597@-	0.265742	0.282895	0.153846	0.080292	Type I
7@102989140@+	0.20438				Type I
7@1037013@-	0.0477587	0.101695	0.193548	0.0131579	Type I
7@107626709@-	0.398568	0.35	0.127273	0.0598291	Type I
7@11013863@+	0.649533				Type I
7@1200188@+	0.486924	0.705882		0.05	Type I
7@127225459@-	0.14808				Type I
7@127544868@+	0	0.00657895	0	0.00533333	Type I
7@133977795@-	0.753731		0.454545	0.340426	Type I
7@138145337@+	0.212121				Type I
7@138145349@+	0.215017				Type I
7@139741549@-	0.317992	0.111111	0.137931	0.181818	Type II
7@140624444@-	0.0320513			0.151515	Type I
7@143077031@-	0.120253	0.05	0.0588235	0.0789474	Type I
7@143510117@-				0.135135	Type I
7@1482061@-	0.170732			0.0192308	Type I
7@148979219@+	0.0178571			0.166667	Type I
7@148984667@+	0.0833333		0.0416667	0.1875	Type I
7@148991602@+	0.55814				Type I
7@149420843@+	0.14359				Type I
7@149576548@+	0.113821			0	Type I
7@149577381@+	0.278075	0.25		0.1	Type I
7@150777482@-	0.255319	0.409091		0.22	Type I
7@150929807@+	0.118644	0.0588235	0.210526	0.115044	Type I
7@150934856@+	0.0358835	0.0248227	0.0423729	0.016835	Type I
7@150935318@+	0.116788	0.415094	0.363636	0.147059	Type I
7@1517556@-	0.0116279	0.0263158	0.124138	0.0151515	Type I
7@1519218@-	0.163071	0.28125	0.135922	0.0642202	Type I
7@1538464@-	0.00125471	0.105263	0	0.0034965	Type I
7@154795375@+	0.165862	0.478261	0.36	0.140845	Type I
7@157208848@+	0.000713267	0	0	0	Type I
7@158621927@-	0.244171	0.307018	0.131068	0.00159236	Type I
7@1609484@-	0.000893655	0		0.1	Type I
7@17338693@+	0.00347826	0	0	0.00564972	Type I
7@17384528@+		0.185185	0	0	Type I
7@1976377@-	0.0679206	0.118959	0.131313	0.0397112	Type I
7@22769804@+	0.254545				Type I
7@22813361@-	0.1				Type I
7@24690152@+	0.131387	0.0909091		0.037037	Type II
7@2578251@-	0.00393038	0.025974	0.0606061	0	Type I
7@2583391@-	0.108545	0.130435	0.0930233	0.010101	Type I
7@27213059@-	0.00833333	0	0	0.109375	Type I
7@29962998@-	0.119647	0.134615	0.1875	0.0490196	Type II
7@33045751@+	0.111111		0	0	Type I
7@39990536@+	0.183206				Type I
7@41729479@-				0.153846	Type I
7@43705258@-	0.10828				Type I
7@44099175@+	0.136224	0.0646766	0.166667	0.0512821	Type II
7@44101704@+				0.133333	Type I
7@44107110@+				0.166667	Type I
7@44113931@-	0.441176				Type I
7@44120429@-	0.296053	0.321429		0.0833333	Type I
7@44424316@-	0.00496689	0	0.181818	0.0227273	Type I
7@44789575@+	0.0185185			0.157895	Type I
7@44799006@+	0.0186916			0.104478	Type I
7@4722142@+	0.45977				Type I
7@47317455@-	0.0829694	0.291667		0.175	Type I
7@4831165@+	0.649895	0.888889		0.243902	Type I
7@5230071@+	0.0391499	0.0681818	0.0487805	0.162791	Type I
7@56146119@+	0.0264304	0.00510204	0.010101	0.121622	Type I
7@6388562@-	0.193548				Type I
7@72419023@-	0.385827	0.544715	0.217391	0.121212	Type I
7@72717440@-	0.0123839	0.0106952	0.112903	0.0239234	Type I
7@73097583@-	0.138756				Type II
7@73249040@-	0.539007				Type II
7@74072203@+	0.247578	0.422535	0.0597015	0.0654206	Type I
7@74482605@-	0.162441	0.0491803	0.0285714	0.0121951	Type I
7@74489368@-	0.174603	0.435897	0.233333	0.0869565	Type I
7@75045880@+	0.460641	0.637795	0.235294	0.315385	Type I
7@75634597@-	0.4	0.208333			Type II
7@766564@+	0.0578271	0.230769	0	0.0151515	Type I
7@766565@+	0.114571	0.15	0.0204082	0.0833333	Type I
7@79842156@+	0.142857	0		0	Type I
7@87907779@-	0.144654				Type I
7@917805@+	0			0.230769	Type I
7@97854376@-	0.223022			0.047619	Type I
7@98591185@+	0.0386266		0.208333	0.0857143	Type I
7@98993835@-	0.123709	0.106452	0.0487805	0.103448	Type I
7@99156310@+	0.16849			0	Type I
7@99667781@-	0	0.0588235		0.116279	Type I
7@99667789@-	0	0.0865385		0.177778	Type I
7@99869595@-	0.19403				Type I
8@101733698@-	0.120218	0.0330579	0.062069	0.0504826	Type II
8@110287591@-	0	0	0.227273	0	Type I
8@117778971@+	0.00309789	0	0.0555556	0.11236	Type I
8@121824499@+	0.321429				Type I
8@124054328@-	0.01	0	0.111111	0.04	Type I
8@124221379@+	0.148936	0.030303	0.0357143	0.00763359	Type II
8@125384434@-	0.0641658	0.193548		0	Type I
8@12612688@-	0.00735294		0.190476	0	Type I
8@133025254@+	0.166667	0.135135			Type I
8@141684409@-	0.0519751	0.184211	0.0681818	0.011236	Type I
8@142431804@+	0.169811				Type I
8@143352576@-	0.010929	0.0454545		0.235294	Type I
8@143352577@-	0.127778	0.227273		0.114286	Type I
8@143761709@-		0.35	0.047619	0.0886076	Type I
8@143784759@+	0.122792	0.0570328	0.0461538	0.0522244	Type II
8@144379222@+	0.591304				Type I
8@144379223@+	0.206897				Type I
8@144416984@-	0.153846	0.272727		0.258065	Type I
8@144644948@+	0.121406	0.164384		0.119048	Type I
8@144648781@-	0.234783				Type I
8@144658943@-	0.544902	0.682927	0.173913	0.0451977	Type I
8@144676619@-	0.468182			0.319444	Type I
8@144678292@-	0.04	0.1	0.1	0.0251256	Type I
8@144678293@-	0.348083	0.607843	0.0645161	0.292079	Type I
8@144777048@+	0.217143	0.653846		0.18	Type I
8@144808100@-	0.0528288	0.0553936	0.0696203	0.10998	Type I
8@144874992@-	0.116801	0.13089	0.152672	0.0953947	Type I
8@144893468@-	0.0323951	0.027027	0.0431655	0.14557	Type I
8@144943372@-	0.0642857			0.164179	Type I
8@145006964@-	0.00328022	0	0.00235849	0.0123254	Type I
8@145140252@+	0.114078	0.0569106	0.0441176	0.0849057	Type II
8@145158824@-	0.0620384	0.106383		0.0333333	Type I
8@145192914@+	0.0321637	0.116279		0	Type I
8@145319718@-	0.00133511	0	0	0	Type I
8@145438122@+	0.0272408	0.108696		0	Type I
8@145488804@-	0	0	0	0	Type I
8@145579767@-	0.058563	0.0294118	0.241379	0	Type I
8@145580656@-	0.57284	0.386364		0.184615	Type II
8@145621817@-	0.26087			0.190476	Type I
8@145651501@-	0.284211				Type I
8@145659607@-	0.0854503	0.162162	0.103448	0.0987654	Type I
8@145661668@-	0	0.111111		0	Type I
8@145677100@-	0.0552632	0.108333	0.0333333	0.0731707	Type I
8@145679394@-	0.126984				Type I
8@145691594@+	0.1				Type I
8@145692679@+	0.458015			0.142857	Type I
8@145737340@-	0.0013986	0	0	0	Type I
8@145748187@-	0.0419355	0.138889		0	Type I
8@145754658@-	0.15917	0.333333			Type I
8@145772901@-	0.106538	0.107143		0.0816327	Type I
8@146017529@-	0.19852	0			Type I
8@17014203@+	0.104019			0	Type I
8@17104535@+	0.00320513	0	0	0.111111	Type I
8@17478629@+	0.101604				Type I
8@17819571@+	0.229167		0	0	Type I
8@22022442@+	0.30303				Type I
8@22054839@+	0.1897	0.283871	0.0769231	0.0813953	Type I
8@22865409@-				0.185185	Type I
8@23082558@-	0.0362473			0.2	Type I
8@23155172@-	0.119163	0.103448	0.0850202	0.0992366	Type I
8@23177562@-	0.00588474	0.00481928	0.00831947	0.00566251	Type I
8@23217717@-	0.169301	0.0496644	0.0413669	0.0436893	Type II
8@23228176@-	0.372881			0	Type I
8@27455645@-	0.149157	0.142857	0.235294	0.115702	Type II
8@30585405@-	0.131148				Type I
8@37553342@+	0.200441				Type I
8@37553351@+	0.184514				Type I
8@37654670@+	0.140351				Type II
8@38325514@-	0.133333			0	Type II
8@38325813@-	0.222222			0.0434783	Type I
8@42188802@+	0		0	0.192308	Type I
8@42911850@+	0.23913				Type I
8@66753871@-	0.202429				Type I
8@66753872@-	0.308943				Type I
8@67970413@-	0.169014	0.108911	0.12	0.027027	Type I
8@75227777@-	0.303644		0.153846	0.146341	Type I
8@86089802@+	0.190758			0	Type I
8@8750671@-	0.10303				Type I
8@91658223@-	0.211765				Type I
9@101552235@-	0.102564				Type I
9@101978844@-	0.189189				Type I
9@101984152@-	0.0119454			0.166667	Type I
9@108007130@+	0.0341786	0.0645161	0.151515	0	Type I
9@112083214@-	0.917647				Type I
9@114245909@-	0.126761				Type I
9@115923878@+	0.105263				Type I
9@123622373@-	0.19403			0.190476	Type II
9@125143665@+	0.148837	0.0555556	0.0263158	0.0223776	Type I
9@125156446@+	0.302326	0.245614	0.16129	0.135838	Type II
9@127575766@+	0.301887	0		0.0434783	Type I
9@130236144@+	0.224684	0.107143	0.190476	0.0555556	Type I
9@130268749@-	0.880103	0.918367	0.345133	0.377261	Type I
9@130268761@-	0.00918485	0	0	0.00561798	Type I
9@130925912@+	0.0385109	0.0685921	0.168539	0.0242718	Type I
9@131088588@+	0.179487				Type I
9@131152365@+	0.135719	0.266667	0.140845	0.0672269	Type I
9@131152795@+	0.162162	0		0	Type II
9@131483339@-	0.0190713	0.047619		0.125	Type I
9@131609069@-	0.0806452	0.208333			Type I
9@131678487@+	0.0173228	0	0.130435	0.00520833	Type I
9@131702887@+	0.177778				Type I
9@131833811@+	0.0927152	0.194444		0.0606061	Type I
9@131833812@+	0.106164	0.105263		0.03125	Type I
9@131939888@-	0.00760177	0.0647482	0	0.179487	Type I
9@132265871@+	0.124085	0.163743	0.11215	0.0136986	Type I
9@132267728@+	0.117089			0.2	Type I
9@132399500@-		0	0.147059	0.0425532	Type I
9@133760355@+	0.0599829	0.0645161	0.0285714	0.103448	Type I
9@133779068@-	0.443609			0.28	Type I
9@133995989@+	0.112329				Type I
9@134134701@-	0.130435				Type I
9@134374276@+	0.0190476	0.0833333	0.121212	0.0140845	Type I
9@134615281@-	0.224806			0	Type I
9@135138772@-	0.0555556	0.2	0.230769	0.285714	Type I
9@135984141@-	0.522388	0.653846	0.4	0.234043	Type I
9@135987504@-	0.00655022	0	0.106061	0.0181818	Type I
9@136334204@+	0.134146				Type I
9@136628238@-	0.0103627	0	0	0.149533	Type I
9@138378738@+	0.188592	0.157407	0.0405405	0.140449	Type I
9@138392878@+	0.0418899	0.0495868	0.159091	0.113208	Type I
9@138392894@+	0.00315457	0	0.0377358	0	Type I
9@138714251@-	0.0345382	0.0285714	0.285714	0.025974	Type I
9@139304910@-	0.60701			0.318182	Type I
9@139348606@-	0.0488025	0.09	0.132075	0.0727273	Type I
9@139369993@-	0.126677	0.0952381	0.363636	0.107527	Type I
9@139399447@-	0.08			0.0384615	Type I
9@139442379@+	0.142857				Type I
9@139622572@-	0.123506				Type I
9@139702478@+	0.659788	0.818182		0.106667	Type I
9@139747567@+	0.153846				Type I
9@139753492@+	0.101449			0.05	Type I
9@139756626@-	0.0364604	0.0748299	0.05	0.22	Type I
9@139835404@-	0.0380368	0.0708661	0.0769231	0.0431655	Type I
9@139835405@-	0.325898	0.34127	0.285714	0.139194	Type I
9@139890991@-	0.113636				Type I
9@139938182@-	0.0266223	0.0571429	0.0294118	0.138889	Type I
9@139964888@-	0.351974			0.173913	Type I
9@139972029@+	0.0196721		0.25	0.031746	Type I
9@139972030@+	0.0224359		0.208333	0.0967742	Type I
9@140003464@+	0.167874	0.0789474	0.0833333	0.160494	Type II
9@140166668@+	0.174484	0.0510204	0.0657895	0.0409357	Type II
9@140167434@+	0.0487541	0.114286	0.177215	0.0173913	Type I
9@140175453@+	0.499099	0.864865	0.303371	0.382979	Type I
9@140175816@+	0.0358142	0.154639	0.0952381	0.170604	Type I
9@140323731@+	0.4				Type I
9@140510244@-	0.0576	0.179487		0	Type I
9@140729884@+	0.193698	0.259259		0.169811	Type I
9@19378862@-	0.025502	0.0213483	0.0511663	0.0167068	Type I
9@19378919@-	0.111765				Type I
9@20620809@-	0.62035	0.52		0.0322581	Type I
9@20990296@+	0.131313				Type I
9@25678332@-	0.181818				Type I
9@25678336@-	0.206897				Type I
9@34251714@+	0.0260337	0.0422535	0.0789474	0.151832	Type I
9@35079932@-	0.271186				Type I
9@35092684@-	0.148014	0.0416667		0.0769231	Type II
9@35096287@-	0.697368				Type I
9@35658480@+	0	0	0.1	0	Type I
9@35753621@+	0.133333				Type I
9@35813071@-	0.131967	0.0217391	0	0.015625	Type II
9@38068534@-	0		0.119048	0	Type I
9@38622489@+	0.234375				Type I
9@72330564@-	0.130435			0	Type I
9@74365272@-	0.0579151			0.119048	Type I
9@74979989@-	0.0487255	0.196078	0.0756757	0.098081	Type I
9@79013848@+	0.202899				Type II
9@88270194@-	0.472222				Type II
9@94056779@-	0.101266				Type I
9@95004473@-	0.102842	0		0	Type II
9@95377567@-	0.0111607	0.025641		0.212121	Type I
9@96213763@-	0.184891			0.05	Type I
9@96717548@-		0.25	0.166667	0.0948276	Type I
9@99403613@-	0.12963				Type I
GL000193.1@88330@-				0.125	Type I
GL000193.1@88362@-				0.235294	Type I
GL000220.1@117129@+	0.907895				Type I
GL000220.1@117794@+	0.876712				Type I
MT@1488@+	0.147732	0.707254	0.260163	0.569132	Type I
MT@15522@+	0.244478		0	0	Type I
X@107406187@-	0.0222222	0.217391			Type I
X@107807137@+	0.169146	0.216667	0.111111	0.0733945	Type I
X@107834422@+	0.247232	0.36	0.0217391	0.0105263	Type I
X@107838784@+	0.21347	0.0943396	0.015873	0.0569106	Type I
X@107842027@+	0.147487	0.134021	0.0606061	0.0357143	Type I
X@107850066@+	0.146132	0.101695	0.148649	0.0588235	Type I
X@107909782@+	0.121963	0.0423729	0.0641026	0.0131579	Type I
X@107911644@+	0.889467	0.905405	0.341772	0.256757	Type I
X@107925116@+	0.308465	0.325301	0.126984	0.127517	Type I
X@109561120@-	0.770833				Type I
X@118672474@-	0.0941176	0.0714286			Type I
X@118923977@-	0.5625				Type I
X@123095630@+	0.195122		0.25	0.35	Type II
X@128726186@+	0.0131579	0		0.142857	Type I
X@129058877@+	0.0139912	0.0276498	0.107143	0.0363636	Type I
X@129058900@+	0.00067659	0	0	0	Type I
X@129203519@-	0.0532787	0.0533333	0.153846	0.0763889	Type I
X@134166811@+	0.113074			0	Type I
X@134166822@+	0.0863636			0.111111	Type I
X@134947998@-	0.0454545	0	0	0.111111	Type I
X@149102322@-	0.169231	0	0.0454545	0	Type II
X@1510840@-	0.166586	0.0401949	0.0740181	0.0780347	Type II
X@152953935@+	0.121951	0.22449	0.0680851	0.0899183	Type I
X@152966314@-	0.185393	0.08	0.0208333	0.0326797	Type II
X@153039919@+	0.571429			0.282051	Type I
X@1531737@-	0.0839695	0.172414	0.142857	0	Type I
X@153716847@-	0.103986	0.125	0.0322581	0.0634921	Type II
X@153716915@-	0.00121359	0	0.238095	0	Type I
X@154115283@+	0.00143954	0	0.121951	0	Type I
X@154612397@+	0.00108225	0	0.128205	0	Type I
X@221586@-	0.107492	0.157895		0.105263	Type I
X@24095382@+	0.193641	0.262	0.186441	0.0550098	Type I
X@2418460@-	0.104938				Type I
X@39933435@-	0.229794	0.02	0.111111	0.0956522	Type II
X@40518781@-	0.132867	0	0	0	Type I
X@40794731@-	0.168539				Type I
X@44600566@+	0.388889				Type I
X@46358841@-	0.149254				Type I
X@46358851@-	0.176471				Type I
X@47056975@+	0		0.3	0	Type I
X@48319469@-		0.124498	0.0818966	0.122671	Type II
X@48814544@-	0.232846	0.44		0.0350877	Type I
X@48814710@-		0.230769			Type I
X@48814713@-		0.189189			Type I
X@48814716@-		0.216216			Type I
X@48920067@+	0	0	0.107143	0	Type I
X@48926250@+	0.108108			0.0142857	Type I
X@49034624@-	0.0182927	0.105263	0.075	0.0588235	Type I
X@53111691@+	0.0786749	0.173077	0.0882353	0.0298507	Type I
X@54026381@-	0.00809717	0	0	0.118644	Type I
X@54209342@-	0.00675676	0		0.15873	Type I
X@69366636@+	0.00160643	0	0	0.00671141	Type I
X@70360532@+	0.236364	0.173913		0.0444444	Type II
X@71417263@+	0.0027248	0.00409836	0.131579	0	Type I
X@86958628@-	0.387097				Type I
X@86958997@-	0.435484	0.166667		0.1	Type II
X@96212876@+	0.118421				Type II
X@9687293@+	0.174766	0.117647	0.153846	0.0152672	Type I

## Sheet: ExtFig11c
Position	Pairing frequency	Group
-25	0.655753	HeLa Type I
-24	0.653882	HeLa Type I
-23	0.617399	HeLa Type I
-22	0.636109	HeLa Type I
-21	0.621141	HeLa Type I
-20	0.612722	HeLa Type I
-19	0.563143	HeLa Type I
-18	0.577175	HeLa Type I
-17	0.563143	HeLa Type I
-16	0.5884	HeLa Type I
-15	0.587465	HeLa Type I
-14	0.613658	HeLa Type I
-13	0.621141	HeLa Type I
-12	0.649205	HeLa Type I
-11	0.637044	HeLa Type I
-10	0.634238	HeLa Type I
-9	0.664172	HeLa Type I
-8	0.63985	HeLa Type I
-7	0.599626	HeLa Type I
-6	0.595884	HeLa Type I
-5	0.56782	HeLa Type I
-4	0.519177	HeLa Type I
-3	0.49579	HeLa Type I
-2	0.489242	HeLa Type I
-1	0.518241	HeLa Type I
0	0.587465	HeLa Type I
1	0.717493	HeLa Type I
2	0.76333	HeLa Type I
3	0.777362	HeLa Type I
4	0.737138	HeLa Type I
5	0.66043	HeLa Type I
6	0.572498	HeLa Type I
7	0.507016	HeLa Type I
8	0.490178	HeLa Type I
9	0.501403	HeLa Type I
10	0.518241	HeLa Type I
11	0.584659	HeLa Type I
12	0.643592	HeLa Type I
13	0.668849	HeLa Type I
14	0.686623	HeLa Type I
15	0.695978	HeLa Type I
16	0.689429	HeLa Type I
17	0.659495	HeLa Type I
18	0.666043	HeLa Type I
19	0.622077	HeLa Type I
20	0.615529	HeLa Type I
21	0.630496	HeLa Type I
22	0.63985	HeLa Type I
23	0.641721	HeLa Type I
24	0.634238	HeLa Type I
25	0.630496	HeLa Type I
-25	0.678363	OE Mouse NSUN2
-24	0.646199	OE Mouse NSUN2
-23	0.663743	OE Mouse NSUN2
-22	0.605263	OE Mouse NSUN2
-21	0.616959	OE Mouse NSUN2
-20	0.596491	OE Mouse NSUN2
-19	0.587719	OE Mouse NSUN2
-18	0.561404	OE Mouse NSUN2
-17	0.552632	OE Mouse NSUN2
-16	0.599415	OE Mouse NSUN2
-15	0.596491	OE Mouse NSUN2
-14	0.614035	OE Mouse NSUN2
-13	0.625731	OE Mouse NSUN2
-12	0.643275	OE Mouse NSUN2
-11	0.634503	OE Mouse NSUN2
-10	0.593567	OE Mouse NSUN2
-9	0.622807	OE Mouse NSUN2
-8	0.631579	OE Mouse NSUN2
-7	0.546784	OE Mouse NSUN2
-6	0.55848	OE Mouse NSUN2
-5	0.555556	OE Mouse NSUN2
-4	0.523392	OE Mouse NSUN2
-3	0.508772	OE Mouse NSUN2
-2	0.461988	OE Mouse NSUN2
-1	0.494152	OE Mouse NSUN2
0	0.622807	OE Mouse NSUN2
1	0.719298	OE Mouse NSUN2
2	0.780702	OE Mouse NSUN2
3	0.80117	OE Mouse NSUN2
4	0.760234	OE Mouse NSUN2
5	0.69883	OE Mouse NSUN2
6	0.561404	OE Mouse NSUN2
7	0.488304	OE Mouse NSUN2
8	0.464912	OE Mouse NSUN2
9	0.482456	OE Mouse NSUN2
10	0.476608	OE Mouse NSUN2
11	0.576023	OE Mouse NSUN2
12	0.657895	OE Mouse NSUN2
13	0.690058	OE Mouse NSUN2
14	0.666667	OE Mouse NSUN2
15	0.684211	OE Mouse NSUN2
16	0.687135	OE Mouse NSUN2
17	0.660819	OE Mouse NSUN2
18	0.654971	OE Mouse NSUN2
19	0.654971	OE Mouse NSUN2
20	0.654971	OE Mouse NSUN2
21	0.640351	OE Mouse NSUN2
22	0.669591	OE Mouse NSUN2
23	0.669591	OE Mouse NSUN2
24	0.631579	OE Mouse NSUN2
25	0.611111	OE Mouse NSUN2
-25	0.640071	OE Human NSUN2
-24	0.654255	OE Human NSUN2
-23	0.666667	OE Human NSUN2
-22	0.647163	OE Human NSUN2
-21	0.62766	OE Human NSUN2
-20	0.595745	OE Human NSUN2
-19	0.554965	OE Human NSUN2
-18	0.542553	OE Human NSUN2
-17	0.554965	OE Human NSUN2
-16	0.574468	OE Human NSUN2
-15	0.608156	OE Human NSUN2
-14	0.625887	OE Human NSUN2
-13	0.636525	OE Human NSUN2
-12	0.657801	OE Human NSUN2
-11	0.643617	OE Human NSUN2
-10	0.641844	OE Human NSUN2
-9	0.64539	OE Human NSUN2
-8	0.638298	OE Human NSUN2
-7	0.574468	OE Human NSUN2
-6	0.579787	OE Human NSUN2
-5	0.586879	OE Human NSUN2
-4	0.533688	OE Human NSUN2
-3	0.505319	OE Human NSUN2
-2	0.455674	OE Human NSUN2
-1	0.505319	OE Human NSUN2
0	0.611702	OE Human NSUN2
1	0.712766	OE Human NSUN2
2	0.76773	OE Human NSUN2
3	0.808511	OE Human NSUN2
4	0.765957	OE Human NSUN2
5	0.663121	OE Human NSUN2
6	0.549645	OE Human NSUN2
7	0.503546	OE Human NSUN2
8	0.496454	OE Human NSUN2
9	0.539007	OE Human NSUN2
10	0.52305	OE Human NSUN2
11	0.570922	OE Human NSUN2
12	0.641844	OE Human NSUN2
13	0.675532	OE Human NSUN2
14	0.693262	OE Human NSUN2
15	0.714539	OE Human NSUN2
16	0.710993	OE Human NSUN2
17	0.684397	OE Human NSUN2
18	0.641844	OE Human NSUN2
19	0.617021	OE Human NSUN2
20	0.613475	OE Human NSUN2
21	0.648936	OE Human NSUN2
22	0.66844	OE Human NSUN2
23	0.673759	OE Human NSUN2
24	0.638298	OE Human NSUN2
25	0.62234	OE Human NSUN2
-25	0.654676	OE Zebrafish NSUN2
-24	0.645084	OE Zebrafish NSUN2
-23	0.621103	OE Zebrafish NSUN2
-22	0.628297	OE Zebrafish NSUN2
-21	0.616307	OE Zebrafish NSUN2
-20	0.601918	OE Zebrafish NSUN2
-19	0.589928	OE Zebrafish NSUN2
-18	0.601918	OE Zebrafish NSUN2
-17	0.577938	OE Zebrafish NSUN2
-16	0.604317	OE Zebrafish NSUN2
-15	0.616307	OE Zebrafish NSUN2
-14	0.647482	OE Zebrafish NSUN2
-13	0.613909	OE Zebrafish NSUN2
-12	0.635492	OE Zebrafish NSUN2
-11	0.609113	OE Zebrafish NSUN2
-10	0.623501	OE Zebrafish NSUN2
-9	0.64988	OE Zebrafish NSUN2
-8	0.647482	OE Zebrafish NSUN2
-7	0.613909	OE Zebrafish NSUN2
-6	0.565947	OE Zebrafish NSUN2
-5	0.573141	OE Zebrafish NSUN2
-4	0.515588	OE Zebrafish NSUN2
-3	0.494005	OE Zebrafish NSUN2
-2	0.448441	OE Zebrafish NSUN2
-1	0.472422	OE Zebrafish NSUN2
0	0.568345	OE Zebrafish NSUN2
1	0.736211	OE Zebrafish NSUN2
2	0.77458	OE Zebrafish NSUN2
3	0.805755	OE Zebrafish NSUN2
4	0.793765	OE Zebrafish NSUN2
5	0.693046	OE Zebrafish NSUN2
6	0.544365	OE Zebrafish NSUN2
7	0.465228	OE Zebrafish NSUN2
8	0.46283	OE Zebrafish NSUN2
9	0.477218	OE Zebrafish NSUN2
10	0.505995	OE Zebrafish NSUN2
11	0.565947	OE Zebrafish NSUN2
12	0.657074	OE Zebrafish NSUN2
13	0.685851	OE Zebrafish NSUN2
14	0.717026	OE Zebrafish NSUN2
15	0.702638	OE Zebrafish NSUN2
16	0.70024	OE Zebrafish NSUN2
17	0.671463	OE Zebrafish NSUN2
18	0.642686	OE Zebrafish NSUN2
19	0.613909	OE Zebrafish NSUN2
20	0.601918	OE Zebrafish NSUN2
21	0.652278	OE Zebrafish NSUN2
22	0.688249	OE Zebrafish NSUN2
23	0.671463	OE Zebrafish NSUN2
24	0.666667	OE Zebrafish NSUN2
25	0.623501	OE Zebrafish NSUN2

## Sheet: ExtFig11d
Sample	Position	Fold_change	P-value	Label
TE	-25	1.15673	0.00647255	↑
TE	-24	1.11524	0.0310554	↑
TE	-23	1.0438	0.224677
TE	-22	0.936136	0.112105
TE	-21	0.853401	0.000948149	↓
TE	-20	0.966943	0.27476
TE	-19	1.05112	0.196668
TE	-18	0.996702	0.476962
TE	-17	0.982731	0.382459
TE	-16	0.937552	0.116981
TE	-15	0.929928	0.0787946
TE	-14	0.899112	0.0168554	↓
TE	-13	0.926522	0.0687592
TE	-12	0.98067	0.354443
TE	-11	0.882477	0.00564023	↓
TE	-10	0.87111	0.00189077	↓
TE	-9	0.910438	0.0238884	↓
TE	-8	0.934764	0.0773615
TE	-7	0.889097	0.00348053	↓
TE	-6	0.904157	0.0167421	↓
TE	-5	1.03235	0.291061
TE	-4	0.970531	0.302895
TE	-3	0.991	0.442502
TE	-2	0.949505	0.211494
TE	-1	1.13151	0.0542673
TE	0	1.15324	0.0350789	↑
TE	1	1.1169	0.0793506
TE	2	1.09486	0.122863
TE	3	1.08412	0.130156
TE	4	1.14075	0.0633583
TE	5	0.971043	0.324844
TE	6	1.01331	0.408387
TE	7	0.857348	0.000822424	↓
TE	8	0.89391	0.0081012	↓
TE	9	0.934118	0.0864891
TE	10	0.878324	0.00320438	↓
TE	11	0.917294	0.0377517	↓
TE	12	0.915783	0.043807	↓
TE	13	0.877935	0.00354624	↓
TE	14	0.972425	0.303919
TE	15	0.980121	0.35587
TE	16	0.971344	0.289948
TE	17	0.918769	0.0433432	↓
TE	18	0.935561	0.114413
TE	19	1.02709	0.3251
TE	20	1.07479	0.118347
TE	21	0.982585	0.378864
TE	22	1.05308	0.198991
TE	23	1.00668	0.453787
TE	24	0.936045	0.112957
TE	25	1.02575	0.322419
MII (Mouse)	-25	0.991589	0.459226
MII (Mouse)	-24	0.972658	0.366207
MII (Mouse)	-23	0.970337	0.356163
MII (Mouse)	-22	1.02515	0.382055
MII (Mouse)	-21	1.03776	0.329477
MII (Mouse)	-20	1.01207	0.442768
MII (Mouse)	-19	0.974663	0.381206
MII (Mouse)	-18	0.976872	0.39042
MII (Mouse)	-17	0.932839	0.188317
MII (Mouse)	-16	0.978174	0.393401
MII (Mouse)	-15	0.949571	0.257803
MII (Mouse)	-14	0.947039	0.243446
MII (Mouse)	-13	1.00987	0.452046
MII (Mouse)	-12	0.960839	0.288813
MII (Mouse)	-11	0.947664	0.242145
MII (Mouse)	-10	0.919489	0.119238
MII (Mouse)	-9	0.897415	0.0549936
MII (Mouse)	-8	0.89734	0.0516067
MII (Mouse)	-7	0.903349	0.0663832
MII (Mouse)	-6	0.894752	0.0510358
MII (Mouse)	-5	0.910732	0.0929053
MII (Mouse)	-4	0.981407	0.409564
MII (Mouse)	-3	1.08959	0.180527
MII (Mouse)	-2	1.1124	0.145659
MII (Mouse)	-1	1.16191	0.104575
MII (Mouse)	0	1.22254	0.0474612	↑
MII (Mouse)	1	1.23278	0.0399405	↑
MII (Mouse)	2	1.18786	0.0689023
MII (Mouse)	3	1.1682	0.0817064
MII (Mouse)	4	1.1438	0.145752
MII (Mouse)	5	1.00693	0.472796
MII (Mouse)	6	0.934015	0.189945
MII (Mouse)	7	0.896746	0.0701359
MII (Mouse)	8	0.895448	0.0612056
MII (Mouse)	9	0.890258	0.0484537	↓
MII (Mouse)	10	0.927767	0.141196
MII (Mouse)	11	0.93171	0.164239
MII (Mouse)	12	0.909309	0.0860673
MII (Mouse)	13	0.948115	0.217934
MII (Mouse)	14	0.906614	0.0800654
MII (Mouse)	15	0.932706	0.184132
MII (Mouse)	16	0.95853	0.291899
MII (Mouse)	17	0.972632	0.363007
MII (Mouse)	18	0.977723	0.391154
MII (Mouse)	19	0.986823	0.434906
MII (Mouse)	20	1.00076	0.496234
MII (Mouse)	21	0.975979	0.380825
MII (Mouse)	22	1.01859	0.410597
MII (Mouse)	23	0.98276	0.416292
MII (Mouse)	24	1.00913	0.455373
MII (Mouse)	25	1.04457	0.302848
H1	-25	1.06822	0.05244
H1	-24	1.02266	0.287655
H1	-23	0.963293	0.170234
H1	-22	0.981827	0.310014
H1	-21	0.908972	0.00441361	↓
H1	-20	0.896478	0.00105531	↓
H1	-19	0.935312	0.0338924	↓
H1	-18	0.941288	0.0589591
H1	-17	0.87746	0.00014795	↓
H1	-16	0.824331	6.32328e-10	↓
H1	-15	0.896015	0.000645213	↓
H1	-14	0.988204	0.37931
H1	-13	0.865081	4.14115e-06	↓
H1	-12	0.861569	7.33848e-07	↓
H1	-11	0.79216	9.49142e-17	↓
H1	-10	0.898302	0.000455502	↓
H1	-9	0.825882	2.32482e-11	↓
H1	-8	0.809111	1.4454e-14	↓
H1	-7	0.852208	1.16781e-08	↓
H1	-6	0.943373	0.0420289	↓
H1	-5	1.01979	0.305637
H1	-4	1.50694	2.29755e-18	↑
H1	-3	1.29904	7.30663e-09	↑
H1	-2	1.29358	2.88098e-07	↑
H1	-1	1.69053	3.90726e-19	↑
H1	0	1.71358	3.64174e-22	↑
H1	1	1.49856	6.44405e-13	↑
H1	2	1.35875	5.89297e-08	↑
H1	3	1.47856	2.062e-12	↑
H1	4	1.52955	7.60849e-12	↑
H1	5	1.17297	0.000704581	↑
H1	6	0.935182	0.0361081	↓
H1	7	0.753942	4.01451e-25	↓
H1	8	0.761586	3.64324e-28	↓
H1	9	0.756986	4.43539e-28	↓
H1	10	0.809619	2.25849e-14	↓
H1	11	0.849675	3.43007e-08	↓
H1	12	0.829446	5.51384e-10	↓
H1	13	0.864453	1.11467e-06	↓
H1	14	0.893048	0.000337354	↓
H1	15	0.869774	1.91118e-05	↓
H1	16	0.937334	0.0421573	↓
H1	17	0.92895	0.0240791	↓
H1	18	0.941281	0.0471566	↓
H1	19	0.975021	0.253905
H1	20	0.996618	0.466996
H1	21	0.911141	0.00532924	↓
H1	22	1.05368	0.0927718
H1	23	1.10665	0.00732245	↑
H1	24	1.00061	0.493563
H1	25	1.05856	0.0687564
