# Supplementary material for: Developmental mRNA m5C landscape and regulatory innovations of massive m5C modification of maternal mRNAs in animals
Source: Nat Commun. 2022 May 5;13:2484. doi: 10.1038/s41467-022-30210-0 (PMC9072368; doi:10.1038/s41467-022-30210-0)
Supplement: Supplementary file 10 — Source Data [file 41467_2022_30210_MOESM10_ESM.zip › Source Data/Source_Data_ExtFig12.xlsx]

## Sheet: ExtFig12a-Human-Mouse
Site (Human)	Site (Mouse)	m5C level (Human)	m5C level (Mouse)	Motif (Human)	Motif (Mouse)	Motif Conservation
1@20998594@-	4@138293807@+	1	0.200993	TCCA	TCCA	Cons. Type II
12@53495902@+	15@102149253@+	1	0.305556	TCCA	TCCA	Cons. Type II
5@1294686@-	13@73627446@+	1	0.527273	GGGG	GAGG	Cons. Type I
1@183502902@+	1@152855914@-	0.985816	0.458333	TCCA	TCCA	Cons. Type II
X@70356839@+	X@101293246@+	0.985075	0.339623	TCCA	TCCA	Cons. Type II
7@150644785@-	5@24322034@-	0.973684	0.5	TCCA	TCCA	Cons. Type II
13@107143261@-	8@8618594@-	0.967857	0.878788	TCCA	TCCA	Cons. Type II
1@36505480@+	4@126350960@-	0.961538	0.43299	TCCA	TCCA	Cons. Type II
5@1260591@-	13@73646305@+	0.96	0.27451	AGGT	AGGT	Cons. Type I
5@179043894@-	X@134606090@+	0.95935	0.111111	AAAT	AGAT	Cons. Type I
10@134041515@-	7@139125162@-	0.95389	0.407792	AGGA	AGGA	Cons. Type I
18@57013166@-	18@65993090@-	0.950867	0.266385	TCCA	TCCA	Cons. Type II
19@5678604@-	17@56607786@-	0.947368	0.116667	TCCA	TCCA	Cons. Type II
6@35047313@+	17@28051517@+	0.94716	0.243902	GGGA	GGGG	Cons. Type I
12@123087775@+	5@123802423@+	0.945205	0.105263	AGGA	AGGA	Cons. Type I
9@20620809@-	4@88031680@-	0.940767	0.608824	TGGG	TGGG	Cons. Type I
1@29481231@-	4@131897848@+	0.940559	0.14741	TCCA	TCCA	Cons. Type II
1@220922030@+	1@184845661@-	0.939394	0.209302	AGGT	AGGT	Cons. Type I
19@15540400@-	17@32361464@-	0.937247	0.242938	TCAG	TCAG	Cons. Type I
2@74128506@+	6@83527374@-	0.936997	0.904762	AGGA	AGGA	Cons. Type I
15@73023743@+	9@59327511@-	0.932615	0.588235	TCCA	TCCA	Cons. Type II
5@141524180@+	18@38460589@+	0.930736	0.523077	GGAA	GGAA	Cons. Type I
15@91425541@+	7@80390305@-	0.924915	0.708197	TCCA	TCCA	Cons. Type II
8@141566009@-	15@73123891@-	0.921945	0.210526	TCTA	TCTA	Cons. Type II
X@53561101@-	X@151932997@+	0.921053	0.296296	TCCA	TCCA	Cons. Type II
7@100179430@-	5@137634219@+	0.91863	0.912195	GGAG	GAAG	Cons. Type I
11@64055913@+	19@6939039@-	0.917722	0.9375	CGGG	CGGG	Cons. Type I
6@31611911@-	17@35142787@+	0.917384	0.771429	TCCA	TCCA	Cons. Type II
16@2226360@+	17@24509557@-	0.912583	0.436464	AGGG	AGGG	Cons. Type I
1@156713158@-	3@87914991@+	0.911504	0.575758	TGGG	TGGG	Cons. Type I
19@4028729@+	10@81157344@-	0.909363	0.257426	TCCA	TCCA	Cons. Type II
17@25937195@+	11@79020711@-	0.907953	0.138756	TCCA	TCCA	Cons. Type II
12@49445637@-	15@98863906@-	0.903571	0.89899	TCCA	TCCA	Cons. Type II
6@43307518@-	17@46411365@+	0.902857	0.241379	TCCA	TCCA	Cons. Type II
12@133238145@-	5@110306452@+	0.901235	0.393939	TCCA	TCCA	Cons. Type II
1@27059271@+	4@133719549@-	0.901189	0.431433	TCCA	TCCA	Cons. Type II
12@120125390@-	5@116007049@+	0.896907	0.66129	AAAT	AAAT	Cons. Type I
17@73844010@-	11@116080679@-	0.892233	0.397129	TCCA	TCCA	Cons. Type II
4@7533294@+	5@36153885@-	0.885246	0.42268	TCCA	TCCA	Cons. Type II
9@135979211@-	2@28547543@+	0.884615	0.432343	AGGG	AGGG	Cons. Type I
X@118699240@-	X@36864054@-	0.883095	0.152542	TCCA	TCCA	Cons. Type II
17@55194246@+	11@88834704@-	0.881032	0.145305	AGGG	AAGG	Cons. Type I
14@69619513@-	12@80436216@-	0.880884	0.466667	TCCA	TCCA	Cons. Type II
4@8417504@-	5@35588841@+	0.878205	0.106061	TCCA	TCCA	Cons. Type II
12@120575553@-	5@115614396@+	0.876289	0.118343	GAGT	GAGG	Cons. Type I
1@44056841@+	4@118236296@-	0.875536	0.225664	GGAA	GGAA	Cons. Type I
15@52901676@-	9@75009558@+	0.875	0.206186	TCCA	TCCA	Cons. Type II
3@43121910@-	9@121982700@-	0.872807	0.214286	TCCA	TCCA	Cons. Type II
9@74365272@-	19@21792667@+	0.871747	0.27027	AGGG	AGGG	Cons. Type I
11@67200245@+	19@4159290@-	0.870968	0.589928	TCCA	TCCA	Cons. Type II
22@42016869@-	15@82015988@-	0.869333	0.773399	GTGG	GTGG	Cons. Type I
17@2304107@-	11@74831228@+	0.866972	0.354839	GGAG	GGAG	Cons. Type I
8@32613925@+	8@31824566@-	0.866667	0.432432	AGCG	AGCG	Cons. Type I
7@2701307@+	5@140623526@-	0.866667	0.689769	TCCA	TCCA	Cons. Type II
1@204197286@-	1@133294633@+	0.865385	0.452555	AGGA	AGGA	Cons. Type I
5@148930564@-	18@61555713@+	0.864706	0.474472	GGGG	GGGG	Cons. Type I
20@58514627@-	2@178413908@-	0.864505	0.472648	GCGG	GCAG	Cons. Type I
17@38279510@+	11@98796481@+	0.862209	0.183333	TCCA	TCCA	Cons. Type II
7@104758042@-	5@23507293@-	0.859649	0.204082	TCTA	TCTA	Cons. Type II
11@67232532@-	19@4131070@+	0.858881	0.512195	TCCA	TCCA	Cons. Type II
19@55817719@+	7@141998477@+	0.858156	0.45283	AGGT	AGGT	Cons. Type I
17@61489416@+	11@105913414@+	0.853774	0.221429	GCCC	GTCC	Cons. Type I
12@112673052@-	5@121315335@+	0.847826	0.114754	TCCA	TCCA	Cons. Type II
19@45797692@+	7@19431787@-	0.843931	0.165217	AAAT	AAAT	Cons. Type I
9@72131157@-	19@23893790@+	0.841463	0.128571	GGGC	GGGT	Cons. Type I
16@4897603@+	16@5050183@+	0.839623	0.138614	CGGG	CGGG	Cons. Type I
16@1819767@+	17@24898036@-	0.837838	0.107527	GGGG	AGGG	Cons. Type I
12@57985195@+	10@127211389@-	0.836705	0.156627	CGGG	CGGG	Cons. Type I
14@102482327@+	12@110639868@+	0.836364	0.127273	TCCA	TCCA	Cons. Type II
12@6782579@-	6@125030825@+	0.834123	0.205479	TCCA	TCCA	Cons. Type II
5@14664941@+	15@27630603@-	0.834112	0.263158	GGGG	GGGG	Cons. Type I
8@28609012@+	14@65053976@-	0.828891	0.225166	AAGG	AGGG	Cons. Type I
X@68049328@+	X@99136597@+	0.828571	0.721311	GGGG	GGGG	Cons. Type I
11@36250871@+	2@101953014@-	0.825472	0.252874	GGGG	AGAG	Cons. Type I
21@38612853@-	16@94512286@-	0.824027	0.615385	TCCA	TCCA	Cons. Type II
7@39730145@+	13@17893166@-	0.822314	0.315068	TCTA	TCTA	Cons. Type II
17@47788348@-	11@95381211@+	0.815162	0.242537	AGAA	AGAA	Cons. Type I
7@101821845@+	5@136326842@-	0.814438	0.13615	TCCA	TCCA	Cons. Type II
12@53433438@+	15@102095001@+	0.813215	0.221888	TCCA	TCCA	Cons. Type II
11@64701562@+	19@6228124@-	0.812903	0.516484	AGGG	AGGG	Cons. Type I
15@78584966@-	9@54727597@-	0.812785	0.272727	AGGA	AGGA	Cons. Type I
15@57524917@+	9@71883244@-	0.8125	0.230769	TCCA	TCCA	Cons. Type II
15@63073407@+	9@67275354@-	0.81203	0.55	TCCA	TCCA	Cons. Type II
11@65421919@-	19@5647346@+	0.811828	0.428571	AGGA	AGGA	Cons. Type I
21@44838143@-	17@31847898@-	0.811715	0.189474	AAGG	AGGG	Cons. Type I
2@190316580@+	1@45802088@+	0.804745	0.148148	TGAG	GGAA	Cons. Type I
2@37234376@-	12@51891396@-	0.804688	0.190476	TCCA	TCCA	Cons. Type II
1@65877043@+	5@108570206@-	0.804124	0.291209	CTGG	CTGG	Cons. Type I
1@27059220@+	4@133719600@-	0.801463	0.247104	TCCA	TCCA	Cons. Type II
7@100479828@+	5@137302160@-	0.8	0.116279	AGGA	AGGA	Cons. Type I
X@10535092@-	X@169927505@+	0.798042	0.542169	CGGA	CGGA	Cons. Type I
20@35219705@+	2@156853521@+	0.797546	0.212598	AGCA	AGCA	Cons. Type I
6@155485677@+	17@3437356@+	0.796296	0.283582	TCCA	TCCA	Cons. Type II
16@2027167@+	17@24702263@-	0.790698	0.666667	AGGC	AGGC	Cons. Type I
10@103867728@-	19@46032995@-	0.784	0.430769	AGGG	AGGG	Cons. Type I
1@153633743@+	3@90489526@-	0.774286	0.216216	GGGA	AGGA	Cons. Type I
17@60556526@+	11@105181932@+	0.772727	0.245902	GGCG	GGCG	Cons. Type I
4@78641593@-	5@96077188@-	0.765462	0.575	GGAG	GGAG	Cons. Type I
11@101464887@+	13@54561763@-	0.763838	0.147059	TCCA	TCCA	Cons. Type II
22@31597596@+	11@3419867@-	0.762994	0.763736	TCCA	TCCA	Cons. Type II
1@17953983@+	4@140575299@-	0.76	0.268293	AGCA	AGCA	Cons. Type I
1@41847641@+	4@120268829@-	0.757188	0.1	GGGG	GGGG	Cons. Type I
3@184714159@+	16@21576664@+	0.754386	0.428571	TCCA	TCCA	Cons. Type II
16@69353338@+	8@107040922@+	0.754274	0.125	AGGG	AGGC	Cons. Type I
22@38463756@+	15@79241272@+	0.751092	0.608696	AGGG	AGGG	Cons. Type I
16@2487154@+	17@24242309@-	0.749254	0.12844	AGAA	AGAA	Cons. Type I
10@75867012@+	14@21022027@+	0.745257	0.43038	AGGA	AGGA	Cons. Type I
17@7494804@-	11@69653034@+	0.745098	0.538462	AGGG	AGGG	Cons. Type I
11@77931390@-	7@97304250@+	0.743359	0.214286	GAGC	GGGC	Cons. Type I
11@46693815@+	2@91676453@-	0.738739	0.519481	AGAG	AGAG	Cons. Type I
19@39871748@+	7@28403625@-	0.737578	0.103448	TCCA	TCCA	Cons. Type II
17@60556492@+	11@105181898@+	0.734694	0.242857	GGCG	GGCG	Cons. Type I
2@242168848@-	1@93408012@-	0.733179	0.463259	TCCA	TCCA	Cons. Type II
22@51117816@+	7@144081879@+	0.731707	0.101695	GGGG	AGGG	Cons. Type I
20@50419012@-	2@168767097@-	0.730627	0.237968	TCCA	TCCA	Cons. Type II
15@42201928@-	2@120096994@-	0.729167	0.104987	AGGG	AGGG	Cons. Type I
12@7046612@+	6@124746132@-	0.727273	0.28125	AGGA	AGGA	Cons. Type I
22@39175523@-	15@79762430@-	0.722672	0.460094	GAGG	GAGG	Cons. Type I
5@147807097@+	18@62515208@-	0.722408	0.170807	CAGG	CAGG	Cons. Type I
12@110421290@-	5@114764459@-	0.720947	0.324201	TCCA	TCCA	Cons. Type II
11@73116374@-	7@100837369@+	0.720588	0.771429	TCCA	TCCA	Cons. Type II
17@7748744@+	11@69408288@-	0.718855	0.144144	TCCA	TCCA	Cons. Type II
11@65770841@+	19@5365821@-	0.717965	0.55603	AAGG	AAGG	Cons. Type I
17@39845159@+	11@100320008@+	0.714286	0.275862	GAGG	GAGG	Cons. Type I
2@217279452@+	1@72585720@+	0.712766	0.164596	AGAG	AGAG	Cons. Type I
3@184035551@+	16@20675776@+	0.712707	0.203008	AGGA	AGGA	Cons. Type I
9@138714483@-	2@25939687@-	0.708817	0.639066	AGGA	AGGG	Cons. Type I
17@56082277@-	11@88050102@+	0.704021	0.20339	TCCA	TCCA	Cons. Type II
17@19771065@-	5@110809974@-	0.703297	0.183333	AGAG	GGAC	Cons. Type I
5@137507776@-	18@34616687@-	0.703008	0.112676	TCCA	TCCA	Cons. Type II
11@63585372@+	19@7374755@-	0.701824	0.159259	AGGA	AGGA	Cons. Type I
2@32582522@+	17@74528769@+	0.701252	0.124464	GGGG	CGGG	Cons. Type I
3@47712171@-	9@110190939@+	0.697406	0.287234	AGGA	AGGA	Cons. Type I
12@6787487@-	6@125024885@+	0.696296	0.227273	TCCA	TCCA	Cons. Type II
17@26669384@+	11@78527610@-	0.693252	0.647668	TGGT	TGGT	Cons. Type I
10@30611377@-	18@4387122@+	0.693023	0.122449	TCCA	TCCA	Cons. Type II
5@137688652@+	18@34777301@+	0.692308	0.594595	GGGG	GGGG	Cons. Type I
15@41814042@-	2@119769356@-	0.691011	0.192308	TCTA	TCCA	Cons. Type II
5@54529197@-	13@112988052@+	0.690989	0.273736	GGGA	GGGA	Cons. Type I
9@131761953@+	2@30337274@+	0.687793	0.622754	TCCA	TCCA	Cons. Type II
17@36508517@+	11@97363031@+	0.682213	0.163955	AGCT	AGCT	Cons. Type I
1@55567345@-	4@106406422@+	0.670455	0.641026	AGGG	AGGG	Cons. Type I
17@56081240@-	11@88051099@+	0.670337	0.41841	AGGA	AGGA	Cons. Type I
1@109953692@-	3@108268871@+	0.669873	0.184647	GAGC	GAGC	Cons. Type I
12@69054201@+	10@117814643@-	0.667568	0.217105	AAAT	AAAT	Cons. Type I
11@9685807@+	7@110221891@+	0.666667	0.155556	TCCA	TCCA	Cons. Type II
4@3208232@+	5@34876739@+	0.666667	0.275862	TCCA	TCCA	Cons. Type II
3@53851954@-	14@30036740@+	0.666667	0.638009	TCCA	TCCA	Cons. Type II
11@46568751@-	2@91767785@+	0.665308	0.111111	TCCA	TCCA	Cons. Type II
1@201839890@+	1@135389409@-	0.664921	0.115607	TCCA	TCCA	Cons. Type II
2@96874138@-	2@127270625@+	0.660448	0.101449	GGGG	GGGC	Cons. Type I
1@110091412@+	3@108145936@-	0.659661	0.572314	GGGA	GGGA	Cons. Type I
15@73542047@+	9@58921177@-	0.658638	0.52381	GAAC	GAAC	Cons. Type I
3@9517974@+	6@113151668@+	0.656627	0.105263	AGAG	AGAG	Cons. Type I
1@224621691@-	1@181211348@-	0.654088	0.142857	GGGG	GGGG	Cons. Type I
16@4925215@+	16@5077898@+	0.651394	0.169643	TGGC	GGGG	Cons. Type I
17@79881067@-	11@120629859@-	0.650185	0.256579	GGGT	GGGT	Cons. Type I
17@46148632@-	11@96806922@+	0.65	0.225806	AAGC	AAGC	Cons. Type I
1@52822100@-	4@108629588@+	0.64966	0.342466	TCCA	TCCA	Cons. Type II
20@30309475@-	2@152829444@-	0.648968	0.55836	AGGA	AGGA	Cons. Type I
2@220089165@-	1@75186527@-	0.648649	0.328358	TCTA	TCTA	Cons. Type II
8@95835695@+	4@11254075@-	0.646503	0.22449	TCCA	TCCA	Cons. Type II
4@83351137@-	5@100039371@-	0.643927	0.131004	CGGA	CGGA	Cons. Type I
6@31604122@+	17@35150572@-	0.643373	0.138462	TCTA	TCTA	Cons. Type II
19@46274648@-	7@19092214@+	0.641509	0.9	GGGG	GGGG	Cons. Type I
19@33119038@-	7@35615061@+	0.639073	0.575758	TCCA	TCCA	Cons. Type II
11@46774201@-	2@91612799@+	0.638739	0.113333	AGAG	AGAG	Cons. Type I
6@110112694@+	10@41228187@-	0.634615	0.1875	GGGA	GGGA	Cons. Type I
10@7860727@+	2@10048346@-	0.634409	0.902083	AGGC	AGGC	Cons. Type I
5@38962459@-	15@6774836@+	0.627451	0.1875	AAAT	AAAT	Cons. Type I
X@10535091@-	X@169927506@+	0.625917	0.52381	GGAC	GGAC	Cons. Type I
19@7620161@+	8@3536569@+	0.622222	0.296296	AGGC	AGGC	Cons. Type I
7@100485986@+	5@137296005@-	0.619926	0.641026	TGGG	TGGG	Cons. Type I
14@102368199@+	12@110561441@+	0.617315	0.261538	AAAT	AAAT	Cons. Type I
15@85147329@+	4@128604469@-	0.615087	0.153846	CAGA	CGGT	Cons. Type I
1@210014212@+	1@193117689@-	0.614035	0.298561	AGAG	AGAG	Cons. Type I
1@46658203@-	4@116155788@+	0.61277	0.100775	CTGG	CTGG	Cons. Type I
1@150804323@-	3@95480810@+	0.611621	0.4875	AGGC	AGGC	Cons. Type I
19@41306446@+	7@27165530@-	0.61157	0.375	TCCA	TCCA	Cons. Type II
11@71195463@+	7@143804044@-	0.608	0.222222	AGGG	AGGG	Cons. Type I
11@130184404@-	9@31030793@+	0.6	0.20202	GGGG	GGGG	Cons. Type I
5@137521376@+	18@34631318@+	0.6	0.473529	AGAG	AGAG	Cons. Type I
12@112819828@-	5@121220585@+	0.59596	0.132075	CGGG	CGGG	Cons. Type I
12@93805071@-	10@95541209@+	0.594302	0.119826	CCAG	CCAG	Cons. Type I
12@12503236@-	6@134632435@-	0.592593	0.119718	AGGG	AGGG	Cons. Type I
17@73909796@-	11@116145438@-	0.592593	0.127907	TCCA	TCCA	Cons. Type II
1@39851580@+	4@123434721@-	0.586957	0.282609	AAGG	AAGG	Cons. Type I
13@96443225@+	14@118978125@+	0.586093	0.510929	AAGG	AAGG	Cons. Type I
14@105350654@+	12@112736636@+	0.58477	0.146853	GGCC	AGCC	Cons. Type I
12@123342661@+	5@123998798@+	0.58164	0.350835	AGGG	AGGG	Cons. Type I
18@163365@+	18@10024622@-	0.581178	0.119403	TCCA	TCCA	Cons. Type II
10@98711923@+	19@41555671@+	0.579926	0.234043	TCCA	TCCA	Cons. Type II
11@43861576@+	2@94043911@-	0.578512	0.204082	TCCA	TCCA	Cons. Type II
6@99858807@-	4@21859117@+	0.578431	0.103448	TCCA	TCCA	Cons. Type II
18@23806713@+	18@14783468@+	0.575661	0.19685	GGGA	GGAG	Cons. Type I
9@126144168@-	2@37800499@-	0.571429	0.36	TCCA	TCCA	Cons. Type II
17@19246757@-	11@61512669@+	0.569767	0.801418	AGGG	AGGG	Cons. Type I
1@46744893@-	4@116096179@+	0.568966	0.534884	AGAG	AGAG	Cons. Type I
1@161092063@-	1@171341078@+	0.568095	0.779106	ACAG	ACAG	Cons. Type I
10@135122597@+	7@140036603@+	0.566372	0.12605	GAGG	GAGG	Cons. Type I
4@1959760@+	5@33885087@+	0.55546	0.259843	AAGG	AAGG	Cons. Type I
X@48896784@-	X@7766703@+	0.554737	0.2	AGGA	AGGA	Cons. Type I
1@151381049@-	3@94876922@+	0.552	0.171429	CGGG	CGGG	Cons. Type I
21@47663550@-	10@76507376@+	0.551165	0.108949	AGGT	AGGT	Cons. Type I
1@51760145@-	4@109440560@+	0.550459	0.26087	TCTA	TCTA	Cons. Type II
11@64055914@+	19@6939038@-	0.549142	0.365079	GGGT	GGGT	Cons. Type I
6@41874092@-	17@47623678@+	0.546296	0.32	AGGA	AGGA	Cons. Type I
1@247464037@-	4@136290705@+	0.543478	0.105691	AAGG	GGGG	Cons. Type I
9@35740890@-	4@43570740@-	0.541667	0.206897	GGGG	AGGG	Cons. Type I
2@183606028@+	2@80333784@+	0.541667	0.47619	AAAT	AAAT	Cons. Type I
20@34330113@-	2@156180119@-	0.540299	0.319549	AGGG	AGGG	Cons. Type I
12@20522914@+	6@141250276@+	0.53719	0.695238	AAGG	AAGG	Cons. Type I
16@30381536@-	7@127208395@-	0.536842	0.11236	GGCG	GGCG	Cons. Type I
4@41016409@-	5@66452277@-	0.536585	0.222222	AGGT	AGGT	Cons. Type I
12@53668643@+	15@102303994@+	0.529148	0.859341	TGGG	TGGG	Cons. Type I
1@27339049@-	4@133480412@+	0.527432	0.720285	GGAG	GGAG	Cons. Type I
8@145659468@-	15@76630938@-	0.52518	0.526316	TGGG	TGGG	Cons. Type I
20@58322839@+	2@178260204@+	0.525142	0.250627	AAGG	AAGG	Cons. Type I
1@16578160@-	4@141199569@+	0.524	0.238506	GAGA	GAGA	Cons. Type I
1@201778582@+	1@135453276@-	0.52	0.597826	AGGA	AGGA	Cons. Type I
1@226250458@+	1@180813525@-	0.519841	0.247205	TCCA	TCCA	Cons. Type II
12@67699848@+	10@119211184@-	0.518987	0.211538	AAAT	AAAT	Cons. Type I
1@53925437@+	4@107683879@-	0.518519	0.266667	CGGA	GGGA	Cons. Type I
7@25163642@-	19@24875849@+	0.516285	0.16087	TCCA	TCCA	Cons. Type II
19@36575630@+	2@120016855@+	0.513742	0.633987	TCCA	TCTA	Cons. Type II
16@30750590@+	7@127560308@+	0.512048	0.229947	GAGG	GGGG	Cons. Type I
10@135098663@-	7@140001089@-	0.511905	0.1375	GTGG	GTGG	Cons. Type I
12@56991537@-	10@128127623@+	0.511364	0.439024	AGGG	AGGG	Cons. Type I
10@74034114@+	10@59951382@-	0.510204	0.344262	GAGC	GAGC	Cons. Type I
11@46726722@+	7@5008196@-	0.507576	0.161765	AGGA	CGGG	Cons. Type I
19@41289691@+	7@27174770@-	0.502513	0.795775	GCGG	GCGG	Cons. Type I
2@220502506@+	5@24438922@+	0.5	0.196078	AGGA	AAGA	Cons. Type I
6@36953695@-	17@29347533@-	0.5	0.36	GTGG	GTGG	Cons. Type I
20@31033450@-	2@153409847@-	0.5	0.52	TCCA	TCCA	Cons. Type II
18@77464785@+	18@80456086@-	0.49698	0.205128	TGGG	TGGG	Cons. Type I
20@42697568@+	2@163323021@+	0.496835	0.172414	CAGG	CAGG	Cons. Type I
17@79164831@-	11@120065762@-	0.496599	0.226667	GGAG	GGAG	Cons. Type I
3@52172257@-	9@106295202@+	0.495238	0.197183	TCCA	TCCA	Cons. Type II
20@62407065@-	2@181411730@-	0.493023	0.519802	GAGT	GAGT	Cons. Type I
17@17754221@-	11@60232912@-	0.492386	0.408898	TCAG	TCAG	Cons. Type I
10@102672920@+	19@44931363@+	0.49226	0.421053	GGGG	GGGG	Cons. Type I
12@102164357@-	10@88429467@+	0.491773	0.188811	AGGA	AGGA	Cons. Type I
5@149213248@+	18@61310500@-	0.490741	0.985075	GGGG	AGGG	Cons. Type I
11@70201844@+	7@144498780@-	0.490492	0.492331	TCCA	TCCA	Cons. Type II
19@36211736@+	7@30585949@-	0.4875	0.143885	TCCA	TCCA	Cons. Type II
22@20128157@+	16@18227429@-	0.48556	0.700173	GGGG	GGGG	Cons. Type I
12@14942061@-	6@136816227@-	0.483871	0.103448	TCCA	TCCA	Cons. Type II
1@27719213@+	4@133212451@-	0.483871	0.335766	GCGG	GCGG	Cons. Type I
10@55600237@-	10@74621218@+	0.482759	0.473684	AGGA	AGGA	Cons. Type I
1@27425498@-	4@133423508@+	0.480263	0.106383	AGGG	AGGG	Cons. Type I
16@58538174@+	8@95706647@+	0.479191	0.249012	AGGG	AGGG	Cons. Type I
2@27587440@-	5@31187774@-	0.478992	0.123288	GGGG	GGGG	Cons. Type I
6@158922933@+	17@6231935@+	0.478261	0.370629	TCCA	TCCA	Cons. Type II
16@89713640@-	8@123207502@-	0.477504	0.686275	AGGT	AGGT	Cons. Type I
22@31057753@-	11@3898504@+	0.476744	0.213873	AGGA	AGGG	Cons. Type I
19@12575744@-	17@69388291@+	0.47619	0.264706	AGGA	AGGG	Cons. Type I
12@124497235@+	5@124886087@+	0.47619	0.426009	AGAG	AGAG	Cons. Type I
3@47887731@+	9@110088190@-	0.476142	0.696429	AGGG	AGGG	Cons. Type I
19@41916894@+	7@25641477@-	0.471831	0.23913	TCTA	TCTA	Cons. Type II
16@30006881@-	7@126862497@+	0.465608	0.186047	GAGG	GAGC	Cons. Type I
7@1519218@-	5@139759288@-	0.465608	0.568421	AGGG	AGGG	Cons. Type I
19@54684512@-	7@3685696@-	0.465517	0.4	TCCA	TCCA	Cons. Type II
11@71814244@-	7@101906025@+	0.464912	0.133127	GAGG	GAGG	Cons. Type I
14@76368516@+	12@86020552@+	0.464789	0.227273	TCCA	TCCA	Cons. Type II
15@99874192@+	7@67560000@-	0.464706	0.888889	GAGA	GAGA	Cons. Type I
X@154115437@+	X@73229133@+	0.463918	0.246637	GGAC	TGAC	Cons. Type I
20@42344764@+	2@163083330@+	0.463115	0.342762	AGGG	AGGG	Cons. Type I
6@136923087@-	10@20110748@+	0.462963	0.427451	CAGA	CAGA	Cons. Type I
12@120597963@-	5@115592161@+	0.461916	0.695652	GGAG	GGAG	Cons. Type I
10@118440665@-	19@58805403@-	0.461538	0.172727	AGGT	AGGT	Cons. Type I
17@40467788@-	11@100888730@-	0.460227	0.471947	GGAG	GGAG	Cons. Type I
2@96949416@-	2@127233215@+	0.459574	0.216216	TCCA	TCTA	Cons. Type II
10@102762363@+	19@45021496@+	0.45933	0.116183	TCCA	TCCA	Cons. Type II
4@57777437@+	5@77268558@+	0.459184	0.84396	TCCA	TCCA	Cons. Type II
11@68030154@-	19@3716732@+	0.458484	0.819149	TCCA	TCCA	Cons. Type II
11@71808958@-	7@101911275@+	0.455128	0.211111	TCCA	TCCA	Cons. Type II
19@36210790@+	7@30586928@-	0.452618	0.189655	GGGG	GGGG	Cons. Type I
4@151504503@+	3@86547370@-	0.451923	0.16129	GGAG	GGAG	Cons. Type I
17@78338254@+	11@119459962@+	0.451282	0.101449	TCCA	TCCA	Cons. Type II
X@48814544@-	X@7842405@+	0.450867	0.254902	AGGC	AGGC	Cons. Type I
11@59361107@-	19@11984482@+	0.449643	0.233766	GAGG	GAGG	Cons. Type I
4@148796269@+	8@77413530@-	0.449587	0.490566	AGCC	AGCA	Cons. Type I
16@74808523@-	8@111393622@-	0.447368	0.20197	GGGG	GGGG	Cons. Type I
12@122064836@+	5@123015446@+	0.446991	0.493606	GAGG	GAGG	Cons. Type I
17@1375289@-	11@80640307@-	0.446809	0.166667	AGGT	AGGT	Cons. Type I
6@13977667@+	13@43668291@+	0.446154	0.657895	TGAG	TGAG	Cons. Type I
9@124532953@+	2@35718888@+	0.442193	0.25	AGCA	AGCG	Cons. Type I
19@36582178@+	7@30251568@-	0.440789	0.304348	GGGC	GGGC	Cons. Type I
16@30096350@+	7@126786195@-	0.438222	0.135802	TCCA	TCCA	Cons. Type II
2@3358373@-	12@28760101@+	0.438066	0.519481	AGAT	AGAT	Cons. Type I
3@16358440@-	17@49994239@-	0.4375	0.140625	AGGG	AGGG	Cons. Type I
14@75151249@-	12@84941823@-	0.4375	0.526667	GGGG	GGGG	Cons. Type I
X@47098485@+	X@20711765@+	0.436709	0.37037	ACTG	ACTG	Cons. Type I
20@2463484@-	5@110128750@+	0.435897	0.258065	AGGG	GGGG	Cons. Type I
2@128051107@-	18@32240817@+	0.435657	0.28169	TCCA	TCCA	Cons. Type II
11@117263217@+	9@45778923@-	0.43361	0.409836	TCCA	TCCA	Cons. Type II
18@60242547@+	1@106030997@+	0.433303	0.146667	TCCA	TCCA	Cons. Type II
18@34298166@+	18@25090401@+	0.432489	0.121212	CGGT	CAGC	Cons. Type I
17@61904224@-	11@106255613@-	0.43	0.130742	AAGT	AAGT	Cons. Type I
15@66679634@+	9@64253346@-	0.4296	0.482759	GAGA	GAGA	Cons. Type I
19@45537732@+	7@19611677@-	0.428571	0.333333	GGCG	GAAG	Cons. Type I
1@9782407@+	4@149654030@-	0.428571	0.757608	GGGG	GGGG	Cons. Type I
12@57921385@+	10@127284390@-	0.42623	0.166667	TCCA	TCCA	Cons. Type II
19@48664731@-	7@13285290@+	0.424812	0.420382	GAGA	GAGA	Cons. Type I
17@30687917@+	11@80389261@+	0.423828	0.335616	TCCA	TCCA	Cons. Type II
17@41244174@-	11@101524041@-	0.42268	0.131737	TCCA	TCCA	Cons. Type II
9@130742318@-	2@32536185@+	0.421546	0.692308	AAGG	AAGG	Cons. Type I
19@42911486@-	7@25384533@-	0.419643	0.204545	TCCA	TCTA	Cons. Type II
7@100064631@-	5@137759227@+	0.41573	0.23913	GGGG	GGGG	Cons. Type I
17@17880978@+	11@60358722@+	0.415094	0.588235	GGGG	GGGG	Cons. Type I
2@179986604@-	2@77196930@-	0.415068	0.112403	TCCA	TCCA	Cons. Type II
19@55994326@+	5@143253987@-	0.413105	0.481481	GGGC	GGGC	Cons. Type I
16@46638039@-	8@4749444@-	0.411935	0.208333	AGAA	AGAA	Cons. Type I
X@47078425@+	X@20688727@+	0.411765	0.264789	GCGG	GCGG	Cons. Type I
14@57736101@+	14@49066859@+	0.409326	0.142857	TCCA	TCCA	Cons. Type II
15@41275119@-	2@119377406@-	0.409091	0.515625	CGGG	AGGG	Cons. Type I
6@33665477@-	17@27122790@-	0.406977	0.359673	AGGA	AGGA	Cons. Type I
X@47102865@+	X@20716817@+	0.406832	0.126761	GGGA	GGGA	Cons. Type I
19@1255525@+	10@80155238@+	0.40568	0.425926	AGGG	AGGG	Cons. Type I
5@180276911@-	5@145220546@+	0.404494	0.178218	AGGG	AGGG	Cons. Type I
19@11557098@+	9@22010535@+	0.403868	0.171779	TGAG	TGAG	Cons. Type I
7@70246665@+	5@131451961@-	0.40367	0.22807	TCCA	TCCA	Cons. Type II
6@31926671@-	17@34850460@+	0.398964	0.141176	GGGT	AGGT	Cons. Type I
2@37873164@-	17@79334923@-	0.398936	0.272727	TCCA	TCCA	Cons. Type II
22@21800248@+	16@17258375@+	0.397561	0.428571	AGGG	AGGA	Cons. Type I
16@72144968@+	8@109549782@-	0.396355	0.35316	AGTG	AGTG	Cons. Type I
11@7674384@+	7@107744306@+	0.39604	0.153425	GGGG	GGGG	Cons. Type I
5@14492921@+	15@27743955@-	0.395833	0.110204	AAGT	AAGT	Cons. Type I
5@74807295@-	13@96542904@+	0.395833	0.157895	AGGG	AGGG	Cons. Type I
7@4153897@+	5@142085816@+	0.394737	0.428571	GGGA	GGGA	Cons. Type I
15@91423130@+	7@80392554@-	0.394301	0.246212	AGGC	AGGT	Cons. Type I
7@51111274@-	11@12267050@-	0.392857	0.215909	GAGG	GAGG	Cons. Type I
12@56637088@-	10@128390559@+	0.391304	0.568182	AAGG	AAGG	Cons. Type I
13@114773060@-	8@13580085@-	0.390743	0.333333	GGGG	GGGG	Cons. Type I
22@24179922@-	10@75894551@+	0.388727	0.147059	CAGG	CAGG	Cons. Type I
14@57858076@+	14@49173005@+	0.387508	0.16886	GGGC	GGGG	Cons. Type I
12@6664741@-	6@125145711@+	0.386364	0.243902	GGCG	AGCG	Cons. Type I
16@2042210@+	17@24687505@-	0.385965	0.123457	AGGT	AGGT	Cons. Type I
17@37438984@-	11@98099985@-	0.38587	0.27619	AGGT	AGGT	Cons. Type I
19@58868374@-	7@127236070@+	0.384615	0.201635	GCAC	GGAG	Cons. Type I
1@178427622@+	1@157156963@-	0.383721	0.109091	TCCA	TCCA	Cons. Type II
15@90768918@+	7@80220813@+	0.382646	0.217391	GGGC	CGGG	Cons. Type I
17@34862848@-	11@84900972@+	0.382134	0.855556	GGGG	GGGA	Cons. Type I
9@115336542@+	4@59690349@+	0.379562	0.121212	AGCT	AGCT	Cons. Type I
22@25024773@+	10@75585994@+	0.37931	0.429907	TCCA	TCCA	Cons. Type II
12@49443634@-	15@98861771@-	0.37931	0.773006	GGAT	GGAT	Cons. Type I
12@132394471@+	5@110794660@-	0.378655	0.451613	GGGA	GGGA	Cons. Type I
1@171558656@+	1@162675693@-	0.377049	0.188889	ACAT	ACAT	Cons. Type I
1@147084823@+	3@97215287@-	0.376238	0.318182	TCCA	TCCA	Cons. Type II
16@30681163@+	7@127490529@+	0.374456	0.346939	AGAG	AGAG	Cons. Type I
1@21076365@-	4@138237158@+	0.374302	0.384181	AGGG	AGGG	Cons. Type I
2@220040314@-	1@75139822@-	0.373272	0.232033	GGTG	GGTG	Cons. Type I
5@151125920@-	11@55450535@-	0.37299	0.156098	AGGA	AGGA	Cons. Type I
16@2036254@+	17@24693514@-	0.369565	0.111111	TGCA	TGAA	Cons. Type I
15@54914532@+	9@73484967@-	0.368885	0.75	TCCA	TCCA	Cons. Type II
17@4794313@+	11@70607409@+	0.36855	0.795918	GGGG	GGGG	Cons. Type I
10@89623522@+	19@32757760@+	0.36828	0.337838	GGGG	GGGG	Cons. Type I
19@15537820@-	17@32358970@-	0.367089	0.153439	GGGA	GAGA	Cons. Type I
17@40715188@+	11@101083554@+	0.365488	0.8	TCCA	TCCA	Cons. Type II
19@10468592@-	9@21111158@-	0.361111	0.24	GGGT	GGGT	Cons. Type I
6@31611936@-	17@35142762@+	0.361085	0.105932	GGGT	GGGT	Cons. Type I
14@77255717@-	12@86702427@-	0.360656	0.111111	GAGA	GAGA	Cons. Type I
12@49221370@+	15@98643259@+	0.36	0.133333	CAGC	CAGC	Cons. Type I
4@77652045@+	5@92933842@+	0.36	0.367347	AGGG	AGGG	Cons. Type I
7@100064692@-	5@137759166@+	0.358779	0.169231	AGGA	AGGA	Cons. Type I
12@53670630@+	15@102305152@+	0.356669	0.107527	AGCA	AGCA	Cons. Type I
12@57628025@+	10@127517908@-	0.356151	0.111413	AGGA	AGGA	Cons. Type I
7@100031487@+	5@137782135@-	0.355691	0.104	TCTA	TCCA	Cons. Type II
1@204396784@-	1@133103899@+	0.35567	0.298701	GGGG	GGGG	Cons. Type I
1@24119662@+	4@135970498@-	0.355556	0.126984	TCCA	TCCA	Cons. Type II
10@28822363@+	18@7869434@+	0.355405	0.79902	TGGG	GGGG	Cons. Type I
19@45855565@-	7@19394084@+	0.355372	0.644444	AGGA	AGGA	Cons. Type I
11@61348287@-	19@10389488@+	0.354839	0.197183	CGGG	CGGG	Cons. Type I
3@9439590@+	6@113077641@+	0.353333	0.507937	GAGT	GAGT	Cons. Type I
16@3778014@-	16@4084343@-	0.352679	0.254902	TCCA	TCCA	Cons. Type II
4@184366079@+	8@47713642@-	0.352419	0.600473	GGGG	GGGG	Cons. Type I
3@13008929@-	6@90716250@-	0.351332	0.375358	GGAG	AGAG	Cons. Type I
22@37533711@-	15@78486458@-	0.347826	0.185185	TGGG	TGGA	Cons. Type I
14@90433764@+	12@99894763@+	0.347469	0.564815	AGGT	AGGT	Cons. Type I
11@122667730@+	9@41028028@-	0.346939	0.276018	AAGA	AAGA	Cons. Type I
17@65214804@-	11@107575072@+	0.346939	0.407407	TCCA	TCCA	Cons. Type II
11@62415933@-	19@8896294@+	0.346154	0.196429	AGGG	AGGG	Cons. Type I
12@7079393@-	6@124712754@+	0.346014	0.699115	AGGA	AGGA	Cons. Type I
4@125600041@-	3@38463110@-	0.344828	0.32	TGGG	TGGG	Cons. Type I
19@7965267@+	8@4235633@+	0.34466	0.56962	GAGG	GAGG	Cons. Type I
8@145662172@-	15@76633823@-	0.342183	0.166667	GGGG	GAGG	Cons. Type I
17@78079642@+	11@119272964@+	0.342105	0.175141	CGAG	AGAG	Cons. Type I
3@51458125@-	9@106858150@+	0.341667	0.326923	GCAG	GAAG	Cons. Type I
15@52472050@-	9@75314298@+	0.341379	0.234043	GAGA	GAGA	Cons. Type I
6@163836145@+	17@10318951@-	0.34104	0.102564	CGGG	CGGA	Cons. Type I
19@54711318@+	7@3706703@+	0.340102	0.165577	AGAA	AGAA	Cons. Type I
1@180159628@+	1@155782612@-	0.339869	0.579832	GGGG	GGGG	Cons. Type I
7@154519525@+	5@27598850@+	0.338983	0.178571	AGGC	AGGC	Cons. Type I
19@49952741@-	7@45157773@+	0.338983	0.458015	TGGA	TGGA	Cons. Type I
19@45790827@+	7@19433414@-	0.338552	0.284746	GAGG	GAGG	Cons. Type I
19@7516074@+	8@3437021@+	0.338462	0.169231	AGGA	AGGA	Cons. Type I
1@76210033@-	12@85119331@+	0.338462	0.506494	AGGA	AGGA	Cons. Type I
20@62572465@-	2@181570502@-	0.338235	0.113636	AGGT	AGGT	Cons. Type I
14@65560458@-	12@76953201@-	0.337079	0.131261	GGGA	GGGA	Cons. Type I
11@73811595@-	7@100418570@+	0.336364	0.285714	TCCA	TCCA	Cons. Type II
6@43144303@+	17@46551003@-	0.336111	0.383249	AGGT	AGGT	Cons. Type I
1@12322135@+	4@145167393@-	0.33574	0.157895	AGGT	AGGT	Cons. Type I
8@141034114@-	15@72757296@-	0.33557	0.352941	AGGA	AGGA	Cons. Type I
19@58858754@-	15@60917899@-	0.333333	0.18	GGAG	AGGG	Cons. Type I
3@33481433@-	9@113931561@+	0.333333	0.240793	CGCG	CGCG	Cons. Type I
11@63677408@+	19@7276430@-	0.333333	0.310345	TCCA	TCCA	Cons. Type II
11@65381416@-	19@5690058@+	0.333333	0.333333	TCCA	TCCA	Cons. Type II
6@111409150@+	10@40141851@-	0.333333	0.789757	GAGG	GAGG	Cons. Type I
1@28862519@+	4@132334764@-	0.332039	0.122222	TCCA	TCCA	Cons. Type II
17@2202312@-	11@74930636@+	0.330595	0.167939	AGGA	AGGA	Cons. Type I
3@88187973@+	16@64786684@-	0.329412	0.171429	AAAT	AAAT	Cons. Type I
16@46960947@+	8@85523366@+	0.328748	0.171717	AGGT	AGGT	Cons. Type I
1@27153353@+	4@133633332@-	0.328125	0.172324	CGGG	CCGG	Cons. Type I
8@145666455@-	15@76637286@-	0.327511	0.125	TGAG	TGAG	Cons. Type I
6@116600261@-	10@34298147@+	0.326379	0.20915	AGGC	AGGC	Cons. Type I
X@70343524@+	X@101279425@+	0.326087	0.211538	CAGG	CAGG	Cons. Type I
16@29870307@-	7@126979903@+	0.326087	0.410811	GGGA	AGGA	Cons. Type I
17@74035796@-	11@116245712@-	0.325021	0.286885	AGGA	AGGA	Cons. Type I
22@40815279@-	15@81017117@-	0.324723	0.487179	AGGA	AGGA	Cons. Type I
19@50321593@+	7@44892370@-	0.32439	0.204545	GGGG	GGGG	Cons. Type I
X@109247067@+	X@142682627@+	0.324324	0.102804	AGGC	AGGC	Cons. Type I
11@70505964@-	7@144286735@+	0.323529	0.216667	CGGA	CGGA	Cons. Type I
8@125463694@+	15@58873250@+	0.321839	0.186992	GAGG	GAGG	Cons. Type I
11@65385435@+	19@5686195@-	0.320755	0.769231	AGGG	AGGG	Cons. Type I
15@52903964@-	9@75006298@+	0.32028	0.52956	CAGA	CAGA	Cons. Type I
11@70644609@-	7@144192469@+	0.32	0.113924	GGAT	GGGT	Cons. Type I
2@39064978@-	17@80258079@-	0.32	0.12	TCCA	TCCA	Cons. Type II
1@202850340@-	1@134506087@+	0.318761	0.126437	TCCA	TCCA	Cons. Type II
11@47869814@-	2@90679465@+	0.318021	0.6375	GAAA	GAAA	Cons. Type I
21@32638701@-	16@89897980@-	0.317568	0.1401	GAAG	GAAG	Cons. Type I
1@156011709@-	3@88565282@+	0.317181	0.266667	AGGG	AGGG	Cons. Type I
6@30857052@+	17@35693011@-	0.315985	0.142857	AGGT	AGGT	Cons. Type I
19@48059011@-	7@16072044@+	0.315789	0.189189	GGGA	GGGA	Cons. Type I
2@86292525@-	6@71941410@+	0.314554	0.547297	GGGG	GGGG	Cons. Type I
16@72832025@-	8@108946905@+	0.314338	0.125	AGAG	CGAG	Cons. Type I
14@71455368@+	12@81928326@+	0.313953	0.571429	AGGG	AGGG	Cons. Type I
3@183888112@+	16@20531085@+	0.31348	0.130024	GGAG	GGAG	Cons. Type I
22@28702619@-	5@111085034@+	0.31307	0.309524	AGGG	AGGG	Cons. Type I
5@176882798@+	13@55472666@+	0.313043	0.107868	GAGG	GAGG	Cons. Type I
10@5762843@+	13@3599742@-	0.312814	0.219512	TCCA	TCCA	Cons. Type II
14@100705676@+	12@108793507@+	0.312	0.206897	GGTG	GGTG	Cons. Type I
1@156035793@+	3@88545165@-	0.311688	0.758621	GGGG	GGGG	Cons. Type I
17@7907354@+	11@69235638@-	0.311111	0.195489	AGGG	AGGG	Cons. Type I
20@16553876@-	2@142901327@-	0.311111	0.217949	AGGT	AGGT	Cons. Type I
22@19109729@-	16@17891474@-	0.310888	0.11985	GGAG	GGAG	Cons. Type I
1@143915709@+	1@131525584@-	0.310345	0.40625	CGGA	CGGA	Cons. Type I
17@77760337@+	11@119030413@+	0.31	0.283688	AGGA	AGGA	Cons. Type I
1@110030206@+	3@108207043@-	0.309831	0.215385	AGGG	AGGG	Cons. Type I
19@56055513@-	7@4969875@-	0.309693	0.15493	AGGA	AGGA	Cons. Type I
9@139571544@-	2@26596422@-	0.309244	0.406417	GGGA	GTGA	Cons. Type I
20@18143084@+	2@144393879@+	0.308511	0.111314	TGGG	TGGG	Cons. Type I
17@38249722@+	11@98768617@+	0.306452	0.5	TGGG	TGGG	Cons. Type I
17@38137177@+	11@98682683@+	0.306293	0.28252	GAGG	GAGG	Cons. Type I
2@32725009@+	17@74640175@+	0.305031	0.283582	AGAT	AGAT	Cons. Type I
19@34663592@+	2@180025236@+	0.305	0.238691	TCCA	TCCA	Cons. Type II
17@73498328@-	11@115801146@-	0.304762	0.119048	GGGG	GGGG	Cons. Type I
19@47876133@+	7@16206035@-	0.304348	0.1	AGGG	AGGG	Cons. Type I
1@155838295@+	3@88762013@-	0.302789	0.156863	AGGG	AGGG	Cons. Type I
1@220340995@-	1@185266923@+	0.30251	0.253488	AAGT	AAGT	Cons. Type I
13@99483710@-	14@121583466@-	0.302013	0.240741	TCCA	TCCA	Cons. Type II
22@41924519@+	15@81914664@+	0.302	0.713816	AGGA	AGGA	Cons. Type I
12@53861604@+	15@102488791@+	0.299658	0.149123	TCCA	TCCA	Cons. Type II
6@157522431@+	17@5337117@+	0.296703	0.183575	TCCA	TCCA	Cons. Type II
5@85913890@+	13@86046658@-	0.295492	0.318471	CGGA	CGGA	Cons. Type I
10@6143285@+	2@11598117@-	0.295044	0.888112	GAGG	GAGG	Cons. Type I
16@69221495@+	8@106936167@+	0.294872	0.396825	TCCA	TCCA	Cons. Type II
11@118842606@+	9@44440853@-	0.294243	0.2	TCCA	TCCA	Cons. Type II
1@156170188@+	3@88420576@-	0.294118	0.203883	GAGG	GGGG	Cons. Type I
17@73263907@-	11@115609360@-	0.293103	0.260417	GGGA	GGGA	Cons. Type I
11@117067623@+	9@45938420@-	0.292208	0.177419	AGTG	AGTG	Cons. Type I
20@422503@-	2@152308173@+	0.291139	0.244898	AGGT	AGGT	Cons. Type I
9@35561448@+	4@43426718@+	0.290476	0.285714	AAGC	AAGC	Cons. Type I
13@114758017@-	8@13576393@-	0.28968	0.357143	GGAG	AGAG	Cons. Type I
11@117063313@+	9@45942446@-	0.289673	0.180952	TCCA	TCCA	Cons. Type II
4@184366078@+	8@47713643@-	0.288462	0.535047	CGGG	CGGG	Cons. Type I
22@29750850@-	11@83335391@+	0.2875	0.304348	GGGT	GAGT	Cons. Type I
5@139948382@+	18@36683587@+	0.285714	0.195804	AGGG	AGGG	Cons. Type I
11@61300473@-	19@10435673@+	0.285714	0.363636	GAGA	GAGA	Cons. Type I
11@8752275@-	7@109556989@-	0.285714	0.371429	GGGA	GGGA	Cons. Type I
2@55844374@-	11@29173353@+	0.285214	0.101266	CGGC	CGGC	Cons. Type I
17@26942740@-	11@78289362@+	0.284706	0.137097	ATGG	ATGG	Cons. Type I
5@72868421@+	13@98254947@-	0.283951	0.376238	AGAG	AGAG	Cons. Type I
16@30718672@+	7@127521644@+	0.283713	0.803069	GGGG	GAGG	Cons. Type I
7@27689225@-	6@52630322@-	0.283465	0.310345	TCCA	TCCA	Cons. Type II
13@95254241@+	14@118137255@+	0.28169	0.346253	CAGG	CAGG	Cons. Type I
17@8046654@-	11@69106999@+	0.28169	0.575221	AGGA	AGGA	Cons. Type I
11@72492283@-	7@101321770@+	0.280488	0.125	GGAG	GGAG	Cons. Type I
21@38887359@+	16@94694741@+	0.280303	0.594595	AGAT	AGAT	Cons. Type I
1@10364452@+	4@149237261@-	0.279661	0.121951	GGAG	GGAG	Cons. Type I
10@134351493@+	7@139389288@+	0.278689	0.153439	GGCG	GGCG	Cons. Type I
1@6296018@-	4@152297313@+	0.278075	0.134454	CGGG	CGGC	Cons. Type I
X@70339623@+	X@101275259@+	0.277778	0.357143	AGAA	AGAA	Cons. Type I
11@75526473@+	7@99140930@-	0.277778	0.563169	GGGG	GGGG	Cons. Type I
3@15247963@+	14@31336841@+	0.277402	0.792453	AGGG	AGGG	Cons. Type I
5@11903958@-	15@30173134@+	0.277162	0.3	GAGG	CAGG	Cons. Type I
11@65338137@+	19@5731533@-	0.276836	0.490421	GGGA	GGGA	Cons. Type I
9@138941797@-	2@26089858@-	0.276688	0.358209	GCCC	GCCC	Cons. Type I
10@102763639@+	19@45023917@+	0.27619	0.288462	GAGG	GAGG	Cons. Type I
16@5078015@-	16@5198765@-	0.276102	0.235294	TCTA	TCCA	Cons. Type II
3@184035572@+	16@20675797@+	0.275087	0.201342	AGGT	AGGT	Cons. Type I
4@73956996@-	5@90243473@-	0.275	0.259459	AGGA	AGGA	Cons. Type I
14@93412791@-	12@102574037@-	0.275	0.499281	CGGG	CGGG	Cons. Type I
19@4362705@-	17@56018079@-	0.274521	0.430556	GGGA	GGGA	Cons. Type I
7@39991141@+	13@17803751@-	0.273921	0.340807	GGGA	GGGA	Cons. Type I
16@1819637@+	17@24898164@-	0.27381	0.103896	AGGC	AGGC	Cons. Type I
17@1687702@-	11@75402168@+	0.272418	0.465116	AGGG	AGGG	Cons. Type I
5@1052273@-	13@73815151@+	0.270718	0.1875	AGGG	GGGG	Cons. Type I
3@64145635@-	6@92422350@-	0.270096	0.272727	AGGA	AGGA	Cons. Type I
3@31574194@+	9@115310391@-	0.270073	0.25	GGCT	GGCT	Cons. Type I
19@10246486@-	9@20908546@-	0.269874	0.278748	GGGA	GGGA	Cons. Type I
1@203681105@+	1@133728859@-	0.269851	0.103896	AAAT	AAAT	Cons. Type I
1@228594509@-	13@21180292@+	0.269406	0.200957	GGGA	GGGG	Cons. Type I
19@13925667@+	8@84225828@-	0.269231	0.118705	AGCA	AGCA	Cons. Type I
1@200969577@-	1@136152356@+	0.267241	0.122449	AGGG	AAGG	Cons. Type I
15@42115710@+	2@120023590@+	0.26652	0.266667	AGGA	AGGG	Cons. Type I
11@63756151@+	19@7204131@-	0.266436	0.227315	AGAG	AGAG	Cons. Type I
3@195022715@-	1@89843064@+	0.265905	0.104046	GAGT	GAGT	Cons. Type I
1@45268481@+	4@117131947@-	0.265256	0.121951	AGGG	AGGG	Cons. Type I
17@27210236@-	11@78055770@+	0.265013	0.141732	GGAG	GGAG	Cons. Type I
18@77894684@+	18@80129772@-	0.264637	0.555556	AGGG	TGGG	Cons. Type I
7@28995869@-	6@53818448@-	0.264151	0.3125	AGCG	AGCG	Cons. Type I
11@126162665@+	9@35188942@-	0.263636	0.148148	GGGA	GGGA	Cons. Type I
15@52725478@-	9@75116190@+	0.262136	0.280822	CAGG	CAGG	Cons. Type I
18@45395763@-	18@76287972@+	0.261029	0.210884	ACAT	ACAT	Cons. Type I
3@50816120@+	9@107179150@-	0.260504	0.464286	GAGG	GAGG	Cons. Type I
11@117283149@+	9@45767994@-	0.25974	0.122378	AGGG	AGGG	Cons. Type I
19@50909673@+	7@44539155@-	0.259442	0.185185	GGGA	GGGA	Cons. Type I
16@71710351@-	8@109913770@+	0.259259	0.168539	AGTG	AGTG	Cons. Type I
16@2577812@+	17@24158484@-	0.259259	0.304348	GGGG	GGGG	Cons. Type I
2@237076312@-	1@89930453@-	0.257143	0.209726	TCTA	TCCA	Cons. Type II
11@6499273@-	7@105637123@-	0.256545	0.290323	AGGT	AGGT	Cons. Type I
4@141461366@+	8@83319503@-	0.25641	0.111809	TCCA	TCCA	Cons. Type II
2@96957528@-	2@127224691@+	0.256211	0.329218	TCCA	TCCA	Cons. Type II
15@52472026@-	9@75314322@+	0.255973	0.272727	GAGG	GAGG	Cons. Type I
12@49333487@-	15@98741040@-	0.255149	0.873393	GGAG	GGAG	Cons. Type I
15@82336579@-	7@82869131@+	0.254902	0.208333	AGAG	AGAG	Cons. Type I
1@147097200@+	3@97204416@-	0.253886	0.25	AGAG	AGAG	Cons. Type I
22@18300619@-	6@120958768@-	0.253886	0.6	CGTG	TGTG	Cons. Type I
2@232672272@+	1@86605133@+	0.252693	0.877551	GGGA	GGGA	Cons. Type I
7@1543541@-	5@139775334@-	0.252525	0.107692	AGGT	AGGT	Cons. Type I
7@32957003@-	9@22448703@-	0.252101	0.111675	GGAA	GGAA	Cons. Type I
19@43999649@-	7@24619249@+	0.25	0.183099	AGGT	AGGT	Cons. Type I
19@42746719@-	7@25237762@-	0.248869	0.2	GGCC	GGCC	Cons. Type I
1@43220546@-	4@119241798@+	0.248	0.11828	GGGA	GGGA	Cons. Type I
6@1611487@+	13@31808020@+	0.247619	0.860465	GGGA	GGGA	Cons. Type I
16@16414831@+	17@24569671@+	0.24581	0.26087	CAGG	CAGG	Cons. Type I
6@43416671@+	17@46304423@-	0.245763	0.4	GGGA	GGGA	Cons. Type I
3@127325592@+	6@88891741@-	0.245333	0.550239	AGGA	AGGA	Cons. Type I
7@45145292@-	11@6620994@-	0.245014	0.144928	TCCA	TCCA	Cons. Type II
16@1396683@+	17@25245318@-	0.244444	0.113636	AGGT	AGGT	Cons. Type I
21@37618428@+	16@93770476@+	0.244152	0.120482	AGGA	AGGA	Cons. Type I
X@19444442@-	X@160075614@+	0.242894	0.147059	TCCA	TCCA	Cons. Type II
X@18915329@-	X@160586901@+	0.242857	0.376623	AGGG	AGGG	Cons. Type I
3@52090428@-	9@106368755@+	0.242583	0.141667	AGGG	AGGG	Cons. Type I
6@36172466@+	15@88717031@-	0.241379	0.108173	AGAG	AGCG	Cons. Type I
12@132516518@+	5@110691795@-	0.241379	0.273616	AGAG	AGAG	Cons. Type I
11@64900670@-	19@6048328@+	0.241187	0.158537	AAGG	AAGG	Cons. Type I
12@106848470@+	10@84692987@+	0.240143	0.906667	AAGG	AAGG	Cons. Type I
19@1091817@-	10@80037295@-	0.239515	0.578261	AGGG	AGGG	Cons. Type I
7@66094164@+	5@130145195@+	0.238889	0.225806	GGGG	GGGG	Cons. Type I
19@41306455@+	7@27165521@-	0.238806	0.128205	GGGG	GGGG	Cons. Type I
12@109926464@+	5@114390477@+	0.238739	0.25	GGGG	GGGG	Cons. Type I
17@18005258@+	11@60462581@+	0.238494	0.3	TCCA	TCCA	Cons. Type II
22@20760082@+	4@128585928@-	0.238095	0.398374	GGGA	GGGA	Cons. Type I
1@109940320@-	3@108284329@+	0.2375	0.108434	GGGG	GGGG	Cons. Type I
8@118842561@-	15@53101777@-	0.236911	0.38843	AGGA	AGGA	Cons. Type I
9@138395461@+	2@28469496@+	0.236842	0.3	TCCA	TCCA	Cons. Type II
14@105930825@+	12@113131388@+	0.236025	0.576087	ATAT	ATAT	Cons. Type I
10@102672919@+	19@44931362@+	0.233333	0.46748	CGGG	CGGG	Cons. Type I
1@26883587@+	4@133863652@-	0.231939	0.297297	AAGG	AGGG	Cons. Type I
14@68242624@-	12@79261625@-	0.231884	0.424242	AGAG	AGGG	Cons. Type I
11@65421656@-	19@5647583@+	0.231884	0.857664	AGAA	AGGA	Cons. Type I
9@101984918@+	4@47475002@+	0.231643	0.153061	GGCA	GGCA	Cons. Type I
X@53225903@-	X@152269088@+	0.231638	0.269006	TGGG	TGGG	Cons. Type I
7@150731640@+	5@24400805@+	0.231343	0.565217	GCAT	GCAT	Cons. Type I
7@76255388@-	5@135392381@-	0.230769	0.473064	TCCA	TCCA	Cons. Type II
2@97279338@-	1@36354762@-	0.229358	0.431507	GGAT	GGAT	Cons. Type I
19@39397872@+	7@28760254@-	0.229299	0.106897	TCCA	TCCA	Cons. Type II
1@20209023@+	4@138913811@-	0.228228	0.833333	GGCG	GGCG	Cons. Type I
17@3563782@+	11@73184808@-	0.227811	0.225806	AGAG	AAGA	Cons. Type I
14@65260501@-	11@30139378@-	0.227723	0.204494	TGGG	CGAG	Cons. Type I
17@28706481@+	11@76846487@-	0.227528	0.110429	CGCG	CGCG	Cons. Type I
17@11642312@+	11@118082867@-	0.227273	0.116279	TGGC	AGGG	Cons. Type I
7@75039713@+	5@135370046@+	0.227273	0.142857	AAGG	AAGG	Cons. Type I
16@2233649@-	11@115802550@-	0.227069	0.129412	CCGT	CGGT	Cons. Type I
X@152990993@+	X@73717302@+	0.226891	0.222222	GGGG	AGGG	Cons. Type I
1@46033655@+	4@116640004@-	0.225914	0.305825	GGGG	GGGG	Cons. Type I
1@180163505@+	2@26214003@-	0.22549	0.142857	AGGG	ATGG	Cons. Type I
1@70790587@-	3@157962331@+	0.225352	0.111437	AGGG	AGGG	Cons. Type I
11@57457654@+	2@84694591@-	0.224719	0.100775	AGGG	AGGG	Cons. Type I
6@8026629@-	13@38612672@-	0.22293	0.103896	TCCA	TCCA	Cons. Type II
12@56558123@-	10@128488323@+	0.222488	0.194444	AGGG	AGGG	Cons. Type I
1@154988721@+	19@28357898@-	0.222222	0.171875	GGAA	GGAG	Cons. Type I
X@68061402@+	X@99148409@+	0.222222	0.34375	TGGG	TGGG	Cons. Type I
17@17699688@+	11@60188486@+	0.222222	0.409091	TCCA	TCCA	Cons. Type II
12@7047224@+	6@124745645@-	0.221311	0.373494	AGCG	AGTG	Cons. Type I
17@27086361@-	11@78154230@+	0.221219	0.428571	AGGG	AGGG	Cons. Type I
X@153221828@-	X@73951429@-	0.220779	0.148649	TCCA	TCCA	Cons. Type II
1@39844952@+	4@123440714@-	0.220779	0.163265	AGGA	AGGA	Cons. Type I
7@99227534@+	13@48489881@-	0.219745	0.22449	AGGG	GGGG	Cons. Type I
1@155224648@-	3@89183744@+	0.219697	0.484211	TCCA	TCCA	Cons. Type II
17@7752178@+	11@69404862@-	0.217532	0.27619	AGGG	AGGG	Cons. Type I
2@234378768@+	1@87943141@+	0.217391	0.130268	AGGG	AGGA	Cons. Type I
22@22312874@-	16@16891546@+	0.217105	0.15528	ATGA	ATGA	Cons. Type I
17@7494979@-	11@69652868@+	0.216783	0.185714	AGGG	AGGG	Cons. Type I
15@90776914@-	7@80232357@-	0.216312	0.13587	AGGA	AGGA	Cons. Type I
5@112043295@+	18@34220999@+	0.216	0.15748	GGGC	GGGC	Cons. Type I
10@102763321@+	19@45023599@+	0.215768	0.587302	GAGG	GGGG	Cons. Type I
14@104165315@-	12@111804633@-	0.215517	0.209459	TGGG	TGGG	Cons. Type I
17@1340013@-	11@75692633@+	0.215116	0.412371	AACA	AACA	Cons. Type I
4@85605186@-	5@101848413@-	0.214592	0.268908	CAGC	CAGC	Cons. Type I
20@43995683@+	2@164464526@+	0.214286	0.154386	GGGG	GGGG	Cons. Type I
1@249142265@+	7@128236793@-	0.213714	0.106061	AGCG	AGGG	Cons. Type I
17@1972103@-	11@75156283@+	0.21328	0.153409	AGGA	AGGA	Cons. Type I
22@38516860@-	15@79297393@-	0.212766	0.229167	GGGG	GGGG	Cons. Type I
16@58577574@-	8@95741844@-	0.212224	0.322275	AGGG	AGGG	Cons. Type I
15@65822924@+	9@65021591@-	0.212121	0.267857	GAGG	GAGG	Cons. Type I
1@13940894@+	4@143269200@-	0.211579	0.101655	GGGA	TGGA	Cons. Type I
2@27589778@-	5@31189721@-	0.211538	0.116071	AGGA	AGGA	Cons. Type I
1@162469832@+	1@170212441@-	0.211089	0.107383	GGAA	GGAA	Cons. Type I
6@158093842@+	17@5752778@+	0.210526	0.391304	AGCG	AGCG	Cons. Type I
5@178294018@+	7@6323701@-	0.210227	0.3	AAGG	AAGG	Cons. Type I
2@113277911@+	2@129089046@+	0.21	0.344828	AGAG	AGAG	Cons. Type I
22@50895485@-	15@89295974@-	0.20944	0.208633	TCCA	TCCA	Cons. Type II
6@75994246@-	9@79793102@-	0.209424	0.123457	GGCT	GGCT	Cons. Type I
19@3381730@+	8@84772295@-	0.209302	0.567568	GAGG	GAGG	Cons. Type I
9@36400776@-	4@44167852@-	0.208955	0.15625	TGGG	AGGG	Cons. Type I
7@127292460@+	6@28480597@+	0.208955	0.308511	GGGG	GGGG	Cons. Type I
2@91843440@-	7@142489988@+	0.208791	0.103261	GGGT	AGGA	Cons. Type I
X@47101534@+	X@20714560@+	0.208696	0.25	GTGG	GTGG	Cons. Type I
20@60884785@-	2@180176901@-	0.208481	0.109244	GGGG	GGGA	Cons. Type I
6@55381358@-	9@76072670@+	0.208333	0.142857	AGGA	AGGA	Cons. Type I
12@132625407@-	5@110656201@+	0.208333	0.453704	GGGG	GGGG	Cons. Type I
5@66448536@+	13@102751539@-	0.207885	0.166667	GAGA	GGGA	Cons. Type I
14@93412790@-	12@102574036@-	0.206441	0.2287	GGGA	GGGA	Cons. Type I
2@55844359@-	11@29173368@+	0.206381	0.197368	CGAG	CGAG	Cons. Type I
15@100649290@-	7@67047493@+	0.206186	0.48	GGGA	GGGA	Cons. Type I
22@42334981@-	15@82234304@-	0.205128	0.11809	AGGG	AGGG	Cons. Type I
17@56083720@-	11@88048658@+	0.204696	0.28863	AGAG	AGAG	Cons. Type I
17@61833837@-	11@106205368@-	0.204678	0.21831	AGGA	AGGA	Cons. Type I
7@129760711@+	6@30441899@+	0.204545	0.162338	GGGG	GGGG	Cons. Type I
1@116941703@+	3@101581728@-	0.204407	0.188811	ATGG	ATGG	Cons. Type I
6@160218323@+	17@12913997@-	0.204239	0.527473	GAGT	GAGT	Cons. Type I
1@202920262@-	1@134422951@+	0.204128	0.152542	TGGG	TGGG	Cons. Type I
22@36136261@-	15@77080366@-	0.203704	0.131579	AGGG	AGGG	Cons. Type I
20@2640677@-	2@130280957@-	0.203008	0.38	GGTG	GGTG	Cons. Type I
3@124103747@+	15@27871297@-	0.202703	0.556777	GGGG	GGGG	Cons. Type I
1@109940321@-	3@108284328@+	0.202454	0.105263	CGGG	CGGG	Cons. Type I
3@51969450@-	9@106483789@+	0.200717	0.117284	CGGG	CGAG	Cons. Type I
15@80988091@+	7@84151551@-	0.2	0.139831	GAGG	GAGG	Cons. Type I
20@62705009@-	2@181689011@-	0.2	0.216216	AGGG	AGGG	Cons. Type I
6@36566745@+	17@29038609@+	0.199413	0.221138	TCCA	TCCA	Cons. Type II
5@137680624@+	18@34768278@+	0.198818	0.22314	GGGG	GGGG	Cons. Type I
17@37009954@-	11@97782347@-	0.198225	0.111111	GAGG	GAGG	Cons. Type I
11@46431846@-	2@91910369@+	0.19805	0.120072	AGGA	AGGA	Cons. Type I
6@168366557@+	17@13899065@+	0.19802	0.884058	GGGA	GGGA	Cons. Type I
17@73806018@+	11@116047854@+	0.196809	0.373239	GAGG	GAGG	Cons. Type I
19@56196993@+	7@5090150@+	0.196309	0.105263	TGGC	TGGC	Cons. Type I
6@151247428@+	10@4018596@+	0.194805	0.538462	TGGG	TGGG	Cons. Type I
20@57466892@+	2@174330406@+	0.194619	0.129514	CGGG	CGGG	Cons. Type I
22@40815280@-	15@81017118@-	0.194602	0.176471	CAGG	CAGG	Cons. Type I
19@55451506@-	7@26449581@+	0.194291	0.332823	TCCA	TCCA	Cons. Type II
8@145757740@-	15@76725974@-	0.193887	0.164384	AGGT	AGGT	Cons. Type I
22@28196013@-	5@111418684@+	0.193548	0.101562	CCGG	CCGG	Cons. Type I
5@150444636@-	11@54940826@-	0.193103	0.168142	CGGA	GGGA	Cons. Type I
15@51914674@-	9@54501369@-	0.192308	0.142857	GGGG	GGGG	Cons. Type I
19@45803093@+	7@19428094@-	0.191892	0.202765	GGGG	GGGG	Cons. Type I
19@14200777@-	8@83998388@+	0.191597	0.291971	GGGG	GGGG	Cons. Type I
16@28834445@+	7@126503324@-	0.191142	0.1875	GGGG	GGGG	Cons. Type I
1@54303938@-	4@107368085@+	0.190476	0.116667	TCCA	TCCA	Cons. Type II
9@35075545@-	4@43004827@-	0.190476	0.173913	TGGG	TGGG	Cons. Type I
19@40480325@+	7@28047388@-	0.189597	0.118605	AGCA	AGCA	Cons. Type I
22@46614169@+	14@18216785@-	0.189474	0.311111	GGCG	GGAG	Cons. Type I
18@2892381@+	17@71273477@-	0.189424	0.679012	AGAG	AGAG	Cons. Type I
20@1285909@+	2@151594212@-	0.189349	0.395939	TCCA	TCCA	Cons. Type II
19@8486732@+	17@33709913@-	0.188976	0.309091	GGGT	AGGT	Cons. Type I
11@64533332@-	19@6375953@+	0.188811	0.433333	GGGA	GGGA	Cons. Type I
1@201777904@+	1@135454529@-	0.1875	0.138889	AGGG	AGGG	Cons. Type I
11@76873242@+	7@98092541@-	0.1875	0.162791	AGGA	AGGA	Cons. Type I
16@30012312@+	7@126857725@-	0.186667	0.202532	AGGG	AGGC	Cons. Type I
2@96078442@+	2@127436616@-	0.186441	0.62963	AGGG	AGGG	Cons. Type I
9@88694112@-	13@59665532@-	0.186388	0.634241	TCCA	TCCA	Cons. Type II
11@64053560@+	19@6941276@-	0.185185	0.113636	GGGG	GGGG	Cons. Type I
7@56146119@+	5@129860132@+	0.185185	0.3	AGGA	AGGA	Cons. Type I
16@11439354@+	16@10835121@+	0.185185	0.304348	AGGC	CGGT	Cons. Type I
7@149191099@-	6@48083112@-	0.184996	0.177419	GAGA	GAGA	Cons. Type I
17@73509873@-	11@115811968@-	0.184896	0.626437	AGGA	AGGA	Cons. Type I
12@72026266@-	10@115411748@+	0.184874	0.24	TCCA	TCCA	Cons. Type II
22@19396091@-	16@18896479@+	0.184713	0.157407	TGGA	TGGA	Cons. Type I
3@48670687@-	9@108856159@+	0.184561	0.373626	AGGG	AGGG	Cons. Type I
6@160490909@+	17@12700523@-	0.183673	0.157534	TCCA	TCCA	Cons. Type II
14@24619807@+	14@55595470@+	0.183206	0.178571	AGGG	AGGA	Cons. Type I
15@85345224@+	7@81041478@+	0.18254	0.26776	GGGG	GGAA	Cons. Type I
19@57059217@+	5@143176090@-	0.182371	0.283582	AAGG	AGGG	Cons. Type I
1@27153354@+	4@133633331@-	0.182301	0.214092	GGGG	CGGG	Cons. Type I
4@47571141@+	7@58813828@+	0.182243	0.347826	CAGG	AAGG	Cons. Type I
20@2082620@+	2@129800633@+	0.182058	0.207575	GTGG	GGGG	Cons. Type I
8@22857567@+	14@69805088@-	0.181818	0.116279	AGGA	AGGA	Cons. Type I
17@38192033@-	11@98718555@-	0.181818	0.38961	GGGA	GGGA	Cons. Type I
9@129269225@+	2@33730039@-	0.18	0.115789	AAGG	AAGG	Cons. Type I
3@32754778@+	9@114627476@-	0.18	0.198113	AAGC	AGGC	Cons. Type I
12@122265454@+	5@123163183@+	0.179704	0.140625	TCCA	TCTA	Cons. Type II
12@1702560@-	6@119480532@+	0.179617	0.199396	GAGG	GAGG	Cons. Type I
7@150094543@+	5@143253924@-	0.178947	0.227273	GCGG	GGCG	Cons. Type I
X@48814893@-	X@7842056@+	0.178862	0.689655	CGGG	CGGG	Cons. Type I
2@85198426@+	6@72899784@-	0.178508	0.128083	GGGA	GGGA	Cons. Type I
7@5460793@-	5@142815117@-	0.177778	0.148387	GCGT	GCGT	Cons. Type I
15@81295165@+	7@83882669@-	0.177778	0.236364	AGGG	AGGG	Cons. Type I
20@34241251@-	2@156096387@-	0.177542	0.179487	AGGA	AGGG	Cons. Type I
7@99669284@-	7@24142153@+	0.177215	0.162162	GGAG	AGAG	Cons. Type I
1@230379095@+	8@124328135@+	0.175758	0.232558	AAGG	AAGG	Cons. Type I
1@147092861@+	3@97208480@-	0.175676	0.208333	AGGT	AGGT	Cons. Type I
14@31858068@-	12@51952504@-	0.175676	0.22561	GAGT	GAGT	Cons. Type I
9@111689676@-	4@56796528@-	0.175676	0.335766	AAGA	AAGA	Cons. Type I
19@40704439@+	8@125924175@+	0.175355	0.647059	TCCA	TCCA	Cons. Type II
19@19765419@-	8@69799411@+	0.174603	0.558333	GGCA	GGCA	Cons. Type I
3@49055238@-	9@108570628@+	0.173913	0.220588	GGGT	GGGT	Cons. Type I
16@88747971@-	8@122456577@-	0.173913	0.294872	GAGG	AGAG	Cons. Type I
12@124097774@+	5@124560775@+	0.173669	0.223529	AGGA	AGGA	Cons. Type I
2@85827100@-	6@72358349@+	0.173626	0.106061	AGAG	AGAG	Cons. Type I
7@75071612@-	5@135394109@-	0.173489	0.25	TGGG	TGGG	Cons. Type I
16@3139801@-	7@127236611@+	0.172414	0.674757	GGGC	AGGG	Cons. Type I
16@29985434@+	7@126884440@-	0.169811	0.265306	GGGG	GGGG	Cons. Type I
9@131939734@-	2@30473417@-	0.169742	0.626156	GGGA	GGGA	Cons. Type I
17@56590281@-	11@87597217@+	0.169675	0.453488	TGGA	TGGA	Cons. Type I
3@49753556@+	9@108056411@-	0.169492	0.100719	GGGT	GGGT	Cons. Type I
11@64899004@-	19@6049834@+	0.169355	0.125	TCCA	TCCA	Cons. Type II
1@155629543@-	3@88821260@+	0.168903	0.3	AGGA	AGGA	Cons. Type I
16@4165291@-	16@4419393@-	0.168831	0.222222	TCTA	TCCA	Cons. Type II
11@66044159@+	19@5099979@-	0.167939	0.25	AGGA	AGGG	Cons. Type I
8@145581736@-	15@76538369@-	0.167644	0.150888	GGGT	GGGT	Cons. Type I
2@132121503@-	7@100608007@+	0.167539	0.14557	GGTG	GGTG	Cons. Type I
19@59056432@+	7@13025029@+	0.1673	0.149068	GGGG	GGGG	Cons. Type I
22@25023541@+	10@75584962@+	0.166667	0.155172	AGAG	AGAG	Cons. Type I
17@33331502@+	11@82801491@+	0.166667	0.198582	GGAG	GGAG	Cons. Type I
16@475890@+	17@26069302@-	0.166667	0.83871	CGGG	CGGG	Cons. Type I
8@145535255@+	15@76498016@+	0.166341	0.129412	TGGA	TGGA	Cons. Type I
17@7212989@+	11@69919281@-	0.163847	0.170787	AGGG	AGGG	Cons. Type I
6@157100559@+	17@4996446@+	0.163701	0.143293	GGCG	GGCG	Cons. Type I
20@42344656@+	2@163083223@+	0.163655	0.35149	AGGA	AGGA	Cons. Type I
17@56738318@-	X@100503149@+	0.163265	0.142077	AGGA	AGGA	Cons. Type I
22@39102101@+	15@79691047@+	0.163265	0.422383	GAGG	GAGG	Cons. Type I
19@8577915@-	17@33630077@+	0.163043	0.296296	AGGT	AGGT	Cons. Type I
7@75176240@-	5@135424545@-	0.162791	0.137931	AGGG	AGGG	Cons. Type I
15@42454586@-	2@120320943@-	0.162791	0.156863	TCCA	TCCA	Cons. Type II
5@179193097@+	11@50266240@-	0.162651	0.205882	CTGA	CTGA	Cons. Type I
1@9661510@+	4@149727904@-	0.162366	0.140351	AGGT	AGGT	Cons. Type I
6@110037663@+	10@41285398@-	0.161765	0.102041	AAGA	AAGA	Cons. Type I
17@47006147@+	11@96048751@-	0.161157	0.333333	AGGG	AGGG	Cons. Type I
1@245319717@+	1@178530522@+	0.160959	0.8	GGGG	GGGC	Cons. Type I
X@54037639@-	X@151556051@+	0.160849	0.188088	AGAA	AGAA	Cons. Type I
10@123734493@-	7@130547096@-	0.160535	0.177982	CGGG	TGGG	Cons. Type I
18@60190543@+	1@105990680@+	0.160267	0.263345	GGCG	GGCG	Cons. Type I
19@50333473@+	7@44885082@-	0.15944	0.23545	AGGT	AGGT	Cons. Type I
17@19263697@-	11@61506348@+	0.15942	0.235849	AGAG	AGAG	Cons. Type I
19@37211461@+	13@48489545@-	0.159091	0.272727	AGGT	AGGG	Cons. Type I
16@56459276@-	8@94012498@-	0.158784	0.221195	AGGG	GGGA	Cons. Type I
19@7661026@+	8@3587949@+	0.158654	0.447761	GGGG	GGGG	Cons. Type I
20@48808099@+	2@167689427@+	0.158562	0.146631	CGGG	CGGG	Cons. Type I
18@12702535@-	18@67641162@-	0.158301	0.264045	CGGA	CGGA	Cons. Type I
10@97816902@+	19@40845102@+	0.158235	0.195122	GAGG	GAGG	Cons. Type I
22@43529132@-	15@83547582@-	0.158174	0.390476	AGGC	AGGC	Cons. Type I
2@87002314@+	6@71391371@-	0.158046	0.304933	AGAG	AGAG	Cons. Type I
22@31674410@+	11@3345757@-	0.157895	0.224832	GGGA	GGGA	Cons. Type I
4@6293700@+	5@36973210@-	0.157838	0.109804	TGGA	TGGA	Cons. Type I
19@49513266@+	7@45425008@-	0.157682	0.155087	TCCA	TCCA	Cons. Type II
1@177909845@-	1@157558039@+	0.157647	0.113924	AGAG	AGAG	Cons. Type I
12@133362983@-	5@110207714@+	0.157168	0.776632	GGAG	AGAG	Cons. Type I
22@46860141@-	15@85979139@-	0.157143	0.4125	AGGA	AGGA	Cons. Type I
14@74825022@+	12@84650037@+	0.15625	0.425	AGGG	AGGG	Cons. Type I
20@60899589@-	2@180188659@-	0.156098	0.129771	GGGA	GGGA	Cons. Type I
17@71197956@+	11@113656565@+	0.155738	0.166667	AGGC	AGGC	Cons. Type I
19@34972921@+	7@34133018@-	0.155172	0.25	CTGG	CTGG	Cons. Type I
12@53670436@+	15@102304958@+	0.154971	0.812308	GGAG	AGAG	Cons. Type I
14@73753959@-	12@83803921@-	0.154729	0.101351	GGGA	GGGA	Cons. Type I
9@139915408@-	2@25434995@+	0.154506	0.128205	AGGA	AGGA	Cons. Type I
1@159751149@+	1@172632624@-	0.153846	0.351351	GGGG	GGGG	Cons. Type I
7@127228591@+	6@28423727@+	0.153641	0.129139	GGGA	GGGA	Cons. Type I
6@109001913@+	10@42185435@-	0.153502	0.155162	AAAT	AAAT	Cons. Type I
4@146468021@+	18@73649764@-	0.153488	0.564607	TCCA	TCCA	Cons. Type II
12@113306397@+	5@120961229@-	0.153318	0.467066	GAGG	GAGG	Cons. Type I
7@70255523@+	5@131439895@-	0.153061	0.167421	CGGC	CGGT	Cons. Type I
16@23690655@+	7@122159944@+	0.152618	0.265372	CGGA	AGGA	Cons. Type I
22@38055163@+	15@78914343@+	0.152439	0.125	GGGG	GGGG	Cons. Type I
12@132625540@-	5@110656065@+	0.152381	0.112903	AGAA	AGAA	Cons. Type I
6@35454319@-	17@28341430@-	0.152318	0.158537	AGAG	AGAG	Cons. Type I
1@110557415@+	3@107672106@-	0.151786	0.167742	AGAA	AGAA	Cons. Type I
9@71395592@+	19@24476854@-	0.151653	0.131387	TCCA	TCCA	Cons. Type II
3@47814361@-	9@110135634@+	0.151515	0.164706	CAGG	CAAG	Cons. Type I
17@37816717@+	11@98378368@+	0.151231	0.282051	AGGA	AGGA	Cons. Type I
12@122213006@+	5@123116240@+	0.151163	0.3	TCCA	TCCA	Cons. Type II
11@47788826@-	2@90745612@+	0.150754	0.25	CGGG	CGGG	Cons. Type I
19@49518319@+	7@45422473@-	0.15032	0.128779	GGTG	AGTG	Cons. Type I
1@21502836@-	4@137993997@+	0.150289	0.123711	AGGA	AGGA	Cons. Type I
17@78086679@+	11@119280416@+	0.15	0.155172	CTGC	CTGC	Cons. Type I
1@247492787@-	11@59503680@-	0.149813	0.171674	AGGG	AGGG	Cons. Type I
1@51866615@-	4@109368955@+	0.149635	0.166667	AAGG	AAGG	Cons. Type I
2@26358782@+	12@3248927@-	0.149425	0.134328	GGAA	AGAA	Cons. Type I
1@19511667@-	4@139401394@+	0.148936	0.230769	GGGT	GGGT	Cons. Type I
X@148568592@-	X@70351063@-	0.148515	0.171429	AGCA	AGCA	Cons. Type I
6@7910895@-	13@38528309@-	0.148148	0.308962	AGGA	AGGA	Cons. Type I
16@28502837@-	7@126582798@-	0.147287	0.112903	AGGG	GGAG	Cons. Type I
8@23117664@+	14@69718690@-	0.14728	0.159021	AGTG	AGTG	Cons. Type I
3@51969449@-	9@106483790@+	0.146953	0.60625	GGGA	GAGA	Cons. Type I
2@39046253@-	17@80250082@-	0.146789	0.206406	AGAA	AGAA	Cons. Type I
X@44913142@+	X@18241770@+	0.146535	0.307692	TCCA	TCCA	Cons. Type II
1@156013846@-	3@88563276@+	0.145833	0.272727	AGGT	AGGT	Cons. Type I
7@21750318@+	11@118079557@-	0.145833	0.423077	AAGG	AAGG	Cons. Type I
1@42776767@-	4@119560617@+	0.145576	0.157572	AGAT	AGAT	Cons. Type I
1@154987500@+	3@89381146@-	0.145455	0.148438	TCCA	TCCA	Cons. Type II
3@51457974@-	9@106858301@+	0.14511	0.531532	AGGA	AGGA	Cons. Type I
14@23058000@-	14@54253779@-	0.144192	0.128788	AGCG	AGCG	Cons. Type I
20@32268159@-	2@154564445@-	0.144064	0.295455	GGGG	GGGG	Cons. Type I
6@155458369@+	17@3421331@+	0.14375	0.29376	AGAT	AGAA	Cons. Type I
22@26849270@-	5@112378059@+	0.142857	0.239437	AGGA	AGGA	Cons. Type I
19@14272127@-	8@83931273@+	0.142857	0.388889	GAGG	GAGG	Cons. Type I
4@57797293@+	5@77281998@+	0.142857	0.775348	AGAA	AGAA	Cons. Type I
12@104714898@+	10@82881752@+	0.14218	0.111111	GGGT	GGGG	Cons. Type I
X@152990925@+	X@73717234@+	0.141844	0.638889	CGGG	CGGG	Cons. Type I
15@72766883@+	9@59486445@-	0.14157	0.154789	CGGA	CGGA	Cons. Type I
9@95947466@+	13@49146978@-	0.141274	0.215088	GCGG	GCGG	Cons. Type I
6@3456530@-	13@34344534@-	0.141176	0.25974	GGGG	GGGG	Cons. Type I
17@62658131@-	11@106920415@-	0.140459	0.728625	CGGG	CGGG	Cons. Type I
12@133225975@-	5@110318352@+	0.140187	0.779661	GGGA	GAGA	Cons. Type I
5@9224869@-	15@32550379@+	0.14	0.260274	AGGA	AGGG	Cons. Type I
17@1437515@-	11@75620254@+	0.139944	0.566787	AAGA	AAGA	Cons. Type I
6@7880516@+	13@38499008@+	0.139696	0.214612	TCCA	TCCA	Cons. Type II
22@40658139@+	15@80876623@+	0.139683	0.24183	AGGA	AGGA	Cons. Type I
7@75171240@-	5@135414252@-	0.139423	0.351852	AGGT	AGGT	Cons. Type I
7@5417608@-	5@142776701@-	0.139073	0.518519	GGGA	GGGA	Cons. Type I
16@56419929@-	8@93980416@-	0.138797	0.402116	GGAT	GGAT	Cons. Type I
16@347179@-	17@26188621@+	0.138667	0.311778	GGGG	TGGG	Cons. Type I
13@79928576@-	14@105140318@-	0.138643	0.388889	AGGT	AGGT	Cons. Type I
10@99150562@-	19@41890135@-	0.138593	0.15493	TCCA	TCCA	Cons. Type II
12@46211498@+	15@96356738@+	0.138577	0.112903	AAAT	AAAT	Cons. Type I
15@91419746@+	7@80397939@-	0.138448	0.199894	AGGA	AGGA	Cons. Type I
16@23478467@-	7@121989280@-	0.138095	0.521739	AGGG	AGGG	Cons. Type I
11@73941334@+	7@100345062@-	0.137931	0.265709	TCCA	TCCA	Cons. Type II
3@184062315@+	16@20701450@+	0.137694	0.420168	TCCA	TCCA	Cons. Type II
20@44684825@+	2@164996143@+	0.137615	0.25	GGAG	GGAG	Cons. Type I
7@127231097@+	6@28425819@+	0.137414	0.172312	GAGC	GAGC	Cons. Type I
14@65878681@+	12@77238171@+	0.137255	0.571429	GGGC	GGGC	Cons. Type I
17@47793632@-	11@95378864@+	0.137014	0.11399	TCCA	TCCA	Cons. Type II
15@75743824@-	9@57076573@+	0.136941	0.169072	TGAG	TGGG	Cons. Type I
11@65418242@+	19@5651340@-	0.136364	0.210526	AGGA	AGGA	Cons. Type I
16@71885526@+	8@109731752@-	0.136109	0.130435	AGGA	AGGA	Cons. Type I
16@89775810@-	8@123245679@-	0.135135	0.351351	AGGA	AGGA	Cons. Type I
2@219825654@+	1@74856215@+	0.134921	0.32	AGGG	AGGG	Cons. Type I
12@14942026@-	6@136816192@-	0.134426	0.378378	GAGG	GAGG	Cons. Type I
17@42225932@+	11@102255585@+	0.133976	0.232558	AACT	AGCT	Cons. Type I
19@14000045@-	8@84167658@+	0.133829	0.116751	AGGA	AGGA	Cons. Type I
20@17608262@-	2@143963350@-	0.133733	0.112903	TCCA	TCCA	Cons. Type II
16@67865941@-	8@105849451@-	0.133333	0.15	TCCA	TCCA	Cons. Type II
16@70834976@-	8@110618701@+	0.133333	0.235294	GGGG	AGGG	Cons. Type I
17@42937340@-	11@102846163@-	0.133333	0.407295	AGAG	AGAG	Cons. Type I
16@57161788@+	17@29162301@-	0.133333	0.764706	GGGG	GGGG	Cons. Type I
5@135207405@+	13@56463743@+	0.132979	0.394737	AGGT	AGGT	Cons. Type I
19@15383710@-	17@32229501@-	0.132948	0.144928	AGAG	AGAG	Cons. Type I
22@38211505@+	15@79036100@+	0.132941	0.102941	AGGT	AGGT	Cons. Type I
X@48898079@-	X@7765523@+	0.132733	0.166667	CGGA	CGGA	Cons. Type I
19@19313202@-	8@70132592@+	0.13253	0.106383	AGGG	GGGG	Cons. Type I
1@205632015@-	1@131978144@+	0.132484	0.276257	AGGG	AGGG	Cons. Type I
16@88037938@+	8@121989992@+	0.132388	0.182292	GGCA	GGCA	Cons. Type I
19@38610204@+	7@29377814@-	0.131944	0.440994	TCCA	TCCA	Cons. Type II
17@79556083@-	11@120404319@-	0.131894	0.100223	AGTG	AGTG	Cons. Type I
17@7752061@+	11@69404979@-	0.131841	0.127737	GGGG	GGGG	Cons. Type I
6@30515131@-	17@35987641@+	0.131579	0.202703	AGGT	AGGT	Cons. Type I
6@43139800@+	17@46555435@-	0.131579	0.25641	CGGG	CGGG	Cons. Type I
4@3243092@+	5@34910213@+	0.131579	0.692308	AGGC	AGAC	Cons. Type I
17@75202455@+	11@117150303@+	0.131455	0.119048	AGGG	AGGG	Cons. Type I
15@22955166@+	7@55896701@+	0.131417	0.1	TGGG	TGGG	Cons. Type I
3@42956280@+	5@145195435@-	0.13089	0.283163	AGAG	AGAG	Cons. Type I
3@10346759@-	6@113730377@-	0.130662	0.147368	TCCA	TCCA	Cons. Type II
1@41213215@+	4@120781534@-	0.130526	0.122699	GAGT	GAGT	Cons. Type I
19@41092733@+	1@188981342@-	0.130435	0.46332	GGGT	GAGT	Cons. Type I
17@46128597@+	11@96827591@-	0.13035	0.171053	CGGG	CGGG	Cons. Type I
16@46918655@+	8@85492954@+	0.130197	0.130952	GGGG	GGGG	Cons. Type I
2@105954114@+	1@43098833@+	0.130081	0.166667	AGGA	AGGA	Cons. Type I
6@30574332@-	17@35926486@+	0.12959	0.826698	GGGC	GGGC	Cons. Type I
17@37618102@+	11@98203148@+	0.129496	0.458333	GAGG	GAGG	Cons. Type I
2@219460353@+	1@74530116@+	0.129353	0.451613	TCCA	TCCA	Cons. Type II
15@41313100@-	2@119412404@-	0.12931	0.149733	AGGT	AGGT	Cons. Type I
17@76046042@+	11@117722066@+	0.129032	0.51773	AGGA	AGGG	Cons. Type I
2@219458973@+	1@74528828@+	0.128814	0.407407	GGGG	GGGG	Cons. Type I
16@67273285@-	18@24754291@+	0.128571	0.11194	GGGA	GGGA	Cons. Type I
9@35548385@+	4@43416571@+	0.128571	0.567568	AGGG	AGGG	Cons. Type I
19@37005077@-	5@110128582@+	0.128205	0.227273	AGGT	GGGT	Cons. Type I
21@47330886@+	10@76788449@-	0.128205	0.906977	GGGG	AGGG	Cons. Type I
19@1819117@-	12@88285558@-	0.127924	0.358025	AGGG	AGGG	Cons. Type I
16@12995740@+	15@82212616@-	0.127907	0.147761	GCGG	GCGC	Cons. Type I
15@73028212@+	9@59324132@-	0.127737	0.133953	AGGG	AGGG	Cons. Type I
11@46369346@+	2@91963310@-	0.127517	0.2	GGGG	GGGG	Cons. Type I
3@47454594@+	9@110385334@-	0.126984	0.15625	GGGC	GGGC	Cons. Type I
2@44970798@+	17@85431508@+	0.126984	0.208333	TGGA	TGGA	Cons. Type I
22@40440920@+	15@80711401@+	0.126582	0.282051	TCCA	TCCA	Cons. Type II
16@1642286@-	17@25025837@+	0.126506	0.166667	GGTG	GGGG	Cons. Type I
2@198948864@+	1@55696127@+	0.126316	0.192982	AGAT	AGAT	Cons. Type I
1@243418395@-	1@176813946@-	0.126246	0.125	GGGA	GGGA	Cons. Type I
17@27910552@-	11@77499047@+	0.126231	0.104839	TCCA	TCCA	Cons. Type II
1@180153088@+	1@155789395@-	0.125984	0.186441	AGAG	GGGG	Cons. Type I
1@169833620@-	1@163944825@+	0.12585	0.208333	AGAG	AGAA	Cons. Type I
19@57867547@+	7@24229007@-	0.125794	0.125	TGGC	TCCA	Non-Cons.
2@198363546@-	1@55086913@-	0.125598	0.158192	CAGA	CAGA	Cons. Type I
16@28222747@-	7@126199958@-	0.125566	0.104478	GGGA	GGGA	Cons. Type I
12@64238526@+	10@122047266@-	0.125	0.133333	TCCA	TCCA	Cons. Type II
19@58490528@-	11@49215859@+	0.125	0.139241	AGGA	AGGG	Cons. Type I
19@37643457@-	7@24141708@+	0.125	0.190476	TCCA	TGGA	Non-Cons.
19@19791957@+	7@29934417@-	0.125	0.266667	AGGA	GGGC	Cons. Type I
X@54208966@-	X@151344903@+	0.125	0.387097	GTGA	GTGA	Cons. Type I
10@88281210@-	14@34674272@+	0.124767	0.10443	GCGC	GCGC	Cons. Type I
19@45476381@+	7@19646802@-	0.124646	0.125382	GAGG	GAGG	Cons. Type I
19@57175535@-	6@48620228@+	0.124498	0.642857	CAGG	CAGA	Cons. Type I
17@40481661@-	11@100898697@-	0.124352	0.124675	GGAA	GGAA	Cons. Type I
7@99227370@+	2@165380340@-	0.124324	0.101156	GGGG	GGCG	Cons. Type I
19@44792563@-	7@24229066@-	0.12426	0.967568	AGGG	AGGG	Cons. Type I
15@73536711@+	9@58925890@-	0.124224	0.111524	AGGA	AGGA	Cons. Type I
7@138429936@-	5@124713170@+	0.123596	0.113537	TCCA	TCCA	Cons. Type II
11@66033626@+	19@5109363@-	0.123397	0.377193	AGCA	AGCA	Cons. Type I
3@53919877@-	13@62006922@+	0.123194	0.25	TCCA	TCCA	Cons. Type II
1@75602314@+	3@154328415@-	0.123077	0.119691	GGGC	GGGC	Cons. Type I
11@822012@+	7@141457646@+	0.122841	0.12069	TCCA	TCCA	Cons. Type II
20@31025332@+	2@153402271@+	0.122642	0.185484	TGGG	AGGG	Cons. Type I
5@180661734@+	11@48807286@-	0.122449	0.245614	GGGT	GGGT	Cons. Type I
5@14508451@+	15@27732562@-	0.121896	0.111111	GGCG	GGCG	Cons. Type I
15@65425667@-	9@65346591@+	0.121693	0.1319	GGGA	GGGA	Cons. Type I
5@16758230@-	15@25742446@+	0.121622	0.266667	AAGG	AAGG	Cons. Type I
11@45937378@-	2@92377439@+	0.121359	0.259615	AGCA	AGCA	Cons. Type I
14@24620395@+	14@55596062@+	0.121166	0.239437	GGGC	AGGC	Cons. Type I
22@45636568@-	15@84987656@-	0.121118	0.132184	GGAG	CGAG	Cons. Type I
13@95715093@-	14@118516568@-	0.120915	0.196262	GGAG	GGAG	Cons. Type I
10@99219878@-	19@41946992@-	0.120787	0.188119	GGAT	GGAT	Cons. Type I
10@104140315@+	19@46284302@+	0.120529	0.190625	GGAG	GGAG	Cons. Type I
2@85808874@+	6@72385482@-	0.12	0.113208	AGGG	AGGG	Cons. Type I
12@67699804@+	10@119211228@-	0.119403	0.443787	AGAG	AGAG	Cons. Type I
17@80008353@-	11@120783082@-	0.119358	0.148148	CAGG	CAGG	Cons. Type I
2@112573009@-	2@128642508@-	0.119171	0.472727	TGGG	TGGG	Cons. Type I
11@65413946@+	19@5655137@-	0.119048	0.31405	AGGA	AGGA	Cons. Type I
19@1556383@-	10@80382082@-	0.118738	0.1	AGGG	CAGG	Cons. Type I
16@69345318@+	8@107031373@+	0.118421	0.606742	CGGG	CGGG	Cons. Type I
7@97911178@+	5@144255448@+	0.118288	0.376321	GTGC	GTGC	Cons. Type I
2@20823760@-	12@8337664@+	0.11828	0.193548	GGGG	GGGG	Cons. Type I
2@96931124@-	2@127248561@+	0.118072	0.113636	GGGC	GGGC	Cons. Type I
8@71037070@-	1@13149078@-	0.117857	0.138614	TGGG	TGGG	Cons. Type I
16@88601029@+	8@122336908@+	0.117788	0.111111	GGGG	GGGC	Cons. Type I
19@14074672@-	8@84094874@+	0.117647	0.102804	AGGT	AGGT	Cons. Type I
18@55217983@-	18@64458122@-	0.117647	0.395349	AGGG	AGGA	Cons. Type I
6@1610850@+	13@31807377@+	0.116667	0.268293	GGGC	GGGC	Cons. Type I
6@28333242@+	18@24014644@-	0.116279	0.14	TGAG	AGGA	Cons. Type I
3@48668428@-	1@131757533@+	0.116159	0.95	AGGT	AGGT	Cons. Type I
12@54118513@-	15@102719058@-	0.116129	0.653543	GGGA	GAGA	Cons. Type I
22@42611299@-	15@82857236@-	0.116105	0.781818	GGGA	GGGA	Cons. Type I
3@100071261@+	16@57159503@-	0.115942	0.112994	AGGT	AGGT	Cons. Type I
19@46838190@+	7@17037187@-	0.115942	0.205882	AGGG	GGGG	Cons. Type I
10@82007405@-	5@90132263@+	0.11583	0.134615	AGGG	AGGG	Cons. Type I
17@27436980@-	11@77829759@+	0.115385	0.84878	GGGA	GGGA	Cons. Type I
16@28304619@+	7@126273097@+	0.114943	0.208696	AGGT	AGGT	Cons. Type I
22@38483190@-	15@79259693@-	0.114754	0.1	TCCA	TCCA	Cons. Type II
15@28886654@+	7@56137798@+	0.114754	0.277533	AAGC	AAGC	Cons. Type I
5@77656401@+	13@94285374@-	0.114754	0.4	GGCG	GGCG	Cons. Type I
20@37159863@+	2@158446182@+	0.114219	0.228448	AGAT	AAAT	Cons. Type I
6@157099670@+	17@4995539@+	0.113861	0.567708	CGGG	CGGG	Cons. Type I
12@133362960@-	5@110207737@+	0.113826	0.588859	AGGG	AGAG	Cons. Type I
14@105862456@+	12@113073125@+	0.113636	0.158537	AGGG	AGGG	Cons. Type I
20@3102952@-	2@130600433@-	0.112903	0.138889	AAGG	AAGG	Cons. Type I
14@65234556@-	11@30110901@-	0.112698	0.185529	GAGG	AAGG	Cons. Type I
1@151259567@+	3@95011660@-	0.112245	0.127119	AGGG	AGGA	Cons. Type I
10@88259656@-	14@34692553@+	0.112222	0.240064	AAAA	AAAA	Cons. Type I
1@27226780@-	4@133574913@+	0.112108	0.191489	GGCC	GGCC	Cons. Type I
17@61499592@+	11@105923991@+	0.112069	0.25	AGGG	AGGG	Cons. Type I
12@51386089@-	15@100401384@-	0.111864	0.483516	GAGT	GAGT	Cons. Type I
8@141572627@-	15@73130936@-	0.111832	0.113333	AGGG	GGGG	Cons. Type I
10@103565876@-	19@45773736@-	0.111628	0.104478	AAAT	AAAT	Cons. Type I
12@56566235@-	10@128482330@+	0.110672	0.368715	AGGA	AGGA	Cons. Type I
16@84520607@-	8@119768436@-	0.110599	0.176	GAGG	GAGG	Cons. Type I
2@25013355@-	12@4236458@+	0.110375	0.157407	ACTT	ACAT	Cons. Type I
19@1105217@+	10@80054546@+	0.110236	0.104396	TCCA	TCCA	Cons. Type II
17@61492979@+	11@105917004@+	0.110119	0.137255	GGGA	GGGA	Cons. Type I
11@3793049@-	7@102185932@-	0.110092	0.331429	AGGA	AGGG	Cons. Type I
9@130444808@+	8@3642021@+	0.109589	0.153846	CAGG	AGGG	Cons. Type I
22@31741386@-	8@119869776@+	0.109589	0.4	GGTG	CATG	Cons. Type I
5@54565245@-	13@112961281@+	0.109375	0.432692	AGTG	AGTG	Cons. Type I
11@64532919@-	19@6376367@+	0.109342	0.124	AGGC	AGGC	Cons. Type I
1@33799836@-	4@128743411@+	0.109272	0.166385	AGGG	AGGG	Cons. Type I
9@140509420@+	2@24925788@-	0.108911	0.147436	TCCA	TCCA	Cons. Type II
6@109466471@+	10@41745872@-	0.108696	0.118519	TCCA	TCCA	Cons. Type II
14@74004343@+	12@84053702@+	0.108696	0.871795	GGGG	GGGG	Cons. Type I
8@28669916@-	14@65008053@+	0.108672	0.327206	TGGA	TGGA	Cons. Type I
19@45648430@+	7@19532735@-	0.108484	0.341146	AGGC	AGGC	Cons. Type I
8@21824434@+	14@70707367@-	0.108108	0.165	AGGC	AGGC	Cons. Type I
3@33155939@+	9@114390233@-	0.108108	0.333333	AGGG	AGGG	Cons. Type I
21@34922787@+	16@91655601@+	0.108055	0.357143	AGGG	AGGG	Cons. Type I
1@150337389@+	3@95818553@-	0.107955	0.138889	GGAG	GGAG	Cons. Type I
16@85689974@+	8@120568186@+	0.107644	0.518293	GGGA	GGGA	Cons. Type I
6@30571295@-	17@35929540@+	0.107527	0.283981	TGGA	TGGA	Cons. Type I
1@156109446@+	3@88481554@-	0.107143	0.229249	CTGG	GAGG	Cons. Type I
19@8922263@-	5@110128127@+	0.107143	0.571429	AGGA	AGGA	Cons. Type I
17@7753467@+	11@69403606@-	0.107066	0.113333	CGGG	AGGG	Cons. Type I
11@119206739@+	9@44112043@-	0.106952	0.35337	GGGG	GGGG	Cons. Type I
1@226556013@-	1@180594052@+	0.106947	0.141593	AGGG	AAGG	Cons. Type I
2@98612043@-	1@36939269@-	0.106742	0.203008	GGCC	GGCT	Cons. Type I
2@26257241@+	12@3309670@-	0.106631	0.21174	GGGC	GGGC	Cons. Type I
9@96021646@+	13@49076234@-	0.106383	0.246753	TCCA	TCCA	Cons. Type II
22@20760556@+	7@5008195@-	0.106227	0.39645	GGGG	GGGG	Cons. Type I
1@179983060@+	1@155933372@-	0.106061	0.104167	GAGA	AAGA	Cons. Type I
16@4494726@+	16@4697312@+	0.105919	0.173228	AGGG	AGGG	Cons. Type I
4@17492344@-	5@45437902@-	0.105634	0.655172	AGGA	AGGA	Cons. Type I
1@205779658@-	1@131830539@+	0.105505	0.395349	AAGA	AAGA	Cons. Type I
X@48340037@+	X@8246402@-	0.105263	0.833333	AGGG	AGGG	Cons. Type I
1@11187146@-	4@148540036@+	0.105187	0.347826	AGGG	GGGG	Cons. Type I
2@65482691@+	11@20080160@-	0.105175	0.185065	GAGG	GAGG	Cons. Type I
19@22585645@-	7@30017208@+	0.104762	0.161765	AAGG	AGGG	Cons. Type I
22@40717166@+	15@80927672@+	0.104436	0.212766	AGGG	AGGG	Cons. Type I
16@57786772@+	8@95095434@+	0.10436	0.197917	GGTG	GCTG	Cons. Type I
17@21144299@-	11@60904642@-	0.104348	0.151803	AGGT	AGGG	Cons. Type I
19@14076541@-	8@84093022@+	0.104167	0.6	TCCA	TCCA	Cons. Type II
1@44447018@+	4@117881442@-	0.10396	0.642857	AGCA	AGCA	Cons. Type I
20@60886113@-	2@180178164@-	0.103896	0.169811	GAGG	AGGG	Cons. Type I
5@179201351@+	11@50258373@-	0.103896	0.434783	AGGG	AGGG	Cons. Type I
2@182756943@+	2@79635683@+	0.103815	0.760714	GAGG	GAGG	Cons. Type I
5@107716550@-	17@63499175@-	0.103448	0.233333	GGGG	GGGG	Cons. Type I
4@25379110@+	5@52834324@+	0.103343	0.141284	AGGA	AGGA	Cons. Type I
2@55460005@+	11@29547684@-	0.103199	0.125224	GAGG	GAGG	Cons. Type I
2@234357002@+	1@87925953@+	0.103125	0.417143	AGAG	AGAG	Cons. Type I
9@131388155@+	2@30026118@+	0.103049	0.326241	GAGG	GAGG	Cons. Type I
10@99126305@-	19@41871237@-	0.102757	0.771084	AGCG	AGCG	Cons. Type I
1@36752564@+	4@126180219@-	0.102362	0.18705	GGGA	GGGA	Cons. Type I
7@150068746@+	6@48597433@+	0.10221	0.103093	AGCT	AGGG	Cons. Type I
10@119134142@-	19@59344994@-	0.101911	0.151079	GGGG	GGCG	Cons. Type I
11@57569278@+	2@84616870@-	0.101883	0.418491	GAGG	GGGG	Cons. Type I
1@183513516@+	1@152846235@-	0.101852	0.15	TCCA	TCCA	Cons. Type II
20@44670142@+	2@164980329@+	0.101786	0.111111	CAGG	CAGG	Cons. Type I
3@138403540@-	9@99055415@-	0.101695	0.323077	AGAG	AGAG	Cons. Type I
14@105355989@+	12@112740911@+	0.101604	0.292135	GGGC	GGGC	Cons. Type I
1@52705095@+	4@108717961@-	0.101493	0.389831	AGAT	AGAT	Cons. Type I
7@28220136@-	6@53068507@-	0.101449	0.149123	TCCA	TCCA	Cons. Type II
21@43334781@-	16@97883347@-	0.101449	0.25	TCCA	TCCA	Cons. Type II
17@40630502@+	11@101027288@+	0.101351	0.545455	CGGG	CGGG	Cons. Type I
17@1615933@-	11@75465314@+	0.101345	0.37037	TCCA	TCCA	Cons. Type II
1@9932114@-	4@149545744@+	0.10089	0.276316	GAGG	GAGG	Cons. Type I
7@102108569@+	5@136132368@-	0.100828	0.283951	GGGC	GAGT	Cons. Type I
11@45827470@+	2@92459084@-	0.100719	0.136364	AGAT	AGAT	Cons. Type I
14@35515599@+	12@55199607@+	0.1	0.104478	GGGC	GGGC	Cons. Type I
22@29966457@-	11@4883432@+	0.1	0.122605	GGAA	GGAA	Cons. Type I
6@43414182@+	17@46306551@-	0.1	0.163265	AGGT	AGGT	Cons. Type I
4@77660380@+	5@92940446@+	0.1	0.357692	GGGG	GGGG	Cons. Type I

## Sheet: ExtFig12a-Frogs
Site (XT)	Site (XL)	m5C level (XT)	m5C level (XL)	Motif (XT)	Motif (XL)	Motif Conservation
Chr06@72715915@+	chr6L@49563632@-	1	0.623529	GGGA	GGGA	Cons. Type I
Chr04@41377444@-	chr4L@26261311@-	0.990741	0.1	AAGA	AAGA	Cons. Type I
Chr05@107750417@-	chr5L@108597049@-	0.985507	0.777778	GGGG	GGGG	Cons. Type I
Chr01@123866854@+	chr1L@134233114@+	0.968254	0.553191	CAGT	CAGT	Cons. Type I
Chr05@19537692@-	chr5S@25033256@-	0.966543	0.552632	TCCA	TCCA	Cons. Type II
Chr03@6258367@-	chr3L@19797622@+	0.965889	0.136667	AGGA	AGGA	Cons. Type I
Chr01@131177557@+	chr1S@117094346@+	0.965812	0.926554	AGAG	AGAG	Cons. Type I
Chr01@84203824@+	chr1S@88702355@+	0.960784	0.208333	CGAG	AAAG	Cons. Type I
Chr02@29461823@+	chr2L@36012328@+	0.959551	0.186235	AGGA	AGGA	Cons. Type I
Chr07@69372044@-	chr7L@87709991@+	0.958549	0.90566	AGGG	AGGG	Cons. Type I
Chr09@31925520@+	chr9_10L@89393576@-	0.954674	0.911255	AGAG	AGAG	Cons. Type I
Chr06@110608777@+	chr6S@102707748@+	0.95082	0.419643	AGAA	AGAA	Cons. Type I
Chr04@123802975@-	chr4L@128852968@-	0.949153	0.119565	GGAT	GGAT	Cons. Type I
Chr03@98713440@+	chr3S@44495260@-	0.94709	0.106195	CGTG	CGTG	Cons. Type I
Chr02@24160832@+	chr2S@5553695@+	0.946187	0.729475	GAGT	GAGT	Cons. Type I
Chr03@59174170@-	chr3L@60043951@-	0.945455	0.545455	AAGT	AAGT	Cons. Type I
Chr02@61457094@-	chr2S@55180978@-	0.944954	0.951754	AGGG	AAGG	Cons. Type I
Chr10@7036491@+	chr9_10L@6040970@+	0.943897	0.958128	AGAG	GGAG	Cons. Type I
Chr09@49059995@-	chr9_10L@77890273@+	0.94311	0.935065	AGAG	AGAG	Cons. Type I
Chr08@95454624@+	chr8L@94407672@+	0.942976	0.742105	AGGG	AGGG	Cons. Type I
Chr04@86125595@-	chr4S@70085639@-	0.942169	0.559113	AGAG	GGAG	Cons. Type I
Chr03@105888023@-	chr3L@106988194@-	0.942149	0.789474	GAGG	GAGG	Cons. Type I
Chr06@70553615@-	chr6L@52017191@+	0.941176	0.200565	AAGT	AAGT	Cons. Type I
Chr06@34091007@+	chr6L@38335889@-	0.941176	0.25641	AGGA	AGGG	Cons. Type I
Chr04@96250134@-	chr4S@79486038@-	0.940767	0.259259	CAGA	CAGA	Cons. Type I
Chr01@85016141@-	chr1L@101493235@-	0.937931	0.84058	AAGG	AAGG	Cons. Type I
Chr04@75093301@-	chr4L@77975843@+	0.935211	0.492567	AAGG	AAGG	Cons. Type I
Chr01@154073473@+	chr1L@163397301@+	0.935065	0.359375	TGGT	TGGT	Cons. Type I
Chr01@75646477@+	chr1L@90560421@+	0.934483	0.860465	AGGA	AGGA	Cons. Type I
Chr02@101214633@+	chr2L@102930267@+	0.934426	0.93617	AGGG	AGGG	Cons. Type I
Chr02@117996615@-	chr2S@102988608@-	0.934132	0.428571	AGAT	AGAT	Cons. Type I
Chr03@121455449@-	chr3S@21126282@+	0.930612	0.130769	GGAA	GGAA	Cons. Type I
Chr02@81895117@-	chr8S@29063922@-	0.930435	0.135593	AGGG	AGGG	Cons. Type I
Chr09@55985031@-	chr9_10L@71612082@+	0.930233	0.933333	AGGA	AGGA	Cons. Type I
Chr01@106903229@-	chr1S@96493501@-	0.930163	0.698048	TGCG	TGCG	Cons. Type I
Chr01@51706817@-	chr1L@54046772@-	0.928571	0.877907	AGAG	AGAG	Cons. Type I
Chr01@75528104@-	chr1L@90441578@-	0.928218	0.115727	AGCA	AGCA	Cons. Type I
Chr01@132955065@+	chr1S@118838997@+	0.927083	0.959184	AGGA	AGGA	Cons. Type I
Chr02@147335580@+	chr2L@152897815@+	0.926174	0.158371	AAGG	AGGG	Cons. Type I
Chr04@115906396@-	chr4L@119897320@-	0.924138	0.578125	ATGG	ATGG	Cons. Type I
Chr06@93234592@-	chr6S@85707167@-	0.920502	0.496324	CAGT	CAGT	Cons. Type I
Chr06@53115218@-	chr6S@67285409@-	0.918919	0.513514	CTCT	CTCT	Cons. Type I
Chr05@41740044@+	chr5S@43629755@+	0.918868	0.702703	AGGT	AGGT	Cons. Type I
Chr08@14210145@-	chr8L@16924859@+	0.916667	0.857143	AGAG	AGAG	Cons. Type I
Chr05@61537376@+	chr5S@49896095@-	0.916393	0.11828	GGGA	GGGA	Cons. Type I
Chr09@10018898@+	chr9_10S@99476193@-	0.916084	0.934066	GGCT	GGCT	Cons. Type I
Chr01@96938848@+	chr1L@106629889@+	0.914894	0.553571	GAGA	GAGA	Cons. Type I
Chr01@102477658@+	chr1L@111415930@+	0.914262	0.856667	GGGT	GGGT	Cons. Type I
Chr04@116905660@-	chr4S@99908966@-	0.912206	0.9625	TGGG	TGGG	Cons. Type I
Chr01@136426674@+	chr1L@176590433@+	0.912088	0.12069	GGAG	GGAG	Cons. Type I
Chr02@90497681@-	chr2S@77873227@-	0.911734	0.225874	GGGG	AGGG	Cons. Type I
Chr09@10233732@-	chr9_10L@111276753@+	0.910515	0.693878	GGGA	GGGA	Cons. Type I
Chr09@10217804@-	chr9_10L@111303162@+	0.909341	0.365385	CAGG	GAGG	Cons. Type I
Chr06@76474830@+	chr6L@45507444@-	0.908163	0.236364	AAGG	AAGC	Cons. Type I
Chr08@69907330@-	chr8S@17493677@+	0.904518	0.861111	GCGG	GCGG	Cons. Type I
Chr10@36673648@-	chr9_10S@34197003@-	0.903776	0.178344	GGGA	GGGA	Cons. Type I
Chr03@2396775@-	chr3L@5155737@-	0.902713	0.25	CGGG	AGGG	Cons. Type I
Chr02@39523201@+	chr2L@45253158@-	0.900648	0.890533	AGGA	AGGA	Cons. Type I
Chr01@7657012@+	chr1L@4676649@+	0.897436	0.114754	TCCA	TCCA	Cons. Type II
Chr04@108240735@+	chr4L@110889935@+	0.896694	0.77551	TCCA	TCCA	Cons. Type II
Chr02@133130102@-	chr2L@137138224@-	0.895522	0.238636	AGAG	AGAG	Cons. Type I
Chr03@94874941@+	chr3L@94993950@+	0.892308	0.34058	TCCA	TCCA	Cons. Type II
Chr06@48878479@-	chr6L@91415459@+	0.888889	0.425926	AGGG	AGGG	Cons. Type I
Chr01@35512351@+	chr1L@37758952@+	0.885135	0.656051	TCCA	TCCA	Cons. Type II
Chr09@46586821@-	chr9_10L@78986161@-	0.883721	0.917949	TCCA	TCCA	Cons. Type II
Chr09@15186227@+	chr9_10L@105609953@-	0.882219	0.583697	AGGC	AGGC	Cons. Type I
Chr05@79633067@+	chr5S@71878767@-	0.880734	0.472222	AGAA	AGAA	Cons. Type I
Chr09@9008213@+	chr9_10L@112727220@-	0.880632	0.207101	GAGA	GAGA	Cons. Type I
Chr08@111594793@-	chr8L@109196032@-	0.88	0.863636	GGGT	GGGT	Cons. Type I
Chr07@95691750@-	chr7L@99528653@-	0.879121	0.210526	TGGA	TGGA	Cons. Type I
Chr03@8039469@+	chr3S@13434106@-	0.878788	0.813953	TCCA	TCCA	Cons. Type II
Chr03@89420261@+	chr3L@89379050@+	0.874346	0.294627	AGTG	AGTG	Cons. Type I
Chr10@32639747@+	chr9_10L@32513788@+	0.873134	0.383562	AGGA	AGGA	Cons. Type I
Chr04@104954168@-	chr4L@106745384@-	0.872642	0.580357	AGGA	AGGA	Cons. Type I
Chr09@14967424@-	chr9_10L@105837064@+	0.871064	0.113426	GGAG	GGAG	Cons. Type I
Chr09@33436685@+	chr9_10L@85323976@+	0.870092	0.815556	GGAA	GGAA	Cons. Type I
Chr07@98995987@-	chr7L@102100750@-	0.87	0.763889	AGCT	AGCT	Cons. Type I
Chr04@125958526@-	chr4L@131623999@-	0.86999	0.93722	GGGG	GGGG	Cons. Type I
Chr03@119918600@+	chr3L@123281770@+	0.869464	0.652918	AGGG	AGGA	Cons. Type I
Chr01@102122492@-	chr1L@110984811@-	0.867847	0.457627	AGGG	AGGG	Cons. Type I
Chr06@121945153@-	chr6L@138870876@-	0.867835	0.68053	AGGA	AGGA	Cons. Type I
Chr02@26835347@-	chr2S@4035156@+	0.865948	0.108108	GGCA	AGCG	Cons. Type I
Chr01@82343895@-	chr1L@98343861@-	0.860465	0.530612	TCCA	TCCA	Cons. Type II
Chr08@83053559@-	chr8L@80062203@-	0.860377	0.373518	TCCA	TCCA	Cons. Type II
Chr02@4285014@-	chr2L@7660535@-	0.859997	0.119193	AGGG	AGGG	Cons. Type I
Chr01@114701945@-	chr1S@103886813@-	0.858871	0.204545	CAGG	CAGG	Cons. Type I
Chr01@29377500@+	chr1L@30846627@+	0.857143	0.229508	CTGA	CTGA	Cons. Type I
Chr10@3057775@-	chr9_10S@1942227@-	0.855422	0.815789	TGGA	TGGA	Cons. Type I
Chr04@117471423@+	chr4S@100568088@+	0.851852	0.166667	GAGC	GAGC	Cons. Type I
Chr07@31164709@-	chr7L@34353645@-	0.849057	0.164557	TCCA	TCCA	Cons. Type II
Chr10@27077422@+	chr9_10L@11438267@-	0.848889	0.431034	GGGG	GGGG	Cons. Type I
Chr01@153147632@+	chr1L@162460446@+	0.846154	0.380952	TGGA	TGGA	Cons. Type I
Chr01@173679444@-	chr1L@189878589@-	0.84378	0.164474	TGGG	TGGG	Cons. Type I
Chr03@28221356@-	chr3S@107690024@+	0.84375	0.498054	AAGG	AAGG	Cons. Type I
Chr01@131197366@+	chr1S@117116367@+	0.843537	0.645161	TCCA	TCCA	Cons. Type II
Chr05@55374604@+	chr5S@36453604@+	0.840607	0.162791	TCCA	TCCA	Cons. Type II
Chr01@192507288@-	chr1S@174096881@-	0.83871	0.371345	AGGT	AGGT	Cons. Type I
Chr01@179113216@-	chr1S@160818020@-	0.8375	0.223796	GGGG	GCGG	Cons. Type I
Chr01@194610447@-	chr1S@178732615@+	0.836735	0.142857	TCCA	TCCA	Cons. Type II
Chr03@116499670@-	chr3S@35326026@-	0.835694	0.176471	GGGG	GGGG	Cons. Type I
Chr01@81494556@-	chr1L@97291593@-	0.835277	0.942073	CAGG	CAGG	Cons. Type I
Chr09@61502079@+	chr9_10S@60820520@-	0.830357	0.636364	TCCA	TCCA	Cons. Type II
Chr02@133250456@-	chr2L@137284562@-	0.829832	0.346154	ACAG	ACAG	Cons. Type I
Chr04@105746723@+	chr4L@107628352@+	0.829759	0.730263	AGGA	AGGA	Cons. Type I
Chr05@116166759@-	chr5L@117120313@-	0.829268	0.236842	ATGG	ATGG	Cons. Type I
Chr03@121458747@-	chr3L@125071801@-	0.828358	0.255319	GAGG	GAGG	Cons. Type I
Chr03@47434757@-	chr3L@49311020@-	0.826268	0.756198	TCCA	TCCA	Cons. Type II
Chr04@115980139@+	chr4L@119985047@+	0.82554	0.104816	TCCA	TCCA	Cons. Type II
Chr08@91403918@+	chr8L@89423809@+	0.824324	0.411765	GAGA	GAGA	Cons. Type I
Chr09@62089663@+	chr9_10S@60312100@-	0.821192	0.763889	TGGA	TGGA	Cons. Type I
Chr02@155873504@+	chr2S@141119861@-	0.817121	0.586777	GAGG	GGGG	Cons. Type I
Chr01@43655929@-	chr1L@45792687@-	0.814433	0.227273	AGAC	AGAC	Cons. Type I
Chr01@79698991@+	chr1S@83795477@+	0.814141	0.15343	AGGA	AGGA	Cons. Type I
Chr04@25054637@+	chr4L@61224538@-	0.813906	0.310817	TCCA	TCCA	Cons. Type II
Chr01@114568580@-	chr1L@124831150@-	0.813253	0.528571	AGGT	AGGT	Cons. Type I
Chr10@35694344@-	chr9_10S@33092445@-	0.812573	0.107692	AAGA	AAGA	Cons. Type I
Chr05@131483@-	chr5S@6903480@-	0.81194	0.336022	GGGG	AGGG	Cons. Type I
Chr03@127071486@-	chr3L@130780758@-	0.811634	0.839623	GAGA	GAGA	Cons. Type I
Chr01@132943232@+	chr1L@144295669@+	0.809091	0.118644	TCCA	TCCA	Cons. Type II
Chr05@5082446@-	chr5L@16591459@+	0.807292	0.865546	CAAG	CAAG	Cons. Type I
Chr08@94497443@+	chr8L@93114001@+	0.806818	0.663636	GAGG	GAGG	Cons. Type I
Chr06@97934080@+	chr6L@113189998@+	0.804979	0.186957	AAGA	AAGA	Cons. Type I
Chr02@10392202@-	chr2L@13192266@+	0.80293	0.799043	TCCA	TCCA	Cons. Type II
Chr04@77922279@+	chr4L@75048488@-	0.802083	0.116022	CAGA	CAGA	Cons. Type I
Chr03@121769342@+	chr3L@125410409@+	0.801705	0.743664	TGGG	TGGG	Cons. Type I
Chr01@11544390@+	chr1L@9791874@-	0.801088	0.763587	GGGT	GGGT	Cons. Type I
Chr05@4771608@+	chr5S@12477469@+	0.797968	0.939607	GGGT	GGGT	Cons. Type I
Chr01@7522664@-	chr1L@4503038@-	0.796296	0.137339	AGGT	AGGT	Cons. Type I
Chr06@88401089@+	chr6L@102922885@+	0.794956	0.226904	TCCA	TCCA	Cons. Type II
Chr02@101346770@+	chr2L@103112568@+	0.79386	0.717724	TCCA	TCCA	Cons. Type II
Chr02@136267115@+	chr2L@140877466@+	0.793846	0.484694	AGAT	AGAT	Cons. Type I
Chr09@8156489@-	chr9_10L@113793997@+	0.793651	0.410256	TCCA	TCCA	Cons. Type II
Chr03@7878917@-	chr3S@13607154@+	0.791463	0.5	CAGG	CAGG	Cons. Type I
Chr08@72255569@-	chr8L@69426655@-	0.790924	0.763889	GTGG	GTGG	Cons. Type I
Chr01@97384457@-	chr1L@107074313@-	0.789559	0.493937	AGGG	AGGG	Cons. Type I
Chr01@153725229@+	chr1L@163022714@+	0.789298	0.432781	GAAG	GAAG	Cons. Type I
Chr03@89203010@-	chr3S@53668458@+	0.786335	0.418096	AAAG	AAAG	Cons. Type I
Chr01@84878351@+	chr1L@101355479@+	0.786019	0.902611	ATCT	ATCT	Cons. Type I
Chr01@130241147@+	chr1L@141624635@+	0.783784	0.444444	TGAA	TGAA	Cons. Type I
Chr01@131018254@+	chr1S@117006270@+	0.78341	0.127273	AGGG	AGGG	Cons. Type I
Chr07@38467721@+	chr7L@57874770@+	0.781893	0.647191	TCCA	TCCA	Cons. Type II
Chr03@59128907@+	chr3L@59991661@+	0.777119	0.174275	GAGT	GAGT	Cons. Type I
Chr06@12463571@-	chr6S@13831989@-	0.774775	0.636364	AAGG	AAGG	Cons. Type I
Chr03@28193226@-	chr3L@30781345@-	0.771429	0.155556	TCCA	TCCA	Cons. Type II
Chr08@84326085@-	chr8L@81678991@-	0.771429	0.603448	GGGC	GGGC	Cons. Type I
Chr09@10178809@+	chr9_10L@111361385@-	0.771077	0.439288	GCGG	GGGG	Cons. Type I
Chr02@69046810@-	chr2S@45014076@-	0.769137	0.275	AGGA	AGGA	Cons. Type I
Chr02@85815913@+	chr2L@87780860@+	0.765625	0.823529	GAAG	GAAG	Cons. Type I
Chr05@63205501@-	chr5S@48334632@+	0.765411	0.117871	GAAG	GAAG	Cons. Type I
Chr05@109915478@-	chr5L@98829274@-	0.763948	0.112426	TCCA	TCCA	Cons. Type II
Chr04@86869644@+	chr4S@70789135@+	0.762073	0.592314	GGGA	GGGA	Cons. Type I
Chr04@105900762@+	chr4L@107806600@+	0.761161	0.763636	CAGG	CAGG	Cons. Type I
Chr09@46990639@-	chr9_10S@72104193@-	0.760305	0.1875	GGGA	GGGA	Cons. Type I
Chr07@109249452@-	chr7L@113546620@+	0.760289	0.170732	TCCA	TCCA	Cons. Type II
Chr10@36667072@-	chr9_10L@37569044@-	0.758621	0.406452	GGGA	GGGA	Cons. Type I
Chr08@61360255@+	chr8L@60202699@+	0.758621	0.489209	GAAT	GAAT	Cons. Type I
Chr01@193262246@-	chr1L@211594675@+	0.756522	0.566176	TCCA	TCCA	Cons. Type II
Chr02@12533974@+	chr2L@16038042@+	0.756458	0.10609	TCCA	TCCA	Cons. Type II
Chr07@80327241@-	chr7L@83099687@-	0.755605	0.804878	AGGG	AGGG	Cons. Type I
Chr02@130667789@+	chr2S@116397240@+	0.753425	0.615385	TCCA	TCCA	Cons. Type II
Chr05@52889322@+	chr5S@34252987@+	0.752909	0.122195	CCAG	CCAG	Cons. Type I
Chr01@46289455@+	chr1L@48640279@+	0.751073	0.137255	TCCA	TCCA	Cons. Type II
Chr06@111759298@+	chr6L@127286215@+	0.75	0.117647	GAGG	AAGG	Cons. Type I
Chr09@79012184@-	chr9_10L@50902788@+	0.75	0.333333	GGAA	GGAA	Cons. Type I
Chr02@67045800@+	chr2L@53297254@+	0.75	0.905844	GAGT	GAGT	Cons. Type I
Chr04@5314972@-	chr4S@13877772@+	0.746835	0.92953	AAGT	AAGT	Cons. Type I
Chr02@104968344@+	chr2L@106922342@+	0.746479	0.277778	AAGT	AAGT	Cons. Type I
Chr07@105786768@+	chr7S@80520393@+	0.744707	0.524744	GGGA	GGGA	Cons. Type I
Chr09@9005904@+	chr9_10L@112730651@-	0.743386	0.242424	GGGG	GGGG	Cons. Type I
Chr10@35381547@+	chr9_10S@32684796@+	0.741935	0.403846	CGGG	CGGG	Cons. Type I
Chr10@38149346@-	chr9_10S@35767981@-	0.740741	0.636364	AGAA	AGAA	Cons. Type I
Chr06@83237608@+	chr6S@63671158@-	0.74026	0.137809	AAGC	AAGC	Cons. Type I
Chr03@43091847@+	chr3L@45330999@+	0.739496	0.203883	ATGG	ATGG	Cons. Type I
Chr10@10669191@-	chr9_10S@3871672@+	0.736842	0.175806	GGAG	GGAG	Cons. Type I
Chr01@49666697@+	chr1L@52164286@+	0.736086	0.707407	AGAG	AGAG	Cons. Type I
Chr08@51612756@+	chr8S@78510570@+	0.734375	0.691304	AGAA	AGAG	Cons. Type I
Chr09@25985873@+	chr9_10S@83602941@+	0.734177	0.463158	GGGG	GGGG	Cons. Type I
Chr08@84727956@-	chr8L@82117663@-	0.733333	0.412587	TCCA	TCCA	Cons. Type II
Chr09@10167614@+	chr9_10L@111381356@-	0.731305	0.211288	AGGG	AGGG	Cons. Type I
Chr09@34806803@+	chr9_10L@87640996@-	0.731034	0.766234	AAGG	AAGG	Cons. Type I
Chr05@106860023@+	chr6L@15485053@-	0.730104	0.345455	CCAT	CCAT	Cons. Type I
Chr09@7055054@-	chr9_10L@114681827@+	0.727885	0.213141	TCCA	TCCA	Cons. Type II
Chr02@14233830@+	chr2L@17563513@+	0.726644	0.473684	GCAG	GCAG	Cons. Type I
Chr08@71801754@-	chr8L@68970558@-	0.726316	0.394737	AGGA	AGGA	Cons. Type I
Chr03@39028161@+	chr3L@41381030@+	0.72549	0.393258	GGAT	GGAT	Cons. Type I
Chr02@53265574@-	chr2L@57070935@+	0.725212	0.141427	TCCA	TCCA	Cons. Type II
Chr04@7292251@+	chr4L@10916191@+	0.724796	0.275758	ACTG	ACTG	Cons. Type I
Chr08@29825960@-	chr8L@29167724@-	0.724409	0.117021	GGGG	GGGG	Cons. Type I
Chr01@83574326@-	chr1L@99823087@-	0.724216	0.796767	GGAT	GGAT	Cons. Type I
Chr03@107887312@+	chr3S@25810968@+	0.720172	0.115862	AGAG	AGAG	Cons. Type I
Chr03@111188434@-	chr3L@115098796@+	0.719512	0.712	CAGA	CAGA	Cons. Type I
Chr08@60261860@+	chr8S@84589080@+	0.717949	0.222222	GGAG	GGAG	Cons. Type I
Chr01@46315301@+	chr1S@44337098@+	0.717087	0.133333	TCCA	TCCA	Cons. Type II
Chr03@106270216@-	chr3L@120768735@+	0.712766	0.178487	TCCA	TCCA	Cons. Type II
Chr01@77074743@-	chr1L@92361011@-	0.711712	0.888889	AGGA	AGGA	Cons. Type I
Chr01@125281336@-	chr1S@112712814@-	0.707182	0.395833	TCCA	TCCA	Cons. Type II
Chr04@40773116@-	chr4L@25619002@-	0.704943	0.266195	AGCA	AGCA	Cons. Type I
Chr02@111312461@-	chr2L@113558139@-	0.704324	0.442857	GGCG	GGCG	Cons. Type I
Chr04@43974466@+	chr4L@31221533@+	0.703448	0.932773	CAGA	CAGA	Cons. Type I
Chr03@122422298@+	chr3S@20346681@+	0.701957	0.164654	GGGA	GGGA	Cons. Type I
Chr07@52751819@+	chr7L@39596998@-	0.701031	0.219697	AGGA	AGGA	Cons. Type I
Chr01@143457858@+	chr1L@151669645@+	0.700754	0.112903	GTGA	GTGA	Cons. Type I
Chr08@55955918@+	chr8S@81244882@+	0.699187	0.638889	AGGA	AGGA	Cons. Type I
Chr08@6388520@-	chr8S@32218443@+	0.697248	0.116438	GGTG	GGTG	Cons. Type I
Chr08@8611073@+	chr8S@35905423@+	0.697061	0.631068	TCCA	TCCA	Cons. Type II
Chr10@34300863@-	chr9_10L@33635364@+	0.695431	0.641509	TCCA	TCCA	Cons. Type II
Chr01@169984199@-	chr1L@182274033@+	0.692308	0.166667	AATG	AATG	Cons. Type I
Chr04@54944434@-	chr4S@32585641@-	0.691796	0.542169	AGGA	AGGA	Cons. Type I
Chr08@26286181@-	chr8S@54242215@+	0.691312	0.446809	TGAA	TGAA	Cons. Type I
Chr05@56571094@+	chr5L@45748323@+	0.6875	0.159091	TCCA	TCCA	Cons. Type II
Chr08@85799176@+	chr8L@83302363@+	0.686567	0.149606	TCCA	TCCA	Cons. Type II
Chr01@131102938@+	chr1S@117039511@+	0.686378	0.193075	AGAG	AGAG	Cons. Type I
Chr06@5121652@+	chr6L@3566043@-	0.683501	0.119869	TCCA	TCCA	Cons. Type II
Chr02@144306237@-	chr2L@149374121@-	0.682568	0.28503	AGAG	AGAG	Cons. Type I
Chr05@27775510@-	chr5L@31788791@+	0.681416	0.232558	AAGA	AAGA	Cons. Type I
Chr03@94876020@+	chr3L@94994781@+	0.68	0.184932	GGCT	GGCT	Cons. Type I
Chr08@87948339@-	chr8L@85643212@-	0.678776	0.117073	GGGT	GGGT	Cons. Type I
Chr10@13587659@+	chr9_10L@5599107@-	0.677419	0.21978	GAGA	GAGA	Cons. Type I
Chr01@105115323@+	chr1L@115088417@+	0.675676	0.819048	AAGC	AAGC	Cons. Type I
Chr05@59213348@-	chr5L@56903489@-	0.674236	0.142857	GAGG	GAGG	Cons. Type I
Chr01@14019249@-	chr1L@11486423@+	0.672209	0.32	TCCA	TCCA	Cons. Type II
Chr01@181434528@+	chr1L@198501771@+	0.670034	0.361702	AAGG	AAGG	Cons. Type I
Chr03@120634340@+	chr3L@124255974@+	0.664234	0.544118	TCCA	TCCA	Cons. Type II
Chr10@36955264@-	chr9_10S@34487577@-	0.662941	0.582183	GTGC	GTGC	Cons. Type I
Chr01@45782315@-	chr1L@48051122@-	0.661309	0.14	GAGA	GAGA	Cons. Type I
Chr06@93422436@+	chr6L@108385324@+	0.661017	0.162791	GGGG	GGGG	Cons. Type I
Chr01@26483350@-	chr1L@28058290@-	0.659574	0.117647	AGCA	AGCA	Cons. Type I
Chr02@86175826@-	chr2L@88220429@-	0.658984	0.525701	ATGG	ATGG	Cons. Type I
Chr03@67113281@+	chr3L@67636401@+	0.658203	0.159509	GGGA	AGGA	Cons. Type I
Chr07@1647744@+	chr7L@7775038@+	0.657343	0.248227	GAGT	AAGT	Cons. Type I
Chr05@107200076@+	chr5S@92456638@+	0.654462	0.210084	GGGG	GGGG	Cons. Type I
Chr06@102340843@+	chr6L@118037102@+	0.653846	0.439024	CAGG	CAGG	Cons. Type I
Chr04@121666990@-	chr4S@104734461@-	0.652778	0.139442	CAGA	CAGA	Cons. Type I
Chr03@123801194@-	chr3S@19695640@+	0.649417	0.146766	GGGG	GGGG	Cons. Type I
Chr02@143951945@-	chr2S@129406610@-	0.649215	0.248649	GGGG	GGGG	Cons. Type I
Chr03@57259271@-	chr3L@58127454@-	0.646341	0.391304	AGAG	AGAG	Cons. Type I
Chr03@54346690@-	chr3L@55239115@-	0.645161	0.205128	TCCA	TCCA	Cons. Type II
Chr05@115149328@-	chr5S@99485256@-	0.644928	0.92381	AAGG	AAGG	Cons. Type I
Chr03@74643709@-	chr3L@74825598@-	0.644444	0.188457	TCCA	TCCA	Cons. Type II
Chr01@11398013@+	chr1L@10022608@+	0.644076	0.451883	GAAG	GAAG	Cons. Type I
Chr09@15179119@+	chr9_10L@105622129@-	0.64288	0.45266	GGGA	GGGA	Cons. Type I
Chr01@19840257@+	chr1L@16657789@+	0.642202	0.88	TGGT	TGGT	Cons. Type I
Chr04@63662351@+	chr4L@48464758@-	0.641509	0.371795	TGGG	TGGG	Cons. Type I
Chr06@9902195@+	chr6L@13823749@+	0.640974	0.166667	AGAA	AGAA	Cons. Type I
Chr04@89613326@+	chr4L@90181008@+	0.640693	0.1	CGGG	CGTG	Cons. Type I
Chr05@94372382@-	chr5L@105973748@+	0.639821	0.57377	AGTG	AGTG	Cons. Type I
Chr06@97928114@+	chr6L@113182980@+	0.636364	0.113924	AGGG	AGGG	Cons. Type I
Chr01@62774327@-	chr1S@60343358@-	0.636364	0.230769	ATGG	ATGG	Cons. Type I
Chr08@24011115@+	chr8S@48692547@+	0.635801	0.14338	AGGA	AGGA	Cons. Type I
Chr10@9850299@+	chr9_10S@4288914@-	0.632794	0.483582	AAGA	AAGA	Cons. Type I
Chr04@105900763@+	chr4L@107806601@+	0.630045	0.327273	AGGT	AGGT	Cons. Type I
Chr04@93834522@+	chr4L@94720365@+	0.628458	0.286207	AGGC	AGGC	Cons. Type I
Chr07@109673276@+	chr7L@113036930@-	0.627907	0.774038	TCCA	TCCA	Cons. Type II
Chr04@87744495@-	chr4L@87989350@-	0.627119	0.704762	GAGG	GAGG	Cons. Type I
Chr09@76156319@-	chr9_10L@53710554@+	0.625	0.395604	TCCA	TCCA	Cons. Type II
Chr01@45797882@-	chr1L@48071359@-	0.624113	0.274648	TCCA	TCCA	Cons. Type II
Chr10@29505190@+	chr9_10S@7951636@-	0.623932	0.461538	TGAT	TGAT	Cons. Type I
Chr09@16736998@+	chr9_10L@103762163@-	0.623656	0.704545	AGGA	AGGA	Cons. Type I
Chr01@172527745@-	chr1L@179447933@+	0.620879	0.112069	AAAT	AAAT	Cons. Type I
Chr01@160679247@+	chr1L@170643371@+	0.619718	0.148289	AGAG	AGAG	Cons. Type I
Chr02@168600944@-	chr2L@180227221@-	0.618389	0.226744	TCCA	TCCA	Cons. Type II
Chr04@114230375@+	chr4L@117972457@+	0.6125	0.138614	AGGG	AGGG	Cons. Type I
Chr01@150356387@+	chr1L@159405452@+	0.611525	0.14327	AGGT	AGGT	Cons. Type I
Chr06@112980966@+	chr6S@105185561@+	0.6112	0.193548	TCCA	TCCA	Cons. Type II
Chr01@110237729@-	chr1L@120103871@-	0.611111	0.508772	TCCA	TCCA	Cons. Type II
Chr07@10670532@-	chr7L@13570971@-	0.610603	0.402985	GGAA	GGAA	Cons. Type I
Chr03@106288506@-	chr3L@120708309@+	0.61	0.367925	AGAG	AGAG	Cons. Type I
Chr02@51925055@+	chr2L@58564860@-	0.607656	0.109375	AGGG	AGGG	Cons. Type I
Chr03@39792054@-	chr3L@42157584@-	0.602576	0.529104	AGGA	AGGA	Cons. Type I
Chr09@22227887@+	chr9_10L@97730518@-	0.602151	0.555556	AGAG	AGAG	Cons. Type I
Chr03@127966933@+	chr3L@132104261@+	0.599078	0.34375	TCCA	TCCA	Cons. Type II
Chr04@98464150@+	chr4L@99747203@+	0.598361	0.584507	CTGG	CTGG	Cons. Type I
Chr03@107113541@+	chr3L@119829356@-	0.597911	0.836207	GGCA	GGCA	Cons. Type I
Chr03@131921810@+	chr3L@143848539@-	0.596112	0.375303	CGGG	CGGG	Cons. Type I
Chr02@54663721@-	chr2L@55563869@+	0.594164	0.457143	TCCA	TCCA	Cons. Type II
Chr08@14212420@-	chr8L@16923263@+	0.593607	0.155556	GAGA	GAGA	Cons. Type I
Chr04@121608240@-	chr4L@126297187@-	0.592593	0.428571	AGAG	AGAG	Cons. Type I
Chr02@24489722@+	chr2S@5844056@+	0.592179	0.126761	AGGG	AGGG	Cons. Type I
Chr01@57472602@-	chr1L@59786143@-	0.591549	0.280822	TCCA	TCCA	Cons. Type II
Chr02@134779714@+	chr2S@120681890@+	0.588951	0.867393	AGAG	AGAG	Cons. Type I
Chr05@50579905@+	chr5L@35028566@-	0.588235	0.12963	TCCA	TCCA	Cons. Type II
Chr06@82315940@-	chr6L@63796526@-	0.588235	0.22093	AAGT	AAGT	Cons. Type I
Chr10@19454167@-	chr9_10L@24173852@+	0.587363	0.529148	AGAG	AGAG	Cons. Type I
Chr01@153649922@-	chr1L@162956804@-	0.587292	0.354978	AGGA	AGGA	Cons. Type I
Chr08@49634900@+	chr8L@49552305@+	0.586247	0.886311	TCCA	TCCA	Cons. Type II
Chr03@119316171@+	chr3L@122489163@+	0.584416	0.154867	GGGG	GGGG	Cons. Type I
Chr02@64174848@+	chr2S@57951953@+	0.584112	0.220588	GGGA	GGAA	Cons. Type I
Chr04@42378292@+	chr4L@29191402@+	0.583333	0.202128	AATG	AATG	Cons. Type I
Chr10@35738111@+	chr9_10S@33134638@+	0.583333	0.38	TCCA	TCCA	Cons. Type II
Chr04@46754208@+	chr4S@26805227@+	0.582418	0.236842	TCCA	TCCA	Cons. Type II
Chr07@85570920@-	chr7L@73672767@+	0.582011	0.753425	AGAA	AGAA	Cons. Type I
Chr01@145190229@+	chr1L@153697778@+	0.581395	0.163934	TCCA	TCCA	Cons. Type II
Chr03@36461740@-	chr3S@99267864@+	0.579268	0.292929	TCCA	TCCA	Cons. Type II
Chr01@166477873@+	chr1L@186432822@-	0.575419	0.61194	CTGA	CTGA	Cons. Type I
Chr09@71059940@-	chr9_10S@53110737@+	0.575	0.781746	TCCA	TCCA	Cons. Type II
Chr05@129356435@-	chr5L@132872751@-	0.573494	0.765092	TCCA	TCCA	Cons. Type II
Chr09@15419451@+	chr9_10S@93855312@-	0.57037	0.420382	TCCA	TCCA	Cons. Type II
Chr09@71050401@-	chr9_10S@53139418@+	0.569519	0.106568	GGGA	GGGA	Cons. Type I
Chr03@102981829@+	chr3L@103694805@+	0.567568	0.292929	AAAG	AAAG	Cons. Type I
Chr09@7139865@-	chr9_10S@101977720@+	0.56	0.581395	AAGG	AAGG	Cons. Type I
Chr01@194609977@-	chr1S@178734740@+	0.558824	0.147059	AGGC	AGGC	Cons. Type I
Chr08@86710358@-	chr8S@4400069@+	0.557778	0.572443	TGGG	TGGG	Cons. Type I
Chr01@143628905@-	chr1L@151883363@-	0.557181	0.167107	GGGA	GGGA	Cons. Type I
Chr09@10875602@+	chr9_10S@98670401@-	0.556522	0.705882	AGGT	AGGT	Cons. Type I
Chr04@43522544@+	chr4L@30522398@+	0.554286	0.102161	CAGA	CAGA	Cons. Type I
Chr02@85895152@+	chr2L@87854518@+	0.553867	0.921168	GGGG	GGGG	Cons. Type I
Chr03@112335744@-	chr3L@113739173@+	0.552846	0.261538	GGGA	GGGA	Cons. Type I
Chr08@54088839@+	chr8L@51858962@-	0.550725	0.783784	TCCA	TCCA	Cons. Type II
Chr01@10479994@-	chr1L@7591659@-	0.55	0.641026	TCCA	TCCA	Cons. Type II
Chr03@123729828@-	chr3L@127158100@-	0.549465	0.138047	AGAT	AGAC	Cons. Type I
Chr09@78744065@-	chr9_10L@51166910@+	0.547342	0.156934	GGAG	GGAG	Cons. Type I
Chr02@105697453@-	chr2S@91566297@-	0.54733	0.228723	GCTG	GCTG	Cons. Type I
Chr05@61530245@+	chr5S@49907445@-	0.546875	0.281046	CAGA	CAGA	Cons. Type I
Chr02@1886649@+	chr2L@6285086@-	0.546784	0.267857	AGGG	CGGG	Cons. Type I
Chr07@95307574@+	chr7L@98012809@+	0.546763	0.928571	AGAA	AGAA	Cons. Type I
Chr04@121668952@-	chr4L@126387242@-	0.545455	0.82	AAGG	AAGG	Cons. Type I
Chr08@53886005@+	chr8L@52070128@-	0.545312	0.672815	GAGA	GAGA	Cons. Type I
Chr03@290524@+	chr3S@2900539@-	0.544782	0.39156	AAGG	AAGG	Cons. Type I
Chr09@32722216@+	chr9_10L@85099721@+	0.544768	0.672177	GGAG	GGAG	Cons. Type I
Chr02@51991954@-	chr2L@58523297@+	0.543233	0.554054	AGGA	AGGA	Cons. Type I
Chr10@1128945@+	chr9_10L@14965430@-	0.543199	0.471429	GGGG	AGGG	Cons. Type I
Chr08@48123224@-	chr8L@48066274@-	0.542038	0.740072	GGGA	GGGA	Cons. Type I
Chr02@132295429@-	chr2L@136236232@-	0.536797	0.405303	AGGG	AGGG	Cons. Type I
Chr02@31879990@+	chr2L@29293724@-	0.536111	0.678862	GAGA	GAGA	Cons. Type I
Chr08@83217793@-	chr8L@80223168@-	0.533333	0.368715	TCCA	TCCA	Cons. Type II
Chr03@116704111@+	chr3L@108635769@-	0.531756	0.279184	AGAG	AGAG	Cons. Type I
Chr04@70788198@-	chr4L@70452110@-	0.525403	0.14966	CTGG	CTGG	Cons. Type I
Chr03@130051617@-	chr3L@134001468@-	0.524895	0.161585	TCCA	TCCA	Cons. Type II
Chr09@14795523@+	chr9_10L@106020849@-	0.524452	0.181818	AGAG	AGAG	Cons. Type I
Chr04@128037207@+	chr4S@111596255@+	0.524339	0.595588	AAAT	AAAT	Cons. Type I
Chr07@22327782@+	chr7L@24936971@+	0.523649	0.216082	GGGT	GGGT	Cons. Type I
Chr01@193263296@-	chr1L@211593020@+	0.52349	0.170391	CAGG	CAGG	Cons. Type I
Chr05@1843772@+	chr5L@19827760@-	0.522901	0.1	TCCA	TCCA	Cons. Type II
Chr04@83066087@+	chr4S@65192581@-	0.521739	0.562963	GGGC	GGGC	Cons. Type I
Chr04@7308785@-	chr4L@10923934@-	0.519685	0.744186	GGAA	GGAA	Cons. Type I
Chr03@30494640@+	chr3L@33217195@+	0.519481	0.327586	AAGT	AAGT	Cons. Type I
Chr06@104419521@-	chr6L@120322062@-	0.518797	0.616667	AGTA	AGTA	Cons. Type I
Chr08@36881398@+	chr8S@64192335@+	0.518717	0.155878	AGTG	AGTG	Cons. Type I
Chr05@5107040@+	chr5L@16565959@-	0.518272	0.9	AAGG	AAGG	Cons. Type I
Chr09@15794051@-	chr9_10L@104857699@+	0.517647	0.282609	AGGA	AGGA	Cons. Type I
Chr07@10836237@+	chr7L@13770436@+	0.517301	0.744852	AGGG	AGGG	Cons. Type I
Chr04@93834799@+	chr4S@77305843@+	0.515944	0.381818	AGGA	AGGA	Cons. Type I
Chr01@7641274@+	chr1L@4652465@+	0.515152	0.744681	AGAG	AGAG	Cons. Type I
Chr01@102374903@+	chr1L@111326707@+	0.513144	0.152833	GGGG	GGGG	Cons. Type I
Chr04@26499881@-	chr4S@50346294@+	0.512077	0.257732	GGGG	GGGG	Cons. Type I
Chr03@85059886@-	chr3L@84823623@-	0.51087	0.550239	CAAT	CAAT	Cons. Type I
Chr08@30175946@-	chr8L@29524187@-	0.510638	0.351351	GACG	GACG	Cons. Type I
Chr02@136303070@+	chr2L@140921602@+	0.510455	0.395731	CGTT	CGTT	Cons. Type I
Chr08@76487452@+	chr8L@73763889@+	0.505051	0.866667	AGGG	AGGG	Cons. Type I
Chr01@46111514@-	chr1L@48402281@-	0.504587	0.398058	AGAG	AGAG	Cons. Type I
Chr08@15460952@+	chr8S@42891753@+	0.50349	0.261538	CAGC	CAGC	Cons. Type I
Chr08@58658803@-	chr8L@57634122@-	0.503425	0.124138	AGAG	AGAG	Cons. Type I
Chr02@117342264@-	chr2S@102328837@-	0.501511	0.154696	TCCA	TCCA	Cons. Type II
Chr08@37565290@-	chr8L@37308141@-	0.5	0.284031	ATAT	ATAT	Cons. Type I
Chr08@95606999@-	chr8L@94624465@-	0.5	0.457682	CAAG	CAAG	Cons. Type I
Chr08@116870551@+	chr8S@96229649@-	0.498891	0.271318	GCTG	ACTG	Cons. Type I
Chr03@66651022@-	chr3S@72420885@+	0.497297	0.933333	AAGG	AAGG	Cons. Type I
Chr09@15215652@+	chr9_10L@105568265@-	0.495238	0.353659	AGAG	AGAG	Cons. Type I
Chr05@5058899@+	chr5L@16621010@-	0.494932	0.211988	TCCA	TCCA	Cons. Type II
Chr05@74444005@+	chr5L@78724418@+	0.494845	0.172775	CGAG	CGAG	Cons. Type I
Chr05@80594216@-	chr5L@89697182@+	0.492401	0.762712	GGGA	GGGA	Cons. Type I
Chr07@27149156@+	chr7L@29960131@+	0.490196	0.114286	AAGA	AAGA	Cons. Type I
Chr10@36305083@-	chr9_10S@33806514@+	0.489764	0.27027	ACAG	ACAG	Cons. Type I
Chr03@79276144@-	chr3L@79302261@-	0.489537	0.581579	GGGG	GGGG	Cons. Type I
Chr02@25245202@+	chr2L@31692219@+	0.488372	0.533333	GGGA	GGGA	Cons. Type I
Chr08@92584366@-	chr8S@739865@+	0.488172	0.745098	GGGG	GGGG	Cons. Type I
Chr03@92497648@+	chr3S@50579059@-	0.487805	0.15534	TCCA	TCCA	Cons. Type II
Chr02@69865228@+	chr2L@76971461@-	0.487226	0.190687	GGGG	GGGG	Cons. Type I
Chr06@126176833@+	chr6L@146266015@-	0.486301	0.396341	TCCA	TCCA	Cons. Type II
Chr06@40514467@+	chr6L@70418763@+	0.486141	0.397436	AAAA	AAAG	Cons. Type I
Chr06@69926571@-	chr6S@55415878@+	0.485714	0.681818	TCCA	TCCA	Cons. Type II
Chr09@59310103@-	chr9_10L@68568593@+	0.483051	0.196721	AGCT	AGCT	Cons. Type I
Chr02@72751422@+	chr2S@49544324@-	0.482796	0.216216	GGGG	GGGG	Cons. Type I
Chr04@43631965@+	chr4L@30713920@+	0.482307	0.939593	AGTG	AGTG	Cons. Type I
Chr04@5598913@-	chr4L@9391590@-	0.481707	0.306818	AGGA	GGGA	Cons. Type I
Chr08@56794274@+	chr8L@56068289@+	0.480412	0.62	AGGG	AGGG	Cons. Type I
Chr06@89436409@+	chr6S@82727450@-	0.479452	0.850187	TCTA	TCCA	Cons. Type II
Chr02@97748343@+	chr2L@99442588@+	0.478469	0.775862	AGAC	AGAC	Cons. Type I
Chr09@26965220@+	chr9_10L@92668887@-	0.477183	0.219693	GTGG	GTGG	Cons. Type I
Chr01@100196733@+	chr1L@112423692@-	0.474227	0.13369	TCCA	TCCA	Cons. Type II
Chr04@123653112@-	chr4L@128675858@-	0.474178	0.180328	TCCA	TCCA	Cons. Type II
Chr02@38518031@+	chr2L@41954477@+	0.473885	0.610884	AGGA	AGGA	Cons. Type I
Chr08@52788722@+	chr8S@79674615@-	0.473477	0.213665	TGAG	TGAG	Cons. Type I
Chr05@129416663@-	chr5L@132939527@-	0.472885	0.574586	AAGA	AAGA	Cons. Type I
Chr02@144300905@-	chr2S@129757053@-	0.470961	0.20979	AGGT	AGGT	Cons. Type I
Chr01@153333431@-	chr1S@134504447@-	0.470899	0.344262	TCCA	TCCA	Cons. Type II
Chr10@35902443@+	chr9_10L@36669662@+	0.469786	0.176991	GGGG	GGGG	Cons. Type I
Chr02@140272055@+	chr2S@126117083@+	0.468085	0.110092	AGGG	AGGG	Cons. Type I
Chr03@94044440@-	chr3L@94152895@-	0.467398	0.166465	AAGA	AAGA	Cons. Type I
Chr09@15708456@+	chr9_10L@104983198@-	0.464706	0.242718	GAGG	GAGG	Cons. Type I
Chr03@112920645@-	chr3L@113051818@+	0.464135	0.160256	TCCA	TCCA	Cons. Type II
Chr04@6451662@+	chr4S@13188715@+	0.464033	0.274481	GAGG	GAGG	Cons. Type I
Chr01@132369779@+	chr1L@143804508@+	0.462222	0.889764	GGGG	GGGG	Cons. Type I
Chr08@93680086@+	chr8L@92093140@+	0.460984	0.355769	AGAG	AGAG	Cons. Type I
Chr01@69860670@-	chr1L@73560875@-	0.459306	0.479452	CGGG	CGGG	Cons. Type I
Chr02@136237610@+	chr2L@140845517@+	0.458904	0.166667	TGGG	TGGG	Cons. Type I
Chr04@26779790@+	chr4S@50182628@-	0.457859	0.295533	AGGA	CGGA	Cons. Type I
Chr07@23609707@-	chr7L@26338901@-	0.456462	0.206522	AGGA	AGGA	Cons. Type I
Chr04@42469774@+	chr4L@29275188@+	0.454545	0.206897	AAGG	AAGG	Cons. Type I
Chr06@24771341@-	chr7S@243078@+	0.454296	0.435484	GGGA	GGGA	Cons. Type I
Chr06@93531889@+	chr6S@85978977@+	0.452055	0.319149	GCAG	GCAG	Cons. Type I
Chr02@51927130@+	chr2S@63252050@+	0.451128	0.190058	AGGG	AGGG	Cons. Type I
Chr01@11457872@+	chr1L@9923337@-	0.45	0.3	TGAA	TGAA	Cons. Type I
Chr04@86516995@+	chr4S@70472607@+	0.449928	0.158061	TCCA	TCCA	Cons. Type II
Chr05@5918328@+	chr5S@13263626@+	0.44863	0.255639	AGGT	AGGT	Cons. Type I
Chr05@33538421@-	chr5L@25499564@+	0.444444	0.108808	GGAG	GGAG	Cons. Type I
Chr04@126272267@-	chr4S@109699730@-	0.443723	0.101695	TCCA	TCCA	Cons. Type II
Chr04@43742539@+	chr4L@30849352@+	0.443003	0.121655	TCCA	TCCA	Cons. Type II
Chr09@15427224@-	chr9_10L@105307851@+	0.44249	0.182221	TCCA	TCCA	Cons. Type II
Chr01@125274444@-	chr1L@135687189@-	0.44127	0.191919	CTGT	CTGT	Cons. Type I
Chr05@94361143@-	chr5L@105981273@+	0.440994	0.219512	AAAT	AAAT	Cons. Type I
Chr02@53681695@+	chr2L@56694902@-	0.440964	0.385321	CAGG	CAGG	Cons. Type I
Chr01@102393833@+	chr1L@111336849@+	0.440443	0.275615	TGGG	TGGG	Cons. Type I
Chr07@81155407@-	chr7S@59509761@-	0.4375	0.25	TCGA	TCGA	Cons. Type II
Chr10@38043469@-	chr9_10L@39274863@-	0.435356	0.131944	AGCT	AGCT	Cons. Type I
Chr01@121223606@-	chr1S@108683107@-	0.433962	0.12	GGGG	GGGG	Cons. Type I
Chr01@152819194@+	chr1L@162103314@+	0.430314	0.393805	AGAG	AGAG	Cons. Type I
Chr07@67658368@+	chr7L@67344649@+	0.430218	0.13602	AGAG	AGAG	Cons. Type I
Chr01@93720920@+	chr1L@80465194@-	0.428571	0.369048	AGTA	AGTA	Cons. Type I
Chr03@127504017@+	chr3L@131535361@+	0.423448	0.657245	TGGA	TGGA	Cons. Type I
Chr08@61051574@+	chr8L@59900753@+	0.423313	0.308682	TCCA	TCCA	Cons. Type II
Chr08@98728597@-	chr8S@87934912@-	0.423077	0.178947	GGGC	GGGC	Cons. Type I
Chr01@164669505@+	chr1L@188470819@-	0.421384	0.593315	AAAG	AAAG	Cons. Type I
Chr05@42660157@+	chr5L@53449471@+	0.420071	0.947883	GCAG	GCAG	Cons. Type I
Chr04@43974345@+	chr4S@23519872@+	0.418699	0.119048	TCCA	TCCA	Cons. Type II
Chr10@9404855@-	chr9_10S@4560244@+	0.417633	0.652174	AGGG	AGGG	Cons. Type I
Chr06@123430825@-	chr6L@140415495@-	0.416667	0.140845	TCCA	TCCA	Cons. Type II
Chr05@98646332@+	chr5L@101403702@-	0.416667	0.958042	AAGG	AAGG	Cons. Type I
Chr06@63700406@+	chr6L@52920006@+	0.415584	0.297196	TCCA	TCCA	Cons. Type II
Chr03@80947279@-	chr3L@80946250@-	0.414414	0.127907	AGAA	AGAT	Cons. Type I
Chr06@16706291@+	chr6L@21758321@+	0.414384	0.196013	TCCA	TCCA	Cons. Type II
Chr09@71046315@-	chr9_10S@53148375@+	0.414159	0.483168	TCCA	TCCA	Cons. Type II
Chr05@96733160@+	chr5L@103400041@-	0.413793	0.1	CAGA	CAGA	Cons. Type I
Chr05@65453091@-	chr5L@70762376@+	0.412587	0.54	CAGA	CAGA	Cons. Type I
Chr01@130436236@+	chr1L@141789578@+	0.412574	0.21118	GAGG	GAGG	Cons. Type I
Chr02@134515614@-	chr2L@138768843@-	0.412151	0.800604	AGGT	AGGC	Cons. Type I
Chr09@78595676@-	chr9_10L@51324014@+	0.411139	0.348028	GGGG	GGGG	Cons. Type I
Chr03@134090906@-	chr3L@139229672@-	0.410714	0.109091	TCTC	TCTC	Cons. Type I
Chr04@7295813@+	chr4S@11895489@+	0.410473	0.11324	GAGG	GAGG	Cons. Type I
Chr03@115890795@+	chr3S@34781921@+	0.409857	0.275	AGGA	AGGA	Cons. Type I
Chr04@38775634@+	chr4L@23345781@+	0.408451	0.710526	GGAG	GGAG	Cons. Type I
Chr04@108240665@+	chr4L@110889865@+	0.407792	0.869565	AGGG	AGGG	Cons. Type I
Chr02@133086569@-	chr2L@137075450@-	0.405882	0.349593	TCCA	TCCA	Cons. Type II
Chr04@448156@+	chr4S@18342979@-	0.405806	0.882114	AGGT	AGGT	Cons. Type I
Chr08@107591418@-	chr8L@105100824@-	0.405738	0.344086	TCCA	TCCA	Cons. Type II
Chr06@94038665@-	chr6L@108971484@-	0.401766	0.151832	AAGG	AAGG	Cons. Type I
Chr02@85819591@+	chr2L@87782176@+	0.40146	0.8	GAGA	GAGA	Cons. Type I
Chr07@38814687@+	chr7L@58102285@+	0.401274	0.119403	TGGA	TGGA	Cons. Type I
Chr01@173666985@-	chr1S@158667749@-	0.397678	0.734694	GAGG	GAGG	Cons. Type I
Chr07@105351844@+	chr7L@108537745@+	0.396825	0.459184	AGAG	AGAG	Cons. Type I
Chr03@133999135@-	chr3L@139131375@-	0.396552	0.147368	CAGG	CAGG	Cons. Type I
Chr02@31394963@-	chr2S@6651601@-	0.395833	0.106383	TCCA	TCCA	Cons. Type II
Chr01@193261068@-	chr1L@211596374@+	0.395062	0.182979	CGAC	CGGC	Cons. Type I
Chr05@137736815@+	chr5L@142106541@+	0.394997	0.19116	CTGT	CTGT	Cons. Type I
Chr04@87268806@-	chr4S@71076236@-	0.39485	0.829787	GGAT	GGAT	Cons. Type I
Chr01@193088006@-	chr1L@211123601@-	0.394286	0.15	TCCA	TCCA	Cons. Type II
Chr03@40988800@-	chr3L@43341015@-	0.393939	0.107438	TCCA	TCCA	Cons. Type II
Chr07@51954932@+	chr7L@40512619@-	0.393643	0.172093	GAGA	GAGA	Cons. Type I
Chr09@9008212@+	chr9_10L@112727221@-	0.392265	0.453488	CGAG	CGAG	Cons. Type I
Chr06@122991623@-	chr6S@115647107@-	0.390052	0.206897	AGGA	AGGA	Cons. Type I
Chr08@73670875@-	chr8S@14153191@+	0.387907	0.551282	GAAG	GAGG	Cons. Type I
Chr04@28285787@-	chr4L@65553072@-	0.387755	0.119266	GGAT	GGAT	Cons. Type I
Chr02@32255642@+	chr2L@28297169@+	0.387033	0.152597	AGAC	TGAC	Cons. Type I
Chr04@40245116@-	chr4L@24979385@-	0.385938	0.118012	CAGG	CAGG	Cons. Type I
Chr07@52907042@+	chr7L@39405685@-	0.385542	0.898649	CAGT	CAGT	Cons. Type I
Chr01@75791436@-	chr1L@90789821@-	0.384615	0.346535	GGGA	GGGA	Cons. Type I
Chr09@59333786@-	chr9_10L@68538421@+	0.384146	0.666667	TGGT	TGGT	Cons. Type I
Chr04@35400919@+	chr4L@21763562@+	0.384	0.114091	TGAG	TGAG	Cons. Type I
Chr08@52749903@+	chr8L@53298339@-	0.383333	0.339901	AGAG	GGAG	Cons. Type I
Chr01@99305798@+	chr1L@108952304@+	0.383178	0.150289	AGGA	AGGA	Cons. Type I
Chr04@49692588@+	chr4L@37741583@+	0.382833	0.191489	CTGC	CTGC	Cons. Type I
Chr04@14915413@+	chr4L@17368766@+	0.382465	0.606419	AGAT	AGAT	Cons. Type I
Chr09@7062329@+	chr9_10S@102049215@-	0.382035	0.58658	TCCA	TCCA	Cons. Type II
Chr08@10181330@-	chr8S@39688032@-	0.381883	0.548387	ATGA	ATGA	Cons. Type I
Chr06@121930246@-	chr6L@138844652@-	0.381583	0.11955	TCCA	TCCA	Cons. Type II
Chr07@85873549@+	chr7L@73400686@-	0.381579	0.166667	GGGA	GGGA	Cons. Type I
Chr03@107555828@+	chr3L@119343121@-	0.380464	0.230453	AGGG	AGGG	Cons. Type I
Chr05@80658486@-	chr5L@89584145@+	0.380282	0.509058	AGGT	AGGT	Cons. Type I
Chr07@67654306@+	chr7L@67337980@+	0.379845	0.601173	AGGT	AGGT	Cons. Type I
Chr06@13380268@-	chr6S@14665242@-	0.379747	0.3	TCCA	TCCA	Cons. Type II
Chr07@45937414@+	chr7L@45145768@-	0.37963	0.6	GGGG	GGGG	Cons. Type I
Chr05@109912035@-	chr5S@85735476@+	0.377246	0.136646	TCCA	TCCA	Cons. Type II
Chr06@97135828@-	chr6L@112373637@-	0.375546	0.571429	GCAA	ACAT	Cons. Type I
Chr05@126143602@-	chr5S@110448574@-	0.375447	0.13913	TGCA	TGCA	Cons. Type I
Chr01@39567221@-	chr1S@37674486@-	0.375	0.311111	GAGA	GAGA	Cons. Type I
Chr07@58254748@-	chr7L@53448458@-	0.374593	0.107402	GGGA	GGGA	Cons. Type I
Chr04@131481606@+	chr4L@138053803@+	0.373618	0.150502	TCCA	TCCA	Cons. Type II
Chr10@6665145@+	chr9_10S@5269468@+	0.373333	0.226087	TCCA	TCCA	Cons. Type II
Chr02@134044254@+	chr2S@119860780@+	0.37265	0.88961	AAGG	AAGG	Cons. Type I
Chr07@93280646@+	chr7L@95762462@+	0.372242	0.720414	AAAG	AAAG	Cons. Type I
Chr01@147090124@-	chr1L@155729089@-	0.371795	0.921053	GGGA	GGGA	Cons. Type I
Chr06@19851443@+	chr6L@25178757@+	0.371681	0.25	TCCA	TCCA	Cons. Type II
Chr08@116861605@+	chr8S@96234338@-	0.371565	0.737705	GGCC	GGCT	Cons. Type I
Chr05@105053984@-	chr5L@113652707@-	0.368984	0.366391	CAGT	CAGT	Cons. Type I
Chr04@115425617@-	chr4L@119347692@-	0.368902	0.215569	GGGC	GGGC	Cons. Type I
Chr02@98098446@+	chr2L@99800948@+	0.368421	0.231884	TCCA	TCCA	Cons. Type II
Chr05@28805457@-	chr5L@30580360@+	0.367347	0.152778	GGGG	GGGG	Cons. Type I
Chr03@119552046@+	chr3L@122786533@+	0.366972	0.176471	GGAG	GGAG	Cons. Type I
Chr09@18842138@-	chr9_10L@101144030@+	0.365854	0.112957	AATG	AATG	Cons. Type I
Chr04@115979480@+	chr4L@119983397@+	0.365591	0.373984	CTGG	CTGG	Cons. Type I
Chr02@158863500@-	chr2L@162838209@-	0.365	0.122677	AAGT	AAGT	Cons. Type I
Chr05@138841901@-	chr5S@123774869@-	0.364706	0.3125	CAGT	CAGT	Cons. Type I
Chr07@109558857@+	chr7S@84023043@-	0.363636	0.181818	TCCA	TCCA	Cons. Type II
Chr02@134617072@-	chr2S@120453643@-	0.36352	0.213869	GGGC	GGGC	Cons. Type I
Chr04@86112879@-	chr4L@86144423@-	0.363431	0.206522	TGAA	TGAA	Cons. Type I
Chr03@137218680@-	chr3L@143848073@-	0.362928	0.36858	GGAT	GGGT	Cons. Type I
Chr08@75548981@+	chr8L@72724415@+	0.361165	0.384615	AAGT	AAGT	Cons. Type I
Chr03@38014537@+	chr3S@97742402@-	0.361111	0.366906	GGAG	GGAG	Cons. Type I
Chr10@3285838@+	chr9_10L@2379861@+	0.360656	0.279412	TCCA	TCCA	Cons. Type II
Chr03@30497791@+	chr3S@105127877@-	0.359621	0.327453	GGGT	GGGT	Cons. Type I
Chr10@10667352@-	chr9_10L@4194438@+	0.358173	0.156863	AGGT	AGGT	Cons. Type I
Chr04@40198561@+	chr4L@24918945@+	0.358079	0.241331	ACAT	ACAT	Cons. Type I
Chr09@36899134@+	chr9_10L@85929159@-	0.356688	0.181818	TCCA	TCCA	Cons. Type II
Chr05@24777893@-	chr5L@38963000@-	0.354244	0.589744	TGGA	TGGA	Cons. Type I
Chr08@68204138@+	chr8L@66613135@+	0.353383	0.15625	AGAT	AGAT	Cons. Type I
Chr03@72275872@-	chr3L@72415466@-	0.353188	0.27245	AATG	AATG	Cons. Type I
Chr04@127815304@+	chr4L@135038683@-	0.352941	0.158879	CGGG	TGGG	Cons. Type I
Chr01@131910353@+	chr1L@143373006@+	0.352641	0.853933	AAGG	AAGG	Cons. Type I
Chr06@65203881@+	chr6L@54531245@+	0.352518	0.266272	TCCA	TCCA	Cons. Type II
Chr04@86470127@-	chr4L@86547918@-	0.352201	0.28866	TCCA	TCCA	Cons. Type II
Chr04@3013695@+	chr4S@16265842@-	0.351145	0.117647	GAAA	GAAA	Cons. Type I
Chr01@153714399@+	chr1S@134860401@+	0.350962	0.157512	GGGC	GGGC	Cons. Type I
Chr02@122774990@+	chr2L@125834963@+	0.350427	0.25	AGGG	AGGG	Cons. Type I
Chr06@65787771@-	chr6L@55200802@-	0.350372	0.887962	TCCA	TCCA	Cons. Type II
Chr04@111698183@+	chr4L@114867366@+	0.350282	0.188119	AGAA	AGAA	Cons. Type I
Chr02@133134568@-	chr2L@137145280@-	0.349776	0.514019	GGAT	GAAT	Cons. Type I
Chr01@129629959@+	chr1L@141081189@+	0.349206	0.241206	GCGG	GCGG	Cons. Type I
Chr05@82236147@-	chr5S@73232056@+	0.349206	0.935897	TCCA	TCCA	Cons. Type II
Chr05@111588881@-	chr5L@97049679@+	0.348793	0.196548	TCCA	TCCA	Cons. Type II
Chr01@144217032@+	chr1L@152475459@+	0.348354	0.313433	TCCA	TCCA	Cons. Type II
Chr03@108997356@-	chr3L@117566701@+	0.347901	0.137931	CGGG	CGGG	Cons. Type I
Chr04@74101891@-	chr4S@63587392@+	0.347826	0.519231	GGGA	GGGA	Cons. Type I
Chr01@146783871@+	chr1L@155393780@+	0.347368	0.290323	GTGA	GTGA	Cons. Type I
Chr01@99318531@+	chr1L@108964861@+	0.346667	0.261194	TCCA	TCCA	Cons. Type II
Chr01@82759659@-	chr1L@98803858@-	0.346154	0.216981	GGGT	GGGT	Cons. Type I
Chr07@22324079@+	chr7L@24931360@+	0.345209	0.133286	TCCA	TCCA	Cons. Type II
Chr01@35650842@+	chr1S@33685507@+	0.345098	0.150502	CTGG	CTGG	Cons. Type I
Chr02@132391841@-	chr2S@118178951@-	0.344828	0.119048	TCCA	TCCA	Cons. Type II
Chr07@31381172@-	chr7L@34610447@-	0.344828	0.644737	AGGT	AGGT	Cons. Type I
Chr02@91439250@+	chr2S@78426529@+	0.343173	0.125725	TGAG	TGAG	Cons. Type I
Chr02@24479130@+	chr2S@5835298@+	0.341667	0.163265	GAGG	GAGG	Cons. Type I
Chr09@8645373@-	chr9_10L@113181567@+	0.341463	0.852507	AAGG	AAGG	Cons. Type I
Chr05@39423718@+	chr5L@49764371@+	0.34127	0.301887	GCAA	GCAA	Cons. Type I
Chr03@17226394@-	chr3L@15793675@+	0.340426	0.519685	GAAG	GAAG	Cons. Type I
Chr09@4583842@+	chr9_10L@117395699@-	0.340136	0.928571	GGGG	AGGG	Cons. Type I
Chr02@60486714@+	chr2S@54588521@+	0.335247	0.152225	CAGG	CAGA	Cons. Type I
Chr03@85366446@+	chr3L@85133278@+	0.335052	0.362069	TTCA	TCCA	Non-Cons.
Chr04@73927861@-	chr4L@79287827@+	0.334842	0.297297	AAAT	AAAT	Cons. Type I
Chr02@142023388@+	chr2S@127807297@+	0.33428	0.102941	TCCA	TCCA	Cons. Type II
Chr02@27557386@+	chr2L@34039970@+	0.333837	0.20229	AGAG	AGAG	Cons. Type I
Chr02@55447033@-	chr2L@54963376@+	0.333702	0.535714	AAGG	AAGG	Cons. Type I
Chr02@101211340@+	chr2L@102927549@+	0.333333	0.144397	AGGT	AGGT	Cons. Type I
Chr10@37226187@-	chr9_10S@34779607@-	0.333333	0.165617	GGGG	GGGG	Cons. Type I
Chr02@69889030@+	chr2S@46000964@+	0.333333	0.310345	TCCA	TCCA	Cons. Type II
Chr10@1315250@+	chr9_10L@14811467@-	0.333333	0.520833	AGGG	AGGA	Cons. Type I
Chr03@89282338@+	chr3L@89246879@+	0.333253	0.427977	CAAT	CAGT	Cons. Type I
Chr02@87603512@+	chr2L@89680150@+	0.332273	0.20339	TGGA	TGGA	Cons. Type I
Chr07@71185965@-	chr7L@85690942@+	0.332057	0.331479	GTGG	GTGG	Cons. Type I
Chr06@74413716@-	chr6S@41433481@+	0.33179	0.879484	GGGA	GGGA	Cons. Type I
Chr01@165584416@+	chr1L@187485770@-	0.331307	0.181818	CAGG	CGGG	Cons. Type I
Chr01@75646450@+	chr1S@79517283@+	0.331081	0.919643	AGGA	AGGA	Cons. Type I
Chr02@67002294@+	chr2S@42512077@+	0.329897	0.355422	AAAG	AAAG	Cons. Type I
Chr05@61852049@-	chr5S@49621964@+	0.329755	0.230317	AGAC	AGAC	Cons. Type I
Chr01@57107037@-	chr1L@59356039@-	0.329412	0.457143	GGGG	AGGG	Cons. Type I
Chr08@23119721@+	chr8L@21858891@+	0.328767	0.21194	TCCA	TCCA	Cons. Type II
Chr03@83648081@-	chr3S@58543946@+	0.327493	0.136364	AGAG	AGAG	Cons. Type I
Chr03@120178363@+	chr3L@123670172@+	0.327068	0.602804	AGGT	AGGT	Cons. Type I
Chr10@33233514@+	chr9_10L@35082015@-	0.326353	0.140969	AGGG	AGGG	Cons. Type I
Chr09@15178473@+	chr9_10L@105622361@-	0.326171	0.109492	AGGA	AGGA	Cons. Type I
Chr08@99428107@+	chr8L@98673928@+	0.325203	0.488729	GGTA	GGTA	Cons. Type I
Chr06@103011862@+	chr6S@94903783@+	0.325203	0.541818	GGAG	GGAG	Cons. Type I
Chr01@88995433@-	chr1L@79370763@+	0.324324	0.513274	GGAA	GAAA	Cons. Type I
Chr01@99305797@+	chr1L@108952303@+	0.32381	0.554913	CAGG	CAGG	Cons. Type I
Chr03@84718315@-	chr3L@84534610@-	0.322709	0.249438	TCCA	TCCA	Cons. Type II
Chr02@101455152@-	chr2L@103263680@-	0.322353	0.26962	AGAT	AGAT	Cons. Type I
Chr09@46527758@-	chr9_10L@78933678@-	0.320988	0.367347	AGGG	AGGG	Cons. Type I
Chr07@31665446@+	chr7L@34873399@+	0.320388	0.619289	GGGG	GGGG	Cons. Type I
Chr03@63026495@+	chr3L@63629176@+	0.32	0.707317	TCCA	TCCA	Cons. Type II
Chr03@77052330@-	chr3L@77109725@-	0.318519	0.25	GAGG	GAGG	Cons. Type I
Chr07@71150128@-	chr7L@85732817@+	0.317401	0.32057	TGGA	TGGA	Cons. Type I
Chr04@41064336@-	chr4L@25961514@-	0.31686	0.287805	TCCA	TCCA	Cons. Type II
Chr01@25903773@-	chr1L@27489437@+	0.316832	0.894737	GAGC	GAGC	Cons. Type I
Chr06@4323949@+	chr6L@4013967@+	0.315789	0.5	AGAG	AGAG	Cons. Type I
Chr02@146444536@-	chr2S@132009345@-	0.315769	0.105198	GGAC	GGAC	Cons. Type I
Chr02@134506544@-	chr2S@120351845@-	0.315603	0.230769	TCCA	TCCA	Cons. Type II
Chr08@92908552@-	chr8L@91150342@-	0.315254	0.162791	CAGT	CGCT	Cons. Type I
Chr08@3112423@-	chr8S@35592749@-	0.314917	0.347826	AGTG	AGTG	Cons. Type I
Chr05@72888734@-	chr5L@77044088@-	0.313869	0.13758	TCCA	TCCA	Cons. Type II
Chr08@22956363@-	chr8L@21683082@-	0.313869	0.25625	GGAA	GGAA	Cons. Type I
Chr05@118690591@+	chr5S@103107487@+	0.313725	0.338983	TCCA	TCCA	Cons. Type II
Chr05@82888548@-	chr5L@86990912@+	0.312268	0.169753	TCCA	TCCA	Cons. Type II
Chr09@13511512@-	chr9_10L@107581351@+	0.311741	0.223684	GAGG	GAGG	Cons. Type I
Chr03@60454367@-	chr3L@61277453@-	0.310987	0.120968	AGGA	AGGA	Cons. Type I
Chr01@130499539@+	chr1S@116737859@+	0.310887	0.733379	TGGG	TGGG	Cons. Type I
Chr08@31361565@-	chr8L@30774450@-	0.310606	0.122449	TCCA	TCCA	Cons. Type II
Chr04@108295347@-	chr4L@110959329@-	0.31003	0.462185	GTAA	GTAA	Cons. Type I
Chr09@14291573@+	chr9_10L@106656325@-	0.309206	0.159091	GGGG	GGGG	Cons. Type I
Chr01@102477608@+	chr1L@111415880@+	0.308467	0.234424	GGCT	GGCT	Cons. Type I
Chr05@83522531@-	chr5L@86363144@+	0.307988	0.103261	GAGG	GAGG	Cons. Type I
Chr05@116966099@+	chr5L@118032020@+	0.307958	0.148936	GGGG	GGGG	Cons. Type I
Chr02@134196224@+	chr2L@138447227@+	0.307692	0.136886	TCCA	TCCA	Cons. Type II
Chr08@110449629@-	chr8L@108105461@-	0.307692	0.170213	AGGA	AGGA	Cons. Type I
Chr03@120634260@+	chr3L@124255894@+	0.307568	0.304688	GAAG	GAAG	Cons. Type I
Chr02@32255641@+	chr2L@28297168@+	0.307241	0.607261	CAGA	CTGA	Cons. Type I
Chr03@106288381@-	chr3L@120708434@+	0.306818	0.183206	AGGT	AGGT	Cons. Type I
Chr02@81902943@-	chr8L@4157728@-	0.306604	0.162162	GGGG	GGGG	Cons. Type I
Chr05@101521000@+	chr5S@93580721@+	0.304878	0.198783	TCCA	TCCA	Cons. Type II
Chr01@153649817@-	chr1S@134817338@-	0.304519	0.220264	TGAG	TGAG	Cons. Type I
Chr05@51707876@-	chr5S@33129368@-	0.304348	0.277778	AAGG	AAGG	Cons. Type I
Chr02@133245828@-	chr2L@137280748@-	0.302991	0.112903	CAGA	CAGA	Cons. Type I
Chr01@143006488@-	chr1L@151191884@-	0.302057	0.138462	TCCA	TCCA	Cons. Type II
Chr10@28539073@+	chr9_10S@8904351@-	0.30205	0.177839	GGAT	GGAT	Cons. Type I
Chr10@36204942@-	chr9_10S@33739015@-	0.301661	0.302326	GGGG	GGGG	Cons. Type I
Chr08@10174067@-	chr8S@39681377@-	0.300184	0.315789	AGGA	AGGA	Cons. Type I
Chr08@84490588@+	chr8L@81856572@+	0.3	0.804878	GAGT	GAGT	Cons. Type I
Chr01@134924637@+	chr1S@145270724@+	0.29902	0.229885	GGAG	GGAG	Cons. Type I
Chr09@53647411@-	chr9_10S@67419498@+	0.298668	0.788828	AGGG	AGGG	Cons. Type I
Chr01@134019583@+	chr1S@144280387@+	0.298522	0.477767	AGGT	AGGT	Cons. Type I
Chr02@11751758@+	chr2L@15180150@+	0.295666	0.907767	TGGT	TGGT	Cons. Type I
Chr09@9804615@+	chr9_10L@111744464@-	0.295129	0.412487	GCAG	TCAG	Cons. Type I
Chr01@46089487@-	chr1L@48368483@-	0.295082	0.25	AGAT	AGAT	Cons. Type I
Chr03@94973974@-	chr3S@48221304@+	0.294686	0.474359	AACA	AACA	Cons. Type I
Chr02@98104163@+	chr2L@99807034@+	0.294643	0.102941	TCCA	TCCA	Cons. Type II
Chr01@85436767@+	chr1S@89969937@+	0.293935	0.199519	GATG	GATG	Cons. Type I
Chr04@4940669@+	chr4S@14235264@-	0.292014	0.228862	AAAT	AAAT	Cons. Type I
Chr06@71655644@-	chr6L@50728194@+	0.291045	0.147541	AAGA	AAGA	Cons. Type I
Chr03@107873069@+	chr3L@118974389@-	0.291005	0.254902	GGCC	GGCC	Cons. Type I
Chr05@40701381@+	chr5S@42424619@+	0.290323	0.137931	TCCA	TCCA	Cons. Type II
Chr04@27658252@+	chr4S@49518605@-	0.289562	0.101423	GATT	GATT	Cons. Type I
Chr02@51720588@+	chr2S@63012099@+	0.288696	0.318096	TCCA	TCCA	Cons. Type II
Chr03@105553243@+	chr3L@106558165@+	0.287805	0.527273	CGGA	CGGA	Cons. Type I
Chr10@33736530@+	chr9_10L@34476426@-	0.285968	0.458937	AGTG	AGTG	Cons. Type I
Chr01@146872120@-	chr1S@128366515@-	0.285714	0.22963	CAGG	CAGG	Cons. Type I
Chr07@26216772@+	chr7L@29096244@+	0.285226	0.335233	GGAG	GGGG	Cons. Type I
Chr04@72725901@+	chr4L@80546624@-	0.285047	0.29878	AGGG	AGGG	Cons. Type I
Chr03@106539467@-	chr3L@120406648@+	0.284444	0.868687	AGCT	AGCT	Cons. Type I
Chr04@63248876@+	chr4L@48841198@-	0.282609	0.810345	AGGA	AGGA	Cons. Type I
Chr10@16447712@-	chr9_10L@30393998@+	0.282468	0.127273	TCCA	TCCA	Cons. Type II
Chr04@75287890@+	chr4L@77790291@-	0.281977	0.400673	CAGA	CAGA	Cons. Type I
Chr02@135454711@-	chr2L@139815152@-	0.281893	0.217262	GAGG	GAGG	Cons. Type I
Chr10@28903613@-	chr9_10S@8534434@+	0.281768	0.213333	AGGA	AGGA	Cons. Type I
Chr05@82896498@-	chr5L@86984341@+	0.280156	0.607595	CATA	CATA	Cons. Type I
Chr10@19598035@+	chr9_10L@23995726@-	0.28006	0.100431	TCCA	TCCA	Cons. Type II
Chr04@100475950@+	chr2S@4065094@-	0.28	0.512953	GGAT	GGAT	Cons. Type I
Chr06@112970317@+	chr6S@105165901@+	0.279336	0.16129	AATG	AATG	Cons. Type I
Chr02@85997669@+	chr2L@87983460@+	0.27933	0.112483	CAGT	CAGT	Cons. Type I
Chr03@94991373@-	chr3S@48198254@+	0.278689	0.12	AGGT	AGGT	Cons. Type I
Chr01@146944206@+	chr1L@155593429@+	0.276923	0.436364	TCCA	TCCA	Cons. Type II
Chr01@86567447@+	chr1L@103043632@+	0.276267	0.781695	GGGC	GGGT	Cons. Type I
Chr01@92674604@-	chr1L@81631451@+	0.275862	0.189112	ATGG	ATGG	Cons. Type I
Chr01@145221765@+	chr1L@153734296@+	0.275	0.25	CAGG	CAGG	Cons. Type I
Chr01@138122697@+	chr1L@145354080@-	0.274908	0.842767	TCCA	TCCA	Cons. Type II
Chr07@109847109@+	chr7L@112800469@-	0.27451	0.392857	TCCA	TCCA	Cons. Type II
Chr01@143333845@+	chr1L@151521852@+	0.274194	0.157895	GGCT	GGCT	Cons. Type I
Chr09@53653991@-	chr9_10S@67411940@+	0.274165	0.193738	CAGG	CAGG	Cons. Type I
Chr01@125704939@-	chr1L@136107303@-	0.273946	0.153846	TTGG	TTGG	Cons. Type I
Chr02@49125522@-	chr2S@60377488@-	0.273921	0.509434	AGGA	AGGA	Cons. Type I
Chr02@106791495@-	chr2L@108864751@-	0.273273	0.921569	GGGA	GGGA	Cons. Type I
Chr03@94179952@-	chr3S@48899869@+	0.273256	0.205128	TCCA	TCCA	Cons. Type II
Chr02@90341216@+	chr2L@92619475@+	0.272727	0.25	TGGT	TGGT	Cons. Type I
Chr09@19315306@+	chr9_10L@100746023@-	0.272436	0.347913	TGAG	TGAG	Cons. Type I
Chr02@104966708@+	chr2L@106920731@+	0.271605	0.122222	TCCA	TCCA	Cons. Type II
Chr08@84272001@+	chr8L@81604084@+	0.271186	0.171779	TCCA	TCCA	Cons. Type II
Chr08@80784996@-	chr8L@77562869@-	0.271186	0.546667	AGAG	AGAG	Cons. Type I
Chr06@121932793@-	chr6L@138848400@-	0.270992	0.412458	AATT	AATT	Cons. Type I
Chr09@15785424@+	chr9_10S@93467253@-	0.270642	0.148148	GGCT	GGGT	Cons. Type I
Chr05@72836833@+	chr5S@58422279@+	0.270601	0.138528	TGAC	TGAC	Cons. Type I
Chr06@20324746@-	chr6L@25680177@-	0.268966	0.755853	GCAA	GCAA	Cons. Type I
Chr01@142988440@-	chr1S@124855244@-	0.268908	0.146036	TGGC	TGGC	Cons. Type I
Chr02@132384122@-	chr2L@136331175@-	0.268293	0.959184	GCTA	GTTA	Cons. Type I
Chr07@96504958@-	chr7L@98719409@+	0.267213	0.117216	TCCA	TCCA	Cons. Type II
Chr10@35013496@+	chr9_10L@35632213@+	0.266667	0.142857	AGGG	AGGG	Cons. Type I
Chr02@14330983@+	chr2S@16757546@-	0.26506	0.794521	TCCA	TCCA	Cons. Type II
Chr04@91422452@-	chr4S@74848040@-	0.264151	0.285714	AAAG	AAAG	Cons. Type I
Chr01@82538142@-	chr1L@98579862@-	0.263636	0.202247	GAGG	GAGG	Cons. Type I
Chr02@146075356@-	chr2S@131606144@-	0.263393	0.163511	AGAC	AGAC	Cons. Type I
Chr01@93704645@+	chr1L@80468200@-	0.262774	0.859649	GGGA	GGGA	Cons. Type I
Chr08@95305729@-	chr8L@94172745@-	0.262735	0.666667	AGAA	AGAA	Cons. Type I
Chr04@89861306@-	chr4L@90469617@-	0.262009	0.503597	GAGT	GAGT	Cons. Type I
Chr02@69934988@-	chr2S@46066788@-	0.261981	0.637037	GGAA	AGAA	Cons. Type I
Chr08@95465319@-	chr8L@94426410@-	0.26	0.16	TCCA	TCCA	Cons. Type II
Chr09@14397455@+	chr9_10L@106514140@-	0.259259	0.309524	TCCA	TCCA	Cons. Type II
Chr02@108089103@+	chr2L@110305200@+	0.258209	0.111198	AGGT	AGGT	Cons. Type I
Chr03@13929636@+	chr3L@19867511@+	0.257576	0.349624	CAGG	CAGG	Cons. Type I
Chr04@35402382@+	chr4L@21764426@+	0.257363	0.127698	TCCA	TCCA	Cons. Type II
Chr02@94073622@+	chr2L@95959702@+	0.257143	0.732394	CAAG	CAAG	Cons. Type I
Chr05@5045113@+	chr5L@16649490@-	0.257126	0.307368	GAGG	GAGG	Cons. Type I
Chr06@74413756@-	chr6L@47840998@+	0.257028	0.114035	TCCA	TCCA	Cons. Type II
Chr04@113355471@-	chr4L@116860391@-	0.256983	0.476596	AGAC	AGAC	Cons. Type I
Chr08@86705559@-	chr8S@4404871@+	0.25641	0.141304	TCCA	TCCA	Cons. Type II
Chr04@75397115@-	chr4L@77675607@+	0.256303	0.417476	GTGT	GTGT	Cons. Type I
Chr09@8647443@-	chr9_10S@100900227@+	0.255603	0.301961	GGAG	GGAG	Cons. Type I
Chr10@38033027@-	chr9_10S@35613192@-	0.255208	0.461905	GAGG	AAGG	Cons. Type I
Chr03@90800287@+	chr3S@52193694@-	0.254717	0.321101	AGAG	AGAG	Cons. Type I
Chr08@76601687@+	chr8S@11640690@-	0.254237	0.306122	GGGG	GGGG	Cons. Type I
Chr02@56398995@+	chr2L@79517958@+	0.253682	0.235294	TCCA	TCCA	Cons. Type II
Chr08@58672937@-	chr8L@57651252@-	0.252809	0.455128	CCAG	CCAG	Cons. Type I
Chr10@32909853@+	chr9_10S@29918435@+	0.252747	0.40673	AGGG	GGGG	Cons. Type I
Chr02@134003544@-	chr2S@119814765@-	0.252721	0.113208	AGGA	AGGA	Cons. Type I
Chr04@87744489@-	chr4L@87989344@-	0.25	0.11215	GAGA	GAGA	Cons. Type I
Chr08@88666478@+	chr8L@86382546@+	0.25	0.11215	TCCA	TCCA	Cons. Type II
Chr03@94716263@+	chr3S@48398031@-	0.25	0.386364	GGGT	GGGT	Cons. Type I
Chr04@50950567@-	chr4L@38341937@-	0.25	0.455782	AGGG	AGGG	Cons. Type I
Chr04@29474752@+	chr4L@66785452@+	0.249311	0.129579	GAGA	GGGA	Cons. Type I
Chr01@45824095@-	chr1S@43846043@-	0.249224	0.610465	AAGG	AAGG	Cons. Type I
Chr01@142917231@-	chr1L@151059683@-	0.248718	0.175	AGGG	AGGG	Cons. Type I
Chr05@125328847@-	chr5S@109669381@-	0.248408	0.444444	TCCA	TCCA	Cons. Type II
Chr02@135891945@-	chr2L@140334262@-	0.248201	0.252011	AGAA	AGAA	Cons. Type I
Chr02@111410244@+	chr2S@96646850@+	0.247423	0.309524	TCCA	TCCA	Cons. Type II
Chr05@80301684@-	chr5S@70890626@-	0.245763	0.435115	GGGG	GGGG	Cons. Type I
Chr02@25452495@+	chr2L@31771834@+	0.245614	0.146341	TCCA	TCCA	Cons. Type II
Chr04@86246123@+	chr4L@86296121@+	0.245399	0.251208	GAAG	GAAG	Cons. Type I
Chr04@86007936@+	chr4L@86048515@+	0.245283	0.719715	GGGG	GGGG	Cons. Type I
Chr10@35998977@+	chr9_10S@33577417@+	0.244755	0.12605	CGGG	TGGG	Cons. Type I
Chr05@107639280@-	chr5L@108469956@-	0.244428	0.145161	AGAG	AGAG	Cons. Type I
Chr07@66811276@-	chr7L@66519118@-	0.243902	0.111111	AGTG	AGTG	Cons. Type I
Chr01@6250027@+	chr1L@3141385@+	0.243902	0.134831	TCCA	TCCA	Cons. Type II
Chr05@47260067@-	chr5L@65049607@-	0.242857	0.172414	GCAG	GCAG	Cons. Type I
Chr02@56550723@+	chr2L@79697332@+	0.241379	0.675799	AGGG	AGGG	Cons. Type I
Chr04@593844@-	chr4S@18216392@+	0.241176	0.103448	TCCA	TCCA	Cons. Type II
Chr01@81001150@-	chr1L@96744644@-	0.240678	0.123865	TCCA	TCCA	Cons. Type II
Chr02@88630265@-	chr2L@90758984@-	0.24	0.119048	GTGG	GTGG	Cons. Type I
Chr07@81505770@-	chr7L@84285706@-	0.24	0.860215	AGAA	AGAA	Cons. Type I
Chr04@110123361@+	chr4L@113012106@+	0.239669	0.487179	TCCA	TCCA	Cons. Type II
Chr09@31541476@+	chr9_10L@88944183@+	0.23937	0.20354	GGGG	GGAG	Cons. Type I
Chr09@8188029@-	chr9_10L@113751262@+	0.238304	0.104869	AGGG	AGGG	Cons. Type I
Chr09@68494746@-	chr9_10L@60306074@+	0.238095	0.173913	TCCA	TCCA	Cons. Type II
Chr04@94005678@-	chr4L@94905997@-	0.236842	0.687023	TCCA	TCCA	Cons. Type II
Chr05@96676299@-	chr5S@88152748@+	0.23622	0.167883	TCCA	TCCA	Cons. Type II
Chr05@5045341@+	chr5S@12644110@+	0.236207	0.137931	GGGG	GGAG	Cons. Type I
Chr06@9927641@+	chr6L@13845725@+	0.235955	0.363636	TCCA	TCCA	Cons. Type II
Chr08@22608594@-	chr8L@21222368@+	0.235294	0.115974	CGGA	CGGA	Cons. Type I
Chr02@134622423@-	chr2L@138896470@-	0.234848	0.109626	GGGA	GGGA	Cons. Type I
Chr05@61677992@-	chr5S@49721782@+	0.234667	0.135802	TCCA	TCCA	Cons. Type II
Chr03@65801281@-	chr3L@66472785@-	0.234375	0.595745	GGAG	GGAG	Cons. Type I
Chr08@86700142@-	chr8S@4410331@+	0.234201	0.115789	AGGG	AGGG	Cons. Type I
Chr10@3919420@-	chr9_10L@2687159@-	0.234146	0.1	AGCC	AGCC	Cons. Type I
Chr08@49637010@+	chr8L@49554826@+	0.233438	0.61165	AGGG	AGGG	Cons. Type I
Chr06@89955016@-	chr6L@104579855@-	0.233333	0.272727	TCCA	TCCA	Cons. Type II
Chr04@108867728@-	chr4S@91914823@-	0.232558	0.118644	TCCA	TCCA	Cons. Type II
Chr06@102345714@+	chr6S@94138148@+	0.232227	0.229508	GAAG	GAAG	Cons. Type I
Chr08@75407339@+	chr8L@72612822@+	0.232059	0.260951	ACTT	ACTT	Cons. Type I
Chr03@62979655@-	chr3S@75175418@+	0.231481	0.335505	ACAT	ACAT	Cons. Type I
Chr08@86509042@-	chr8L@84037492@-	0.231293	0.337596	GAGG	GAGG	Cons. Type I
Chr08@114708245@-	chr8L@113015140@-	0.230769	0.206897	TCCA	TCCA	Cons. Type II
Chr04@43955081@+	chr4L@31199109@+	0.230469	0.690789	TGGG	TGGG	Cons. Type I
Chr10@16354895@+	chr9_10L@30215025@+	0.23	0.289474	TAGG	TAGG	Cons. Type I
Chr05@58017067@+	chr5L@55338847@+	0.229855	0.427208	AGAG	AGAG	Cons. Type I
Chr02@135220139@-	chr2L@139539822@-	0.229417	0.117647	TGCT	TGCT	Cons. Type I
Chr10@33752244@+	chr9_10L@34458304@-	0.229358	0.181818	GGGA	GGGA	Cons. Type I
Chr05@122941641@+	chr5S@107172042@+	0.228916	0.113636	GAGG	GAGG	Cons. Type I
Chr01@156903725@+	chr1L@166388796@+	0.228669	0.749503	CAGT	CAGT	Cons. Type I
Chr02@153730587@+	chr2S@139864216@+	0.228125	0.169811	GCAT	GCAT	Cons. Type I
Chr07@16916892@-	chr7L@19978837@-	0.227907	0.184932	TCCA	TCCA	Cons. Type II
Chr06@50480090@+	chr6L@86095138@-	0.227074	0.907692	CAGG	CAGG	Cons. Type I
Chr02@56399080@+	chr2S@66426788@+	0.227059	0.258065	GAGA	GAGA	Cons. Type I
Chr04@87612475@-	chr4S@71332663@-	0.226607	0.211864	AAGG	AAGG	Cons. Type I
Chr04@103844126@+	chr4L@105574267@+	0.225	0.128834	TCCA	TCCA	Cons. Type II
Chr03@54377602@-	chr3L@55264429@-	0.224891	0.176101	TGGA	TGGA	Cons. Type I
Chr01@143638520@-	chr1L@151891886@-	0.224839	0.118136	AGAG	AGAG	Cons. Type I
Chr03@117907765@+	chr3S@36808965@+	0.223301	0.288136	AGAG	AGAG	Cons. Type I
Chr03@131257368@+	chr3L@134600653@+	0.222556	0.165957	AGGG	AGGG	Cons. Type I
Chr05@10394870@-	chr5S@16993832@-	0.222222	0.493827	TCCA	TCCA	Cons. Type II
Chr03@131432789@+	chr3L@136568608@-	0.221379	0.235988	TGAG	TGAG	Cons. Type I
Chr02@77779088@-	chr2S@52186159@-	0.221053	0.101266	AGGC	AGGC	Cons. Type I
Chr01@118084482@-	chr1S@105638533@-	0.22067	0.117391	TGAG	TGAG	Cons. Type I
Chr05@3790041@+	chr5S@11646345@+	0.220096	0.279863	TCCA	TCCA	Cons. Type II
Chr10@33392570@-	chr9_10L@34901735@+	0.219565	0.16881	TCCA	TCCA	Cons. Type II
Chr02@113444423@-	chr2L@115816918@-	0.219178	0.229167	GAGG	GAGG	Cons. Type I
Chr02@32952379@+	chr2L@28169944@-	0.21875	0.166667	AGGA	AGGA	Cons. Type I
Chr02@43448279@-	chr2L@47073557@-	0.21865	0.201584	TCCA	TCCA	Cons. Type II
Chr02@161427069@-	chr2L@167007309@+	0.218391	0.166667	GGGA	GGGG	Cons. Type I
Chr03@97961190@+	chr3L@98221709@+	0.217949	0.132762	AGCA	AGCA	Cons. Type I
Chr02@53681696@+	chr2L@56694901@-	0.217654	0.804651	AGGA	AGGA	Cons. Type I
Chr02@109197305@-	chr2L@111382960@-	0.217631	0.299517	GAGG	GAGG	Cons. Type I
Chr01@163348129@+	chr1S@144089917@+	0.21692	0.324345	TCCA	TCCA	Cons. Type II
Chr03@38592151@+	chr3L@40939120@+	0.216783	0.166667	TCCA	TCCA	Cons. Type II
Chr06@48874712@-	chr6L@91419901@+	0.216667	0.586957	AGGG	AGGG	Cons. Type I
Chr06@96735086@+	chr6L@111765010@+	0.21645	0.208333	AGGA	AGGA	Cons. Type I
Chr05@70403242@+	chr5S@56333154@-	0.216244	0.271676	AGGG	AGGG	Cons. Type I
Chr04@113483924@+	chr4L@117114914@+	0.215517	0.358974	TCCA	TCCA	Cons. Type II
Chr09@14282569@+	chr9_10L@106671154@-	0.215405	0.321839	AGCG	AGCG	Cons. Type I
Chr02@137501682@+	chr2L@142269855@+	0.214815	0.148936	CGGG	CGGG	Cons. Type I
Chr01@192290316@-	chr1L@210259404@-	0.214815	0.264	GGAG	GGAG	Cons. Type I
Chr01@130552997@+	chr1L@141891101@+	0.213992	0.231111	TGGA	TGGA	Cons. Type I
Chr09@54643283@+	chr9_10L@72794716@-	0.211845	0.75	AGAG	AGAG	Cons. Type I
Chr04@94211343@+	chr4L@95124415@+	0.210809	0.117573	AGGA	AGGA	Cons. Type I
Chr07@17417852@-	chr7L@20543078@-	0.210396	0.114504	TCCA	TCCA	Cons. Type II
Chr02@130705317@+	chr2S@116441339@+	0.210332	0.236453	TCCA	TCCA	Cons. Type II
Chr01@54772212@-	chr1S@52502696@-	0.210227	0.471698	CAGA	CAGA	Cons. Type I
Chr10@39877206@-	chr9_10S@40205768@-	0.210019	0.461538	CAGG	CAGG	Cons. Type I
Chr06@6689648@+	chr6L@10317700@+	0.209821	0.236842	AGGA	AGGA	Cons. Type I
Chr08@110198434@+	chr8L@107831877@+	0.209486	0.125424	CAGA	CAGA	Cons. Type I
Chr10@20562678@-	chr9_10L@21284993@+	0.209393	0.134454	AAGA	AAGA	Cons. Type I
Chr08@22882084@-	chr8L@21592596@-	0.209302	0.637363	GGGC	GGGC	Cons. Type I
Chr06@23532899@-	chr6S@24352933@-	0.208579	0.745763	GGTG	GGTG	Cons. Type I
Chr02@85070580@+	chr2S@73356059@+	0.208333	0.150685	AGAA	AGAA	Cons. Type I
Chr06@74458051@-	chr6L@47809974@+	0.208092	0.12069	GGGG	GGGG	Cons. Type I
Chr07@32130926@+	chr7S@27904371@+	0.207792	0.362319	TGAG	TGAG	Cons. Type I
Chr05@142933615@-	chr5L@147963390@-	0.207792	0.485507	TCTA	TCCA	Cons. Type II
Chr01@131102903@+	chr1L@142494631@+	0.207745	0.547858	TCCA	TCCA	Cons. Type II
Chr01@127286398@-	chr1L@137764189@-	0.207207	0.312715	AGTG	AGTG	Cons. Type I
Chr08@113963892@-	chr8L@112254182@-	0.206215	0.566265	GGGG	GGGG	Cons. Type I
Chr08@73653778@-	chr8L@70813616@-	0.205993	0.697368	CAGG	CAGG	Cons. Type I
Chr01@50620695@+	chr1L@52946942@+	0.205882	0.894737	AGAA	AGAA	Cons. Type I
Chr02@138900514@+	chr2L@143842457@+	0.205357	0.597826	TCCA	TCCA	Cons. Type II
Chr05@5937102@-	chr5L@15754736@+	0.20533	0.174528	GAGA	GAGA	Cons. Type I
Chr03@120252650@+	chr3L@123759472@+	0.204947	0.116667	AGGA	AGGA	Cons. Type I
Chr08@55952226@+	chr8L@55316421@+	0.204748	0.111801	AGGT	AGGT	Cons. Type I
Chr03@36596863@-	chr3S@99131073@+	0.204545	0.146067	TCCA	TCCA	Cons. Type II
Chr05@125891268@-	chr5S@110245164@-	0.204545	0.170455	GGGA	GGGA	Cons. Type I
Chr03@36530198@-	chr3L@38982082@-	0.203704	0.108696	GGGT	GGGT	Cons. Type I
Chr01@116513953@-	chr1L@126962530@-	0.203233	0.161271	AGCA	AGCA	Cons. Type I
Chr04@86121300@-	chr4L@86162472@-	0.202803	0.211608	AGGT	AGGT	Cons. Type I
Chr04@100476334@+	chr2S@4064710@-	0.202454	0.802548	AGGA	TGGA	Cons. Type I
Chr03@83724042@+	chr3L@83634932@+	0.202128	0.359551	GGGA	GGGA	Cons. Type I
Chr01@154473694@+	chr1L@163826087@+	0.2	0.189189	GGCC	GGCC	Cons. Type I
Chr08@80508960@-	chr8L@77341553@-	0.2	0.213198	AGAA	AGAA	Cons. Type I
Chr06@129698274@-	chr6L@142319330@+	0.198704	0.10793	TGGA	TGGA	Cons. Type I
Chr04@113103951@+	chr4S@96455815@+	0.19839	0.133451	AAGA	AAGA	Cons. Type I
Chr02@138037317@+	chr2L@142830121@+	0.198027	0.336621	AAAT	AAAT	Cons. Type I
Chr04@107467499@-	chr4S@90436748@-	0.197959	0.1875	CGGG	CGGG	Cons. Type I
Chr08@16428811@-	chr8L@15127650@-	0.197942	0.735821	TCCA	TCCA	Cons. Type II
Chr03@127068345@-	chr3L@130770945@-	0.197761	0.208054	GGGG	GGGG	Cons. Type I
Chr01@110192168@-	chr1S@99239742@-	0.197368	0.19697	TCCA	TCCA	Cons. Type II
Chr01@187509618@+	chr1L@204998143@+	0.197279	0.108974	TCCA	TCCA	Cons. Type II
Chr08@9995378@-	chr8S@39493718@-	0.197183	0.123457	AGAA	AGAA	Cons. Type I
Chr07@22282733@+	chr7L@24884852@+	0.195906	0.191489	CGGG	CGGG	Cons. Type I
Chr07@29372875@+	chr7S@23663686@-	0.195652	0.166667	CAAG	AAAG	Cons. Type I
Chr01@134741891@-	chr1L@174677523@-	0.195378	0.12	TCCA	TCCA	Cons. Type II
Chr07@103022825@+	chr7S@77964830@+	0.194175	0.162371	CGAG	AGAG	Cons. Type I
Chr02@51062145@-	chr2S@62418124@-	0.193762	0.313997	GGAG	GGAG	Cons. Type I
Chr02@56450925@+	chr2L@79562513@+	0.193439	0.495327	GGAA	GGAA	Cons. Type I
Chr02@133253179@-	chr2L@137288222@-	0.192436	0.311178	TGGA	TGGA	Cons. Type I
Chr06@23324463@+	chr6L@28979001@+	0.192201	0.445087	AGAT	AGAT	Cons. Type I
Chr07@111900109@+	chr7L@116641332@-	0.191847	0.574202	AGCA	AGCA	Cons. Type I
Chr02@85131571@-	chr2S@73420231@-	0.191638	0.221374	GTAG	GTAG	Cons. Type I
Chr04@86512295@+	chr4S@70465790@+	0.191018	0.284863	AGGA	AGGA	Cons. Type I
Chr09@68453046@-	chr9_10S@55480005@+	0.190751	0.729927	AGGG	AGGG	Cons. Type I
Chr09@22690143@+	chr9_10L@97174336@-	0.190722	0.330709	TGGA	TGGA	Cons. Type I
Chr03@121469895@-	chr3L@125088591@-	0.190476	0.3	GAGC	GAGT	Cons. Type I
Chr04@49749316@+	chr4L@37786549@+	0.189655	0.441176	TTCA	TTCA	Cons. Type I
Chr06@99934485@-	chr6L@115393682@-	0.189189	0.126126	TCCA	TCCA	Cons. Type II
Chr05@126502597@-	chr5L@129022200@-	0.189189	0.391304	AGGG	AGGG	Cons. Type I
Chr03@30598758@-	chr3L@34828783@+	0.188976	0.150794	GGAG	GGAG	Cons. Type I
Chr01@127052748@+	chr1L@137537211@+	0.188889	0.106667	AGGT	AGGT	Cons. Type I
Chr01@54744282@+	chr1S@52468211@+	0.188791	0.190476	GGGT	GGGT	Cons. Type I
Chr08@89567653@+	chr8L@87370079@+	0.188272	0.26975	GGCA	GGCA	Cons. Type I
Chr05@3049653@+	chr5L@18626958@-	0.188192	0.280702	GGGG	AGGG	Cons. Type I
Chr01@114704597@-	chr1L@125013501@-	0.1875	0.173077	TCCA	TCCA	Cons. Type II
Chr04@100476333@+	chr2S@4064711@-	0.1875	0.313609	CAGG	CTGG	Cons. Type I
Chr10@34629807@-	chr9_10L@33241845@+	0.1875	0.782609	TCCA	TCCA	Cons. Type II
Chr02@146447272@-	chr2S@132011215@-	0.186831	0.117633	GAGG	GAGG	Cons. Type I
Chr02@24170059@+	chr2S@5562707@+	0.185993	0.616766	AGGA	AGGA	Cons. Type I
Chr07@74477870@+	chr7L@77779916@+	0.185864	0.396552	AAGT	AAGT	Cons. Type I
Chr02@148840671@+	chr2L@154736554@+	0.185714	0.135	TGGA	TGGA	Cons. Type I
Chr03@94047720@-	chr3L@94158180@-	0.18491	0.547208	GGAA	GGAA	Cons. Type I
Chr07@22614454@-	chr7L@25269959@-	0.184211	0.479412	GAGG	GAGG	Cons. Type I
Chr01@83796294@+	chr1S@88347021@+	0.183956	0.103139	AGGG	AGGG	Cons. Type I
Chr09@8961214@+	chr9_10L@112792631@-	0.183743	0.380952	GGAG	GGAG	Cons. Type I
Chr08@82391859@-	chr8L@79331110@-	0.183731	0.280255	GGGG	GGGG	Cons. Type I
Chr03@71658904@-	chr3L@71820161@-	0.183406	0.264059	AGAG	AAAG	Cons. Type I
Chr07@95417873@-	chr7S@71803157@-	0.183056	0.210526	AGAG	AGAG	Cons. Type I
Chr02@159045300@-	chr2L@162709106@+	0.18267	0.66	TCCA	TCCA	Cons. Type II
Chr06@98346410@+	chr6L@113688042@+	0.182033	0.605932	ACTT	ACTT	Cons. Type I
Chr05@77761582@+	chr5L@81441364@+	0.181818	0.166667	GGGA	GGGA	Cons. Type I
Chr08@80783743@-	chr8L@77559450@-	0.181818	0.209302	TCCA	TCCA	Cons. Type II
Chr02@118004479@-	chr2S@102995614@-	0.181818	0.342105	TGAA	TGAA	Cons. Type I
Chr06@3538414@-	chr6L@4948628@+	0.181818	0.701149	GGAT	GGAC	Cons. Type I
Chr01@165584417@+	chr1S@156466517@-	0.181679	0.338369	AGGA	GGGA	Cons. Type I
Chr04@127806026@+	chr4L@135058636@-	0.181287	0.1	AAGG	AAGG	Cons. Type I
Chr01@131197354@+	chr1L@142585717@+	0.180769	0.151429	GGGG	GGGG	Cons. Type I
Chr08@3123005@-	chr8S@35602868@-	0.180769	0.388889	TCCA	TCCA	Cons. Type II
Chr01@121241700@-	chr1S@108700543@-	0.180556	0.16	GGGG	GGGG	Cons. Type I
Chr03@116137614@-	chr3S@34912395@-	0.180266	0.35274	GTGA	GTGA	Cons. Type I
Chr01@176318474@-	chr1L@193001997@-	0.179487	0.113636	AGGA	AGGA	Cons. Type I
Chr08@76456579@+	chr8L@73735762@+	0.179487	0.846154	GGAA	GGAA	Cons. Type I
Chr05@107426100@+	chr5S@92733583@+	0.179153	0.11421	AGGG	AGGG	Cons. Type I
Chr04@75091569@-	chr4L@77982951@+	0.177992	0.27924	TCCA	TCCA	Cons. Type II
Chr08@86476263@-	chr8S@4605070@+	0.177914	0.148014	GGGA	GGGA	Cons. Type I
Chr03@111595009@-	chr3L@114628554@+	0.177419	0.511278	AGAG	AGAG	Cons. Type I
Chr03@69430397@+	chr3L@69587855@+	0.177106	0.200212	AAGT	AAGT	Cons. Type I
Chr06@28953968@+	chr6S@75125223@-	0.177046	0.202408	AGAG	AGAG	Cons. Type I
Chr05@139074946@-	chr5L@143606016@-	0.175834	0.22108	GGGT	GGGT	Cons. Type I
Chr03@12586287@-	chr3L@10327058@-	0.175667	0.228586	AGGG	AGGG	Cons. Type I
Chr08@117573745@+	chr8L@119553694@-	0.175364	0.414925	AGAA	AGAA	Cons. Type I
Chr01@45320627@+	chr1S@43321131@+	0.17507	0.188811	TCCA	TCCA	Cons. Type II
Chr01@80160009@+	chr1L@95713458@+	0.174757	0.111111	TCCA	TCCA	Cons. Type II
Chr08@86665659@-	chr8S@4454752@+	0.174743	0.408435	CAAG	CAAG	Cons. Type I
Chr04@101840609@-	chr4L@103305319@-	0.174572	0.191176	AGTG	AGTG	Cons. Type I
Chr01@31669851@-	chr1L@33449546@-	0.174528	0.154506	CAGT	CAGT	Cons. Type I
Chr04@125108249@+	chr4L@130505427@+	0.17426	0.107084	AGAG	AGAG	Cons. Type I
Chr10@32634992@+	chr9_10L@32504808@+	0.174242	0.734375	AGGG	AGGG	Cons. Type I
Chr06@123050268@-	chr6S@115719406@-	0.173913	0.13913	CGGG	GGGG	Cons. Type I
Chr08@24547927@-	chr8S@51998098@-	0.173913	0.313131	GGGT	GGGT	Cons. Type I
Chr01@74147378@+	chr1L@88770427@+	0.173913	0.518519	TCCA	TCCA	Cons. Type II
Chr07@80843737@+	chr7L@83563634@+	0.173436	0.773453	GTGG	GTGG	Cons. Type I
Chr02@152715418@-	chr2L@159431201@-	0.173077	0.375	GGGA	GGGA	Cons. Type I
Chr03@5402340@+	chr3L@14420808@-	0.172802	0.129565	CAGA	CAGA	Cons. Type I
Chr06@80272101@+	chr6S@35437422@-	0.172691	0.17623	GGGG	GGGG	Cons. Type I
Chr07@71145764@-	chr7L@85737343@+	0.172471	0.204734	TGGA	TGGA	Cons. Type I
Chr07@12048720@-	chr7L@15115199@-	0.172222	0.241573	GAGC	GAGC	Cons. Type I
Chr03@123685418@-	chr3L@127117905@-	0.172168	0.133721	AGGA	AGGA	Cons. Type I
Chr06@45716562@+	chr6L@33939084@-	0.172131	0.340659	TCCA	TCCA	Cons. Type II
Chr07@53338325@+	chr7L@38935751@-	0.172123	0.549425	AGGT	AGGT	Cons. Type I
Chr02@67729243@-	chr2S@43430126@-	0.172043	0.361111	AGTG	AGTG	Cons. Type I
Chr04@126278540@-	chr4L@132082707@-	0.172007	0.149495	AGGT	AGGT	Cons. Type I
Chr07@88199312@-	chr7L@71153135@+	0.171875	0.146667	AAAT	AAAT	Cons. Type I
Chr03@98704952@-	chr3S@44503000@+	0.17186	0.317136	GGCT	GGCT	Cons. Type I
Chr08@22769018@-	chr8L@21431274@-	0.171422	0.370775	GGGG	GGGG	Cons. Type I
Chr01@153771146@+	chr1L@163104072@+	0.171053	0.631579	AAAT	AAAT	Cons. Type I
Chr05@95558762@+	chr5L@104579349@-	0.170971	0.144578	AAGG	AAGG	Cons. Type I
Chr03@36740561@-	chr3L@39197202@-	0.17094	0.327044	AGAG	AGAG	Cons. Type I
Chr07@85919436@+	chr7L@73363466@-	0.170886	0.338785	TCCA	TCCA	Cons. Type II
Chr05@87022473@-	chr5S@69502444@-	0.170543	0.222222	AAGC	AAGC	Cons. Type I
Chr09@14396858@+	chr9_10S@94876739@-	0.170478	0.402062	AAGA	AAGA	Cons. Type I
Chr01@134458618@-	chr1L@174313349@-	0.170178	0.780645	AGCT	AGCT	Cons. Type I
Chr03@91913523@+	chr3L@91894295@+	0.169916	0.65035	GGAG	GGAG	Cons. Type I
Chr05@89413136@+	chr5L@92531661@+	0.169892	0.127751	AGGT	AGGT	Cons. Type I
Chr01@155047347@-	chr1S@136041088@-	0.169655	0.190217	CTGT	CTGT	Cons. Type I
Chr03@9206138@+	chr3S@13654854@+	0.169381	0.138211	TGGA	TGGA	Cons. Type I
Chr01@33494891@-	chr1L@35476451@-	0.168013	0.45614	GCAC	GCAC	Cons. Type I
Chr02@133079326@-	chr2S@118889490@-	0.167401	0.121693	AGGT	AGGT	Cons. Type I
Chr02@134178511@+	chr2S@120032496@+	0.167391	0.411765	GGGC	GGGC	Cons. Type I
Chr08@23139363@+	chr8L@21882834@+	0.166667	0.333333	AGGG	AAGG	Cons. Type I
Chr05@93029036@+	chr5L@107371644@-	0.166667	0.944056	AGGG	AGGG	Cons. Type I
Chr10@35830445@+	chr9_10L@36586413@+	0.166554	0.497784	GGAG	GGAG	Cons. Type I
Chr10@7044121@+	chr9_10L@6049486@+	0.165926	0.19598	TCCA	TCCA	Cons. Type II
Chr08@94117107@-	chr8L@92646876@-	0.165775	0.194444	GCGG	GCGG	Cons. Type I
Chr05@120268535@+	chr5S@104647766@+	0.165414	0.120623	ACAT	ACAT	Cons. Type I
Chr08@91344364@+	chr8L@89368136@+	0.16501	0.150655	TCCA	TCCA	Cons. Type II
Chr01@167946015@-	chr1L@184708955@+	0.163934	0.112821	TCCA	TCCA	Cons. Type II
Chr01@73196303@+	chr1S@76565423@+	0.16338	0.401156	GGAG	GGAG	Cons. Type I
Chr06@89458563@+	chr6L@103993119@+	0.163306	0.101887	AAAA	AAAA	Cons. Type I
Chr01@85538001@+	chr1L@102049387@+	0.163265	0.123711	TCCA	TCCA	Cons. Type II
Chr01@30535909@-	chr1L@32185269@-	0.162963	0.229299	GTAA	GTAA	Cons. Type I
Chr09@10010247@+	chr9_10S@99488912@-	0.162896	0.573333	AGAG	AGAG	Cons. Type I
Chr05@59953454@+	chr5L@58256910@+	0.162641	0.106557	GCGG	GCGG	Cons. Type I
Chr04@54446767@-	chr4S@32078043@-	0.161905	0.109589	CGGG	CGGG	Cons. Type I
Chr05@126141752@-	chr5L@128659305@-	0.160423	0.253165	ATGG	ATGG	Cons. Type I
Chr05@111091146@+	chr5L@97610601@-	0.16	0.285714	AAGG	AAGG	Cons. Type I
Chr02@52505549@+	chr2S@63905484@+	0.16	0.410853	GGGA	TGGA	Cons. Type I
Chr01@49815599@-	chr1S@47487145@-	0.159901	0.176995	GAGA	GAGA	Cons. Type I
Chr10@3835217@+	chr9_10S@2322852@+	0.159341	0.111111	TCCA	TCCA	Cons. Type II
Chr04@41537462@-	chr4S@1537913@+	0.159159	0.769231	GGGA	GGGA	Cons. Type I
Chr05@124424219@-	chr5S@108782062@-	0.159091	0.333333	CTGG	CTGG	Cons. Type I
Chr03@21907031@+	chr3S@114096444@-	0.158471	0.1459	GAGG	AAGG	Cons. Type I
Chr03@119310769@+	chr3L@122476684@+	0.15847	0.882353	AGGT	AGGT	Cons. Type I
Chr05@59953854@+	chr5L@58257325@+	0.158251	0.170732	GGCA	GGCA	Cons. Type I
Chr04@95562235@+	chr4S@78806061@+	0.157706	0.634409	CCAT	CCAT	Cons. Type I
Chr10@36673580@-	chr9_10S@34196929@-	0.156582	0.285388	GGGT	GGGT	Cons. Type I
Chr05@142152580@-	chr5S@127264489@-	0.156463	0.447368	AGAG	AGAG	Cons. Type I
Chr08@93874357@+	chr8L@92366102@+	0.15625	0.189189	AGAG	AGAG	Cons. Type I
Chr02@106789569@-	chr2S@92519420@-	0.15625	0.194268	TCCA	TCCA	Cons. Type II
Chr03@33921683@-	chr3S@101544826@+	0.156098	0.115942	GAAA	GAAA	Cons. Type I
Chr02@130500354@+	chr2L@134261773@+	0.155844	0.17931	TCCA	TCCA	Cons. Type II
Chr10@34623753@-	chr9_10L@33246823@+	0.155844	0.402299	GGTA	GGTG	Cons. Type I
Chr05@39129868@+	chr5L@37380703@+	0.155738	0.106403	AGGA	AGGA	Cons. Type I
Chr08@22639210@-	chr8L@21250001@-	0.155556	0.101732	CTGG	CTGG	Cons. Type I
Chr04@73417253@+	chr4L@79859858@-	0.155556	0.176471	TCCA	TCCA	Cons. Type II
Chr02@130698046@+	chr2S@116431327@+	0.155172	0.270115	TCCA	TCCA	Cons. Type II
Chr03@112330752@-	chr3L@113745784@+	0.155039	0.39726	AGGG	AGGG	Cons. Type I
Chr07@79114944@-	chr7L@81770169@-	0.154839	0.546961	CAGA	CAGA	Cons. Type I
Chr04@87929360@+	chr4L@88183266@+	0.15444	0.804878	TCCA	TCCA	Cons. Type II
Chr03@126569027@-	chr3L@130309207@-	0.154299	0.287313	TCCA	TCCA	Cons. Type II
Chr05@82787865@-	chr5L@87085579@+	0.153846	0.173913	AAGT	AAGT	Cons. Type I
Chr08@116861548@+	chr8S@96234395@-	0.153846	0.208333	GGGT	GGGT	Cons. Type I
Chr08@74656580@+	chr8S@13247125@-	0.153846	0.422078	TGGG	TGGG	Cons. Type I
Chr08@114090809@+	chr8L@112363210@+	0.153846	0.794872	GTGG	GTGG	Cons. Type I
Chr04@89650724@-	chr4L@90204857@-	0.153595	0.122222	AAGG	AAGG	Cons. Type I
Chr02@133072808@-	chr2L@137051116@-	0.153465	0.798137	AGAT	AGAT	Cons. Type I
Chr02@101473022@+	chr2L@103293209@+	0.15276	0.148198	CTCC	CTCC	Cons. Type I
Chr09@10263770@-	chr9_10S@99244452@+	0.152648	0.153846	GGAG	GGAG	Cons. Type I
Chr03@36463547@-	chr3L@38919088@-	0.152174	0.284211	TCCA	TCCA	Cons. Type II
Chr04@84548774@+	chr4L@84534804@+	0.152174	0.486486	GAGA	GTGA	Cons. Type I
Chr06@13685882@+	chr6L@18298105@+	0.15169	0.231343	AGTG	AGTG	Cons. Type I
Chr02@134311152@-	chr2L@138563061@-	0.151659	0.219512	GGGG	AGGG	Cons. Type I
Chr04@28255858@+	chr4L@65528837@+	0.151233	0.152812	CAAG	CAAG	Cons. Type I
Chr01@187731636@+	chr1L@205273131@+	0.150786	0.168675	TCAG	TCAG	Cons. Type I
Chr05@111096494@+	chr5S@81925774@-	0.150289	0.53913	GGGC	GGGC	Cons. Type I
Chr08@14221678@+	chr8L@16912534@-	0.15	0.155844	AGGG	AGGG	Cons. Type I
Chr01@31695900@-	chr1L@33477233@-	0.149864	0.13897	GCCG	GCCG	Cons. Type I
Chr07@87419014@+	chr7S@53682663@+	0.149758	0.186047	GCAG	GCAG	Cons. Type I
Chr03@116889783@-	chr3L@108422288@+	0.149254	0.135593	GGGG	GGGG	Cons. Type I
Chr01@181430693@+	chr1L@198497342@+	0.148855	0.137255	GTGG	GTGG	Cons. Type I
Chr07@80803211@+	chr7S@59213490@+	0.14876	0.137931	AGGA	GGGA	Cons. Type I
Chr08@3994204@+	chr8S@32467261@-	0.148148	0.365854	AGAG	AGAG	Cons. Type I
Chr04@128011085@-	chr4S@111567786@-	0.147004	0.148936	TGAG	GGAG	Cons. Type I
Chr08@17471704@+	chr8L@16707470@-	0.146988	0.425532	AGGT	AGGT	Cons. Type I
Chr09@77815646@-	chr9_10S@47399743@+	0.146667	0.384615	TCCA	TCCA	Cons. Type II
Chr09@15301159@+	chr9_10L@105467115@-	0.146199	0.123596	AGGG	AATG	Cons. Type I
Chr03@124612274@+	chr3L@128505573@-	0.145985	0.376471	AAAG	CGGG	Cons. Type I
Chr03@130126736@-	chr3L@134112054@-	0.145455	0.128378	TCCA	TCCA	Cons. Type II
Chr03@87595505@-	chr3S@55187086@+	0.145455	0.204545	TCCA	TCCA	Cons. Type II
Chr01@140159369@+	chr1L@147869595@+	0.145299	0.128571	TCCA	TCCA	Cons. Type II
Chr01@167391352@-	chr1S@154600819@+	0.145038	0.602564	GGAG	GGAG	Cons. Type I
Chr10@7303815@+	chr9_10L@6251797@+	0.144928	0.165217	AAGG	AAGG	Cons. Type I
Chr02@87193035@+	chr2L@89258510@+	0.144781	0.4625	AGCT	AGCT	Cons. Type I
Chr01@130486489@+	chr1L@141828563@+	0.144558	0.137255	AATT	AATT	Cons. Type I
Chr03@122400290@+	chr3L@125984569@+	0.1444	0.117143	TCCA	TCCA	Cons. Type II
Chr01@153102749@+	chr1L@162425206@+	0.14433	0.178571	TCCA	TCCA	Cons. Type II
Chr02@136868286@-	chr2S@122765831@-	0.144068	0.10274	AAAG	AAAG	Cons. Type I
Chr04@27681959@+	chr4S@49500426@-	0.143932	0.110837	CTGA	CTGA	Cons. Type I
Chr01@144220444@+	chr1L@152481594@+	0.143526	0.193237	GGAA	GGAA	Cons. Type I
Chr04@87486833@+	chr4L@87721350@+	0.143278	0.129412	CAGG	CAGG	Cons. Type I
Chr01@145015677@+	chr1L@153516329@+	0.142857	0.168699	AAGA	GAGA	Cons. Type I
Chr01@182954976@+	chr1L@200111156@+	0.142857	0.225	GCGC	GCGC	Cons. Type I
Chr08@30140263@+	chr8L@29475513@+	0.142857	0.385965	AAGA	AAGA	Cons. Type I
Chr09@77802798@-	chr9_10S@47416884@+	0.142857	0.40678	AGAG	AGAG	Cons. Type I
Chr02@69935568@-	chr2L@76875925@+	0.142341	0.407649	GGGG	GGGG	Cons. Type I
Chr01@128142093@-	chr1L@138706605@-	0.14094	0.933333	AGGA	AGGA	Cons. Type I
Chr03@80286101@-	chr3S@61058896@+	0.140244	0.410596	AGGT	AGGT	Cons. Type I
Chr01@128020382@-	chr1L@138564584@-	0.140203	0.128492	TCCA	TCCA	Cons. Type II
Chr02@31864516@+	chr2L@29311060@-	0.140054	0.285714	GGGA	GGGA	Cons. Type I
Chr01@49832487@-	chr1S@47508554@-	0.14	0.826633	GTGT	GTGT	Cons. Type I
Chr08@111745793@-	chr8L@109407926@-	0.139867	0.21608	GGGA	GGGA	Cons. Type I
Chr10@38032955@-	chr9_10L@39261557@-	0.139767	0.1	CAAT	CAAT	Cons. Type I
Chr04@89430577@+	chr4S@73084579@+	0.139647	0.205426	AGGT	AGGT	Cons. Type I
Chr02@155598363@-	chr2L@162130317@+	0.13964	0.380822	ATGG	ATGG	Cons. Type I
Chr01@130580217@+	chr1L@141947691@+	0.139241	0.462687	GAAA	GAAA	Cons. Type I
Chr01@165037526@-	chr1L@188098359@+	0.139194	0.193798	AGAG	AGAG	Cons. Type I
Chr06@18879749@-	chr6S@19781046@-	0.138889	0.111111	TGGG	TGGG	Cons. Type I
Chr06@112957193@-	chr6S@105147256@-	0.138889	0.211538	AGGG	AGGG	Cons. Type I
Chr08@46299272@-	chr8L@46338318@-	0.138889	0.333333	AAAT	AAAT	Cons. Type I
Chr09@68858952@+	chr9_10L@59955410@-	0.138526	0.343891	AGGG	AGGG	Cons. Type I
Chr10@2262509@-	chr9_10L@802905@+	0.138378	0.1	CAGA	CAGA	Cons. Type I
Chr01@102489590@+	chr1L@111432731@+	0.138298	0.178571	TCCA	TCCA	Cons. Type II
Chr01@132951222@+	chr1L@144302214@+	0.138298	0.329545	GAGC	GAGC	Cons. Type I
Chr02@145644894@-	chr2L@150924830@-	0.138004	0.361905	TCCA	TCCA	Cons. Type II
Chr10@74301@+	chr9_10S@12655391@+	0.137993	0.367718	AGAG	AGAG	Cons. Type I
Chr03@108043943@+	chr3S@26003341@+	0.137725	0.18239	AGAG	AGAG	Cons. Type I
Chr07@83898166@-	chr7L@75323781@+	0.13765	0.178307	AGGA	AGGA	Cons. Type I
Chr09@61514896@+	chr9_10S@60815384@-	0.137363	0.564103	AGAT	AGAT	Cons. Type I
Chr01@153643892@-	chr1L@162948016@-	0.137255	0.118056	AAAG	AAAG	Cons. Type I
Chr02@146079523@-	chr2L@151476865@-	0.137255	0.52284	GCAG	GCAG	Cons. Type I
Chr02@133086581@-	chr2L@137075462@-	0.136986	0.142857	TCCA	TCCA	Cons. Type II
Chr01@6078485@+	chr1L@3032711@-	0.136691	0.236641	TCCA	TCCA	Cons. Type II
Chr09@80280834@+	chr9_10L@45711870@+	0.136654	0.261905	GCAG	GCAG	Cons. Type I
Chr04@4951058@+	chr4L@8872645@+	0.136449	0.169811	AGAG	AGAG	Cons. Type I
Chr01@105935118@+	chr1L@115933657@+	0.136364	0.135135	AGAA	AGAA	Cons. Type I
Chr08@114101512@+	chr8L@112378139@+	0.136201	0.447761	TCCA	TCCA	Cons. Type II
Chr01@81501472@-	chr1L@97298584@-	0.135773	0.106796	AAAC	GAAC	Cons. Type I
Chr08@92907743@-	chr8S@560315@+	0.135714	0.33116	CATA	CATA	Cons. Type I
Chr03@49478737@-	chr3S@87198032@+	0.135546	0.276596	TGGA	TGGA	Cons. Type I
Chr08@4277701@+	chr8S@32680029@+	0.134831	0.908696	AGGG	AGGG	Cons. Type I
Chr02@50292792@+	chr2S@61705164@+	0.134779	0.25522	CGTG	CGTG	Cons. Type I
Chr03@108491705@+	chr3S@26518019@+	0.134259	0.343066	AGGG	AGGG	Cons. Type I
Chr08@85937648@-	chr8L@83431778@-	0.132353	0.574468	AGGG	AGGG	Cons. Type I
Chr06@44196693@+	chr6S@29898748@-	0.132184	0.104167	CAGG	CAGG	Cons. Type I
Chr04@645509@-	chr4L@5025047@-	0.132184	0.227273	AGGG	AGGG	Cons. Type I
Chr06@72004020@+	chr6L@50357714@-	0.131868	0.303571	GGAG	GGGG	Cons. Type I
Chr01@163611846@+	chr1L@189751980@-	0.131579	0.118644	AAGG	AAGG	Cons. Type I
Chr05@110740948@+	chr5S@82257235@-	0.130785	0.382514	AGAT	AGAT	Cons. Type I
Chr03@40962534@-	chr3L@43317513@-	0.130435	0.178082	TCCA	TCCA	Cons. Type II
Chr07@35094876@+	chr7L@36190276@-	0.130184	0.13212	TCCA	TCCA	Cons. Type II
Chr10@9283045@+	chr9_10L@5047424@-	0.12987	0.15674	TCCA	TCCA	Cons. Type II
Chr06@3542456@+	chr6L@4941396@-	0.129032	0.211538	TCCA	TCCA	Cons. Type II
Chr05@110351037@-	chr5S@82547004@+	0.129032	0.526316	AAGG	AAGG	Cons. Type I
Chr02@57467377@-	chr2L@80814252@-	0.129032	0.683544	AGAG	AGAG	Cons. Type I
Chr03@80896943@-	chr3S@60591766@+	0.128506	0.208333	TCCA	TCCA	Cons. Type II
Chr01@117137972@+	chr1S@104757670@+	0.128307	0.104801	GAGG	GAGG	Cons. Type I
Chr05@73975106@-	chr5S@59594000@-	0.128205	0.135802	GGGT	GGGT	Cons. Type I
Chr01@107997615@+	chr1L@117754464@+	0.128205	0.22619	TCCA	TCCA	Cons. Type II
Chr02@117345642@-	chr2L@119859784@-	0.127745	0.111111	GGGG	GGGG	Cons. Type I
Chr01@16332135@+	chr1L@14475256@-	0.127273	0.704762	AGGG	AGGG	Cons. Type I
Chr03@36728931@-	chr3S@98986205@+	0.127168	0.635193	GTGG	GTGG	Cons. Type I
Chr06@83224547@+	chr6L@87364498@+	0.126984	0.231884	AGCT	AGCT	Cons. Type I
Chr05@142935891@-	chr5L@147967628@-	0.126214	0.4	CGGG	CAGG	Cons. Type I
Chr04@73975100@-	chr4L@79234622@+	0.126126	0.430769	GTCG	GTCG	Cons. Type I
Chr03@97971383@+	chr3L@98233420@+	0.126068	0.147826	CAGG	AGCG	Cons. Type I
Chr02@132291108@-	chr2L@136230794@-	0.12605	0.34058	AGGG	AGGG	Cons. Type I
Chr05@16800840@+	chr5L@5285722@-	0.125604	0.142857	AGGT	AGGT	Cons. Type I
Chr01@164169062@+	chr1S@158001797@-	0.125541	0.287958	GAGG	GAGG	Cons. Type I
Chr08@86465514@-	chr8L@83982646@-	0.125413	0.174377	AGAC	AGAC	Cons. Type I
Chr10@33752175@+	chr9_10L@34458373@-	0.125	0.118881	GGAG	GGAG	Cons. Type I
Chr02@52314351@-	chr2S@63730931@-	0.125	0.25	AGGA	AGGA	Cons. Type I
Chr06@52519024@+	chr6S@66761589@+	0.125	0.522218	TCCA	TCCA	Cons. Type II
Chr01@125308496@-	chr1L@135719728@-	0.124567	0.123552	GGGA	GGGA	Cons. Type I
Chr01@81078174@-	chr1L@96795549@-	0.124424	0.119048	TGGA	TGGA	Cons. Type I
Chr08@53896916@+	chr8L@52062803@-	0.124161	0.670139	GAGG	GAGG	Cons. Type I
Chr08@86704015@-	chr8S@4406415@+	0.124088	0.203636	ACAG	ACAG	Cons. Type I
Chr10@19661036@+	chr9_10L@23878102@-	0.124088	0.42029	AGAA	AGAA	Cons. Type I
Chr04@641708@-	chr4L@5023337@-	0.123862	0.212996	GGAG	GGAG	Cons. Type I
Chr07@66856847@-	chr7L@66565736@-	0.123288	0.367647	TCAG	TCAG	Cons. Type I
Chr01@133557501@+	chr1L@145005440@+	0.122857	0.156627	AGGG	AGGG	Cons. Type I
Chr03@48441868@+	chr3L@50318967@+	0.122744	0.254545	TGGA	TGGA	Cons. Type I
Chr09@25794849@-	chr9_10L@93903459@+	0.122581	0.3	GAGT	GAGT	Cons. Type I
Chr01@128117020@-	chr1L@138674644@-	0.122376	0.151256	GAGG	GAGG	Cons. Type I
Chr03@131921811@+	chr3L@143848538@-	0.121925	0.15942	GGGG	GGGG	Cons. Type I
Chr02@167511010@+	chr2S@153686261@-	0.121723	0.107477	GGCC	GGCT	Cons. Type I
Chr08@58657086@-	chr8L@57632547@-	0.121547	0.727891	AAAA	AAAA	Cons. Type I
Chr05@133766951@+	chr5S@118603301@+	0.121396	0.107143	TGGA	TGGA	Cons. Type I
Chr03@115802438@+	chr3L@109676460@-	0.121212	0.121469	GCAG	GCAG	Cons. Type I
Chr02@24458994@+	chr2S@5811163@+	0.120902	0.126246	GCAA	GCAA	Cons. Type I
Chr05@83133122@+	chr5L@86758839@-	0.12069	0.840909	AGAT	AGAT	Cons. Type I
Chr01@30592026@-	chr1L@32239239@-	0.120219	0.287293	GGAG	GGAG	Cons. Type I
Chr08@8611046@+	chr5S@87663632@-	0.120109	0.13587	TCCA	TCAA	Cons. Type II
Chr01@28214565@-	chr1L@29461251@-	0.119816	0.123404	AGGA	AGGA	Cons. Type I
Chr02@87651578@+	chr2L@89731445@+	0.119774	0.261905	GGGA	GGGA	Cons. Type I
Chr04@105221433@-	chr4S@87767715@-	0.119718	0.307317	GAGC	GAGC	Cons. Type I
Chr03@83205048@-	chr3L@83132055@-	0.119048	0.327869	TCCA	TCCA	Cons. Type II
Chr01@25969098@+	chr1L@27580916@+	0.119048	0.625	TCCA	TCCA	Cons. Type II
Chr01@74044320@+	chr1S@77771927@+	0.119018	0.132302	CGCA	CGCA	Cons. Type I
Chr02@50292308@+	chr2S@61704697@+	0.118937	0.156874	GAGA	GAGA	Cons. Type I
Chr01@146951115@+	chr1L@155596910@+	0.118557	0.467532	AGGT	AGGT	Cons. Type I
Chr09@46393699@+	chr9_10L@78817929@+	0.11811	0.622449	AGTG	AGCG	Cons. Type I
Chr05@72888745@-	chr5L@77044099@-	0.11804	0.382799	GGGG	GGGG	Cons. Type I
Chr08@23427377@+	chr8L@22605780@-	0.118016	0.223301	TCCA	TCCA	Cons. Type II
Chr09@46989626@-	chr9_10L@79369894@-	0.117934	0.259219	TCCA	TCCA	Cons. Type II
Chr06@102099995@+	chr6S@93848134@+	0.117836	0.946163	ACGG	ATGG	Cons. Type I
Chr04@97514663@-	chr4L@98680740@-	0.117733	0.497018	AGGG	AGGG	Cons. Type I
Chr03@75111955@+	chr3L@75308159@+	0.117647	0.180905	AGCG	AGCG	Cons. Type I
Chr09@20133080@-	chr9_10L@99828378@+	0.117647	0.24	TCCA	TCCA	Cons. Type II
Chr03@28846300@+	chr3L@31483666@+	0.117568	0.27451	GGAA	GGAA	Cons. Type I
Chr04@36773470@+	chr4S@795016@-	0.117524	0.372331	GAGA	GAGA	Cons. Type I
Chr02@72200880@-	chr2S@48894191@-	0.117241	0.243902	GAGT	GAGT	Cons. Type I
Chr07@1666461@+	chr7S@4922238@+	0.117239	0.224749	GAGG	GAGG	Cons. Type I
Chr04@102202719@-	chr4L@103668523@-	0.117239	0.314079	GGGA	GGGA	Cons. Type I
Chr01@116009178@-	chr1L@126497582@-	0.117073	0.103448	AGGA	GGGA	Cons. Type I
Chr08@30690272@+	chr8L@30080257@+	0.117021	0.308219	AGGT	AGGT	Cons. Type I
Chr05@101325226@+	chr5L@109275187@+	0.116719	0.186456	TGGG	TGGG	Cons. Type I
Chr02@78390340@+	chr2S@53018033@+	0.116438	0.427046	AGAA	AGAA	Cons. Type I
Chr04@293275@+	chr4L@4694848@+	0.116129	0.243902	AGGT	AGGT	Cons. Type I
Chr05@42216916@-	chr5L@53049625@-	0.116009	0.142012	TCCA	TCCA	Cons. Type II
Chr04@6493792@+	chr4L@10158632@+	0.115875	0.344444	GGGA	GGGA	Cons. Type I
Chr10@35786303@+	chr9_10L@36542631@+	0.115862	0.174888	AGCT	AGCT	Cons. Type I
Chr04@105936526@-	chr4L@107857106@-	0.115854	0.107143	AGTG	AGTG	Cons. Type I
Chr04@78044935@-	chr4L@74907267@+	0.115666	0.624413	AAAG	CAAG	Cons. Type I
Chr10@32756134@-	chr9_10S@29721012@-	0.115385	0.413793	GGGG	GGGG	Cons. Type I
Chr05@68069861@+	chr5L@67208663@-	0.115385	0.517647	CGGG	CGGG	Cons. Type I
Chr05@55662429@+	chr5S@36735269@+	0.115031	0.184211	AGCG	AGCG	Cons. Type I
Chr08@76526523@+	chr8S@11686884@-	0.114754	0.375	AGAG	AGAG	Cons. Type I
Chr03@78878598@-	chr3L@78942261@-	0.114701	0.605938	GGAG	GGAG	Cons. Type I
Chr03@129407335@+	chr3L@133225831@+	0.114583	0.815287	TGGA	TGGA	Cons. Type I
Chr08@61734829@-	chr8S@25449160@+	0.114458	0.7	AAGG	AAGG	Cons. Type I
Chr01@123151207@+	chr1S@110515294@+	0.114252	0.245174	AGCA	AGCA	Cons. Type I
Chr04@35400649@+	chr4L@21763247@+	0.114051	0.214617	AAGG	AAGG	Cons. Type I
Chr05@24777835@-	chr5L@38962942@-	0.113821	0.255814	GATG	GATG	Cons. Type I
Chr01@80452682@+	chr1L@96057324@+	0.113636	0.198413	ATGG	ATGG	Cons. Type I
Chr10@29793491@+	chr9_10S@7668510@-	0.113475	0.396226	AGGA	AGGA	Cons. Type I
Chr06@98344761@+	chr6L@113686191@+	0.113402	0.10101	GAGG	GAGG	Cons. Type I
Chr04@104957837@-	chr4L@106749137@-	0.113375	0.199863	TCCA	TCCA	Cons. Type II
Chr08@14469449@-	chr8L@12131368@-	0.113208	0.207792	GTGG	GTGG	Cons. Type I
Chr09@10859231@+	chr9_10S@98707078@-	0.113208	0.226415	AGAG	AGAG	Cons. Type I
Chr03@122174154@+	chr3L@125718920@+	0.11293	0.159292	TCCA	TCCA	Cons. Type II
Chr07@38391334@+	chr7S@36133961@-	0.112798	0.149606	AGAA	AGAA	Cons. Type I
Chr10@36308587@-	chr9_10L@37152519@-	0.112721	0.274691	TGGG	TGGG	Cons. Type I
Chr02@37387845@+	chr2L@40788989@+	0.112462	0.171271	AGGT	AGGT	Cons. Type I
Chr08@61443412@+	chr8L@60257618@+	0.11215	0.178571	AAAT	AAAT	Cons. Type I
Chr02@105684611@-	chr2L@107709821@-	0.11194	0.501836	AAGG	AGGG	Cons. Type I
Chr04@46740790@+	chr4S@26797142@+	0.111809	0.698225	GGGA	GGGA	Cons. Type I
Chr08@65668789@-	chr8L@64253216@-	0.111765	0.953846	TCTA	TCCA	Cons. Type II
Chr02@135026546@+	chr2L@139339194@+	0.111111	0.64	TGAG	TGAG	Cons. Type I
Chr07@31344507@+	chr7L@34555786@+	0.111111	0.942857	AGGC	AGGG	Cons. Type I
Chr04@65085438@-	chr4S@43101791@-	0.110742	0.134286	AGGT	AGGT	Cons. Type I
Chr04@108172473@+	chr4S@91266072@+	0.110565	0.169014	TCCA	TCCA	Cons. Type II
Chr08@8963047@-	chr8L@19586324@-	0.110429	0.435294	GGGA	AGGA	Cons. Type I
Chr01@143339453@+	chr1L@151535250@+	0.11039	0.203046	GGGA	GGGA	Cons. Type I
Chr04@125409859@-	chr4L@130916878@-	0.11036	0.866242	AAGG	AAGG	Cons. Type I
Chr04@43977348@+	chr4L@31232081@+	0.11	0.328698	TCCA	TCCA	Cons. Type II
Chr01@11405977@+	chr1S@9577505@-	0.109615	0.121795	TGGG	TGAG	Cons. Type I
Chr01@80312553@+	chr1S@84610396@+	0.109589	0.248062	TCCA	TCCA	Cons. Type II
Chr08@85982196@+	chr8L@83483991@+	0.109375	0.181818	GAGG	GAGG	Cons. Type I
Chr04@127815286@+	chr4L@135038701@-	0.109223	0.371901	TGAG	TGAG	Cons. Type I
Chr04@75357293@-	chr4L@77719343@+	0.109091	0.105263	TCCA	TCCA	Cons. Type II
Chr07@1764285@-	chr7S@5021650@-	0.108959	0.166667	TCCA	TCCA	Cons. Type II
Chr06@104374379@+	chr6L@120265815@+	0.108902	0.171587	AGAA	AGAA	Cons. Type I
Chr08@93754760@-	chr8S@85901614@+	0.10863	0.154822	GCAG	ACAG	Cons. Type I
Chr07@31035800@+	chr7L@34202499@+	0.1085	0.179866	GAGG	GAGG	Cons. Type I
Chr09@19270269@+	chr9_10L@100802255@-	0.10828	0.115578	TCCA	TCCA	Cons. Type II
Chr08@7553936@+	chr8S@34507554@-	0.108209	0.202381	TCTA	TCTA	Cons. Type II
Chr02@133089901@-	chr2L@137080365@-	0.107955	0.111913	GAGG	GAGG	Cons. Type I
Chr01@188765483@+	chr1L@206456274@+	0.107955	0.388584	TCCA	TCCA	Cons. Type II
Chr03@98704937@-	chr3L@99069434@-	0.107888	0.280079	GGGA	GGGA	Cons. Type I
Chr03@38295959@+	chr3S@97424263@-	0.107527	0.492063	AGAT	AGAT	Cons. Type I
Chr06@18769844@+	chr6L@24007419@+	0.107334	0.300813	AAAT	AAAT	Cons. Type I
Chr03@131921050@+	chr3L@143849341@-	0.107177	0.104551	AGAG	AGAG	Cons. Type I
Chr01@22372577@+	chr1L@22871424@-	0.107143	0.771028	AGGG	AGGG	Cons. Type I
Chr10@28242380@-	chr9_10S@9175363@+	0.106838	0.278689	GGGT	GGGT	Cons. Type I
Chr01@40864921@+	chr1L@43752175@+	0.106808	0.175926	CAGA	CAGA	Cons. Type I
Chr01@120822751@+	chr1S@108274507@+	0.106796	0.107477	TCCA	TCCA	Cons. Type II
Chr04@25032117@-	chr4S@51636816@+	0.106574	0.1	AGAT	AGAT	Cons. Type I
Chr10@3286619@+	chr9_10L@2380642@+	0.106557	0.105263	AGGA	AGGA	Cons. Type I
Chr10@13695397@-	chr9_10L@5516965@+	0.106449	0.180311	AAAG	AAGG	Cons. Type I
Chr07@88187777@-	chr7L@71163562@+	0.106383	0.2	AGTG	AGTG	Cons. Type I
Chr06@63784188@+	chr6L@53016531@+	0.106383	0.447368	GGGA	GGGA	Cons. Type I
Chr06@80292469@+	chr6L@41426332@-	0.106342	0.808163	GAGA	GCGA	Cons. Type I
Chr01@20395683@-	chr1L@17335119@-	0.106195	0.110294	GAGC	GAGC	Cons. Type I
Chr07@80847288@+	chr7L@83569171@+	0.106116	0.147609	TCCA	TCCA	Cons. Type II
Chr06@134388758@-	chr6L@152901105@-	0.105749	0.108382	AGAA	AGAA	Cons. Type I
Chr10@10683830@-	chr9_10S@3859167@+	0.105616	0.155172	GGGC	GGGC	Cons. Type I
Chr02@39576725@-	chr2L@45210540@+	0.105556	0.30303	AGGT	AGGT	Cons. Type I
Chr04@115868291@-	chr4L@119845221@-	0.105263	0.177305	AGAT	AGAT	Cons. Type I
Chr03@32214198@+	chr3S@103173880@+	0.105023	0.102066	TCCA	TCCA	Cons. Type II
Chr02@151156582@-	chr2L@157519837@-	0.104938	0.2	GGAA	GGAA	Cons. Type I
Chr08@114096761@+	chr8L@112373015@+	0.104803	0.181818	TGGG	TGGG	Cons. Type I
Chr01@152831630@+	chr1L@162116724@+	0.104793	0.14	AAGG	AAAG	Cons. Type I
Chr01@142228052@-	chr1L@150250208@-	0.104651	0.696376	CAGG	CAGG	Cons. Type I
Chr03@50487499@-	chr3L@52265919@-	0.104348	0.139535	TCCA	TCCA	Cons. Type II
Chr04@5296863@-	chr4L@9076255@-	0.104247	0.334746	GGGG	GGGG	Cons. Type I
Chr04@51715831@-	chr4L@38973250@-	0.104192	0.126761	AGGG	AAGG	Cons. Type I
Chr03@47924111@-	chr3L@49820528@-	0.104046	0.14841	GGGT	AGGT	Cons. Type I
Chr08@6312129@+	chr8S@32296000@-	0.103448	0.103896	GAGA	GAGA	Cons. Type I
Chr03@40954448@-	chr3L@43309944@-	0.103175	0.253968	TGCA	TGCA	Cons. Type I
Chr09@19331688@+	chr9_10S@90341616@-	0.103158	0.595149	AGGT	AGGT	Cons. Type I
Chr01@137328857@-	chr1L@177556042@-	0.102941	0.141935	AGGC	AGGC	Cons. Type I
Chr07@27625562@+	chr7L@30508429@+	0.102941	0.395349	TCCA	TCCA	Cons. Type II
Chr01@131103603@+	chr1L@142495379@+	0.102885	0.397079	AGAG	AGAG	Cons. Type I
Chr01@142955922@-	chr1S@124820726@-	0.102804	0.138889	CAGG	CAGG	Cons. Type I
Chr02@97436328@+	chr2L@99209748@+	0.10267	0.304391	GGTA	GGTA	Cons. Type I
Chr03@111113388@-	chr3L@115204296@+	0.102564	0.194444	AGGG	AGGG	Cons. Type I
Chr06@14644184@+	chr6L@19349709@+	0.10244	0.274711	GGGA	GGGA	Cons. Type I
Chr04@72721969@+	chr4L@80550370@-	0.102273	0.309722	AGAA	AGAA	Cons. Type I
Chr01@155201400@-	chr1S@136223188@-	0.102118	0.170662	AGGA	AGGA	Cons. Type I
Chr08@113922849@-	chr8L@112207583@-	0.101732	0.151852	AAGG	AAGG	Cons. Type I
Chr05@143876207@-	chr5S@128648716@-	0.101326	0.159836	GGGA	GGGA	Cons. Type I
Chr02@101459056@-	chr2L@103268548@-	0.100917	0.217949	GTGA	GTGA	Cons. Type I
Chr10@3055209@-	chr9_10L@2234817@-	0.100719	0.320755	AGAC	AGAT	Cons. Type I
Chr01@49694249@-	chr1S@47445339@-	0.100228	0.4	AAGC	AAGC	Cons. Type I
Chr04@43014593@+	chr4L@29915541@+	0.100114	0.13771	ATGG	ATGG	Cons. Type I
Chr04@87333200@-	chr4L@87602615@-	0.1	0.136842	TCCA	TCCA	Cons. Type II
Chr01@81496719@-	chr1S@85753109@-	0.1	0.513353	GAGG	GAGG	Cons. Type I
Chr07@95410053@+	chr7L@98102384@+	0.1	0.792308	AGAT	AGAT	Cons. Type I

## Sheet: ExtFig12b&c-Human-Mouse
	Gene						5'UTR
	Median m5C level		Site number				Median m5C level		Site number
	Human	Mouse	Human	Mouse			Human	Mouse	Human	Mouse
HPS1	0.128538	0	5	1		FAM178A	0	0.105991	0	1
GOT1	0.136166	0	2	0		LZTS2	0	0.178571	0	1
SLC25A28	0.154348	0	2	0		BTRC	0	0.275693	0	2
ENTPD7	0.458253	0	2	0		MGEA5	0.319444	0	1	0
COX15	0.152672	0	1	0		GBF1	0.00948767	0.463918	0	1
DNMBP	0.212264	0	1	0		SUFU	0.152542	0	1	0
ERLIN1	0	0.258188	0	2		SLK	0	0.145335	1	3
CHUK	0.0375447	0.237903	0	2		IDI1	0.388889	0	1	0
CWF19L1	0	0.1875	0	2		MXI1	0.228165	0	2	0
BLOC1S2	0.133333	0	1	0		DUSP5	0.113119	0	1	0
HIF1AN	0.103825	0.0102041	5	4		USP6NL	0.00688468	0.131148	0	1
FAM178A	0.119048	0.19337	4	5		SLC18A2	0.25	0	1	0
MRPL43	0.0729259	0.116667	1	1		RAB11FIP2	0.392857	0	1	0
LZTS2	0.105263	0.12185	9	10		FAM204A	0.292135	0	1	0
BTRC	0.00183823	0.112121	3	4		EIF3A	0.8	0	1	0
POLL	0.176349	0.0075188	6	1		TIAL1	0.119048	0	1	0
FBXW4	0	0.104439	1	2		INPP5F	0.209903	0	2	0
NPM3	0.00118064	0.174699	0	1		MCMBP	0.102491	0.00231482	1	0
MGEA5	0.055814	0.122487	2	3		FGFR2	0.104167	0	1	0
LDB1	0.0177515	0.171123	1	3		TACC2	0.317187	0	2	0
PPRC1	0.134498	0	2	0		ACADSB	0	0.249288	0	2
NOLC1	0	0.142857	0	1		EDRF1	0.363636	0.0111732	1	0
GBF1	0.12795	0.096186	8	7		MKI67	0.434783	0.22043	1	1
NFKB2	0.0021978	0.202381	0	2		MCM10	0	0.142857	0	1
CUEDC2	0.724206	0	2	0		BNIP3	0	0.279412	0	1
ACTR1A	0.20339	0.0027933	5	2		INPP5A	0.278689	0.153439	1	1
SUFU	0.108444	0.00230415	6	4		FAM107B	0	0.131579	0	1
TRIM8	0.233223	0.00840336	3	0		SUV39H2	0	0.196507	0	2
WBP1L	0	0.116164	1	5		FAM188A	0.112339	0.00980392	1	0
CNNM2	0.164009	0.0681932	1	1		ABI1	0	0.191011	0	1
INA	0	0.565217	0	3		WAC	0.368517	0.79902	2	1
TAF5	0.546196	0	2	1		BAMBI	0.15625	0	1	0
PDCD11	0	0.145833	1	4		KIF5B	0.113481	0.0895522	1	1
SH3PXD2A	0	0.182959	1	5		EPC1	0.10231	0.0104167	1	0
SLK	0	0.159091	1	4		PARD3	0.0730198	0.0625	1	1
SORCS3	0.208333	0	1	0		HNRNPF	0.12963	0	1	0
IDI1	0.388889	0	1	0		MAPK8	0	0.144295	0	1
XPNPEP1	0.145985	0	2	1		NCOA4	0.416667	0	1	0
ADD3	0.00287611	0.138686	0	1		SGMS1	0.46875	0	3	0
MXI1	0.228165	0	2	0		FAM208B	0.121895	0.0846022	1	1
CELF2	0.125422	0.0960265	1	1		PFKFB3	0.259179	0	1	0
DUSP5	0.11522	0	2	0		TYSND1	0.133333	0	1	0
SMC3	0.146205	0	1	0		PSAP	0.14094	0	1	0
RBM20	0.412008	0	7	2		DDIT4	0	0.149688	0	1
SHOC2	0.205128	0	1	0		ZSWIM8	0.134752	0.05	2	1
GPAM	0.173421	0	2	0		AP3M1	0.255814	0	1	0
ZDHHC6	0.119048	0	1	0		PTEN	0.282403	0.15457	3	2
VTI1A	0	0.230769	1	3		TNKS2	0.51691	0	2	0
TCF7L2	0.393617	0.0465116	1	0		2021-03-05	0.101083	0.00193424	1	0
WDR37	0.445302	0	3	0		KIF11	0	0.177143	0	1
USP6NL	0.0560739	0.0655738	1	1		LCOR	0.305419	0.0336134	1	0
NRAP	0.00343249	0.613924	0	1		ZDHHC16	0.191489	0	1	0
NHLRC2	0.0143885	0.201923	1	2		AVPI1	0	0.318966	0	1
TDRD1	0	0.131532	0	1		YAP1	0.818038	0.0554153	1	1
AFAP1L2	0.281684	0.0283811	5	1		KBTBD3	0	0.680851	0	1
ABLIM1	0.393939	0	1	0		CTR9	0.134615	0	1	0
ATRNL1	0.111111	0	1	0		CUL5	0.243323	0	1	0
GFRA1	0.392857	0	1	0		SIDT2	0.240909	0	1	0
ECHDC3	0.36	0.190476	1	1		BACE1	0.546429	0	2	0
HSPA12A	0.0175439	0.155172	3	5		ARCN1	0	0.171875	1	2
KCNK18	0	0.151246	0	2		FOXR1	0.294243	0.2	1	1
SLC18A2	0.25	0	1	0		HYOU1	0	0.111111	0	1
PDZD8	0.0509554	0.130378	3	4		C2CD2L	0.206294	0	1	0
RAB11FIP2	0.392857	0	1	0		USP2	0.00323374	0.279412	1	3
FAM204A	0.292135	0	1	0		UBASH3B	0.480769	0.00859107	3	1
UPF2	0.189873	0	1	0		CDON	0.0763889	0.111111	1	1
NANOS1	0.0861676	0.112522	1	1		NFRKB	0	0.128405	0	1
EIF3A	0.216667	0	3	0		ZBTB44	0	0.20202	1	3
GRK5	0.121394	0	3	1		SNX19	0	0.107143	0	1
TIAL1	0.119048	0	1	0		VPS26B	0.396694	0	1	0
DHTKD1	0.0491803	0.192308	0	1		RRAS2	0	0.331662	0	2
INPP5F	0.127217	0.0675676	3	1		SPTY2D1	0.184211	0	1	0
MCMBP	0.0138462	0.105882	2	3		KCNQ1	0	0.193548	0	1
SEC23IP	0.164179	0	1	0		ARL14EP	0.369565	0	1	0
WDR11	0.173629	0	4	0		DEPDC7	0.165736	0	1	0
FGFR2	0.172785	0.00625	4	0		NAT10	0.192	0	1	0
ATE1	0.100935	0	1	0		APIP	0	0.140625	0	1
NSMCE4A	0.144799	0.177982	2	2		TRIM44	0.194245	0	1	0
TACC2	0.174603	0.062963	4	2		RRM1	0.203704	0	1	0
PLEKHA1	0	0.251492	0	2		EXT2	0.00455581	0.169399	0	1
DMBT1	0.173913	0	3	0		PTDSS2	0.166667	0	1	0
PSTK	0.0504202	0.44186	0	1		PRDM11	0.145833	0	1	0
IKZF5	0.120879	0	1	0		ATG13	0.253012	0	1	0
ACADSB	0.271274	0.125506	1	3		CKAP5	0	0.172414	0	1
CPXM2	0	0.23941	0	2		DDB2	0.338462	0	1	0
CHST15	0.208506	0	2	0		CELF1	0.0151515	0.116883	0	1
OAT	0.386647	0	3	0		KBTBD4	0	0.290909	0	1
LHPP	0.205716	0.0614155	1	1		HRAS	0.112903	0.0568182	1	1
FAM53B	0.107981	0.0659341	3	2		VPS37C	0	0.180952	0	1
ZRANB1	0.170213	0.0108401	1	0		CYB561A3	0.173967	0.0186567	2	0
CTBP2	0.0768116	0.169168	1	1		FAM160A2	0.0219608	0.477612	0	1
EDRF1	0	0.107221	2	4		SLC3A2	0.300548	0	2	0
DHX32	0.0689655	0.166667	2	3		LGALS12	0	0.166667	0	1
FANK1	0.19385	0.00421941	2	0		MARK2	0.124352	0.0769231	1	1
ADAM12	0.132353	0.0666667	2	1		RCOR2	0.0180723	0.188914	0	2
CAMK1D	0.15877	0	5	1		GPR137	0.185185	0.113636	1	1
DOCK1	0.39659	0	2	0		SMPD1	0.153846	0	1	0
MKI67	0	0.22549	3	6		SF1	0	0.530612	0	1
MGMT	0.589416	0.0322581	1	0		MEN1	0	0.275	0	1
OPTN	0.0306122	0.109524	0	1		EHD1	0.0308778	0.340426	0	1
GLRX3	0.25656	0.0459184	1	0		PPP2R5B	0.176245	0	3	0
MCM10	0	0.145278	1	8		SYVN1	0.0571429	0.256757	0	1
PPP2R2D	0	0.164609	0	1		MAP3K11	0.176471	0.011236	3	1
BNIP3	0	0.279412	0	1		SART1	0	0.102941	0	1
STK32C	0.228261	0	4	2		CCS	0.130952	0	1	0
LRRC27	0.168675	0	1	0		KDM2A	0.13666	0	2	0
INPP5A	0.139344	0.126498	2	3		SSH3	0	0.235294	0	1
ADAM8	0.304	0	5	0		LAMTOR1	0.22467	0.0967742	1	0
TUBGCP2	0.343434	0	8	2		INPPL1	0.425757	0	3	1
ECHS1	0.20872	0.0714286	1	1		UCP2	0.218069	0	1	0
PAOX	0.103448	0	1	0		PPFIBP2	0.103448	0	1	0
MTG1	0.1875	0.0538462	1	1		UVRAG	0	0.245455	0	1
BEND7	0.275	0	1	0		CAPN5	0.509434	0	1	0
FRMD4A	0.10084	0.0535714	1	1		PAK1	0	0.205734	0	4
FAM107B	0.682723	0.034749	2	1		TUB	0.227273	0	2	1
SUV39H2	0	0.196507	1	3		LMO1	0.29572	0.013306	1	0
FAM171A1	0.0568182	0.117647	1	1		ANKRD42	0.0614286	0.171053	2	2
FAM188A	0.112339	0.0196078	2	1		TMEM41B	0	0.217391	0	1
RSU1	0.330636	0.0147059	1	0		PANX1	0	0.811966	0	1
VIM	0.245902	0.00093633	1	0		IPO7	0.377358	0	1	0
MRC1	0.160494	0	1	0		CWC15	0	0.116402	0	1
CACNB2	0	0.151429	0	2		SESN3	0	0.378571	0	1
MLLT10	0.189474	0.0333333	2	1		MTMR2	0	0.580247	0	1
DNAJC1	0.00761421	0.369048	0	1		ANO4	0.112	0	1	0
OTUD1	0	0.222222	0	1		CRY1	0.205047	0.0634589	1	1
ARHGAP21	0.175676	0.082731	2	2		SART3	0	0.443915	0	2
THNSL1	0.478338	0	2	0		KCTD10	0	0.388889	0	1
GPR158	0.344782	0.225	2	1		UBE3B	0	0.119048	0	1
ABI1	0.0690827	0.106269	1	1		FAM222A	0.150442	0	1	0
ANKRD26	0.179487	0	1	0		GLTP	0	0.603774	0	1
YME1L1	0.140741	0	1	0		ANKRD13A	0	0.177358	0	2
MASTL	0	0.135052	1	4		ATP2A2	0	0.25	1	4
MPP7	0.572917	0	1	0		PPTC7	0	0.249626	0	2
WAC	0.368517	0.79902	2	1		SH2B3	0.135161	0	2	0
BAMBI	0.133681	0	2	0		MAPKAPK5	0.144318	0	2	0
SVIL	0.285714	0	3	0		ERP29	0	0.28125	0	1
MTPAP	0.427993	0.0612245	2	1		PTPN11	0.004	0.160333	1	3
PFKP	0.00137221	0.197368	0	1		SLC8B1	0.266667	0	1	0
PITRM1	0.0466667	0.151724	1	2		TBX3	0.291161	0	1	0
ARHGAP12	0.129032	0	1	0		WSB2	0.280488	0	1	0
KIF5B	0.219963	0.00326797	3	1		SUDS3	0.00352467	0.24523	0	2
EPC1	0	0.205387	1	2		PRKAB1	0	0.34	0	2
PARD3	0.143541	0	7	2		RAB35	0.132013	0.0125	1	0
CREM	0	0.285714	0	1		PXN	0.138686	0	1	0
CCNY	0	0.545455	0	1		DYNLL1	0.208248	0.00280899	1	0
KLF6	0.294471	0	4	0		RNF10	0.147014	0.0185185	2	0
DIP2C	0.0496491	0.142532	2	4		SPPL3	0.483689	0	2	0
BMS1	0	0.121289	1	2		RSRC2	0.192308	0	1	0
HNRNPF	0.160651	0.0032967	2	0		CDK2AP1	0.202197	0	2	0
2021-03-08	0.172308	0.015625	4	1		DDX55	0.584615	0	1	0
MAPK8	0.118644	0.015873	2	1		ATP6V0A2	0.128571	0	1	0
ERCC6	0	0.104348	2	3		CCDC92	0.107692	0.0880231	3	2
OGDHL	0.00909091	0.158929	0	2		MANSC1	0.296296	0.199987	1	2
NCOA4	0.353448	0.0037594	5	1		CDKN1B	0	0.164021	0	1
SGMS1	0.46875	0	3	0		ULK1	0.168544	0.00877193	2	0
TUBAL3	0.247467	0.0144928	1	0		EP400	0	0.143802	0	1
PCDH15	0.241379	0.379699	1	2		FBRSL1	0.215825	0	4	0
FAM208B	0.0505733	0.11681	3	4		ANKLE2	0.227273	0.0634921	1	1
ZWINT	0.4879	0.0491939	2	0		WBP11	0.108527	0	1	0
FBXO18	0.186304	0.00207039	5	4		EPS8	0	0.592593	0	1
IPMK	0	0.131818	0	1		STRAP	0	0.320072	0	1
BICC1	0.203463	0	1	0		LRMP	0.327273	0	1	0
RBM17	0.255324	0.0288462	4	1		KRAS	0	0.112903	0	1
CCDC6	0.000756334	0.150215	2	3		ASUN	0.237569	0	1	0
ANK3	0.1072	0.0258621	4	2		TM7SF3	0	0.104167	0	1
PFKFB3	0.187741	0	4	0		PPFIBP1	0.1	0	1	0
ARID5B	0	0.239465	0	2		IPO8	0.321764	0.000489716	2	0
ADO	0.057758	0.0602083	2	2		FGD4	0.477612	0	1	0
NRBF2	0	0.232	0	1		ZCRB1	0.0222513	0.704082	0	1
JMJD1C	0.509615	0	2	0		SCAF11	0.0961538	0.256098	1	1
SIRT1	0.161332	0	2	0		SENP1	0	0.100917	0	1
DNA2	0	0.447368	0	3		DDX23	0.107438	0	1	0
SLC25A16	0	0.302703	1	2		PRKAG1	0.1	0	1	0
CCAR1	0	0.32	0	1		SPATS2	0	0.146341	0	1
DDX50	0.465374	0.0263158	2	1		KDM5A	0.164516	0	1	0
VPS26A	0	0.369416	0	1		TMBIM6	0.272727	0	1	0
SUPV3L1	0.103566	0.186263	2	2		NCKAP5L	0.213296	0	1	0
TYSND1	0.133333	0.0602302	6	5		ATF1	0	0.181818	0	1
SAR1A	0.294118	0.00694444	1	0		AAAS	0	0.428571	0	1
EIF4EBP2	0.1	0	1	0		CDK2	0.107692	0.190909	1	1
PALD1	0.163934	0	1	0		RNF41	0	0.365854	0	1
SGPL1	0.157546	0	1	0		NABP2	0.10625	0.0153846	1	0
PCBD1	0	0.147059	0	1		ANKRD52	0	0.163265	0	1
SLC29A3	0.136914	0.0606061	3	1		PAN2	0.229167	0	1	0
PSAP	0.14094	0	3	0		TIMELESS	0	0.254237	0	1
ANAPC16	0.103448	0	1	0		PTGES3	0.000308024	0.24173	0	1
DDIT4	0	0.149688	2	4		R3HDM2	0.208333	0	1	0
DNAJB12	0.134328	0.0652174	2	1		MBD6	0.119048	0	1	0
MICU1	0.236957	0	2	0		DCTN2	0	0.269692	0	2
MCU	0	0.128205	0	1		MON2	0.211712	0.0930233	2	1
PLA2G12B	0	0.363636	0	1		PPM1H	0.301775	0.0515464	2	1
ECD	0	0.67996	0	2		SRGAP1	0.125	0.133333	1	1
DNAJC9	0.12743	0	1	0		GNS	0.27076	0	2	0
ANXA7	0.0111826	0.159305	1	5		CHD4	0.889764	0.112903	1	1
USP54	0.00265957	0.131148	2	9		CAND1	0.194444	0.106771	1	1
SEC24C	0.0306452	0.138889	3	4		COPS7A	0.101695	0.0281125	1	0
FUT11	0	0.175824	0	1		MLF2	0	0.534535	0	1
ZSWIM8	0.0201729	0.115789	8	13		MDM1	0.288	0	1	0
CAMK2G	0.00232019	0.156863	1	2		PTMS	0.222561	0.036859	2	0
VCL	0.19973	0.0155104	5	2		YEATS4	0	0.102778	0	1
AP3M1	0.255814	0	1	0		PHB2	0.146122	0.00729927	2	0
ADK	0	0.530945	0	1		OSBPL8	0	0.279823	0	2
KAT6B	0.147059	0	1	0		PAWR	0.226984	0.129078	1	1
SAMD8	0.123596	0	1	0		FOXJ2	0.46	0.176471	1	1
COMTD1	0.148148	0.170673	0	2		CCDC59	0.16129	0	1	0
KIN	0.28125	0	1	0		WNK1	0.131992	0	2	0
ATP5C1	0.155187	0	3	0		RIMKLB	0	0.375649	1	2
TAF3	0	0.210117	2	6		TMTC3	0	0.351464	0	1
DLG5	0.118056	0.0270168	9	5		BTG1	0.0799411	0.110807	1	1
POLR3A	0.0649351	0.0531631	3	3		EEA1	0	0.111111	0	1
ANXA11	0.23047	0	3	1		NUDT4	0.116424	0	1	0
MAT1A	0.131811	0.479167	4	2		SOCS2	0.228462	0	1	0
NRG3	0.222222	0.04	1	0		TMPO	0.010479	0.104478	0	1
LARP4B	0.142857	0	5	0		APAF1	0.663158	0.177778	2	2
GHITM	0	0.223881	0	1		TM9SF2	0.132812	0.0235602	1	0
GLUD1	0.0632653	0.14918	2	2		TEX30	0.396396	0	1	0
FAM35A	0.212121	0	1	0		EFNB2	0	0.135734	0	1
MINPP1	0.0834848	0.0666667	1	1		ABHD13	0	0.572	0	1
ATAD1	0	0.210829	0	2		ING1	0.137143	0	1	0
PTEN	0.196526	0.15457	4	2		TMCO3	0	0.164179	0	1
KIF20B	0	0.200799	0	2		GAS6	0.117647	0	1	0
HTR7	0.215385	0	1	0		MIPEP	1	0	1	0
RPP30	0.157343	0	1	0		NUPL1	0.313433	0	1	0
TNKS2	0.382615	0.00704225	4	0		CDK8	0.0208016	0.309923	0	2
BTAF1	0	0.114754	0	1		WASF3	0	0.1	0	1
CPEB3	0	0.196	1	2		POLR1D	0.226891	0	1	0
2021-03-05	0.00275786	0.116891	1	2		PAN3	0.460084	0.0286425	2	0
IDE	0	0.223214	0	1		UBL3	0.211991	0.0758929	4	3
KIF11	0	0.177143	0	1		KATNAL1	0.392857	0	1	0
EXOC6	0.150444	0	2	0		FOXO1	0.0708661	0.0555556	1	1
MYOF	0.143039	0	4	0		ELF1	0.00147145	0.15913	0	2
FRA10AC1	0.167832	0	1	0		GTF2F2	0.419227	0	1	0
SLC35G1	0.190575	0	1	0		TPT1	0.111111	0.520833	0	1
PLCE1	0.0503145	0.142857	0	1		SLC25A30	0.10989	0.0724638	1	0
NOC3L	0.124939	0	1	0		ZC3H13	0.059322	0.183709	1	1
HELLS	0.621622	0.08	1	0		RB1	0.134328	0	1	0
PDLIM1	0.340699	0	4	0		RCBTB2	0	0.25	0	1
SORBS1	0.175833	0.0760668	3	3		FNDC3A	0	0.101124	0	1
ALDH18A1	0.0630659	0.115789	1	1		KPNA3	0	0.252427	0	1
CCNJ	0.158235	0.195122	1	1		INTS6	0.328282	0.0964912	1	1
OPALIN	0.0563725	0.101039	1	1		TDRD3	0	0.173077	0	1
TM9SF3	0.062449	0.0561404	1	1		MYCBP2	0	0.167183	0	2
LCOR	0.305419	0.0336134	3	1		RBM26	0	0.293501	0	2
FRAT1	0.717172	0	1	0		ABCC4	0.185507	0	1	0
RRP12	0.101852	0.102273	8	9		FARP1	0.00101215	0.102119	2	4
PGAM1	0.185185	0	1	0		STK24	0.161112	0	1	0
ZDHHC16	0	0.116883	1	2		DOCK9	0.714286	0	1	0
MMS19	0.0626738	0.110504	6	7		UBAC2	0.17438	0	2	0
MORN4	0.4	0	1	0		CCDC85C	0.0491803	0.262626	0	1
PI4K2A	0	0.125	1	4		EVL	0	0.285714	0	1
AVPI1	0	0.275676	1	2		RCOR1	0	0.316465	0	2
MARVELD1	0.347966	0	6	0		EIF5	0.00124378	0.114833	0	1
ZFYVE27	0.216957	0	4	0		MARK3	0.0698603	0.157895	1	2
R3HCC1L	0.219512	0	1	0		PPP1R13B	0.0250569	0.37931	0	1
ARHGAP42	0	0.159091	0	3		AKT1	0.0575397	0.0521472	1	1
YAP1	0.00865592	0.16803	2	5		CEP170B	0.444444	0	1	0
BIRC3	0	0.168414	0	1		PNP	0	0.319444	0	1
BIRC2	0	0.146552	0	1		HNRNPC	0.49697	0.00740741	1	0
DYNC2H1	0	0.521739	0	1		CHD8	0.438017	0	1	0
AMPD3	0	0.356083	0	5		LRP10	0.135945	0.272472	1	1
KBTBD3	0	0.680851	0	1		STXBP6	0	0.123596	0	1
MRVI1	0.152688	0	5	1		STRN3	0	0.142857	0	1
CWF19L2	0.134286	0	1	0		RALGAPA1	0.131579	0	1	0
SLC35F2	0.132302	0.182927	1	1		FBXO33	0	0.126761	0	1
CTR9	0.0243925	0.225806	1	3		FANCM	0	0.22	0	1
CUL5	0.00398695	0.1875	1	3		MGAT2	0.795511	0	1	0
ACAT1	0	0.158486	0	2		KLHDC2	0.262302	0	2	0
NPAT	0.712766	0	1	0		ARF6	0.00941316	0.206811	1	3
ATM	0	0.26087	0	1		MAP4K5	0	0.112392	0	1
EIF4G2	0.0106157	0.134615	0	1		NIN	0.371212	0	1	0
DDX10	0.0153302	0.359551	0	1		SOCS4	0.0952381	0.272727	1	1
ZC3H12C	0.285714	0	1	0		MAPK1IP1L	0.100281	0.270115	1	1
FDX1	0.18254	0	1	0		FBXO34	0.00783545	0.309211	0	1
ARHGAP20	0.268657	0	1	0		PELI2	0.2	0	3	0
BTG4	0.000501421	0.869647	0	1		EXOC5	0.029413	0.158088	0	2
SIK2	0.22449	0	3	0		NAA30	0.398947	0.0793067	1	1
PPP2R1B	0.418865	0.0960425	1	1		PPM1A	0.203252	0	1	0
ALG9	0.1	0	3	2		HIF1A	0.0406321	0.314163	0	1
DLAT	0.115646	0	4	1		PPP2R5E	0.0622951	0.118852	2	2
ZW10	0	0.528139	0	1		ESR2	0.182879	0	1	0
USP28	0.914894	0.0788901	1	1		FUT8	0.264172	0.303571	2	1
REXO2	0.0549324	0.155	1	1		EIF2S1	0.0609756	0.109756	1	1
CADM1	0.128205	0	1	0		TMEM229B	0	0.358209	0	1
BUD13	0	0.172374	0	2		ACTN1	0.111159	0.283333	1	1
SIK3	0.129032	0	1	0		SIPA1L1	0.210145	0	1	0
PAFAH1B2	0.147132	0	1	0		PSEN1	0.00208333	0.447977	0	1
SIDT2	0.100865	0.157407	6	7		YLPM1	0.136986	0	1	0
PCSK7	0.177812	0	2	0		TMED10	0.243902	0	1	0
RNF214	0.330484	0	2	1		IRF2BPL	0.125472	0	3	0
BACE1	0.546429	0	2	0		EML5	0.578947	0	1	0
CEP164	0.151778	0.0739647	10	6		CALM1	0	0.551471	0	1
UBE4A	0	0.181818	0	1		SMEK1	0.0980392	0.112676	1	2
KMT2A	0.318078	0	2	0		GOLGA5	0	0.825	0	1
ARCN1	0.00568182	0.201179	2	4		TMEM251	0.112554	0	2	0
PHLDB1	0.147783	0	3	0		ATG2B	0	0.14433	1	2
DDX6	0.0600562	0.072558	1	1		ASB7	0.200593	0	2	0
BCL9L	0.189189	0	3	0		NIPA2	0.721101	0	1	0
FOXR1	0.207865	0	3	1		APBA2	0.00132275	0.234433	0	2
HYOU1	0.148607	0.0310078	5	2		TJP1	0.140673	0	2	1
VPS11	0.0980392	0.109589	3	4		SLC12A6	0.129944	0.0444444	1	0
H2AFX	0.136253	0	3	0		SPRED1	0.151844	0.00996072	2	0
DPAGT1	0.629032	0	1	0		INO80	0	0.166667	0	1
C2CD2L	0.390647	0	6	0		RPAP1	0.222222	0	1	0
HINFP	0	0.176471	0	1		MAPKBP1	0	0.111111	0	1
CBL	0.13369	0	3	2		TTBK2	0.121951	0	1	0
RNF26	0	0.147208	3	6		ZSCAN29	0.920904	0	1	0
USP2	0.00740375	0.186528	4	5		FRMD5	0.16129	0	1	0
USP47	0	0.16129	0	1		COPS2	0.879397	0.0285714	1	0
OAF	0.267647	0	2	1		TRPM7	0.023569	0.222222	0	1
TMEM136	0.115942	0	1	0		DMXL2	0	0.293333	0	1
ARHGEF12	0.125	0.017094	5	2		MAPK6	0	0.114679	0	1
SORL1	0	0.353877	0	2		FAM214A	0.657143	0	1	0
UBASH3B	0.298469	0.0613044	4	3		ADAM10	0.129371	0.0147059	1	0
MICAL2	0.108312	0	3	0		MYO1E	0.270996	0	2	0
HSPA8	0.00532556	0.146711	0	1		TPM1	0.111524	0	1	0
TBRG1	0.175879	0	1	0		USP3	0.131466	0.449231	1	1
SPA17	0.113208	0	1	0		SPG21	0.146552	0	1	0
ROBO3	0.210084	0	2	1		CLPX	0.00646088	0.777778	0	1
CCDC15	0.311833	0	2	0		RAB11A	0.128427	0	1	0
PARVA	0.110193	0	1	0		MAP2K1	0.376253	0.0834577	3	2
EI24	0.10452	0	3	1		SMAD3	0.0087511	0.226385	0	2
STT3A	0.00761421	0.320896	1	2		MAP2K5	0.171429	0	1	0
CHEK1	0.0559951	0.110644	1	1		FEM1B	0.125	0	1	0
PUS3	0.185185	0	1	0		ANP32A	0.106383	0	1	0
CDON	0.0763889	0.111111	1	1		GLCE	0	0.244444	0	1
RPUSD4	0.0505999	0.103306	2	2		ARIH1	0.0420428	0.119403	4	6
SRPR	0.100114	0	1	0		NEO1	0.227273	0	1	0
TIRAP	0	0.148148	1	3		UBL7	0	0.112903	0	1
DCPS	0.124633	0	1	0		CSK	0	0.56	0	1
ST3GAL4	0.565894	0	1	0		SIN3A	0.136941	0.169072	1	1
ARHGAP32	0.424472	0.357143	1	1		PSTPIP1	0.136364	0	1	0
BARX2	0.00570949	0.215496	1	3		MESDC1	0.209302	0	1	0
TOLLIP	0.100313	0	2	1		MEX3B	0.25	0	1	0
NFRKB	0.00139276	0.221649	3	8		PDE8A	0	0.11	1	2
PRDM10	0.159176	0.0625	5	2		POLG	0.364621	0.00729927	1	0
APLP2	0.186068	0.0116618	4	1		IQGAP1	0.141414	0	1	0
ST14	0.303491	0	1	0		MAN2A2	0.348485	0	2	0
ZBTB44	0	0.204394	1	4		VPS33B	0.404959	0.0333333	1	0
SNX19	0.124183	0	7	2		MCTP2	0.289157	0	1	0
IGSF9B	0.554924	0	2	1		CLEC16A	0.189655	0	1	0
ARNTL	0	0.135714	0	1		UBE2I	0.119332	0.00805772	2	0
NCAPD3	0.13981	0.00753769	4	1		PDXDC1	0.00112994	0.135714	0	1
VPS26B	0.396694	0	3	0		IFT140	0.333333	0	3	0
BTBD10	0	0.44527	0	2		SMG1	0.0875332	0.307692	0	1
ACAD8	0.466146	0	1	0		CCP110	0	0.308333	0	1
SPON1	0.0169324	0.208111	2	4		RPS2	0.200758	0	2	0
RRAS2	0	0.356164	0	3		TMEM159	0.285714	0	1	0
BRSK2	0	0.236603	1	5		METTL9	0.193653	0.0389312	2	0
MOB2	0.102871	0.0777778	1	1		EEF2K	0.23082	0	1	0
DUSP8	0.183623	0	1	0		CDR2	0.03125	0.30987	0	2
PIK3C2A	0	0.414636	0	2		PALB2	0	0.307692	0	1
CTSD	0.532626	0.00746269	2	0		RBBP6	0	0.212121	0	1
SAAL1	0.128571	0.0925926	2	1		XPO6	0.128357	0.104478	3	2
HPS5	0	0.125	1	2		SBK1	0.0670866	0.217629	1	2
GTF2H1	0.315335	0	1	0		ATXN2L	0.191142	0.116279	2	2
UEVLD	0.174691	0	2	0		FLYWCH1	0.800885	0	1	0
SPTY2D1	0.0581633	0.145115	2	2		CDIPT	0	0.395604	0	3
TMEM86A	0.292683	0.0070074	3	0		TAOK2	0.151386	0.0888889	6	2
PTPN5	0.206897	0	3	0		HIRIP3	0.172464	0.0517241	2	0
E2F8	0.718121	0	1	0		YPEL3	0.269231	0.0204082	2	0
NAV2	0.0179726	0.149167	5	7		PKMYT1	0.21371	0.0947368	1	0
HTATIP2	0.159794	0	2	1		TBC1D10B	0.125984	0.047619	3	1
PRMT3	0	0.119048	0	1		PRR14	0.00657895	0.137143	0	1
RIC8A	0.23913	0	3	0		THOC6	0.0462428	0.15873	1	2
NELL1	0.141753	0	1	0		FBXL19	0.220536	0.0670103	4	0
TH	0.675	0.00980392	2	0		BCKDK	0	0.310345	0	1
SIRT3	0.165656	0	2	0		CREBBP	0.013308	0.273663	0	1
TSSC4	0	0.25	1	2		AXIN1	0.1	0	1	0
KCNQ1	0.00934579	0.104478	3	6		ADCY9	0.0268741	0.196429	2	3
CCDC34	0	0.183333	0	1		UBALD1	0.21097	0.0441989	1	0
CDKN1C	0.00240096	0.201541	3	11		ORC6	0.344828	0	1	0
NAP1L4	0	0.116564	0	1		NETO2	0	0.821429	0	1
ARL14EP	0.369565	0	1	0		RAB11FIP3	0.134592	0.419355	2	1
CARS	0.125	0.0189873	3	2		N4BP1	0.136364	0.0958904	1	1
OSBPL5	0.130435	0.0714286	7	4		UBN1	0.109482	0.0693069	4	3
ELP4	0.147539	0	3	1		BRD7	0.186275	0	1	0
DEPDC7	0.0828678	0.10725	1	1		AMFR	0.515172	0.11463	2	1
CAPRIN1	0.00576388	0.12248	1	3		NUP93	0.171892	0.00735294	1	0
NAT10	0.0854367	0.076087	2	2		RSPRY1	0.107143	0	1	0
ABTB2	0.153643	0.2	3	3		DOK4	0.136364	0	3	0
APIP	0	0.140625	0	1		NDRG4	0.380952	0	1	0
TRIM44	0.0814788	0.0552147	2	2		PIGQ	0	0.116279	1	2
LDLRAD3	0.163934	0	4	2		ZFP90	0	0.132075	0	1
COMMD9	0.0608108	0.100629	2	2		IL34	0.113281	0.0555556	2	1
PRR5L	0.00130719	0.141509	1	2		MTSS1L	0.0763359	0.0833333	1	1
NUP98	0.0855732	0.330459	2	3		VAC14	0.133333	0.235294	1	1
PGAP2	0.12093	0.0744681	2	1		CMTR2	0.126761	0	1	0
RHOG	0.198901	0	1	0		DHX38	0	0.208644	1	3
RRM1	0.16	0	2	1		WDR24	0	0.204082	0	1
API5	0.131501	0.0013089	2	0		WDR59	0.151515	0	1	0
TTC17	0	0.136364	2	5		ZNRF1	0.149906	0	2	0
HSD17B12	0.0675676	0.239541	2	3		MON1B	0	0.288431	0	2
ALKBH3	0.152	0	1	0		ATP2C2	0.511842	0.00598802	1	0
ACCSL	0.0722327	0.0553673	2	2		COTL1	0.136364	0	1	0
EXT2	0.00455581	0.169399	1	2		ZDHHC7	0.00939306	0.221477	0	1
CD82	0.20777	0	1	0		SLC7A5	0.149579	0	2	0
PTDSS2	0.151648	0	3	2		BANP	0.167364	0	1	0
PRDM11	0.145833	0	1	0		CDT1	0	0.107692	0	1
SLC35C1	0.10103	0.0967195	4	3		ANKRD11	0.429448	0	3	0
PEX16	0.202703	0	7	3		MAP2K4	0.451613	0	1	0
PHF21A	0.198502	0	1	0		CRK	0.172414	0	1	0
TRIM68	0.207417	0.0151515	2	0		SLC43A2	0.134576	0	1	0
CREB3L1	0.103448	0	1	0		NCOR1	0	0.473684	0	1
DGKZ	0.0505079	0.180952	4	7		CENPV	0	0.142857	0	1
AMBRA1	0.0209779	0.127778	6	10		MPRIP	0.174863	0	1	0
ATG13	0.192295	0	6	1		COPS3	0	0.103896	0	1
ARHGAP1	0.116618	0	3	0		SMYD4	0.218284	0.04	1	0
F2	0.420118	0	3	0		RAI1	0.28125	0	1	0
CKAP5	0.30877	0.0566667	3	2		TOM1L2	0	0.404959	0	1
ARFGAP2	0.130032	0	2	0		SMCR8	0.222642	0	1	0
DDB2	0.278142	0	3	1		TVP23B	0.256757	0	1	0
ACP2	0.166667	0	1	0		EPN2	0.551214	0	1	0
MADD	0.0161625	0.135666	6	10		ULK2	0.131579	0.0848813	1	1
PSMC3	0	0.132585	0	2		MAP2K3	0.214905	0	1	0
CELF1	0.0151515	0.176685	2	3		MNT	0.866972	0.354839	1	1
KBTBD4	0.231092	0.145455	1	1		PAFAH1B1	0.000877193	0.100149	0	1
NDUFS3	0.166667	0.00980392	2	1		WSB1	0	0.311111	0	1
FNBP4	0.0753769	0.168159	2	3		SDF2	0.112903	0	1	0
NUP160	0	0.210983	2	6		TLCD1	0	0.45977	0	1
PTPRJ	0	0.135135	1	2		PHF12	0	0.307091	0	2
RNH1	0.167089	0	1	0		TAOK1	0.101562	0	2	1
HRAS	0.126667	0	2	1		SLC6A4	0	0.211538	0	1
TNKS1BP1	0.26087	0.0650209	2	2		BLMH	0.120988	0	1	0
SSRP1	0.0215827	0.15212	1	4		NF1	0.191419	0	1	0
SLC43A3	0.273034	0	1	0		UTP6	0.155303	0	1	0
ZDHHC5	0.251535	0	4	1		MYO1D	0.134328	0	1	0
MED19	0.359109	0	1	0		PEX12	0.284219	0	2	0
TMX2	0.110177	0	2	0		AATF	0	0.240741	0	1
CTNND1	0.166831	0.209246	3	2		EMC6	0	0.604317	0	1
ZFP91	0.00664452	0.131944	2	3		DUSP14	0.121723	0.0034904	1	0
PHRF1	0.142191	0	6	1		CWC25	0.108827	0	1	0
OSBP	0.588707	0	6	1		FBXL20	0	0.223404	0	1
PATL1	0.201135	0.0255474	4	2		MED1	0	0.16847	0	2
OOSP1	0.193338	0.0222584	2	0		CDK12	0.129496	0.458333	1	1
CCDC86	0.106021	0.0569534	2	2		ORMDL3	0.414449	0	1	0
ZP1	0.0325799	0.739845	0	1		PSMD3	0.153146	0.28626	1	2
PRPF19	0	0.114178	0	2		THRA	0.0687885	0.275989	1	1
TMEM109	0.00890869	0.111628	0	1		MSL1	0.00680272	0.117647	1	2
TMEM132A	0.352941	0	1	0		RARA	0.140377	0	2	0
CD5	0.285714	0	1	0		EIF1	0.714286	0.275862	1	1
VPS37C	0.0222222	0.193548	3	6		ACLY	0.126316	0	1	0
DDB1	0.104167	0.00699301	4	3		DNAJC7	0.272619	0	2	0
CYB561A3	0.173967	0.0186567	2	0		STAT3	0.217391	0.00497512	2	0
TMEM138	0.246575	0	1	0		PSME3	0.00149031	0.193023	0	1
CPSF7	0.222222	0.0555556	3	0		NBR1	0.219118	0	2	0
SYT7	0.255814	0.157895	6	3		UBE2G1	0.0153959	0.152038	0	2
FADS1	0.417918	0	2	0		KANSL1	0.00613497	0.132075	0	1
FADS3	0.00811993	0.147646	2	3		CDC27	0.1	0	1	0
RAB3IL1	0	0.168459	0	7		NFE2L1	0.146226	0.300102	1	1
INCENP	0.108146	0.125	3	3		CBX1	0.310666	0.0666667	1	1
ASRGL1	0.219512	0.25	2	1		SNX11	0.205128	0	1	0
TUT1	0.131666	0.0102041	3	1		MINK1	0.132075	0	1	0
MTA2	0.412195	0	1	0		SLC35B1	0.394541	0	1	0
EML3	0.2	0	1	0		RNF167	0.105882	0	1	0
B3GAT3	0.21707	0	2	0		LRRC59	0	0.461538	0	1
FAM160A2	0.105333	0.123288	4	3		TOB1	0.123161	0	1	0
GANAB	0.307229	0	5	0		SPAG9	0.212598	0	1	0
INTS5	0.14094	0.00625	10	2		RABEP1	0.00147929	0.26	0	1
UBXN1	0.0167411	0.274262	0	3		CUEDC1	0.630303	0	1	0
HNRNPUL2	0	0.156863	1	6		DYNLL2	0.513357	0.0613354	1	1
TTC9C	0.00192864	0.10299	0	1		CLTC	0	0.343373	0	1
TAF6L	0.104369	0.034188	4	3		PPM1D	0	0.333333	0	1
NXF1	0.0674603	0.0912698	2	2		TLK2	0.528637	0.194855	3	3
SLC3A2	0.252525	0	7	0		TACO1	0.521277	0	2	0
LGALS12	0.102113	0.166667	2	1		LIMD2	0.119318	0.113821	1	1
PLA2G16	0.140845	0	1	0		SMARCD2	0.08	0.443078	1	1
ATL3	0.111255	0.0148515	1	0		ERN1	0	0.143202	0	1
RTN3	0.16524	0.0226537	1	0		CEP95	0	0.290909	0	1
MARK2	0.031682	0.155449	3	6		SMURF2	0.140459	0.728625	1	1
RCOR2	0.169811	0.0841677	4	3		AXIN2	0	0.305586	1	3
NAA40	0.282927	0	2	1		FAM57A	0.152174	0	1	0
OTUB1	0.0143251	0.107143	2	4		DVL2	0.97619	0	1	0
TRPT1	0	0.238095	0	1		GABARAP	0.25	0	1	0
NUDT22	0	0.241758	0	2		CTDNEP1	0.507353	0	1	0
DNAJC4	0	0.119048	1	2		GPS2	0.0469484	0.327273	0	1
FKBP2	0.064	0.333333	0	1		SLC9A3R1	0	0.10625	0	1
PPP1R14B	0.116694	0	1	0		ARMC7	0	0.196721	0	1
PLCB3	0.125556	0.0425636	7	5		GRB2	0	0.649573	0	1
BAD	0.354545	0	1	0		CASKIN2	0.133083	0.0634921	1	1
GPR137	0.171392	0.140895	5	6		LLGL2	0.167464	0	1	0
TRMT112	0.0753834	0.0659152	1	1		ZBTB4	0.132701	0	1	0
PRDX5	0.334225	0	1	0		FBF1	0.238095	0	1	0
SMPD1	0.153846	0.00273973	3	2		UBALD2	0.271335	0.00641026	1	0
SF1	0.120507	0.124	5	4		PRPSAP1	0.154545	0	1	0
MAP4K2	0.187392	0	5	3		UBE2O	0	0.216216	0	1
MEN1	0.0108184	0.123556	2	4		RHBDF2	0.0611413	0.0742092	1	1
CDC42BPG	0.189655	0	1	0		SRSF2	0.00772201	0.196842	0	2
EHD1	0.010101	0.340426	0	3		FXR2	0	0.151899	0	1
ATG2A	0.13833	0	15	5		KDM6B	0.360279	0.131647	1	2
PPP2R5B	0.139394	0	7	1		GAA	0.321429	0	1	0
TRIM3	0.182553	0	4	2		RPTOR	0.00527241	0.12	0	1
ARL2	0.0125156	0.159145	1	2		NPLOC4	0	0.144279	0	1
SAC3D1	0.179487	0	4	1		ARHGDIA	0.117371	0.0125786	1	0
ZFPL1	0	0.346154	0	1		ANAPC11	0	0.178947	0	1
VPS51	0.00677966	0.147059	1	2		MAFG	0.402976	0.128289	2	1
ZNHIT2	0.0141343	0.141844	2	3		GPS1	0.340206	0.0409836	1	0
SYVN1	0.191344	0	11	5		CSNK1D	0.0131148	0.112676	0	1
CAPN1	0.197838	0	5	1		OGFOD3	0	0.104167	0	1
ARFIP2	0.162994	0.208991	1	2		PER1	0.231183	0	1	0
POLA2	0	0.242457	1	3		STX8	0.176471	0	1	0
TIMM10B	0	0.12	0	1		IMPA2	0.134328	0	1	0
CDC42EP2	0.0510204	0.0723705	1	1		CEP76	0.223529	0	1	0
DPF2	0.251973	0.0636364	1	1		MIB1	0.152093	0	4	0
FRMD8	0	0.46748	0	2		RBBP8	0	0.241379	0	1
SCYL1	0.120339	0.0320248	6	2		NPC1	0.148148	0	1	0
LTBP3	0.13615	0	10	3		TTC39C	0.301639	0	1	0
SSSCA1	0.276836	0.00983607	3	1		SS18	0.310811	0.421558	1	1
MAP3K11	0.14278	0.102041	6	5		TAF4B	0.0140845	0.19685	1	3
SIPA1	0.130682	0.110335	6	4		CDH2	0.133333	0	1	0
RELA	0.108911	0.157576	5	6		SMCHD1	0	0.183486	0	1
KAT5	0	0.282172	1	3		THOC1	0.388889	0	1	0
RNASEH2C	0.055	0.214286	1	1		LPIN2	0	0.123318	0	1
MUS81	0.215768	0.00298063	3	0		FHOD3	0.540711	0	2	0
FIBP	0.0109409	0.266667	1	2		TPGS2	0.0535714	0.105882	1	2
CCDC85B	0.3125	0	1	0		SMAD2	0.0135768	0.172414	1	5
DRAP1	0.00373732	0.217083	0	1		DYM	0	0.604037	0	1
SART1	0	0.179682	0	4		MYO5B	0.337545	0.00403226	2	1
EIF1AD	0.348837	0	1	0		SKA1	0.157895	0	1	0
BANF1	0.217251	0.391651	2	3		SMAD4	0.153529	0	5	1
SF3B2	0.0589735	0.270187	1	3		NEDD4L	0	0.291667	0	1
PACS1	0.0163934	0.159341	3	8		RNF152	0.380952	0	1	0
KLC2	0.0135005	0.28125	2	6		ZCCHC2	0.1951	0.131673	2	1
RAB1B	0.127907	0.120172	4	4		PHLPP1	0.142857	0	1	0
YIF1A	0.107484	0.0998839	2	2		SOCS6	0.391304	0	1	0
BRMS1	0	0.19798	0	3		ANKRD12	0	0.416667	0	1
SLC29A2	0.0833333	0.2	1	1		VAPA	0	0.440355	0	1
MRPL11	0.369124	0.178091	1	1		DNM2	0.1	0	1	0
RRP8	0.0527426	0.0567679	2	2		KANK2	0	0.101124	0	1
DPP3	0.237646	0	4	0		MIDN	0.241638	0	2	0
ZDHHC24	0.255952	0.00362319	3	1		DHPS	0	0.22	0	1
TAF10	0.171537	0.00802139	6	1		HOOK2	0.259259	0	1	0
ILK	0.515789	0	1	0		RNASEH2A	0	0.119048	0	1
ACTN3	0	0.142292	2	3		NACC1	0.145611	0.0668084	1	1
CCS	0.122494	0	3	1		CCDC130	0.111111	0	1	0
RBM14	0.13125	0	5	0		CC2D1A	0.0566038	0.0597826	1	1
RCE1	0	0.11811	1	2		DAZAP1	0.334545	0	1	0
KDM2A	0.132002	0	8	2		PKN1	0.300637	0	2	0
MRPL17	0.543568	0	1	0		AP1M1	0.0714286	0.0802469	2	2
SSH3	0.172974	0.0973451	2	1		TCF3	0.121311	0	1	0
RAD9A	0.114177	0	2	0		HAUS8	0	0.291304	0	1
PPP1CA	0.0863309	0.0560748	1	1		FCHO1	0.163789	0.111111	1	1
RPS6KB2	0.3	0.127083	3	3		LSM4	0	0.136905	0	1
CORO1B	0.189727	0.0021645	3	1		KLF16	0.194805	0.00934579	1	0
TMEM134	0.42944	0.309128	1	2		FKBP8	0	0.122905	0	1
AIP	0.00805153	0.261538	1	2		UBA52	0.137255	0	1	0
PITPNM1	0.204317	0	4	0		ABHD17A	0	0.154229	0	1
CDK2AP2	0.0347039	0.322143	0	3		GATAD2A	0.129523	0.0085516	5	3
GSTP1	0.32967	0	1	0		MKNK2	0.100529	0	1	0
NDUFV1	0.263173	0.00646344	2	0		TIMM13	0.298701	0	1	0
NUDT8	0	0.171429	0	1		URI1	0.212931	0	2	0
UNC93B1	0.321429	0	1	0		DOHH	0.112676	0	1	0
NDUFS8	0	0.142857	0	3		HMG20B	0.403922	0.0689655	3	2
CHKA	0.316327	0	1	0		PSENEN	0.291346	0	2	0
LRP5	0.150235	0.0162059	5	2		POLR2I	0	0.149533	0	1
PPP6R3	0	0.179245	0	3		TBCB	0.181818	0	1	0
CPT1A	0.358662	0	2	0		SIPA1L3	0	0.209091	0	1
MRPL21	0.11597	0.0712401	1	0		SAMD4B	0	0.711538	0	1
IGHMBP2	0.05	0.0797414	6	6		PAF1	0.51436	0.00304878	1	0
DEAF1	0.162118	0	2	0		AKT2	0.360184	0.298354	1	1
ORAOV1	0.0521739	0.113636	1	1		SERTAD3	0.776025	0	1	0
TMEM80	0.254902	0	3	0		HNRNPUL1	0.433099	0.025641	1	0
FADD	0	0.112245	0	1		GSK3A	0.248869	0.2	1	1
PPFIA1	0.321328	0.00483425	4	1		SH3GL1	0	0.214286	0	1
CTTN	0.158048	0	4	0		SMG9	0.163462	0	1	0
SHANK2	0.0571429	0.189729	3	5		MARK4	0.22	0	1	0
NLRP14	0.158798	0.00491642	1	0		VASP	0	0.177778	0	1
DHCR7	0.102877	0.0576923	2	1		PNMAL1	0	0.264151	0	1
NADSYN1	0.304	0.180556	1	2		CALM3	0.435897	0	1	0
NUMA1	0.178667	0.0160643	14	7		KDELR1	0.22619	0	1	0
LAMTOR1	0.455128	0.133127	3	2		SPHK2	0	0.156425	0	1
INPPL1	0.16092	0	11	4		BCAT2	0.155825	0.0740741	1	0
CLPB	0.194923	0.00297619	4	1		PPP1R15A	0.132432	0.0804954	2	1
ARAP1	0.165604	0	4	2		RPS11	0	0.171875	0	1
STARD10	0.222222	0.125	2	2		MED25	0.237101	0.204545	2	1
FCHSD2	0.076087	0.0510204	1	1		PTOV1	0.0186916	0.176744	0	1
ARHGEF17	0.178082	0	16	1		PTPRS	0.220588	0	1	0
FAM168A	0.248091	0.146154	3	2		CNOT3	0	0.241379	0	1
PLEKHB1	0.114887	0	4	1		LENG8	0	0.135922	0	1
MRPL48	0.172414	0	1	0		PPP6R1	0.112199	0	2	1
UCP2	0.218069	0	3	0		TRIM28	0	0.13843	0	1
C2CD3	0.125	0.0152672	8	6		CHMP2A	0.166667	0	1	0
PPME1	0.0659196	0.219505	3	4		UBE2M	0.107784	0.015625	1	0
LIPT2	0	0.347436	0	2		RFX2	0.133333	0.00869565	1	0
POLD3	0	0.288401	0	1		CRB3	0.0114943	0.189849	0	2
RNF169	0.00401606	0.113516	5	7		RNF126	0.116183	0	1	0
XRRA1	0.122754	0	1	0		CAMSAP3	0	0.489032	0	2
RPS3	0.695652	0.0642606	1	0		LRRC8E	0.112676	0	1	0
OLFML1	0.150149	0	2	0		CTXN1	0.47651	0	1	0
PPFIBP2	0.126474	0.00849295	10	5		ARID3A	0	0.380952	0	1
DGAT2	0.512452	0	2	0		FBXL12	0	0.145833	0	1
UVRAG	0	0.410029	2	4		LZIC	0.183333	0	1	0
PRKRIR	0.0553191	0.4375	1	1		UBE4B	0.176349	0.00614439	1	0
TALDO1	0.43279	0.193478	1	1		RNPC3	0.152941	0	1	0
TSKU	0.114198	0	2	0		FAM102B	0.15	0	1	0
CAPN5	0.136865	0.285714	3	1		HENMT1	0	0.1875	0	1
MYO7A	0.147238	0.162791	4	3		PRPF38B	0	0.104167	0	1
PAK1	0	0.173034	1	4		WDR47	0.0133531	0.172619	0	2
PDDC1	0.00653595	0.115385	0	1		SORT1	0.142857	0	1	0
CLNS1A	0.105991	0.00729927	1	0		UBIAD1	0.120034	0.016942	2	0
INTS4	0	0.186239	1	5		PHTF1	0.131818	0.0772605	1	1
USP35	0.150741	0	2	0		ATP1A1	0.410554	0	2	0
GAB2	0.200825	0	5	1		IGSF3	0.296296	0.0130719	1	0
TENM4	0.204836	0	12	0		MAN1A2	0	0.382114	0	1
SLC25A22	0.0722105	0.231692	3	3		AGTRAP	0	0.178571	0	1
EIF3F	0.30537	0.00337838	2	0		GDAP2	0	0.151869	0	1
TUB	0.222222	0	4	3		UBE2J2	0.26087	0	1	0
PNPLA2	0.252987	0.0521327	3	2		PRDM2	0.1	0.0895522	1	0
LMO1	0.116402	0.013306	2	1		PDE4DIP	0	0.351955	0	1
ANKRD42	0.0614286	0.171053	2	2		BCL9	0.264583	0.0271186	1	0
CD151	0.115385	0	1	0		SSU72	0.0831947	0.211009	1	1
POLR2L	0.213765	0.00172803	2	0		MLLT11	0.0153302	0.20122	0	2
CREBZF	0	0.294118	1	2		CHTOP	0.374775	0.00263158	1	0
SYTL2	0.078056	0.20658	2	3		INTS3	0	0.137945	0	2
PICALM	0.101124	0	1	0		DENND4B	0.35	0	1	0
TMEM135	0	0.142104	0	2		JTB	0.209302	0.0902778	1	1
RPL27A	0.20428	0	1	0		ADAR	0	0.446009	0	1
ST5	0.20171	0	10	3		PYGO2	0.866489	0	1	0
RAB38	0.115385	0	1	0		MIB2	0	0.25	0	1
TMEM9B	0.145786	0	1	0		FAM189B	0.331111	0	2	0
CHID1	0.576628	0	1	0		ASH1L	0.130435	0	1	0
DENND5A	0.190857	0	3	1		UBQLN4	0	0.217391	0	1
FAT3	0.109091	0.0862069	2	1		RAB25	0.727273	0.047619	1	0
SMCO4	0	0.116438	0	1		LMNA	0.262047	0.0611151	1	1
TMEM41B	0	0.217391	0	1		MEF2D	0	0.168831	0	3
MED17	0.20339	0.000853971	1	0		HDGF	0	0.342723	0	1
PANX1	0.00483559	0.12069	1	2		DCAF8	0	0.183673	0	1
IPO7	0.377358	0	1	0		DEDD	0.00665188	0.127424	0	1
ANKRD49	0	0.232639	0	1		USP21	0	0.233333	0	1
AMOTL1	0.0598802	0.219512	5	6		PPOX	0	0.357143	0	1
CWC15	0	0.116402	0	1		DUSP12	0.333333	0	1	0
ENDOD1	0.111111	0.0540541	2	1		PBX1	0.458333	0	1	0
SESN3	0.155556	0.189286	1	1		UCK2	0.108809	0.315068	2	2
MTMR2	0	0.279412	0	3		MPZL1	0.154867	0.0691824	1	0
SWAP70	0.666667	0.155556	1	1		MPC2	0	0.25	0	1
SBF2	0	0.131555	1	5		DCAF6	0	0.27214	0	2
AP2A2	0.457177	0.00549451	2	0		ATP1B1	0.00268214	0.438214	1	3
ANKS1B	0	0.447368	0	1		RC3H1	0.100233	0	1	0
UHRF1BP1L	0	0.182609	0	1		RFWD2	0	0.11157	0	1
WNK1	0.109527	0	4	2		RALGPS2	0.362117	0	1	0
SCYL2	0	0.153846	2	3		ABL2	0.138889	0.00537634	2	0
GAS2L3	0	0.237267	0	2		ACBD6	0	0.152709	0	5
ANO4	0.210762	0	2	0		RNF2	0.195946	0.0487805	1	0
UTP20	0	0.326101	3	7		IVNS1ABP	0.111111	0	1	0
ARL1	0.0102459	0.186364	0	1		TPR	0	0.155172	0	1
GNPTAB	0.200395	0.188811	2	2		MRTO4	0.195876	0	1	0
NUP37	0.226087	0	1	0		DDX59	0.342365	0.102425	1	1
RAD52	0.666667	0.0186916	1	0		ADIPOR1	0.0814815	0.152542	1	3
PARPBP	0.13913	0	1	0		ATP2B4	0.12037	0	2	0
NT5DC3	0.052248	0.285714	1	1		PPP1R15B	0	0.111959	0	1
TXNRD1	0.07109	0.120915	1	2		PIK3C2B	0.149338	0.00546448	2	1
CHST11	0.1	0.160201	1	1		SLC41A1	0.0536468	0.174813	2	3
SLC41A2	0.127273	0	3	2		LPGAT1	0.171053	0.132353	1	1
CKAP4	0.397962	0	4	0		PPP2R5A	0	0.183585	1	5
POLR3B	0.196887	0.453333	2	1		ANGEL2	0	0.220994	0	1
CRY1	0	0.126918	1	2		EIF4G3	0.00862069	0.287234	2	6
STYK1	0	0.327536	0	1		KCTD3	0	0.240602	0	1
PRDM4	0	0.183824	0	1		WDR26	0	0.272727	0	1
WSCD2	0.316667	0	3	1		ENAH	0.115702	0	2	1
YBX3	0	0.15215	0	3		H3F3A	0.519841	0.247205	1	1
CMKLR1	0.101266	0	1	0		ARF1	0.125	0.046875	1	0
FICD	0.269231	0	1	0		SPRTN	0	0.434418	0	2
SART3	0.00516917	0.140476	2	4		EGLN1	0	0.44044	0	2
CORO1C	0	0.103448	1	2		RER1	0.0473002	0.299578	0	2
SSH1	0.0778894	0.0667075	3	3		ARID4B	0.192308	0	1	0
USP30	0.128146	0.04	3	2		GPR137B	0.00967742	0.294109	0	2
ALKBH2	0.0563373	0.0757576	1	1		RYR2	0.117647	0	1	0
UNG	0.112681	0.0857143	1	1		EXO1	0	0.105882	1	2
ACACB	0.238095	0.0666667	2	2		CEP170	0.126246	0.125	1	1
MYO1H	0.258398	0.16	2	1		ADSS	0.104167	0	1	0
KCTD10	0.00110773	0.388889	0	3		DESI2	0	0.225806	0	1
UBE3B	0.0537634	0.137043	5	6		HNRNPU	0.128745	0.0125112	1	0
MMAB	0.118644	0.257982	1	1		RCAN3	0	0.216667	0	1
FAM222A	0.0752212	0.157459	2	2		SRRM1	0	0.206897	0	1
TRPV4	0.292373	0	1	0		TMEM57	0.0454545	0.135135	1	2
GLTP	0.0718563	0.301887	1	1		MAN1C1	0.826389	0	1	0
TCHP	0	0.206897	0	3		RPS6KA1	0.190486	0.0425532	2	0
GIT2	0.228814	0.0169492	9	1		ZDHHC18	0	0.10119	0	1
ANKRD13A	0	0.114228	2	5		NUDC	0	0.10989	1	2
IFT81	0	0.132653	0	1		FAM46B	0.00454546	0.433155	0	1
ATP2A2	0.000529661	0.25	3	6		WDTC1	0	0.136975	0	2
ANAPC7	0.107981	0.00682594	2	1		GPR3	0.483871	0.335766	1	1
ARPC3	0.409953	0	1	0		AHDC1	0.0863916	0.0918618	1	1
PPTC7	0	0.21642	1	3		EYA3	0.734043	0	1	0
TCTN1	0.205882	0.107143	2	1		SESN2	0.131377	0.0697674	1	0
HVCN1	0.236413	0	3	0		MED18	0.136564	0	1	0
CUX2	0.00087108	0.1875	1	5		PHACTR4	0.14	0.0705128	1	1
SH2B3	0.133436	0.0018315	7	3		SRSF4	0	0.11236	0	1
ATXN2	0.640394	0	3	0		SDC3	0.25974	0	1	0
BRAP	0	0.317308	0	3		PTP4A2	0.023855	0.175	0	2
ACAD10	0.166667	0	1	0		TMEM39B	0	0.144928	0	1
ALDH2	0.435133	0.00555556	2	0		ARHGEF16	0	0.27027	1	2
MAPKAPK5	0.144318	0	2	0		NCDN	0.125	0.16129	1	1
TMEM116	0.153846	0.818182	1	1		MAP7D1	0.416667	0	1	0
ERP29	0.248408	0	2	1		RRAGC	0.104651	0	1	0
NAA25	0	0.365217	0	1		MYCBP	0.0538922	0.364162	0	1
TRAFD1	0.000104319	0.320144	0	4		MACF1	0.0166667	0.285714	0	1
PTPN11	0	0.148293	3	9		RIMS3	0.285714	0	1	0
RPH3A	0.102396	0.309659	3	4		CITED4	0.254902	0	1	0
OAS3	0.106002	0	4	2		FOXJ3	0.145576	0.157572	1	1
DDX54	0.157895	0	2	1		RIMKLA	0.679726	0	1	0
RITA1	0	0.28467	0	4		IPO13	0.100437	0	2	1
TPCN1	0.201684	0	2	0		B4GALT2	0.0103093	0.500962	0	2
SLC8B1	0.266667	0	1	0		AKR1A1	0	0.41129	1	2
PLBD2	0	0.113924	1	2		GPBP1L1	0.185121	0	1	0
SDSL	0.157895	0	1	0		MAST2	0.0578704	0.453846	1	1
RBM19	0.010274	0.121776	3	5		PIK3R3	0	0.361905	0	1
TBX3	0.244818	0	8	0		POMGNT1	0.0197368	0.413793	0	1
MED13L	0.192251	0.069172	4	4		NSUN4	0.6	0	1	0
FBXW8	0.31678	0.0155432	2	0		EFCAB14	0.0095037	0.112903	1	2
TESC	0.167468	0.00847458	3	1		FAF1	0	0.112	0	1
FBXO21	0.186441	0	3	0		RNF11	0.934363	0	1	0
KSR2	0.174656	0.0281681	4	1		CC2D1B	0.109827	0	1	0
RFC5	0	0.25	1	4		CPT2	0.425926	0	1	0
WSB2	0.190969	0	2	0		NDC1	0.190476	0.116667	1	1
PEBP1	0.0185725	0.386157	0	2		YIPF1	0.386792	0	1	0
TAOK3	0.004	0.144432	1	3		LRRC42	0	0.222222	0	1
SUDS3	0.00370267	0.19925	1	3		SSBP3	0.00931677	0.129568	0	2
PRKAB1	0	0.338594	1	5		USP1	0.00235571	0.14	0	3
CIT	0.0803788	0.154827	10	14		ICMT	0	0.135294	1	3
CCDC64	0.216027	0.00980392	4	2		ZBTB48	0	0.112903	0	1
ETV6	0.372549	0	3	0		PHF13	0.0566315	0.1423	1	1
RAB35	0.14277	0.00625	4	2		USP33	0.122302	0	1	0
GCN1L1	0.105661	0.115852	11	13		ERRFI1	0.261776	0.0191554	2	0
RPLP0	0.175676	0.0030248	3	0		GNG5	0.2	0	1	0
PXN	0.138686	0	6	3		SSX2IP	0	0.466667	0	1
SIRT4	0	0.127119	0	1		SH3GLB1	0.122917	0	1	0
TRIAP1	0	0.582609	0	1		RERE	0.0937053	0.0833333	1	1
SRSF9	0.272689	0	3	0		PKN2	0.116667	0.0666667	1	0
DYNLL1	0.208248	0.00280899	1	0		LRRC8B	0.206897	0	1	0
COQ5	0	0.54902	0	1		H6PD	0.0595238	0.175	1	1
RNF10	0.153121	0	3	0		DR1	0.1454	0.111111	2	2
POP5	0.735294	0	1	0		BCAR3	0.00594452	0.148818	0	2
MLEC	0.0666667	0.0854922	2	2		SLC25A33	0.526783	0	2	0
ACADS	0.177585	0	6	0		PIK3CD	0	0.181498	0	1
SPPL3	0.483689	0	2	0		CLSTN1	0.229814	0.0897436	1	1
P2RX4	0.123447	0	2	0		CTNNBIP1	0.15625	0	1	0
ANAPC5	0.115071	0.00731707	2	0		MKKS	0.761905	0	1	0
RNF34	0.0710272	0.0514469	1	1		DSTN	0.119593	0	1	0
KDM2B	0	0.142597	3	4		SNX5	0.112735	0	1	0
ORAI1	0.18526	0.196349	3	2		NAA20	0.147059	0	1	0
TMEM120B	0.151163	0.3	1	1		XRN2	0.481675	0	1	0
SETD1B	0.14631	0.0325386	12	7		NXT1	0.264019	0	1	0
PSMD9	0.155884	0	1	0		PYGB	0.186047	0	1	0
BCL7A	0.173196	0.128352	4	2		PTPRA	0	0.125	0	1
ERC1	0.019802	0.1875	0	1		BCL2L1	0.103704	0	2	1
MLXIP	0.003125	0.194444	3	7		ASXL1	0.1	0	1	0
B3GNT4	0	0.227273	0	1		RALY	0	0.2	1	3
VPS33A	0.25	0	1	0		NCOA6	0.585586	0	1	0
LRP6	0	0.440005	0	2		RBM39	0.540299	0.319549	1	1
CLIP1	0.00286533	0.17037	1	6		TGIF2	0.0637755	0.118866	2	2
ZCCHC8	0.471014	0.0542797	1	1		RPN2	0.108295	0.0307692	1	0
RSRC2	0.192308	0	1	0		RALGAPB	0.1875	0	1	0
KNTC1	0	0.15311	3	5		MAVS	0.640625	0	1	0
HIP1R	0.10654	0.0888681	7	6		OSER1	0.00121556	0.314475	0	2
VPS37B	0.00182044	0.129464	3	5		PCIF1	0.366608	0	2	0
ABCB9	0.0940171	0.086576	4	4		SLC35C2	0.0179211	0.138686	0	1
OGFOD2	0	0.121212	1	2		NCOA3	0.264706	0	1	0
MPHOSPH9	0.142308	0	5	1		SULF2	0	0.132231	0	1
CDK2AP1	0.202197	0	2	0		B4GALT5	0.153125	0	1	0
RILPL1	0	0.151515	0	1		SALL4	0.730627	0.237968	1	1
TMED2	0	0.151079	1	2		CSTF1	0.283133	0.00806452	1	0
DDX55	0.0868347	0.12381	3	4		RTFDC1	0	0.609375	0	1
EIF2B1	0.313884	0.0357579	3	1		GPCPD1	0.0263158	0.306306	0	1
GTF2H3	0	0.117647	0	1		RAE1	0.142334	0.00606061	1	0
TCTN2	0	0.133929	2	4		RBM38	0.194245	0.00340715	1	0
ATP6V0A2	0.128571	0	2	1		RAB22A	0.168333	0.0588235	1	1
DNAH10	0.166581	0	3	2		GNAS	0.175712	0.130998	1	1
CCDC92	0.113565	0.0542986	5	2		SLMO2	0.111111	0	1	0
NCOR2	0.127322	0.131868	7	3		PPP1R3D	0.00360656	0.130526	0	1
MANSC1	0	0.119718	2	4		MCM8	0	0.380282	0	1
SCARB1	0.115385	0	1	0		LSM14B	0	0.189755	0	2
DHX37	0.138298	0.115385	6	1		PSMA7	0.135396	0	1	0
BRI3BP	0.0658602	0.16129	1	1		YTHDF1	0.152632	0	3	0
AACS	0.129114	0	3	1		PPDPF	0.116505	0	1	0
TMEM132B	0.000181455	0.140416	3	5		ZBTB46	0	0.635802	0	1
CDKN1B	0	0.105809	1	2		TPD52L2	0	0.226131	0	1
TMEM132C	0.0531915	0.152174	2	3		FAM110A	0.207094	0	1	0
SLC15A4	0.00451977	0.320755	2	3		ATP5J	0.235294	0.00995025	1	0
DDX47	0.543018	0.027027	2	0		APP	0.293578	0	1	0
PIWIL1	0	0.152	0	1		USP16	0.0264901	0.152778	0	1
RIMBP2	0	0.403666	2	6		SCAF4	0.0882353	0.0535714	1	1
STX2	0.746462	0.0164835	1	0		RCAN1	0.390244	0	1	0
SFSWAP	0.00408163	0.125067	1	3		DOPEY2	0	0.326531	0	1
ULK1	0.167599	0.0171053	12	7		BRWD1	0.0380435	0.177419	0	3
PUS1	0.146831	0	2	0		C2CD2	0.458333	0	1	0
EP400	0.0287611	0.115108	8	10		SIK1	0.0740741	0.177778	0	1
DDX51	0.126582	0	9	5		RRP1B	0.240602	0.00680272	1	0
NOC4L	0.308824	0.063981	1	1		ADARB1	0.27979	0	2	0
FBRSL1	0.171956	0.00350877	23	7		DIP2A	0	0.166667	0	1
POLE	0.130047	0.20434	8	6		PEX26	0.184	0	2	1
PXMP2	0.0697674	0.335821	1	1		CDC45	0	0.454545	0	1
PGAM5	0.10119	0	1	0		DGCR8	0	0.120879	0	1
ANKLE2	0.252643	0.0321361	3	2		TRMT2A	0	0.171864	0	2
GOLGA3	0.113826	0.0327869	9	6		RTN4R	0.172414	0	3	0
CHFR	0.113712	0.104651	4	3		CRKL	0.339752	0.0680272	1	0
ATF7IP	0.20679	0.0739726	1	1		THAP7	0.144928	0.0765027	1	0
GUCY2C	0.0285714	0.204082	0	1		HIC2	0.128767	0	1	0
WBP11	0.108527	0.103448	5	4		TOP3B	0.25	0	1	0
RERG	0.303571	0	3	0		GNAZ	0.0737705	0.0684389	2	2
EPS8	0.0717822	0.296296	1	1		BCR	0	0.203422	0	2
STRAP	0	0.320072	0	1		SMARCB1	0	0.232919	0	1
FBXL14	0.0139104	0.371069	2	4		SNRPD3	0.134328	0	1	0
ADIPOR2	0.148036	0.0818182	3	2		MN1	0	0.123612	0	4
PLEKHA5	0.418394	0.0833333	1	1		NF2	0	0.192982	1	4
AEBP2	0	0.181818	0	1		LIMK2	0.333333	0.0963115	1	1
PDE3A	0	0.125654	2	4		PATZ1	0.253731	0	1	0
DCP1B	0.166667	0	1	0		EIF4ENIF1	0.0681818	0.0625	1	1
CMAS	0.134406	0	3	1		YWHAH	0	0.130435	0	1
C2CD5	0.119231	0	3	1		HMGXB4	0.285714	0.097561	1	0
ETNK1	0.0504587	0.0531915	1	1		GGA1	0.292683	0	1	0
LRMP	0.327273	0	1	0		H1F0	0.128374	0	1	0
CASC1	0	0.909091	0	1		PICK1	0.176871	0	1	0
KRAS	0	0.112903	0	1		MAFF	0.101695	0	1	0
ASUN	0.237569	0	1	0		DDX17	0.12	0	1	0
FGFR1OP2	0.00727273	0.163934	0	1		JOSD1	0	0.138249	0	1
TM7SF3	0	0.138632	0	4		DNAL4	0.693851	0	1	0
MED21	0.13245	0	1	0		MIEF1	0.102767	0.00446429	1	0
ARNTL2	0.195652	0.0149254	1	0		TNRC6B	0.126582	0.282051	1	1
PPFIBP1	0.117797	0	3	1		TOB2	0.272727	0	1	0
MRPS35	0.0513196	0.362069	1	1		PHF5A	0.175	0	1	0
KLHL42	0	0.200758	1	2		POLR3H	0.109091	0	2	1
FKBP4	0.0097032	0.138462	1	2		DESI1	0.442863	0.573366	1	2
ITFG2	0	0.333333	0	1		SREBF2	0.136364	0	1	0
ERGIC2	0.757188	0	1	0		2021-09-03	0.267857	0	2	0
FOXM1	0.0585652	0.0505415	3	3		POLDIP3	0	0.145833	0	1
TMTC1	0.12	0.169421	1	2		PACSIN2	0	0.430723	0	1
RHNO1	0.496	0	1	0		LDOC1L	0	0.107143	1	2
TULP3	0.0616878	0.0947698	2	2		NUP50	0.219691	0	1	0
IPO8	0.188715	0.000979432	3	2		PPARA	0	0.333333	0	1
CAPRIN2	0.118608	0	2	0		FAM19A5	0.182692	0	1	0
DDX11	0.603061	0	2	0		BRD1	0.0238221	0.476261	0	1
FAM60A	0	0.291339	0	1		PIM3	0.649007	0	1	0
FGD4	0.0618557	0.0901857	2	2		REV1	0.901639	0.0163934	1	0
DNM1L	0.00751073	0.140054	0	2		KLF11	0	0.134228	0	1
YARS2	0.528684	0	2	0		MAP4K4	0	0.119171	0	1
PKP2	0.146656	0	4	2		HPCAL1	0.12766	0	1	0
TSPAN9	0	0.125964	3	7		ODC1	0.225532	0	1	0
PARP11	1	0	1	0		SLC20A1	0	0.190476	0	1
KDM5A	0.211648	0	2	0		CCDC93	0.25	0	1	0
YAF2	0.362319	0	1	0		PTPN4	0.204545	0.125504	2	1
ZCRB1	0.0222513	0.704082	0	1		EPB41L5	0.245179	0	1	0
PPHLN1	0.0216895	0.102273	0	1		IWS1	0.103865	0.0688406	1	1
PRICKLE1	0	0.174047	0	2		R3HDM1	0.0296296	0.197802	0	1
CCND2	0.404117	0	2	0		ARL5A	0.0666667	0.184211	1	1
TWF1	0	0.177665	0	1		ACVR1	0	0.275	0	1
ANO6	0.151468	0	2	0		TANC1	0.00714286	0.19697	0	1
ARID2	0	0.164474	2	4		2021-03-07	0.111111	0	1	0
SCAF11	0.1264	0.0566667	2	2		RBMS1	0.241379	0	1	0
SLC48A1	0.141439	0.0535714	2	0		GALNT3	0.113095	0.0227273	1	0
TMEM106C	0	0.554282	0	2		PPIG	0.310345	0	1	0
SENP1	0.0888889	0.100917	2	3		TLK1	0.287815	0	2	1
PFKM	0.101852	0.132353	2	2		DCAF17	0.834677	0.02	1	0
KANSL2	0	0.146067	1	2		DYNC1I2	0	0.121951	0	1
CACNB3	0.16001	0.0113636	6	4		ITGA6	0.22807	0.0015456	1	0
DDX23	0.133601	0	2	0		CHN1	0.106383	0	1	0
RND1	0.246971	0	1	0		ATF2	0.72	0	1	0
ARF3	0.0576	0.055403	3	3		HOXD8	0.56383	0	1	0
PRKAG1	0.102288	0	2	0		OSBPL6	0.225	0	1	0
KMT2D	0.102303	0.108982	22	22		PRKRA	0.225806	0	1	0
LMBR1L	0.104167	0.038961	3	2		UBE2E3	0	0.129032	0	1
TROAP	0.535406	0	5	0		SSFA2	0.790476	0	1	0
SPATS2	0	0.136378	0	6		ITGAV	0.507317	0.004	1	0
KCNH3	0.102041	0.0348837	4	3		MFSD6	0	0.230769	0	1
MCRS1	0.0389105	0.238095	2	3		NAB1	0	0.104046	0	1
PRPF40B	0.318238	0	4	0		GLS	0.101695	0.0240964	1	0
FMNL3	0.131579	0.0036855	2	1		SATB2	0.259259	0.483871	1	1
TMBIM6	0.272727	0	1	0		STRADB	0	0.238916	0	1
NCKAP5L	0.186333	0	2	0		NOP58	0	0.142857	0	1
RACGAP1	0.132948	0	2	1		BMPR2	0.401216	0.0743243	1	1
SMARCD1	0.157282	0	1	0		RAPH1	0.019305	0.259259	0	1
COX14	0.13253	0.00320513	2	1		RHOB	0.208333	0.00198807	1	0
CERS5	0.142809	0	4	0		ADAM23	0.113	0	2	0
LIMA1	0.00159603	0.163636	0	1		FZD5	0.197095	0	2	0
LARP4	0.200913	0	1	0		SMARCAL1	0.170732	0	1	0
DIP2B	0.0742459	0.212598	2	3		TMBIM1	0	0.249229	0	2
ATF1	0	0.181818	0	1		USP37	0	0.30303	0	1
SLC11A2	0.268041	0	5	1		TTLL4	0.091997	0.518664	0	1
CSRNP2	0.0553663	0.35049	1	1		CDK5R2	0.165895	0	2	0
TFCP2	0	0.211736	0	2		ATG9A	0	0.101266	1	2
DAZAP2	0	0.327109	0	4		ACSL3	0	0.363636	0	1
GALNT6	0.0700782	0.0691765	4	4		CAB39	0.126033	0	1	0
SLC4A8	0.307692	0.233883	1	3		PDE6D	0.166667	0	1	0
SCN8A	0.118644	0.05	1	0		KLHL29	0.119565	0	1	0
ACVR1B	0.264089	0.0912931	1	1		AGAP1	0.130471	0.219707	3	3
GRASP	0.278684	0	3	1		GBX2	0	0.293174	0	2
NR4A1	0.452381	0	2	0		ILKAP	0.251572	0	1	0
KRT80	0.147541	0	1	0		HES6	0.837563	0	1	0
EIF4B	0.539941	0.110944	2	1		NDUFA10	0.100418	0	1	0
SPRYD3	0.332245	0.0652174	2	1		GPC1	0.137821	0	1	0
IGFBP6	0.175676	0.105882	2	2		ATAD2B	0.238095	0.0616438	1	1
CSAD	0	0.349633	0	1		PPP1R7	0	0.4	0	1
ESPL1	0.159624	0.0625	17	11		STK25	0.116279	0	1	0
PFDN5	0	0.113636	0	1		ITSN2	0.222501	0	2	0
AAAS	0.0676856	0.124138	4	5		CENPO	0.204082	0	1	0
SP1	0.204947	0	7	0		RAB10	0.00376829	0.171908	1	4
PCBP2	0.299658	0.149123	1	1		DPYSL5	0.155689	0	1	0
MAP3K12	0.0711806	0.0882353	2	2		PPM1G	0.254848	0	1	0
TARBP2	0.00760456	0.148161	0	2		NRBP1	0.158824	0.110932	2	1
ATF7	0.0331492	0.198569	0	2		FOSL2	0.475	0	3	0
CALCOCO1	0	0.136364	2	6		PPP1CB	0	0.166667	0	1
DNAJC14	0	0.119438	0	1		YIPF4	0	0.539177	0	1
CDK2	0	0.170736	1	3		BIRC6	0.10989	0	1	0
RAB5B	0.000809061	0.177419	0	1		LTBP1	0.826087	0	1	0
IKZF4	0.16129	0.11236	2	3		TSSC1	0	0.132653	0	1
PA2G4	0.0299003	0.119816	1	2		TRAPPC12	0.375622	0	1	0
ZC3H10	0.262108	0	1	0		HNRNPLL	0	0.315068	0	1
ESYT1	0.2	0.106729	4	5		PREPL	0.333333	0	1	0
MYL6B	0.566474	0	1	0		SOCS5	0	0.194444	0	1
MYL6	0.268293	0	1	0		RTN4	0.188406	0	1	0
SMARCC2	0.106667	0.16129	5	6		RPS27A	0	0.234694	0	1
RNF41	0.0985692	0.182927	1	1		CCDC88A	0	0.387931	1	2
NABP2	0.053125	0.196945	1	1		REL	0.315789	0.519231	1	1
ANKRD52	0.261364	0.113924	4	4		EHBP1	0.218605	0	1	0
CS	0.108291	0.00217267	5	3		LGALSL	0	0.128571	0	1
PAN2	0.245399	0.00934579	6	1		AFTPH	0.16129	0.031746	1	0
STAT2	0.151515	0.0510204	1	1		SPRED2	0.112069	0	1	0
TIMELESS	0.131391	0.00119048	4	2		AAK1	0	0.404762	0	1
SPRYD4	0.222222	0	1	0		GMCL1	0.138889	0	1	0
GLS2	0.675	0	1	0		SNRNP27	0.104478	0	1	0
BAZ2A	0.164389	0.0044567	11	8		PCBP1	0.0169492	0.185185	0	1
ATP5B	0.000477099	0.122128	1	2		MOB1A	0	0.141304	0	1
PTGES3	0.000308024	0.24173	0	1		KCMF1	0.178508	0.0353357	3	1
PRIM1	0	0.625806	0	1		TMEM150A	0.229167	0	1	0
ZBTB39	0.155033	0.0307692	5	3		IMMT	0	0.57377	0	1
NAB2	0	0.457627	0	1		RMND5A	0.169186	0.0314136	1	0
LRP1	0.140351	0.00367647	34	9		ITGB1BP1	0.186957	0.00458716	2	0
SHMT2	0.356151	0.111413	4	4		MRPS5	0.242424	0	1	0
R3HDM2	0.183532	0	2	0		STARD7	0.000156986	0.158317	0	2
MARS	0.12638	0.0144928	5	3		TMEM127	0.118072	0.113636	1	1
DDIT3	0	0.106796	0	1		KANSL3	0.420455	0	2	0
MBD6	0.0833333	0.194296	4	6		TMEM131	0.102564	0	1	0
DCTN2	0	0.237989	0	4		INPP4A	0	0.703686	0	2
PIP4K2C	0.831814	0.0783133	3	2		UNC50	0.277778	0.0619093	1	1
OS9	0.0233645	0.12296	0	2		EMC3	0	0.176991	0	1
CDK4	0.149774	0	4	0		TATDN2	0	0.25	0	1
METTL1	0	0.277174	0	2		CD47	0.194444	0	1	0
CTDSP2	0.110497	0	6	1		ATG3	0.124579	0	1	0
XRCC6BP1	0	0.324324	0	1		SPICE1	0.113636	0	1	0
LRIG3	0.134921	0.05	1	0		VGLL4	0	0.10917	0	1
FAM19A2	0.522849	0	1	0		B4GALT4	0.289474	0	1	0
USP15	0.120265	0	2	0		GSK3B	0.005291	0.108434	0	1
MON2	0.133891	0.0600251	7	4		HSPBAP1	0.101852	0	1	0
PPM1H	0.188997	0	10	2		ADCY5	0.111111	0.174757	1	2
CD9	0	0.394495	0	1		TPRA1	0	0.145719	0	1
SRGAP1	0.125	0.15	3	3		MCM2	0.00273973	0.294118	0	1
RASSF3	0.00347372	0.11357	1	3		IFT122	0	0.102564	0	1
GNS	0.0604396	0.171429	3	4		IQSEC1	0.00977654	0.138614	0	1
TBC1D30	0.152381	0	4	3		PIK3R4	0.290909	0	1	0
MRPL51	0	0.745763	0	1		ASTE1	0.1	0	1	0
NCAPD2	0.108635	0.0526316	4	3		TMEM108	0.100437	0.0185185	2	1
B4GALNT3	0.128205	0	7	2		CDV3	0.462558	0.025317	2	0
IFFO1	0.127248	0.0761905	4	2		MSL2	0.000260416	0.22085	0	4
NOP2	0.104332	0	4	1		NCK1	0	0.25	0	1
HELB	0	0.75	0	1		SLC25A36	0.126582	0	1	0
GRIP1	0.0555556	0.146341	2	3		TFDP2	0	0.27907	0	1
CHD4	0.0147059	0.111582	3	5		XRN1	0	0.363636	0	1
CAND1	0.254146	0.21254	3	3		PFN2	0.261261	0	1	0
COPS7A	0.263696	0.00574823	4	0		NR2C2	0.0128205	0.269608	1	3
MLF2	0.0682819	0.18644	3	3		TSC22D2	0.0934292	0.121818	1	1
MDM1	0.0549133	0.195652	2	2		SERP1	0.160201	0.00162866	2	0
PTMS	0.37037	0.0659898	5	0		SIAH2	0.168776	0.00195408	3	2
RAP1B	0.667568	0.217105	1	1		CAPN7	0.336764	0.792453	2	1
NUP107	0	0.319444	0	1		RAP2B	0	0.117647	0	1
CDCA3	0	0.123636	0	1		SLC33A1	0	0.171642	0	1
CPSF6	0.105691	0	2	1		TIPARP	0	0.212042	0	1
USP5	0.122699	0.0632294	4	3		PPM1L	0.2	0	1	0
YEATS4	0	0.102778	0	1		PRKCI	0.840909	0	1	0
TPI1	0.133508	0.00235294	1	0		FNDC3B	0.103522	0	1	0
CCT2	0.118193	0.029745	1	0		TBL1XR1	0	0.138298	1	3
ATN1	0.130435	0	8	3		ACTL6A	0	0.136986	0	1
CNOT2	0.182979	0.0789474	3	0		SATB1	0	0.123596	0	1
PHB2	0.111111	0.123328	4	4		DNAJB11	0.125	0	1	0
PTPRR	0.157895	0	4	1		ACAP2	0.0730337	0.0841584	1	1
ZFC3H1	0.291417	0.0526316	4	3		TNK2	0.292035	0	1	0
TBC1D15	0	0.550582	0	1		RNF168	0.124611	0.00554017	2	1
TPH2	0.0215054	0.326455	0	2		RAB5A	0.253846	0	2	0
PEX5	0.102107	0.206369	3	2		NR1D2	0	0.142857	0	1
OSBPL8	0	0.279823	0	2		CMC1	0.35	0	1	0
ZDHHC17	0.241071	0	1	0		AZI2	0.00381679	0.149306	0	2
NAV3	0.197255	0	2	0		TRNT1	0.659794	0	1	0
PAWR	0	0.109091	2	5		CMTM6	0	0.127273	0	1
PPP1R12A	0.0017301	0.103896	1	2		UBP1	0.333333	0.240793	1	1
FOXJ2	0.222222	0.176471	2	1		CLASP2	0.203438	0.0222222	1	0
NECAP1	0.245272	0.04	2	0		LRRFIP2	0.00625	0.213006	0	2
CCDC59	0.16129	0	1	0		GOLGA4	0	0.15	0	1
TMTC2	0.141844	0	1	0		CTDSPL	0	0.771429	0	1
RIMKLB	0.09375	0.228571	2	2		ACVR2B	0.163695	0	1	0
TMTC3	0	0.124352	2	3		MYRIP	0	0.285714	0	1
DUSP6	0.967742	0	1	0		POMGNT2	0.0031348	0.142857	0	1
POC1B	0	0.140909	0	2		TMEM158	0.20814	0.00352113	2	0
PHC1	0.153333	0.00531915	8	5		ITPR1	0.117227	0	1	0
BTG1	0.0799411	0.110807	1	1		SCAP	0.107093	0.0371901	1	0
EEA1	0	0.111111	1	2		MAP4	0.135714	0.0597015	1	1
NUDT4	0.116424	0	1	0		CDC25A	0	0.165584	0	1
UBE2N	0.594302	0.119826	1	1		QRICH1	0	0.392405	0	1
SOCS2	0.228462	0	3	0		USP19	0	0.105951	0	1
PLXNC1	0.388704	0.115607	1	2		RHOA	0	0.179388	0	2
TMCC3	0	0.474934	0	1		DAG1	0.106667	0	1	0
NR2C1	0.000825083	0.285714	1	3		RBM6	0.111111	0.00813008	2	1
FGD6	0	0.26541	0	4		TMEM115	0.177515	0	1	0
METAP2	0.110345	0	1	0		DUSP7	0.242583	0.141667	1	1
ELK3	0.0860058	0.318841	1	1		POC1A	0.174312	0	1	0
CDK17	0.163386	0	1	0		GLT8D1	0.451807	0.216667	1	1
NEDD1	0	0.42284	0	2		SPCS1	0.163636	0	3	0
TMPO	0.00523952	0.166525	0	2		PRKCD	0.2	0	1	0
SLC25A3	0.201765	0	2	0		CHDH	0.285714	0	3	0
APAF1	0.40407	0.111111	3	2		CACNA2D3	0	0.16129	0	1
UBAC2	0.17438	0.00106157	4	2		ARF4	0.10084	0	1	0
TM9SF2	0.132812	0.0235602	2	1		SLMAP	0.05	0.146341	2	3
PCCA	0.16129	0.0049505	2	0		ATXN7	0.351351	0	1	0
TMTC4	0.155172	0.144019	1	1		LRIG1	0.105634	0	2	1
TPP2	0.114286	0	2	1		ROBO1	0.325	0	3	0
TEX30	0.44368	0.037037	2	0		RAD18	0.164835	0	1	0
KDELC1	0	0.241379	1	2		SETD5	0.182432	0.04	3	1
EFNB2	0	0.254513	1	6		MTMR14	0	0.164751	0	1
ABHD13	0	0.636694	0	2		ARL6	0	0.360248	0	1
IRS2	0.151788	0	12	0		TADA3	0.12963	0	1	0
COL4A2	0.102941	0	1	0		DCBLD2	0.26087	0.00858369	1	0
ING1	0.137143	0	1	0		NFKB1	0	0.176471	0	1
ANKRD10	0.108333	0	3	0		UBE2D3	0.207244	0.151515	2	2
ARHGEF7	0.244275	0	4	1		TBCK	0	0.225806	0	1
TUBGCP3	0.0616622	0.204545	1	1		PAPSS1	0.0277778	0.261364	0	2
ATP11A	0.169408	0.0755208	2	2		HSPA4L	0.5	0	1	0
PCID2	0.064792	0.0613869	1	1		SCLT1	0	0.161123	0	6
CUL4A	0	0.121622	1	2		NAA15	0	0.170732	0	1
LAMP1	0.000372856	0.164937	0	2		USP38	0.58046	0	1	0
TMCO3	0	0.164179	0	1		SMARCA5	0.0507614	0.104712	1	2
TFDP1	0.132313	0.00671141	1	0		OTUD4	0.0154303	0.241087	0	1
TMEM255B	0.127451	0	2	1		SMAD1	0.117647	0	1	0
GAS6	0.212766	0.0194805	5	2		ARHGAP10	0.242857	0	1	0
RASA3	0.00134892	0.333333	2	5		DCLK2	0.267842	0.105769	1	1
CDC16	0.109402	0	2	0		PLRG1	0	0.225564	0	2
UPF3A	0	0.16092	0	3		KLHL2	0.100719	0	1	0
CHAMP1	0.00181818	0.119048	2	3		FAM53A	0.32	0	3	0
PSPC1	0.155819	0	1	0		TACC3	0	0.158696	0	2
IFT88	0.247059	0	1	0		FBXO8	0.104392	0.137558	1	1
XPO4	0.0204082	0.111111	2	3		NCAPG	0.0435835	0.127135	0	1
LATS2	0.227178	0	2	0		LETM1	0	0.140351	0	1
SAP18	0	0.142857	0	1		SLC25A4	0.454545	0	1	0
FGF9	0	0.207547	0	1		SORBS2	0	0.935829	0	1
SACS	0.3	0	2	0		WHSC1	0	0.111111	0	1
MIPEP	0.104478	0	4	3		NELFA	0	0.184211	0	1
RNF17	0.422505	0	1	0		MXD4	0.284839	0	1	0
CENPJ	0.0547445	0.0675981	1	1		RNF4	0.164706	0.00796813	1	0
NUPL1	0.169381	0.193916	1	1		RFC1	0	0.243902	0	1
CDK8	0.037037	0.15	0	3		SMIM14	0.410042	0.0535714	1	0
WASF3	0.00272727	0.115341	3	5		TMEM33	0	0.102041	0	1
USP12	0.0510204	0.0862069	1	1		ATP8A1	0.0736434	0.116883	0	1
GTF3A	0.174419	0	2	1		LYAR	0.147059	0	1	0
MTIF3	0.153203	0.00636943	1	0		FIP1L1	0	0.112782	0	1
LNX2	0	0.304686	0	2		CHIC2	0	0.386006	0	2
POLR1D	0.113445	0.504175	1	1		TMEM165	0.0614035	0.0923077	1	1
PAN3	0.0637513	0.067918	5	5		CLOCK	0	0.14	0	1
POMP	0	0.147368	0	1		REST	0	0.439716	0	1
MTUS2	0.18	0.0526316	3	3		ANKRD17	0.0405373	0.143707	1	3
UBL3	0.212	0.0475761	5	3		SCARB2	0.308511	0.146341	1	1
KATNAL1	0.197269	0.184	1	1		CCNI	0	0.142857	0	1
USPL1	0.221154	0.181818	1	1		CCNG2	0.211538	0	2	0
HSPH1	0	0.135983	0	1		BMP2K	0.0833333	0.0620793	1	1
BRCA2	0	0.149068	3	4		ABLIM2	0	0.16129	0	1
N4BP2L2	0.00132979	0.325941	0	2		HNRNPDL	0.201022	0.125105	2	3
PDS5B	0.113402	0	1	0		COPS4	0	0.307692	0	1
MAB21L1	0.114754	0.05	1	0		WDFY3	0.0514286	0.123711	1	1
SOHLH2	0.216234	0	2	0		PTPN13	0.707143	0	1	0
SPG20	0	0.245902	0	3		NUDT9	0	0.425	0	1
EXOSC8	0.0339529	0.227177	0	2		ABCG2	0.419355	0	1	0
LHFP	0	0.159292	0	1		TMEM175	0	0.102041	0	1
COG6	0.0631868	0.136842	1	1		SMARCAD1	0	0.209302	0	1
FOXO1	0.12492	0.00280112	5	3		BMPR1B	0.6875	0	1	0
SLC25A15	0	0.175809	0	1		TSPAN5	0.18	0.0218182	5	0
ELF1	0.00294291	0.112903	1	2		MAN2A1	0.211538	0.0797101	2	1
KBTBD6	0.125	0.00215517	1	0		APC	0.108	0.142031	1	2
KBTBD7	0.268293	0.00319234	1	0		DCP2	0	0.122642	0	1
NAA16	0.336207	0.0363636	2	0		MCC	0.0747126	0.194193	2	2
VWA8	0.127241	0.0522388	7	6		YTHDC2	0.565217	0	1	0
EPSTI1	0.411357	0.0025641	2	0		TRIM36	0.00196232	0.502264	0	2
ENOX1	0	0.103448	0	1		ATG12	0.636364	0	1	0
TSC22D1	0.143251	0	7	2		CTNND2	0.348431	0.0416667	2	0
NUFIP1	0.108	0	1	0		CEP120	0.154206	0	1	0
GPALPP1	0.0571429	0.357143	0	1		CSNK1G3	0.0122699	0.104839	0	1
GTF2F2	0.419227	0	1	0		SLC12A2	0.0146751	0.182692	0	1
TPT1	0.111111	0.520833	0	1		IRF1	0.103175	0	1	0
SLC25A30	0.10989	0.0724638	1	0		RAD50	0.264249	0.330254	1	1
SPERT	0.0670732	0.0773196	1	1		FSTL4	0.186047	0.0277778	1	0
ZC3H13	0	0.113969	4	6		SAR1B	0.963636	0	1	0
LRCH1	0.120755	0.00442478	4	1		SEC24A	0.0931178	0.113636	1	1
SUCLA2	0.0959302	0.159003	1	1		CLPTM1L	0	0.359375	0	1
MED4	0.923077	0.004914	1	0		SLC25A48	0.595331	0	1	0
RB1	0	0.16	2	3		CXXC5	0.264706	0	1	0
RCBTB2	0.206522	0.25	1	1		NDFIP1	0.159574	0	1	0
FNDC3A	0	0.13994	0	2		SPRY4	0.113924	0	1	0
CDADC1	0.234742	0	1	0		ARHGAP26	0	0.179641	0	3
CAB39L	0	0.333333	0	1		CSNK1A1	0.169026	0.192958	2	3
EBPL	0	0.166667	0	1		HMGXB3	0.253962	0	2	0
KPNA3	0.00433369	0.252427	1	2		RBM22	0	0.535211	0	1
TRIM13	0.0608974	0.932584	0	1		G3BP1	0.155875	0	1	0
INTS6	0.0365854	0.145251	1	2		SAP30L	0.013089	0.155974	2	6
WDFY2	0.148729	0.173077	1	1		SGCD	0.0168067	0.914634	0	1
NEK3	0	0.178571	0	1		CCNG1	0.113636	0	1	0
VPS36	0.746269	0	1	0		PANK3	0.0333333	0.101449	1	2
CKAP2	0.165179	0.242857	1	1		MYO10	0.00737463	0.141213	1	3
SUGT1	0.328653	0	1	0		RANBP17	0	0.24	0	1
DIAPH3	0.165354	0	1	0		NPM1	0.225417	0	1	0
TDRD3	0.0731707	0.0865385	1	1		BOD1	0.000100949	0.578218	0	1
BORA	0	0.112676	1	2		RNF44	0.137255	0	1	0
DIS3	0	0.636364	0	1		PRR7	0.225	0.0165975	1	0
LMO7	0.59116	0.0152672	2	1		RMND5B	0.444444	0	1	0
KCTD12	0.4	0	1	0		HNRNPAB	0.215613	0.0454874	1	0
FBXL3	0	0.22449	0	1		MAML1	0.141196	0	2	0
MYCBP2	0.0078125	0.105794	5	7		MGAT4B	0.00460405	0.1625	0	1
SLAIN1	0.12	0.00674764	2	1		GOLPH3	0.255844	0.00058072	2	1
RNF219	0	0.118644	1	2		DNAJC21	0.0777958	0.167006	0	1
RBM26	0.0022082	0.217391	2	5		LMBRD2	0	0.285714	0	1
NDFIP2	0.0352941	0.180165	1	2		SKP2	0.591423	0	1	0
GPR180	0.221202	0.185651	3	2		NIPBL	0.0146067	0.173646	0	2
ABCC4	0.120915	0.177496	3	3		RPL37	0	0.172414	0	1
DZIP1	0.236923	0	1	0		PAIP1	0.424242	0.00793651	1	0
DNAJC3	0.190206	0.471014	2	2		EMB	0.4948	0	2	0
MBNL2	0.16129	0	1	0		FST	0.113636	0	1	0
RAP2A	0	0.25	0	1		SNX18	0.10989	0	1	0
IPO5	0	0.139665	0	1		CCNO	0	0.152632	0	1
FARP1	0.121094	0.0180505	10	7		SLC38A9	0.101382	0	1	0
STK24	0.0896359	0.0749093	2	2		DIMT1	0.605505	0	1	0
DOCK9	0.142308	0.127193	5	5		ANKRA2	0.135719	0.0923077	2	2
CCDC85C	0.113099	0.142707	3	3		UTP15	0.25	0	1	0
EVL	0.175439	0	4	1		IQGAP2	0.423077	0.0135135	1	0
YY1	0.199253	0.215213	1	2		SCAMP1	0.111725	0.2	2	1
WARS	0.00662252	0.138838	1	3		HOMER1	0.0109622	0.177083	1	2
WDR25	0.0110865	0.285714	1	2		SERINC5	0	0.11828	0	1
PPP2R5C	0	0.225	1	3		FAM172A	0.00469484	0.416667	0	1
DYNC1H1	0.153846	0.0145985	7	3		LNPEP	0.726852	0	1	0
WDR20	0.0111554	0.112722	0	3		RGMB	0.304348	0.03125	1	0
MOK	0.00638298	0.212584	2	4		PAK1IP1	0.381579	0	1	0
CINP	0.186667	0	1	0		FOXO3	0.19256	0.000998502	1	0
TECPR2	0.158612	0.113636	8	1		SMPD2	0.208333	0	1	0
RCOR1	0	0.191617	1	4		WASF1	0.100829	0.078125	1	1
TRAF3	0.121951	0.0787879	7	4		SLC16A10	0.118919	0.00623053	1	0
CDC42BPB	0.106014	0.00131234	6	1		REV3L	0	0.233218	0	2
EIF5	0.0284965	0.181038	0	2		FYN	0.353857	0.134615	1	1
MARK3	0.0926809	0.0789474	2	2		CEP85L	0	0.452999	0	2
CKB	0.190859	0.149547	2	2		GFOD1	0.105263	0.00609756	3	2
TRMT61A	0.117647	0	1	0		MAP3K5	0	0.212239	0	2
XRCC3	0.187927	0.10473	2	1		MCUR1	0.116279	0	1	0
ZFYVE21	0.17367	0	5	1		SF3B5	0	0.231125	0	1
PPP1R13B	0.002903	0.269808	1	5		STXBP5	0.010101	0.157407	0	1
TDRD9	0	0.290323	1	4		KATNA1	0.416667	0	1	0
KIF26A	0.191135	0	6	0		LATS1	0.534884	0	1	0
INF2	0.0585242	0.45	1	1		PLEKHG1	0.168971	0	1	0
SIVA1	0.00118064	0.219341	0	2		ZBTB2	0.248366	0	1	0
AKT1	0.115079	0.0104712	3	2		FBXO5	0.530323	0	1	0
CEP170B	0.0479331	0.111111	18	22		SNX9	0	0.256481	0	1
CDCA4	0	0.624549	0	3		WTAP	0.304627	0	2	0
JAG2	0.103337	0.0684685	5	4		MAP3K4	0.190323	0	1	0
NUDT14	0.1	0.0126582	2	1		ATXN1	0.0163934	0.131871	0	2
BRF1	0	0.16	1	2		RPS6KA2	0.122807	0	1	0
PACS2	0.113636	0.158537	9	9		SMOC2	0	0.178462	0	1
MTA1	0.0715479	0.262198	2	3		FAM8A1	0	0.26087	0	1
TTC5	0.138302	0	3	2		NUP153	0.111111	0	1	0
RPPH1	0.000902618	0.102136	1	2		SOX4	0.242424	0	1	0
PARP2	0.104575	0	1	0		TRIM27	0.919118	0.000667111	1	0
APEX1	0.148023	0.0471698	2	0		PPP1R11	0.0588235	0.135135	0	1
PNP	0	0.319444	0	1		TRIM39	0.122807	0	1	0
METTL17	0.009375	0.224662	0	4		MDC1	0	0.28	0	1
HNRNPC	0.49697	0.00740741	1	0		FLOT1	0	0.275862	0	1
CHD8	0.118712	0.0195122	7	6		DDR1	0.212372	0	2	0
TOX4	0.250246	0	2	0		PRRC2A	0.0483092	0.130435	0	1
METTL3	0.151542	0.0044685	3	1		BAG6	0.22807	0	1	0
DAD1	0.02746	0.139442	1	3		GPANK1	0.00186567	0.119104	0	2
ABHD4	0	0.137805	0	1		NELFE	0.398964	0.141176	1	1
OXA1L	0.011236	0.485981	0	1		BRD2	0.106823	0.1542	1	1
MRPL52	0	0.128571	0	1		PHF1	0	0.160079	0	1
LRP10	0.128788	0	5	2		HMGA1	0.030303	0.195402	0	3
PRMT5	0.00167785	0.470681	0	2		SLC22A23	0	0.409836	0	1
HAUS4	0.169591	0.00193798	3	0		MAPK14	0.217391	0	2	1
PSMB5	0.239264	0	1	0		STK38	0	0.234043	0	1
ACIN1	0.118259	0.183532	3	3		PIM1	0	0.252747	0	1
SLC7A8	0.119868	0	4	0		NFYA	0.142857	0.0117647	1	0
HOMEZ	0.25	0	3	0		FOXP4	0.134576	0.0116279	1	0
PABPN1	0.24979	0.0029347	1	0		UBR2	0.103448	0	1	0
NGDN	0.00269058	0.558635	0	1		CNPY3	0.287402	0	1	0
ZFHX2	0.213636	0	2	0		KLHDC3	0.0833333	0.0790123	1	1
DCAF11	0.102362	0.035461	2	1		SRF	0	0.492997	0	1
RNF31	0.0217391	0.181818	2	5		TJAP1	0.00108992	0.225914	0	1
TM9SF1	0.12234	0.0625	2	1		YIPF3	0	0.214362	0	2
NEDD8	0.299419	0.0530539	2	0		MRPL14	0.555556	0	1	0
GMPR2	0.440678	0	1	0		CDYL	0.0635593	0.0683761	1	1
TINF2	0	0.542373	0	1		TMEM14A	0.0034642	0.642857	0	1
RABGGTA	0.350649	0	1	0		LYRM4	0	0.14375	0	1
DHRS1	0.273623	0.00371747	2	1		FBXO9	0.121569	0	1	0
NOP9	0.161741	0.00745049	5	3		PHF3	0.20339	0	1	0
STXBP6	0	0.123596	0	1		SMAP1	0	0.126984	0	1
SCFD1	0	0.158915	0	2		TMEM30A	0.0891165	0.10625	1	1
STRN3	0	0.142857	0	1		SENP6	0	0.115385	0	1
HECTD1	0.0421456	0.112003	2	4		SH3BGRL2	0	0.15508	0	1
HEATR5A	0.12069	0.0502646	1	1		TSC22D4	0.047619	0.183333	3	4
NPAS3	0.200466	0	2	0		GNB2	0.240251	0.0529954	1	0
BAZ1A	0	0.17033	0	1		ORC5	0.12766	0	1	0
NFKBIA	0.0228236	0.560606	0	1		RINT1	0.164948	0	1	0
RALGAPA1	0.11681	0	2	0		PHF14	0.506484	0	2	0
MBIP	0	0.372089	0	2		WASL	0.188224	0.00155763	2	0
SEC23A	0.617647	0	1	0		GCC1	0.156342	0.194444	2	1
TRAPPC6B	0	0.197044	0	1		ARL4A	0.152174	0.230421	1	1
PNN	0	0.333333	0	3		SND1	0.203518	0	1	0
FBXO33	0	0.122293	2	4		LRRC4	0.212528	0	1	0
KLHL28	0.26	0	1	0		CALU	0	0.35	0	1
FAM179B	0	0.186047	0	5		UBE2H	0.14934	0.0137741	1	0
FANCM	0.00213447	0.157895	3	6		HIPK2	0.0184502	0.109589	0	1
MGAT2	0.795511	0	1	0		CUL1	0	0.25	0	1
DNAAF2	0.301676	0	1	0		CDK5	0	0.386563	0	2
POLE2	0.183099	0	1	0		CHPF2	0.158684	0	2	0
KLHDC2	0.262302	0	2	0		RHEB	0.119196	0.0509383	1	1
ARF6	0.00829445	0.230496	1	4		KMT2C	0.124335	0.00362319	2	0
SOS2	0.37763	0.0454545	2	0		LMBR1	0.122995	0.05	1	1
MAP4K5	0	0.112392	0	1		AHR	0	0.129032	0	1
NIN	0.23301	0	4	1		SNX13	0	0.137097	0	1
TXNDC16	0	0.338095	0	2		FAM126A	0.150685	0	1	0
GPR137C	0.278571	0.00541126	3	1		SKAP2	0	0.3125	0	1
PSMC6	0.381877	0	1	0		PRR15	0.115631	0	1	0
FERMT2	0.0701189	0.0748508	1	1		PLEKHA8	0.05	0.201876	1	3
DDHD1	0	0.528464	0	3		GGCT	0.395161	0.0238095	1	0
CNIH1	0	0.45082	0	1		KBTBD2	0.127451	0	1	0
GCH1	0	0.314629	0	3		HERPUD2	0.187444	0.00392465	2	0
WDHD1	0.0962665	0.123596	1	1		2021-09-07	0	0.131579	0	1
SOCS4	0.0952381	0.272727	1	1		RALA	0.00100705	0.210191	0	1
MAPK1IP1L	0.100281	0.270115	1	1		CDK13	0.00696379	0.337168	0	2
DLGAP5	0	0.309318	0	1		ZMIZ2	0	0.181818	0	1
FBXO34	0.00783545	0.241627	0	3		TBRG4	0	0.157895	0	1
ATG14	0	0.132653	1	2		UPP1	0.258824	0	1	0
TBPL2	0	0.367647	0	1		FIGNL1	0.144222	0	1	0
PELI2	0.104167	0.12963	4	1		GRB10	0.0794948	0.0769231	1	1
TMEM260	0.489091	0.0306122	2	0		COBL	0.378378	0	1	0
EXOC5	0.029413	0.158088	0	2		WIPI2	0.285171	0.0238095	1	0
AP5M1	0.204663	0.150196	1	2		TNRC18	0	0.148148	1	2
NAA30	0.260973	0.00735294	4	2		PDGFA	0.140673	0	1	0
ARID4A	0	0.516484	0	1		CYTH3	0	0.103448	0	1
DAAM1	0.00139353	0.214979	0	3		FAM220A	0.118919	0.0392157	2	1
L3HYPDH	0.237288	0	1	0		RAC1	0.109504	0	1	0
PPM1A	0.13079	0.0025641	2	1		BAZ1B	0.112269	0	3	1
SIX1	0.166667	0	1	0		BCL7B	0.384615	0	1	0
TRMT5	0	0.82	0	1		CLIP2	0.222222	0.0502793	1	1
TMEM30B	0.0641026	0.0688073	1	1		GTF2IRD1	0.192308	0	1	0
HIF1A	0	0.314163	0	3		DTX2	0.188406	0.05	1	0
SNAPC1	0	0.262712	0	1		GNAI1	0	0.582903	0	2
SYT16	0.121989	0	1	0		TMEM243	0	0.193428	2	4
PPP2R5E	0.0622951	0.118852	2	2		BAIAP2L1	0.897458	0	1	0
SGPP1	0	0.113636	0	1		NPTX2	0	0.136054	0	1
SYNE2	0	0.125	2	11		SMURF1	0.690476	0.08	1	0
ESR2	0.0509119	0.0888693	2	2		PDAP1	0	0.136	0	1
MTHFD1	0.0776389	0.293398	2	2		ZKSCAN5	0	0.128205	0	1
ZBTB1	0.147059	0	1	0		MCM7	0.185555	0	2	0
PLEKHG3	0.00493421	0.131012	5	8		YWHAZ	0.269231	0	1	0
SPTB	0.182301	0	5	0		UBR5	0.278846	0.113636	1	1
FNTB	0.119403	0	2	1		ATP6V1C1	0	0.296296	0	1
MAX	0.238924	0.0702281	2	1		RSPO2	0.0646414	0.166331	1	1
FUT8	0.264172	0.303571	2	1		TMEM74	0.195294	0	1	0
GPHN	0	0.225974	0	2		MTMR9	0.0363157	0.356231	0	2
EIF2S1	0.0609756	0.109756	1	1		EXT1	0.0333093	0.309428	0	2
TMEM229B	0.111545	0.205079	4	3		ZHX2	0.5	0	1	0
PLEKHH1	0.151515	0.00704225	6	3		TMEM65	0.0152027	0.185603	1	3
ARG2	0.440157	0.0267857	2	0		MTSS1	0	0.205128	0	1
VTI1B	0.161905	0	1	0		FAM84B	0	0.23667	0	2
ZFYVE26	0.0622689	0.110023	12	13		KHDRBS3	0.211221	0	1	0
ACTN1	0.00492611	0.264954	1	4		PTK2	0	0.101695	0	1
DCAF5	0.190838	0.0479675	7	4		SLC45A4	0.0434783	0.140845	0	1
EXD2	0.489963	0	2	0		GRINA	0.3	0	1	0
ERH	0.00427808	0.156923	0	1		SHARPIN	0.102041	0	2	1
SLC39A9	0.167582	0	3	1		CYHR1	0.145455	0	5	0
COX16	0	0.166667	0	1		ARHGAP39	0.00157233	0.208333	0	1
MED6	0	0.459184	0	1		CNOT7	0	0.176471	0	1
MAP3K9	0.0517241	0.0789474	1	1		VPS37A	0.0619621	0.0966479	1	1
PCNX	0	0.153571	4	7		NPM2	0.0137091	0.244853	0	1
SIPA1L1	0.0115435	0.139255	2	8		REEP4	0.144231	0	5	2
DCAF4	0.12987	0.0869565	2	1		PPP3CC	0.168116	0	2	0
ZFYVE1	0.0635593	0.12037	1	1		CCAR2	0.139394	0	1	0
RBM25	0.104	0.050173	2	1		RHOBTB2	0	0.125098	1	4
PSEN1	0.192412	0.224375	1	1		LOXL2	0.2	0	1	0
NUMB	0.0793089	0.326433	1	2		PPP2R2A	0	0.220081	0	2
ACOT2	0.0565217	0.104167	0	1		ESCO2	0.22449	0	1	0
ELMSAN1	0.193374	0.16129	4	2		HMBOX1	0	0.25	0	1
FAM161B	0.109315	0.185185	3	1		RBPMS	0.000685401	0.213176	0	4
COQ6	0.325	0	4	0		NRG1	0.337662	0	3	0
ENTPD5	0.15625	0.303759	2	1		RNF122	0	0.346154	0	1
ALDH6A1	0.25	0	1	0		ERLIN2	0.109756	0	1	0
LIN52	0.577997	0	2	0		WHSC1L1	0.13237	0.00675676	2	0
ABCD4	0.153399	0	2	1		FGFR1	0.810176	0	3	0
VRTN	0	0.690004	1	4		GOLGA7	0	0.113208	0	1
NPC2	0	0.165493	0	1		SLC20A2	0.163934	0	1	0
LTBP2	0.116516	0	2	0		SMIM19	0.101695	0	3	2
AREL1	0.133005	0.239364	3	3		RB1CC1	0	0.386364	0	3
YLPM1	0.21016	0	3	1		ATP6V1H	0.178218	0	2	1
DLST	0.0028	0.119403	2	3		TGS1	0.243827	0	1	0
EIF2B2	0.131148	0	2	1		RAB2A	0	0.172414	0	1
ACYP1	0	0.366742	0	2		CHD7	0.180851	0.0884956	2	1
TMED10	0.261875	0.00561798	2	0		YTHDF3	0.00578035	0.16408	1	2
FOS	0.131105	0	3	0		VCPIP1	0	0.225009	0	2
JDP2	0.113695	0	1	0		RDH10	0	0.222222	1	4
TTLL5	0.181818	0.130045	4	4		HEY1	0	0.2	0	1
GPATCH2L	0.0192308	0.142857	0	1		PAG1	0.110461	0.221053	1	1
ANGEL1	0.085722	0.119841	2	3		RIPK2	0	0.19802	0	1
IRF2BPL	0.125472	0	3	0		RUNX1T1	0	0.242929	0	2
CIPC	0	0.255814	0	1		ESRP1	0.0034965	0.15	0	1
POMT2	0.183099	0	8	1		PTDSS1	0	0.636364	0	1
GSTZ1	0	0.245614	0	1		MTDH	0	0.140351	0	1
VIPAS39	0.125469	0.0151515	3	1		MSANTD3	0.04	0.1	0	1
AHSA1	0.0115496	0.155508	0	1		RNF20	0	0.122449	0	1
SPTLC2	0.26087	0.0964912	1	0		SLC44A1	0.212121	0.103695	2	2
ALKBH1	0.214821	0	1	0		RAD23B	0.00912281	0.133489	1	3
SNW1	0.0201057	0.143933	0	2		KLF4	0	0.222222	0	1
ADCK1	0.185185	0	1	0		IKBKAP	0.1	0	1	0
STON2	0.00649351	0.104775	3	5		UGCG	0	0.266667	0	1
SEL1L	0.111693	0	2	1		SLC31A2	0	0.123711	0	1
GALC	0.171875	0	1	0		PRPF4	0.107955	0	1	0
SPATA7	0.75	0	1	0		RAB14	0.141304	0	1	0
PTPN21	0.144392	0.00128196	3	1		RC3H2	0.112245	0	1	0
ZC3H14	0	0.267974	0	1		LHX2	0.239379	0	2	0
EML5	0.578947	0	1	0		NEK6	0.251656	0	1	0
TTC8	0.25	0	1	0		NR6A1	0.344156	0.458042	1	1
FOXN3	0.165573	0	2	0		ARPC5L	0.138728	0.00787402	1	0
EFCAB11	0	0.575758	0	1		PPP6C	0.125	0	1	0
TDP1	0.231523	0	4	2		RALGPS1	0.211517	0	2	0
PSMC1	0	0.182156	0	1		FAM102A	0.00861009	0.136285	0	2
NRDE2	0.194403	0	4	0		GOLGA2	0	0.125	0	1
CALM1	0	0.4	1	3		SLC27A4	0.202899	0	1	0
TTC7B	0.04	0.138889	4	9		ODF2	0.144531	0.00666667	1	0
CCDC88C	0.103211	0.00961538	6	4		SET	0.326036	0	2	0
SMEK1	0.116816	0.0857498	2	2		ZER1	0.25	0	1	0
FBLN5	0.195059	0	1	0		DOLK	0.223602	0	1	0
TRIP11	0.0568182	0.140411	1	1		MPDZ	0.310345	0	1	0
RIN3	0.214286	0.146341	9	4		RAPGEF1	0.205128	0	1	0
LGMN	0.00176523	0.116173	0	1		BRD3	0.935748	0	1	0
GOLGA5	0	0.542271	0	2		UBAC1	0.247835	0.38	1	1
CHGA	0	0.179104	0	1		ABCA2	0.348214	0	1	0
ITPK1	0.00944139	0.11532	5	8		TPRN	0.285714	0	1	0
TMEM251	0.112554	0	2	0		TMEM203	0.602273	0	1	0
UBR7	0.506667	0	1	0		NRARP	0.107143	0	1	0
BTBD7	0.0769231	0.125	1	1		MRPL41	0.157576	0	1	0
DDX24	0.00219619	0.518377	0	2		ZMYND19	0.0204278	0.39062	0	2
GSC	0.130548	0	1	0		PSIP1	0.0793762	0.119817	1	1
DICER1	0.135849	0.00356506	3	2		KLHL9	0	0.24879	0	4
GLRX5	0.112676	0.32732	1	1		PLAA	0.0289855	0.165354	0	1
ATG2B	0.0816603	0.0721649	3	3		TOPORS	0.174757	0	1	0
PAPOLA	0.00377358	0.111111	1	2		TESK1	0.140625	0	1	0
SETD3	0	0.174636	0	4		TLN1	0.188889	0	1	0
CCNK	0.111675	0	4	1		GBA2	0.136691	0	1	0
LYSMD4	0	0.164494	0	2		RNF38	0.208955	0.139101	2	2
ADAMTS17	0.192974	0.15625	5	4		MELK	0	0.179487	0	1
ASB7	0.200593	0	2	0		FBXO10	0	0.150685	0	1
LRRK1	0.363348	0	4	0		JAK2	0.0503356	0.0802901	1	1
CHSY1	0.247137	0.00407272	2	0		APBA1	0	0.186047	0	1
SNRPA1	0	0.152672	0	1		TMEM2	0.00040783	0.128532	1	3
PCSK6	0.174848	0	4	0		ABHD17B	0	0.179487	0	1
TUBGCP5	0.113618	0	5	1		ZFAND5	0.013989	0.220588	2	3
CYFIP1	0.124532	0.0616279	3	2		PCSK5	0.250847	0	5	0
NIPA2	0.508988	0	2	0		RFK	0	0.145025	0	1
UBE3A	0.199628	0	2	0		TLE4	0	0.252252	0	1
HERC2	0	0.107807	6	13		TLE1	0	0.152941	0	1
APBA2	0.109375	0.0425532	5	4		UBQLN1	0.242053	0.000353732	1	0
NDNL2	0.10101	0	1	0		GKAP1	0	0.271253	0	2
TJP1	0.00140647	0.109375	3	6		SLC28A3	0.135135	0	1	0
FAN1	0.242424	0	1	0		SEMA4D	0.449761	0	1	0
MTMR10	0.123915	0	2	0		DIRAS2	0.133333	0.298539	0	1
KLF13	0.1	0.154625	1	2		IPPK	0	0.41958	0	1
ARHGAP11A	0.346154	0	1	0		FAM120A	0	0.198113	0	1
FMN1	0.142993	0	5	1		FANCC	0	0.178571	0	1
RYR3	0.1	0	1	0		FAM199X	0.67774	0	2	0
KATNBL1	0.372781	0	1	0		TMEM164	0.111111	0.0991694	1	1
SLC12A6	0.129944	0.0444444	1	0		WDR44	0.131111	0	1	0
NUTM1	0.5	0	1	0		UBE2A	0	0.129464	0	1
LPCAT4	0	0.241379	0	1		XIAP	0	0.447154	0	1
AQR	0	0.143086	1	5		GPC4	0.227273	0	1	0
DPH6	0.481674	0.0641026	1	1		PHF6	0	0.102564	0	1
SPRED1	0.204168	0.00757576	4	1		FAM122B	0	0.882353	0	1
FAM98B	0	0.112676	0	1		MOSPD1	0.0588235	0.0587558	1	1
FSIP1	0.565217	0	1	0		HTATSF1	0.0530303	0.0755814	1	1
EIF2AK4	0.117057	0.0887574	4	3		ATP11C	0.115385	0.00787402	1	0
BUB1B	0.122511	0.0012766	2	1		BCAP31	0	0.291667	0	1
IVD	0.126263	0.228015	1	1		ABCD1	0.122807	0	1	0
BAHD1	0	0.111111	0	1		HCFC1	0.149254	0.00490196	1	0
RPUSD2	0.144048	0	2	0		FAM3A	0.131666	0	2	0
RAD51	0.150313	0.00545454	1	0		SH3KBP1	0.243433	0	2	1
RMDN3	0.200119	0.0026738	4	0		KLHL15	0	0.102041	0	1
ZFYVE19	0.015625	0.132274	3	5		ARX	0.113208	0	1	0
SPINT1	0.00236967	0.255036	1	5		MED14	0.369048	0	1	0
VPS18	0.116208	0	3	0		CASK	0	0.143541	1	3
INO80	0.186667	0.0320045	11	7		RBM10	0.119048	0	1	0
CHP1	0.0981243	0.0833333	2	2		CDK16	0.12743	0.0582778	4	3
NUSAP1	0.272325	0	2	0		HDAC6	0	0.268293	0	1
RTF1	0	0.188095	1	2		OTUD5	0.178862	0.689655	1	1
RPAP1	0.262069	0.0196078	8	4		CCDC120	0.178241	0	1	0
TYRO3	0.255435	0	2	0		USP27X	0	0.108696	0	1
MGA	0.0104987	0.122449	2	3		RIBC1	0	0.1875	0	1
MAPKBP1	0.00621118	0.194631	4	10		HUWE1	0	0.100295	1	2
EHD4	0.162162	0.106699	2	3		EFNB1	0.102804	0.107692	4	4
VPS39	0.136951	0.0784314	2	1		OGT	0.371571	0	1	0
TMEM87A	0.125806	0	1	0		RLIM	0	0.109827	0	1
CDAN1	0	0.159244	1	5		TAF9B	0	0.140845	0	1
TTBK2	0.0780211	0.125	2	2		BRWD3	0.166667	0	1	0
UBR1	0	0.428571	0	1		SYTL4	0.105263	0	1	0
LCMT2	0.114754	0.115385	2	1
ZSCAN29	0.618325	0	2	0
TUBGCP4	0.0815603	0.444444	1	1
MAP1A	0.2	0	3	0
PPIP5K1	0.111111	0	3	0
PDIA3	0.147694	0.00300172	2	0
FRMD5	0.140645	0	2	0
CASC4	0.153585	0	2	0
CTDSPL2	0.109375	0	1	0
SPG11	0	0.202746	1	3
PATL2	0.16366	0	3	2
SHF	0	0.188141	0	2
SLC30A4	0.0892857	0.0758315	1	1
DUT	0.00278293	0.238536	0	2
EID1	0.240506	0	1	0
SECISBP2L	0.00387597	0.165818	1	3
COPS2	0.602514	0.0481503	2	0
GALK2	0	0.169811	1	2
USP8	0.0637931	0.0558748	2	2
TRPM7	0.0117845	0.404215	0	2
DMXL2	0.161943	0.142857	2	2
LEO1	0	0.532374	0	1
MAPK6	0.314041	0.0298368	3	1
BCL2L10	0.240854	0.00160322	2	0
GNB5	0.201787	0.197666	3	3
MYO5A	0.186047	0.0145404	5	1
ARPP19	0.00158228	0.102041	0	1
FAM214A	0.16014	0.17033	4	6
ONECUT1	0.48	0.210606	1	5
UNC13C	0.253289	0.375	2	1
RAB27A	0.126607	0.303867	1	1
RFX7	0.334455	0	2	0
TCF12	0.8125	0.230769	1	1
CGNL1	0.0566038	0.0672229	3	3
MYZAP	0.12766	0	1	0
ALDH1A2	0.0366636	0.177419	0	1
ADAM10	0.129371	0.0147059	1	0
SLTM	0.093985	0.0833333	1	1
RNF111	0.12274	0.0501672	2	2
CCNB2	0.000690449	0.130556	0	1
MYO1E	0.129353	0	6	1
BNIP2	0	0.120602	0	2
VPS13C	0.0727273	0.478409	2	2
TLN2	0.118022	0.111111	8	8
TPM1	0.111524	0	1	0
LACTB	0.0715686	0.1875	1	1
RAB8B	0.0552632	0.269231	1	1
APH1B	0.321386	0	2	0
USP3	0.131466	0.25	1	2
HERC1	0.110561	0.0939055	7	5
FAM96A	0.16065	0.0561798	1	0
SNX1	0.06499	0.217597	1	1
CSNK1G1	0.111111	0.0869565	2	1
TRIP4	0.110169	0.0576923	2	2
OAZ2	0	0.122807	0	1
RBPMS2	0.205972	0	2	1
PLEKHO2	0.137287	0	2	0
SPG21	0.516459	0	3	0
PDCD7	0.0766531	0.156124	5	8
CLPX	0.00646088	0.777778	0	1
PARP16	0.126121	0	3	1
VWA9	0.253521	0.0151515	1	0
DENND4A	0	0.261905	0	1
RAB11A	0.128427	0	1	0
DIS3L	0.104478	0.00376412	2	1
TIPIN	0.913514	0	1	0
MAP2K1	0.376253	0.0834577	3	2
SNAPC5	0.203358	0.125	1	1
ZWILCH	0.00694444	0.454301	0	2
SMAD3	0.00184502	0.188325	0	4
AAGAB	0	0.115942	1	2
MAP2K5	0.205714	0	2	0
PIAS1	0	0.169811	0	1
CLN6	0.181818	0	5	0
FEM1B	0.125	0	2	1
ANP32A	0.106383	0	1	0
GLCE	0	0.244444	0	3
RPLP1	0.108605	0	1	0
LRRC49	0	0.206947	0	4
THSD4	0	0.37037	0	3
NR2E3	0.114339	0	4	0
MYO9A	0.202335	0	3	0
PKM	0.105769	0	1	0
PARP6	0.569082	0	2	0
HEXA	0.291715	0.02	2	0
ARIH1	0.120337	0.119403	6	8
BBS4	0.127737	0.100418	4	3
ADPGK	0	0.374126	0	3
NEO1	0.135334	0.0600575	6	4
NPTN	0.1	0	1	0
STOML1	0.357333	0	3	0
PML	0.104	0.0595238	2	1
SEMA7A	0.188406	0	7	0
UBL7	0.221212	0	6	1
ARID3B	0.219504	0	7	1
CLK3	0.139667	0	2	0
EDC3	0.142812	0	4	0
CSK	0.0658537	0.290204	1	1
SCAMP2	0.148325	0	2	1
PPCDC	0.313953	0	1	0
MAN2C1	0.217391	0.153846	3	2
SIN3A	0.0689135	0.139082	2	3
PTPN9	0.149908	0	5	1
SNUPN	0.0993179	0.0706269	1	1
IMP3	0.12545	0.0536332	1	1
CSPG4	0.128766	0	6	0
UBE2Q2	0.132427	0	1	0
ISL2	0.590909	0	1	0
RCN2	0	0.297251	0	3
PSTPIP1	0.0707665	0.0797585	2	2
TSPAN3	0.211538	0.00833333	1	0
PEAK1	0.112403	0.0717489	4	3
HMG20A	0	0.304348	0	1
LINGO1	0.939394	0	1	0
TBC1D2B	0.239669	0	6	1
DNAJA4	0	0.170404	1	2
WDR61	0.812785	0.272727	1	1
IREB2	0.128571	0.314286	1	1
PSMA4	0.22412	0.00408163	1	0
TMED3	0	0.148936	1	2
MTHFS	0.275862	0	1	0
ABHD17C	0.1	0.159492	2	3
MESDC1	0.177778	0.0119048	5	1
STARD5	0.0697423	0.143519	1	1
MEX3B	0.252451	0.208333	2	1
RPS17	0.161826	0.00285442	1	0
CPEB1	0	0.342204	0	4
AP3B2	0.321324	0	2	0
WHAMM	0.14	0	4	3
HOMER2	0.000761615	0.105072	0	1
BNC1	0.156845	0.00953678	3	1
WDR73	0.261905	0.153846	1	1
ALPK3	0.174432	0	2	0
PDE8A	0	0.117647	1	4
AKAP13	0	0.154321	2	7
KLHL25	0.0167657	0.142157	2	4
MRPS11	0.14186	0	1	0
DET1	0.359697	0.015873	2	0
AEN	0.25641	0	5	0
ABHD2	0.126882	0	4	1
FANCI	0.0052435	0.128205	3	5
POLG	0	0.131817	2	4
TICRR	0.0530783	0.0724604	6	6
KIF7	0.133333	0	1	0
PEX11A	0.144385	0.00462963	1	0
WDR93	0	0.676471	0	1
MESP2	0	0.14	2	3
AP3S2	0	0.265568	0	2
IDH2	0.320185	0	4	0
SEMA4B	0.125809	0	7	2
CIB1	0.104478	0.13587	3	3
GDPGP1	0	0.102941	1	2
NGRN	0.23953	0	2	0
IQGAP1	0.172038	0	4	0
CRTC3	0.155556	0.04	5	4
BLM	0.0294118	0.26087	0	3
FURIN	0.135758	0.151806	9	10
MAN2A2	0.207547	0	9	0
UNC45A	0.147163	0	2	0
PRC1	0.109647	0.00512821	1	0
VPS33B	0.0456102	0.153568	2	4
SLCO3A1	0.119565	0.0243902	6	3
CHD2	0.377358	0	3	0
MCTP2	0.144578	0.190789	1	1
NR2F2	0.105431	0	1	0
ARRDC4	0.190476	0	1	0
IGF1R	0.0612379	0.114379	4	4
PGPEP1L	0.232143	0	1	0
SYNM	0.574598	0	2	0
TTC23	0.318182	0	1	0
LRRC28	0.427702	0.888889	2	1
SNRNP25	0.169742	0.04	1	0
RHBDF1	0.148438	0.0138889	6	1
NUBP1	0.11194	0	1	0
DEXI	0.233333	0	3	0
CLEC16A	0.253278	0.0227273	4	0
SOCS1	0.183333	0	2	0
RMI2	0.153646	0.194805	2	2
LITAF	0.214286	0	3	0
TXNDC11	0.149826	0	6	1
ZC3H7A	0.155172	0	1	0
GSPT1	0.112245	0	1	0
CACNA1H	0.123167	0.0142857	12	9
SNX29	0.0783739	0.139535	2	2
CPPED1	0.15814	0	5	0
MPG	0.0996918	0.0666667	1	1
UBE2I	0.119332	0.00805772	2	0
NPRL3	0.123158	0	2	0
BAIAP3	0.208333	0.0670223	7	3
TSR3	0.0853659	0.122699	1	1
ERCC4	0	0.416667	0	1
GNPTG	0	0.45051	0	4
MKL2	0.0555556	0.188679	1	1
UNKL	0.107505	0	1	0
PARN	0	0.126761	1	2
BFAR	0.517241	0	2	1
CLCN7	0.360825	0.2	1	1
PDXDC1	0.00112994	0.135714	0	3
RRN3	0.356722	0	1	0
TELO2	0.137002	0	5	1
IFT140	0.126582	0.0576923	7	5
NDE1	0	0.198529	0	1
MYH11	0.147826	0	3	0
ABCC1	0.127364	0	7	5
ABCC6	0.265214	0	2	0
CRAMP1L	0.148787	0	7	1
XYLT1	0.342857	0.1	4	1
HN1L	0	0.207547	0	1
MAPK8IP3	0.111111	0.102796	8	8
SPSB3	0.200717	0.04	2	1
NUBP2	0.131474	0	2	1
IGFALS	0.295803	0	2	0
HAGH	0.454524	0.0206186	1	0
SMG1	0.0875332	0.18593	5	6
COQ7	0.204301	0	1	0
CCP110	0	0.233352	0	2
MSRB1	0.15625	0	2	1
RPS2	0.25	0	3	0
TBL3	0.136364	0.0759494	5	3
GFER	0.280702	0	3	1
SYNGR3	0.127433	0	7	2
THUMPD1	0.301611	0.0126582	1	0
ERI2	0	0.125	0	1
DCUN1D3	0.00174978	0.173913	0	1
SLC9A3R2	0.341772	0	1	0
LYRM1	0.122807	0	1	0
TSC2	0.128813	0	9	3
TMEM159	0.285714	0	1	0
ZP2	0.280589	0.0049505	2	0
ANKS4B	0.11304	0	3	1
CRYM	0.186275	0.119048	2	1
PKD1	0.166667	0	10	1
METTL9	0.100694	0.0629371	2	1
OTOA	0.113636	0	4	1
VWA3A	0	0.137001	1	3
TRAF7	0.10976	0.0427928	6	3
EEF2K	0.116315	0.120657	1	1
POLR3E	0.00373134	0.142857	0	1
CDR2	0	0.109589	1	4
CASKIN1	0.278435	0	1	0
MLST8	0.188034	0	5	0
E4F1	0.135135	0.0742115	6	3
ECI1	0.533333	0	1	0
USP31	0.111927	0.0515873	6	3
RNPS1	0	0.143791	0	1
ABCA3	0.190476	0	9	0
COG7	0.408333	0	2	0
GGA2	0.124242	0.025974	5	3
EARS2	0.145283	0.148256	1	1
UBFD1	0.00412541	0.256701	0	2
NDUFAB1	0.00325203	0.104938	0	1
PALB2	0	0.191489	0	3
DCTN5	0.394155	0	1	0
PLK1	0.104923	0.267671	1	2
LUC7L	0.106137	0.0129534	2	0
RBBP6	0	0.212121	0	1
CCNF	0.16263	0.0326633	6	4
TNRC6A	0.109263	0.172414	1	1
ARHGAP17	0.265289	0	4	0
LCMT1	0.787611	0	1	0
TBC1D24	0.297233	0	2	0
AMDHD2	0.145711	0	3	1
PDPK1	0.187014	0	7	3
KDM8	0.148936	0	3	0
NSMCE1	0.160194	0.171139	1	1
KCTD5	0.595295	0	4	0
GTF3C1	0.00502502	0.171165	4	10
SRRM2	0.136905	0	7	4
XPO6	0.189	0	9	2
SBK1	0.114943	0.112	7	7
CLN3	0.151515	0.0217391	5	1
ATXN2L	0.0288754	0.104252	7	11
TUFM	0.103113	0.176471	1	1
RABEP2	0.232143	0	3	0
NFATC2IP	0.200409	0	3	1
SPNS1	0.0607375	0.151754	2	2
FLYWCH1	0.192584	0	4	0
KIF22	0.111667	0.00967742	3	2
MVP	0.0468711	0.147795	2	4
CDIPT	0	0.154094	3	8
KCTD13	0.130112	0.0566038	2	1
TMEM219	0.875923	0	1	0
TAOK2	0.146974	0.0616858	12	7
HIRIP3	0.2	0.0517241	5	2
INO80E	0.084478	0.207254	2	8
PPP4C	0.348325	0.0679012	2	1
YPEL3	0.379829	0.0204082	4	0
MAPK3	0.367647	0.0289903	4	0
PAQR4	0	0.210312	1	5
PKMYT1	0.180158	0.0851043	7	5
CD2BP2	0.121951	0	3	0
TBC1D10B	0.112706	0.0174419	15	7
DCTPP1	0.0665354	0.114989	1	1
SEPHS2	0.170261	0.0967262	2	2
PRR14	0	0.421838	0	4
FBRS	0.0833327	0.137179	8	9
SRCAP	0	0.100529	0	1
THOC6	0.111937	0.080102	3	3
PHKG2	0	0.372881	0	1
RNF40	0.0028667	0.124764	3	6
FBXL19	0.143503	0.0670103	6	2
SETD1A	0.115797	0.00949306	10	4
BCKDK	0	0.238506	1	2
KAT8	0.0136364	0.23741	0	1
FUS	0	0.458333	0	1
ZSCAN10	0.108696	0.05	1	0
AXIN1	0	0.135714	3	5
NAA60	0.137597	0	7	2
SLX4	0.1099	0	11	7
TRAP1	0.0173428	0.194638	1	3
CREBBP	0.1	0.107246	6	7
ADCY9	0.0661777	0.130841	8	9
MRPL28	0	0.271967	0	3
TFAP4	0.148936	0.0357143	2	1
CORO7	0.129524	0.106207	6	4
VASN	0.128205	0	2	1
DNAJA3	0.105919	0.132075	4	4
HMOX2	0.167531	0	2	0
CDIP1	0.0442765	0.13487	3	5
DECR2	0.264706	0	1	0
UBALD1	0.208071	0	5	0
SHCBP1	0.411935	0.208333	1	1
VPS35	0.208333	0	1	0
ORC6	0.281307	0.00561798	2	0
GPT2	0.0189673	0.122807	4	7
DNAJA2	0.0210816	0.835849	0	1
NETO2	0	0.821429	0	1
MGRN1	0.0670702	0.0865385	3	3
NUDT16L1	0.00980392	0.170103	1	2
ITFG1	0	0.137931	0	1
PHKB	0	0.454545	0	1
RAB11FIP3	0.140873	0.0102041	9	4
LONP2	0.133333	0	2	1
ROGDI	0.125261	0	1	0
GLYR1	0.0345165	0.120571	2	4
N4BP1	0.100703	0	6	5
UBN1	0.113987	0.00169491	11	7
HEATR3	0.12	0	2	1
PAPD5	0.00866738	0.163268	0	4
BRD7	0.107235	0.0694472	2	1
NKD1	0.142857	0.0184332	3	2
NOD2	0	0.657143	0	1
NAGPA	0.204997	0.0882353	3	2
CYLD	0.193522	0	2	0
ALG1	0.144444	0.0362319	3	1
CHD9	0.046875	0.27957	0	3
RBL2	0.175	0.0816716	2	2
RPGRIP1L	0.157895	0	1	0
AMFR	0.138797	0.221195	3	4
NUP93	0.113643	0.0713735	3	3
HERPUD1	0.368627	0	1	0
FAM192A	0.177039	0.00905193	3	1
RSPRY1	0.107143	0	1	0
CIAPIN1	0.00641848	0.277778	0	1
COQ9	0.399582	0	1	0
POLR2C	0	0.167513	0	1
DOK4	0.125	0.0439024	3	2
KATNB1	0.00288856	0.164532	3	6
KIFC3	0.14194	0.000664894	2	0
USB1	0.160345	0.075	2	0
CSNK2A2	0.112121	0.0833333	2	2
GINS3	0.00557103	0.260636	0	2
NDRG4	0.257703	0.0781818	3	2
CNOT1	0.168028	0	10	2
SLC38A7	0	0.113924	1	2
GOT2	0.107992	0	2	1
CAPN15	0.126844	0.2	3	1
PIGQ	0.125	0	15	4
CDH5	0.657459	0	1	0
TK2	0.184783	0	1	0
CMTM4	0.205755	0.0192308	3	2
DYNC1LI2	0.118483	0.0681818	2	1
NAE1	0.808442	0	1	0
PDP2	0.132075	0	1	0
FAM96B	0	0.14248	0	1
TRADD	0.558824	0	1	0
E2F4	0.010627	0.181245	2	3
TMEM208	0.139535	0.0416667	1	0
FHOD1	0.140449	0.025641	6	1
ZDHHC1	0.4	0	1	0
ATP6V0D1	0.495109	0.00854701	1	0
CTCF	0.00980392	0.34934	0	2
ACD	0.128545	0	4	0
PARD6A	0.183437	0.015	2	0
ENKD1	0.211382	0	3	0
GFOD2	0.133333	0	1	0
RANBP10	0.210299	0.336735	1	1
RAB40C	0.152355	0	1	0
CENPT	0	0.15	1	3
THAP11	0.205128	0.0714286	1	1
EDC4	0.0110897	0.122799	9	13
PSKH1	0	0.25	1	4
SLC12A4	0.363965	0.0151515	2	0
DDX28	0.000821018	0.131104	1	5
DUS2	0	0.228571	1	2
NFATC3	0.307692	0.0454545	1	0
SLC7A6OS	0	0.103354	0	1
PRMT7	0.113543	0.10119	1	1
ZFP90	0	0.132075	0	1
CDH3	0.188174	0	3	0
CDH1	0.1051	0	2	1
TANGO6	0.412315	0	2	0
HAS3	0.000869943	0.266667	1	2
CHTF8	0.246377	0	3	0
CIRH1A	0	0.107877	1	2
SNTB2	0	0.210526	2	6
VPS4A	0.0592105	0.173611	2	4
COG8	0.104128	0.0243902	4	3
TERF2	0.137931	0	2	1
NFAT5	0	0.238095	0	1
NOB1	0.113717	0	1	0
WWP2	0.020555	0.142857	4	5
FAM195A	0	0.15	0	1
WDR90	0.211637	0	9	3
PDPR	0.126623	0.0555556	2	2
AARS	0.0476806	0.180588	2	4
DDX19B	0.369565	0.114943	1	1
FUK	0.103448	0.153846	3	6
COG4	0.202433	0	3	1
SF3B3	0.772277	0	1	0
IL34	0.0632196	0.111111	2	2
MTSS1L	0.111278	0.121951	9	8
VAC14	0.109903	0.0572464	8	7
CMTR2	0	0.112195	1	4
PHLPP2	0.12963	0.297149	1	4
RHOT2	0.181818	0.012722	4	2
ATXN1L	0.121916	0.0938002	6	5
DHODH	0.338028	0	2	1
DHX38	0.146211	0.0062037	7	4
ZFHX3	0.0121711	0.142115	5	14
STUB1	0.056	0.154472	1	1
JMJD8	0.287879	0	1	0
WDR24	0.0191693	0.136364	2	3
PSMD7	0	0.571429	0	1
GLG1	0.192549	0.00403226	4	0
RFWD3	0.105634	0.034965	3	2
FA2H	0.0243168	0.23824	2	7
WDR59	0.158288	0	5	1
ZNRF1	0.102795	0	3	1
LDHD	0.129604	0.032338	7	5
BCAR1	0.0216783	0.198326	1	3
CFDP1	0.0613383	0.112026	1	1
TMEM231	0.304348	0	5	0
GABARAPL2	0	0.141264	0	1
ADAT1	0	0.182051	1	4
TERF2IP	0.1875	0	1	0
MON1B	0.072549	0.0507246	4	4
NARFL	0.186111	0	2	0
WWOX	0.00576701	0.163168	1	3
MAF	0.166238	0	2	0
CDYL2	0.200775	0	4	2
CMC2	0.00857449	0.166667	0	1
CENPN	0	0.139073	1	2
ATMIN	0	0.258364	0	2
GAN	0.128514	0	1	0
CMIP	0.573718	0	1	0
PLCG2	0.176887	0.015873	2	1
RPUSD1	0.707395	0.03125	1	0
HSBP1	0	0.130952	0	1
CHTF18	0.134228	0.181818	4	3
MLYCD	0.102279	0.0509259	4	4
NECAB2	0	0.106188	0	2
SLC38A8	0.0112191	0.109091	2	3
MBTPS1	0.0537235	0.0589441	4	4
HSDL1	0	0.1	0	1
TAF1C	0.220789	0	6	0
ADAD2	0.417703	0	1	0
ATP2C2	0.139238	0.0242706	4	2
TLDC1	0.108145	0.088	3	2
COTL1	0.0350877	0.188811	1	2
KLHL36	0	0.134615	0	1
USP10	0	0.150358	0	1
CRISPLD2	0.907956	0	2	0
ZDHHC7	0.00939306	0.113924	1	2
GSE1	0.00932533	0.129654	7	10
GINS2	0.212219	0	1	0
IRF8	0.000568182	0.236364	0	3
MTHFSD	0.203571	0	2	0
FBXO31	0	0.309735	0	1
ZCCHC14	0.0854793	0.0723684	2	2
JPH3	0.188188	0.425	3	1
SLC7A5	0.134822	0.0543486	4	2
BANP	0.132388	0.106489	2	2
ABAT	0.112211	0	5	0
ZFPM1	0.117788	0.111111	2	2
ZC3H18	0.0014713	0.111616	4	8
MVD	0.138128	0	4	2
SNAI3	0.228883	0	5	1
RNF166	0	0.361829	1	3
CTU2	0.161634	0	3	0
PIEZO1	0.174349	0.104167	9	2
CDT1	0.00617887	0.119818	0	4
APRT	0.181818	0	2	1
GALNS	0.150943	0.0217391	3	0
TMEM186	0.0714286	0.0967742	1	1
PMM2	0.122807	0	1	0
TRAPPC2L	0	0.415094	0	1
CBFA2T3	0.0106724	0.170732	2	3
ACSF3	0.175	0	8	1
CDH15	0.102941	0.08	4	1
ANKRD11	0.269663	0	7	0
CARHSP1	0	0.167989	0	1
SPG7	0.110145	0.0350877	1	0
CHMP1A	0.262254	0.0652264	4	3
CDK10	0.121429	0	2	1
VPS9D1	0.135135	0.111111	7	9
FANCA	0	0.332418	1	5
USP7	0.102839	0.0183946	2	1
SPIRE2	0.148352	0	3	2
TCF25	0	0.112033	1	2
TUBB3	0	0.155556	0	1
DEF8	0	0.2	1	2
GAS8	0	0.117647	0	1
LMF1	0.119048	0.115644	2	1
POLR3K	0.414062	0	1	0
ADPRM	0.200717	0	1	0
DNAH9	1	0.136364	1	1
MAP2K4	0.0895522	0.112299	4	4
ARHGAP44	0.00352113	0.11828	4	7
ELAC2	0.0015456	0.179506	3	4
CRK	0.127273	0.0296296	5	3
MYO1C	0.121053	0.0138889	5	2
INPP5K	0	0.362637	0	2
COX10	0.367988	0.00630252	2	0
PITPNA	0.139944	0.0595238	6	2
SLC43A2	0.298507	0	3	0
RILP	0.356164	0.142857	2	1
PRPF8	0.0746269	0.109356	3	4
ZSWIM7	0.102041	0	2	1
TTC19	0	0.428571	0	1
NCOR1	0.00911854	0.132353	5	10
MIR22HG	0.321235	0.185185	2	1
CENPV	0.244505	0.142857	1	2
SMYD4	0.175808	0.0743478	3	2
MPRIP	0.0824592	0.0796928	6	6
PLD6	0.1873	0	4	0
FLCN	0.956604	0.0234375	1	0
COPS3	0	0.103659	1	2
NT5M	0.341208	0.307692	1	2
MED9	0	0.113475	0	1
RAI1	0.28125	0.0648148	8	3
SREBF1	0.142857	0.11629	3	5
TOM1L2	0.128205	0.0933852	8	6
RPA1	0.145992	0	3	0
LRRC48	0.138889	0.192308	2	2
GID4	0.0176991	0.191011	4	7
DRG2	0.188691	0.3	3	2
LLGL1	0.0609756	0.0748031	2	2
FLII	0.0161527	0.106796	4	5
TOP3A	0	0.532609	1	4
SMCR8	0.222642	0	1	0
TVP23B	0.256757	0	1	0
PRPSAP2	0.546218	0	1	0
EPN2	0.226861	0.00652931	5	1
B9D1	0.131793	0.186552	3	3
MAPK7	0.306842	0	2	0
DPH1	0.120499	0.0555556	2	0
ALDH3A2	0.0103806	0.107692	1	2
HIC1	0.176471	0	1	0
SMG6	0.123232	0	11	7
ULK2	0.263158	0.120175	3	2
AKAP10	0	0.284228	0	4
USP22	0.922078	0	1	0
MAP2K3	0.247286	0	3	0
TSR1	0	0.1125	1	2
SGSM2	0.26087	0.125	1	4
MNT	0.131579	0.137931	2	2
PAFAH1B1	0.056561	0.0500747	1	1
WSB1	0.00549451	0.275556	0	2
KSR1	0.104317	0.131878	5	5
CLUH	0.0197924	0.166383	2	6
NOS2	0.164804	0	2	0
NLK	0.107143	0.0229885	1	0
TMEM97	0	0.219086	0	3
TNFAIP1	0.0265062	0.185945	1	4
POLDIP2	0	0.194725	1	3
TMEM199	0.57971	0	1	0
PIGS	0.146552	0	2	1
SPAG5	0.14511	0	2	1
SDF2	0.112903	0	1	0
TLCD1	0.25	0.229885	2	1
NEK8	0.247893	0	2	0
TRAF4	0	0.195312	1	2
FAM222B	0.172269	0.121164	4	3
ERAL1	0.110811	0.02	2	1
FLOT2	0.190466	0.0993399	4	3
PHF12	0.0508564	0.0568776	3	3
MYO18A	0.0207156	0.12766	5	9
NUFIP2	0.00381679	0.133333	0	1
TAOK1	0.105691	0	4	1
GIT1	0.114976	0.00361011	7	4
ANKRD13B	0.37121	0	2	0
SSH2	0.181416	0	2	1
RAP1GAP2	0.162791	0.0571429	5	2
SLC6A4	0	0.211538	0	1
BLMH	0.0159151	0.175573	2	3
CPD	0.115049	0.125685	3	4
CRLF3	0.163354	0.0315315	3	1
ATAD5	0	0.25	1	3
[truncated: 4,510 more rows]

## Sheet: ExtFig12b&c-Frogs
	Gene						5'UTR
	Median m5C level		Site number				Median m5C level		Site number
	X. tropicalis	X. laevis	X. tropicalis	X. laevis			X. tropicalis	X. laevis	X. tropicalis	X. laevis
MYO9B	0	0.100917	2	3		SMIM7	0	0.197917	0	1
SMIM7	0.0125324	0.21718	0	2		RAB11FIP5	0.0696843	0.0918367	1	1
SLC35E1	0.126582	0	1	0		MLLT3	0.132841	0	1	0
ADAM33	0	0.113208	0	3		PSIP1	0	0.152941	0	1
CHERP	0.120968	0.0897436	4	3		IMMT	0.301205	0	1	0
C19ORF44	0.0144444	0.102941	0	1		KDM3A	0.12809	0.0021692	1	0
KLF2	0.159615	0.0502645	2	1		JAK2	0.287507	0.05	2	0
EXOSC3	0.472155	0.042246	2	1		ADD1	0.923664	0	1	0
MAU2	0.354708	0.0123457	2	0		ZFAND5	0.00252025	0.135769	1	3
TMEM161A	0.122917	0.0362793	5	3		GNAQ	0.349282	0.00869565	1	0
ARMC6	0.52084	0.236389	3	2		TLE4	0.0533353	0.167384	0	2
SUGP2	0.00778521	0.212398	1	3		TLE1	0.00710059	0.216407	1	2
TLE2	0.104648	0.116258	6	8		SASS6	0.104881	0.00217391	1	0
AES	0.14922	0	3	1		TM9SF1	0.188889	0.106667	1	1
GNA11	0.308467	0.234424	3	3		HOMEZ	0	0.146341	0	1
GLOD5	0.0197368	0.236842	0	1		HAUS4	0.42	0.0331492	1	0
NOT	0.144509	0	6	2		SUPT16H	0.349206	0.241206	1	1
ACO1	0.129944	0	8	1		SLC12A6	0	0.109375	0	1
RAB11FIP5	0.122902	0.0652708	6	4		EWSR1	0.0714286	0.719512	0	1
CNTLN	0.136364	0.135135	1	1		MED13L	0.131579	0.102273	4	1
SH3GL2	0.911765	0.0271605	1	0		SLBP	0.00700584	0.254063	0	1
HAUS6	0	0.578947	0	1		APC	0.121457	0.0619835	1	0
DENND4C	0.0726496	0.0612245	1	1		EFNA5	0.506891	0.0684093	2	1
PLIN2	0.00451034	0.174423	1	3		TRPV4	0.0555556	0.0976387	1	1
RPS6	0.930163	0.698048	1	1		GIT2	0.141479	0.00289855	3	0
MLLT3	0.132841	0	1	0		ASPHD2	0.148936	0.0437158	1	0
SPR	0.00112994	0.115657	0	2		TPST2	0.535466	0	1	0
SLC44A1	0.128205	0.220339	1	3		CCDC64	0.00431035	0.118705	0	3
FKTN	0.193878	0.123457	1	1		PRR14L	0.123711	0.0227273	1	0
TMEM38B	0	0.129476	0	2		ARVCF	0.125	0	1	0
ZNF462	0.155772	0.0833333	2	0		ANKLE2	0.260101	0	1	0
MTAP	0	0.529897	0	1		SLC15A4	0.0262326	0.279205	0	2
CAAP1	0.1322	0.0110178	1	0		TMED2	0	0.713396	0	1
MOB3B	0.197368	0.19697	1	1		VPS37B	0.430314	0.393805	1	1
C9ORF72	0.305556	0.329013	1	2		RSRC2	0.103093	0	1	0
PSIP1	0.0328467	0.141688	1	3		KDM2B	0.118644	0	1	0
SNAPC3	0.12438	0	3	1		SH2B3	0.13	0	1	0
MPDZ	0.316667	0	1	0		ZNRF3	0.115385	0	1	0
TYRP1	0.939455	0	1	0		ISOC1	0	0.199153	0	1
IMMT	0.140704	0.027692	6	4		SLC12A2	0.307902	0	1	0
KDM3A	0.0417867	0.132353	4	7		GRAMD3	0	0.188494	0	1
PTPRD	0.0526316	0.47619	0	1		CSNK1G3	0.267204	0	1	0
CHMP3	0.15407	0.0225564	1	0		CEP120	0.171642	0.00176056	1	0
KDM4C	0	0.526316	0	1		PAPD4	0.59599	0.0133452	1	0
RMND5A	0.37783	0.3	2	1		F2RL1	0.229167	0	1	0
GLDC	0.210291	0.0139535	4	1		SSBP2	0.21875	0.0982143	1	0
UHRF2	0.109091	0.146341	4	4		RASA1	0.32	0	1	0
ERMP1	0.253931	0	6	0		CHD1	0.310513	0	1	0
PLGRKT	0.113043	0.00747863	1	0		SLC30A5	0.101891	0	1	0
JAK2	0.287507	0.05	2	0		PIK3R1	0	0.129412	0	1
RCL1	0.128202	0.00881504	2	0		ARL15	0.158416	0	1	0
CDC37L1	0.481944	0.000279799	2	0		WDR1	0	0.206186	0	1
SMARCA2	0.0627667	0.110884	3	4		FBXO4	0.106538	0	1	0
MFSD10	0.106684	0.05	2	1		PRKAA1	0.142857	0.225	1	1
ADD1	0.00488857	0.234615	2	6		GOLPH3	0.00920245	0.267241	0	1
KANK1	0.105263	0.129496	7	7		ATP8B1	0.0570509	0.37641	1	1
CBWD1.1	0.0163934	0.318182	1	3		TXNL1	0.00869565	0.436893	0	1
MGC76064	0.122167	0.104801	2	2		C18ORF32	0.714286	0	1	0
PTAR1	0.165391	0.000935673	2	1		SMAD2	0.0529801	0.109344	1	1
TMEM2	0.0170424	0.151288	5	8		FDX1L	0.227848	0	1	0
ZFAND5	0.0052356	0.143243	2	5		JAKMIP1	0.0016	0.171717	0	1
TNIP2	0	0.171271	0	1		GRPEL1	0	0.244582	0	1
PCSK5	0	0.216216	0	1		PACRGL	0.155766	0.015528	2	0
GNAQ	0.251461	0.015247	3	1		PGM2	0.440758	0	1	0
PSAT1	0	0.37931	0	1		LIMCH1	0.244531	0	2	0
TLE4	0.0987342	0.107477	1	3		CFAP97	0.367232	0	1	0
TLE1	0.0415938	0.262749	1	3		CASP3	0	0.178392	0	1
UBQLN1	0.106667	0.0325151	4	1		DCTD	0.479235	0.0017301	1	0
HAUS3	0.313725	0	1	0		SH3RF1	0.139073	0	1	0
DAPK1	0.0819838	0.109929	3	5		RAPGEF2	0	0.394737	0	1
CTSV	0.00450398	0.137894	0	1		ARFIP1	0.0107527	0.109589	0	1
C9ORF3	0.373106	0	2	0		TMEM184C	0.857143	0.0046225	1	0
FANCC	0.230769	0	1	0		SMAD1	0	0.128151	0	1
PTCH1	0.160562	0	2	0		SMARCA5	0.14	0.826633	1	1
ERCC6L2	0.484127	0.380843	1	2		ELMOD2	0.463415	0.291667	1	0
ZNF367	0	0.152542	0	1		MGAT4A	0	0.2	0	1
HABP4	0.102278	0.00117647	2	0		PGRMC2	0.139483	0.0157783	2	0
TDGF1.3	0	0.171429	0	1		LARP1B	0	0.106941	0	1
TDGF1.1	0	0.122047	0	1		FGF2	0.123894	0	1	0
SASS6	0.104881	0.00217391	1	0		CCNA2	0.116074	0.00223651	1	0
SECISBP2	0.16129	0	1	0		SEC24B	0	0.103139	0	1
WHSC1	0.15942	0	7	2		METTL14	0.000819672	0.145302	0	1
LETM1	0.118881	0.0792952	2	2		PDLIM5	0.20202	0	1	0
SPTLC1	0.172677	0.337129	2	2		DNAJA1	0	0.466019	0	1
RABGGTA	0.269231	0.111111	1	1		SLC20A2	0.384615	0.346535	1	1
TM9SF1	0.16	0.106667	3	3		PPP2CB	0.00221239	0.636519	0	1
PSME1	0.00526316	0.169231	0	1		PPP1R3B	0.457547	0	1	0
DCAF11	0.0487962	0.205954	0	2		PAIP2B	0.201542	0.0027027	1	0
PCK2	0.0018499	0.257908	1	4		POLR2E	0	0.10989	0	1
HOMEZ	0	0.160494	0	3		TMEM259	0.0135266	0.224	0	1
BCL2L2	0.0878187	0.0808824	1	1		OAZ1	0.395915	0.838874	1	2
PABPN1	0	0.108997	0	1		PLEKHJ1	0.0211864	0.1	1	2
NGDN	0.172414	0	1	0		AP3D1	0.00644448	0.276615	0	2
FGFR3	0.190476	0.455882	0	1		MOB3A	0	0.131403	0	1
PRMT5	0.0351803	0.169492	1	2		MAST3	0.344348	0	2	0
HAUS4	0.21	0.366064	1	1		MIER2	0.135399	0.0479452	3	1
PSMB5	0.140203	0.128492	1	1		CNOT6L	0.00348677	0.330044	0	2
ACIN1	0.122376	0.110638	3	4		AFF1	0	0.257143	0	1
C14ORF119	0.72605	0.0804598	1	0		SNX30	0.107503	0.0608108	1	1
OXA1L	0.025641	0.160861	0	2		DCAF10	0.234194	0.00557414	1	0
DAD1	0.11326	0	2	1		CLTA	0.0878553	0.089296	1	1
METTL3	0.145618	0	2	0		PRRG1	0.0298329	0.170588	0	1
TOX4	0.0371747	0.190476	3	4		GAS6	0.121495	0	1	0
RAB2B	0.178008	0.00150602	1	0		INPP4A	0.263158	0.0151515	1	0
CHD8	0.0976562	0.142857	1	1		NIPA2	0.117352	0.235294	1	1
SUPT16H	0.243573	0.0637524	3	2		RP2	0.135135	0	1	0
ADCY4	0.527327	0	2	0		JADE3	0.30303	0	1	0
KHNYN	0.0641026	0.121951	1	1		TIAM1	0.0951033	0.0806452	1	1
DNAJA4.1	0.067037	0.337106	1	1		ZIC2	0.134177	0	1	0
TTC5	0.369524	0.117495	2	1		FBXL3	0	0.123077	0	1
LPCAT4	0.028083	0.582734	2	5		AKAP11	0.641026	0.015937	2	0
SLC12A6	0.0129032	0.137121	0	4		TNFSF11	0.0952381	0.925	0	1
EMC4	0.702842	0.05	2	0		ATG101	0.015625	0.104055	0	1
TMEM55B	0.139241	0.462687	2	2		NCKAP5L	0.108723	0.0042735	1	0
OSGEP	0.030086	0.383721	0	1		COQ10A	0.0777058	0.128205	1	1
PARP2	0.78341	0.127273	1	1		NABP2	0	0.177778	0	1
HNRNPC	0.102885	0.397079	3	5		RNF41	0.167391	0.411765	1	1
NDRG2	0.843537	0.645161	2	3		PA2G4	0.173077	0	1	0
MORC2	0.00515464	0.245597	1	3		PAN2	0.309028	0	1	0
SMTN	0.0182958	0.146154	2	6		TSPAN31	0.295991	0.0490196	1	0
POLE	0.238095	0.302083	1	1		CTDSP2	0.0134639	0.4375	0	1
PES1	0.204214	0.0211797	3	1		CSRNP2	0	0.787234	0	1
MTFP1	0.133333	0.104167	1	1		ATF1	0.0957763	0.460326	0	1
SF3A1	0.144444	0.545946	2	2		CYYR1	0	0.255556	0	1
GATSL3	0.25	0	1	0		APP	0.726644	0.473684	1	1
MGC107841	0.425	0.0833333	1	0		CBX5	0	0.186667	0	1
MTMR3	0.287356	0	1	0		SP1	0.0664894	0.111111	1	1
NIPSNAP1	0.250676	0.407714	2	3		AAAS	0.107143	0.257576	0	1
THOC5	0.0744921	0.122642	1	2		FNDC3A	0.101852	0	1	0
AP1B1	0.00900901	0.266667	0	3		MRPS31	0	0.926829	0	1
EWSR1	0.0427565	0.147856	1	3		SMAD9	0.174603	0	1	0
RHBDD3	0	0.292857	0	1		PDS5B	0.123077	0	1	0
DDX54	0	0.261905	0	1		WASF3	0	0.166667	0	1
TPCN1	0.0737705	0.0724704	2	2		MSANTD4	0.574713	0.0181818	1	0
TACC3	0.00042157	0.279558	0	4		YAP1	0.00542914	0.271255	0	2
ISCU	0.310606	0.19888	1	1		SMCO4	0.0126239	0.149989	0	1
MED13L	0.134921	0.105263	12	8		SYTL2	0.0714286	0.433333	0	1
TMEM129	0.171811	0.0710784	1	1		TSKU	0.0224359	0.294118	0	1
SLBP	0.0706161	0.127031	1	1		ARL13B	0	0.723881	0	1
RBM19	0.0636987	0.222313	2	3		C3ORF38	0	0.339806	0	1
SLC8B1	0.464021	0	2	0		BTG3	0.206851	0	1	0
FICD	0.302083	0	1	0		ABR	0.279028	0.000746268	2	0
TRIM36	0.166667	0.00244798	5	3		TAOK1	0.165517	0.0645161	1	0
KCNN2	0.189873	0.0263158	1	0		CMSS1	0.195745	0.0016835	1	0
YTHDC2	0.125275	0.058642	4	3		EMC6	0.140054	0.285714	1	1
DCP2	0.107985	0.188525	1	1		BAZ1B	0.00515198	0.123967	0	1
SRP19	0.586152	0	1	0		ZFX	0.193878	0.0465116	1	0
APC	0.218127	0.0384615	14	5		CRK	0.485516	0	1	0
EPB41L4A	0.162222	0.168997	1	2		CNKSR2	0.119266	0	1	0
FAM53A	0.184438	0	1	0		RPS6KA3	0.172577	0	1	0
WDR36	0	0.110708	0	1		NCBP3	0.122807	0	1	0
SLC25A46	0.180147	0.186441	1	1		CEP85	0.000707714	0.239519	0	1
EFNA5	0.216216	0.016129	3	1		KDF1	0.132108	0.111111	1	1
NUDT12	0.0179949	0.626374	0	1		RCC1	0	0.259398	0	1
PPIP5K2	0.107623	0.0534759	3	2		RRAGC	0.292593	0	1	0
PAM	0.151786	0.0709677	5	3		AGO4	0	0.167939	0	1
CORO1C	0.039897	0.243165	0	1		ZMYM6NB	0	0.204545	0	1
UNG	0.0578672	0.268731	2	3		CITED4	0.286853	0.00512821	1	0
KCTD10	0.171866	0.0535714	2	1		ZC3H11A	0.151111	0.0143885	1	0
UBE3B	0.386902	0	2	0		KLF15.2	0.111111	0	1	0
MVK	0.2	0.127389	0	1		NUCKS1	0.0629063	0.259662	1	1
FAM222A	0.363492	0	2	0		SRGAP2	0.574468	0	1	0
TRPV4	0.149138	0.00174825	3	1		CASK	0.409465	0.0443742	2	0
GLTP	0.0943396	0.144244	0	1		DDX3X	0.27619	0	1	0
GIT2	0.124153	0.00966184	5	2		SHROOM2	0.277419	0	1	0
ANKRD13A	0.0833133	0.176678	2	2		RAP1A	0.482796	0.216216	1	1
SGSM1	0.12766	0	1	0		SLC16A1	0.0249602	0.144444	0	1
UVSSA	0.33107	0.32	2	2		LUZP1	0.129496	0	1	0
ASPHD2	0.177409	0.0633087	4	1		TMEM57	0.309859	0	1	0
TPST2	0.268263	0.0590551	1	1		PIGP	0	0.12	0	1
MAEA	0.000685007	0.167964	0	2		HPCA	0.147651	0.0416667	1	0
PITPNB.2	0.0666667	0.113356	1	2		RBBP4	0.334928	0.0133333	1	0
DGCR6	0.638037	0.00201613	1	0		HLCS	0.826923	0	1	0
PRODH	0.104651	0.263128	2	2		GALE	0	0.123288	0	1
PRKAB1	0	0.142857	0	1		TUBD1	0.258242	0	1	0
CCDC64	0.00431035	0.118705	2	5		MED13	0.117566	0.0595238	5	1
RAB35	0.0550448	0.190675	2	3		CHAF1B	0.461265	0	2	0
RPLP0	0.234622	0.0730181	2	1		YWHAG	0.101449	0.0625	1	1
PXN	0.0249227	0.130455	3	6		DTX2	0.0119048	0.253731	0	1
MSI1	0.030303	0.175258	0	1		ARRDC4	0.00558659	0.1125	0	1
TRIAP1	0	0.818182	0	1		LRRC28	0	0.223529	0	1
DYNLL1	0.141224	0.0259259	2	0		CHSY1	0	0.132964	0	1
MLEC	0.064429	0.119298	5	6		DBNL	0.010101	0.117021	0	1
UNC119B	0.0574269	0.203046	1	3		OGDH	0.164179	0	1	0
ACADS	0.204082	0.025	1	0		TMEM150A	0.109683	0.124645	2	3
SPPL3	0.6	0	3	0		SNRNP27	0.0199551	0.313056	0	2
RNF185	0.700754	0.112903	1	1		CTDSPL2	0.218004	0	1	0
LIMK2	0	0.128224	2	6		G3BP1	0.164601	0.0674157	1	1
PIK3IP1	0.106383	0.076087	1	1		SMAD6	0	0.15122	0	1
DRG1	0.177419	0	1	0		PARP16	0	0.662921	0	1
EIF4ENIF1	0.134025	0.0959104	3	1		BMP1	0.16569	0	2	0
PRR14L	0.224839	0.118136	3	2		PPP1R3C.2	0.000395804	0.288934	0	1
SPECC1L	0.0379747	0.203581	2	3		GPAT4	0.127311	0.0813953	1	1
CTBP1	0.290983	0	3	1		IKBKB	0.217742	0	1	0
GUCD1	0.172478	0.00105089	2	0		FGFR1	0.256858	0	1	0
SMPD4	0.146763	0.253335	3	3		LETM2	0.00304083	0.2	0	1
SIRT4	0.373538	0	2	0		BRD4	0.1444	0.117143	1	1
CRKL	0.0188026	0.414677	0	2		AKAP8	0.156463	0	1	0
VEGT	0.0814442	0.0737221	3	3		PRKACA	0.00331858	0.124424	0	1
DDT	0.856338	0.0152672	1	0		ASF1B	0.307155	0	1	0
SMARCB1	0.0601266	0.119171	1	2		CHCHD5	0.320513	0	1	0
CLTCL1	0.307853	0.0111111	5	1		DNMT1	0.201464	0.000170358	1	0
PI4KA	0.115646	0.135539	7	7		TYK2	0.239382	0	1	0
HIC2	0	0.170737	0	2		ATG4D	0.0503519	0.688428	1	2
TOP3B	0.340909	0.11039	2	3		AP1M2	0.235294	0	1	0
PPM1F	0.00908715	0.962343	0	1		SLC44A2	0.220339	0	1	0
MAPK1	0.01766	0.157895	0	1		NACC1	0.14	0.18	1	1
PPIL2	0	0.127907	0	1		DCAF15	0.193681	0	1	0
HIRA	0.328652	0	1	0		KHSRP	0.53049	0.00265252	1	0
MRPL40	0	0.227074	0	1		PER1	0.104478	0	1	0
UFD1L	0.0350877	0.189655	0	1		SLC35A4	0.192308	0.00090009	1	0
CDC45	0.0544666	0.0622773	1	1		DDX46	0	0.115108	0	1
SEPT2-A	0	0.27907	0	1		SLC37A3	0	0.323685	0	2
GNB1L	0.209184	0	1	0		HNRNPAB	0.119048	0	1	0
ARVCF	0.117021	0.00344037	8	3		CCNI2	0.102596	0.003663	1	0
TANGO2	0.347368	0.290323	1	1		RBM27	0.196565	0.152852	1	1
TRMT2A	0.0214286	0.198815	1	4		CSNK1A1	0.0145609	0.170722	0	2
RANBP1	0.370345	0	2	0		FAM60A	0.00202511	0.375209	0	1
ZDHHC8	0.118557	0.105919	4	5		KIAA1191	0.00110254	0.239286	0	1
PGAM5	0.52905	0.0138408	2	0		DDX41	0.123894	0	1	0
ANKLE2	0.130791	0.144737	1	1		MXD3	0.268908	0	1	0
GOLGA3	0.329545	0.0930233	2	2		HIGD2A	0.319328	0	1	0
CHFR	0.346405	0.357143	2	2		SLC41A2	0.00970874	0.546875	0	1
SFSWAP	0.0801887	0.0898334	2	2		CDK17	0.383333	0.169643	1	1
STX2	0	0.231293	0	1		NUDT4	0.14939	0	1	0
SLC15A4	0.00251256	0.257485	2	8		TMCC3	0.230294	0	1	0
POLR1A	0.176471	0	11	2		USP44	0.924119	0	1	0
BRI3BP	0.0455885	0.187879	0	2		TMEM19	0.208889	0	1	0
DHX37	0	0.260274	0	1		PPP1R12A	0	0.587302	0	1
KRCC1	0.171875	0.606061	1	1		ARID2	0.232108	0.0598802	1	1
DDX55	0	0.837556	0	1		PPHLN1	0.106466	0.175105	1	1
TMED2	0.117155	0.356698	1	1		DNAJB9	0.175	0	1	0
RILPL1	0.0454545	0.934959	0	1		IFRD1	0.287374	0	1	0
SNRNP35	0	0.120996	0	1		TMEM168	0	0.121212	0	1
VPS37B	0.157869	0.266903	3	3		FAM3C	0.191136	0	1	0
HIP1R	0.298565	0	5	1		HMGXB3	0.241379	0.029703	1	0
KNTC1	0.0188679	0.116279	1	2		PLXNB2	0	0.146119	0	1
RSRC2	0.103093	0	1	0		ZBED4	0.00273973	0.114865	0	1
ZCCHC8	0.176144	0	4	1		SLC2A13	0.0526316	0.145631	0	1
CLIP1	0.499348	0.380952	2	2		CDC123	0.000661813	0.166329	0	1
VPS33A	0.0697674	0.166667	1	2		EXOC4	0.00307692	0.194805	0	1
DIABLO	0.251082	0	2	0		UBE2H	0.205275	0	1	0
MLXIP	0.23545	0.145833	1	3		IRF5	0.122951	0	2	1
BCL7A	0.0769231	0.182692	0	1		RAPGEF6	0.305556	0	1	0
ORAI2	0.137255	0.118056	6	6		UBE2Q2	0.14	0	1	0
KDM2B	0.169014	0.0740741	4	2		CD9	0.0409836	0.528455	0	1
ANAPC5	0.223529	0.631579	3	1		NPTN	0	0.115987	0	1
IFT81	0.00101858	0.274213	0	4		SNX33	0.0254958	0.205479	0	1
ANAPC7	0.730627	0	1	0		SIN3A	0.118158	0.241314	1	2
PPTC7	0.544728	0	1	0		CLK3	0.136364	0	1	0
TCTN1	0.0610443	0.0935976	2	2		ARID3B	0.0948718	0.136126	0	1
PPP1CC	0.36393	0.0719728	1	1		ZNF609	0.00358423	0.134021	0	1
ACAD10	0.266667	0.116228	1	1		CSNK1G1	0.0033841	0.294416	0	1
ATXN2	0.142	0.00219941	4	2		RBPMS2	0	0.639676	0	1
SH2B3	0.139535	0	3	0		SORD	0	0.210084	0	1
ERP29	0.155963	0	1	0		FAM189A1	0	0.30303	0	1
NAA25	0.0196022	0.204633	2	7		CCNB2	0.000284252	0.127711	0	1
TRAFD1	0.113557	0.0322581	1	0		ARPP19	0.150442	0.0151133	1	0
RPL6	0.102118	0.170662	1	1		CEP152	0.18491	0.547208	1	1
PTPN11	0.25256	0	1	0		CNOT8	0.000463607	0.86945	0	1
FBXW8	0.0594314	0.284506	1	1		LMNB3	0.130564	0.156863	1	1
WSB2	0.1	0.0285714	2	1		MESDC1	0.107888	0.280079	2	3
TAOK3	0.292035	0	1	0		TICRR	0.243902	0	1	0
SUDS3	0	0.419355	0	1		WDR47	0.063733	0.419713	1	1
LRPAP1	0	0.289796	0	1		IVNS1ABP	0.170562	0	1	0
ZNRF3	0.118644	0	6	1		MPPED2	0.0046729	0.142045	0	1
MZT2B	0.000554033	0.139636	0	2		TCF20	0.0516854	0.224138	0	1
ISOC1	0	0.108696	1	2		CENPM	0	0.11165	0	1
SLC27A6	0.133333	0.0201342	3	2		KIFAP3	0.105263	0.0555556	1	0
SLC12A2	0.00273723	0.119269	2	4		SCYL3	0.407792	0.869565	1	1
PRRC1	0.0588235	0.137182	1	1		C1ORF21	0.122807	0	1	0
LMNB1	0.0643658	0.108986	2	2		JOSD1	0	0.425	0	1
PHAX	0	0.669616	0	2		SYNGR1	0	0.2	0	1
GRAMD3	0	0.147541	1	2		TMEM184B	0	0.217391	0	1
CSNK1G3	0.147122	0.00775054	3	1		SH3BP1	0	0.433628	0	1
CEP120	0.132696	0.13138	3	4		CENPP	0.00680272	0.156863	0	1
PPIC	0.00480769	0.739958	0	1		EMC3	0.00854701	0.121951	0	1
SNX2	0.453554	0.00809353	2	0		RHOA	0.0778496	0.0631929	1	1
TNFAIP8	0.955263	0	1	0		NICN1	0.217895	0	2	0
NOP14	0.0652493	0.437287	1	2		IP6K1	0.0208955	0.103093	0	1
CDO1	0.144174	0.33024	1	2		RAD54L2	0.119639	0	1	0
TMED7	0.100854	0.126374	1	1		TMEM115	0	0.168272	0	2
CDK7	0.0227273	0.166667	1	3		NPRL2	0	0.206897	0	1
SERINC5	0.111465	0.0940171	2	1		TMCC1	0.545455	0.53963	1	2
MTX3	0.0434783	0.227848	0	1		LSM3	0.134328	0	1	0
PAPD4	0.131106	0.0066726	6	2		CHCHD4	0	0.409836	0	1
LHFPL2	0.125541	0.287958	1	1		CHST13	0.251497	0	1	0
SCAMP1	0.407258	0	1	0		SEC61A1	0.255814	0.0186047	1	0
AP3B1	0.0787037	0.0652174	1	1		IP6K2	0.219048	0	1	0
LAP3	0	0.111111	0	1		PRKAR2A	0.1224	0.323232	2	2
WDR41	0.155801	0.173149	3	4		QRICH1.1	0.297685	0.137168	1	1
AGGF1	0	0.544444	0	1		PPP4R2	0.0188591	0.314458	0	2
F2RL1	0.138393	0.15554	1	1		TMEM258	0.15	0.0597945	1	1
IQGAP2	0.139194	0.0136986	5	3		N4BP1	0	0.118644	0	1
POC5	0.129973	0.0165289	2	1		SIAH1	0.116667	0.0257009	1	0
POLK	0.103774	0.0216216	2	1		ZNRF1	0.000960615	0.710075	0	2
COL4A3BP	0.161793	0.21664	5	5		RFWD3	0.305556	0.00346021	1	0
HMGCR	0.0505732	0.405405	2	4		ST3GAL2.1	0.186667	0	1	0
HEXB	0.00934579	0.346021	0	3		MMP15	0	0.215686	0	1
ENC1	0.0532305	0.0535714	3	3		CYR61	0.00961539	0.109756	0	1
ANKRA2	0.229206	0.0676876	3	2		MCOLN3	0.102041	0	1	0
TNPO1	0.38228	0.0967061	2	0		SSX2IP	0.249311	0.129579	1	1
PTCD2	0.613333	0.0136986	1	0		ADGRL2	0.181818	0.0285714	4	1
MRPS27	0.002499	0.203202	0	2		BTBD10	0.0414815	0.106033	0	1
BDP1	0	0.250643	1	5		SPTBN2	0	0.114286	0	1
SMN2	0.0303929	0.156494	0	1		RELA	0	0.827586	0	1
GTF2H2	0.0231348	0.282802	0	2		EHD1	0	0.111111	0	1
OCLN	0.223343	0.14714	2	2		POLR2G	0.0384615	0.651852	0	2
MARVELD2	0.22714	0.0238095	3	1		PPP1R14B	0.358079	0.241331	1	1
RAD17	0.0188679	0.139535	1	2		NUDT22	0.283804	0	1	0
CCDC125	0	0.268879	0	2		RCOR2	0.00591716	0.310231	0	1
ZFYVE16	0.134328	0.0885417	2	1		MARK2	0.0441176	0.171429	0	1
FAM151B	0.302326	0.0178571	1	0		MEN1	0	0.158273	0	1
MSH3	0.382353	0	1	0		PAPD5	0	0.14311	0	1
TAPT1	0.00163132	0.537027	0	2		MBTPS1	0.181185	0.0588235	1	0
ACOT12	0.286193	0	3	1		GNAO1	0.161905	0.109589	1	1
SSBP2	0.148294	0.105517	3	2		GYLTL1B	0.240854	0.218926	1	2
RPS23	0.19092	0.00698549	1	0		NAE1	0	0.119048	0	1
RASA1	0.2125	0	2	0		TPCN2	0.541985	0	1	0
CCNH	0.00110071	0.19598	0	1		PSMD7	0.008	0.403509	0	1
FBXL5	0.00111857	0.2625	0	2		ZFHX3	0.131944	0	2	0
CC2D2A	0.111898	0.114286	2	2		IST1	0	0.438776	0	1
POLR3G	0.404255	0.0828025	1	1		ZNF821	0.315789	0.0238095	1	0
SLF1	0.015276	0.362017	0	2		ATXN1L	0.0446429	0.108652	0	1
TTC37	0.220126	0	8	2		ZDHHC7	0.101124	0	1	0
GLRX	0.00135135	0.163078	0	1		PPFIA1	0.00584256	0.2811	0	1
ELL2	0.115385	0	1	0		COX4I1	0	0.787879	0	1
LNPEP	0.166667	0	1	0		EMC8	0.000806885	0.564356	0	1
RIOK2	0	0.392891	0	2		PTPRF	0.177459	0.378036	1	2
CHD1	0.310513	0.2	2	1		MED8	0.0408163	0.253165	0	1
CCNB1	0.16625	0.0011895	1	0		MIER1	0.146549	0.00457932	2	0
SLC30A5	0.210578	0.0633333	4	3		CELF1	0.191149	0.03125	2	0
PIK3R1	0.297814	0.0138122	3	2		SRSF11	0.139423	0.00224215	1	0
TRAPPC13	0.00911854	0.216641	0	1		LURAP1	0	0.257282	0	1
PPWD1	0	0.160339	0	2		ATP6V0B	0.230252	0	1	0
KIF2A	0.24263	0.0243902	3	1		RNF11	0.00504626	0.234973	0	1
HPS5	0.134021	0	3	0		ZFYVE9	0.410256	0	1	0
ELOVL7	0.231884	0	1	0		SSBP3	0.0612418	0.0809859	1	1
DEPDC1B	0.128874	0	1	0		RFWD2	0.0119332	0.2	0	1
MAP3K1	0.24359	0.0909091	1	0		RASAL2	0.0112045	0.118721	0	1
DDX4	0.358974	0	1	0		RALGPS2	0.673077	0.00628931	1	0
PLPP1	0.329545	0	1	0		FAM20B	0	0.272727	0	1
SKIV2L2	0.00135345	0.575372	0	2		ABL2	0.22177	0	1	0
CCNO	0.699341	0	1	0		LAMC1	0.0120965	0.149501	0	2
SNX18	0.103455	0.149022	4	5		XPR1	0.294118	0	1	0
ARL15	0.260648	0.0119048	3	1		ACBD6	0	0.126582	0	1
ZNF518B	0	0.216179	0	2		CNN3	0.00552845	0.612753	0	1
MRPS30	0.197792	0.071644	6	4		FNBP1L	0.0106693	0.298405	0	1
WDR1	0.54321	0.103093	1	1		CCDC18	0.236842	0.687023	1	1
NNT	0.160642	0.0826033	4	2		PKN2	0.103896	0	1	0
PAIP1	0.233672	0	3	1		PIGC	0.0519194	0.0915713	1	1
C5ORF28	0	0.268657	0	1		PBX1	0.162162	0	1	0
ZNF131	0.277311	0	1	0		SLC30A7	0.0269865	0.102564	0	1
SEPP1	0.0169903	0.240678	0	1		LPP	0	0.376404	0	1
FBXO4	0.0455518	0.123829	3	5		PDCD10	0	0.398281	0	1
PRKAA1	0.207763	0.0884956	4	2		RPS6KC1	0.2	0.0122378	1	0
SKP2	0.16129	0	3	0		ANGEL2	0.265537	0	1	0
LMBRD2	0.3	0	1	0		TIPARP	0.0952381	0.336842	0	1
WDR70	0.177419	0.0352941	3	0		RAP2B	0.334928	0	1	0
LYAR	0.0790598	0.178571	0	1		TNIK	0.654462	0.210084	1	1
RAD1	0.202594	0.00384615	2	0		SELT	0.00421443	0.282197	0	1
BRIX1	0.130892	0.0144006	2	0		RNF13	0	0.102941	0	1
TARS	0.158144	0.109756	1	1		C3ORF58	0.495325	0.00673401	2	0
SUB1	0.175676	0	1	0		PLSCR1	0.19598	0	1	0
GOLPH3	0.0123532	0.214266	1	3		TFDP2	0.450231	0.0306122	2	0
PDZD2	0.0125203	0.142857	4	8		FBXO45	0.336941	0.00961538	2	0
FUT11	0.174863	0.0233918	4	2		RYK	0.15	0.294118	1	1
LMAN1	0	0.177318	0	2		STAG1	0.292683	0	1	0
NEDD4L	0.025641	0.136986	4	7		HS6ST1	0.0509554	0.190476	0	1
ATP8B1	0.0886663	0.118973	4	5		KLF11	0.00587659	0.199336	0	1
NARS	0.149611	0	2	0		TRIB2	0.105634	0.0612245	1	1
FECH	0.227545	0	3	0		PUM2	0	0.297436	0	1
WDR7	0.0728477	0.351351	0	3		CD2AP	0.0625978	0.0518519	1	1
TXNL1	0.0169264	0.28607	1	3		SUPT3H	0	0.114694	0	2
RAB27B	0.355034	0.0169492	2	0		PPM1B	0.00452489	0.243243	0	1
C18ORF54	0.153783	0.459016	1	1		SOCS5	0.0517241	0.351351	0	1
MEX3C	0.324752	0	2	0		FBXO11	0.647116	0.148649	1	1
SKA1	0.279717	0	4	0		PPP1R21	0.212766	0	1	0
ME2	0	0.882883	0	1		CCDC88A	0	0.2	0	1
ELAC1	0.165785	0.00405844	4	0		BMP2	0.174812	0	1	0
LIPG	0.0633041	0.0957143	4	4		USP34	0.116071	0.122642	1	1
CTIF	0.0232558	0.185428	1	2		CCT4	0.132812	0	1	0
DYM	0	0.127119	1	3		B3GNT2	0.0974395	0.406977	1	1
ACAA2	0	0.114286	0	1		EHBP1	0.368557	0	2	0
C18ORF32	0.714286	0	1	0		RAB1A	0.252747	0.0514286	1	0
RPL17	0.83871	0.371345	1	1		LCLAT1	0.0957299	0.226558	1	2
SMAD2	0.10596	0.0377358	2	1		ISM1	0.153846	0.0078125	4	1
KATNAL2	0.2657	0.025	3	1		MTFR2	0.00261438	0.145735	0	1
PIAS2	0.221077	0.00568182	6	0		MEMO1	0	0.131579	0	1
EPG5	0.382809	0.0111111	6	2		AHCTF1	0.18037	0.225641	1	1
ATP5A1	0.395062	0.182979	4	4		ENAH	0.227449	0.0595451	3	1
FDX1L	0.227848	0	1	0		WDR26	0.251281	0.00373134	4	1
C18ORF25	0.0639854	0.10452	1	2		NPHP1	0.169643	0	1	0
JAKMIP1	0	0.171717	0	3		THUMPD2	0.358561	0.00329489	1	0
UBAP1	0.423841	0.0173913	1	0		FEZ2	0.151576	0.0431655	2	1
DCAF12	0.0999432	0.148148	0	1		DESI2	0.0115274	0.160494	0	1
UBAP2	0.214876	0.0318296	7	2		FAM89A	0	0.450549	0	1
UBE2R2	0	0.105714	1	2		QKI	0	0.597338	0	3
AFAP1	0.414508	0.44	2	1		AIDA	0.152361	0	1	0
GRPEL1	0	0.244582	0	1		ARID4B	0.132653	0	1	0
TADA2B	0.00273973	0.129032	0	1		SPRTN	0.412308	0	1	0
TBC1D14	0.140391	0.0769231	8	5		DSE	0.44726	0	2	0
ACOX3	0.0980849	0.0509259	2	2		MARCKS	0.29588	0.13758	3	2
TRMT44	0.157053	0.0289992	4	2		WASF1	0.0751299	0.0850487	1	1
DHX15	0.137683	0.0940171	3	1		ZBTB24	0	0.12	0	1
PACRGL	0.155766	0.015528	2	0		CD164	0	0.345455	0	1
NCAPG	0.132159	0	3	0		HMGN3	0.16129	0.0776398	1	0
PGM2	0.316832	0.16	2	2		NDUFAF4	0.218213	0	1	0
RELL1	0.159091	0	1	0		MAP3K7	0.00262238	0.231946	0	2
TMEM128	0.103448	0.000432994	1	0		SYNCRIP	0	0.677419	0	1
FAM114A1	0	0.104348	0	1		TBL1XR1	0.177885	0	1	0
RFC1	0.0518477	0.12372	3	6		GNB4	0.677333	0.017094	1	0
UGDH	0.040367	0.148148	2	3		CCDC50	0.150628	0.00362319	1	0
SMIM14	0.0412896	0.458663	0	2		LYPLA1	0.108597	0	1	0
PDS5A	0.00685871	0.119904	0	1		MOS	0.132353	0	1	0
N4BP2	0.102564	0	2	1		FAM110B	0.133333	0	1	0
LIMCH1	0.0170015	0.114627	5	7		SDCBP	0.105386	0	1	0
TMEM33	0.16	0.142857	0	1		SULF1	0	0.108491	0	1
SLC30A9	0.00325098	0.164751	0	1		RDH10	0.108044	0.0382097	2	0
ATP8A1	0.119816	0.123404	3	3		MTDH	0.463588	0	1	0
COMMD8	0	0.755981	0	1		PLEKHF2	0.00153518	0.159363	0	2
ATP10D	0.115459	0.0756043	4	3		PABPC1	0.191722	0	1	0
NFXL1	0.146341	0.025	1	0		DCAF13	0	0.25	0	1
OCIAD1	0.11041	0.0135135	1	0		EBAG9	0.000513347	0.303433	0	2
OCIAD2	0.0635096	0.0865184	2	2		MTBP	0.173913	0.13913	1	1
FIP1L1	0.265382	0.314721	1	1		FAM49B	0.101266	0.00938967	1	0
LNX1	0.120219	0.287293	3	4		TRIB1	0.278604	0	2	0
CHIC2	0.147059	0.0294118	1	0		KIAA0196	0.153061	0	1	0
TMEM165	0.0638298	0.253219	0	1		PTP4A3	0	0.116279	0	1
EXOC1	0	0.19403	0	3		ITGB1	0.414416	0.00143885	1	0
CEP135	0.00591257	0.162894	1	3		ARL5B	0	0.223555	0	1
PPAT	0.00378788	0.143107	1	8		TRDMT1	0.133333	0	1	0
LONRF1	0.1494	0.0179534	6	3		PTTG1IP.2	0.12069	0	1	0
MTUS1	0.483516	0	1	0		FZD1	0.00163934	0.152672	0	1
PCM1	0	0.105823	2	3		ADD3	0	0.19573	0	1
ASAH1	0.158164	0.22807	3	2		CTDP1	0.122744	0.0989011	1	0
ANKRD37	0.214279	0	2	0		ADNP2	0	0.121622	0	1
SNX25	0.0287875	0.101814	5	7		C6ORF62	0	0.608219	0	1
CFAP97	0.265487	0	2	0		CBX3	0.268927	0.00785659	1	0
ACSL1	0.103365	0.295455	3	3		OSBPL3	0.395428	0.00161812	2	0
PRIMPOL	0.157812	0	2	0		TRA2A	0.000567269	0.434234	0	1
CASP3	0.0338983	0.520703	0	2		SNAP47	0.00444444	0.22314	0	3
IRF2	0.0617978	0.152941	1	3		GALNT4	0	0.148936	0	1
TRAPPC11	0.0127273	0.264435	1	4		PDCD6	0.196319	0.0210674	1	0
CDKN2AIP	0.525332	0.00157978	2	0		KLHL18	0.143403	0	1	0
DCTD	0.479235	0.0017301	1	0		NUP153	0.0683007	0.204288	1	1
SPCS3	0.0558688	0.163522	2	2		JARID2	0	0.75	0	1
SPATA4	0	0.677966	0	1		SLC22A23	0.129032	0	1	0
CEP44	0.462839	0.0234782	2	0		GMDS	0.299363	0	1	0
GALNT7	0.0185185	0.169811	1	3		VPS4B	0	0.137634	0	2
AADAT	0	0.151515	0	1		ZNF622	0	0.127745	0	1
CLCN3	0.0320669	0.141776	2	4		CDCP1	0.144798	0.00207039	1	0
NEK1	0.152363	0.0147336	4	2		CTNNB1	0.00419727	0.22409	0	1
SH3RF1	0.120692	0.0732143	5	4		KIAA1143	0	0.205882	0	1
RAPGEF2	0.0751634	0.412753	2	2		KIF15	0.0265487	0.217391	0	1
FNIP2	0	0.119048	0	3		CDV3	0	0.125	0	1
PPID	0.0909091	0.42582	1	2		MRPL3	0.131868	0.303571	1	1
PLRG1	0.0537997	0.132851	3	4		MTURN	0	0.275862	0	1
KIAA0922	0.124612	0.5667	1	2		RAB5A	0.376025	0	1	0
TRIM2	0.075511	0.121951	2	2		TBC1D5	0.142857	0	1	0
ARFIP1	0.0107527	0.166667	2	5		YAE1D1	0.184211	0	1	0
ERCC8	0.0874938	0.0874728	1	1		RALA	0.155251	0	1	0
FBXW7	0.751073	0.137255	1	1		CDK13	0.115789	0	1	0
RPS3A	0.186992	0.025974	1	0		SNRPD1	0.00052356	0.191829	0	1
LRBA	0.151235	0.55	1	1		INSIG1	0.24234	0	1	0
NR3C2	0.810219	0	1	0		ANKRD12	0.192825	0	1	0
ARHGAP10	0	0.178997	1	5		PPP4R1	0.34198	0.0304082	2	0
PRMT9	0.410402	0.0273474	3	1		VAPA	0.121184	0.0182186	1	0
TMEM184C	0.428571	0.229584	1	1		EMILIN2	0	0.387978	0	1
SLC10A7	0.630631	0.0988593	1	0		RIOK3	0.166667	0	1	0
SMAD1	0.0308065	0.117767	1	3		CEBPD	0.405229	0	1	0
ANAPC10	0.166414	0.0108758	2	0		DNAJB6	0	0.27907	0	1
ABCE1	0.00343348	0.523973	1	5		KRAS	0.132358	0.0669145	2	1
SMARCA5	0.159901	0.176995	3	2		NUCB1	0	0.152318	0	1
GAB1	0.110187	0	3	2		PPP1R15B	0.20603	0.0646976	1	1
USP38	0	0.425287	0	1		SNRNP70	0.0223275	0.490597	1	3
ELMOD2	0.463415	0.291667	1	0		KMT5C	0.118074	0	1	0
MGAT4A	0.0629386	0.100378	2	2		MED25	0.153846	0.00156986	1	0
SCOC	0	0.105072	0	1		DYRK1A.2	0.241852	0	1	0
RAB33B	0.0669518	0.312644	1	1		SLC35A3.2	0.29781	0	1	0
NAA15	0.446803	0.352719	2	3		MKI67	0	0.247934	0	1
ELF2	0.314607	0	1	0		ALDH18A1	0.183511	0	1	0
MGARP	0	0.100402	0	1		C10ORF2	0.0215827	0.430108	0	1
PGRMC2	0.140893	0.00282087	3	0		LDB1	0.456462	0.206522	1	1
LARP1B	0.00520833	0.144796	2	8		UBTD1	0.843342	0.00763359	3	0
ABHD18	0	0.101961	0	1		R3HCC1L	0.140473	0	1	0
PLK4	0.322747	0.00212766	2	0		TTC31	0.188889	0	1	0
INTU	0.133971	0	5	0		PPP3CC	0.00448934	0.537143	0	1
FGF2	0.507152	0	2	0		ANAPC16	0.461774	0	1	0
ADAD1	0.386231	0.0603448	1	1		SGPL1	0.111111	0.00490196	1	0
KIAA1109	0.162096	0.0679863	12	5		UNC5B	0.00220751	0.327731	1	2
CCNA2	0.0583018	0.0572029	1	1		PTEN	0.10461	0.0444444	1	0
EXOSC9	0.379108	0.146821	2	1		SGMS1	0.00475624	0.113846	2	3
ANXA5	0.253191	0.0283478	2	0		CCSER2	0.0145799	0.237267	0	2
HADH	0.130841	0	1	0		CAMK2G	0.024	0.172093	1	3
OSTC	0.174365	0	1	0		NDST2	0	0.31	0	1
RPL34	0.0243902	0.104478	0	1		USP54	0.072224	0.342857	1	1
SEC24B	0.00622331	0.106277	2	4		CLP1	0.208084	0	1	0
CCDC109B	0	0.142857	0	2		REXO2	0.210191	0	1	0
GAR1	0.0162749	0.129505	0	1		C9ORF114	0	0.555556	0	1
PLA2G12A	0.0243581	0.22381	0	1		GNB1	0.216452	0.132793	3	2
CASP6	0.277778	0.026738	3	0		USP28	0.136929	0	1	0
CTU1	0.370739	0.0570652	3	0		SKI	0.0146468	0.275641	0	2
METTL14	0.000819672	0.119344	1	2		ATP5L	0	0.158088	0	1
USP53	0.192913	0.0754717	1	1		ESPN	0.383333	0	1	0
MAD2L1	0.00295858	0.152603	1	2		NOL9	0.171001	0.00153846	2	0
PAPSS1	0.105934	0.0167618	2	1		NRBF2	0	0.12	0	1
PTPRA	0.205761	0.103448	3	3		EPN2	0.00293255	0.100775	0	1
AIMP1	0.636364	0.230769	1	1		CERS2	0.143355	0.0844156	1	0
GSTCD	0	0.123348	0	2		VANGL2	0.158974	0.566265	2	2
INTS12	0	0.262481	0	2		CSTF2	0.447514	0	1	0
BDH2	0	0.628866	0	1		KLF8	0.0438596	0.367089	0	1
NFKB1	0	0.14876	0	3		EFNB1	0.100649	0	1	0
H2AFZ	0.0191049	0.879281	0	1		KIF4A	0.00223831	0.36087	0	1
DNAJB14	0.13785	0	4	1		ATRX	0.108844	0	1	0
METAP1	0	0.116438	0	3		CUL4B	0.021978	0.293578	0	1
PDLIM5	0.178788	0	2	0		MCTS1	0	0.3125	0	1
FAM13A	0.174419	0	2	1		THOC2	0.193807	0	2	0
HERC3	0.264706	0	1	0		VBP1	0	0.100575	0	1
DCK.1	0.0193237	0.754448	0	1		IRS4	0.70184	0.117021	2	2
PKD2	0.224332	0.00568182	6	2		TMEM185A	0.138298	0.02	1	0
RCHY1	0	0.189189	0	1		SET	0.246726	0.908696	2	1
UHRF1	0.00145651	0.246175	1	2		BRWD3	0.0035461	0.354167	0	1
NOA1	0.0833333	0.599333	0	2		KLHL13	0	0.184783	0	1
POLR2B	0.0829528	0.489678	1	2		MMGT1	0	0.103448	0	1
REST	0.303922	0	1	0		MGAT1	0.157266	0.156287	1	1
TIMM44	0.0271493	0.114413	1	2		IER5L	0.176991	0.0018018	1	0
SPPL2B	0	0.228571	0	3		CSNK2B	0.438105	0.00107066	1	0
TIMM13	0.875	0.00638978	1	0		RGS3	0	0.447059	0	1
LMNB2	0.101695	0.03125	2	1		PPT2	0.0748031	0.238786	1	1
RPL36	0.119018	0.132302	1	1		PBX2	0.0644782	0.0633562	1	1
PIAS4	0.0788346	0.147368	2	3		MAP3K10	0.244681	0.223829	1	1
EEF2.1	0.00177462	0.105381	1	2		C19ORF47	0.148876	0.0204082	1	0
DAPK3	0	0.157303	0	1		FLVCR2	0.137363	0	1	0
APBA3	0.133333	0.048	4	3		RAPGEF1	0.274809	0	1	0
TJP3	0.00391304	0.115082	2	8		TTC7B	0.111328	0	1	0
CACTIN	0	0.205882	1	2		PPP4R3A	0.16383	0	2	1
DPP9	0.139535	0	3	2		ATXN3	0	0.162791	0	1
PLIN3	0.392667	0.154899	1	1		GOLGA5	0	0.110294	0	1
HDGFRP2	0.0671006	0.0654762	2	2		CCNK	0	0.111468	0	1
CHAF1A	0	0.449627	0	1		TSC1	0.0859375	0.142857	0	1
SH3GL1	0.218182	0	1	0		SAV1	0	0.141304	0	1
ATRN	0.148148	0.0276753	5	3		MGAT2	0.0531915	0.44	0	1
SMU1	0.729948	0.0933333	1	0		FERMT2	0.0488918	0.635802	0	1
DNAJA1	0.00141435	0.203528	1	4		CNIH1	0.172113	0	1	0
KCMF1	0.599772	0.430233	2	1		TMX1	0.108696	0	1	0
SLC20A2	0.127262	0.184895	3	2		NIN	0.45456	0.000293944	2	0
BMP2K	0	0.172414	0	1		RCOR1	0.00160256	0.145631	0	1
POMK	0.711712	0.888889	1	1		EIF5	0.0654423	0.0842483	1	1
INTS10	0	0.102941	0	1		MARK3	0.390244	0	1	0
SLC4A11	0.00271739	0.269906	0	2		PPP1R13B	0.032967	0.25	0	1
PPP2CB	0.00221239	0.636519	0	1		SGPP1	0.0383275	0.32	0	1
DUSP4	0.015017	0.684013	0	2		PPP2R5E	0.00389105	0.222222	0	1
PPP1R3B	0.289643	0	2	0		PRKCH	0.510508	0	2	0
DOHH	0.22337	0.0203471	1	0		DHRS7	0.12766	0.00454546	1	0
ABHD17A	0.00248016	0.253394	0	3		PCNXL4	0.331553	0.0027027	2	0
REXO1	0	0.137764	0	4		EXOC5	0	0.364929	0	1
TCF3	0.0972502	0.127121	3	4		PELI1	0.0174825	0.125	0	1
MEX3D	0	0.116505	1	6		FBXO34	0.628022	0.301724	2	1
DDRGK1	0.189474	0	1	0		MAPKBP1	0	0.84	0	1
UPF1	0.0241984	0.125277	5	9		TYRO3	0.128205	0	1	0
CWF19L1	0.087866	0.106267	1	2		TTBK2	0.206771	0.0155039	2	0
GNG7	0	0.163265	0	1		NUMB	0.259595	0.0720721	1	0
SGTA	0.109589	0.136364	3	3		SIPA1L1	0	0.411215	0	1
PAIP2B	0.111111	0.057971	2	1		SRSF5	0.12069	0.0285714	1	0
PCSK4	0.116667	0	1	0		SSR4	0.110429	0.435294	1	1
REEP6	0.0568182	0.156349	1	2		PRKD1	0.205128	0.00421941	1	0
RPS15	0.00344408	0.114607	0	1		STRN3	0.315342	0.0399019	2	0
DAZAP1	0.125	0.0196078	4	3		ZFYVE19	0	0.163636	0	1
CIRBP	0.138977	0.1051	2	2		SPINT1	0.261411	0.00869565	1	0
MIDN	0.124424	0.015873	3	1		PACS2	0.105263	0.0434783	1	0
ATP5D	0.144737	0	1	0		FUT8	0.314286	0	1	0
CNN1	0.0684036	0.0714286	1	1		MAX	0	0.33	0	1
POLR2E	0.000377697	0.141484	1	3		FLCN	0.222222	0	1	0
GPX4	0.00108932	0.206714	0	1		HAGH	0.14433	0.0285714	1	0
SBNO2	0.137255	0.1	2	1		NAA60	0.269444	0	1	0
TMEM259	0.0135266	0.224	0	3		MRPS34	0.0175439	0.132075	0	1
WDR18	0.0519724	0.295455	4	7		HN1L	0.12766	0	1	0
ARID3A	0.127983	0	1	0		MGC145260	0	0.25	0	1
TEX261	0	0.174497	0	1		RAB40C	0.00808625	0.446541	0	1
R3HDM4	0.0835866	0.185714	1	1		CDR2	0.530864	0	1	0
PTBP1	0.0684932	0.162162	1	2		LITAF	0	0.111111	0	1
NDUFA7	0.486026	0.0714286	1	1		NATD1	0	0.118613	0	1
KANK3	0.212121	0.530612	2	2		LUC7L	0.870092	0.815556	1	1
RAB11B.1	0.0104167	0.164835	0	1		C16ORF72	0	0.210938	0	1
LONP1	0.0795455	0.16875	4	6		USP7	0.291263	0.0521886	1	1
LARP6-LIKE.1	0.326087	0.231933	1	2		RNF216	0.115385	0	1	0
NDUFA11	0.111359	0.113924	2	2		CPSF4	0.0566038	0.266667	0	1
VMAC	0	0.221622	0	1		PTCD1	0.114286	0	1	0
RANBP3	0.0593288	0.16	1	1		ASNSD1	0.111111	0	1	0
SLC1A6	0.0105932	0.493933	0	2		FASTKD2	0.173469	0	1	0
ACSBG2	0.00107158	0.128377	1	3		SLC39A10	0.744444	0	1	0
MLLT1	0.105455	0.059098	1	0		NBEAL1	0.398352	0	1	0
LOC100495756	0.00194128	0.575269	0	1		SUMO1	0	0.104481	0	1
NAGK	0.131724	0.0133034	2	0		COPS8	0.126582	0	1	0
OAZ1	0.0361536	0.706832	1	4		NUP35	0	0.289044	0	2
PLEKHJ1	0.0155437	0.275806	1	3		UBE2E3	0.115385	0	1	0
DOT1L	0.0818182	0.0913978	2	2		HNRNPA3	0.119792	0	1	0
AP3D1	0.00337553	0.302326	1	11		TLK1	0.306407	0	1	0
MOB3A	0	0.148408	1	5		PPIG	0.00355872	0.25	0	1
MKNK2	0.117647	0	1	0		ACVR1	0	0.109756	0	1
BTBD2	0.0117253	0.140351	0	1		RIF1	0.10989	0.110506	2	2
CSNK1G2	0.101695	0.00250941	2	1		MMADHC	0	0.265018	0	1
JUND	0	0.101322	0	1		MBD5	0.0135135	0.755556	0	1
RAB3A	0.642045	0.00613027	3	1		TMBIM1	0.123675	0	1	0
MPV17L2	0	0.27451	0	1		STK16	0.19084	0.00253807	1	0
PIK3R2	0.0103093	0.214229	3	9		IGFBP5	0.357143	0	1	0
MAST3	0.113198	0.116281	3	4		ARHGDIG	0.0135135	0.150554	0	2
TPM4	0	0.28169	0	1		MPRIP	0	0.319358	0	2
RAB8A	0.146967	0.458734	1	2		PEMT	0.213949	0.212869	2	1
ELAVL1	0.163265	0.123711	1	1		SNX21	0.179245	0	1	0
SAFB	0.150256	0.00138504	1	0		HGS	0.121951	0	1	0
MIER2	0.129292	0.0958904	4	2		MRPL12	0.373529	0	1	0
MFSD14B	0.112637	0	2	0		CEP131	0.16649	0.00212766	2	0
CDC34	0.261585	0.199021	1	1		PTPN1	0	0.242991	0	1
BSG	0.276267	0.222034	2	2		PLEKHM1	0.0876957	0.199275	1	1
POLRMT	0.128205	0	1	0		SRC	0.887019	0	1	0
RNF126	0.00337079	0.313664	0	2		C20ORF24	0.0668203	0.110258	1	1
CHCHD10	0.0254777	0.154098	0	1		TOB1	0.157303	0	1	0
ISYNA1	0.363636	0.0967742	1	0		CWC25	0.00387597	0.117284	0	1
FKBP8	0.164773	0.0875	1	1		SOCS7	0.210526	0	1	0
KXD1	0.31457	0.0340909	1	0		PCGF2	0.00606061	0.123404	0	1
UBA52	0.0139535	0.140036	0	1		YWHAB	0	0.251534	0	1
C19ORF60	0.26087	0.186047	0	1		CDC27	0.00512821	0.534483	0	1
KLHL26	0.138462	0	1	0		CCDC47	0.895307	0	1	0
HNRNPD	0.255319	0.0666667	2	1		SLC35B1	0.731707	0.0472973	1	0
YTHDC1	0.15261	0.0971429	1	0
COQ2	0.324324	0.513274	1	1
GSR	0.0171445	0.40547	0	2
SARAF	0	0.333333	0	1
GTF2E2	0.238636	0.00139082	3	0
PRC1.2	0.064337	0.0821979	2	2
ANXA3	0	0.502137	0	2
MRPL1	0.00819672	0.374502	0	1
CNOT6L	0.00646413	0.209077	1	7
SEC31A	0.00132802	0.363636	0	3
ZNF638	0	0.13089	1	3
KLHL8	0.231387	0.253151	3	3
AFF1	0	0.257143	0	1
CCNI	0.191489	0	1	0
CCNG2	0	0.119565	0	1
TDRD7	0.109489	0	1	0
TSTD2	0.235101	0	2	0
NCBP1	0.137008	0	2	1
TRMO	0.864706	0.00139082	3	0
KIAA0368	0.0240385	0.262075	0	2
SMC2	0.101931	0	1	0
SNX30	0.0862022	0.0608108	3	3
DCAF10	0.127648	0.410287	1	1
ZBTB5	0.266667	0.109375	2	2
ZCCHC7	0.00456621	0.282051	0	1
MELK	0.159007	0.192908	2	2
RNF38	0.246377	0	1	0
CLTA	0.175711	0.0143396	2	1
GNE	0.146765	0	3	1
MFSD7	0.235205	0	1	0
NAT8B	0	0.126638	0	1
FCHO1	0.0640187	0.0922602	2	2
JAK3	0.182994	0.0015625	2	1
SLC5A5	0.0738636	0.201543	4	7
INSR	0.114754	0	1	0
SIN3B	0.197059	0.0535714	2	1
HAUS8	0.121311	0	1	0
KIAA1524	0.2004	0.0300118	3	1
DONSON	0.104438	0.0257061	4	2
CRYZL1	0.0805629	0.0665344	2	2
ITSN1	0.00342466	0.154257	1	5
AKAP1	0	0.407035	0	1
WSB1	0.0253165	0.226402	2	5
KSR1	0.79386	0.717724	1	1
ATP5O	0	0.390805	1	2
NUP88	0.100917	0.127854	4	5
RPAIN	0.0794002	0.212936	1	2
C1QBP	0.0929296	0.19539	1	1
ZBTB11	0	0.211538	0	1
SENP7	0.12963	0.0157895	1	0
TFG	0.0535373	0.17623	1	1
GPM6B	0.115183	0	1	0
OFD1	0.222643	0.122316	1	1
RAB9A	0.35	0	1	0
MRPS6	0.0610465	0.129032	0	1
PRPS2	0.103175	0.103181	1	1
MSL3	0.136095	0	1	0
RCAN1	0.00358423	0.133244	2	4
DMD.1	0.142857	0.482804	1	1
TAB3	0.135802	0.220224	2	4
GK	0.108221	0	2	1
PRRG1	0.0152701	0.140294	0	2
CCDC138	0.0559701	0.301423	1	2
RANBP2	0.000672043	0.206522	5	9
LIMS1	0.0368421	0.107551	0	1
GCC2	0.217822	0.00284091	3	0
IFNGR2.1	0	0.125261	0	1
UXS1	0.39814	0.00152905	1	0
TBC1D8	0.112833	0.0181347	5	1
CNOT11	0.25	0.0333333	1	0
RNF149	0	0.107914	1	2
MFSD9	0	0.692641	0	1
MRPS9	0.258209	0.111198	1	1
C2ORF49	0	0.526946	0	1
CDC16	0.0543478	0.0935673	1	1
DPH3	0.244156	0.00208768	1	0
RASA3	0.140529	0.223529	1	1
GAS6	0.144081	0	2	0
REV1	0.000970874	0.113425	2	6
EIF5B	0.141223	0.00262238	5	1
TXNDC9	0.00515464	0.156051	0	1
MITD1	0.217631	0.299517	1	1
INPP4A	0.131579	0.0700758	1	1
UBE3A	0	0.285714	0	1
PAXBP1	0.138889	0.0320513	4	3
C21ORF59	0.289762	0.0289495	2	0
NIPA1	0	0.179747	0	3
NIPA2	0.152174	0.235294	2	1
CYFIP1	0	0.114286	0	1
CHST7	0.110202	0.100725	3	4
SLC9A7	0	0.13115	0	2
RP2	0.0699987	0.165759	3	4
JADE3	0.204545	0	4	1
GTPBP6	0	0.38611	0	2
TFDP1	0.0457653	0.325823	0	2
TMCO3	0.325967	0	3	0
PCID2	0.000607534	0.518781	0	2
TUBGCP3	0.00561798	0.121622	2	3
MIS18A	0.335052	0.0174717	1	0
ANKRD10	0.183333	0.0150376	1	0
CARS2	0.177277	0.0727969	1	1
CARKD	0.00694444	0.236111	0	3
RAB20	0.347059	0	1	0
ARGLU1	0.0019685	0.27551	0	2
TIAM1	0.0137038	0.147312	5	8
C3ORF17	0.727273	0	3	0
MGC75760	0.340363	0.199571	1	1
ERCC5	0.107143	0	1	0
TPP2	0.0201005	0.107275	6	7
PCCA	0	0.516129	0	1
ZIC2	0.127745	0.170931	4	5
TM9SF2	0.00392648	0.158654	0	6
UBAC2	0.0640477	0.066092	1	1
DNAJC3	0.102083	0	1	0
GPR180	0.0120482	0.263158	0	1
RBM26	0.00380228	0.390461	0	2
MYCBP2	0.158076	0.0281109	12	8
FBXL3	0.00560224	0.311538	1	2
LMO7	0.00611413	0.178718	1	2
UCHL3	0.135135	0.123506	1	1
BORA	0.0076574	0.233405	1	3
BACH1	0	0.208	0	1
CCT8	0.201238	0.126945	2	3
USP16	0.3125	0	5	0
RWDD2B	0.166667	0.0333333	1	0
LTN1	0.3	0	1	0
SUGT1	0.108108	0.0185185	1	0
WBP4	0.227686	0.0167131	1	0
RGCC	0.0023753	0.113043	0	1
VWA8	0.132656	0.00542695	6	2
AKAP11	0.25	0.024	3	2
TNFSF11	0.100251	0.465815	1	1
DNAJC15	0.802817	0	1	0
TSC22D1	0.226935	0	4	0
NUFIP1	0.0273349	0.204545	2	3
GPALPP1	0.171429	0	3	1
GTF2F2	0.00153139	0.212359	0	1
TPT1	0.260372	0	1	0
SLC25A30	0.695122	0.216216	2	2
COG3	0.079646	0.236453	2	5
ZC3H13	0.897959	0	1	0
KIAA0226L	0.0526316	0.0994644	2	2
SUCLA2	0.0121877	0.234443	0	1
ITM2B	0.120308	0.00409417	1	0
RB1	0	0.447368	0	1
RCBTB2	0	0.493827	0	1
ACVR1B	0.816754	0.857143	1	0
GRASP	0.426849	0	3	1
ATG101	0.015625	0.104055	0	1
TMBIM6	0.00109649	0.135802	0	1
NCKAP5L	0.207547	0.0042735	9	2
KANSL2	0.143024	0.0230769	6	2
CCNT1	0.304677	0	2	0
DDX23	0	0.135447	0	3
ARF3	0.104816	0	1	0
PRKAG2	0.124843	0.166364	2	3
RHEBL1	0	0.169492	0	1
LMBR1L	0.114058	0.226787	4	7
TUBA4A	0.0476437	0.240196	0	2
TUBA1B	0.0889009	0.805237	0	1
TUBA1C	0.0038525	0.209446	0	3
CD63	0.0896739	0.248227	1	1
WDR61	0.252721	0.113208	2	2
CS	0.168415	0.117031	5	4
COQ10A	0.0226629	0.283019	1	4
NABP2	0	0.177778	0	3
RNF41	0.167391	0.136886	4	3
SMARCC2	0.324657	0	2	0
MYL6	0	0.236842	0	1
ESYT1	0.00881057	0.401515	0	1
PA2G4	0.173077	0	1	0
ERBB3	0	0.292683	0	1
RPS26	0.00838468	0.15045	0	2
IKZF4	0.07	0.230769	1	3
SUOX	0	0.165517	0	1
CDK2	0.0239234	0.193146	3	8
PMEL	0.103846	0.0781395	6	4
PAN2	0.0296461	0.288455	3	6
SARNP	0.0408788	0.143367	0	3
DNAJC14	0.0579308	0.0649718	1	1
TMEM198	0.111111	0.430556	2	2
TIMELESS	0.00145773	0.117647	1	3
BAZ2A	0.113285	0.279866	4	5
ATP5B	0.0574303	0.0605364	1	1
PTGES3	0	0.132231	0	1
NACA.2	0	0.112118	1	2
PRIM1	0.352941	0	1	0
ZBTB39	0.162339	0.027027	2	0
MYO1A	0.179034	0.0896005	4	3
LRP1	0.113402	0.121951	15	15
SHMT2	0.0235294	0.37037	0	1
R3HDM2	0.0949027	0.102599	4	5
DCTN2	0.662651	0	1	0
PIP4K2C	0.294393	0.123249	3	1
OS9	0.153892	0.168311	2	1
TSPAN31	0.295991	0.0490196	1	0
METTL1	0.0165837	0.86747	0	1
CTDSP2	0.152344	0.0147783	2	1
CSRNP2	0	0.238852	0	4
DAZAP2	0.246575	0.0333333	1	0
METTL7A-LIKE.2	0.337931	0	1	0
ATF1	0.0957763	0.117479	3	4
LARP4	0	0.195876	0	1
SENP1	0.164472	0.0568158	3	2
TMEM106C	0.00600601	0.207547	0	1
SLC48A1	0.0674996	0.0974026	1	1
BIRC5.1	0.104167	0.019802	1	0
CYYR1	0.139535	0.127778	1	1
GTSF1	0	0.131634	0	2
ITGA5	0.141083	0.00222387	7	2
APP	0.46423	0.109722	3	2
CBX5	0	0.186667	0	1
CALCOCO1	0.354795	0	2	0
TARBP2	0.126316	0.102941	3	3
GABPA	0	0.133333	0	1
PCBP3	0.00166113	0.181526	0	1
SP1	0.00324917	0.178679	2	4
AAAS	0.107143	0.111061	2	4
C12ORF10	0	0.130952	0	3
PFDN5	0.159706	0.0883281	1	0
ESPL1	0.00251745	0.313553	1	10
MFSD5	0.04914	0.123077	1	2
RARG	0	0.571429	0	1
SOAT2	0.0129505	0.132695	0	1
SPRYD3	0.190929	0	2	0
EIF4B	0.0173184	0.133929	1	3
KRT18	0.223684	0	1	0
KRT8	0.190591	0.10748	1	1
MRPL39	0.196681	0.010498	2	0
RACGAP1	0.00136239	0.447619	1	4
SMARCD1	0.00132772	0.345041	0	4
CERS5	0.592593	0	1	0
LIMA1	0.0464983	0.148996	3	7
FNDC3A	0.112426	0	5	0
SETDB2	0.423913	0	1	0
RCBTB1	0.145994	0.111416	4	4
KPNA3	0.0731707	0.161972	1	1
SPRYD7	0.0833333	0.129747	1	1
FAM124A	0.208861	0	3	0
INTS6	0.736486	0	1	0
WDFY2	0.1	0.0729167	2	1
DHRS12	0.12955	0	1	0
ALG11	0.375796	0.0491803	1	0
VPS36	0.265432	0.0518519	1	0
TPTE2	0.2	0.0191083	4	2
MRPS31	0	0.592725	0	2
COG6	0.53125	0	1	0
LHFP	0	0.10241	1	2
SUPT2XL	0.0680851	0.107692	0	1
ALG5	0.184973	0	2	0
SMAD9	0.180159	0.135	2	2
RFXAP	0.00149477	0.276471	0	1
CCNA1	0.0233259	0.322871	1	3
KIAA1456	0.254885	0.0360625	2	0
STARD13	0.125	0.192982	0	1
PDS5B	0.0952381	0.104603	3	4
HSPH1	0.0454545	0.264368	1	2
USPL1	0	0.144578	0	5
KATNAL1	0.164657	0.15625	3	1
SLC7A1	0	0.509434	0	1
PAN3	0.00117647	0.149765	0	2
WASF3	0	0.270833	1	4
MICU2	0	0.1225	1	2
ZDHHC20	0.10037	0.0641892	1	1
LATS2	0.0973451	0.203947	0	2
RDX	0	0.10989	0	1
FDX1	0.465701	0	2	0
ARHGAP20	0.115152	0	1	0
CENPJ	0.00191571	0.197982	0	4
MPHOSPH8	0.399408	0	2	0
CRYL1	0.144444	0	1	0
IFT88	0.216933	0.052521	3	2
N6AMT2	0.896	0	1	0
XPO4	0.0596745	0.209835	1	1
NPAT	0.211268	0	1	0
ACAT1	0.2	0.0254777	1	0
AASDHPPT	0.125	0	1	0
MSANTD4	0.0045819	0.10084	2	3
TMEM123	0.365	0.122677	1	1
YAP1	0.444119	0.157895	2	2
CWC15	0	0.137681	0	1
MTMR2	0.0117647	0.175	2	4
AMOTL1	0	0.373134	0	1
MRE11A	0.176941	0.221138	2	2
SMCO4	0.0126239	0.149989	0	1
C21ORF91	0.422129	0	2	0
CTSC	0.050103	0.143798	0	2
MINA	0.0365854	0.146199	0	3
EED	0.126145	0.000618047	3	1
CLNS1A	0.50546	0	1	0
KCTD14	0.239179	0	2	0
ALG8	0.0204082	0.135135	2	3
GAB2	0.831683	0	1	0
PAK1	0	0.214286	0	1
AQP11	0.490411	0.0545455	1	0
SYTL2	0.0965757	0.113662	6	7
TMEM126A	0.769231	0.044	1	0
PCF11	0.12	0	5	2
PRCP	0.099705	0.117117	3	3
ACER3	0	0.427273	0	2
TSKU	0.0797788	0.159236	2	4
MAEL	0.120482	0	1	0
EMSY	0	0.153846	0	1
UVRAG	0.315789	0	1	0
GDPD5	0	0.147368	0	3
STIM1	0.114543	0	1	0
LOC100490741	0.194393	0.00787402	6	1
GPA33	0.0655977	0.102814	0	1
ARL13B	0	0.723881	0	1
C3ORF38	0	0.339806	0	1
ZNF654	0.145131	0.0284389	2	0
GBE1	0	0.230769	0	1
LIPH	0	0.153846	0	1
USP25	0.147078	0.000230734	6	0
CXADR	0.109005	0.037092	2	1
BTG3	0.206851	0	1	0
UPK1B	0.194245	0	1	0
BLMH	0.145607	0.363515	3	3
SSH2	0.0025641	0.14554	0	1
GOSR1	0.0052356	0.117857	0	1
ABR	0.08905	0.0877739	8	8
GIT1	0.139535	0	3	1
TAOK1	0.203593	0	5	0
NUFIP2	0.101399	0.146341	2	2
MYO18A	0.135011	0.103448	2	2
PHF12	0.0277778	0.424651	0	2
DHRS13	0.112144	0.00387597	2	0
FLOT2	0.444546	0	2	0
FAM222B	0.290598	0.0227273	1	0
NEK8	0	0.371951	0	1
TIMM22	0.100529	0	1	0
PROCA1	0.137038	0.0108696	3	1
SUPT6H	0.131868	0	6	2
ALDOC	0.10222	0	1	0
UNC119	0.00558659	0.147541	0	1
TMEM199	0	0.12766	0	1
POLDIP2	0.16285	0.0313975	2	0
OVCA2	0	0.127907	0	1
SPICE1	0.203621	0.000958313	2	1
PUDP	0.959551	0.186235	1	1
TOMM70A	0.2	0	1	0
TBC1D23	0.0973555	0.224778	2	2
CMSS1	0.195745	0.0016835	1	0
CCDC191	0.218344	0.010101	7	1
SPECC1	0.591837	0	1	0
NCOR1	0.152607	0.0060241	15	4
EMC6	0.140054	0.285714	1	1
TAX1BP3	0.268056	0.524459	1	2
CTNS	0.12069	0	1	0
SHPK	0.0511364	0.175	1	2
AKAP10	0.00311526	0.398438	0	1
CTPS2	0.307241	0.365854	2	3
QTRTD1	0.867403	0	1	0
AP1S2	0	0.137405	0	1
ZRSR2	0	0.439614	0	1
TTC19	0.108696	0.321451	0	2
PIGA	0.21875	0.166667	1	1
MOSPD2	0.0974467	0.081027	1	1
AKAP17A	0.128205	0.0699482	2	1
ASMTL	0.0577116	0.101677	1	1
POLA1	0.0035353	0.199322	0	2
MLXIPL	0	0.111111	0	1
MKS1	0.15695	0.0967465	3	2
BAZ1B	0.00515198	0.123967	2	3
WBSCR27	0	0.127168	0	1
CLDN4	0.00293354	0.163476	1	2
ABHD11	0.102509	0.194577	1	1
ZFX	0.193878	0.0465116	1	0
EIF2S3	0.00151172	0.125	0	1
ACOT9	0.0114286	0.174435	0	2
KLHL15	0	0.270677	0	1
NAGPA	0.113208	0	1	0
CRK	0.140948	0	5	0
YWHAE	0.165375	0.117647	2	2
MYO1C	0.113589	0.217391	3	2
PRPF8	0	0.151515	1	6
TLCD2	0.205128	0	1	0
WDR77	0.0368421	0.467213	0	1
CNKSR2	0.119266	0	1	0
RPS6KA3	0.146439	0.0564516	3	1
LRWD1	0.141414	0	1	0
ALKBH4	0	0.211917	1	2
NLK	0.100467	0.0704514	1	1
IFT20	0.573171	0.0487805	1	0
MNT	0.428571	0	1	0
METTL16	0.119276	0.0586492	3	2
PAFAH1B1	0.229852	0.183929	1	1
CLUH	0.224138	0.0659898	3	2
NCBP3	0.143322	0.0483075	4	1
BCL9	0.00165975	0.276718	0	2
RABGEF1	0.428403	0	2	0
MED31	0.823899	0.0105263	1	0
KIAA0753	0.257143	0	1	0
FAM64A	0	0.109319	0	2
SMTNL2	0.19469	0.0819672	3	1
PARL	0.00453515	0.1337	0	2
TIMM17A	0.492033	0.509434	2	1
IPO9	0	0.367869	0	2
KLHL12	0.0980392	0.147651	1	2
TUBA3C	0.0106606	0.381394	0	2
ADIPOR1	0.1	0	2	1
AATF	0.533981	0	1	0
TADA2A	0.00568182	0.217752	0	2
STMN1	0.0112994	0.289474	0	1
SLC30A2	0.193762	0.313997	1	1
PDIK1L	0.00882867	0.116846	1	3
CEP85	0.21028	0.0394737	3	2
DHDDS	0.176	0	1	0
GPN2	0.315495	0.00816925	4	0
GPATCH3	0.543233	0.554054	1	1
KDF1	0.152664	0.439276	4	2
FAM46B	0.0119417	0.190626	1	2
SLC9A1	0.133587	0.0429062	3	1
SESN2	0.0052356	0.148208	0	3
PHACTR4	0.0566398	0.312846	3	6
YTHDF2	0.189781	0	1	0
GMEB1	0.422348	0	1	0
RCC1	0.104727	0.0243498	2	1
CTPS1	0.0115969	0.128614	1	3
SERINC2	0.725212	0.141427	1	1
SNRNP40	0.104377	0.00292312	4	1
PUM1	0.0232061	0.135758	2	4
EYA3	0.386916	0.122449	1	1
RPA2	0.329309	0.594986	2	2
PPP1R8	0.0759187	0.09	1	1
UTP11L	0	0.380282	0	1
RRAGC	0.148088	0.253912	2	3
ZBTB8B	0.182178	0.122679	3	0
THRAP3	0.00407056	0.275862	2	4
ADPRHL2	0.00740741	0.845361	0	1
AGO1	0.147561	0	2	0
CLSPN	0.595078	0.0395446	1	0
AGO4	0.00694444	0.139825	2	3
ZBTB21	0.105717	0	2	0
KIAA0319L	0.00447761	0.123711	1	8
ZMYM4	0.240371	0.216667	6	4
ZNF706.2	0.00181818	0.166667	0	1
SFPQ	0.105583	0.0463378	2	1
ZMYM6NB	0	0.204545	0	1
C2CD2	0.0595238	0.0557621	1	1
HNRNPR	0.0125899	0.176871	1	2
RIPK4	0.09375	0.136704	1	1
PTPRU	0.0687778	0.371158	3	4
EPB41	0.130573	0	3	0
CITED4	0	0.116788	1	2
YRDC	0.119112	0.016158	1	0
SF3A3	0.0424977	0.642623	0	2
DNALI1	0	0.249069	0	2
SOX13	0	0.74	0	1
TAF11	0.335247	0.152225	1	1
SNRPC	0.586456	0.00582343	1	0
SRPK1	0.219512	0.314815	4	4
MAPK14	0.126437	0	1	0
ZC3H11A	0.182852	0.00935687	3	1
USP49	0.116548	0.0769231	2	2
TAF8	0.144051	0.379943	1	1
FRS3	0.144695	0	1	0
SORT1	0.00573066	0.1875	2	5
GNAI3	0.156951	0.158228	1	1
GSTM1	0.0518519	0.117745	0	1
STRIP1	0.00877193	0.285714	0	1
RBM15	0.22963	0	1	0
MYO19	0.486726	0.00668449	1	0
DSTYK	0.434524	0.147727	3	3
RBBP5	0.212121	0	1	0
MPC2	0.391327	0.18611	1	1
DCAF6	0.682641	0	1	0
NUAK2	0.733401	0	2	0
KLF15.2	0.111111	0	3	2
NUCKS1	0.0183876	0.443182	1	2
SLC41A1	0.0518519	0.217742	1	1
SRGAP2	0.104091	0.0799093	6	4
DYRK3	0.0936036	0.12037	1	1
MAPKAPK2	0.268817	0.0416667	1	0
STK38	0.131148	0.162791	1	1
CSDE1	0.283138	0.110512	2	2
NRAS	0.380769	0.772998	1	2
TRIM33	0.25	0	1	0
HIPK1	0.526316	0.0423729	4	2
ADORA1	0	0.339286	0	1
ATP1B1	0.00869565	0.161838	1	3
BLZF1	0	0.385147	0	2
ATG3	0.00571429	0.140329	0	1
KDM6A	0.0955056	0.190476	1	3
CASK	0.41028	0.137998	4	2
DDX3X	0.179562	0.0623329	6	4
CXORF38	0.210909	0.0785714	1	1
TSPAN7	0.203539	0.388889	2	0
MID1	0.102941	0.0916888	1	1
SHROOM2	0.0346821	0.172515	2	3
RAP1A	0.248252	0.260468	1	2
FAM212B	0.0280899	0.335616	0	1
MOV10	0.0343712	0.150202	0	2
RHOC	0.00071977	0.139695	0	1
SLC16A1	0.106626	0.003125	2	1
AP4B1	0	0.172161	0	1
C4BPA	0	0.185185	0	2
PFKFB2	0.105839	0.0144928	1	0
YOD1	0.117647	0.00883002	2	1
C1ORF116	0.110619	0.0111794	4	3
CELSR2	0.224192	0.0167614	5	3
HMGN1	0.10293	0.000415973	1	0
RPS10	0.446199	0.0680899	1	1
CEPT1	0.203678	0.0684172	2	1
BRWD1	0.11413	0.0535714	2	0
DENND2D	0	0.198198	1	3
BRPF3	0.114754	0.00442478	4	2
TBC1D22B	0.10687	0.0108108	2	1
SNIP1	0.0829741	0.105	0	1
C1ORF109	0.271795	0.0167224	1	0
QSOX2	0.0156849	0.929825	0	1
SEC16A	0.0777027	0.104396	11	16
BSDC1	0.0106383	0.104651	0	1
MARCKSL1	0.465498	0.443335	1	1
HDAC1	0.110821	0.136954	2	2
TOR2A	0.130811	0.00252313	2	0
EIF3I	0.132075	0	1	0
KHDRBS1	0.0738487	0.27837	1	1
TMEM39B	0.447154	0	1	0
TXLNA	0.00534759	0.646825	0	1
PTP4A2	0.154822	0	1	0
PEF1	0.00568182	0.214469	1	3
NFYC	0.289919	0.127273	1	1
SMAP2	0.20212	0.00201957	6	0
DYRK1A	0.480769	0.628571	1	0
TMEM30B	0.00859462	0.302707	1	3
KDM1A	0.143908	0.000518135	6	0
LUZP1	0.134568	0	4	2
DSCR3	0.13986	0.0232558	3	2
MTFR1L	0.275862	0.0227273	1	0
RLF	0.241651	0	6	0
LDLRAP1	0	0.155172	0	1
TMEM57	0.15493	0.112903	1	1
TMEM50A	0.00114811	0.222628	0	1
SRRM1	0.119658	0.270137	4	6
CLIC5	0.29224	0.566026	1	2
PIGP	0.121053	0.094965	1	1
RNF19B	0.0866426	0.272727	2	4
HPCA	0.534352	0.032197	2	0
S100PBP	0.0848416	0.103194	1	2
YARS	0.0809717	0.212766	0	1
RBBP4	0.385666	0.110349	3	2
AK2	0.361466	0	2	0
NDUFS5	0.425676	0.0456919	1	0
HLCS	0.234375	0	4	1
FUCA1	0.158405	0.00211685	3	1
GALE	0	0.128311	0	2
LYPLA2	0.310975	0.00925926	2	0
TCEB3	0.0825243	0.114943	2	3
EEF1A1O	0.000778513	0.196746	0	1
PPT1	0	0.181818	0	1
CAP1	0.130023	0	5	1
MYCL	0.236633	0	2	0
TRIT1	0.441244	0.181373	1	1
CLTC	0.147391	0.282258	4	5
TUBD1	0.258242	0	1	0
RNFT1	0.07109	0.22973	1	1
MED13	0.120543	0.159091	10	4
INTS2	0	0.119266	1	2
BRIP1	0	0.180153	0	3
PPM1D	0.150348	0	3	1
CHAF1B	0.461265	0	2	0
MORC3	0.00326797	0.280788	0	1
NLE1	0.181923	0.02	2	0
ULK2	0.415094	0	1	0
ALDH3A2	0	0.107639	1	2
PEX12	0.0734098	0.425926	1	1
AP2B1	0.107692	0.0205198	4	3
TAF15	0.828903	0.001	1	0
RHBDD2	0	0.241859	0	2
POR	0.255245	0.0858896	5	2
MDH2	0.00325733	0.12453	1	4
YWHAG	0.117647	0.0561798	2	1
RAD51D	0.128686	0.00362976	2	1
DTX2	0.142316	0.25	2	4
SYAP1	0.236486	0.00455581	3	1
RBBP7	0.32043	0.00807767	2	0
SCML2	0.710145	0	3	0
TRIM37	0.131519	0.0289575	9	5
VPS53	0	0.177778	0	1
NXN	0.167785	0.105263	3	2
RNMTL1	0.162411	0	1	0
RFFL	0.153244	0.0366226	3	2
DOPEY2	0.279873	0	4	0
GUSB	0.447137	0.366197	2	1
PSPH	0.148148	0	1	0
CCT6A	0.083251	0.0504202	2	2
GBAS	0.0027408	0.245453	0	2
SBDS	0.0227273	0.132353	0	1
TYW1	0.000938967	0.3192	0	3
CLIP2	0.0217391	0.187621	1	4
RFC2	0.0909091	0.108183	1	1
EIF4H	0.00274725	0.225806	0	1
MYBBP1A	0	0.155556	0	3
UBE2G1	0.0323326	0.438486	0	1
CYB5D2	0.133621	0.0344828	1	0
ATP2A3	0.071875	0.25625	3	4
DERL2	0.175597	0.056338	1	1
DHX33	0.229508	0.170103	3	4
WBSCR16	0.0175439	0.180723	1	4
PATL2	0.161691	0.0819672	1	1
AEN	0.648649	0	1	0
DET1	0	0.126739	0	3
MRPS11	0.137961	0	2	0
BPGM	0	0.282609	0	1
FAM174B	0.296875	0	1	0
MCTP2	0.247934	0.13253	3	3
ARRDC4	0.00558659	0.188976	0	5
LRRC28	0.0772358	0.119961	2	2
CERS3	0	0.125	0	3
ASB7	0.0346667	0.140187	3	5
LRRK1	0.0933333	0.310524	0	2
CHSY1	0.00674764	0.158559	3	10
VIMP	0	0.265487	0	1
PCSK6	0.155157	0.0634615	6	3
DPYSL2	0	0.13383	0	6
BNIP3L	0.712766	0.178487	1	1
PPP2R2A	0	0.25641	0	1
KCTD9	0.0531915	0.0738073	2	2
DOCK5	0.105982	0.115338	7	8
SLC25A37	0.20339	0	1	0
ENTPD4	0.00970874	0.150949	2	7
R3HCC1	0.210526	0	1	0
STAMBP	0.0309278	0.141382	0	2
TCF7L1	0.123044	0.115451	2	2
UBE2D4	0	0.188679	0	1
DBNL	0.0587719	0.117347	3	5
POLD2	0	0.23068	0	2
DDX56	0	0.144578	0	5
TMED4	0.0635661	0.0776923	1	1
OGDH	0.078534	0.130769	6	9
PPIA	0.117063	0	1	0
NUDCD3	0.18261	0.18239	2	1
SFTPB	0.00956023	0.105263	0	1
USP39	0.00257732	0.10687	2	3
C2ORF68	0	0.105263	0	1
TMEM150A	0.109683	0.124645	2	3
RNF181	0.00542005	0.243902	0	1
VAMP8	0.00454546	0.156109	0	1
MAT2A	0.113939	0.00544823	3	1
PURB	0.0697913	0.0758599	2	2
SEMA4C	0.0836133	0.110066	4	4
CNNM2	0.185793	0.00373048	12	5
LMAN2L	0.0254381	0.161818	2	4
NUP133	0.00555556	0.220408	2	5
SNRNP200	0.0463602	0.155172	1	3
CIAO1	0.0126582	0.253521	1	2
STARD7	0	0.164948	1	4
CCDC69	0.0692606	0.0639835	2	2
PRNP	0.103774	0	1	0
RASSF2	0.120065	0.0640975	3	2
SLC23A2	0.0609756	0.399319	1	2
TMEM230	0.147887	0.0333817	3	1
PCNA	0.00228833	0.136292	0	1
GFPT1	0.43246	0.255639	2	1
NFU1	0	0.260483	0	1
ANXA4	0	0.200743	0	1
FAM136A	0	0.290909	0	1
SNRPG	0.20161	0.00881705	3	0
PCYOX1	0.343478	0.0447761	2	0
TIA1	0.410853	0	1	0
SNRNP27	0.0199551	0.313056	0	2
FIGLA	0.353942	0.329399	2	2
MTHFD2	0.120401	0.101449	2	2
MOB1A	0.117925	0.0571848	1	1
BOLA3	0.000426257	0.358557	0	2
DUSP11	0.107658	0.114286	1	1
ERLIN2	0.264957	0	1	0
PROSC	0.148936	0	1	0
BRF2	0	0.283837	0	4
MTHFS	0	0.193454	0	1
BLM	0.126982	0.0266944	6	3
WDR76	0.00661376	0.121012	0	2
CASC4	0.123134	0	1	0
CTDSPL2	0.179814	0.0507463	5	3
FAM96A	0.00423729	0.1875	0	1
UACA	0.0916639	0.201342	3	3
KIF23	0.281952	0.0291667	4	1
GLCE	0.173077	0.0769231	2	1
ANP32A	0.0408163	0.122222	0	1
CORO2B	0.00607903	0.897959	0	1
CLN6	0	0.141667	0	1
SKOR1	0.216216	0.176471	3	1
G3BP1	0.00487805	0.134831	2	3
MAP2K5	0.136386	0.0267379	4	2
AAGAB	0.132514	0.0205793	4	2
SMAD6	0.00518135	0.139535	3	5
ZWILCH	0.190065	0	1	0
RPL4	0.00275292	0.105461	0	1
SNAPC5	0.0569106	0.379032	0	1
MAP2K1	0.0713391	0.125287	3	3
TIPIN	0.0192245	0.174831	1	3
DIS3L	0.0559006	0.124498	2	3
RAB11A	0.000765892	0.209395	0	1
PARP16	0.0697674	0.132743	1	2
MTFMT	0	0.153846	0	1
CLPX	0.0171891	0.107759	2	3
SPG21	0.0204082	0.234232	3	5
UHRF1BP1L	0.144385	0.033195	2	1
NPM2	0.00128192	0.420811	0	1
REEP4	0.146646	0	4	1
BMP1	0.101293	0.122449	7	7
POLR3D	0.121212	0	1	0
SLC39A14	0.154709	0	1	0
PPP3CB	0.1125	0.2	1	1
SORBS3	0.128806	0	4	1
BIN3	0.123178	0.227345	1	1
TNFRSF10B	0.00198413	0.163522	0	3
CHMP7	0.113636	0.111672	1	1
PPP1R3C.2	0.000582044	0.232875	0	2
GPAT4	0.181676	0.0257028	8	4
KAT6A	0.212121	0.645833	3	2
AP3M2	0.190388	0.09	4	2
IKBKB	0.211344	0.00662252	7	4
FGFR1	0.276577	0.365247	4	4
LETM2	0.114147	0.0670868	3	3
DDHD2	0.146739	0.0965759	1	1
ADAM9	0.100671	0.255319	5	7
TM2D2	0.209302	0	1	0
ASH2L	0.007134	0.187901	3	6
GRK5	0.00833333	0.322262	0	4
STXBP2	0.142633	0.079646	3	2
XAB2	0.405546	0.222222	6	0
BRD4	0.0907407	0.164654	8	11
AKAP8	0.0784923	0.0584416	1	1
AKAP8L	0	0.130952	0	1
WIZ	0.115138	0.0306687	5	3
IKBIP	0.135135	0.0474308	2	1
MAP2K7	0.0497571	0.199053	2	5
LRRC8E	0.214939	0.136	4	4
PRKACA	0.00435181	0.135595	1	4
ASF1B	0.213198	0.00185874	2	0
DDX39A	0.00106039	0.166232	0	1
GIPC1	0.104056	0	4	3
COLGALT1	0.00550794	0.154639	1	4
ATP13A1	0.0617409	0.114608	3	3
CHCHD5	0.320513	0	1	0
RIC8B	0.211538	0	1	0
SIRT3.2	0.179433	0.0605133	3	2
TMEM263	0.171108	0.017316	1	0
PIN1	0.229508	0.611111	1	1
DNMT1	0.00184734	0.136229	3	5
RAVER1	0.0494853	0.251493	0	2
TYK2	0.127907	0.125	7	8
CDC37	0	0.166667	0	1
KEAP1	0.251263	0.00390625	2	0
ATG4D	0.0271522	0.178082	3	5
CDKN2D	0	0.175	0	3
AP1M2	0.121837	0.197368	1	1
SLC44A2	0.0982705	0.0539183	3	3
ILF3	0.253551	0.143047	3	2
DNM2	0.138936	0.0555556	4	3
TMED1	0.238806	0.00110865	1	0
CRY1	0.307479	0.0117603	5	1
DAND5	0.037963	0.138249	0	1
CALR	0.25703	0.00510204	1	0
GCDH	0.155585	0.466322	2	1
TMEM205	0	0.333333	1	2
DNASE2	0.795022	0.0426829	1	0
WDR83	0.313916	0	1	0
WDR83OS	0.253247	0	1	0
NACC1	0.114583	0.111607	5	5
IER2	0.272632	0.0921053	3	1
GTF2F1	0.427948	0.00038835	1	0
DCAF15	0.173687	0.0226587	4	2
ZSWIM4	0.115385	0	1	0
MRI1	0.172075	0	2	0
KHSRP	0.146893	0.00302389	6	4
DDX27	0.191011	0	2	1
ARRB2	0.195442	0.023639	2	1
PELP1	0.114551	0.017094	7	4
RNASEK	0.148039	0	1	0
C17ORF49	0.222556	0.165957	2	2
LDHB	0.0601504	0.141989	0	1
PER1	0.0722388	0.0966068	5	5
AURKB	0.124544	0.0453437	3	2
SNAPC2	0.375	0.338235	1	1
PLD2	0.0581395	0.109091	2	4
PSMB6	0.566667	0	1	0
RNF167	0.0526316	0.109649	1	1
PFN1	0	0.127517	0	1
DVL2	0.247337	0.0159574	3	1
UGDH.2	0.234177	0	3	0
TMCO6	0.234694	0	1	0
SLC35A4	0.06	0.0769528	2	2
SLU7	0.173759	0.00107066	4	1
SRA1	0.017507	0.14652	0	1
HMMR	0.346869	0.0928496	2	2
TXNDC15	0.77907	0	1	0
C5ORF24	0.291667	0.0331492	1	0
DDX46	0.0892202	0.071262	1	1
CAMLG	0.189793	0	1	0
SEC24A	0.0117285	0.164165	0	2
AKR1B1	0.261905	0.113043	1	2
JADE2	0.340426	0.519685	1	1
CDKN2AIPNL	0.781132	0.000895255	1	0
TCF7	0	0.247059	0	1
DND1	0.0564103	0.298925	0	1
ZMAT2	0.318182	0	1	0
FOXM1	0	0.159744	0	2
TULP3	0.139535	0	3	0
HDAC3	0	0.140351	0	1
MRPS35	0.445096	0.0238095	2	0
PCDH1	0.0290029	0.101677	3	5
SLC37A3	0.0142857	0.12046	1	7
MATR3	0.026444	0.132767	1	4
HNRNPAB	0.158471	0.0730817	3	1
HNRNPA0	0.354387	0.0787369	1	0
CLK1	0	0.179487	0	1
ERGIC2	0.0495222	0.182131	0	1
CYSTM1	0.141892	0.0769231	1	1
OVCH1	0	0.265019	0	2
HNRNPH1	0.297686	0.123217	1	1
HBEGF	0	0.114583	0	1
CAPRIN2	0.113636	0	1	0
WWC1	0.145366	0.0465116	2	0
RAD51AP1	0.53776	0	2	0
MAT2B	0.315551	0.0712589	1	0
CCND2	0.0826194	0.0678055	1	1
SLC22A4	0.117021	0	2	0
SLC22A5	0.0890993	0.157836	2	2
P4HA2	0.0712327	0.0690013	3	3
NDFIP1	0.162162	0	1	0
HSPA4	0.148409	0.249337	2	3
ZCCHC10	0.343206	0.0535135	1	1
AFF4	0.120968	0.131579	3	2
SHROOM1	0.00952381	0.13	3	6
CCNI2	0.0697784	0.093304	2	2
KIF3A	0.126265	0.131271	2	2
ARHGAP26	0.0746573	0.235294	1	2
KDM7A	0.165601	0.143145	5	3
YIPF5	0.000471921	0.729402	0	1
RBM27	0.0239521	0.160714	2	3
TCERG1	0.117647	0.292135	3	3
SH3PXD2B	0.180783	0.0787081	2	1
STK10	0.189189	0	2	0
GRPEL2	0	0.25641	0	1
CSNK1A1	0.0279531	0.152416	0	5
PPP2R2B	0.00356826	0.522433	0	2
DUSP1	0.105023	0.102066	1	1
SFXN1	0.212205	0.0547945	2	1
ERGIC1	0.00440529	0.209964	1	2
CPEB4	0	0.108696	0	3
FAM60A	0.0516053	0.175655	2	2
BNIP1	0.0780488	0.155193	1	2
ATP6V0E1	0.195489	0.0174511	1	0
MAML1	0.208861	0.0172414	3	0
GTF3C3	0.0961538	0.0712561	1	1
MFAP3	0	0.234469	0	1
FAM114A2	0.06	0.108108	1	1
DENND5B	0.225564	0.0142857	5	0
THOC3	0.209001	0.06	1	1
KIAA1191	0.00110254	0.139175	0	3
DBN1	0.129534	0.0688509	6	3
PDLIM7	0.129658	0.223355	5	6
DDX41	0.0697459	0.0826873	2	2
FAM193B	0.104046	0.146067	2	2
MXD3	0.189417	0	4	0
NSD1	0.120402	0.126976	6	6
FGFR4	0.25	0.00421941	2	1
ZNF346	0.0887983	0.142857	1	1
HK2	0.00730519	0.315049	1	4
TSPAN17	0.259366	0.00088968	2	0
RNF44	0.0197368	0.318182	1	7
FAF2	0.201149	0	1	0
LOC100135120	0	0.153333	0	1
HIGD2A	0.319328	0	1	0
LMAN2	0.00333333	0.170543	1	2
TMED9	0.1396	0.000679107	4	0
B4GALT7	0.000393005	0.175676	0	1
N4BP3	0.174731	0.246032	2	1
BRD8	0.0498866	0.292251	0	2
KIF20A	0.172377	0.0294118	4	1
CDC23	0.137427	0	1	0
CDC25C	0.164557	0	1	0
KDM3B	0.169492	0.105802	3	3
APAF1	0.125575	0	2	0
DEPDC4	0.139241	0.0714286	1	1
SCYL2	0.0128205	0.102222	0	1
GAS2L3	0.72549	0.393258	1	1
CHPT1	0	0.147328	1	2
NUP37	0	0.341463	0	1
HSP90B1	0.356844	0.266331	2	1
NT5DC3	0	0.307692	0	1
DGUOK	0	0.29572	0	1
NFYB	0.00110284	0.519231	0	3
SLC41A2	0.0638298	0.127168	1	2
APPL2	0	0.298674	0	2
CDK17	0.256884	0.17508	4	5
NEDD1	0.226309	0.00526316	2	0
TMPO	0.0820517	0.133149	2	2
SLC25A3	0.151116	0.00119332	2	0
MON2	0.525	0	2	0
RPS16	0.0122295	0.107822	0	1
ACSS3	0.607248	0.105687	2	1
TMTC2	0.249228	0.046875	2	0
CEP290	0	0.285714	0	1
TMTC3	0.292308	0	3	0
POC1B	0.118056	0	1	0
ATP2B1	0.00299401	0.213392	0	3
EEA1	0	0.722222	0	1
NUDT4	0.14939	0	1	0
UBE2N	0.00150301	0.209337	0	1
TMCC3	0.230294	0	1	0
NR2C1	0.0681818	0.198544	0	2
VEZT	0.013443	0.173433	2	4
METAP2	0.104079	0.0197183	1	0
USP44	0.0268562	0.217391	3	5
VDAC1	0.0178117	0.150685	0	1
TMEM5	0	0.142857	0	1
C12ORF66	0.208333	0.00442478	1	0
RPL18A	0.396609	0.00818005	2	0
LLPH	0.213592	0	1	0
LEMD3	0.117188	0.0440771	4	3
GNS	0.00320513	0.125	1	3
RASSF3	0.0350333	0.170103	1	2
CAND1	0	0.481481	0	1
MDM1	0	0.108434	0	1
RAP1B	0.0306705	0.39621	0	1
NUP107	0.0535818	0.191414	1	3
YEATS4	0.1169	0	1	0
CPSF6	0.0354543	0.276596	1	3
SLC35E3	0.00840336	0.52	0	1
CCT2	0.0362812	0.350943	0	1
CNOT2	0.15601	0.00961539	3	0
NUP205	0.00334448	0.416256	0	2
ZFC3H1	0.110953	0.0181818	4	2
TMEM19	0.154967	0	2	0
NAP1L1	0	0.237288	0	1
OSBPL8	0.155172	0	1	0
CSRP2	0.0833931	0.256535	1	1
RNF130	0.315018	0	1	0
PAWR	0	0.117647	0	1
PPP1R12A	0.000740193	0.360951	1	3
USP15	0.0140845	0.237288	1	8
LRIG3	0	0.582386	0	2
RPAP3	0.162791	0	1	0
SCAF11	0.0540123	0.112903	1	2
ARID2	0.1	0.176101	6	7
SQSTM1	0.309828	0.391304	2	0
ANO6	0	0.273902	0	2
ZP4	0.148319	0.052381	2	2
TMEM117	0	0.342105	0	1
MCOLN1	0.057554	0.108209	1	2
PUS7L	0	0.301449	0	2
PPHLN1	0.0305585	0.129464	2	3
DNAJB9	0.0875	0.0659777	1	1
DOCK4	0.0333333	0.171218	1	3
IFRD1	0.287374	0	1	0
TMEM168	0.00896861	0.272727	2	4
DCTN4	0.241704	0.0846912	1	1
HARS2	0.305556	0	1	0
CAPZA2	0.1125	0	1	0
FAM3C	0.191136	0	1	0
AASS	0.131112	0.0543478	3	1
RPS14	0.0912354	0.143291	0	1
WASL	0.126214	0	1	0
ARL10B	0.0530303	0.333333	0	1
POT1	0	0.90583	0	1
MTPN	0.103004	0	1	0
HMGXB3	0	0.104575	1	2
PLXNB2	0.00729443	0.157822	0	6
MAPK11	0.00336565	0.286492	0	2
MAPK12	0.0361446	0.27027	0	1
TUBGCP6	0.188406	0	1	0
SELO	0.365854	0	1	0
TRABD	0.345679	0	1	0
QRICH1.2	0	0.104167	0	1
MOV10L1	0.307692	0.00649351	3	0
IK	0.965889	0.136667	1	1
CRELD2	0.115741	0.274655	1	2
ZBED4	0.157043	0.0668664	1	1
BRD1	0.165747	0.129206	2	3
MED7	0.135802	0.0121951	2	0
GTSE1	0.0192247	0.165419	1	3
ALG10	0.00833333	0.475239	0	2
NIPAL4	0.18961	0.0833333	2	1
KIF21A	0.0142857	0.122222	2	3
SLC2A13	0.0526316	0.265823	1	3
LRRK2	0.129771	0.0246914	5	2
LSM11	0.730178	0	2	0
CLINT1	0.0131767	0.120494	1	3
CBLL1	0.497297	0.933333	1	1
BCAP29	0.0153846	0.592261	0	2
COG5	0	0.297297	0	1
HBP1	0.101449	0.6	2	1
CCDC71L	0.249653	0.0325581	3	1
SYPL1	0.0113636	0.163569	1	2
MCRS1	0.449367	0	1	0
RINT1	0.230769	0	1	0
PUS7	0.186227	0.0858098	1	1
SRPK3	0.0223464	0.102041	1	2
KMT2E	0.01	0.388889	0	3
PSMC2	0	0.2	0	1
PMPCB	0	0.178571	0	1
TMEM60	0.110294	0.0437956	1	0
MAGI2-LIKE.1	0.235294	0.102564	2	1
GNAI1	0.298469	0.100106	2	1
SEMA3C	0.0273973	0.578947	0	1
CACNA2D1	0.0277778	0.108108	0	1
RNF145	0.00170455	0.258871	3	4
UBLCP1	0.209707	0.0560134	2	0
DMTF1	0.166667	0.06	2	2
SUV39H2	0.183406	0.264059	1	1
FAM107B	0	0.191176	0	1
FRMD4A	0.11215	0.0746894	3	3
PHYH	0.0952381	0.15493	0	1
MCM10	0.231049	0.136683	2	1
CAMK1D	0.247736	0.0465116	2	1
CDC123	0.00153573	0.13755	0	2
NUDT5	0.42325	0.382535	1	1
DHTKD1	0.12766	0.016129	3	0
UPF2	0	0.151484	0	2
ECHDC3	0.104167	0.118715	1	1
USP6NL	0.357724	0	1	0
TAF3	0.00224972	0.101818	1	2
ATP5C1	0.0726672	0.0747088	1	1
KIN	0	0.77807	0	1
PFKFB3	0.323096	0.160129	1	2
GDI2	0.0125523	0.116667	0	1
FAM208B	0	0.202703	0	1
ASB13	0.5	0.484848	0	1
NET1	0.102941	0	1	0
TUBA4	0.198219	0.188202	1	1
MGC97820	0.351276	0.0918412	2	1
MKLN1	0.426389	0.197368	1	1
CHCHD3	0.00548589	0.10334	0	1
EXOC4	0.0883892	0.0752688	2	2
MEST	0.183784	0	3	1
TMEM209	0.30383	0.00563063	3	1
LOC100127794	0.0659154	0.0915621	3	3
ZC3HC1	0.292387	0	5	1
UBE2H	0.205275	0	1	0
NRF1	0.544654	0.015873	1	0
AHCYL2	0.0120397	0.116279	1	2
SMO	0.220416	0.163934	1	1
ATP6V1F	0.442476	0.0267176	2	0
IRF5	0.137255	0	5	2
TNPO3	0.0126582	0.454545	0	1
TCOF1	0.0035524	0.109589	1	2
RBM28	0.245014	0.0423729	3	0
ETF1	0.117949	0.482673	2	2
SND1	0.0593586	0.328056	4	6
RAPGEF6	0.00581395	0.348485	3	5
IMPDH1	0.104396	0	2	1
GCC1	0.00555556	0.117647	0	1
LMF2	0.103226	0.0568513	4	3
NCAPH2	0.00203666	0.226754	0	3
RABL2B	0.0397196	0.655124	0	2
GOLGB1	0.00403226	0.150235	1	7
FAM115A-LIKE	0.925532	0	1	0
UBE2Q2	0.117038	0.0389448	4	2
ETFA	0.0625	0.058264	1	1
SCAPER	0.916031	0	1	0
TSPAN3	0.0803839	0.208333	1	3
ZNF592	0.327954	0	2	0
IREB2	0.134146	0	5	0
CD9	0.100299	0.00634573	2	1
USP3	0.482315	0	1	0
CA12	0.00152207	0.313274	0	2
RAB8B	0	0.11091	0	2
LACTB	0.00884956	0.160428	0	1
TLN2	0.149254	0	1	0
ARIH1	0.118644	0.0704082	3	2
NEO1	0.13299	0.25	7	3
NPTN	0.0669492	0.0611583	1	1
CD276	0.0357143	0.162162	0	1
STOML1	0.127586	0	3	0
UBL7	0.0210896	0.196532	3	5
SNX33	0.00996678	0.205479	1	5
SNUPN	0.2266	0	2	0
SIN3A	0.140805	0.123077	4	4
ICE2	0	0.15534	0	1
COX5A	0.64	0	1	0
MPI	0	0.157576	0	4
SCAMP2	0	0.115756	0	1
ULK3	0	0.265537	0	1
EDC3	0.0932401	0.208016	1	1
CLK3	0.00842697	0.248447	1	4
ARID3B	0.322709	0.136126	2	2
ZNF609	0.129529	0.0670103	1	1
CSNK1G1	0.0713661	0.165244	1	1
PPIB	0.969697	0.0165289	1	0
SNX1	0.1875	0	4	1
CPEB1	0.385171	0.0597292	3	2
RBPMS2	0.0652174	0.34131	1	1
C15ORF39	0.218546	0.362069	3	2
SORD	0	0.160714	1	4
SHF	0.352196	0	3	1
GTF2A2	0.00220334	0.616519	0	1
MTMR10	0.00193798	0.277983	1	3
MPHOSPH10	0.135802	0	1	0
APBA2	0.242424	0.0483871	1	0
FAM189A1	0	0.258065	1	5
MYO1E.1	0.00518135	0.3	0	1
SLTM	0.0620562	0.418096	1	3
RNF111	0.803311	0	2	0
CCNB2	0.175992	0.269324	2	3
FAM63B	0.0592593	0.162338	1	2
NDUFA9	0.0538462	0.128365	1	1
ADAM10	0.00143678	0.120879	0	1
ARMT1	0.119403	0.027027	3	2
ALDH1A2	0	0.2	0	1
GRINL1A	0.40678	0.00126008	1	0
CGNL1	0.820513	0	1	0
TCF12	0.122256	0.106874	1	1
MNS1	0.0171875	0.142077	0	1
RFX7	0.568966	0	3	0
GALNT10	0.13272	0.0235294	2	1
PYGO1	0.153135	0.106859	2	2
CCPG1	0	0.855856	0	1
PIGB	0.00569801	0.340116	0	1
RAB27A	0.127358	0.451595	1	2
RSL24D1	0	0.331078	0	1
ARPP19	0.150442	0.180865	2	2
SAP30L	0.169381	0.138211	1	1
LEO1	0.00405306	0.223022	1	2
LYSMD2	0.111234	0.00448219	1	0
SEMA6D	0.25	0	1	0
SLC24A5	0	0.139535	0	1
DUT	0.266355	0.00681818	1	0
LARP1	0.0593105	0.0520833	4	4
CEP152	0.065649	0.16992	4	6
COPS2	0.273256	0.181287	2	2
GALK2	0.07568	0.462121	1	1
SLC30A4	0.00385808	0.367222	0	2
SQRDL	0.0277778	0.386364	1	3
CNOT8	0.000463607	0.86945	0	1
CDC42SE2-LIKE.2	0.00531915	0.146667	0	3
TRPM7	0.0917686	0.120335	3	5
CANX	0.0439024	0.136986	2	3
USP8	0.286687	0.12	4	2
HOMER2	0.0115274	0.416667	0	3
KIAA0141	0	0.130435	0	1
LMNB3	0.0173573	0.118402	4	6
CTNNA1	0.0136033	0.269417	0	1
EFL1	0.113125	0.041958	3	2
MEX3B	0.116011	0.0754298	2	1
HSPA9	0.0241088	0.342392	0	4
NPM1	0.207599	0.0614276	2	0
TP53BP1	0.00741427	0.162662	3	8
PDIA3	0	0.204819	0	3
RASEF	0.0117333	0.204092	0	4
FURIN	0.031811	0.197001	2	6
UNC45A	0.0163934	0.142857	1	2
PRC1	0.128043	0.473684	1	1
CIB1	0	0.31998	0	2
IDH2	0.262185	0.0705941	2	2
ZNF710	0	0.102564	0	1
MESDC1	0.120043	0.129214	6	6
MESDC2	0.94709	0.106195	1	1
ABHD17C	0.0730594	0.200331	4	5
KIF7	0.13913	0.00860215	6	3
TICRR	0.227131	0	8	2
MFGE8	0	0.152941	0	1
PRMT6	0.202454	0.512953	3	3
FAM102B	0.00912409	0.223958	0	1
WDR47	0.140363	0.0619006	6	3
GPSM2	0.0104167	0.217949	1	3
STXBP3	0.00236267	0.434856	0	1
PRPF38B	0.114094	0.111361	3	3
GLRX2	0.709828	0	1	0
IVNS1ABP	0.0017961	0.158885	1	3
MPPED2	0.00830304	0.197605	0	2
TRMT1L	0.0909091	0.0818966	1	1
RNF2	0.0721925	0.172727	1	1
EDEM3	0.191447	0.0691342	3	2
XRCC6	0.204545	0.487179	1	1
DESI1	0.136364	0.0584542	1	1
CSDC2	0	0.101449	0	1
ATF7IP	0.0291777	0.207193	2	4
TTC26	0	0.557895	0	1
UBN2	0.00787402	0.161371	0	2
TCF20	0.00781848	0.231117	0	4
SERHL2	0.0151515	0.308321	0	2
POLDIP3	0.000755287	0.121212	0	1
RBFOX2	0.0722071	0.126789	4	6
MYH9	0.0905045	0.0681818	1	1
RAB11FIP4L	0.574661	0.0206186	1	0
MCM5	0.191406	0	2	1
NDUFA6	0.139253	0	1	0
CEBPG	0.108106	0.00138696	2	0
CENPM	0.166504	0.0558252	3	2
SLC25A17	0.627049	0.0576923	1	0
ST13	0.00252525	0.201449	0	2
XPNPEP3	0.174168	0	6	2
DDX47	0	0.117647	0	1
UCHL5	0.19273	0	6	1
IMP3	0.00749064	0.1595	0	2
SEC22B	0.117308	0	1	0
KIFAP3	0.105263	0.0555556	1	0
SCYL3	0.374576	0.411765	4	5
C1ORF112	0.169231	0.113043	3	3
ATF6	0.126984	0	1	0
HSD17B7	0.289855	0	1	0
ALDH9A1	0	0.125	0	1
TMCO1	0.232558	0.118644	1	1
TPR	0.111192	0.00148633	6	3
C1ORF21	0.00334448	0.119823	1	3
SREBF2	0.00277008	0.184211	0	3
ACO2	0	0.189474	0	5
TOB2	0	0.1	0	1
GTPBP1	0.00205198	0.121622	0	1
JOSD1	0.0115132	0.284868	0	2
TOMM22	0.382353	0	1	0
DDX17	0.0429643	0.350733	1	4
PDGFB	0	0.395604	0	1
RPL3	0.0684161	0.0628583	2	2
SYNGR1	0	0.324044	1	3
MIEF1	0.211292	0.48	1	0
TNRC6B	0.136364	0.259755	0	2
ADSL	0.202073	0.0682281	1	1
SGSM3	0.371429	0.0882353	2	1
TEF	0.000881057	0.238095	0	1
HMGXB4	0.0139446	0.212235	0	2
ANKRD54	0.00416761	0.205344	0	2
EIF3L	0.105528	0.188119	2	2
MICALL1	0.0710059	0.906667	0	1
PLA2G6	0	0.152174	1	2
TMEM184B	0	0.104167	1	2
CSNK1E	0.225833	0.117227	1	1
KDELR3	0.0201613	0.134078	0	1
TRIOBP	0.433916	0	4	0
SH3BP1	0	0.16087	0	3
GGA1	0.128834	0.0777778	3	2
EIF3D	0.19839	0.133451	1	1
SFMBT1	0	0.374367	0	2
RFT1	0.0104167	0.145455	0	1
PFKFB4	0.256983	0.2	2	2
ATRIP	0.0381786	0.174891	2	4
MGC75753	0.215517	0.358974	1	1
CENPP	0.00680272	0.156863	0	1
METTL15	0.0361446	0.865633	0	1
EMC3	0.310524	0.130283	1	2
DAG1	0	0.216216	0	3
KIF18A	0.192308	0.0695489	1	1
USP4	0.434447	0.05	1	1
GPX1	0.368902	0.022293	3	1
RHOA	0.142722	0.000478927	2	1
NICN1	0.217895	0	2	0
TCTA	0	0.25	0	3
MST1	0	0.328402	0	1
RNF123	0.213213	0	8	2
GMPPB	0.128	0	1	0
IP6K1	0.0208955	0.103093	0	1
TRAIP	0.256724	0.00573248	1	0
MST1R	0.169737	0.0262209	9	5
GNAI2	0.000264131	0.22099	0	2
IFRD2	0.0971367	0.0801282	3	3
RAD54L2	0.101695	0.122449	5	4
RBM15B	0.010101	0.230769	1	3
TMEM115	0	0.126183	2	3
CYB561D2	0.182819	0.0898707	2	2
NPRL2	0.344828	0.206897	1	3
RRP9	0	0.356557	0	2
ABHD14A	0.608316	0.0285714	2	0
BAP1	0.00920598	0.12069	4	9
GLYCTK	0.196429	0	1	0
WDR82	0.0190052	0.314257	0	2
TWF2	0	0.540541	0	1
JOSD2	0.00563063	0.153013	0	1
WBP11	0.093985	0.200942	1	2
POC1A	0.175178	0.000529661	2	0
BRK1	0.925778	0.00548446	1	0
PICK1	0.393549	0	2	0
LIN7C	0.0184615	0.35	1	2
LGR4	0.442623	0	1	0
SUMF1	0.26164	0.0145935	2	0
BHLHE40	0	0.1	0	1
ARL8B	0.0690608	0.127835	1	2
EDEM1	0.130952	0.00299401	8	3
CCDC34	0.284434	0	1	0
RAD18	0.0646074	0.0714286	1	1
THUMPD3	0	0.151899	1	2
VHL	0.129336	0.00271739	2	0
TATDN2	0.478592	0.0409836	2	0
SEC13	0.00321337	0.114401	0	1
MBD4	0.162162	0	1	0
H1FOO	0.00085478	0.386738	0	1
TMCC1	0.117188	0.187563	9	10
GRIP2	0.069378	0.102041	6	7
LSM3	0.134328	0	1	0
CHCHD4	0.00306122	0.263603	0	2
UROC1	0.151515	0	3	2
CHST13	0.251497	0	1	0
TOLLIP	0.129213	0.0526316	1	1
PLXNA1	0.197802	0.0810811	7	4
TPRA1	0.0145985	0.169811	0	1
MCM2	0.160494	0.0568182	2	1
SEC61A1	0.255814	0.0186047	1	0
RUVBL1	0.822857	0	1	0
CTSD	0.24792	0.00376549	2	0
RAB7A	0.168404	0.107084	3	3
HMCES	0	0.125	0	1
NCKIPSD	0.126876	0.0811339	4	3
IP6K2	0.219048	0	1	0
PRKAR2A	0.1224	0.069901	6	4
WDR6	0.214286	0	2	1
NDUFAF3	0.830769	0	1	0
IMPDH2	0.0130696	0.119048	1	2
QRICH1.1	0.128205	0.101695	7	6
QARS	0.164987	0	4	0
PIM1	0.259259	0.622642	0	1
USP19	0.164607	0	2	0
CRELD1	0.190724	0.0660377	1	1
CIDEC	0.277778	0	1	0
BRPF1	0.145255	0.134995	3	4
CAMK1	0.0334262	0.149254	1	2
TADA3	0.00360728	0.233809	1	4
ARPC4	0.215452	0	4	2
ACOX2	0.173077	0.027451	2	1
MTMR14	0	0.365854	0	3
SETD5	0	0.146341	0	4
CCDC51	0.0833333	0.329118	3	3
PPP4R2	0.0188737	0.136515	2	3
RYBP	0.00327333	0.224104	1	3
EIF4E3	0.256696	0	1	0
FRMD4B	0.371134	0.0444444	3	1
EOGT	0.195043	0.0353247	5	2
PSMD6	0.224359	0	5	2
ATXN7	0.519231	0	1	0
FTMT	0.0015949	0.540133	0	1
INCENP	0.146973	0.0531176	2	2
B4GALNT4	0	0.287129	0	9
PKP3	0.00622407	0.127727	2	4
FEN1	0.000295334	0.113089	1	3
TMEM258	0.15	0.0597945	1	1
PSMD13	0.168421	0	1	0
BET1L	0.246072	0.000903342	2	0
DDB1	0.116351	0	2	0
PPP6R3	0.193995	0.353842	1	2
GPI	0	0.447733	0	2
KIAA0355	0.337349	0	1	0
LSM14A	0.204503	0	3	0
CHST8	0.367089	0	1	0
ANKRD27	0.62069	0.0909091	1	0
PDCD5	0.103655	0.000431109	1	0
ZNF507	0	0.282609	0	1
CCNE1	0.146104	0.0762743	3	3
POP4	0.00738007	0.137402	0	2
SHCBP1	0.0333263	0.176851	1	3
VPS35	0.474228	0.0966667	2	1
ORC6	0.413591	0.241917	1	2
CDCA9	0.242123	0.0394737	1	0
ITFG1	0.123077	0.0755208	1	0
PHKB	0	0.183207	0	4
AKTIP	0.266667	0	1	0
N4BP1	0	0.161458	0	3
SIAH1	0.188441	0.0128505	2	0
LONP2	0.358516	0	2	0
ARFGAP2	0.051684	0.233925	3	7
ZNRF1	0.0612059	0.185375	4	7
RFWD3	0.300207	0.00617032	5	1
PDPR	0.0126272	0.133721	4	6
AARS	0.138614	0	6	1
ST3GAL2.1	0.186667	0	1	0
SF3B3	0.0815927	0.111111	3	4
GOT2	0.056	0.211538	2	3
CNOT1	0.183345	0.0555556	1	1
MMP15	0.00987162	0.153121	4	8
KATNB1	0.0903614	0.22695	3	4
ADGRG1	0	0.891078	0	1
CCDC102A	0	0.105263	0	1
COQ9	0.178821	0	2	0
CIAPIN1	0.0758332	0.128452	1	2
SETD6	0.0508475	0.141447	0	1
USB1	0	0.119266	1	3
USP1	0.159664	0.0183113	1	0
COL24A1	0.0841858	0.0865078	2	2
CYR61	0.0289687	0.109756	1	2
ARNTL	0.121622	0.127446	4	2
[truncated: 2,172 more rows]
