# Supplementary material for: Developmental mRNA m5C landscape and regulatory innovations of massive m5C modification of maternal mRNAs in animals
Source: Nat Commun. 2022 May 5;13:2484. doi: 10.1038/s41467-022-30210-0 (PMC9072368; doi:10.1038/s41467-022-30210-0)
Supplement: Supplementary file 10 — Source Data [file 41467_2022_30210_MOESM10_ESM.zip › Source Data/Source_Data_ExtFig13.xlsx]

## Sheet: ExtFig13a
Position	Pairing frequency	Group
-25	0.54291	Cons. Type I (XT)
-24	0.545663	Cons. Type I (XT)
-23	0.546122	Cons. Type I (XT)
-22	0.567692	Cons. Type I (XT)
-21	0.55989	Cons. Type I (XT)
-20	0.548417	Cons. Type I (XT)
-19	0.54291	Cons. Type I (XT)
-18	0.532354	Cons. Type I (XT)
-17	0.528683	Cons. Type I (XT)
-16	0.527306	Cons. Type I (XT)
-15	0.563102	Cons. Type I (XT)
-14	0.585131	Cons. Type I (XT)
-13	0.588343	Cons. Type I (XT)
-12	0.581	Cons. Type I (XT)
-11	0.579165	Cons. Type I (XT)
-10	0.58559	Cons. Type I (XT)
-9	0.581918	Cons. Type I (XT)
-8	0.579624	Cons. Type I (XT)
-7	0.602111	Cons. Type I (XT)
-6	0.578706	Cons. Type I (XT)
-5	0.547499	Cons. Type I (XT)
-4	0.496099	Cons. Type I (XT)
-3	0.474989	Cons. Type I (XT)
-2	0.459844	Cons. Type I (XT)
-1	0.492428	Cons. Type I (XT)
0	0.547499	Cons. Type I (XT)
1	0.702616	Cons. Type I (XT)
2	0.75218	Cons. Type I (XT)
3	0.74346	Cons. Type I (XT)
4	0.707205	Cons. Type I (XT)
5	0.61129	Cons. Type I (XT)
6	0.476365	Cons. Type I (XT)
7	0.429555	Cons. Type I (XT)
8	0.421753	Cons. Type I (XT)
9	0.451124	Cons. Type I (XT)
10	0.518128	Cons. Type I (XT)
11	0.583295	Cons. Type I (XT)
12	0.6324	Cons. Type I (XT)
13	0.64525	Cons. Type I (XT)
14	0.657182	Cons. Type I (XT)
15	0.629188	Cons. Type I (XT)
16	0.595686	Cons. Type I (XT)
17	0.560349	Cons. Type I (XT)
18	0.560808	Cons. Type I (XT)
19	0.565397	Cons. Type I (XT)
20	0.561726	Cons. Type I (XT)
21	0.554842	Cons. Type I (XT)
22	0.553006	Cons. Type I (XT)
23	0.549793	Cons. Type I (XT)
24	0.54291	Cons. Type I (XT)
25	0.574117	Cons. Type I (XT)
-25	0.527523	Cons. Type I (XL)
-24	0.554128	Cons. Type I (XL)
-23	0.54633	Cons. Type I (XL)
-22	0.550459	Cons. Type I (XL)
-21	0.559633	Cons. Type I (XL)
-20	0.569266	Cons. Type I (XL)
-19	0.540826	Cons. Type I (XL)
-18	0.538073	Cons. Type I (XL)
-17	0.531193	Cons. Type I (XL)
-16	0.542202	Cons. Type I (XL)
-15	0.558716	Cons. Type I (XL)
-14	0.578899	Cons. Type I (XL)
-13	0.590367	Cons. Type I (XL)
-12	0.587615	Cons. Type I (XL)
-11	0.580275	Cons. Type I (XL)
-10	0.572936	Cons. Type I (XL)
-9	0.57156	Cons. Type I (XL)
-8	0.58945	Cons. Type I (XL)
-7	0.58211	Cons. Type I (XL)
-6	0.56422	Cons. Type I (XL)
-5	0.543119	Cons. Type I (XL)
-4	0.496789	Cons. Type I (XL)
-3	0.46789	Cons. Type I (XL)
-2	0.476147	Cons. Type I (XL)
-1	0.49633	Cons. Type I (XL)
0	0.544954	Cons. Type I (XL)
1	0.697706	Cons. Type I (XL)
2	0.738532	Cons. Type I (XL)
3	0.762385	Cons. Type I (XL)
4	0.707339	Cons. Type I (XL)
5	0.624312	Cons. Type I (XL)
6	0.494495	Cons. Type I (XL)
7	0.445413	Cons. Type I (XL)
8	0.426147	Cons. Type I (XL)
9	0.461927	Cons. Type I (XL)
10	0.525229	Cons. Type I (XL)
11	0.6	Cons. Type I (XL)
12	0.638073	Cons. Type I (XL)
13	0.652294	Cons. Type I (XL)
14	0.650917	Cons. Type I (XL)
15	0.608716	Cons. Type I (XL)
16	0.60367	Cons. Type I (XL)
17	0.584862	Cons. Type I (XL)
18	0.568807	Cons. Type I (XL)
19	0.572477	Cons. Type I (XL)
20	0.571101	Cons. Type I (XL)
21	0.556881	Cons. Type I (XL)
22	0.557798	Cons. Type I (XL)
23	0.558716	Cons. Type I (XL)
24	0.560092	Cons. Type I (XL)
25	0.569266	Cons. Type I (XL)
-25	0.556006	XT-specific Type I (XL)
-24	0.561113	XT-specific Type I (XL)
-23	0.555653	XT-specific Type I (XL)
-22	0.557415	XT-specific Type I (XL)
-21	0.552131	XT-specific Type I (XL)
-20	0.540683	XT-specific Type I (XL)
-19	0.555301	XT-specific Type I (XL)
-18	0.563403	XT-specific Type I (XL)
-17	0.55037	XT-specific Type I (XL)
-16	0.556886	XT-specific Type I (XL)
-15	0.551427	XT-specific Type I (XL)
-14	0.553012	XT-specific Type I (XL)
-13	0.548785	XT-specific Type I (XL)
-12	0.558824	XT-specific Type I (XL)
-11	0.567806	XT-specific Type I (XL)
-10	0.55988	XT-specific Type I (XL)
-9	0.576611	XT-specific Type I (XL)
-8	0.572032	XT-specific Type I (XL)
-7	0.57714	XT-specific Type I (XL)
-6	0.566044	XT-specific Type I (XL)
-5	0.557062	XT-specific Type I (XL)
-4	0.537161	XT-specific Type I (XL)
-3	0.508101	XT-specific Type I (XL)
-2	0.503698	XT-specific Type I (XL)
-1	0.556006	XT-specific Type I (XL)
0	0.607961	XT-specific Type I (XL)
1	0.598274	XT-specific Type I (XL)
2	0.634907	XT-specific Type I (XL)
3	0.647763	XT-specific Type I (XL)
4	0.61571	XT-specific Type I (XL)
5	0.573794	XT-specific Type I (XL)
6	0.535048	XT-specific Type I (XL)
7	0.516379	XT-specific Type I (XL)
8	0.511448	XT-specific Type I (XL)
9	0.521486	XT-specific Type I (XL)
10	0.536633	XT-specific Type I (XL)
11	0.557767	XT-specific Type I (XL)
12	0.576259	XT-specific Type I (XL)
13	0.57397	XT-specific Type I (XL)
14	0.569743	XT-specific Type I (XL)
15	0.576435	XT-specific Type I (XL)
16	0.572032	XT-specific Type I (XL)
17	0.57802	XT-specific Type I (XL)
18	0.58348	XT-specific Type I (XL)
19	0.574674	XT-specific Type I (XL)
20	0.570447	XT-specific Type I (XL)
21	0.560409	XT-specific Type I (XL)
22	0.550194	XT-specific Type I (XL)
23	0.544382	XT-specific Type I (XL)
24	0.546143	XT-specific Type I (XL)
25	0.561113	XT-specific Type I (XL)
-25	0.568158	XT-specific Type I (XT)
-24	0.563579	XT-specific Type I (XT)
-23	0.554597	XT-specific Type I (XT)
-22	0.557767	XT-specific Type I (XT)
-21	0.554068	XT-specific Type I (XT)
-20	0.546495	XT-specific Type I (XT)
-19	0.547024	XT-specific Type I (XT)
-18	0.556006	XT-specific Type I (XT)
-17	0.547376	XT-specific Type I (XT)
-16	0.556358	XT-specific Type I (XT)
-15	0.560409	XT-specific Type I (XT)
-14	0.560409	XT-specific Type I (XT)
-13	0.571504	XT-specific Type I (XT)
-12	0.568686	XT-specific Type I (XT)
-11	0.572561	XT-specific Type I (XT)
-10	0.575555	XT-specific Type I (XT)
-9	0.585946	XT-specific Type I (XT)
-8	0.592638	XT-specific Type I (XT)
-7	0.59845	XT-specific Type I (XT)
-6	0.577844	XT-specific Type I (XT)
-5	0.546495	XT-specific Type I (XT)
-4	0.518669	XT-specific Type I (XT)
-3	0.485734	XT-specific Type I (XT)
-2	0.481155	XT-specific Type I (XT)
-1	0.515675	XT-specific Type I (XT)
0	0.575026	XT-specific Type I (XT)
1	0.664142	XT-specific Type I (XT)
2	0.697429	XT-specific Type I (XT)
3	0.692321	XT-specific Type I (XT)
4	0.661324	XT-specific Type I (XT)
5	0.592286	XT-specific Type I (XT)
6	0.515146	XT-specific Type I (XT)
7	0.47094	XT-specific Type I (XT)
8	0.472878	XT-specific Type I (XT)
9	0.495773	XT-specific Type I (XT)
10	0.532758	XT-specific Type I (XT)
11	0.562522	XT-specific Type I (XT)
12	0.587531	XT-specific Type I (XT)
13	0.602149	XT-specific Type I (XT)
14	0.598626	XT-specific Type I (XT)
15	0.58982	XT-specific Type I (XT)
16	0.597217	XT-specific Type I (XT)
17	0.583128	XT-specific Type I (XT)
18	0.592814	XT-specific Type I (XT)
19	0.582776	XT-specific Type I (XT)
20	0.568334	XT-specific Type I (XT)
21	0.564459	XT-specific Type I (XT)
22	0.554421	XT-specific Type I (XT)
23	0.558119	XT-specific Type I (XT)
24	0.557238	XT-specific Type I (XT)
25	0.564635	XT-specific Type I (XT)
-25	0.558479	XL-specific Type I (XT)
-24	0.550713	XL-specific Type I (XT)
-23	0.544691	XL-specific Type I (XT)
-22	0.543582	XL-specific Type I (XT)
-21	0.546276	XL-specific Type I (XT)
-20	0.55103	XL-specific Type I (XT)
-19	0.547068	XL-specific Type I (XT)
-18	0.549921	XL-specific Type I (XT)
-17	0.5458	XL-specific Type I (XT)
-16	0.539303	XL-specific Type I (XT)
-15	0.53962	XL-specific Type I (XT)
-14	0.548019	XL-specific Type I (XT)
-13	0.548811	XL-specific Type I (XT)
-12	0.558637	XL-specific Type I (XT)
-11	0.567036	XL-specific Type I (XT)
-10	0.575277	XL-specific Type I (XT)
-9	0.580349	XL-specific Type I (XT)
-8	0.575753	XL-specific Type I (XT)
-7	0.593661	XL-specific Type I (XT)
-6	0.576387	XL-specific Type I (XT)
-5	0.550396	XL-specific Type I (XT)
-4	0.522979	XL-specific Type I (XT)
-3	0.499683	XL-specific Type I (XT)
-2	0.490333	XL-specific Type I (XT)
-1	0.545166	XL-specific Type I (XT)
0	0.598415	XL-specific Type I (XT)
1	0.600158	XL-specific Type I (XT)
2	0.632647	XL-specific Type I (XT)
3	0.641521	XL-specific Type I (XT)
4	0.617274	XL-specific Type I (XT)
5	0.581616	XL-specific Type I (XT)
6	0.529002	XL-specific Type I (XT)
7	0.510301	XL-specific Type I (XT)
8	0.509033	XL-specific Type I (XT)
9	0.523296	XL-specific Type I (XT)
10	0.548811	XL-specific Type I (XT)
11	0.563074	XL-specific Type I (XT)
12	0.572583	XL-specific Type I (XT)
13	0.584786	XL-specific Type I (XT)
14	0.586846	XL-specific Type I (XT)
15	0.588906	XL-specific Type I (XT)
16	0.574802	XL-specific Type I (XT)
17	0.56878	XL-specific Type I (XT)
18	0.572108	XL-specific Type I (XT)
19	0.568304	XL-specific Type I (XT)
20	0.564818	XL-specific Type I (XT)
21	0.558479	XL-specific Type I (XT)
22	0.551664	XL-specific Type I (XT)
23	0.561014	XL-specific Type I (XT)
24	0.542789	XL-specific Type I (XT)
25	0.547227	XL-specific Type I (XT)
-25	0.564184	XL-specific Type I (XL)
-24	0.556418	XL-specific Type I (XL)
-23	0.55626	XL-specific Type I (XL)
-22	0.547861	XL-specific Type I (XL)
-21	0.558162	XL-specific Type I (XL)
-20	0.549128	XL-specific Type I (XL)
-19	0.542948	XL-specific Type I (XL)
-18	0.551981	XL-specific Type I (XL)
-17	0.548019	XL-specific Type I (XL)
-16	0.541204	XL-specific Type I (XL)
-15	0.545642	XL-specific Type I (XL)
-14	0.557845	XL-specific Type I (XL)
-13	0.570365	XL-specific Type I (XL)
-12	0.577496	XL-specific Type I (XL)
-11	0.574326	XL-specific Type I (XL)
-10	0.576704	XL-specific Type I (XL)
-9	0.582092	XL-specific Type I (XL)
-8	0.586688	XL-specific Type I (XL)
-7	0.599366	XL-specific Type I (XL)
-6	0.575911	XL-specific Type I (XL)
-5	0.539778	XL-specific Type I (XL)
-4	0.49683	XL-specific Type I (XL)
-3	0.47607	XL-specific Type I (XL)
-2	0.467987	XL-specific Type I (XL)
-1	0.514739	XL-specific Type I (XL)
0	0.573851	XL-specific Type I (XL)
1	0.667829	XL-specific Type I (XL)
2	0.701902	XL-specific Type I (XL)
3	0.702377	XL-specific Type I (XL)
4	0.653566	XL-specific Type I (XL)
5	0.591284	XL-specific Type I (XL)
6	0.498732	XL-specific Type I (XL)
7	0.475753	XL-specific Type I (XL)
8	0.460539	XL-specific Type I (XL)
9	0.479398	XL-specific Type I (XL)
10	0.520919	XL-specific Type I (XL)
11	0.560063	XL-specific Type I (XL)
12	0.597623	XL-specific Type I (XL)
13	0.616957	XL-specific Type I (XL)
14	0.628526	XL-specific Type I (XL)
15	0.619017	XL-specific Type I (XL)
16	0.593502	XL-specific Type I (XL)
17	0.586529	XL-specific Type I (XL)
18	0.577179	XL-specific Type I (XL)
19	0.570681	XL-specific Type I (XL)
20	0.570048	XL-specific Type I (XL)
21	0.560697	XL-specific Type I (XL)
22	0.562124	XL-specific Type I (XL)
23	0.557686	XL-specific Type I (XL)
24	0.549287	XL-specific Type I (XL)
25	0.549287	XL-specific Type I (XL)
-25	0.578154	Cons. Type II (XT)
-24	0.587571	Cons. Type II (XT)
-23	0.538606	Cons. Type II (XT)
-22	0.542373	Cons. Type II (XT)
-21	0.527307	Cons. Type II (XT)
-20	0.54049	Cons. Type II (XT)
-19	0.566855	Cons. Type II (XT)
-18	0.568738	Cons. Type II (XT)
-17	0.59322	Cons. Type II (XT)
-16	0.587571	Cons. Type II (XT)
-15	0.596987	Cons. Type II (XT)
-14	0.576271	Cons. Type II (XT)
-13	0.568738	Cons. Type II (XT)
-12	0.610169	Cons. Type II (XT)
-11	0.617702	Cons. Type II (XT)
-10	0.623352	Cons. Type II (XT)
-9	0.615819	Cons. Type II (XT)
-8	0.610169	Cons. Type II (XT)
-7	0.587571	Cons. Type II (XT)
-6	0.595104	Cons. Type II (XT)
-5	0.557439	Cons. Type II (XT)
-4	0.472693	Cons. Type II (XT)
-3	0.444444	Cons. Type II (XT)
-2	0.416196	Cons. Type II (XT)
-1	0.404896	Cons. Type II (XT)
0	0.427495	Cons. Type II (XT)
1	0.450094	Cons. Type II (XT)
2	0.468927	Cons. Type II (XT)
3	0.497175	Cons. Type II (XT)
4	0.391714	Cons. Type II (XT)
5	0.480226	Cons. Type II (XT)
6	0.538606	Cons. Type II (XT)
7	0.59322	Cons. Type II (XT)
8	0.600753	Cons. Type II (XT)
9	0.613936	Cons. Type II (XT)
10	0.625235	Cons. Type II (XT)
11	0.642185	Cons. Type II (XT)
12	0.627119	Cons. Type II (XT)
13	0.595104	Cons. Type II (XT)
14	0.587571	Cons. Type II (XT)
15	0.583804	Cons. Type II (XT)
16	0.566855	Cons. Type II (XT)
17	0.525424	Cons. Type II (XT)
18	0.553672	Cons. Type II (XT)
19	0.532957	Cons. Type II (XT)
20	0.570621	Cons. Type II (XT)
21	0.606403	Cons. Type II (XT)
22	0.574388	Cons. Type II (XT)
23	0.566855	Cons. Type II (XT)
24	0.563089	Cons. Type II (XT)
25	0.542373	Cons. Type II (XT)
-25	0.568738	Cons. Type II (XL)
-24	0.578154	Cons. Type II (XL)
-23	0.546139	Cons. Type II (XL)
-22	0.527307	Cons. Type II (XL)
-21	0.559322	Cons. Type II (XL)
-20	0.587571	Cons. Type II (XL)
-19	0.612053	Cons. Type II (XL)
-18	0.60452	Cons. Type II (XL)
-17	0.600753	Cons. Type II (XL)
-16	0.570621	Cons. Type II (XL)
-15	0.572505	Cons. Type II (XL)
-14	0.589454	Cons. Type II (XL)
-13	0.623352	Cons. Type II (XL)
-12	0.636535	Cons. Type II (XL)
-11	0.629002	Cons. Type II (XL)
-10	0.608286	Cons. Type II (XL)
-9	0.627119	Cons. Type II (XL)
-8	0.627119	Cons. Type II (XL)
-7	0.60452	Cons. Type II (XL)
-6	0.563089	Cons. Type II (XL)
-5	0.544256	Cons. Type II (XL)
-4	0.478343	Cons. Type II (XL)
-3	0.45951	Cons. Type II (XL)
-2	0.418079	Cons. Type II (XL)
-1	0.365348	Cons. Type II (XL)
0	0.410546	Cons. Type II (XL)
1	0.427495	Cons. Type II (XL)
2	0.436911	Cons. Type II (XL)
3	0.463277	Cons. Type II (XL)
4	0.387947	Cons. Type II (XL)
5	0.451977	Cons. Type II (XL)
6	0.553672	Cons. Type II (XL)
7	0.59887	Cons. Type II (XL)
8	0.600753	Cons. Type II (XL)
9	0.60452	Cons. Type II (XL)
10	0.615819	Cons. Type II (XL)
11	0.629002	Cons. Type II (XL)
12	0.625235	Cons. Type II (XL)
13	0.600753	Cons. Type II (XL)
14	0.617702	Cons. Type II (XL)
15	0.580038	Cons. Type II (XL)
16	0.53484	Cons. Type II (XL)
17	0.538606	Cons. Type II (XL)
18	0.548023	Cons. Type II (XL)
19	0.574388	Cons. Type II (XL)
20	0.570621	Cons. Type II (XL)
21	0.606403	Cons. Type II (XL)
22	0.580038	Cons. Type II (XL)
23	0.585687	Cons. Type II (XL)
24	0.606403	Cons. Type II (XL)
25	0.578154	Cons. Type II (XL)
-25	0.548004	XT-specific Type II (XL)
-24	0.542611	XT-specific Type II (XL)
-23	0.585761	XT-specific Type II (XL)
-22	0.596548	XT-specific Type II (XL)
-21	0.566343	XT-specific Type II (XL)
-20	0.544768	XT-specific Type II (XL)
-19	0.549083	XT-specific Type II (XL)
-18	0.544768	XT-specific Type II (XL)
-17	0.553398	XT-specific Type II (XL)
-16	0.579288	XT-specific Type II (XL)
-15	0.578209	XT-specific Type II (XL)
-14	0.562028	XT-specific Type II (XL)
-13	0.574973	XT-specific Type II (XL)
-12	0.577131	XT-specific Type II (XL)
-11	0.567422	XT-specific Type II (XL)
-10	0.573894	XT-specific Type II (XL)
-9	0.600863	XT-specific Type II (XL)
-8	0.578209	XT-specific Type II (XL)
-7	0.600863	XT-specific Type II (XL)
-6	0.592233	XT-specific Type II (XL)
-5	0.588997	XT-specific Type II (XL)
-4	0.550162	XT-specific Type II (XL)
-3	0.526429	XT-specific Type II (XL)
-2	0.498382	XT-specific Type II (XL)
-1	0.468177	XT-specific Type II (XL)
0	0.500539	XT-specific Type II (XL)
1	0.508091	XT-specific Type II (XL)
2	0.489752	XT-specific Type II (XL)
3	0.505933	XT-specific Type II (XL)
4	0.432578	XT-specific Type II (XL)
5	0.470334	XT-specific Type II (XL)
6	0.516721	XT-specific Type II (XL)
7	0.543689	XT-specific Type II (XL)
8	0.578209	XT-specific Type II (XL)
9	0.593312	XT-specific Type II (XL)
10	0.599784	XT-specific Type II (XL)
11	0.572816	XT-specific Type II (XL)
12	0.578209	XT-specific Type II (XL)
13	0.556634	XT-specific Type II (XL)
14	0.580367	XT-specific Type II (XL)
15	0.563107	XT-specific Type II (XL)
16	0.564186	XT-specific Type II (XL)
17	0.557713	XT-specific Type II (XL)
18	0.551241	XT-specific Type II (XL)
19	0.542611	XT-specific Type II (XL)
20	0.539374	XT-specific Type II (XL)
21	0.568501	XT-specific Type II (XL)
22	0.571737	XT-specific Type II (XL)
23	0.580367	XT-specific Type II (XL)
24	0.587918	XT-specific Type II (XL)
25	0.553398	XT-specific Type II (XL)
-25	0.568501	XT-specific Type II (XT)
-24	0.528587	XT-specific Type II (XT)
-23	0.541532	XT-specific Type II (XT)
-22	0.581446	XT-specific Type II (XT)
-21	0.560949	XT-specific Type II (XT)
-20	0.572816	XT-specific Type II (XT)
-19	0.570658	XT-specific Type II (XT)
-18	0.568501	XT-specific Type II (XT)
-17	0.588997	XT-specific Type II (XT)
-16	0.574973	XT-specific Type II (XT)
-15	0.532902	XT-specific Type II (XT)
-14	0.558792	XT-specific Type II (XT)
-13	0.555556	XT-specific Type II (XT)
-12	0.577131	XT-specific Type II (XT)
-11	0.573894	XT-specific Type II (XT)
-10	0.587918	XT-specific Type II (XT)
-9	0.638619	XT-specific Type II (XT)
-8	0.633225	XT-specific Type II (XT)
-7	0.601942	XT-specific Type II (XT)
-6	0.574973	XT-specific Type II (XT)
-5	0.565264	XT-specific Type II (XT)
-4	0.508091	XT-specific Type II (XT)
-3	0.483279	XT-specific Type II (XT)
-2	0.444444	XT-specific Type II (XT)
-1	0.422869	XT-specific Type II (XT)
0	0.455232	XT-specific Type II (XT)
1	0.450917	XT-specific Type II (XT)
2	0.431499	XT-specific Type II (XT)
3	0.461704	XT-specific Type II (XT)
4	0.390507	XT-specific Type II (XT)
5	0.459547	XT-specific Type II (XT)
6	0.530744	XT-specific Type II (XT)
7	0.555556	XT-specific Type II (XT)
8	0.584682	XT-specific Type II (XT)
9	0.632147	XT-specific Type II (XT)
10	0.61165	XT-specific Type II (XT)
11	0.613808	XT-specific Type II (XT)
12	0.587918	XT-specific Type II (XT)
13	0.553398	XT-specific Type II (XT)
14	0.574973	XT-specific Type II (XT)
15	0.564186	XT-specific Type II (XT)
16	0.565264	XT-specific Type II (XT)
17	0.567422	XT-specific Type II (XT)
18	0.568501	XT-specific Type II (XT)
19	0.565264	XT-specific Type II (XT)
20	0.576052	XT-specific Type II (XT)
21	0.595469	XT-specific Type II (XT)
22	0.586839	XT-specific Type II (XT)
23	0.599784	XT-specific Type II (XT)
24	0.576052	XT-specific Type II (XT)
25	0.554477	XT-specific Type II (XT)
-25	0.554367	XL-specific Type II (XT)
-24	0.559715	XL-specific Type II (XT)
-23	0.554367	XL-specific Type II (XT)
-22	0.54902	XL-specific Type II (XT)
-21	0.547237	XL-specific Type II (XT)
-20	0.572193	XL-specific Type II (XT)
-19	0.581105	XL-specific Type II (XT)
-18	0.559715	XL-specific Type II (XT)
-17	0.529412	XL-specific Type II (XT)
-16	0.566845	XL-specific Type II (XT)
-15	0.545455	XL-specific Type II (XT)
-14	0.573975	XL-specific Type II (XT)
-13	0.557932	XL-specific Type II (XT)
-12	0.57754	XL-specific Type II (XT)
-11	0.57754	XL-specific Type II (XT)
-10	0.57041	XL-specific Type II (XT)
-9	0.547237	XL-specific Type II (XT)
-8	0.575758	XL-specific Type II (XT)
-7	0.604278	XL-specific Type II (XT)
-6	0.59893	XL-specific Type II (XT)
-5	0.58467	XL-specific Type II (XT)
-4	0.552585	XL-specific Type II (XT)
-3	0.532977	XL-specific Type II (XT)
-2	0.488414	XL-specific Type II (XT)
-1	0.475936	XL-specific Type II (XT)
0	0.506239	XL-specific Type II (XT)
1	0.55615	XL-specific Type II (XT)
2	0.55615	XL-specific Type II (XT)
3	0.552585	XL-specific Type II (XT)
4	0.472371	XL-specific Type II (XT)
5	0.524064	XL-specific Type II (XT)
6	0.56328	XL-specific Type II (XT)
7	0.575758	XL-specific Type II (XT)
8	0.552585	XL-specific Type II (XT)
9	0.5918	XL-specific Type II (XT)
10	0.57754	XL-specific Type II (XT)
11	0.57754	XL-specific Type II (XT)
12	0.586453	XL-specific Type II (XT)
13	0.582888	XL-specific Type II (XT)
14	0.552585	XL-specific Type II (XT)
15	0.573975	XL-specific Type II (XT)
16	0.566845	XL-specific Type II (XT)
17	0.557932	XL-specific Type II (XT)
18	0.543672	XL-specific Type II (XT)
19	0.600713	XL-specific Type II (XT)
20	0.581105	XL-specific Type II (XT)
21	0.593583	XL-specific Type II (XT)
22	0.56328	XL-specific Type II (XT)
23	0.57754	XL-specific Type II (XT)
24	0.557932	XL-specific Type II (XT)
25	0.559715	XL-specific Type II (XT)
-25	0.568627	XL-specific Type II (XL)
-24	0.550802	XL-specific Type II (XL)
-23	0.575758	XL-specific Type II (XL)
-22	0.568627	XL-specific Type II (XL)
-21	0.57041	XL-specific Type II (XL)
-20	0.590018	XL-specific Type II (XL)
-19	0.581105	XL-specific Type II (XL)
-18	0.595365	XL-specific Type II (XL)
-17	0.618538	XL-specific Type II (XL)
-16	0.604278	XL-specific Type II (XL)
-15	0.5918	XL-specific Type II (XL)
-14	0.607843	XL-specific Type II (XL)
-13	0.575758	XL-specific Type II (XL)
-12	0.566845	XL-specific Type II (XL)
-11	0.581105	XL-specific Type II (XL)
-10	0.588235	XL-specific Type II (XL)
-9	0.565062	XL-specific Type II (XL)
-8	0.590018	XL-specific Type II (XL)
-7	0.5918	XL-specific Type II (XL)
-6	0.582888	XL-specific Type II (XL)
-5	0.55615	XL-specific Type II (XL)
-4	0.495544	XL-specific Type II (XL)
-3	0.467023	XL-specific Type II (XL)
-2	0.420677	XL-specific Type II (XL)
-1	0.406417	XL-specific Type II (XL)
0	0.463458	XL-specific Type II (XL)
1	0.502674	XL-specific Type II (XL)
2	0.488414	XL-specific Type II (XL)
3	0.479501	XL-specific Type II (XL)
4	0.424242	XL-specific Type II (XL)
5	0.509804	XL-specific Type II (XL)
6	0.573975	XL-specific Type II (XL)
7	0.620321	XL-specific Type II (XL)
8	0.593583	XL-specific Type II (XL)
9	0.623886	XL-specific Type II (XL)
10	0.588235	XL-specific Type II (XL)
11	0.561497	XL-specific Type II (XL)
12	0.604278	XL-specific Type II (XL)
13	0.573975	XL-specific Type II (XL)
14	0.581105	XL-specific Type II (XL)
15	0.582888	XL-specific Type II (XL)
16	0.586453	XL-specific Type II (XL)
17	0.593583	XL-specific Type II (XL)
18	0.572193	XL-specific Type II (XL)
19	0.586453	XL-specific Type II (XL)
20	0.613191	XL-specific Type II (XL)
21	0.620321	XL-specific Type II (XL)
22	0.600713	XL-specific Type II (XL)
23	0.614973	XL-specific Type II (XL)
24	0.586453	XL-specific Type II (XL)
25	0.579323	XL-specific Type II (XL)

## Sheet: ExtFig13b
Position	Type	Base	Coef.
1	base	A	0.0277301
1	base	C	-0.0708629
1	base	G	0.343853
1	base	T	-0.431738
2	base	A	0.0815806
2	base	C	-0.205286
2	base	G	0.205701
2	base	T	-0.213014
3	base	A	0.0279611
3	base	C	-0.111508
3	base	G	0.221229
3	base	T	-0.2687
4	base	A	-0.0613794
4	base	C	-0.236431
4	base	G	0.153782
4	base	T	0.01301
5	base	A	-0.100221
5	base	C	-0.133553
5	base	G	0.0559813
5	base	T	0.0467745
-1	base	A	-0.0369137
-1	base	C	-0.104709
-1	base	G	-0.0190907
-1	base	T	0.0296947
-2	base	A	0.0302171
-2	base	C	-0.0109721
-2	base	G	-0.105341
-2	base	T	-0.0449225
0	structural_factor		-0.223263
1	structural_factor		0.32528
2	structural_factor		0.113076
3	structural_factor		0.0908244
4	structural_factor		0.0933806
5	structural_factor		0.00602723
-1	structural_factor		-0.0760554
-2	structural_factor		0.0348575

## Sheet: ExtFig13c
Position	Percentage	Group
-5	8	Cons.
-4	9.6	Cons.
-3	12.8	Cons.
-2	5.6	Cons.
-1	4	Cons.
1	0	Cons.
2	0.4	Cons.
3	1.6	Cons.
4	0	Cons.
5	7.2	Cons.
6	4	Cons.
7	4.4	Cons.
8	3.6	Cons.
9	8	Cons.
-5	14.7914	Non-Cons.
-4	11.378	Non-Cons.
-3	9.29204	Non-Cons.
-2	11.1252	Non-Cons.
-1	8.72314	Non-Cons.
1	11.0619	Non-Cons.
2	11.8205	Non-Cons.
3	10.8723	Non-Cons.
4	14.0961	Non-Cons.
5	10.9355	Non-Cons.
6	10.177	Non-Cons.
7	11.8205	Non-Cons.
8	10.493	Non-Cons.
9	13.5272	Non-Cons.

## Sheet: ExtFig13d
Position	Coef.
-20	-0.0274764
-19	0.070817
-18	-0.0881035
-17	0.246574
-16	-0.0964783
-15	0.00706974
-14	0.134123
-13	-0.111246
-12	0.08218
-11	0.0675583
-10	0.0176113
-9	-0.0354615
-8	0.196954
-7	-0.0536735
-6	0.0136349
-5	0.0288821
-4	-0.184666
-3	-0.0987973
-2	-0.107574
-1	-0.166068
0	-0.0723911
1	-0.0407702
2	-0.0593082
3	0.0338192
4	-0.140289
5	-0.0426728
6	0.0141419
7	0.120545
8	0.0237094
9	0.0858819
10	0.000934405
11	0.175599
12	-0.0122971
13	-0.0445841
14	0.111141
15	0.113381
16	-0.174142
17	0.0806248
18	-0.0153914
19	0.017034
20	0.095713
