# Supplementary material for: Developmental mRNA m5C landscape and regulatory innovations of massive m5C modification of maternal mRNAs in animals
Source: Nat Commun. 2022 May 5;13:2484. doi: 10.1038/s41467-022-30210-0 (PMC9072368; doi:10.1038/s41467-022-30210-0)
Supplement: Supplementary file 10 — Source Data [file 41467_2022_30210_MOESM10_ESM.zip › Source Data/Source_Data_ExtFig14.xlsx]

## Sheet: Sheet1
Position	Pairing frequency	Group	Sample
-25	0.597746	Type I	MII (Human)
-24	0.600188	Type I	MII (Human)
-23	0.590685	Type I	MII (Human)
-22	0.593765	Type I	MII (Human)
-21	0.594779	Type I	MII (Human)
-20	0.586329	Type I	MII (Human)
-19	0.582911	Type I	MII (Human)
-18	0.581709	Type I	MII (Human)
-17	0.574798	Type I	MII (Human)
-16	0.575211	Type I	MII (Human)
-15	0.581296	Type I	MII (Human)
-14	0.587531	Type I	MII (Human)
-13	0.595643	Type I	MII (Human)
-12	0.605559	Type I	MII (Human)
-11	0.608676	Type I	MII (Human)
-10	0.615061	Type I	MII (Human)
-9	0.623737	Type I	MII (Human)
-8	0.615249	Type I	MII (Human)
-7	0.607775	Type I	MII (Human)
-6	0.595681	Type I	MII (Human)
-5	0.566122	Type I	MII (Human)
-4	0.5357	Type I	MII (Human)
-3	0.510685	Type I	MII (Human)
-2	0.498967	Type I	MII (Human)
-1	0.532056	Type I	MII (Human)
0	0.595268	Type I	MII (Human)
1	0.675906	Type I	MII (Human)
2	0.73262	Type I	MII (Human)
3	0.746291	Type I	MII (Human)
4	0.70261	Type I	MII (Human)
5	0.640038	Type I	MII (Human)
6	0.565784	Type I	MII (Human)
7	0.526122	Type I	MII (Human)
8	0.518272	Type I	MII (Human)
9	0.532432	Type I	MII (Human)
10	0.558498	Type I	MII (Human)
11	0.592263	Type I	MII (Human)
12	0.62261	Type I	MII (Human)
13	0.635869	Type I	MII (Human)
14	0.641014	Type I	MII (Human)
15	0.638197	Type I	MII (Human)
16	0.633239	Type I	MII (Human)
17	0.626479	Type I	MII (Human)
18	0.618178	Type I	MII (Human)
19	0.609352	Type I	MII (Human)
20	0.607662	Type I	MII (Human)
21	0.607887	Type I	MII (Human)
22	0.603606	Type I	MII (Human)
23	0.598723	Type I	MII (Human)
24	0.59493	Type I	MII (Human)
25	0.600563	Type I	MII (Human)
-25	0.57165	Type II	MII (Human)
-24	0.569623	Type II	MII (Human)
-23	0.561397	Type II	MII (Human)
-22	0.572008	Type II	MII (Human)
-21	0.565093	Type II	MII (Human)
-20	0.572246	Type II	MII (Human)
-19	0.569862	Type II	MII (Human)
-18	0.566166	Type II	MII (Human)
-17	0.562589	Type II	MII (Human)
-16	0.573677	Type II	MII (Human)
-15	0.582618	Type II	MII (Human)
-14	0.578565	Type II	MII (Human)
-13	0.590248	Type II	MII (Human)
-12	0.608011	Type II	MII (Human)
-11	0.599666	Type II	MII (Human)
-10	0.601931	Type II	MII (Human)
-9	0.613615	Type II	MII (Human)
-8	0.620172	Type II	MII (Human)
-7	0.626729	Type II	MII (Human)
-6	0.610753	Type II	MII (Human)
-5	0.577134	Type II	MII (Human)
-4	0.544111	Type II	MII (Human)
-3	0.519194	Type II	MII (Human)
-2	0.478183	Type II	MII (Human)
-1	0.418574	Type II	MII (Human)
0	0.426085	Type II	MII (Human)
1	0.433357	Type II	MII (Human)
2	0.436695	Type II	MII (Human)
3	0.450882	Type II	MII (Human)
4	0.380782	Type II	MII (Human)
5	0.487482	Type II	MII (Human)
6	0.561278	Type II	MII (Human)
7	0.586075	Type II	MII (Human)
8	0.610157	Type II	MII (Human)
9	0.613019	Type II	MII (Human)
10	0.615045	Type II	MII (Human)
11	0.605508	Type II	MII (Human)
12	0.600501	Type II	MII (Human)
13	0.603243	Type II	MII (Human)
14	0.595851	Type II	MII (Human)
15	0.578922	Type II	MII (Human)
16	0.577849	Type II	MII (Human)
17	0.575465	Type II	MII (Human)
18	0.57618	Type II	MII (Human)
19	0.5701	Type II	MII (Human)
20	0.565928	Type II	MII (Human)
21	0.577134	Type II	MII (Human)
22	0.571888	Type II	MII (Human)
23	0.562828	Type II	MII (Human)
24	0.575346	Type II	MII (Human)
25	0.577134	Type II	MII (Human)
-25	0.642713	Type I	Testis (Human)
-24	0.651822	Type I	Testis (Human)
-23	0.652834	Type I	Testis (Human)
-22	0.643725	Type I	Testis (Human)
-21	0.633603	Type I	Testis (Human)
-20	0.606275	Type I	Testis (Human)
-19	0.606275	Type I	Testis (Human)
-18	0.596154	Type I	Testis (Human)
-17	0.582996	Type I	Testis (Human)
-16	0.607287	Type I	Testis (Human)
-15	0.601215	Type I	Testis (Human)
-14	0.62753	Type I	Testis (Human)
-13	0.625506	Type I	Testis (Human)
-12	0.628543	Type I	Testis (Human)
-11	0.633603	Type I	Testis (Human)
-10	0.614372	Type I	Testis (Human)
-9	0.629555	Type I	Testis (Human)
-8	0.646761	Type I	Testis (Human)
-7	0.620445	Type I	Testis (Human)
-6	0.6083	Type I	Testis (Human)
-5	0.597166	Type I	Testis (Human)
-4	0.541498	Type I	Testis (Human)
-3	0.525304	Type I	Testis (Human)
-2	0.507085	Type I	Testis (Human)
-1	0.543522	Type I	Testis (Human)
0	0.648785	Type I	Testis (Human)
1	0.713563	Type I	Testis (Human)
2	0.76417	Type I	Testis (Human)
3	0.745951	Type I	Testis (Human)
4	0.718623	Type I	Testis (Human)
5	0.646761	Type I	Testis (Human)
6	0.569838	Type I	Testis (Human)
7	0.532389	Type I	Testis (Human)
8	0.52834	Type I	Testis (Human)
9	0.545547	Type I	Testis (Human)
10	0.564777	Type I	Testis (Human)
11	0.593117	Type I	Testis (Human)
12	0.648785	Type I	Testis (Human)
13	0.642713	Type I	Testis (Human)
14	0.671053	Type I	Testis (Human)
15	0.686235	Type I	Testis (Human)
16	0.665992	Type I	Testis (Human)
17	0.642713	Type I	Testis (Human)
18	0.643725	Type I	Testis (Human)
19	0.632591	Type I	Testis (Human)
20	0.625506	Type I	Testis (Human)
21	0.639676	Type I	Testis (Human)
22	0.630567	Type I	Testis (Human)
23	0.617409	Type I	Testis (Human)
24	0.635628	Type I	Testis (Human)
25	0.629555	Type I	Testis (Human)
-25	0.551136	Type II	Testis (Human)
-24	0.613636	Type II	Testis (Human)
-23	0.625	Type II	Testis (Human)
-22	0.602273	Type II	Testis (Human)
-21	0.607955	Type II	Testis (Human)
-20	0.613636	Type II	Testis (Human)
-19	0.653409	Type II	Testis (Human)
-18	0.630682	Type II	Testis (Human)
-17	0.602273	Type II	Testis (Human)
-16	0.602273	Type II	Testis (Human)
-15	0.551136	Type II	Testis (Human)
-14	0.568182	Type II	Testis (Human)
-13	0.596591	Type II	Testis (Human)
-12	0.613636	Type II	Testis (Human)
-11	0.653409	Type II	Testis (Human)
-10	0.647727	Type II	Testis (Human)
-9	0.732955	Type II	Testis (Human)
-8	0.789773	Type II	Testis (Human)
-7	0.727273	Type II	Testis (Human)
-6	0.727273	Type II	Testis (Human)
-5	0.670455	Type II	Testis (Human)
-4	0.5	Type II	Testis (Human)
-3	0.488636	Type II	Testis (Human)
-2	0.4375	Type II	Testis (Human)
-1	0.375	Type II	Testis (Human)
0	0.392045	Type II	Testis (Human)
1	0.392045	Type II	Testis (Human)
2	0.380682	Type II	Testis (Human)
3	0.386364	Type II	Testis (Human)
4	0.346591	Type II	Testis (Human)
5	0.505682	Type II	Testis (Human)
6	0.602273	Type II	Testis (Human)
7	0.670455	Type II	Testis (Human)
8	0.681818	Type II	Testis (Human)
9	0.676136	Type II	Testis (Human)
10	0.704545	Type II	Testis (Human)
11	0.647727	Type II	Testis (Human)
12	0.681818	Type II	Testis (Human)
13	0.647727	Type II	Testis (Human)
14	0.625	Type II	Testis (Human)
15	0.670455	Type II	Testis (Human)
16	0.715909	Type II	Testis (Human)
17	0.681818	Type II	Testis (Human)
18	0.647727	Type II	Testis (Human)
19	0.625	Type II	Testis (Human)
20	0.568182	Type II	Testis (Human)
21	0.659091	Type II	Testis (Human)
22	0.590909	Type II	Testis (Human)
23	0.590909	Type II	Testis (Human)
24	0.568182	Type II	Testis (Human)
25	0.630682	Type II	Testis (Human)
-25	0.592459	Type I	MII (Mouse)
-24	0.58793	Type I	MII (Mouse)
-23	0.588948	Type I	MII (Mouse)
-22	0.591543	Type I	MII (Mouse)
-21	0.584419	Type I	MII (Mouse)
-20	0.580552	Type I	MII (Mouse)
-19	0.577753	Type I	MII (Mouse)
-18	0.576583	Type I	MII (Mouse)
-17	0.571036	Type I	MII (Mouse)
-16	0.571494	Type I	MII (Mouse)
-15	0.572257	Type I	MII (Mouse)
-14	0.580755	Type I	MII (Mouse)
-13	0.59653	Type I	MII (Mouse)
-12	0.60457	Type I	MII (Mouse)
-11	0.604926	Type I	MII (Mouse)
-10	0.614289	Type I	MII (Mouse)
-9	0.622329	Type I	MII (Mouse)
-8	0.616426	Type I	MII (Mouse)
-7	0.614848	Type I	MII (Mouse)
-6	0.594545	Type I	MII (Mouse)
-5	0.562335	Type I	MII (Mouse)
-4	0.529056	Type I	MII (Mouse)
-3	0.506412	Type I	MII (Mouse)
-2	0.485091	Type I	MII (Mouse)
-1	0.524781	Type I	MII (Mouse)
0	0.5977	Type I	MII (Mouse)
1	0.675707	Type I	MII (Mouse)
2	0.741553	Type I	MII (Mouse)
3	0.753511	Type I	MII (Mouse)
4	0.708885	Type I	MII (Mouse)
5	0.635864	Type I	MII (Mouse)
6	0.549766	Type I	MII (Mouse)
7	0.504987	Type I	MII (Mouse)
8	0.504071	Type I	MII (Mouse)
9	0.519133	Type I	MII (Mouse)
10	0.552158	Type I	MII (Mouse)
11	0.591899	Type I	MII (Mouse)
12	0.62243	Type I	MII (Mouse)
13	0.631844	Type I	MII (Mouse)
14	0.636984	Type I	MII (Mouse)
15	0.63276	Type I	MII (Mouse)
16	0.619275	Type I	MII (Mouse)
17	0.617036	Type I	MII (Mouse)
18	0.615663	Type I	MII (Mouse)
19	0.604824	Type I	MII (Mouse)
20	0.603806	Type I	MII (Mouse)
21	0.601364	Type I	MII (Mouse)
22	0.591543	Type I	MII (Mouse)
23	0.587319	Type I	MII (Mouse)
24	0.591645	Type I	MII (Mouse)
25	0.591848	Type I	MII (Mouse)
-25	0.632877	Type I	Testis, 3 weeks (Mouse)
-24	0.613699	Type I	Testis, 3 weeks (Mouse)
-23	0.610959	Type I	Testis, 3 weeks (Mouse)
-22	0.580822	Type I	Testis, 3 weeks (Mouse)
-21	0.583562	Type I	Testis, 3 weeks (Mouse)
-20	0.594521	Type I	Testis, 3 weeks (Mouse)
-19	0.589041	Type I	Testis, 3 weeks (Mouse)
-18	0.569863	Type I	Testis, 3 weeks (Mouse)
-17	0.517808	Type I	Testis, 3 weeks (Mouse)
-16	0.550685	Type I	Testis, 3 weeks (Mouse)
-15	0.561644	Type I	Testis, 3 weeks (Mouse)
-14	0.567123	Type I	Testis, 3 weeks (Mouse)
-13	0.591781	Type I	Testis, 3 weeks (Mouse)
-12	0.578082	Type I	Testis, 3 weeks (Mouse)
-11	0.583562	Type I	Testis, 3 weeks (Mouse)
-10	0.621918	Type I	Testis, 3 weeks (Mouse)
-9	0.630137	Type I	Testis, 3 weeks (Mouse)
-8	0.632877	Type I	Testis, 3 weeks (Mouse)
-7	0.673973	Type I	Testis, 3 weeks (Mouse)
-6	0.624658	Type I	Testis, 3 weeks (Mouse)
-5	0.575342	Type I	Testis, 3 weeks (Mouse)
-4	0.583562	Type I	Testis, 3 weeks (Mouse)
-3	0.531507	Type I	Testis, 3 weeks (Mouse)
-2	0.487671	Type I	Testis, 3 weeks (Mouse)
-1	0.594521	Type I	Testis, 3 weeks (Mouse)
0	0.663014	Type I	Testis, 3 weeks (Mouse)
1	0.673973	Type I	Testis, 3 weeks (Mouse)
2	0.717808	Type I	Testis, 3 weeks (Mouse)
3	0.720548	Type I	Testis, 3 weeks (Mouse)
4	0.657534	Type I	Testis, 3 weeks (Mouse)
5	0.60274	Type I	Testis, 3 weeks (Mouse)
6	0.539726	Type I	Testis, 3 weeks (Mouse)
7	0.473973	Type I	Testis, 3 weeks (Mouse)
8	0.49863	Type I	Testis, 3 weeks (Mouse)
9	0.506849	Type I	Testis, 3 weeks (Mouse)
10	0.564384	Type I	Testis, 3 weeks (Mouse)
11	0.613699	Type I	Testis, 3 weeks (Mouse)
12	0.668493	Type I	Testis, 3 weeks (Mouse)
13	0.638356	Type I	Testis, 3 weeks (Mouse)
14	0.654795	Type I	Testis, 3 weeks (Mouse)
15	0.649315	Type I	Testis, 3 weeks (Mouse)
16	0.624658	Type I	Testis, 3 weeks (Mouse)
17	0.641096	Type I	Testis, 3 weeks (Mouse)
18	0.630137	Type I	Testis, 3 weeks (Mouse)
19	0.578082	Type I	Testis, 3 weeks (Mouse)
20	0.610959	Type I	Testis, 3 weeks (Mouse)
21	0.59726	Type I	Testis, 3 weeks (Mouse)
22	0.608219	Type I	Testis, 3 weeks (Mouse)
23	0.616438	Type I	Testis, 3 weeks (Mouse)
24	0.59726	Type I	Testis, 3 weeks (Mouse)
25	0.608219	Type I	Testis, 3 weeks (Mouse)
-25	0.579655	Type II	MII (Mouse)
-24	0.592131	Type II	MII (Mouse)
-23	0.581574	Type II	MII (Mouse)
-22	0.56142	Type II	MII (Mouse)
-21	0.547985	Type II	MII (Mouse)
-20	0.566219	Type II	MII (Mouse)
-19	0.579655	Type II	MII (Mouse)
-18	0.576775	Type II	MII (Mouse)
-17	0.598848	Type II	MII (Mouse)
-16	0.586372	Type II	MII (Mouse)
-15	0.610365	Type II	MII (Mouse)
-14	0.610365	Type II	MII (Mouse)
-13	0.583493	Type II	MII (Mouse)
-12	0.631478	Type II	MII (Mouse)
-11	0.631478	Type II	MII (Mouse)
-10	0.65739	Type II	MII (Mouse)
-9	0.685221	Type II	MII (Mouse)
-8	0.692898	Type II	MII (Mouse)
-7	0.693858	Type II	MII (Mouse)
-6	0.683301	Type II	MII (Mouse)
-5	0.636276	Type II	MII (Mouse)
-4	0.555662	Type II	MII (Mouse)
-3	0.478887	Type II	MII (Mouse)
-2	0.429942	Type II	MII (Mouse)
-1	0.361804	Type II	MII (Mouse)
0	0.348369	Type II	MII (Mouse)
1	0.351248	Type II	MII (Mouse)
2	0.368522	Type II	MII (Mouse)
3	0.388676	Type II	MII (Mouse)
4	0.334933	Type II	MII (Mouse)
5	0.487524	Type II	MII (Mouse)
6	0.600768	Type II	MII (Mouse)
7	0.650672	Type II	MII (Mouse)
8	0.680422	Type II	MII (Mouse)
9	0.68714	Type II	MII (Mouse)
10	0.663148	Type II	MII (Mouse)
11	0.650672	Type II	MII (Mouse)
12	0.65739	Type II	MII (Mouse)
13	0.637236	Type II	MII (Mouse)
14	0.65547	Type II	MII (Mouse)
15	0.619002	Type II	MII (Mouse)
16	0.599808	Type II	MII (Mouse)
17	0.587332	Type II	MII (Mouse)
18	0.584453	Type II	MII (Mouse)
19	0.574856	Type II	MII (Mouse)
20	0.564299	Type II	MII (Mouse)
21	0.588292	Type II	MII (Mouse)
22	0.565259	Type II	MII (Mouse)
23	0.573896	Type II	MII (Mouse)
24	0.571017	Type II	MII (Mouse)
25	0.550864	Type II	MII (Mouse)
-25	0.608	Type II	Testis, 3 weeks (Mouse)
-24	0.552	Type II	Testis, 3 weeks (Mouse)
-23	0.52	Type II	Testis, 3 weeks (Mouse)
-22	0.56	Type II	Testis, 3 weeks (Mouse)
-21	0.616	Type II	Testis, 3 weeks (Mouse)
-20	0.584	Type II	Testis, 3 weeks (Mouse)
-19	0.664	Type II	Testis, 3 weeks (Mouse)
-18	0.776	Type II	Testis, 3 weeks (Mouse)
-17	0.712	Type II	Testis, 3 weeks (Mouse)
-16	0.624	Type II	Testis, 3 weeks (Mouse)
-15	0.544	Type II	Testis, 3 weeks (Mouse)
-14	0.552	Type II	Testis, 3 weeks (Mouse)
-13	0.568	Type II	Testis, 3 weeks (Mouse)
-12	0.712	Type II	Testis, 3 weeks (Mouse)
-11	0.688	Type II	Testis, 3 weeks (Mouse)
-10	0.608	Type II	Testis, 3 weeks (Mouse)
-9	0.736	Type II	Testis, 3 weeks (Mouse)
-8	0.712	Type II	Testis, 3 weeks (Mouse)
-7	0.696	Type II	Testis, 3 weeks (Mouse)
-6	0.728	Type II	Testis, 3 weeks (Mouse)
-5	0.624	Type II	Testis, 3 weeks (Mouse)
-4	0.424	Type II	Testis, 3 weeks (Mouse)
-3	0.384	Type II	Testis, 3 weeks (Mouse)
-2	0.368	Type II	Testis, 3 weeks (Mouse)
-1	0.304	Type II	Testis, 3 weeks (Mouse)
0	0.288	Type II	Testis, 3 weeks (Mouse)
1	0.28	Type II	Testis, 3 weeks (Mouse)
2	0.288	Type II	Testis, 3 weeks (Mouse)
3	0.328	Type II	Testis, 3 weeks (Mouse)
4	0.296	Type II	Testis, 3 weeks (Mouse)
5	0.408	Type II	Testis, 3 weeks (Mouse)
6	0.6	Type II	Testis, 3 weeks (Mouse)
7	0.712	Type II	Testis, 3 weeks (Mouse)
8	0.696	Type II	Testis, 3 weeks (Mouse)
9	0.72	Type II	Testis, 3 weeks (Mouse)
10	0.728	Type II	Testis, 3 weeks (Mouse)
11	0.696	Type II	Testis, 3 weeks (Mouse)
12	0.632	Type II	Testis, 3 weeks (Mouse)
13	0.576	Type II	Testis, 3 weeks (Mouse)
14	0.616	Type II	Testis, 3 weeks (Mouse)
15	0.6	Type II	Testis, 3 weeks (Mouse)
16	0.544	Type II	Testis, 3 weeks (Mouse)
17	0.576	Type II	Testis, 3 weeks (Mouse)
18	0.632	Type II	Testis, 3 weeks (Mouse)
19	0.536	Type II	Testis, 3 weeks (Mouse)
20	0.56	Type II	Testis, 3 weeks (Mouse)
21	0.576	Type II	Testis, 3 weeks (Mouse)
22	0.576	Type II	Testis, 3 weeks (Mouse)
23	0.624	Type II	Testis, 3 weeks (Mouse)
24	0.6	Type II	Testis, 3 weeks (Mouse)
25	0.512	Type II	Testis, 3 weeks (Mouse)
-25	0.584376	Type I	0hpf (Zebrafish)
-24	0.592934	Type I	0hpf (Zebrafish)
-23	0.58284	Type I	0hpf (Zebrafish)
-22	0.582401	Type I	0hpf (Zebrafish)
-21	0.588545	Type I	0hpf (Zebrafish)
-20	0.567917	Type I	0hpf (Zebrafish)
-19	0.569673	Type I	0hpf (Zebrafish)
-18	0.571648	Type I	0hpf (Zebrafish)
-17	0.578012	Type I	0hpf (Zebrafish)
-16	0.577354	Type I	0hpf (Zebrafish)
-15	0.592495	Type I	0hpf (Zebrafish)
-14	0.579329	Type I	0hpf (Zebrafish)
-13	0.597762	Type I	0hpf (Zebrafish)
-12	0.608734	Type I	0hpf (Zebrafish)
-11	0.59842	Type I	0hpf (Zebrafish)
-10	0.60237	Type I	0hpf (Zebrafish)
-9	0.606978	Type I	0hpf (Zebrafish)
-8	0.611367	Type I	0hpf (Zebrafish)
-7	0.604564	Type I	0hpf (Zebrafish)
-6	0.603248	Type I	0hpf (Zebrafish)
-5	0.583059	Type I	0hpf (Zebrafish)
-4	0.54707	Type I	0hpf (Zebrafish)
-3	0.530393	Type I	0hpf (Zebrafish)
-2	0.490454	Type I	0hpf (Zebrafish)
-1	0.529954	Type I	0hpf (Zebrafish)
0	0.599078	Type I	0hpf (Zebrafish)
1	0.664911	Type I	0hpf (Zebrafish)
2	0.711433	Type I	0hpf (Zebrafish)
3	0.727233	Type I	0hpf (Zebrafish)
4	0.671056	Type I	0hpf (Zebrafish)
5	0.618828	Type I	0hpf (Zebrafish)
6	0.551898	Type I	0hpf (Zebrafish)
7	0.512837	Type I	0hpf (Zebrafish)
8	0.499671	Type I	0hpf (Zebrafish)
9	0.51569	Type I	0hpf (Zebrafish)
10	0.536757	Type I	0hpf (Zebrafish)
11	0.578451	Type I	0hpf (Zebrafish)
12	0.61005	Type I	0hpf (Zebrafish)
13	0.619267	Type I	0hpf (Zebrafish)
14	0.636164	Type I	0hpf (Zebrafish)
15	0.628264	Type I	0hpf (Zebrafish)
16	0.622559	Type I	0hpf (Zebrafish)
17	0.611806	Type I	0hpf (Zebrafish)
18	0.603467	Type I	0hpf (Zebrafish)
19	0.591178	Type I	0hpf (Zebrafish)
20	0.58657	Type I	0hpf (Zebrafish)
21	0.583498	Type I	0hpf (Zebrafish)
22	0.58262	Type I	0hpf (Zebrafish)
23	0.581962	Type I	0hpf (Zebrafish)
24	0.58657	Type I	0hpf (Zebrafish)
25	0.57494	Type I	0hpf (Zebrafish)
-25	0.616751	Type I	10hpf (Zebrafish)
-24	0.619289	Type I	10hpf (Zebrafish)
-23	0.560914	Type I	10hpf (Zebrafish)
-22	0.568528	Type I	10hpf (Zebrafish)
-21	0.583756	Type I	10hpf (Zebrafish)
-20	0.545685	Type I	10hpf (Zebrafish)
-19	0.571066	Type I	10hpf (Zebrafish)
-18	0.606599	Type I	10hpf (Zebrafish)
-17	0.576142	Type I	10hpf (Zebrafish)
-16	0.548223	Type I	10hpf (Zebrafish)
-15	0.545685	Type I	10hpf (Zebrafish)
-14	0.629442	Type I	10hpf (Zebrafish)
-13	0.649746	Type I	10hpf (Zebrafish)
-12	0.563452	Type I	10hpf (Zebrafish)
-11	0.543147	Type I	10hpf (Zebrafish)
-10	0.619289	Type I	10hpf (Zebrafish)
-9	0.621827	Type I	10hpf (Zebrafish)
-8	0.634518	Type I	10hpf (Zebrafish)
-7	0.614213	Type I	10hpf (Zebrafish)
-6	0.586294	Type I	10hpf (Zebrafish)
-5	0.540609	Type I	10hpf (Zebrafish)
-4	0.538071	Type I	10hpf (Zebrafish)
-3	0.525381	Type I	10hpf (Zebrafish)
-2	0.527919	Type I	10hpf (Zebrafish)
-1	0.510152	Type I	10hpf (Zebrafish)
0	0.555838	Type I	10hpf (Zebrafish)
1	0.652284	Type I	10hpf (Zebrafish)
2	0.728426	Type I	10hpf (Zebrafish)
3	0.738579	Type I	10hpf (Zebrafish)
4	0.718274	Type I	10hpf (Zebrafish)
5	0.659898	Type I	10hpf (Zebrafish)
6	0.573604	Type I	10hpf (Zebrafish)
7	0.517766	Type I	10hpf (Zebrafish)
8	0.464467	Type I	10hpf (Zebrafish)
9	0.545685	Type I	10hpf (Zebrafish)
10	0.573604	Type I	10hpf (Zebrafish)
11	0.56599	Type I	10hpf (Zebrafish)
12	0.593909	Type I	10hpf (Zebrafish)
13	0.64467	Type I	10hpf (Zebrafish)
14	0.624365	Type I	10hpf (Zebrafish)
15	0.604061	Type I	10hpf (Zebrafish)
16	0.624365	Type I	10hpf (Zebrafish)
17	0.63198	Type I	10hpf (Zebrafish)
18	0.591371	Type I	10hpf (Zebrafish)
19	0.568528	Type I	10hpf (Zebrafish)
20	0.598985	Type I	10hpf (Zebrafish)
21	0.611675	Type I	10hpf (Zebrafish)
22	0.568528	Type I	10hpf (Zebrafish)
23	0.573604	Type I	10hpf (Zebrafish)
24	0.550761	Type I	10hpf (Zebrafish)
25	0.573604	Type I	10hpf (Zebrafish)
-25	0.557971	Type II	0hpf (Zebrafish)
-24	0.543478	Type II	0hpf (Zebrafish)
-23	0.608696	Type II	0hpf (Zebrafish)
-22	0.514493	Type II	0hpf (Zebrafish)
-21	0.608696	Type II	0hpf (Zebrafish)
-20	0.572464	Type II	0hpf (Zebrafish)
-19	0.630435	Type II	0hpf (Zebrafish)
-18	0.572464	Type II	0hpf (Zebrafish)
-17	0.623188	Type II	0hpf (Zebrafish)
-16	0.630435	Type II	0hpf (Zebrafish)
-15	0.586957	Type II	0hpf (Zebrafish)
-14	0.615942	Type II	0hpf (Zebrafish)
-13	0.724638	Type II	0hpf (Zebrafish)
-12	0.717391	Type II	0hpf (Zebrafish)
-11	0.65942	Type II	0hpf (Zebrafish)
-10	0.637681	Type II	0hpf (Zebrafish)
-9	0.65942	Type II	0hpf (Zebrafish)
-8	0.652174	Type II	0hpf (Zebrafish)
-7	0.681159	Type II	0hpf (Zebrafish)
-6	0.652174	Type II	0hpf (Zebrafish)
-5	0.528986	Type II	0hpf (Zebrafish)
-4	0.478261	Type II	0hpf (Zebrafish)
-3	0.492754	Type II	0hpf (Zebrafish)
-2	0.427536	Type II	0hpf (Zebrafish)
-1	0.311594	Type II	0hpf (Zebrafish)
0	0.318841	Type II	0hpf (Zebrafish)
1	0.304348	Type II	0hpf (Zebrafish)
2	0.34058	Type II	0hpf (Zebrafish)
3	0.362319	Type II	0hpf (Zebrafish)
4	0.376812	Type II	0hpf (Zebrafish)
5	0.376812	Type II	0hpf (Zebrafish)
6	0.355072	Type II	0hpf (Zebrafish)
7	0.514493	Type II	0hpf (Zebrafish)
8	0.623188	Type II	0hpf (Zebrafish)
9	0.681159	Type II	0hpf (Zebrafish)
10	0.666667	Type II	0hpf (Zebrafish)
11	0.717391	Type II	0hpf (Zebrafish)
12	0.688406	Type II	0hpf (Zebrafish)
13	0.608696	Type II	0hpf (Zebrafish)
14	0.644928	Type II	0hpf (Zebrafish)
15	0.688406	Type II	0hpf (Zebrafish)
16	0.673913	Type II	0hpf (Zebrafish)
17	0.65942	Type II	0hpf (Zebrafish)
18	0.681159	Type II	0hpf (Zebrafish)
19	0.637681	Type II	0hpf (Zebrafish)
20	0.572464	Type II	0hpf (Zebrafish)
21	0.557971	Type II	0hpf (Zebrafish)
22	0.601449	Type II	0hpf (Zebrafish)
23	0.666667	Type II	0hpf (Zebrafish)
24	0.666667	Type II	0hpf (Zebrafish)
25	0.608696	Type II	0hpf (Zebrafish)
-25	0.558824	Type II	10hpf (Zebrafish)
-24	0.529412	Type II	10hpf (Zebrafish)
-23	0.5	Type II	10hpf (Zebrafish)
-22	0.558824	Type II	10hpf (Zebrafish)
-21	0.558824	Type II	10hpf (Zebrafish)
-20	0.470588	Type II	10hpf (Zebrafish)
-19	0.382353	Type II	10hpf (Zebrafish)
-18	0.382353	Type II	10hpf (Zebrafish)
-17	0.558824	Type II	10hpf (Zebrafish)
-16	0.705882	Type II	10hpf (Zebrafish)
-15	0.588235	Type II	10hpf (Zebrafish)
-14	0.529412	Type II	10hpf (Zebrafish)
-13	0.676471	Type II	10hpf (Zebrafish)
-12	0.764706	Type II	10hpf (Zebrafish)
-11	0.705882	Type II	10hpf (Zebrafish)
-10	0.529412	Type II	10hpf (Zebrafish)
-9	0.735294	Type II	10hpf (Zebrafish)
-8	0.705882	Type II	10hpf (Zebrafish)
-7	0.617647	Type II	10hpf (Zebrafish)
-6	0.647059	Type II	10hpf (Zebrafish)
-5	0.529412	Type II	10hpf (Zebrafish)
-4	0.588235	Type II	10hpf (Zebrafish)
-3	0.647059	Type II	10hpf (Zebrafish)
-2	0.411765	Type II	10hpf (Zebrafish)
-1	0.294118	Type II	10hpf (Zebrafish)
0	0.382353	Type II	10hpf (Zebrafish)
1	0.352941	Type II	10hpf (Zebrafish)
2	0.411765	Type II	10hpf (Zebrafish)
3	0.5	Type II	10hpf (Zebrafish)
4	0.441176	Type II	10hpf (Zebrafish)
5	0.382353	Type II	10hpf (Zebrafish)
6	0.382353	Type II	10hpf (Zebrafish)
7	0.529412	Type II	10hpf (Zebrafish)
8	0.676471	Type II	10hpf (Zebrafish)
9	0.647059	Type II	10hpf (Zebrafish)
10	0.794118	Type II	10hpf (Zebrafish)
11	0.676471	Type II	10hpf (Zebrafish)
12	0.705882	Type II	10hpf (Zebrafish)
13	0.617647	Type II	10hpf (Zebrafish)
14	0.5	Type II	10hpf (Zebrafish)
15	0.676471	Type II	10hpf (Zebrafish)
16	0.647059	Type II	10hpf (Zebrafish)
17	0.647059	Type II	10hpf (Zebrafish)
18	0.647059	Type II	10hpf (Zebrafish)
19	0.588235	Type II	10hpf (Zebrafish)
20	0.470588	Type II	10hpf (Zebrafish)
21	0.558824	Type II	10hpf (Zebrafish)
22	0.588235	Type II	10hpf (Zebrafish)
23	0.705882	Type II	10hpf (Zebrafish)
24	0.676471	Type II	10hpf (Zebrafish)
25	0.558824	Type II	10hpf (Zebrafish)
-25	0.572244	Type I	em 0-0.5hr (Fly)
-24	0.580803	Type I	em 0-0.5hr (Fly)
-23	0.574078	Type I	em 0-0.5hr (Fly)
-22	0.58712	Type I	em 0-0.5hr (Fly)
-21	0.592215	Type I	em 0-0.5hr (Fly)
-20	0.587324	Type I	em 0-0.5hr (Fly)
-19	0.577135	Type I	em 0-0.5hr (Fly)
-18	0.59303	Type I	em 0-0.5hr (Fly)
-17	0.576727	Type I	em 0-0.5hr (Fly)
-16	0.576727	Type I	em 0-0.5hr (Fly)
-15	0.590381	Type I	em 0-0.5hr (Fly)
-14	0.585083	Type I	em 0-0.5hr (Fly)
-13	0.56613	Type I	em 0-0.5hr (Fly)
-12	0.586713	Type I	em 0-0.5hr (Fly)
-11	0.583656	Type I	em 0-0.5hr (Fly)
-10	0.590992	Type I	em 0-0.5hr (Fly)
-9	0.593642	Type I	em 0-0.5hr (Fly)
-8	0.587528	Type I	em 0-0.5hr (Fly)
-7	0.599348	Type I	em 0-0.5hr (Fly)
-6	0.593846	Type I	em 0-0.5hr (Fly)
-5	0.577542	Type I	em 0-0.5hr (Fly)
-4	0.53923	Type I	em 0-0.5hr (Fly)
-3	0.502547	Type I	em 0-0.5hr (Fly)
-2	0.480742	Type I	em 0-0.5hr (Fly)
-1	0.553087	Type I	em 0-0.5hr (Fly)
0	0.639902	Type I	em 0-0.5hr (Fly)
1	0.757082	Type I	em 0-0.5hr (Fly)
2	0.773793	Type I	em 0-0.5hr (Fly)
3	0.785612	Type I	em 0-0.5hr (Fly)
4	0.721826	Type I	em 0-0.5hr (Fly)
5	0.586917	Type I	em 0-0.5hr (Fly)
6	0.444671	Type I	em 0-0.5hr (Fly)
7	0.384756	Type I	em 0-0.5hr (Fly)
8	0.389647	Type I	em 0-0.5hr (Fly)
9	0.487467	Type I	em 0-0.5hr (Fly)
10	0.568779	Type I	em 0-0.5hr (Fly)
11	0.645608	Type I	em 0-0.5hr (Fly)
12	0.689219	Type I	em 0-0.5hr (Fly)
13	0.687385	Type I	em 0-0.5hr (Fly)
14	0.678215	Type I	em 0-0.5hr (Fly)
15	0.662319	Type I	em 0-0.5hr (Fly)
16	0.64785	Type I	em 0-0.5hr (Fly)
17	0.636234	Type I	em 0-0.5hr (Fly)
18	0.625841	Type I	em 0-0.5hr (Fly)
19	0.603016	Type I	em 0-0.5hr (Fly)
20	0.588751	Type I	em 0-0.5hr (Fly)
21	0.583452	Type I	em 0-0.5hr (Fly)
22	0.565926	Type I	em 0-0.5hr (Fly)
23	0.568168	Type I	em 0-0.5hr (Fly)
24	0.567353	Type I	em 0-0.5hr (Fly)
25	0.563888	Type I	em 0-0.5hr (Fly)
-25	0.582192	Type I	Testis (Fly)
-24	0.554795	Type I	Testis (Fly)
-23	0.568493	Type I	Testis (Fly)
-22	0.506849	Type I	Testis (Fly)
-21	0.59589	Type I	Testis (Fly)
-20	0.568493	Type I	Testis (Fly)
-19	0.609589	Type I	Testis (Fly)
-18	0.609589	Type I	Testis (Fly)
-17	0.575342	Type I	Testis (Fly)
-16	0.568493	Type I	Testis (Fly)
-15	0.568493	Type I	Testis (Fly)
-14	0.582192	Type I	Testis (Fly)
-13	0.534247	Type I	Testis (Fly)
-12	0.527397	Type I	Testis (Fly)
-11	0.561644	Type I	Testis (Fly)
-10	0.589041	Type I	Testis (Fly)
-9	0.60274	Type I	Testis (Fly)
-8	0.568493	Type I	Testis (Fly)
-7	0.589041	Type I	Testis (Fly)
-6	0.59589	Type I	Testis (Fly)
-5	0.513699	Type I	Testis (Fly)
-4	0.486301	Type I	Testis (Fly)
-3	0.472603	Type I	Testis (Fly)
-2	0.5	Type I	Testis (Fly)
-1	0.520548	Type I	Testis (Fly)
0	0.616438	Type I	Testis (Fly)
1	0.760274	Type I	Testis (Fly)
2	0.719178	Type I	Testis (Fly)
3	0.732877	Type I	Testis (Fly)
4	0.691781	Type I	Testis (Fly)
5	0.575342	Type I	Testis (Fly)
6	0.40411	Type I	Testis (Fly)
7	0.356164	Type I	Testis (Fly)
8	0.356164	Type I	Testis (Fly)
9	0.479452	Type I	Testis (Fly)
10	0.59589	Type I	Testis (Fly)
11	0.636986	Type I	Testis (Fly)
12	0.684932	Type I	Testis (Fly)
13	0.69863	Type I	Testis (Fly)
14	0.746575	Type I	Testis (Fly)
15	0.691781	Type I	Testis (Fly)
16	0.691781	Type I	Testis (Fly)
17	0.616438	Type I	Testis (Fly)
18	0.630137	Type I	Testis (Fly)
19	0.589041	Type I	Testis (Fly)
20	0.575342	Type I	Testis (Fly)
21	0.534247	Type I	Testis (Fly)
22	0.506849	Type I	Testis (Fly)
23	0.5	Type I	Testis (Fly)
24	0.541096	Type I	Testis (Fly)
25	0.575342	Type I	Testis (Fly)
-25	0.572614	Type II	em 0-0.5hr (Fly)
-24	0.591286	Type II	em 0-0.5hr (Fly)
-23	0.587137	Type II	em 0-0.5hr (Fly)
-22	0.612033	Type II	em 0-0.5hr (Fly)
-21	0.60166	Type II	em 0-0.5hr (Fly)
-20	0.574689	Type II	em 0-0.5hr (Fly)
-19	0.614108	Type II	em 0-0.5hr (Fly)
-18	0.599585	Type II	em 0-0.5hr (Fly)
-17	0.587137	Type II	em 0-0.5hr (Fly)
-16	0.585062	Type II	em 0-0.5hr (Fly)
-15	0.609959	Type II	em 0-0.5hr (Fly)
-14	0.576763	Type II	em 0-0.5hr (Fly)
-13	0.649378	Type II	em 0-0.5hr (Fly)
-12	0.570539	Type II	em 0-0.5hr (Fly)
-11	0.591286	Type II	em 0-0.5hr (Fly)
-10	0.618257	Type II	em 0-0.5hr (Fly)
-9	0.639004	Type II	em 0-0.5hr (Fly)
-8	0.670124	Type II	em 0-0.5hr (Fly)
-7	0.713693	Type II	em 0-0.5hr (Fly)
-6	0.680498	Type II	em 0-0.5hr (Fly)
-5	0.589212	Type II	em 0-0.5hr (Fly)
-4	0.510373	Type II	em 0-0.5hr (Fly)
-3	0.417012	Type II	em 0-0.5hr (Fly)
-2	0.354772	Type II	em 0-0.5hr (Fly)
-1	0.356846	Type II	em 0-0.5hr (Fly)
0	0.377593	Type II	em 0-0.5hr (Fly)
1	0.375519	Type II	em 0-0.5hr (Fly)
2	0.379668	Type II	em 0-0.5hr (Fly)
3	0.327801	Type II	em 0-0.5hr (Fly)
4	0.271784	Type II	em 0-0.5hr (Fly)
5	0.510373	Type II	em 0-0.5hr (Fly)
6	0.622407	Type II	em 0-0.5hr (Fly)
7	0.670124	Type II	em 0-0.5hr (Fly)
8	0.717842	Type II	em 0-0.5hr (Fly)
9	0.66805	Type II	em 0-0.5hr (Fly)
10	0.649378	Type II	em 0-0.5hr (Fly)
11	0.682573	Type II	em 0-0.5hr (Fly)
12	0.639004	Type II	em 0-0.5hr (Fly)
13	0.60166	Type II	em 0-0.5hr (Fly)
14	0.609959	Type II	em 0-0.5hr (Fly)
15	0.628631	Type II	em 0-0.5hr (Fly)
16	0.582988	Type II	em 0-0.5hr (Fly)
17	0.60166	Type II	em 0-0.5hr (Fly)
18	0.599585	Type II	em 0-0.5hr (Fly)
19	0.593361	Type II	em 0-0.5hr (Fly)
20	0.591286	Type II	em 0-0.5hr (Fly)
21	0.574689	Type II	em 0-0.5hr (Fly)
22	0.551867	Type II	em 0-0.5hr (Fly)
23	0.553942	Type II	em 0-0.5hr (Fly)
24	0.593361	Type II	em 0-0.5hr (Fly)
25	0.605809	Type II	em 0-0.5hr (Fly)
-25	0.517647	Type II	Testis (Fly)
-24	0.580392	Type II	Testis (Fly)
-23	0.572549	Type II	Testis (Fly)
-22	0.576471	Type II	Testis (Fly)
-21	0.603922	Type II	Testis (Fly)
-20	0.560784	Type II	Testis (Fly)
-19	0.627451	Type II	Testis (Fly)
-18	0.619608	Type II	Testis (Fly)
-17	0.615686	Type II	Testis (Fly)
-16	0.576471	Type II	Testis (Fly)
-15	0.627451	Type II	Testis (Fly)
-14	0.603922	Type II	Testis (Fly)
-13	0.643137	Type II	Testis (Fly)
-12	0.572549	Type II	Testis (Fly)
-11	0.611765	Type II	Testis (Fly)
-10	0.647059	Type II	Testis (Fly)
-9	0.67451	Type II	Testis (Fly)
-8	0.701961	Type II	Testis (Fly)
-7	0.760784	Type II	Testis (Fly)
-6	0.713725	Type II	Testis (Fly)
-5	0.592157	Type II	Testis (Fly)
-4	0.494118	Type II	Testis (Fly)
-3	0.356863	Type II	Testis (Fly)
-2	0.32549	Type II	Testis (Fly)
-1	0.321569	Type II	Testis (Fly)
0	0.298039	Type II	Testis (Fly)
1	0.337255	Type II	Testis (Fly)
2	0.333333	Type II	Testis (Fly)
3	0.27451	Type II	Testis (Fly)
4	0.25098	Type II	Testis (Fly)
5	0.509804	Type II	Testis (Fly)
6	0.627451	Type II	Testis (Fly)
7	0.662745	Type II	Testis (Fly)
8	0.705882	Type II	Testis (Fly)
9	0.654902	Type II	Testis (Fly)
10	0.658824	Type II	Testis (Fly)
11	0.678431	Type II	Testis (Fly)
12	0.647059	Type II	Testis (Fly)
13	0.662745	Type II	Testis (Fly)
14	0.623529	Type II	Testis (Fly)
15	0.6	Type II	Testis (Fly)
16	0.564706	Type II	Testis (Fly)
17	0.584314	Type II	Testis (Fly)
18	0.576471	Type II	Testis (Fly)
19	0.603922	Type II	Testis (Fly)
20	0.560784	Type II	Testis (Fly)
21	0.572549	Type II	Testis (Fly)
22	0.568627	Type II	Testis (Fly)
23	0.556863	Type II	Testis (Fly)
24	0.6	Type II	Testis (Fly)
25	0.6	Type II	Testis (Fly)
