# Supplementary material for: Developmental mRNA m5C landscape and regulatory innovations of massive m5C modification of maternal mRNAs in animals
Source: Nat Commun. 2022 May 5;13:2484. doi: 10.1038/s41467-022-30210-0 (PMC9072368; doi:10.1038/s41467-022-30210-0)
Supplement: Supplementary file 10 — Source Data [file 41467_2022_30210_MOESM10_ESM.zip › Source Data/Source_Data_ExtFig2.xlsx]

## Sheet: Human
Site	Gene	Name	GV	MII	TE	A3	H1	H9	Group	Region
12@50505951@+	ENSG00000178449	COX14	0.156379	0.218182	0	0	0	0	Type I	5'UTR
15@82338158@-	ENSG00000183496	MEX3B		0.25		0	0		Type I	5'UTR
11@60989721@+	ENSG00000229183	PGA4	0.370968	0.28					Type I	5'UTR
2@220408438@-	ENSG00000123989	CHPF	0.208333	0.37931		0			Type I	5'UTR
6@47445896@+	ENSG00000198087	CD2AP	0.0578512	0.234783	0	0	0	0	Type I	5'UTR
2@101436694@+	ENSG00000170485	NPAS2		0.117978		0			Type I	5'UTR
14@75536042@+	ENSG00000119703	ZC2HC1C	0.5	0.230769					Type I	5'UTR
15@73344929@+	ENSG00000067141	NEO1	0.25	0.227273					Type I	5'UTR
16@57684191@+	ENSG00000205336	GPR56	0.0897959	0.188034	0	0	0		Type I	5'UTR
6@13328699@-	ENSG00000145979	TBC1D7	0.0857143	0.10084	0	0	0	0	Type I	5'UTR
11@64692377@+	ENSG00000068971	PPP2R5B	0.0813953	0.176245	0.0357143	0	0		Type I	5'UTR
16@30107441@-	ENSG00000090238	YPEL3	0.336538	0.435897	0.0205479	0.0132159	0	0	Type I	5'UTR
19@58920366@+	ENSG00000171574	ZNF584	0.703704	0.9	0.0357143				Type I	5'UTR
2@97757720@-	ENSG00000144199	FAHD2B	0.042328	0.113537		0	0	0	Type I	5'UTR
11@67888678@-	ENSG00000110721	CHKA	0.0851064	0.217391	0.00961538	0	0.00803213	0.0052356	Type I	5'UTR
1@16767227@+	ENSG00000157191	NECAP2	0.151625	0.143791					Type I	5'UTR
20@23331478@+	ENSG00000132661	NXT1	0.22975	0.264019	0.00549451	0	0	0	Type I	5'UTR
12@133066882@+	ENSG00000112787	FBRSL1	0.0196078	0.153061	0	0			Type I	5'UTR
1@165796856@+	ENSG00000143179	UCK2	0.502762	0.473934	0.0985915		0.0916031	0.0431034	Type I	5'UTR
12@62860769@+	ENSG00000061987	MON2	0.264706	0.211712	0	0			Type I	5'UTR
1@169075671@+	ENSG00000143153	ATP1B1	0.342342	0.430155	0.0272109				Type I	5'UTR
17@74734226@+	ENSG00000092931	MFSD11	0.155556	0.0666667	0		0		Type I	5'UTR
9@33167245@-	ENSG00000086062	B4GALT1		0.128205					Type I	5'UTR
1@19638990@+	ENSG00000040487	PQLC2	0	0.13	0				Type I	5'UTR
4@77134900@-	ENSG00000138760	SCARB2	0.221818	0.338462	0	0	0	0.015873	Type I	5'UTR
1@16563494@-	ENSG00000132881	RSG1	0.448276	0.730159		0			Type I	5'UTR
7@11013863@+	ENSG00000106443	PHF14	0.831579	0.855072	0.315789		0.444444		Type I	5'UTR
12@82752173@-	ENSG00000133773	CCDC59	0.047619	0.16129					Type I	5'UTR
8@98290145@-	ENSG00000180543	TSPYL5	0.109677	0.183673					Type I	5'UTR
11@72492283@-	ENSG00000214530	STARD10	0.277778	0.280488	0.00369004	0	0.0192308	0.0208333	Type I	5'UTR
19@35759910@+	ENSG00000105698	USF2	0.217391	0					Type I	5'UTR
3@160118590@+	ENSG00000113810	SMC4	0.125	0.131148	0		0		Type I	5'UTR
1@240255406@+	ENSG00000155816	FMN2	0.0697674	0.246154					Type I	5'UTR
14@39736368@+	ENSG00000150527	CTAGE5	0.0512821	0.189189					Type I	5'UTR
12@120972424@+	ENSG00000022840	RNF10	0.217967	0.183055	0.00634249	0	0.00423729	0	Type I	5'UTR
9@37576344@-	ENSG00000147912	FBXO10	0.285714	0.166667					Type I	5'UTR
1@31381567@-	ENSG00000162512	SDC3	0.145833	0		0	0	0	Type I	5'UTR
2@213403385@-	ENSG00000178568	ERBB4	0.0903614	0.107843					Type I	5'UTR
9@35749046@-	ENSG00000070610	GBA2		0.208333	0	0	0	0	Type I	5'UTR
5@89770726@+	ENSG00000113356	POLR3G	0.107527	0.136986			0	0	Type I	5'UTR
7@100076676@-	ENSG00000166925	TSC22D4	0.0869565	0.142857	0	0	0	0	Type I	5'UTR
5@72922097@+	ENSG00000214944	ARHGEF28	0.285714	0.243243		0.030303			Type I	5'UTR
2@219433523@+	ENSG00000144580	RQCD1	0	0.258065					Type I	5'UTR
4@37246368@+	ENSG00000174145	KIAA1239	0.123134	0.18					Type I	5'UTR
2@227664251@-	ENSG00000169047	IRS1	0.647059	0.945455	0	0			Type I	5'UTR
4@147097255@+	ENSG00000164167	LSM6	0	0.106383	0	0	0		Type I	5'UTR
22@24129320@+	ENSG00000099956	SMARCB1	0.125751	0.143913	0.0035461	0.00625	0.00119332	0.00949367	Type I	5'UTR
16@75656764@-	ENSG00000065457	ADAT1	0.594595	0.523077					Type I	5'UTR
14@73406524@+	ENSG00000119599	DCAF4	0.12037	0.196078	0	0.0147059	0	0	Type I	5'UTR
16@18439824@-	ENSG00000214940	NPIPA8	0.227273		0	0	0	0	Type I	5'UTR
9@114246564@-	ENSG00000136813	KIAA0368	0.152542	0.05	0	0	0	0	Type I	5'UTR
2@239112340@-	ENSG00000132323	ILKAP	0.37037						Type I	5'UTR
1@20812015@-	ENSG00000162545	CAMK2N1			0	0.011236	0	0.1	Type I	5'UTR
15@73661209@-	ENSG00000138622	HCN4		0.166667					Type I	5'UTR
11@850202@+	ENSG00000214063	TSPAN4	0.25	0.178571	0	0	0.012987	0	Type I	5'UTR
16@46723561@+	ENSG00000091651	ORC6	0.130435	0.344828					Type I	5'UTR
2@242577102@+	ENSG00000168397	ATG4B	0.0412371	0.15873	0				Type I	5'UTR
19@17865939@+	ENSG00000130475	FCHO1	0.109091	0					Type I	5'UTR
17@5391881@+	ENSG00000167842	MIS12	0.181818	0.20339	0.0125	0	0.0350877	0	Type I	5'UTR
17@80010035@+	ENSG00000169727	GPS1	0.045977	0.107438	0	0		0	Type I	5'UTR
8@32405946@+	ENSG00000157168	NRG1	0.2	0.453608				0	Type I	5'UTR
20@52824545@+	ENSG00000101132	PFDN4	0.0697674	0.333333	0		0.0169492	0.0212766	Type I	5'UTR
11@134094791@+	ENSG00000151502	VPS26B	0.349073	0.388747	0.085	0.0348259	0.165138	0.225	Type I	5'UTR
3@197476816@+	ENSG00000122068	FYTTD1	0	0	0.101695	0	0	0	Type I	5'UTR
20@35927236@+	ENSG00000101363	MANBAL	0.28125	0.372093	0	0	0	0	Type I	5'UTR
7@39990078@+	ENSG00000065883	CDK13	0.553236	0.665339	0.0215054	0.00917431	0	0	Type I	5'UTR
3@71114052@-	ENSG00000114861	FOXP1	0.0408163	0.4375					Type I	5'UTR
16@2014688@-	ENSG00000140988	RPS2		0.151515	0	0	0.0104167	0	Type I	5'UTR
17@79828514@-	ENSG00000141522	ARHGDIA	0.222222		0.00344828	0.0070922	0.0149254	0.0192308	Type I	5'UTR
3@38207203@+	ENSG00000172939	OXSR1	0.676923	0.403226	0.0864198	0.0289855	0.0172414	0.0625	Type I	5'UTR
16@4897812@+	ENSG00000118900	UBN1	0.121564	0.0997329	0.010142	0.0153846	0.0210526	0.04	Type I	5'UTR
20@62152154@+	ENSG00000125534	PPDPF	0.00892857	0.116505	0.0121951	0	0	0	Type I	5'UTR
5@153825776@+	ENSG00000164576	SAP30L	0.151394	0.0641026	0	0	0.025	0	Type I	5'UTR
1@117663990@-	ENSG00000134253	TRIM45	0.120332	0.183784			0		Type I	5'UTR
1@154926214@-	ENSG00000163346	PBXIP1	0.151163	0.255102	0	0.00705882	0.0272727	0.00980392	Type I	5'UTR
12@110011337@+	ENSG00000110921	MVK	0.25	0					Type I	5'UTR
15@73660913@-	ENSG00000138622	HCN4		0.25					Type I	5'UTR
19@41284212@+	ENSG00000171570	RAB4B-EGLN2	0.16129	0.327103	0	0	0	0	Type I	5'UTR
19@33072011@+	ENSG00000105185	PDCD5	0.135135						Type I	5'UTR
4@146560249@+	ENSG00000151611	MMAA	0.0769231	0.18125					Type I	5'UTR
2@120125155@+	ENSG00000155368	DBI	0.142857	0		0.027027		0	Type I	5'UTR
2@205410699@+	ENSG00000116117	PARD3B	0.0553633	0.126923	0				Type I	5'UTR
4@493084@+	ENSG00000174227	PIGG			0.135135	0			Type I	5'UTR
7@48129788@+	ENSG00000183696	UPP1	0.153846	0.0982659	0	0	0	0.00570342	Type I	5'UTR
22@34316285@-	ENSG00000133424	LARGE	0.0511364	0.105263	0	0	0	0	Type I	5'UTR
11@64085282@-	ENSG00000173113	TRMT112	0.333333	0.0625		0	0	0	Type I	5'UTR
12@94853408@-	ENSG00000173588	CCDC41	0.418605	0.402439	0.00775194	0	0	0	Type I	5'UTR
2@33172281@+	ENSG00000049323	LTBP1	0.0434783	0.322581					Type I	5'UTR
15@94775081@+	ENSG00000140563	MCTP2	0.313253	0.526316					Type I	5'UTR
1@185125753@-	ENSG00000121486	TRMT1L	0.418033	0.416216	0.0350877	0	0		Type I	5'UTR
19@56111767@+	ENSG00000171443	ZNF524		0.2					Type I	5'UTR
19@57792078@+	ENSG00000197714	ZNF460	0.353448	0.565041	0.0164609				Type I	5'UTR
2@26257241@+	ENSG00000084733	RAB10	0.0736041	0.106631	0	0	0.00511509	0	Type I	5'UTR
5@36152296@+	ENSG00000145604	SKP2	0.532742	0.591423	0.0708333		0.00671141	0	Type I	5'UTR
19@19496839@+	ENSG00000167491	GATAD2A	0.118474	0.160256	0	0	0	0	Type I	5'UTR
7@152132928@-	ENSG00000055609	KMT2C	0	0.11465	0				Type I	5'UTR
7@55433673@+	ENSG00000132434	LANCL2	0.5	0.470588	0			0	Type I	5'UTR
22@31742028@-	ENSG00000100105	PATZ1	0.155556	0.0350877	0	0	0	0	Type I	5'UTR
12@6833299@+	ENSG00000111652	COPS7A	0.0993377	0.101695	0	0	0	0	Type I	5'UTR
17@54910542@-	ENSG00000214226	C17orf67	0.125	0		0	0	0	Type I	5'UTR
22@32021837@-	ENSG00000241878	PISD	0.25	0.125	0	0	0	0	Type I	5'UTR
2@161264014@-	ENSG00000153250	RBMS1	0.0892857	0.163934	0	0	0.016129	0	Type I	5'UTR
19@58281202@+	ENSG00000083828	ZNF586	0.18232	0.221289	0.00578035	0	0	0	Type I	5'UTR
1@193028751@+	ENSG00000116747	TROVE2	0.289855	0.407895	0				Type I	5'UTR
11@67159471@+	ENSG00000172613	RAD9A	0.121212	0.0823529					Type I	5'UTR
17@40540465@-	ENSG00000168610	STAT3	0.0227273	0.26087	0.08	0			Type I	5'UTR
16@27325339@+	ENSG00000077238	IL4R	0.206897			0	0	0	Type I	5'UTR
7@64838885@+	ENSG00000146757	ZNF92	0.0903955	0.251497	0		0.0166667		Type I	5'UTR
6@139308831@-	ENSG00000135597	REPS1	0	0.1	0	0	0	0	Type I	5'UTR
12@56727723@-	ENSG00000135473	PAN2	0.0897436	0.229167					Type I	5'UTR
16@29985645@+	ENSG00000149930	TAOK2	0.113821	0.142562	0	0			Type I	5'UTR
16@29819443@+	ENSG00000103495	MAZ			0.125				Type I	5'UTR
20@17550669@+	ENSG00000125868	DSTN	0.149254	0.2	0	0	0	0	Type I	5'UTR
15@81293344@+	ENSG00000140406	MESDC1	0	0.296296				0	Type I	5'UTR
17@76993905@-	ENSG00000171302	CANT1	0.0918367	0.123288	0	0	0	0.0172414	Type I	5'UTR
16@66730536@-	ENSG00000183723	CMTM4	0.125	0.20339					Type I	5'UTR
3@33481433@-	ENSG00000153560	UBP1	0	0.333333	0	0	0	0	Type I	5'UTR
17@7517962@-	ENSG00000129245	FXR2	0.0617284	0.11165	0	0	0.0384615	0.03125	Type I	5'UTR
X@152161319@-	ENSG00000198883	PNMA5		0.222222	0				Type I	5'UTR
3@97483686@+	ENSG00000113966	ARL6	0.00909091	0.121951					Type I	5'UTR
2@33172374@+	ENSG00000049323	LTBP1		0.521739					Type I	5'UTR
5@173315917@+	ENSG00000113742	CPEB4	0.0692841	0.128168	0	0			Type I	5'UTR
12@49334892@-	ENSG00000272822	RP11-302B13.5	0.0853611	0.102048	0.00417101	0	0	0	Type I	5'UTR
19@49954948@-	ENSG00000104872	PIH1D1	0.25	0.458333	0	0	0	0.00116009	Type I	5'UTR
7@150777482@-	ENSG00000164896	FASTK			0.0540541	0.0277778	0.0625	0.166667	Type I	5'UTR
16@58060106@+	ENSG00000102996	MMP15	0.338583	0.39819	0.0181818	0	0	0.00561798	Type I	5'UTR
3@156392385@+	ENSG00000163659	TIPARP	0.818436	0.862338					Type I	5'UTR
13@114145459@+	ENSG00000150403	TMCO3	0.0769231	0.126316	0	0	0	0	Type I	5'UTR
1@1310414@-	ENSG00000175756	AURKAIP1	0.142857	0	0	0	0	0.0119048	Type I	5'UTR
12@99039044@+	ENSG00000120868	APAF1	0	0.119048					Type I	5'UTR
8@109799740@-	ENSG00000164841	TMEM74	0.168399	0.195294					Type I	5'UTR
9@117267677@-	ENSG00000095397	DFNB31	0.0503145	0.13273		0			Type I	5'UTR
9@131533946@-	ENSG00000160445	ZER1		0.25	0.0882353	0	0		Type I	5'UTR
12@113659392@+	ENSG00000186815	TPCN1	0.106383	0.0769231	0		0	0	Type I	5'UTR
2@96932022@+	ENSG00000144021	CIAO1	0.0892019	0.105727	0.00706714	0	0.00980392	0	Type I	5'UTR
19@40950171@-	ENSG00000167565	SERTAD3	0.689076	0.776025	0.0470588	0	0	0	Type I	5'UTR
17@40075209@-	ENSG00000131473	ACLY	0.16	0.323232	0	0	0	0	Type I	5'UTR
10@31230528@-	ENSG00000183621	ZNF438	0.12963	0.108696					Type I	5'UTR
1@156024646@+	ENSG00000116586	LAMTOR2	0.191781	0.36413	0	0	0	0	Type I	5'UTR
8@18942151@-	ENSG00000156011	PSD3		0.285714					Type I	5'UTR
12@121342026@-	ENSG00000157837	SPPL3	0.212644	0.160518	0.00584795	0	0	0	Type I	5'UTR
19@12831874@-	ENSG00000105576	TNPO2		0.7	0	0.115385			Type I	5'UTR
20@35202140@+	ENSG00000118707	TGIF2	0.228814	0.330612	0	0	0	0	Type I	5'UTR
22@50354450@+	ENSG00000198355	PIM3	0.588889	0.649007	0		0	0	Type I	5'UTR
13@30424289@-	ENSG00000122042	UBL3	0.180758	0.247619	0	0	0	0	Type I	5'UTR
16@57126663@+	ENSG00000140848	CPNE2	0.0555556	0.148148		0	0	0	Type I	5'UTR
17@16946108@+	ENSG00000133030	MPRIP	0.144628	0.174863	0.0192837	0.0239044	0.0222222	0	Type I	5'UTR
10@75545549@+	ENSG00000214655	ZSWIM8	0.045977	0.134752	0	0			Type I	5'UTR
20@35401908@-	ENSG00000149636	DSN1	0.680851	0.602041	0.0181818		0.030303		Type I	5'UTR
19@2096463@-	ENSG00000172081	MOB3A	0.44	0.405405					Type I	5'UTR
16@84651609@-	ENSG00000103187	COTL1	0	0.136364	0.00662252	0.0010142	0	0.00146413	Type I	5'UTR
19@50321593@+	ENSG00000104973	MED25	0.377816	0.32439	0	0.00909091	0	0	Type I	5'UTR
19@48613858@-	ENSG00000105499	PLA2G4C	0	0.106383		0			Type I	5'UTR
11@65383633@+	ENSG00000197136	PCNXL3	0.204545	0.19186	0.0251572	0	0		Type I	5'UTR
1@9883970@-	ENSG00000171603	CLSTN1	0.318182	0.459627	0	0.00704225	0	0	Type I	5'UTR
2@120980566@-	ENSG00000226479	TMEM185B	0.0547046	0.110024	0	0	0	0	Type I	5'UTR
3@152880375@+	ENSG00000181467	RAP2B	0.259607	0.266958	0.00224719	0.00584795	0	0	Type I	5'UTR
12@132195675@+	ENSG00000061936	SFSWAP		0	0.185185	0			Type I	5'UTR
6@161412894@+	ENSG00000085511	MAP3K4	0.0625	0.13198	0.00431034	0	0		Type I	5'UTR
22@19842427@-	ENSG00000185838	GNB1L	0.216216	0					Type I	5'UTR
7@156685723@-	ENSG00000105983	LMBR1	0.167939	0.235294	0.0181818	0	0		Type I	5'UTR
11@12697069@+	ENSG00000187079	TEAD1	0.0615385	0.128205	0				Type I	5'UTR
3@38207201@+	ENSG00000172939	OXSR1	0.923077	0.941176	0.210843	0.167832	0.396552	0.4375	Type I	5'UTR
16@58059897@+	ENSG00000102996	MMP15	0.0291971	0.110236	0	0	0	0	Type I	5'UTR
20@3190146@+	ENSG00000125877	ITPA	0.117647	0.0566038	0	0		0	Type I	5'UTR
21@35987315@-	ENSG00000159200	RCAN1	0.413793	0.390244					Type I	5'UTR
16@789667@-	ENSG00000103245	NARFL		0.176471	0	0	0	0	Type I	5'UTR
8@11302176@-	ENSG00000154319	FAM167A	0.108352	0.0541872					Type I	5'UTR
17@17584959@+	ENSG00000108557	RAI1	0.155172	0.0833333		0			Type I	5'UTR
19@58951403@-	ENSG00000131849	ZNF132	0.309278	0.251534					Type I	5'UTR
19@44123738@-	ENSG00000131116	ZNF428	0.205479	0.213115	0	0	0	0	Type I	5'UTR
14@61115923@-	ENSG00000126778	SIX1	0	0.22449					Type I	5'UTR
2@86564661@-	ENSG00000068615	REEP1	0.134615	0.178571	0				Type I	5'UTR
11@65770489@+	ENSG00000175334	BANF1		0.205128	0		0	0	Type I	5'UTR
1@205779658@-	ENSG00000133065	SLC41A1	0.1	0.105505	0	0	0	0	Type I	5'UTR
9@78505848@+	ENSG00000099139	PCSK5	0.202429	0.250847	0	0	0.04		Type I	5'UTR
1@156698814@+	ENSG00000143303	RRNAD1	0.157895	0.0280374	0	0	0	0	Type I	5'UTR
1@185014672@+	ENSG00000121481	RNF2	0.210526	0.195946	0.0352113	0	0	0	Type I	5'UTR
22@46372988@-	ENSG00000188064	WNT7B	0.133333	0.227273	0				Type I	5'UTR
1@246670442@-	ENSG00000185420	SMYD3	0.181058	0.109272	0.01	0	0	0.00595238	Type I	5'UTR
3@196014639@-	ENSG00000161217	PCYT1A		0.128205					Type I	5'UTR
14@88852143@+	ENSG00000042317	SPATA7	0.0120968	0.113821					Type I	5'UTR
19@3785173@-	ENSG00000007264	MATK	0.102041	0.0679612			0	0	Type I	5'UTR
19@3496864@-	ENSG00000129932	DOHH	0.383333	0.397727	0	0	0	0.00571429	Type I	5'UTR
9@136282968@-	ENSG00000148300	REXO4	0.105882	0.270833	0	0	0	0	Type I	5'UTR
11@119599656@-	ENSG00000110400	PVRL1	0.615385	0.588235					Type I	5'UTR
1@23037423@+	ENSG00000133216	EPHB2	0.433962	0.653061	0	0	0		Type I	5'UTR
1@31886099@+	ENSG00000168528	SERINC2	0.0350877	0.126761			0		Type I	5'UTR
6@163836024@+	ENSG00000112531	QKI	0.482759	0.524781	0.0408163	0	0	0	Type I	5'UTR
18@60190653@+	ENSG00000141664	ZCCHC2	0.124031	0.151071	0.0359712			0	Type I	5'UTR
4@37246359@+	ENSG00000174145	KIAA1239	0.16879	0.153846					Type I	5'UTR
12@122459192@+	ENSG00000110987	BCL7A	0.352273	0.415385					Type I	5'UTR
2@224903946@-	ENSG00000135919	SERPINE2	0.11244	0.0831858		0.000918274	0	0	Type I	5'UTR
16@30662098@+	ENSG00000156858	PRR14	0.575758	0.62963					Type I	5'UTR
10@99094350@-	ENSG00000181274	FRAT2	0.585586	0.54902	0		0.0181818	0	Type I	5'UTR
18@60384053@+	ENSG00000081913	PHLPP1	0.14023	0.169072	0.0114504	0	0	0	Type I	5'UTR
14@31676330@-	ENSG00000092148	HECTD1	0.0297619	0.113924	0	0			Type I	5'UTR
6@170102281@+	ENSG00000185127	C6orf120	0.0357143	0.181818					Type I	5'UTR
4@103748747@-	ENSG00000109332	UBE2D3	0.45	0.354839	0	0	0		Type I	5'UTR
1@155294488@+	ENSG00000160753	RUSC1			0.178571				Type I	5'UTR
10@123872624@+	ENSG00000138162	TACC2	0.108108	0.0886076	0		0.0178571		Type I	5'UTR
11@78285688@-	ENSG00000137513	NARS2	0.29878	0.291971	0		0	0	Type I	5'UTR
1@36396939@+	ENSG00000126070	AGO3	0.141791	0.038961	0.00826446	0	0	0	Type I	5'UTR
7@156572421@-	ENSG00000105983	LMBR1		0.264706					Type I	5'UTR
6@30852428@+	ENSG00000204580	DDR1	0.236364	0.323529		0	0	0	Type I	5'UTR
6@37787405@+	ENSG00000156639	ZFAND3	0.188406	0.170732					Type I	5'UTR
8@97506468@+	ENSG00000169439	SDC2	0.119403	0.228464		0	0	0	Type I	5'UTR
3@13009125@-	ENSG00000144711	IQSEC1	0.108108	0.0961098					Type I	5'UTR
5@179233787@-	ENSG00000161013	MGAT4B	0.110302	0.118708	0.046875	0	0	0	Type I	5'UTR
5@180688071@-	ENSG00000183718	TRIM52	0.0666667	0.25	0	0			Type I	5'UTR
8@146017637@-	ENSG00000161016	RPL8	0.0212766	0.146341	0	0	0.00107875	0.00202977	Type I	5'UTR
19@2236599@-	ENSG00000104886	PLEKHJ1	0.122951	0.170732					Type I	5'UTR
17@76993808@-	ENSG00000171302	CANT1	0.133333	0	0	0	0.0169492	0.0222222	Type I	5'UTR
3@97595825@+	ENSG00000080200	CRYBG3	0.111511	0.212963		0			Type I	5'UTR
3@183145957@-	ENSG00000053524	MCF2L2	0	0.116279					Type I	5'UTR
20@56884805@+	ENSG00000124209	RAB22A	0.104167	0					Type I	5'UTR
22@46372925@-	ENSG00000188064	WNT7B	0.548387	0.294118	0				Type I	5'UTR
6@110500765@-	ENSG00000112290	WASF1	0.0916335	0.201657	0.0666667	0	0	0	Type I	5'UTR
6@18264938@-	ENSG00000124795	DEK	0.0793651	0.538462	0				Type I	5'UTR
1@43854102@-	ENSG00000159479	MED8	0.0588235	0.139535	0				Type I	5'UTR
20@10642997@-	ENSG00000101384	JAG1		0.172414					Type I	5'UTR
16@22217683@+	ENSG00000103319	EEF2K	0.151316	0.165259	0.0294118				Type I	5'UTR
17@26646187@+	ENSG00000109084	TMEM97	0.142857	0.236111				0	Type I	5'UTR
17@61852508@+	ENSG00000198231	DDX42	0	0.109589	0	0	0		Type I	5'UTR
19@33685644@+	ENSG00000130881	LRP3	0.169811	0		0	0	0	Type I	5'UTR
3@196230405@-	ENSG00000163961	RNF168	0.0827815	0.124611	0.00746269	0	0	0	Type I	5'UTR
3@179040989@+	ENSG00000121864	ZNF639	0.672727	0.56	0.0458015		0.0833333		Type I	5'UTR
9@98079962@-	ENSG00000158169	FANCC	0.307692	0.478261					Type I	5'UTR
10@52383532@-	ENSG00000198964	SGMS1	0.285714	0.472222	0	0.0131579	0	0	Type I	5'UTR
20@33292167@+	ENSG00000078804	TP53INP2	0.16	0.0442478		0			Type I	5'UTR
7@6414209@+	ENSG00000136238	RAC1	0.108108	0.109504	0	0	0.00224719	0	Type I	5'UTR
17@74734007@+	ENSG00000092931	MFSD11	0.604167	0.423077	0.0238095		0.0645161		Type I	5'UTR
16@75515749@-	ENSG00000183196	CHST6	0.285714	0.202703			0	0	Type I	5'UTR
16@89007567@-	ENSG00000129993	CBFA2T3	0.04	0.121951					Type I	5'UTR
4@186317917@+	ENSG00000186352	ANKRD37	0.743056	0.671053					Type I	5'UTR
7@99103285@+	ENSG00000196652	ZKSCAN5	0	0	0.142857				Type I	5'UTR
12@30848610@-	ENSG00000133704	IPO8	0.227321	0.23617	0.096	0	0	0	Type I	5'UTR
2@192542913@+	ENSG00000173559	NABP1	0.10828	0.0650407	0				Type I	5'UTR
18@21166556@-	ENSG00000141458	NPC1	0.694444	0.819672	0				Type I	5'UTR
X@131351576@-	ENSG00000123728	RAP2C	0.32		0				Type I	5'UTR
1@36621880@+	ENSG00000116871	MAP7D1	0.237288	0.416667		0			Type I	5'UTR
10@1102438@+	ENSG00000047056	WDR37	0.182927	0.0654762	0	0			Type I	5'UTR
3@50649088@-	ENSG00000114737	CISH	0.102041	0.0438596					Type I	5'UTR
5@11904151@-	ENSG00000169862	CTNND2	0.0813953	0.137168			0.0322581		Type I	5'UTR
5@153826158@+	ENSG00000164576	SAP30L	0.0294118	0	0.113636	0	0	0	Type I	5'UTR
X@153718800@-	ENSG00000126903	SLC10A3	0.633333	0.859813	0.0416667	0			Type I	5'UTR
12@102224711@-	ENSG00000111670	GNPTAB	0.174603	0.292135					Type I	5'UTR
X@149106608@-	ENSG00000197021	CXorf40B	0.170659	0.131195	0	0	0	0	Type I	5'UTR
16@28223128@-	ENSG00000169180	XPO6	0.10582	0.0633484	0.00588235	0	0.0232558		Type I	5'UTR
3@9439606@+	ENSG00000168137	SETD5	0.122807	0.182432	0.0158103	0	0	0	Type I	5'UTR
11@62446480@-	ENSG00000162191	UBXN1	0.344828	0.301587	0	0	0.00473934	0.0159363	Type I	5'UTR
17@36830806@-	ENSG00000179294	C17orf96	0.168831	0.0836502	0		0		Type I	5'UTR
14@24664592@-	ENSG00000100926	TM9SF1	0.0620155	0.128205	0	0	0	0	Type I	5'UTR
14@81407967@-	ENSG00000100629	CEP128	0.204301	0.129496	0				Type I	5'UTR
4@39979444@-	ENSG00000121892	PDS5A	0	0.272727	0				Type I	5'UTR
19@9420227@-	ENSG00000196110	ZNF699	0.407407						Type I	5'UTR
4@84457591@+	ENSG00000138678	AGPAT9		0.368421	0.0222222	0			Type I	5'UTR
19@18670973@+	ENSG00000105700	KXD1			0.192308				Type I	5'UTR
12@3842188@-	ENSG00000130038	EFCAB4B	0	0.466667		0			Type I	5'UTR
14@100705365@+	ENSG00000100811	YY1	0.181818	0	0				Type I	5'UTR
11@118978268@+	ENSG00000172375	C2CD2L	0.701107	0.836667	0.11828	0.0535714			Type I	5'UTR
1@167905087@-	ENSG00000143158	MPC2	0.0758377	0.122736	0	0.000898069	0.00888889	0.00201613	Type I	5'UTR
9@71939518@+	ENSG00000135063	FAM189A2	0.126437	0.161826					Type I	5'UTR
16@12995724@+	ENSG00000237515	SHISA9	0.953488	1			0.176471	0.1	Type I	5'UTR
19@2820019@+	ENSG00000172006	ZNF554	0.0992647	0.159609	0		0		Type I	5'UTR
17@19770947@-	ENSG00000083290	ULK2	0.108696	0.263158					Type I	5'UTR
4@146540553@+	ENSG00000151611	MMAA		0.458333					Type I	5'UTR
7@39989701@+	ENSG00000065883	CDK13	0.3382	0.377358	0	0	0.0196078	0	Type I	5'UTR
2@179345476@+	ENSG00000116095	PLEKHA3		0.347826					Type I	5'UTR
6@33385530@-	ENSG00000112514	CUTA		0.15625		0	0.00359712	0	Type I	5'UTR
5@109025882@+	ENSG00000112893	MAN2A1	0.170732	0.518519	0		0		Type I	5'UTR
12@22697413@-	ENSG00000111731	C2CD5	0.275362	0.303797					Type I	5'UTR
6@119399500@-	ENSG00000111879	FAM184A	0.325	0.392157	0.046875		0.146341		Type I	5'UTR
22@34316380@-	ENSG00000133424	LARGE	0.245283	0.113208	0	0.030303	0	0	Type I	5'UTR
21@45078049@-	ENSG00000160207	HSF2BP	0	0.285714					Type I	5'UTR
18@60383245@+	ENSG00000081913	PHLPP1	0.536232	0.520548	0.0151515				Type I	5'UTR
3@42632328@+	ENSG00000008324	SS18L2	0	0.25			0	0	Type I	5'UTR
6@161412901@+	ENSG00000085511	MAP3K4	0.133005	0.07	0	0	0		Type I	5'UTR
2@176995081@+	ENSG00000175879	HOXD8	0.1	0.0526316					Type I	5'UTR
7@105222066@-	ENSG00000185055	EFCAB10	0.0869565	0.1					Type I	5'UTR
17@5676330@+	ENSG00000179314	WSCD1	0.199612	0.175651	0.185185				Type I	5'UTR
1@53308519@+	ENSG00000203995	ZYG11A	0.709199	0.755435	0.05				Type I	5'UTR
6@4776682@+	ENSG00000153046	CDYL	0.0826446	0.127119	0				Type I	5'UTR
1@155658727@-	ENSG00000163374	YY1AP1	0.0423729	0.11811	0				Type I	5'UTR
7@36193911@+	ENSG00000122547	EEPD1	0.522581	0.501326					Type I	5'UTR
19@12662224@-	ENSG00000196826	ZNF709	0.210191	0.253886	0				Type I	5'UTR
16@75657073@-	ENSG00000065457	ADAT1	0.262626	0.3	0				Type I	5'UTR
17@7137778@-	ENSG00000004975	DVL2	0.972222	0.97619	0.285714	0.217391	0.21875		Type I	5'UTR
13@41593439@-	ENSG00000120690	ELF1		0.25					Type I	5'UTR
17@73127418@-	ENSG00000125458	NT5C	0.0909091	0.3	0	0	0	0.010989	Type I	5'UTR
2@239148627@-	ENSG00000144485	HES6	0.0540541	0.119469	0		0	0	Type I	5'UTR
2@19558229@-	ENSG00000143867	OSR1	0.16129	0.166667					Type I	5'UTR
11@1593149@-	ENSG00000184545	DUSP8	0.103814	0.105357	0	0	0		Type I	5'UTR
10@13043672@-	ENSG00000151468	CCDC3	0.0243902	0.12766		0			Type I	5'UTR
9@139010574@-	ENSG00000238227	C9orf69	0.235602	0.108108	0.0103093	0	0.00813008	0	Type I	5'UTR
17@18218195@-	ENSG00000177302	TOP3A	0.144578	0.173228	0	0	0	0	Type I	5'UTR
11@130184301@-	ENSG00000196323	ZBTB44	0.102244	0.0844327	0	0	0	0	Type I	5'UTR
11@3150509@-	ENSG00000021762	OSBPL5	0.253968	0.253165					Type I	5'UTR
9@34637567@-	ENSG00000147955	SIGMAR1	0.314721	0.531532	0.030303	0.00207039	0.0135014	0.00790514	Type I	5'UTR
11@68031303@-	ENSG00000171067	C11orf24	0.0893921	0.108312	0.00526316	0	0.00591716	0	Type I	5'UTR
19@54606134@+	ENSG00000170906	NDUFA3	0	0.363636	0				Type I	5'UTR
12@132569730@+	ENSG00000185684	EP400NL	0.0978261	0.0869565	0.113208		0.025641	0	Type I	5'UTR
2@209271764@+	ENSG00000144407	PTH2R	0	0.14					Type I	5'UTR
16@1756300@+	ENSG00000138834	MAPK8IP3		0.3		0			Type I	5'UTR
3@15045417@+	ENSG00000177463	NR2C2	0.0789474	0.10687	0	0			Type I	5'UTR
16@89574817@+	ENSG00000197912	SPG7	0	0.357143					Type I	5'UTR
10@121632349@-	ENSG00000197771	MCMBP	0.0819672	0.122715	0	0	0	0	Type I	5'UTR
7@139762915@-	ENSG00000059378	PARP12	0.21875	0.265625					Type I	5'UTR
19@56165768@+	ENSG00000063244	U2AF2	0.211503	0.282794	0.00205761	0	0	0	Type I	5'UTR
16@25269032@-	ENSG00000155592	ZKSCAN2	0.129897	0.171548	0				Type I	5'UTR
3@66271280@+	ENSG00000144741	SLC25A26		0.2					Type I	5'UTR
15@27216448@+	ENSG00000182256	GABRG3	0	0.164474					Type I	5'UTR
4@2470889@+	ENSG00000063978	RNF4	0.0789474	0.164706	0	0	0	0	Type I	5'UTR
1@87794452@+	ENSG00000143013	LMO4		0.478261					Type I	5'UTR
17@73975349@-	ENSG00000161533	ACOX1	0	0.162162	0				Type I	5'UTR
3@196669099@-	ENSG00000114503	NCBP2		0.185185	0		0		Type I	5'UTR
17@47439282@-	ENSG00000198740	ZNF652	0.102564	0.195122					Type I	5'UTR
5@79331331@+	ENSG00000113296	THBS4	0.0973451	0.188119		0	0	0	Type I	5'UTR
16@90038629@-	ENSG00000177946	CENPBD1	0.612245	0.75	0	0	0		Type I	5'UTR
15@41099494@+	ENSG00000166140	ZFYVE19	0.0547945	0.177778	0	0	0		Type I	5'UTR
16@67214523@-	ENSG00000196123	KIAA0895L	0.163265	0.27027	0	0	0	0	Type I	5'UTR
8@144678293@-	ENSG00000104529	EEF1D	0.333333	0	0.0796296	0.246377	0.18		Type I	5'UTR
19@21106183@+	ENSG00000105750	ZNF85	0.090535	0.150376	0.025	0	0	0	Type I	5'UTR
17@9479129@-	ENSG00000170310	STX8	0	0.176471			0	0	Type I	5'UTR
12@93772054@+	ENSG00000173598	NUDT4	0.0696517	0.121827	0.0056338	0	0	0	Type I	5'UTR
2@173292383@+	ENSG00000091409	ITGA6	0.0900901	0.105691	0	0	0	0	Type I	5'UTR
7@5461047@-	ENSG00000182095	TNRC18	0.130435	0.109375	0.00716846	0.00558659			Type I	5'UTR
16@1359397@+	ENSG00000103275	UBE2I	0.12987	0.0649351					Type I	5'UTR
3@47324089@-	ENSG00000088727	KIF9	0.21875	0.193277	0		0	0	Type I	5'UTR
2@105946242@-	ENSG00000135966	TGFBRAP1		0.181818					Type I	5'UTR
9@35841222@+	ENSG00000137103	TMEM8B		0.172414		0			Type I	5'UTR
X@68049314@+	ENSG00000090776	EFNB1	0.0806452	0.411765	0	0	0		Type I	5'UTR
3@160473931@+	ENSG00000163590	PPM1L	0.422222	0.0655738					Type I	5'UTR
12@132569702@+	ENSG00000185684	EP400NL	0	0.102941	0		0	0	Type I	5'UTR
1@205744555@-	ENSG00000117280	RAB7L1	0.111111	0.0178571					Type I	5'UTR
8@97506003@+	ENSG00000169439	SDC2		0.409091					Type I	5'UTR
15@65579188@-	ENSG00000138617	PARP16	0.282004	0.226891					Type I	5'UTR
14@21571432@-	ENSG00000165804	ZNF219		0.24			0		Type I	5'UTR
10@28966628@+	ENSG00000095739	BAMBI	0.468085	0.681319	0	0	0.00877193	0	Type I	5'UTR
5@175843528@-	ENSG00000175416	CLTB	0.148148	0.0898876	0	0	0	0	Type I	5'UTR
17@60556566@+	ENSG00000146872	TLK2			0.28				Type I	5'UTR
16@89556743@-	ENSG00000167522	ANKRD11	0.252874	0.429448	0.0176056	0	0.0240964	0.0443038	Type I	5'UTR
22@51066385@-	ENSG00000100299	ARSA	0.047619	0.354839		0	0		Type I	5'UTR
3@97691182@-	ENSG00000170854	MINA		0.4					Type I	5'UTR
12@125051987@-	ENSG00000196498	NCOR2		0.15625	0.014218	0.00740741	0.020202	0	Type I	5'UTR
2@96931124@-	ENSG00000135956	TMEM127	0.0514019	0.118072	0	0.00462963	0	0	Type I	5'UTR
14@64760947@-	ENSG00000140009	ESR2	0.134615	0.182879					Type I	5'UTR
2@241494414@-	ENSG00000144504	ANKMY1	0.365854	0.25	0	0			Type I	5'UTR
12@98909314@+	ENSG00000120802	TMPO	0.111111	0.214286					Type I	5'UTR
14@91976023@-	ENSG00000100796	SMEK1	0.108696	0	0	0	0	0	Type I	5'UTR
8@101157978@-	ENSG00000156509	FBXO43	0.264	0.203252					Type I	5'UTR
19@42813736@+	ENSG00000188368	PRR19	0.0681818	0.104651	0			0	Type I	5'UTR
22@20255787@-	ENSG00000040608	RTN4R	0.0434783	0.172414					Type I	5'UTR
2@181845428@+	ENSG00000170035	UBE2E3	0.206897	0.129032	0	0	0	0	Type I	5'UTR
15@77474330@-	ENSG00000173517	PEAK1	0	0	0.15625				Type I	5'UTR
5@11904023@-	ENSG00000169862	CTNND2	0.0594059	0.100244			0	0	Type I	5'UTR
12@56709787@-	ENSG00000257727	CNPY2	0.282609	0.4	0	0	0	0	Type I	5'UTR
12@122710642@-	ENSG00000184047	DIABLO	0.590909	0.325					Type I	5'UTR
11@36616213@+	ENSG00000166352	C11orf74	0.211538	0.115385			0	0	Type I	5'UTR
22@31742040@-	ENSG00000100105	PATZ1	0.25	0.253731	0	0	0.015748	0	Type I	5'UTR
14@105262004@-	ENSG00000142208	AKT1	0.0993377	0.121951	0	0	0	0	Type I	5'UTR
11@17756703@+	ENSG00000129159	KCNC1		0.363636					Type I	5'UTR
21@43373889@-	ENSG00000157617	C2CD2		0.171429	0.0147059	0			Type I	5'UTR
3@57742662@+	ENSG00000163681	SLMAP	0.25	0.166667	0.00259067	0	0	0	Type I	5'UTR
1@40041842@-	ENSG00000090621	PABPC4	0.125688	0.12235	0.00333457	0.00243309	0	0.0017094	Type I	5'UTR
4@8108361@-	ENSG00000163995	ABLIM2	0.132075	0.202128					Type I	5'UTR
15@42566229@+	ENSG00000214013	GANC	0.105691	0.064					Type I	5'UTR
5@55008071@-	ENSG00000177058	SLC38A9	0.0349206	0.101382	0	0	0		Type I	5'UTR
4@85887499@-	ENSG00000163625	WDFY3	0.570776	0.5	0.0186916	0.0384615	0		Type I	5'UTR
14@91976142@-	ENSG00000100796	SMEK1	0.233333	0.0447761	0.00471698	0	0		Type I	5'UTR
9@127533555@-	ENSG00000148200	NR6A1	0.627907	0.688312					Type I	5'UTR
12@132379344@+	ENSG00000177169	ULK1	0.104167	0.128755	0.0141844	0	0	0	Type I	5'UTR
12@49350776@-	ENSG00000134287	ARF3	0.116279	0.0338983					Type I	5'UTR
3@52090428@-	ENSG00000164086	DUSP7	0.150776	0.242583	0.0204082		0		Type I	5'UTR
22@24951808@-	ENSG00000138867	GUCD1	0.123077	0.097561	0				Type I	5'UTR
2@182756689@+	ENSG00000138434	SSFA2	0.692308	0.790476					Type I	5'UTR
9@127631468@+	ENSG00000136950	ARPC5L	0.0185185	0.186667	0	0	0	0	Type I	5'UTR
18@4455050@-	ENSG00000170579	DLGAP1	0	0.129032					Type I	5'UTR
20@18445989@-	ENSG00000089091	DZANK1	0	0.1					Type I	5'UTR
20@10414859@-	ENSG00000125863	MKKS	0.25	0.761905	0				Type I	5'UTR
22@42016869@-	ENSG00000100418	DESI1	0.854317	0.869333	0.230539	0.0518519	0.232456	0.180233	Type I	5'UTR
14@89258902@-	ENSG00000165521	EML5	0	0.12963					Type I	5'UTR
15@66161914@+	ENSG00000103769	RAB11A	0.0781441	0.128427	0	0	0	0	Type I	5'UTR
20@60878103@+	ENSG00000130706	ADRM1	0.651376	0.802198	0.0243902	0.00420168	0.0240964	0.0117253	Type I	5'UTR
5@473177@-	ENSG00000188242	CTD-2228K2.5		0.363636	0				Type I	5'UTR
19@16308741@+	ENSG00000072958	AP1M1	0.136364	0					Type I	5'UTR
14@65878687@+	ENSG00000033170	FUT8	0.174603	0.191489	0				Type I	5'UTR
3@66551330@-	ENSG00000144749	LRIG1	0.155172	0.175379		0	0	0.00917431	Type I	5'UTR
1@3371261@+	ENSG00000130762	ARHGEF16	0.478873	0.454762	0	0	0	0	Type I	5'UTR
4@146540406@+	ENSG00000151611	MMAA	0.111111	0.175					Type I	5'UTR
6@4079649@+	ENSG00000185689	C6orf201	0.0571429	0.216216					Type I	5'UTR
19@41256934@+	ENSG00000077312	SNRPA	0.0632603	0.140212	0.0070922	0	0	0	Type I	5'UTR
12@109746999@-	ENSG00000139445	FOXN4	0.257576	0.156522					Type I	5'UTR
2@132233762@+	ENSG00000075886	TUBA3D	0.388626	0.510067	0				Type I	5'UTR
1@11333483@+	ENSG00000120942	UBIAD1	0.0929487	0.11	0	0	0	0	Type I	5'UTR
X@47077877@+	ENSG00000102225	CDK16	0.215517	0.285714	0	0.00626305	0	0.025	Type I	5'UTR
10@123733980@-	ENSG00000107672	NSMCE4A	0.0584354	0.10596	0.00925926		0	0	Type I	5'UTR
10@112257718@+	ENSG00000138166	DUSP5	0.355224	0.384454	0.00995025	0	0	0	Type I	5'UTR
1@151162645@-	ENSG00000163159	VPS72	0.0625	0.164179					Type I	5'UTR
6@30852984@+	ENSG00000204580	DDR1		0.28	0				Type I	5'UTR
19@14196502@-	ENSG00000188032	C19orf67	0.230769	0.283582					Type I	5'UTR
5@132073149@-	ENSG00000131437	KIF3A	0.170732	0.173913					Type I	5'UTR
1@150255321@+	ENSG00000159208	C1orf51	0.0454545	0.109091					Type I	5'UTR
6@88411698@-	ENSG00000135334	AKIRIN2	0.106972	0.124776	0.00630252	0.00341297	0	0.00512821	Type I	5'UTR
1@16302490@-	ENSG00000116809	ZBTB17	0.117794	0.0755556	0	0	0	0	Type I	5'UTR
X@57021652@-	ENSG00000204271	SPIN3	0.498413	0.523327			0	0	Type I	5'UTR
10@105727268@+	ENSG00000065613	SLK		0.236842	0.107692				Type I	5'UTR
1@63989032@-	ENSG00000142856	ITGB3BP	0.5625	0.653333					Type I	5'UTR
20@32581756@+	ENSG00000125970	RALY	0.391566	0.510433	0.039823	0	0.00408163	0.00675676	Type I	5'UTR
19@7069588@+	ENSG00000130544	ZNF557	0.324324	0.554622	0				Type I	5'UTR
11@4116183@+	ENSG00000167325	RRM1	0.125	0.264286	0	0	0	0	Type I	5'UTR
7@43966076@+	ENSG00000078967	UBE2D4	0.103448	0		0			Type I	5'UTR
6@31628212@-	ENSG00000204439	C6orf47	0.16129		0	0	0	0	Type I	5'UTR
12@27090868@-	ENSG00000064102	ASUN	0.0863309	0.237569	0.00534759	0	0	0	Type I	5'UTR
11@67276020@-	ENSG00000167797	CDK2AP2	0.18251	0.188799	0.0247934	0	0	0	Type I	5'UTR
19@12203105@+	ENSG00000214189	ZNF788	0.0571429	0.139241					Type I	5'UTR
17@36830922@-	ENSG00000179294	C17orf96	0.120482	0.0611111	0				Type I	5'UTR
14@77494423@-	ENSG00000119669	IRF2BPL	0.143855	0.125472	0	0	0	0	Type I	5'UTR
15@92397034@+	ENSG00000176463	SLCO3A1	0	0.119048					Type I	5'UTR
8@22298829@+	ENSG00000120910	PPP3CC	0.117647	0.164634	0	0			Type I	5'UTR
11@65381514@-	ENSG00000173327	MAP3K11	0.111111	0	0.00900901	0	0	0	Type I	5'UTR
17@38083777@-	ENSG00000172057	ORMDL3	0.110211	0.12381	0.0152284	0.00632911	0.00840336	0	Type I	5'UTR
6@30710374@-	ENSG00000137312	FLOT1	0.0227273	0.225	0	0	0	0	Type I	5'UTR
8@144329523@+	ENSG00000181638	ZFP41	0.340909	0.222222		0	0		Type I	5'UTR
14@93651497@+	ENSG00000153485	TMEM251	0	0.166667				0	Type I	5'UTR
2@227663686@-	ENSG00000169047	IRS1	0.135802	0.130081	0	0	0		Type I	5'UTR
9@108007040@+	ENSG00000070214	SLC44A1	0.171429	0.142857	0	0	0.00444444	0	Type I	5'UTR
2@182521763@-	ENSG00000188452	CERKL	0.444444	0.798387					Type I	5'UTR
14@77787123@-	ENSG00000009830	POMT2		0.258065	0.0384615	0.0263158	0.0344828		Type I	5'UTR
17@4736747@+	ENSG00000141503	MINK1	0.169492	0.132075	0		0.0487805		Type I	5'UTR
1@44440437@+	ENSG00000117410	ATP6V0B	0.371429	0.297297	0				Type I	5'UTR
1@227505799@-	ENSG00000143776	CDC42BPA	0.533742	0.52649	0.0512821				Type I	5'UTR
1@155294350@+	ENSG00000160753	RUSC1		0.114754	0		0	0	Type I	5'UTR
19@41306455@+	ENSG00000269858	EGLN2	0.163043	0.238806	0.016129	0.0198675	0.010989	0.0253165	Type I	5'UTR
3@45267599@-	ENSG00000249992	TMEM158		0.116279	0	0	0	0	Type I	5'UTR
X@34675225@-	ENSG00000147027	TMEM47					0.0120482	0.2	Type I	5'UTR
16@30670709@+	ENSG00000156860	FBRS	0.222951	0.140649	0.00925926	0			Type I	5'UTR
8@144676619@-	ENSG00000104529	EEF1D			0.148325	0.0540541			Type I	5'UTR
9@131534655@-	ENSG00000160445	ZER1			0.121951				Type I	5'UTR
9@22446947@+	ENSG00000176399	DMRTA1	0.119266	0.202899					Type I	5'UTR
19@33685519@+	ENSG00000130881	LRP3	0.148148	0.105058	0	0	0.00396825	0.0047619	Type I	5'UTR
19@49362591@-	ENSG00000105559	PLEKHA4		0.111111					Type I	5'UTR
14@39736569@+	ENSG00000150527	CTAGE5	0.358621	0.518868	0.0384615				Type I	5'UTR
19@13710838@-	ENSG00000141837	CACNA1A	0.220183	0.343137					Type I	5'UTR
2@28616163@+	ENSG00000075426	FOSL2	0.380597	0.475	0	0			Type I	5'UTR
18@47721192@-	ENSG00000167306	MYO5B	0.673267	0.808436	0.131188	0			Type I	5'UTR
22@42229190@+	ENSG00000198911	SREBF2	0.0227273	0.136364	0	0	0	0	Type I	5'UTR
3@184053886@+	ENSG00000175182	FAM131A	0.0962567	0.134228	0.030303	0	0	0	Type I	5'UTR
19@17865168@+	ENSG00000130475	FCHO1	0.260163	0.290541			0		Type I	5'UTR
7@143599169@-	ENSG00000198420	FAM115A	0.10119	0.146552	0	0.000877193	0	0	Type I	5'UTR
19@30433286@+	ENSG00000105176	URI1		0.15	0				Type I	5'UTR
22@23437467@+	ENSG00000128266	GNAZ	0	0.16			0		Type I	5'UTR
1@151029210@-	ENSG00000197622	CDC42SE1	0.597701	0.585106	0	0	0	0	Type I	5'UTR
17@38137177@+	ENSG00000108344	PSMD3	0.305338	0.306293	0.00146735	0	0.00289017	0.00220022	Type I	5'UTR
13@20437688@-	ENSG00000132950	ZMYM5	0.131579	0.199507	0				Type I	5'UTR
5@14664801@+	ENSG00000154124	FAM105B	0.0789474	0.237805					Type I	5'UTR
16@29817880@+	ENSG00000103495	MAZ		0.628571	0	0	0.025641	0	Type I	5'UTR
19@37853462@+	ENSG00000181666	HKR1	0.619772	0.62594	0	0	0.0119048	0	Type I	5'UTR
2@182322122@+	ENSG00000115232	ITGA4	0.183784	0.195675					Type I	5'UTR
13@76056048@-	ENSG00000136111	TBC1D4		0.424242		0	0		Type I	5'UTR
7@33945224@+	ENSG00000164619	BMPER	0.118644	0		0			Type I	5'UTR
2@236403098@+	ENSG00000157985	AGAP1	0.271233	0.356742	0.00384615		0.0454545	0	Type I	5'UTR
9@139334200@-	ENSG00000148384	INPP5E	0.0905512	0.146006	0	0	0		Type I	5'UTR
11@9406285@+	ENSG00000205339	IPO7	0.275591	0.377358	0.00433526	0.00497512	0	0	Type I	5'UTR
1@182775466@+	ENSG00000135838	NPL		0.3					Type I	5'UTR
9@26947360@-	ENSG00000137055	PLAA		0.9					Type I	5'UTR
2@23608202@+	ENSG00000119771	KLHL29	0.242857	0.330882					Type I	5'UTR
12@62860861@+	ENSG00000061987	MON2	0.105263	0.0570071	0	0			Type I	5'UTR
13@76210683@+	ENSG00000136153	LMO7	0.0378378	0.12093					Type I	5'UTR
5@134370314@-	ENSG00000069011	PITX1	0.301887	0.272727					Type I	5'UTR
1@167906080@+	ENSG00000143164	DCAF6	0.106667	0.0833333		0.015625			Type I	5'UTR
15@66679287@+	ENSG00000169032	MAP2K1	0.320778	0.322907	0.0545455	0.0227273	0.0555556	0.0185185	Type I	5'UTR
22@41488433@+	ENSG00000100393	EP300	0.636364	0.733333	0.030303				Type I	5'UTR
X@154299114@-	ENSG00000214827	MTCP1	0.179012	0.278689		0	0	0	Type I	5'UTR
2@68546744@-	ENSG00000119865	CNRIP1	0.714286	0.821429					Type I	5'UTR
17@27409384@-	ENSG00000221995	TIAF1	0.342756	0.33218	0	0	0	0.00689655	Type I	5'UTR
6@30294729@+	ENSG00000204599	TRIM39	0	0.122807					Type I	5'UTR
17@71282672@-	ENSG00000179604	CDC42EP4	0.174074	0.244211	0	0	0		Type I	5'UTR
11@33037486@+	ENSG00000121690	DEPDC7	0.18883	0.165736					Type I	5'UTR
17@36830977@-	ENSG00000179294	C17orf96	0.403509	0.385321	0				Type I	5'UTR
4@15657017@-	ENSG00000118564	FBXL5		0.259259					Type I	5'UTR
2@70056815@+	ENSG00000087338	GMCL1		0.138889					Type I	5'UTR
9@116860625@-	ENSG00000136883	KIF12	0.0491803	0.104348					Type I	5'UTR
4@148402282@+	ENSG00000151617	EDNRA		0.238095					Type I	5'UTR
1@1260295@+	ENSG00000224051	GLTPD1		0.4					Type I	5'UTR
7@86849798@-	ENSG00000135185	TMEM243	0.206897	0.37931			0	0	Type I	5'UTR
7@150020562@+	ENSG00000127399	LRRC61	0.285714	0.428571	0	0	0		Type I	5'UTR
2@27434993@-	ENSG00000138074	SLC5A6	0.147287	0.0514706	0		0		Type I	5'UTR
12@76953256@-	ENSG00000091039	OSBPL8	0.897365	0.981891	0.599415	0.326531	0.631579	0.5	Type I	5'UTR
10@1094964@-	ENSG00000067064	IDI1	0.230769	0.388889	0	0			Type I	5'UTR
13@36788746@-	ENSG00000120669	SOHLH2	0.140625	0.0266667					Type I	5'UTR
3@130745461@-	ENSG00000034533	ASTE1	0.241379	0.1	0				Type I	5'UTR
12@7596743@-	ENSG00000177675	CD163L1	0.137255	0					Type I	5'UTR
19@58144560@+	ENSG00000121417	ZNF211	0.133333	0					Type I	5'UTR
18@74844642@-	ENSG00000197971	MBP		0.478261	0			0	Type I	5'UTR
10@32740541@+	ENSG00000216937	CCDC7	0	0.28					Type I	5'UTR
17@62658131@-	ENSG00000108854	SMURF2	0.093674	0.140459	0.0133333		0	0.0344828	Type I	5'UTR
11@65383522@+	ENSG00000197136	PCNXL3	0.15748	0.139726	0	0	0.0120482	0	Type I	5'UTR
10@43892636@-	ENSG00000169813	HNRNPF	0.0163934	0.12963	0		0	0	Type I	5'UTR
4@1857937@-	ENSG00000168924	LETM1		0.342105	0				Type I	5'UTR
5@141392237@-	ENSG00000113552	GNPDA1	0.0526316	0.101449					Type I	5'UTR
6@44193803@+	ENSG00000112759	SLC29A1	0.197452	0.206285	0.0178571		0	0.0178571	Type I	5'UTR
1@38273770@+	ENSG00000197982	C1orf122	0.346154	0.425532	0.0317073	0.0442478	0.0290698	0.0588235	Type I	5'UTR
9@35841645@+	ENSG00000137103	TMEM8B	0	0.178571		0	0	0	Type I	5'UTR
16@47177530@-	ENSG00000171208	NETO2	0.883721	0.920693		0.0172414	0.030303	0.1	Type I	5'UTR
19@42343445@-	ENSG00000183103	LYPD4	0.0545455	0.155556					Type I	5'UTR
7@99156337@+	ENSG00000272647	GS1-259H13.10	0.0153846	0.100917	0	0	0		Type I	5'UTR
2@220144148@+	ENSG00000135924	DNAJB2	0.25	0.580645					Type I	5'UTR
3@160822633@-	ENSG00000169255	B3GALNT1	0.197411	0.295556		0			Type I	5'UTR
7@11013851@+	ENSG00000106443	PHF14	0.0493827	0.157895	0.0173913		0		Type I	5'UTR
12@118734795@-	ENSG00000135090	TAOK3	0.125	0.228571					Type I	5'UTR
12@40499683@-	ENSG00000151229	SLC2A13	0.117647	0.0384615	0		0		Type I	5'UTR
10@123872560@+	ENSG00000138162	TACC2	0.157895	0.174603	0		0		Type I	5'UTR
16@89556869@-	ENSG00000167522	ANKRD11	0.215686	0.181818	0.0657895	0.0333333	0.0491803	0.153846	Type I	5'UTR
3@50358387@-	ENSG00000068001	HYAL2	0.261905	0.0731707	0				Type I	5'UTR
X@16737844@+	ENSG00000169895	SYAP1	0.0479452	0.149194	0	0	0	0	Type I	5'UTR
8@29120623@-	ENSG00000197892	KIF13B	0.0519481	0.141414					Type I	5'UTR
3@11761932@-	ENSG00000144560	VGLL4	0.133005	0.178082	0.00182482	0	0		Type I	5'UTR
18@19321399@+	ENSG00000101752	MIB1	0.142012	0.123932	0				Type I	5'UTR
17@41322688@+	ENSG00000188554	NBR1	0.166667	0.338235					Type I	5'UTR
22@20255735@-	ENSG00000040608	RTN4R	0.222222	0.322581			0.0196078	0	Type I	5'UTR
14@61788463@+	ENSG00000027075	PRKCH		0.275862					Type I	5'UTR
5@178986998@+	ENSG00000176783	RUFY1	0	0.153846					Type I	5'UTR
7@558663@-	ENSG00000197461	PDGFA	0.160665	0.140673	0	0	0	0	Type I	5'UTR
17@33905514@-	ENSG00000108733	PEX12	0.410959	0.35443					Type I	5'UTR
3@124606143@-	ENSG00000082781	ITGB5	0	0.115385	0	0	0	0	Type I	5'UTR
11@122526558@+	ENSG00000154127	UBASH3B	0.5	0.803922	0.0705882	0			Type I	5'UTR
12@93965554@+	ENSG00000120833	SOCS2	0.138889						Type I	5'UTR
22@35695892@+	ENSG00000100284	TOM1	0.0638298	0.133333	0.0285714	0		0	Type I	5'UTR
X@152720398@-	ENSG00000183479	TREX2	0.122807	0.0196078	0		0	0	Type I	5'UTR
16@68567751@+	ENSG00000184939	ZFP90	0	0.12069					Type I	5'UTR
20@1099317@+	ENSG00000125818	PSMF1	0.1	0.196581	0	0	0	0.0272727	Type I	5'UTR
3@69063090@-	ENSG00000163378	EOGT		0.521739					Type I	5'UTR
7@151433179@-	ENSG00000106617	PRKAG2	0.0708661	0.22619					Type I	5'UTR
20@5986842@+	ENSG00000088766	CRLS1	0.35278	0.356725	0.0237389	0.00462963	0.0145985	0.0138889	Type I	5'UTR
1@203596298@+	ENSG00000058668	ATP2B4	0.1	0.111111	0	0			Type I	5'UTR
9@80262941@-	ENSG00000156049	GNA14	0.136842	0.115385					Type I	5'UTR
11@18477755@+	ENSG00000166800	LDHAL6A	0.60033	0.669082					Type I	5'UTR
X@17878660@-	ENSG00000131831	RAI2		0.296296		0			Type I	5'UTR
22@50963917@-	ENSG00000130489	SCO2	0.113402	0.0354331	0	0	0	0	Type I	5'UTR
11@75236803@-	ENSG00000158555	GDPD5	0.5	0.516854	0				Type I	5'UTR
1@193091300@+	ENSG00000134371	CDC73	0	0.25	0		0		Type I	5'UTR
20@17550758@+	ENSG00000125868	DSTN	0.0557103	0.119593	0.0117647	0.00393701	0	0	Type I	5'UTR
3@184033236@+	ENSG00000114867	EIF4G1	0	0.157895	0.0268456	0	0		Type I	5'UTR
5@78809824@-	ENSG00000152413	HOMER1	0.35814	0.255575	0.0416667				Type I	5'UTR
2@120770762@+	ENSG00000115109	EPB41L5	0.176166	0.245179	0.00858369	0	0		Type I	5'UTR
14@56585317@+	ENSG00000139946	PELI2	0.394737	0.37931					Type I	5'UTR
10@118807986@-	ENSG00000187164	KIAA1598	0.246269	0.242236					Type I	5'UTR
9@34637598@-	ENSG00000147955	SIGMAR1	0.149254	0.0821918	0.0135135	0	0	0	Type I	5'UTR
20@56099781@-	ENSG00000124092	CTCFL	0.333333	0					Type I	5'UTR
X@153238173@+	ENSG00000177854	TMEM187		0.238095					Type I	5'UTR
19@5690475@+	ENSG00000130255	RPL36	0.0481928	0.132075	0.00194553	0	0	0	Type I	5'UTR
13@28195918@+	ENSG00000186184	POLR1D	0.327103	0.226891			0	0	Type I	5'UTR
16@2185717@-	ENSG00000008710	PKD1		0.175439			0		Type I	5'UTR
11@111945397@+	ENSG00000150776	C11orf57	0	0.106383	0	0	0	0	Type I	5'UTR
2@47596525@+	ENSG00000119888	EPCAM	0.264151	0.275766	0.00426621		0.00150602	0.00340136	Type I	5'UTR
16@48643979@-	ENSG00000102921	N4BP1	0.103448	0.272727	0				Type I	5'UTR
19@2944865@-	ENSG00000175691	ZNF77	0.4	0.625					Type I	5'UTR
14@100150747@+	ENSG00000036530	CYP46A1	0.274194	0.125					Type I	5'UTR
11@118995463@+	ENSG00000172273	HINFP			0.176471				Type I	5'UTR
11@76494385@+	ENSG00000182704	TSKU	0	0.106061	0	0		0	Type I	5'UTR
11@60681623@+	ENSG00000110108	TMEM109	0.125	0.137778	0	0	0	0	Type I	5'UTR
11@71935864@+	ENSG00000165458	INPPL1	0.203704	0.241758	0	0	0	0	Type I	5'UTR
19@14017192@+	ENSG00000132024	CC2D1A	0.113208	0.037037	0	0	0	0	Type I	5'UTR
19@19051879@-	ENSG00000051128	HOMER3	0.0769231	0.1		0	0	0.015625	Type I	5'UTR
12@64845928@+	ENSG00000183735	TBK1	0.113208	0	0				Type I	5'UTR
14@103851888@+	ENSG00000075413	MARK3	0.490982	0.580838	0.0807453	0.0222222	0.207547	0.146067	Type I	5'UTR
16@4897603@+	ENSG00000118900	UBN1	0.745856	0.839623	0.0343137	0	0.0425532	0	Type I	5'UTR
17@188385@-	ENSG00000181031	RPH3AL	0.318182	0.92					Type I	5'UTR
11@67057561@+	ENSG00000172932	ANKRD13D	0	0.115385	0	0	0	0	Type I	5'UTR
10@28966582@+	ENSG00000095739	BAMBI	0.0843373	0.512195	0	0	0	0	Type I	5'UTR
3@160473585@+	ENSG00000163590	PPM1L	0.177419	0.239437					Type I	5'UTR
14@36278353@-	ENSG00000174373	RALGAPA1		0.131579					Type I	5'UTR
17@1419406@-	ENSG00000132376	INPP5K	0.227273	0.131579	0	0			Type I	5'UTR
X@40506640@-	ENSG00000185753	CXorf38	0.0472973	0.12381	0.0319149	0	0.0263158	0.0238095	Type I	5'UTR
3@196295775@+	ENSG00000174013	FBXO45	0.12	0.149091	0.030303				Type I	5'UTR
19@49954910@-	ENSG00000104872	PIH1D1	0.026087	0.116883	0	0	0	0	Type I	5'UTR
16@58059995@+	ENSG00000102996	MMP15	0.181319	0.182482	0.0172414	0.03	0.00429185	0.00490196	Type I	5'UTR
15@96876848@+	ENSG00000185551	NR2F2	0.818182	0.8					Type I	5'UTR
5@72861158@-	ENSG00000164331	ANKRA2	0.233463	0.19797	0.0169492	0	0	0	Type I	5'UTR
15@82555054@-	ENSG00000140598	EFTUD1		0.454545					Type I	5'UTR
11@450358@+	ENSG00000174915	PTDSS2	0	0.166667	0				Type I	5'UTR
21@37431857@-	ENSG00000185917	SETD4			0.214286				Type I	5'UTR
16@4784558@+	ENSG00000166246	C16orf71		0.145455					Type I	5'UTR
5@179233573@+	ENSG00000161011	SQSTM1	0.153846	0.0769231		0	0	0	Type I	5'UTR
1@10003309@-	ENSG00000162441	LZIC	0	0.183333	0				Type I	5'UTR
14@64319804@+	ENSG00000054654	SYNE2	0.029703	0.120301	0				Type I	5'UTR
19@9879299@-	ENSG00000196605	ZNF846	0.814815						Type I	5'UTR
19@663141@-	ENSG00000070423	RNF126	0.0394737	0.116183	0	0	0	0	Type I	5'UTR
2@61108791@+	ENSG00000162924	REL	0.333333	0.631579					Type I	5'UTR
6@24666618@-	ENSG00000111802	TDP2	0.1	0	0	0		0	Type I	5'UTR
9@78505647@+	ENSG00000099139	PCSK5	0.185484	0.251163					Type I	5'UTR
12@6833330@+	ENSG00000111652	COPS7A	0.0344828	0.155556	0	0	0	0	Type I	5'UTR
2@85829736@-	ENSG00000168890	TMEM150A	0.102564	0.229167					Type I	5'UTR
19@35491261@+	ENSG00000089351	GRAMD1A	0.037037	0.185185					Type I	5'UTR
1@90286764@+	ENSG00000171492	LRRC8D	0.0512821	0.186047	0.025974		0.0148148	0	Type I	5'UTR
4@152330575@+	ENSG00000164142	FAM160A1	0.0776398	0.106509	0.0263158				Type I	5'UTR
19@8934897@-	ENSG00000167785	ZNF558	0	0.121951	0		0		Type I	5'UTR
9@117267593@-	ENSG00000095397	DFNB31	0.384221	0.452		0.00704225			Type I	5'UTR
3@112280603@-	ENSG00000144848	ATG3	0.249412	0.285366	0.00787402	0	0	0.0121212	Type I	5'UTR
16@1362311@+	ENSG00000103275	UBE2I	0.432642	0.433551	0		0		Type I	5'UTR
17@66244373@+	ENSG00000196704	AMZ2	0.0344828	0.35		0			Type I	5'UTR
11@2466298@+	ENSG00000053918	KCNQ1	0.030303	0.272727					Type I	5'UTR
5@141016904@+	ENSG00000164620	RELL2	0.471154	0.541667	0	0	0	0.0185185	Type I	5'UTR
11@3013176@-	ENSG00000205531	NAP1L4		0.214286	0.0217391	0			Type I	5'UTR
1@150255621@+	ENSG00000159208	C1orf51	0.121951	0.0519481					Type I	5'UTR
20@61847375@-	ENSG00000149658	YTHDF1	0.116071	0.152632	0.0138889				Type I	5'UTR
4@184580578@+	ENSG00000168538	TRAPPC11	0.195122	0.0740741	0				Type I	5'UTR
16@1203241@+	ENSG00000196557	CACNA1H	0.175676	0.104046			0		Type I	5'UTR
4@100009889@-	ENSG00000197894	ADH5	0.255814	0.03125					Type I	5'UTR
5@119800098@+	ENSG00000184838	PRR16	0.0405405	0.189189					Type I	5'UTR
15@67813472@+	ENSG00000189227	C15orf61	0.0641711	0.104478					Type I	5'UTR
20@17949764@+	ENSG00000125871	MGME1	0.0186335	0.107463	0		0	0	Type I	5'UTR
21@30449857@+	ENSG00000156265	MAP3K7CL	0.047619	0.136364					Type I	5'UTR
5@33441105@+	ENSG00000113407	TARS	0.483871	0.275	0				Type I	5'UTR
21@17102538@+	ENSG00000155313	USP25	0.132296	0.159574	0	0	0.0060241	0	Type I	5'UTR
11@134281705@-	ENSG00000109956	B3GAT1	0.24	0.411765			0		Type I	5'UTR
8@22857567@+	ENSG00000008853	RHOBTB2	0.0748899	0.181818	0	0	0		Type I	5'UTR
10@119000607@+	ENSG00000165646	SLC18A2		0.25					Type I	5'UTR
3@57583106@-	ENSG00000168374	ARF4	0.0821918	0.10084	0	0	0	0	Type I	5'UTR
8@145158795@-	ENSG00000179526	SHARPIN	0.0828025	0.175325	0	0	0.0105263	0	Type I	5'UTR
1@1208916@-	ENSG00000160087	UBE2J2	0.0454545	0.26087	0		0	0	Type I	5'UTR
7@19156979@-	ENSG00000122691	TWIST1	0.0645161	0.111588	0.0285714	0			Type I	5'UTR
17@74497066@-	ENSG00000129667	RHBDF2	0.179641	0.239496					Type I	5'UTR
8@28747461@-	ENSG00000104299	INTS9	0.261538	0.150685	0.0384615				Type I	5'UTR
1@26437866@+	ENSG00000175087	PDIK1L	0	0.139535					Type I	5'UTR
10@1102439@+	ENSG00000047056	WDR37	0.251534	0.301205	0.0882353	0			Type I	5'UTR
14@89883347@-	ENSG00000053254	FOXN3	0.191781	0.125	0.0284553	0.020979	0.0784314	0.107143	Type I	5'UTR
X@57021651@-	ENSG00000204271	SPIN3	0.386997	0.383838			0	0	Type I	5'UTR
2@175870045@-	ENSG00000128656	CHN1	0	0.140625			0	0	Type I	5'UTR
3@23952940@-	ENSG00000197885	NKIRAS1	0.120244	0.113456	0.011236	0	0	0.0243902	Type I	5'UTR
16@29974439@+	ENSG00000149932	TMEM219	0.18	0.244792	0.075	0	0	0.0272727	Type I	5'UTR
13@100153733@+	ENSG00000125304	TM9SF2	0.180451	0.132812			0		Type I	5'UTR
7@105222120@-	ENSG00000185055	EFCAB10	0	0.255814					Type I	5'UTR
7@100860702@-	ENSG00000106397	PLOD3	0.0857143	0.135417	0.0107527	0	0	0	Type I	5'UTR
7@129592454@-	ENSG00000186591	UBE2H	0.102887	0.0955224	0	0	0	0	Type I	5'UTR
19@1912002@+	ENSG00000213638	ADAT3	0.184211	0.0777778	0		0		Type I	5'UTR
9@38069113@-	ENSG00000107338	SHB	0.23125	0.185668	0.0060241	0	0		Type I	5'UTR
4@187647767@-	ENSG00000083857	FAT1	0.139535	0.0377358	0	0			Type I	5'UTR
8@18871183@-	ENSG00000156011	PSD3	0.13245	0.159817		0.00847458			Type I	5'UTR
10@123923341@+	ENSG00000138162	TACC2	0.132075	0.05	0		0		Type I	5'UTR
16@84218598@-	ENSG00000103168	TAF1C	0.106667	0.135802	0	0	0	0	Type I	5'UTR
7@86688902@-	ENSG00000164659	KIAA1324L	0.097561	0.159036		0			Type I	5'UTR
4@2936515@-	ENSG00000109736	MFSD10	0.236842	0.229358		0	0	0	Type I	5'UTR
12@109536008@+	ENSG00000076248	UNG	0.356436	0.486486					Type I	5'UTR
19@36236519@+	ENSG00000205155	PSENEN	0.333333	0.307692	0			0	Type I	5'UTR
2@70142382@+	ENSG00000059728	MXD1	0.101488	0.122374	0				Type I	5'UTR
14@61788755@+	ENSG00000027075	PRKCH	0.0545455	0.105263	0				Type I	5'UTR
4@109089104@-	ENSG00000138795	LEF1	0.185497	0.240109					Type I	5'UTR
3@127393271@+	ENSG00000114626	ABTB1	0.3125	0.21875		0	0	0	Type I	5'UTR
7@73703908@+	ENSG00000106665	CLIP2		0.444444		0			Type I	5'UTR
19@40949796@-	ENSG00000167565	SERTAD3	0.115385	0.196078	0				Type I	5'UTR
17@45266600@-	ENSG00000004897	CDC27	0	0.1	0				Type I	5'UTR
16@29985556@+	ENSG00000149930	TAOK2	0.147059	0.151386	0.00719424	0			Type I	5'UTR
5@150227407@+	ENSG00000237693	IRGM	0.104762	0.0870588					Type I	5'UTR
15@93631634@-	ENSG00000182175	RGMA		0.375	0				Type I	5'UTR
2@27275796@+	ENSG00000084693	AGBL5	0.446429	0.532258	0	0	0.00775194	0.00662252	Type I	5'UTR
11@75236272@-	ENSG00000158555	GDPD5	0.177778	0.097561	0.0309278				Type I	5'UTR
12@57916582@+	ENSG00000166987	MBD6	0.454545		0.0909091				Type I	5'UTR
17@7308438@+	ENSG00000169992	NLGN2	0.363636	0.102941			0		Type I	5'UTR
2@120517845@+	ENSG00000088179	PTPN4	0.324675	0.399103	0.020979		0.0107527	0.0727273	Type I	5'UTR
16@56269051@+	ENSG00000087258	GNAO1	0.0208333	0.134615					Type I	5'UTR
21@38362479@-	ENSG00000159267	HLCS	0.0363636	0.12381					Type I	5'UTR
17@37894334@+	ENSG00000141738	GRB7	0.0649351	0.122642	0		0	0	Type I	5'UTR
4@8160432@-	ENSG00000163995	ABLIM2	0.0403226	0.135338					Type I	5'UTR
14@50360142@+	ENSG00000165527	ARF6	0.117647	0.0645161	0	0	0	0	Type I	5'UTR
16@3930336@-	ENSG00000005339	CREBBP		0.147059					Type I	5'UTR
11@47788969@-	ENSG00000109920	FNBP4	0.135135	0.0638298					Type I	5'UTR
X@103411367@+	ENSG00000123575	FAM199X	0.152542	0.177778	0	0	0		Type I	5'UTR
15@66679624@+	ENSG00000169032	MAP2K1	0.143721	0.230909	0.0321429	0.0035461	0.014245	0.0120968	Type I	5'UTR
3@107809766@-	ENSG00000196776	CD47	0.03125	0.194444	0.00456621	0	0		Type I	5'UTR
15@38544619@+	ENSG00000166068	SPRED1	0.209677	0.0714286	0		0.03125	0	Type I	5'UTR
17@40540434@-	ENSG00000168610	STAT3	0.0515464	0.173913	0	0	0	0	Type I	5'UTR
10@28821661@+	ENSG00000095787	WAC	0	0.178571	0				Type I	5'UTR
16@75285488@-	ENSG00000050820	BCAR1	0.00869565	0.11	0	0	0	0	Type I	5'UTR
3@40498877@+	ENSG00000188846	RPL14		0.192308	0	0		0	Type I	5'UTR
16@70719865@-	ENSG00000132613	MTSS1L	0.178082	0.152672	0	0	0.0212766		Type I	5'UTR
6@33385547@-	ENSG00000112514	CUTA		0.208333		0	0	0	Type I	5'UTR
2@241759602@-	ENSG00000130294	KIF1A	0.132353	0.212121			0.0176991		Type I	5'UTR
2@133428776@-	ENSG00000150551	LYPD1	0.0880829	0.149864					Type I	5'UTR
1@9599602@+	ENSG00000171612	SLC25A33	0.514874	0.642276	0.0451613	0	0.0135135	0.0153846	Type I	5'UTR
3@196295598@+	ENSG00000174013	FBXO45	0.113095	0.131783	0				Type I	5'UTR
19@48894677@-	ENSG00000105438	KDELR1	0.217949	0.22619	0	0	0	0	Type I	5'UTR
15@38544997@+	ENSG00000166068	SPRED1	0.136364	0.155172	0	0	0	0	Type I	5'UTR
22@28197323@-	ENSG00000169184	MN1	0.571429	0.5					Type I	5'UTR
18@74844590@-	ENSG00000197971	MBP	0.3	0	0			0	Type I	5'UTR
19@5340703@-	ENSG00000105426	PTPRS	0.0208333	0.117647	0	0	0	0	Type I	5'UTR
12@861779@+	ENSG00000060237	WNK1	0.0714286	0.192308					Type I	5'UTR
18@47792813@-	ENSG00000172361	CCDC11	1						Type I	5'UTR
11@125932652@-	ENSG00000064309	CDON	0.192469	0.152778	0.142857				Type I	5'UTR
22@42084872@-	ENSG00000100138	NHP2L1	0.673469	0.96	0.122449			0	Type I	5'UTR
12@120554505@-	ENSG00000111737	RAB35	0.112554	0.132013	0.00418994	0	0.00735294	0	Type I	5'UTR
11@126225950@+	ENSG00000110080	ST3GAL4	0.138889	0.3		0			Type I	5'UTR
5@153826023@+	ENSG00000164576	SAP30L	0	0.12					Type I	5'UTR
9@74764341@+	ENSG00000119125	GDA	0	0.4					Type I	5'UTR
9@114245909@-	ENSG00000136813	KIAA0368		0.190476	0.264706				Type I	5'UTR
3@33759545@-	ENSG00000163539	CLASP2	0.173729	0.203438	0.0103448	0	0	0	Type I	5'UTR
16@1660852@-	ENSG00000187535	IFT140	0.162162	0.181818	0				Type I	5'UTR
7@92106942@-	ENSG00000242950	ERVW-1	0.125	0.0232558	0.00288184				Type I	5'UTR
11@66276622@+	ENSG00000256349	CTD-3074O7.11	0.134045	0.14801	0.00534759	0	0	0.00140252	Type I	5'UTR
11@118978400@+	ENSG00000172375	C2CD2L		0.283784	0				Type I	5'UTR
3@28283173@+	ENSG00000187118	CMC1		0.35	0.0263158	0	0	0.0163043	Type I	5'UTR
X@48334634@+	ENSG00000068438	FTSJ1	0.121951	0.236842	0.0212766	0	0	0	Type I	5'UTR
7@30068053@+	ENSG00000106086	PLEKHA8	0.509091	0.471698	0		0.0697674		Type I	5'UTR
17@40172152@+	ENSG00000168256	NKIRAS2	0.142857	0.169014	0	0	0.0294118	0	Type I	5'UTR
14@24701735@+	ENSG00000100938	GMPR2	0.0416667	0.186047	0	0			Type I	5'UTR
19@1206210@+	ENSG00000118046	STK11	0.0952381	0.0740741	0.121951	0	0	0.0416667	Type I	5'UTR
11@8615656@-	ENSG00000130413	STK33	0.0344828	0.185185					Type I	5'UTR
1@64059129@+	ENSG00000079739	PGM1	0.0357143	0.242424	0	0	0.0465116	0.0238095	Type I	5'UTR
20@48330353@-	ENSG00000158470	B4GALT5	0	0.159091	0	0			Type I	5'UTR
1@150254973@+	ENSG00000159208	C1orf51	0.15	0.0909091					Type I	5'UTR
19@46807186@+	ENSG00000124440	HIF3A	0.108333	0.0943396		0	0	0	Type I	5'UTR
19@14196529@-	ENSG00000188032	C19orf67	0.09375	0.111111					Type I	5'UTR
11@102962653@-	ENSG00000137692	DCUN1D5	0.175649	0.200355	0.00423729	0	0.0102041	0.00277008	Type I	5'UTR
12@133066856@+	ENSG00000112787	FBRSL1	0.481481	0.548148	0.125	0.0333333	0.0952381		Type I	5'UTR
1@44412698@+	ENSG00000117408	IPO13	0.0850202	0.100437	0	0	0	0	Type I	5'UTR
19@55991282@+	ENSG00000197483	ZNF628	0.0625	0.142857					Type I	5'UTR
3@196439371@+	ENSG00000163964	PIGX	0.0697674	0.234234	0	0	0	0	Type I	5'UTR
14@103523715@-	ENSG00000198752	CDC42BPB	0.100877	0.0573566	0	0	0		Type I	5'UTR
6@56708182@-	ENSG00000151914	DST	0.272727	0.0769231	0.0384615	0			Type I	5'UTR
3@13522000@+	ENSG00000163517	HDAC11		0.193548					Type I	5'UTR
7@101006212@+	ENSG00000160963	COL26A1		0.32			0	0	Type I	5'UTR
8@144718466@+	ENSG00000183309	ZNF623	0.148148	0	0				Type I	5'UTR
9@137000885@+	ENSG00000196363	WDR5	0	0.138889					Type I	5'UTR
20@56884897@+	ENSG00000124209	RAB22A	0.206704	0.336667	0	0			Type I	5'UTR
4@186131285@+	ENSG00000109762	SNX25	0.13141	0.124031					Type I	5'UTR
8@95835548@+	ENSG00000164941	INTS8	0.147059	0.0909091					Type I	5'UTR
5@114880243@-	ENSG00000145780	FEM1C	0.442308	0.639344	0.0434783	0	0		Type I	5'UTR
16@2802499@+	ENSG00000167978	SRRM2	0.0266667	0.161616	0				Type I	5'UTR
16@84402221@+	ENSG00000064270	ATP2C2	0.505282	0.511842	0.0555556				Type I	5'UTR
12@56321675@-	ENSG00000170473	WIBG	0.148148	0.0163934	0.166667				Type I	5'UTR
3@192958999@+	ENSG00000127252	HRASLS		0.64					Type I	5'UTR
17@74733269@-	ENSG00000161547	SRSF2	0.0933333	0.19697	0.00349406	0	0.00557297	0.00588235	Type I	5'UTR
10@119000690@+	ENSG00000165646	SLC18A2	0.104167	0.057377					Type I	5'UTR
8@143808700@+	ENSG00000130193	THEM6	0.0992908	0.142857					Type I	5'UTR
19@40871833@+	ENSG00000105223	PLD3	0.106383	0.208333	0.0140845	0	0.0032967	0.00597907	Type I	5'UTR
21@38639965@-	ENSG00000157538	DSCR3			0.52381				Type I	5'UTR
6@144981190@+	ENSG00000152818	UTRN	0.351852	0.382166	0.027027		0		Type I	5'UTR
15@83953410@-	ENSG00000169594	BNC1	0.441176	0.34					Type I	5'UTR
9@100264051@+	ENSG00000136842	TMOD1		0.2	0	0			Type I	5'UTR
5@78809649@-	ENSG00000152413	HOMER1	0.119266	0.115271	0		0		Type I	5'UTR
8@66753871@-	ENSG00000205268	PDE7A	0.367232	0.3367	0.238095		0.0298507	0.0689655	Type I	5'UTR
10@7860546@+	ENSG00000165632	TAF3	0	0.181818					Type I	5'UTR
5@31530973@-	ENSG00000113360	DROSHA	0.108033	0.0909091	0	0	0	0	Type I	5'UTR
1@8378210@+	ENSG00000162426	SLC45A1	0	0.428571					Type I	5'UTR
1@52831744@-	ENSG00000154222	CC2D1B	0.10274	0.109827	0	0	0	0	Type I	5'UTR
1@43282934@-	ENSG00000177868	CCDC23	0.133929	0.145299	0.030303	0	0	0	Type I	5'UTR
1@36621911@+	ENSG00000116871	MAP7D1	0	0.1		0			Type I	5'UTR
6@80714088@+	ENSG00000112742	TTK		0.83871					Type I	5'UTR
2@220492456@+	ENSG00000114923	SLC4A3	0.35	0.3		0			Type I	5'UTR
7@66387112@+	ENSG00000106609	TMEM248	0.393939		0				Type I	5'UTR
1@68698388@-	ENSG00000116729	WLS	0.116564	0.0859375					Type I	5'UTR
18@67872903@-	ENSG00000176225	RTTN	0.0538462	0.105882	0				Type I	5'UTR
19@58258356@+	ENSG00000152443	ZNF776	0.0254237	0.233577	0	0	0		Type I	5'UTR
11@61891603@+	ENSG00000149503	INCENP	0.139344	0.193333	0.00877193	0	0	0	Type I	5'UTR
5@78809409@-	ENSG00000152413	HOMER1		0.272727					Type I	5'UTR
17@35870825@+	ENSG00000161326	DUSP14	0.0633117	0.121723	0.00473934	0	0	0	Type I	5'UTR
1@228296676@-	ENSG00000162910	MRPL55	0.07173	0.134948	0	0	0	0	Type I	5'UTR
2@241375198@+	ENSG00000063660	GPC1	0.0730594	0.137821	0	0.00114811	0	0	Type I	5'UTR
17@7388004@+	ENSG00000181222	POLR2A	0.126606	0.0804878	0.004914	0	0.0192308	0.025641	Type I	5'UTR
16@79634276@-	ENSG00000178573	MAF	0.116279	0		0	0		Type I	5'UTR
3@2141307@+	ENSG00000144619	CNTN4	0.0980392	0.131783	0				Type I	5'UTR
10@72575766@+	ENSG00000166224	SGPL1	0.742857	0.825641	0.142857	0.0377358	0		Type I	5'UTR
X@135962794@-	ENSG00000147274	RBMX	0.29661	0.294564	0.00759878	0.0047619	0.00983284	0.0108578	Type I	5'UTR
3@66271281@+	ENSG00000144741	SLC25A26		0.28					Type I	5'UTR
19@6741114@+	ENSG00000125733	TRIP10	0.529412	0.638889	0.000940734	0	0	0.00441501	Type I	5'UTR
10@103892815@+	ENSG00000148840	PPRC1	0.166667	0.0882353					Type I	5'UTR
1@90098783@+	ENSG00000271949	RP11-302M6.4	0.169118	0.155844		0			Type I	5'UTR
2@181845279@+	ENSG00000170035	UBE2E3		0.333333		0	0		Type I	5'UTR
11@134094615@+	ENSG00000151502	VPS26B	0.196226	0.396694	0.0144928	0	0.0740741	0.0701754	Type I	5'UTR
11@117049886@+	ENSG00000149577	SIDT2	0.214612	0.240909	0.0307692	0			Type I	5'UTR
21@43496148@+	ENSG00000177398	UMODL1	0	0.132075					Type I	5'UTR
1@51702255@+	ENSG00000123091	RNF11	0.929078	0.934363	0.0902256	0.0472973	0.0465116	0.0344828	Type I	5'UTR
17@41983463@-	ENSG00000108852	MPP2	0.102564	0.16129					Type I	5'UTR
17@21280194@+	ENSG00000184185	KCNJ12	0.123967	0.15625					Type I	5'UTR
12@133066958@+	ENSG00000112787	FBRSL1	0.209302	0.301994	0.0217391	0	0	0	Type I	5'UTR
X@47006805@+	ENSG00000182872	RBM10	0.0769231	0.119048	0	0	0	0	Type I	5'UTR
X@109246782@+	ENSG00000157600	TMEM164	0.142857	0.222222	0	0			Type I	5'UTR
8@145064295@+	ENSG00000178719	GRINA	0	0.3	0	0.0044843	0	0	Type I	5'UTR
5@1524051@-	ENSG00000153395	LPCAT1	0.107383	0.0862745	0	0	0	0	Type I	5'UTR
4@147097405@+	ENSG00000164167	LSM6	0.206897	0.3125	0		0	0	Type I	5'UTR
1@162039741@+	ENSG00000198929	NOS1AP	0.114833	0.0928793			0		Type I	5'UTR
19@10828869@+	ENSG00000079805	DNM2	0	0.1	0	0	0	0	Type I	5'UTR
14@105331786@+	ENSG00000099814	CEP170B	0.464052	0.40404	0.0588235	0.0344828			Type I	5'UTR
2@97304022@-	ENSG00000114982	KANSL3	0	0.113636					Type I	5'UTR
2@70410062@-	ENSG00000115998	C2orf42	0.0588235	0.294118		0			Type I	5'UTR
1@109940522@-	ENSG00000134243	SORT1	0.075	0.142857		0			Type I	5'UTR
5@141017044@+	ENSG00000164620	RELL2	0.0909091	0.139535		0	0	0	Type I	5'UTR
3@66550835@-	ENSG00000144749	LRIG1	0.12963				0		Type I	5'UTR
21@35987410@-	ENSG00000159200	RCAN1	0.508772	0.357143	0				Type I	5'UTR
6@28093206@+	ENSG00000196812	ZSCAN16	0	0.108696		0	0	0	Type I	5'UTR
16@10522809@+	ENSG00000166669	ATF7IP2	0.206452	0.24026	0.030303				Type I	5'UTR
12@109915317@-	ENSG00000110906	KCTD10	0.45	0.03125					Type I	5'UTR
9@88714397@-	ENSG00000135052	GOLM1	0.104046	0.171429	0	0.00729927	0	0.00543478	Type I	5'UTR
12@92539336@-	ENSG00000133639	BTG1	0.144802	0.147601	0.00473934	0.00263158	0	0	Type I	5'UTR
17@48912231@+	ENSG00000173714	WFIKKN2	0.05	0.12766					Type I	5'UTR
16@30773090@+	ENSG00000103549	RNF40	0.127273	0.127907	0.0357143				Type I	5'UTR
4@56262153@+	ENSG00000134851	TMEM165	0.259259	0	0	0.0135135	0	0	Type I	5'UTR
12@100994193@+	ENSG00000139354	GAS2L3	0.146789	0.141414	0				Type I	5'UTR
16@4588718@-	ENSG00000089486	CDIP1	0.123028	0.115242		0	0	0	Type I	5'UTR
3@142297593@-	ENSG00000175054	ATR	0.125	0	0				Type I	5'UTR
16@67694460@-	ENSG00000102977	ACD	0	0.1					Type I	5'UTR
5@107717492@-	ENSG00000145743	FBXL17	0	0.15942	0				Type I	5'UTR
4@1005679@+	ENSG00000127418	FGFRL1	0.131737	0.251748		0	0		Type I	5'UTR
2@9770948@-	ENSG00000134308	YWHAQ		0.216216	0				Type I	5'UTR
6@163836146@+	ENSG00000112531	QKI	0.157895	0.156627	0		0		Type I	5'UTR
9@19033137@-	ENSG00000155875	FAM154A	0.0811808	0.108605					Type I	5'UTR
6@160390131@+	ENSG00000197081	IGF2R	0.108108	0.22					Type I	5'UTR
11@77185098@-	ENSG00000149269	PAK1	0.0847458	0.193548					Type I	5'UTR
7@3341215@+	ENSG00000146555	SDK1	0	0.105882	0	0			Type I	5'UTR
14@75348600@+	ENSG00000119689	DLST	0.272727	0					Type I	5'UTR
7@32110255@-	ENSG00000154678	PDE1C		0.45					Type I	5'UTR
12@112856898@+	ENSG00000179295	PTPN11	0	0.101695	0	0	0	0	Type I	5'UTR
5@61699628@-	ENSG00000086189	DIMT1	0.47191	0.605505	0.00564972	0	0	0	Type I	5'UTR
22@41842840@-	ENSG00000183864	TOB2		0.272727					Type I	5'UTR
8@144329356@+	ENSG00000181638	ZFP41	0.298851	0.0514706	0		0		Type I	5'UTR
16@30935652@+	ENSG00000099364	FBXL19	0.0238095	0.178571	0	0.0149254	0	0	Type I	5'UTR
11@67275953@-	ENSG00000167797	CDK2AP2	0.194012	0.243396	0.0218978	0	0	0.0120482	Type I	5'UTR
17@19263697@-	ENSG00000108641	B9D1	0.115385	0.15942	0	0.0151515	0.00564972	0	Type I	5'UTR
1@155224912@-	ENSG00000160767	FAM189B	0.185185	0.04	0	0	0	0	Type I	5'UTR
7@39990003@+	ENSG00000065883	CDK13	0.120063	0.194662	0.00408163	0	0	0	Type I	5'UTR
5@38556583@-	ENSG00000113594	LIFR	0	0.106383	0.111111				Type I	5'UTR
14@65879808@+	ENSG00000033170	FUT8	0.376518	0.391089	0.028169				Type I	5'UTR
12@112819828@-	ENSG00000173064	HECTD4	0.354497	0.59596	0.0854701	0.0192308			Type I	5'UTR
17@19771159@-	ENSG00000083290	ULK2	0.444444	0.342857					Type I	5'UTR
12@123717995@+	ENSG00000130921	C12orf65	0.0263158	0.253165	0				Type I	5'UTR
16@30670836@+	ENSG00000156860	FBRS	0.0831758	0.113725		0	0		Type I	5'UTR
4@56719986@+	ENSG00000090989	EXOC1	0.145985	0.276596	0	0.02	0		Type I	5'UTR
6@119670238@-	ENSG00000111885	MAN1A1	0.434211	0.786667	0	0			Type I	5'UTR
1@227505527@-	ENSG00000143776	CDC42BPA	0.332203	0.434624	0.0139535	0.0208333	0		Type I	5'UTR
10@104005453@+	ENSG00000107862	GBF1	0.230146	0.270799	0.0294118	0.0322581			Type I	5'UTR
19@37715741@+	ENSG00000188283	ZNF383	0.209302	0.473684	0				Type I	5'UTR
17@38804343@-	ENSG00000073584	SMARCE1	0.0208333	0.125					Type I	5'UTR
14@21566741@-	ENSG00000165804	ZNF219				0.030303	0.139535		Type I	5'UTR
16@58059823@+	ENSG00000102996	MMP15	0	0	0.111111	0	0	0	Type I	5'UTR
2@207308411@+	ENSG00000114948	ADAM23	0.152174	0.0526316	0.025641	0	0.0166667	0.015625	Type I	5'UTR
5@133561763@-	ENSG00000113575	PPP2CA	0.558313	0.586817	0.0384615	0	0.0447761	0	Type I	5'UTR
17@73509916@-	ENSG00000177303	CASKIN2	0.0814332	0.136364	0	0	0	0	Type I	5'UTR
X@68049120@+	ENSG00000090776	EFNB1	0.150943	0.102804		0	0		Type I	5'UTR
3@113415261@-	ENSG00000176542	KIAA2018	0.030303	0.150943	0				Type I	5'UTR
12@12715135@-	ENSG00000111266	DUSP16	0.395062	0.212329	0.0769231	0	0		Type I	5'UTR
1@185286280@-	ENSG00000116679	IVNS1ABP	0.150376	0.0396825	0	0	0.00507614	0.018018	Type I	5'UTR
3@53880223@-	ENSG00000016391	CHDH	0.48	0.222222					Type I	5'UTR
1@47184621@-	ENSG00000159658	EFCAB14	0.330171	0.570658	0.0434783	0	0.0181818		Type I	5'UTR
11@130786368@-	ENSG00000120451	SNX19		0.272727					Type I	5'UTR
2@240322284@-	ENSG00000068024	HDAC4	0	0.2					Type I	5'UTR
5@149380555@+	ENSG00000113716	HMGXB3	0.545455	0.116667					Type I	5'UTR
19@3557518@-	ENSG00000161091	MFSD12	0	0.18					Type I	5'UTR
11@57228054@+	ENSG00000186907	RTN4RL2	0.12069	0.2			0	0	Type I	5'UTR
9@103189562@+	ENSG00000066697	MSANTD3	0.227273	0.03125		0	0.0163934	0.0227273	Type I	5'UTR
19@33072003@+	ENSG00000105185	PDCD5	0.517241						Type I	5'UTR
1@9295062@+	ENSG00000049239	H6PD	0	0.119048		0			Type I	5'UTR
2@241759632@-	ENSG00000130294	KIF1A	0	0.131579			0		Type I	5'UTR
5@78809651@-	ENSG00000152413	HOMER1	0.227506	0.212179	0.0188679		0.111111		Type I	5'UTR
14@57857420@+	ENSG00000139977	NAA30	0.789757	0.797895	0.0166667		0		Type I	5'UTR
6@111498761@+	ENSG00000112394	SLC16A10	0.107143	0.0921053	0		0		Type I	5'UTR
19@58038895@+	ENSG00000121406	ZNF549	0.139723	0.143713	0.0172414	0			Type I	5'UTR
3@9439607@+	ENSG00000168137	SETD5	0.122807	0.111888	0	0	0	0	Type I	5'UTR
3@150264088@-	ENSG00000120742	SERP1	0.128796	0.159815	0.00257998	0.00415512	0.00183655	0.00217077	Type I	5'UTR
3@113775934@+	ENSG00000151576	QTRTD1	0.756757	0.785714	0.00657895		0	0	Type I	5'UTR
1@26856390@+	ENSG00000117676	RPS6KA1	0.191083	0.231214	0.019084	0	0	0	Type I	5'UTR
1@20812016@-	ENSG00000162545	CAMK2N1			0.326087	0.166667	0.347222	0.318681	Type I	5'UTR
2@19558139@-	ENSG00000143867	OSR1	0.0833333	0.1					Type I	5'UTR
6@139456367@+	ENSG00000112406	HECA	0.319149	0.0363636	0	0			Type I	5'UTR
17@79849960@+	ENSG00000141552	ANAPC11	0.111111	0.0652174	0		0	0	Type I	5'UTR
22@25003944@+	ENSG00000100031	GGT1	0	0.166667			0		Type I	5'UTR
14@24025780@+	ENSG00000259431	THTPA	0.913043	0.98		0	0	0.0149254	Type I	5'UTR
2@97202558@+	ENSG00000196843	ARID5A	0	0.10989					Type I	5'UTR
2@128051449@-	ENSG00000163161	ERCC3	0.953488	1	0.0909091		0.0333333		Type I	5'UTR
3@188741631@+	ENSG00000188001	TPRG1	0.26087	0.3125					Type I	5'UTR
4@79697603@+	ENSG00000138756	BMP2K	0.389706	0.548673	0.0298507	0			Type I	5'UTR
1@225840712@-	ENSG00000154380	ENAH	0.313333	0.387387	0.00869565	0	0.0434783	0.0212766	Type I	5'UTR
4@668097@+	ENSG00000215375	MYL5			0.576923				Type I	5'UTR
14@61654377@+	ENSG00000027075	PRKCH	0.363636	0.346154					Type I	5'UTR
X@118699253@-	ENSG00000018610	CXorf56	0.729304	0.82585	0.0343643	0	0.0347826	0	Type I	5'UTR
9@36400198@-	ENSG00000137075	RNF38	0.156118	0.228873	0				Type I	5'UTR
18@23806713@+	ENSG00000141384	TAF4B	0.458655	0.575661	0.0406504		0.0652174		Type I	5'UTR
5@131892717@+	ENSG00000113522	RAD50	0.425781	0.528497	0.0666667		0		Type I	5'UTR
10@88281210@-	ENSG00000062650	WAPAL	0.125341	0.124767	0.0113636	0	0		Type I	5'UTR
3@127313732@-	ENSG00000163870	TPRA1	0.264706	0.193548			0	0	Type I	5'UTR
7@108096746@-	ENSG00000091129	NRCAM	0.375	0.05					Type I	5'UTR
5@61699627@-	ENSG00000086189	DIMT1	0.125	0.212963	0.0112994	0	0	0	Type I	5'UTR
12@74931832@+	ENSG00000253719	ATXN7L3B	0.119917	0.159555	0.00828729	0	0	0	Type I	5'UTR
2@166650622@-	ENSG00000115339	GALNT3	0.133333	0.113095	0				Type I	5'UTR
13@21750832@+	ENSG00000173141	MRP63	0	0.114754	0	0	0.00787402	0	Type I	5'UTR
7@43946239@-	ENSG00000106608	URGCP	0.0847458	0.173077					Type I	5'UTR
6@167369898@-	ENSG00000026297	RNASET2	0.263359	0.368159	0.0126582	0.0625	0.0363636	0	Type I	5'UTR
18@12702572@-	ENSG00000101624	CEP76	0.11811	0.223529	0		0	0	Type I	5'UTR
1@247494904@-	ENSG00000162714	ZNF496	0.176471	0.185567	0	0	0	0	Type I	5'UTR
9@74383356@-	ENSG00000135048	TMEM2	0.153747	0.183932	0.0144928	0	0		Type I	5'UTR
6@42237410@-	ENSG00000124496	TRERF1	0.170732	0.275862	0		0		Type I	5'UTR
10@89623961@+	ENSG00000171862	PTEN	0.0600775	0.117647	0.008	0	0	0.010989	Type I	5'UTR
17@4870148@-	ENSG00000091640	SPAG7	0.317073	0.227273	0.037037				Type I	5'UTR
3@176914984@-	ENSG00000177565	TBL1XR1		0.25	0.0322581				Type I	5'UTR
17@38278693@+	ENSG00000188895	MSL1	0.115294	0.0812604	0	0.00581395	0	0	Type I	5'UTR
19@58011334@+	ENSG00000152439	ZNF773	0.291667	0.52381					Type I	5'UTR
2@23608493@+	ENSG00000119771	KLHL29	0.188679	0.178947					Type I	5'UTR
19@10777311@+	ENSG00000129351	ILF3	0	0.25	0				Type I	5'UTR
1@149899683@-	ENSG00000143368	SF3B4	0.0123457	0.206897	0				Type I	5'UTR
1@156084668@+	ENSG00000160789	LMNA	0.539638	0.518629	0.00797649	0.00207469	0.00564972	0.0309278	Type I	5'UTR
12@76953399@-	ENSG00000091039	OSBPL8	0.141631	0.235821	0.00591716	0.0434783	0		Type I	5'UTR
3@113233988@-	ENSG00000163611	SPICE1	0	0.113636					Type I	5'UTR
16@402646@-	ENSG00000103126	AXIN1		0.354839					Type I	5'UTR
10@6245178@+	ENSG00000170525	PFKFB3	0.228723	0.259179	0.0547945	0	0		Type I	5'UTR
1@25573499@-	ENSG00000117616	C1orf63	0.120482	0	0	0	0	0	Type I	5'UTR
1@25757528@+	ENSG00000204178	TMEM57	0.283333	0.531646		0.0263158	0		Type I	5'UTR
17@7761335@+	ENSG00000182224	CYB5D1	0.26087	0.25	0.0188679			0.130435	Type I	5'UTR
5@179160012@+	ENSG00000161021	MAML1	0.106383	0.142857	0	0	0	0	Type I	5'UTR
11@64739463@-	ENSG00000168070	C11orf85	0.173913	0.24					Type I	5'UTR
19@56657702@+	ENSG00000167685	ZNF444	0.120968	0.0558659	0	0.00763359	0	0	Type I	5'UTR
16@30107449@-	ENSG00000090238	YPEL3	0.101896	0.0508982	0	0.00454545	0.0112994	0	Type I	5'UTR
2@149633080@+	ENSG00000168280	KIF5C	0.121951	0.236842			0		Type I	5'UTR
13@37453927@-	ENSG00000120693	SMAD9	0.37037	0.2					Type I	5'UTR
15@67814035@+	ENSG00000189227	C15orf61	0.4375	0.0344828	0.0434783				Type I	5'UTR
2@26396053@+	ENSG00000157833	GAREML		0.318182			0	0	Type I	5'UTR
1@198126202@+	ENSG00000151414	NEK7	0.454545	0.555556	0.0123457	0.0243902			Type I	5'UTR
5@141017063@+	ENSG00000164620	RELL2	0.0169492	0.152174		0	0	0	Type I	5'UTR
1@153701187@+	ENSG00000143624	INTS3	0.122449	0.0394737	0	0	0	0	Type I	5'UTR
8@104427204@+	ENSG00000164934	DCAF13		0.580645					Type I	5'UTR
12@93965763@+	ENSG00000120833	SOCS2	0.166667	0.0909091	0		0	0	Type I	5'UTR
2@219536837@+	ENSG00000163482	STK36	0.0769231	0.145161					Type I	5'UTR
12@80084702@-	ENSG00000177425	PAWR	0.137681	0.108491	0	0	0	0	Type I	5'UTR
13@77460356@-	ENSG00000178695	KCTD12			0.15625	0			Type I	5'UTR
2@217236370@-	ENSG00000144583	2021-03-04	0.0434783	0.156627					Type I	5'UTR
4@8581699@+	ENSG00000155269	GPR78	0.030303	0.232558					Type I	5'UTR
9@114246534@-	ENSG00000136813	KIAA0368	0.545455	0.686275	0.00209644	0	0.00819672	0	Type I	5'UTR
4@99579595@-	ENSG00000168785	TSPAN5	0.12	0.152597	0	0.0151515	0	0	Type I	5'UTR
5@127873452@-	ENSG00000138829	FBN2					0.1		Type I	5'UTR
14@103852109@+	ENSG00000075413	MARK3	0.144509	0.0875	0	0.015873	0.0147059	0	Type I	5'UTR
11@75236574@-	ENSG00000158555	GDPD5	0.193878	0.150376	0	0			Type I	5'UTR
9@95055866@-	ENSG00000196305	IARS	0.131579	0.129032	0	0	0	0	Type I	5'UTR
17@42979946@+	ENSG00000214447	FAM187A	0.0357143	0.192308					Type I	5'UTR
22@39096646@-	ENSG00000100221	JOSD1	0.135135	0	0	0			Type I	5'UTR
11@60681567@+	ENSG00000110108	TMEM109	0.270833	0.368421	0.0151515		0	0	Type I	5'UTR
14@95786151@-	ENSG00000165959	CLMN	0.231884	0.283019					Type I	5'UTR
12@124086660@+	ENSG00000111364	DDX55	0.725	0.584615					Type I	5'UTR
12@65153082@-	ENSG00000135677	GNS	0.168831	0.168421	0.0410959	0			Type I	5'UTR
8@145159037@-	ENSG00000179526	SHARPIN	0	0.128571	0	0	0	0	Type I	5'UTR
12@109251351@-	ENSG00000084112	SSH1	0.333333						Type I	5'UTR
2@97304038@-	ENSG00000114982	KANSL3		0.727273					Type I	5'UTR
12@67663300@+	ENSG00000111530	CAND1	0.22449	0.388889	0.00154321	0	0.0052356	0.0232558	Type I	5'UTR
6@42847514@+	ENSG00000146223	RPL7L1		0.590909	0				Type I	5'UTR
17@40169633@-	ENSG00000168259	DNAJC7		0.139535					Type I	5'UTR
11@117049812@+	ENSG00000149577	SIDT2	0.894737	0.868421		0.047619			Type I	5'UTR
3@49823861@-	ENSG00000176095	IP6K1	0.161905	0.123529	0				Type I	5'UTR
6@35995863@+	ENSG00000112062	MAPK14		0.217391	0				Type I	5'UTR
9@132404320@-	ENSG00000148331	ASB6	0.147887	0.177729	0.003663	0	0	0	Type I	5'UTR
16@68678789@+	ENSG00000062038	CDH3		0.318182					Type I	5'UTR
17@19770885@-	ENSG00000083290	ULK2	0.132075	0.136095					Type I	5'UTR
20@18435935@-	ENSG00000089091	DZANK1	0	0.121951					Type I	5'UTR
1@228674802@+	ENSG00000168159	RNF187	0	0.142857					Type I	5'UTR
15@81293652@+	ENSG00000140406	MESDC1	0	0.209302	0	0	0	0	Type I	5'UTR
16@72127800@+	ENSG00000140829	DHX38	0.432727	0.445415	0	0	0		Type I	5'UTR
6@153304137@-	ENSG00000112029	FBXO5	0.488095	0.530323	0.0212766		0.015873	0.0508475	Type I	5'UTR
5@34915008@-	ENSG00000113456	RAD1	0.232657	0.242857	0.00518135	0	0	0	Type I	5'UTR
3@195635537@-	ENSG00000061938	TNK2		0.197183					Type I	5'UTR
13@110438721@-	ENSG00000185950	IRS2	0.278689	0.151515	0.04	0	0		Type I	5'UTR
10@82213959@+	ENSG00000108219	TSPAN14	0.162162						Type I	5'UTR
12@110939920@-	ENSG00000111237	VPS29	0.666667	0.391304					Type I	5'UTR
8@61591458@+	ENSG00000171316	CHD7	0.480952	0.457875	0.00416667		0		Type I	5'UTR
1@39325348@-	ENSG00000116954	RRAGC	0	0.104651					Type I	5'UTR
5@170736315@+	ENSG00000164438	TLX3	0.404255	0.214286					Type I	5'UTR
6@10838696@-	ENSG00000111837	MAK	0.389831	0.769231					Type I	5'UTR
13@45694694@+	ENSG00000188342	GTF2F2	0.156863	0.132832	0.00487805	0	0.00729927	0.0404624	Type I	5'UTR
1@95583523@+	ENSG00000271092	TMEM56-RWDD3	0.240964	0.197183	0				Type I	5'UTR
16@3074198@+	ENSG00000131652	THOC6	0.0588235	0.177632	0	0	0	0	Type I	5'UTR
X@2609296@+	ENSG00000002586	CD99	0.104651	0.112805	0	0	0	0	Type I	5'UTR
22@46372903@-	ENSG00000188064	WNT7B	0.24	0.111111	0.025				Type I	5'UTR
22@45560022@+	ENSG00000093000	NUP50	0.256225	0.219691	0.00201884	0	0.00921659	0.00961538	Type I	5'UTR
X@103411321@+	ENSG00000123575	FAM199X	0.737132	0.822148	0.0322581	0	0		Type I	5'UTR
2@9347006@+	ENSG00000151693	ASAP2	0.114286	0.115486	0	0	0		Type I	5'UTR
1@38156122@-	ENSG00000116922	C1orf109	0.0107527	0.112903	0	0	0	0	Type I	5'UTR
19@9694951@-	ENSG00000197961	ZNF121	0.0416667	0.25	0				Type I	5'UTR
7@149571002@+	ENSG00000171130	ATP6V0E2	0.184211	0					Type I	5'UTR
16@84682710@+	ENSG00000135686	KLHL36	0.185185						Type I	5'UTR
17@1733039@+	ENSG00000132383	RPA1	0.097561	0.191176					Type I	5'UTR
22@39900317@+	ENSG00000100335	MIEF1	0.0134529	0.102767	0	0	0	0	Type I	5'UTR
6@33547807@-	ENSG00000030110	BAK1	0.0759494	0.154545	0	0	0	0.00668896	Type I	5'UTR
1@33815441@-	ENSG00000134686	PHC2	0.125926	0.06	0	0.019802			Type I	5'UTR
10@103347830@-	ENSG00000166169	POLL	0.261905	0.241135	0.0333333		0	0	Type I	5'UTR
11@65629005@-	ENSG00000172757	CFL1	0	0.108696					Type I	5'UTR
13@99853128@+	ENSG00000134882	UBAC2	0.244898	0.22807					Type I	5'UTR
16@88008692@+	ENSG00000172530	BANP	0.203926	0.167364	0	0	0		Type I	5'UTR
3@9834354@-	ENSG00000171148	TADA3	0	0.12963	0	0	0	0	Type I	5'UTR
17@13972870@+	ENSG00000006695	COX10	0.125	0.13986	0		0	0	Type I	5'UTR
3@128712878@-	ENSG00000114656	KIAA1257	0.0746269	0.111722					Type I	5'UTR
12@112280177@+	ENSG00000089022	MAPKAPK5	0.283784	0.163636	0	0.0151515	0.0289855	0.024	Type I	5'UTR
10@5931374@-	ENSG00000134461	ANKRD16	0	0	0.123288	0		0	Type I	5'UTR
9@74764329@+	ENSG00000119125	GDA	0.12	0.225806					Type I	5'UTR
X@68048947@+	ENSG00000090776	EFNB1	0.106509	0.0564972	0	0	0	0.0333333	Type I	5'UTR
10@118885874@-	ENSG00000187164	KIAA1598	0	0.142857					Type I	5'UTR
10@51565203@+	ENSG00000138293	NCOA4	0.261261	0.416667	0.0740741				Type I	5'UTR
8@144329392@+	ENSG00000181638	ZFP41	0.241379	0.210145	0	0	0		Type I	5'UTR
5@107717548@-	ENSG00000145743	FBXL17	0.0821918	0.253731	0	0			Type I	5'UTR
9@136223429@+	ENSG00000148291	SURF2	0	0.105263	0				Type I	5'UTR
X@11683439@-	ENSG00000047648	ARHGAP6	0.222222						Type I	5'UTR
3@149688793@-	ENSG00000070087	PFN2	0.313043	0.261261	0.0322581	0	0.00714286	0	Type I	5'UTR
19@39658880@+	ENSG00000130669	PAK4	0.167883	0.170749	0.00315457	0	0	0	Type I	5'UTR
20@35401886@-	ENSG00000149636	DSN1	0.153846	0.112069	0		0		Type I	5'UTR
19@10381636@+	ENSG00000090339	ICAM1	0.428571	0.705882					Type I	5'UTR
2@27851430@+	ENSG00000198522	GPN1	0.1	0.0891089					Type I	5'UTR
3@19988768@+	ENSG00000144566	RAB5A		0.307692					Type I	5'UTR
3@47324432@-	ENSG00000088727	KIF9	0.244681	0.351351					Type I	5'UTR
7@29603627@+	ENSG00000176532	PRR15	0.0979949	0.115631	0.12	0	0		Type I	5'UTR
7@11013647@+	ENSG00000106443	PHF14	0.135135	0.240741	0		0		Type I	5'UTR
15@72766860@+	ENSG00000166233	ARIH1	0.144759	0.153001	0.00738916	0	0.00769231	0	Type I	5'UTR
19@7953422@+	ENSG00000171017	LRRC8E	0.188679	0.112676					Type I	5'UTR
2@118771636@-	ENSG00000125633	CCDC93	0.342857	0.204082					Type I	5'UTR
12@112847284@-	ENSG00000089009	RPL6	0.152174	0	0.00795756	0	0.0115108	0.00436681	Type I	5'UTR
2@241759603@-	ENSG00000130294	KIF1A	0.553846	0.589474			0.0267857		Type I	5'UTR
1@235292074@-	ENSG00000173726	TOMM20	0.134375	0.174061	0.00272727	0	0	0.00239808	Type I	5'UTR
2@192711652@-	ENSG00000168497	SDPR	0.196429	0.118644					Type I	5'UTR
20@5107261@-	ENSG00000132646	PCNA	0.170732						Type I	5'UTR
8@97506061@+	ENSG00000169439	SDC2	0.0625	0.353846		0	0.0266667	0	Type I	5'UTR
2@120980648@-	ENSG00000226479	TMEM185B	0.0695971	0.108407	0	0	0	0	Type I	5'UTR
6@13487545@-	ENSG00000145990	GFOD1		0.142857					Type I	5'UTR
16@12995704@+	ENSG00000237515	SHISA9	0.0857143	0.157895			0		Type I	5'UTR
9@126774136@+	ENSG00000106689	LHX2	0.1	0.25641					Type I	5'UTR
12@90102544@-	ENSG00000070961	ATP2B1	0.70303	0.727273	0.0904523				Type I	5'UTR
12@90102567@-	ENSG00000070961	ATP2B1	0.0878378	0.246231	0.00265957				Type I	5'UTR
22@20255654@-	ENSG00000040608	RTN4R	0.113281	0.141479			0	0.00714286	Type I	5'UTR
16@78133324@+	ENSG00000186153	WWOX	0	0.15873					Type I	5'UTR
17@52977989@+	ENSG00000141198	TOM1L1	0.73665	0.790234	0.785714				Type I	5'UTR
11@76778108@+	ENSG00000149260	CAPN5	0.401961	0.509434		0	0	0	Type I	5'UTR
6@112194401@-	ENSG00000010810	FYN	0.61125	0.697368	0.133333	0.0208333	0.178947	0.106061	Type I	5'UTR
10@123872592@+	ENSG00000138162	TACC2	0.333333	0.45977	0		0		Type I	5'UTR
11@123612318@-	ENSG00000166261	ZNF202	0	0.113208					Type I	5'UTR
1@70034086@+	ENSG00000033122	LRRC7		0.171429					Type I	5'UTR
7@6388448@-	ENSG00000178397	FAM220A	0	0.118919					Type I	5'UTR
X@153238001@+	ENSG00000177854	TMEM187		0.266667					Type I	5'UTR
12@6603305@+	ENSG00000010292	NCAPD2	0.462025	0.366279	0	0	0	0.0795455	Type I	5'UTR
7@123389000@-	ENSG00000106299	WASL	0.157895	0.214286	0	0			Type I	5'UTR
1@40943333@+	ENSG00000187815	ZFP69	0.719745	0.748503	0.217391				Type I	5'UTR
17@49198093@-	ENSG00000008294	SPAG9	0.115789	0.0914634	0	0	0		Type I	5'UTR
12@6798563@-	ENSG00000126746	ZNF384	0.170213	0	0				Type I	5'UTR
14@34419966@-	ENSG00000129521	EGLN3	0.302387	0.434555	0.00813008		0	0	Type I	5'UTR
1@6320903@-	ENSG00000158292	GPR153	0.122677	0.0470219	0	0	0	0	Type I	5'UTR
3@48130576@-	ENSG00000047849	MAP4	0.268817	0.0538922	0				Type I	5'UTR
2@65659667@-	ENSG00000198369	SPRED2		0.24	0				Type I	5'UTR
20@43595161@+	ENSG00000101109	STK4	0.3	0					Type I	5'UTR
5@34915690@-	ENSG00000113456	RAD1		0.391304					Type I	5'UTR
9@130890577@-	ENSG00000148334	PTGES2			0.193548				Type I	5'UTR
7@8008783@+	ENSG00000106415	GLCCI1	0	0.122807					Type I	5'UTR
17@27717667@+	ENSG00000160551	TAOK1	0.0344828	0.105691	0				Type I	5'UTR
13@95254177@+	ENSG00000152749	GPR180	0	0	0.304348				Type I	5'UTR
11@71935932@+	ENSG00000165458	INPPL1	0.0882353	0.609756	0.0463576	0.03125	0.0588235	0.0217391	Type I	5'UTR
11@63381699@-	ENSG00000176485	PLA2G16	0.192488	0.132479	0	0.00209205	0.00790514	0	Type I	5'UTR
12@95942348@-	ENSG00000136014	USP44	0	0.225806			0		Type I	5'UTR
15@58357917@-	ENSG00000128918	ALDH1A2	0.0909091	0.1					Type I	5'UTR
6@30856499@+	ENSG00000204580	DDR1	0.140562	0.101215	0	0	0	0	Type I	5'UTR
X@41782359@-	ENSG00000147044	CASK		0.24		0	0		Type I	5'UTR
16@21610984@+	ENSG00000197006	METTL9	0.171271	0.100694	0.0172414	0	0	0.0291262	Type I	5'UTR
7@72936510@-	ENSG00000009954	BAZ1B	0.207792	0.205263	0.00645161	0	0		Type I	5'UTR
X@63615257@-	ENSG00000102043	MTMR8	0.489362	0.439024					Type I	5'UTR
16@22153999@+	ENSG00000175267	VWA3A	0.107143	0.135135					Type I	5'UTR
3@63897824@+	ENSG00000163635	ATXN7		0.351351					Type I	5'UTR
17@41276072@-	ENSG00000012048	BRCA1	0	0	0.111111				Type I	5'UTR
2@172017252@-	ENSG00000198586	TLK1		0.147059	0				Type I	5'UTR
11@47291084@+	ENSG00000110514	MADD	0.0327869	0.108696					Type I	5'UTR
16@56225475@+	ENSG00000087258	GNAO1	0.484848	0.534247					Type I	5'UTR
3@134204653@-	ENSG00000129055	ANAPC13	0.568627	0.287879	0		0		Type I	5'UTR
12@120972423@+	ENSG00000022840	RNF10	0.13535	0.153121	0.00875274	0	0.00909091	0	Type I	5'UTR
19@48613794@-	ENSG00000105499	PLA2G4C		0.193548					Type I	5'UTR
12@123756287@-	ENSG00000111328	CDK2AP1	0.107595	0.17734	0.00647249	0.00258398	0	0.00209205	Type I	5'UTR
4@76649844@+	ENSG00000138768	USO1	0	0.142857	0		0.0392157	0	Type I	5'UTR
19@3573233@+	ENSG00000064961	HMG20B	0.310345	0.441176	0.0333333	0.0212766	0.0344828		Type I	5'UTR
2@75061469@+	ENSG00000159399	HK2	0.08	0.1	0.00146466	0.000990099	0.00403226	0	Type I	5'UTR
1@84971923@-	ENSG00000174021	GNG5		0.2		0			Type I	5'UTR
22@39898383@+	ENSG00000100335	MIEF1	0.106667	0.0538462	0				Type I	5'UTR
20@54580460@-	ENSG00000054803	CBLN4	0.230159	0.225434					Type I	5'UTR
20@43595160@+	ENSG00000101109	STK4	0.3	0					Type I	5'UTR
6@111408871@+	ENSG00000112394	SLC16A10	0.0543933	0.118919	0		0	0	Type I	5'UTR
5@78809825@-	ENSG00000152413	HOMER1	0.157895	0.0587219	0				Type I	5'UTR
17@40075210@-	ENSG00000131473	ACLY	0.163265	0.126316	0.0235294	0	0	0	Type I	5'UTR
15@96874208@+	ENSG00000185551	NR2F2		0.208333	0				Type I	5'UTR
3@183354077@+	ENSG00000114796	KLHL24	0	0.128205		0			Type I	5'UTR
19@50529261@+	ENSG00000142528	ZNF473	0.45	0.08					Type I	5'UTR
8@30515565@-	ENSG00000197265	GTF2E2	0.169014	0.244681	0	0	0	0	Type I	5'UTR
1@4715387@+	ENSG00000196581	AJAP1		0.178571	0				Type I	5'UTR
19@57752220@+	ENSG00000204524	ZNF805	0.177449	0.150155	0.0172414				Type I	5'UTR
13@103451237@-	ENSG00000134901	KDELC1	0.192982	0	0	0	0.0153846	0	Type I	5'UTR
12@62860751@+	ENSG00000061987	MON2	0.948529	0.951754	0.0526316	0			Type I	5'UTR
7@1784035@+	ENSG00000225968	ELFN1	0.431373	0.212766					Type I	5'UTR
2@30369906@+	ENSG00000119801	YPEL5	0.162589	0.196379	0.0508475	0.00735294	0	0	Type I	5'UTR
6@3456814@-	ENSG00000137266	SLC22A23	0.222222	0.275					Type I	5'UTR
14@68000039@+	ENSG00000054690	PLEKHH1		0.176471	0	0			Type I	5'UTR
4@146403172@+	ENSG00000170365	SMAD1	0.143911	0.12766	0	0	0	0	Type I	5'UTR
4@37455565@+	ENSG00000154274	C4orf19	0.536585	0.863636					Type I	5'UTR
1@117664841@-	ENSG00000134253	TRIM45	0.0677083	0.138365					Type I	5'UTR
11@36631641@+	ENSG00000166352	C11orf74	0.154135	0.108374	0	0	0.025974	0.0121457	Type I	5'UTR
9@140446428@+	ENSG00000182154	MRPL41	0.129545	0.157576	0.00217865	0.0027933	0	0.0031348	Type I	5'UTR
1@24117688@+	ENSG00000011009	LYPLA2	0.652174		0	0	0	0	Type I	5'UTR
16@4897908@+	ENSG00000118900	UBN1	0.165714	0.195266	0	0	0.0273973	0	Type I	5'UTR
19@13710736@-	ENSG00000141837	CACNA1A	0.0147059	0.138298					Type I	5'UTR
9@140095167@-	ENSG00000176058	TPRN	0.0571429	0.285714					Type I	5'UTR
16@22237044@+	ENSG00000103319	EEF2K	0.164295	0.23082	0.013289	0	0	0	Type I	5'UTR
15@59225804@-	ENSG00000137776	SLTM	0.0612245	0.285714	0	0	0.00813008	0	Type I	5'UTR
17@76996192@-	ENSG00000171302	CANT1	0.106383	0	0	0			Type I	5'UTR
X@117480357@+	ENSG00000131725	WDR44	0.0745614	0.131111	0.0361446	0			Type I	5'UTR
16@66730477@-	ENSG00000183723	CMTM4	0.110799	0.0670103	0	0	0		Type I	5'UTR
1@32479485@+	ENSG00000121774	KHDRBS1	0.11215	0.160494	0		0	0	Type I	5'UTR
1@8086286@-	ENSG00000116285	ERRFI1	0.0931677	0.238636	0	0	0	0	Type I	5'UTR
22@31503707@-	ENSG00000198832	SELM	0.313725	0.255319					Type I	5'UTR
5@43121861@+	ENSG00000172262	ZNF131	0.103896	0	0		0		Type I	5'UTR
17@18684526@+	ENSG00000171928	TVP23B	0.0634921	0.256757					Type I	5'UTR
16@28875250@+	ENSG00000178188	SH2B1	0.103093	0.0291262		0			Type I	5'UTR
22@47134091@-	ENSG00000100422	CERK		0.119048		0	0		Type I	5'UTR
9@127631505@+	ENSG00000136950	ARPC5L	0.0791367	0.138728	0	0	0.0042735	0	Type I	5'UTR
19@11308219@-	ENSG00000197256	KANK2	0.25	0.0222222					Type I	5'UTR
8@18871185@-	ENSG00000156011	PSD3	0.047619	0.106481		0			Type I	5'UTR
17@80376425@+	ENSG00000169660	HEXDC			0.122807	0.27907	0.285714	0.48	Type I	5'UTR
4@1685775@-	ENSG00000174137	FAM53A		0.32					Type I	5'UTR
20@3776717@+	ENSG00000101224	CDC25B	0.147059	0.307692					Type I	5'UTR
15@59664973@-	ENSG00000157483	MYO1E	0.285714	0.412639	0	0	0	0	Type I	5'UTR
12@76450524@-	ENSG00000187109	NAP1L1			0.115385				Type I	5'UTR
18@21166809@-	ENSG00000141458	NPC1	0.111111	0.37931		0			Type I	5'UTR
7@86688944@-	ENSG00000164659	KIAA1324L	0.133663	0.190476		0			Type I	5'UTR
10@94449420@+	ENSG00000152804	HHEX	0.128767	0.0874525					Type I	5'UTR
20@44987408@-	ENSG00000080189	SLC35C2	0.0853659	0.213592		0		0	Type I	5'UTR
22@24407944@+	ENSG00000099991	CABIN1	0.0327869	0.111111	0	0	0		Type I	5'UTR
1@25944197@+	ENSG00000117643	MAN1C1	0.057554	0.108108	0		0		Type I	5'UTR
3@118959732@-	ENSG00000121578	B4GALT4	0.0487805	0.289474					Type I	5'UTR
18@59561445@-	ENSG00000176641	RNF152		0.380952					Type I	5'UTR
19@5720175@-	ENSG00000196365	LONP1	0	0.116279	0	0	0		Type I	5'UTR
18@48556887@+	ENSG00000141646	SMAD4	0.116667	0.16	0	0	0		Type I	5'UTR
3@38065948@-	ENSG00000187091	PLCD1	0.0384615	0.3					Type I	5'UTR
22@18561069@+	ENSG00000215193	PEX26	0.405063	0.477273	0.0192308	0	0.0238095		Type I	5'UTR
1@161136359@+	ENSG00000143224	PPOX	0.126984	0		0	0.0149254	0.0348837	Type I	5'UTR
2@216176989@+	ENSG00000138363	ATIC		0.227273	0		0	0	Type I	5'UTR
12@133066957@+	ENSG00000112787	FBRSL1	0.222222	0.25072	0	0	0	0	Type I	5'UTR
18@60383246@+	ENSG00000081913	PHLPP1	0.104478	0.174497	0				Type I	5'UTR
17@73936970@-	ENSG00000188878	FBF1		0.238095	0		0		Type I	5'UTR
X@153236869@-	ENSG00000172534	HCFC1	0.0552486	0.129252	0	0	0		Type I	5'UTR
2@3383645@+	ENSG00000171853	TRAPPC12	0.38024	0.375622	0.0338983	0	0	0	Type I	5'UTR
2@122363489@-	ENSG00000074054	CLASP1	0.117647	0.057554	0.0344828	0	0		Type I	5'UTR
17@40985563@+	ENSG00000131467	PSME3	0.63253	0.692851	0.0128102	0	0.0153139	0.00776699	Type I	5'UTR
5@96271808@+	ENSG00000113441	LNPEP	0.60396	0.726852					Type I	5'UTR
16@22217682@+	ENSG00000103319	EEF2K	0.139535	0.173913	0				Type I	5'UTR
6@42531871@+	ENSG00000024048	UBR2	0.0595238	0.103448	0				Type I	5'UTR
11@119019890@+	ENSG00000172350	ABCG4	0.184211	0.0350877					Type I	5'UTR
1@20834598@-	ENSG00000090432	MUL1	0	0.146341					Type I	5'UTR
14@75536012@+	ENSG00000119703	ZC2HC1C		0.363636					Type I	5'UTR
9@19380226@-	ENSG00000137154	RPS6		0.146341	0		0	0.00892857	Type I	5'UTR
8@118533056@+	ENSG00000164758	MED30	0.122642	0.0186335	0.0384615		0	0	Type I	5'UTR
8@32405905@+	ENSG00000157168	NRG1	0.459016	0.337662					Type I	5'UTR
12@27091409@+	ENSG00000111790	FGFR1OP2		0.318182					Type I	5'UTR
12@113770727@-	ENSG00000089060	SLC8B1		0.266667	0	0	0	0	Type I	5'UTR
17@50235801@-	ENSG00000154975	CA10		0.238095					Type I	5'UTR
11@819695@+	ENSG00000177666	PNPLA2	0.129968	0.130461	0.0130208	0.0021322	0.00246914	0	Type I	5'UTR
9@113341851@-	ENSG00000165124	SVEP1	0.126761	0.32					Type I	5'UTR
19@49956636@-	ENSG00000104872	PIH1D1					0	0.116279	Type I	5'UTR
6@130687059@+	ENSG00000164484	TMEM200A	0.111111	0.126667		0			Type I	5'UTR
15@72410228@-	ENSG00000066933	MYO9A	0.571429	0.557692					Type I	5'UTR
9@86432521@-	ENSG00000165113	GKAP1	0.057554	0.252525	0				Type I	5'UTR
2@196933471@-	ENSG00000118997	DNAH7	0.166667	0.227723					Type I	5'UTR
15@58357918@-	ENSG00000128918	ALDH1A2	0.181818	0.20202					Type I	5'UTR
4@1857900@-	ENSG00000168924	LETM1	0.0434783	0.170213	0	0			Type I	5'UTR
6@31628049@-	ENSG00000204439	C6orf47		0.9	0	0	0	0	Type I	5'UTR
22@41487941@+	ENSG00000100393	EP300	0.616667	0.686047	0.0545455				Type I	5'UTR
19@36858795@-	ENSG00000142065	ZFP14	0.0149254	0.288462					Type I	5'UTR
19@10765105@+	ENSG00000129351	ILF3	0.170149	0.0669856	0.010929	0.010582	0.00547945	0.00934579	Type I	5'UTR
1@2125233@-	ENSG00000162585	C1orf86	0.148649	0	0	0	0.002	0	Type I	5'UTR
19@50380917@-	ENSG00000204673	AKT1S1	0.296296	0					Type I	5'UTR
3@44596913@+	ENSG00000196345	ZKSCAN7	0.101266	0.145161		0	0	0	Type I	5'UTR
14@77787122@-	ENSG00000009830	POMT2		0.967213	0.576923	0.394737	0.666667		Type I	5'UTR
21@39288466@-	ENSG00000157542	KCNJ6	0.227273	0.134615					Type I	5'UTR
10@89623522@+	ENSG00000171862	PTEN	0.232824	0.36828	0.0506329	0	0.04		Type I	5'UTR
16@75032962@+	ENSG00000186187	ZNRF1	0.0571429	0.125	0.0166667	0	0	0	Type I	5'UTR
1@23694592@-	ENSG00000125945	ZNF436	0	0.110465					Type I	5'UTR
11@8892537@-	ENSG00000166444	ST5	0.139908	0.158065	0		0.2		Type I	5'UTR
11@134094892@+	ENSG00000151502	VPS26B	0.0939794	0.105758	0.00473934	0	0	0	Type I	5'UTR
11@65769392@-	ENSG00000175376	EIF1AD	0.038961	0.117647	0	0	0	0	Type I	5'UTR
11@62494658@-	ENSG00000214753	HNRNPUL2	0	0	0.116279	0	0	0.030303	Type I	5'UTR
7@99070611@+	ENSG00000198556	ZNF789	0.151515	0	0	0	0	0	Type I	5'UTR
17@17723422@-	ENSG00000072310	SREBF1	0.0869565	0.166667	0	0	0	0	Type I	5'UTR
1@76540490@+	ENSG00000184005	ST6GALNAC3	0.0277778	0.290323			0		Type I	5'UTR
12@113623810@+	ENSG00000139405	RITA1	0	0.151515	0	0	0	0	Type I	5'UTR
22@47134053@-	ENSG00000100422	CERK		0.169811		0	0	0	Type I	5'UTR
12@498524@-	ENSG00000073614	KDM5A	0.0564972	0.164516	0	0			Type I	5'UTR
14@75230105@+	ENSG00000119596	YLPM1	0.0508475	0.136986	0	0	0	0	Type I	5'UTR
2@203500377@+	ENSG00000138439	FAM117B	0.235955	0.233148	0.0471014		0		Type I	5'UTR
11@75201359@-	ENSG00000158555	GDPD5	0.0806452	0.166667	0				Type I	5'UTR
19@6738236@+	ENSG00000125733	TRIP10	0	0.333333					Type I	5'UTR
22@34316351@-	ENSG00000133424	LARGE	0.263158	0.335766	0	0	0.0170455	0	Type I	5'UTR
9@34637362@-	ENSG00000147955	SIGMAR1	0.0304569	0.138996	0	0	0	0	Type I	5'UTR
3@15137710@-	ENSG00000131381	ZFYVE20	0.317829	0.359712	0.0298507	0			Type I	5'UTR
14@36278360@-	ENSG00000174373	RALGAPA1		0.184211					Type I	5'UTR
6@17706634@-	ENSG00000124789	NUP153	0.0283688	0.111111	0		0		Type I	5'UTR
9@131451629@+	ENSG00000119335	SET	0.2868	0.292874	0.0071116	0.00164745	0.00529101	0.00621891	Type I	5'UTR
11@6494361@-	ENSG00000110171	TRIM3	0.194444	0.128205					Type I	5'UTR
18@48556798@+	ENSG00000141646	SMAD4		0.818182	0				Type I	5'UTR
18@47721419@-	ENSG00000167306	MYO5B	0.454545	0.26087					Type I	5'UTR
19@19496651@+	ENSG00000167491	GATAD2A	0.0268817	0.165049	0.0104167				Type I	5'UTR
7@127225459@-	ENSG00000179562	GCC1	0.832952	0.846269	0.102041	0	0.0243902		Type I	5'UTR
5@109025967@+	ENSG00000112893	MAN2A1	0.117647	0.0833333	0	0	0	0	Type I	5'UTR
3@68981518@-	ENSG00000163377	FAM19A4	0.187595	0.196251			0		Type I	5'UTR
16@475890@+	ENSG00000090565	RAB11FIP3	0.163728	0.166667	0	0	0.00645161	0.00990099	Type I	5'UTR
4@37246107@+	ENSG00000174145	KIAA1239	0.615183	0.650862					Type I	5'UTR
4@2420241@-	ENSG00000159733	ZFYVE28	0.0769231	0.155556					Type I	5'UTR
3@49449508@-	ENSG00000067560	RHOA	0.115288	0.111675	0.08	0			Type I	5'UTR
3@66551428@-	ENSG00000144749	LRIG1	0.0232558	0.141026					Type I	5'UTR
19@10305620@-	ENSG00000130816	DNMT1	0.264045	0.341232					Type I	5'UTR
20@31350462@+	ENSG00000088305	DNMT3B	0.176104	0.261676	0.00604089		0.0052356	0.00698603	Type I	5'UTR
5@142150070@+	ENSG00000145819	ARHGAP26	0.12069	0.0634518	0.025641		0		Type I	5'UTR
11@101981563@+	ENSG00000137693	YAP1	0.768627	0.818038	0.0795053	0.0375	0.0793651	0.121951	Type I	5'UTR
8@136469920@+	ENSG00000131773	KHDRBS3	0.117949	0.211221	0.0286624		0	0.0697674	Type I	5'UTR
11@75236573@-	ENSG00000158555	GDPD5	0.03	0.160584	0	0			Type I	5'UTR
1@48937685@-	ENSG00000132122	SPATA6	0.104762	0.00806452			0		Type I	5'UTR
2@203500093@+	ENSG00000138439	FAM117B	0.0075188	0.0333333	0.125	0.0294118			Type I	5'UTR
14@77787164@-	ENSG00000009830	POMT2		0.15	0	0			Type I	5'UTR
19@10764981@+	ENSG00000129351	ILF3	0.191489	0.09375					Type I	5'UTR
3@127771346@+	ENSG00000058262	SEC61A1	0.110997	0.096238	0	0	0	0	Type I	5'UTR
8@17104746@+	ENSG00000155975	VPS37A	0.078683	0.123924	0	0.025974	0	0	Type I	5'UTR
14@96829975@-	ENSG00000066739	ATG2B	0	0.194444					Type I	5'UTR
12@133066967@+	ENSG00000112787	FBRSL1	0.147541	0.180929	0.0251256	0	0.0227273	0	Type I	5'UTR
3@141205922@+	ENSG00000155903	RASA2			0.145455				Type I	5'UTR
14@78174351@-	ENSG00000100601	ALKBH1	0	0.109091					Type I	5'UTR
4@109089222@-	ENSG00000138795	LEF1	0.357143	0.26699					Type I	5'UTR
22@50050681@-	ENSG00000188511	C22orf34	0.12766	0.0333333					Type I	5'UTR
10@102747938@+	ENSG00000107815	C10orf2	0.28125	0.627907	0	0	0	0	Type I	5'UTR
2@64751735@+	ENSG00000119844	AFTPH	0.0447761	0.108696	0	0			Type I	5'UTR
2@7057674@+	ENSG00000151692	RNF144A	0	0.121951		0			Type I	5'UTR
20@48532061@-	ENSG00000158480	SPATA2	0.0789474	0.15873					Type I	5'UTR
17@20946340@-	ENSG00000124422	USP22	0.0961538	0.116667	0		0		Type I	5'UTR
6@18264864@-	ENSG00000124795	DEK	0	0.295082	0				Type I	5'UTR
17@3539874@+	ENSG00000040531	CTNS	0.154639	0.232394	0.0384615				Type I	5'UTR
5@133450495@+	ENSG00000081059	TCF7	0.0990099	0.123457	0				Type I	5'UTR
2@193059406@-	ENSG00000144339	TMEFF2	0.493827	0.427136					Type I	5'UTR
6@13487720@-	ENSG00000145990	GFOD1	0.0697674	0.196721					Type I	5'UTR
1@28586213@+	ENSG00000130766	SESN2	0.125866	0.131377	0.00860585	0	0.00151057	0	Type I	5'UTR
16@68406200@-	ENSG00000103056	SMPD3	0.361669	0.382276	0.188679				Type I	5'UTR
5@149380649@+	ENSG00000113716	HMGXB3	0.206687	0.221457	0	0	0		Type I	5'UTR
1@8763244@-	ENSG00000142599	RERE			0.269231		0		Type I	5'UTR
1@153919008@-	ENSG00000198837	DENND4B		0.35	0				Type I	5'UTR
19@9879145@-	ENSG00000196605	ZNF846	0.0952381	0.16					Type I	5'UTR
11@35684623@+	ENSG00000166326	TRIM44	0.0752688	0.225352	0	0	0	0	Type I	5'UTR
X@25033874@-	ENSG00000004848	ARX	0	0.113208					Type I	5'UTR
16@75018923@-	ENSG00000103091	WDR59		0.151515			0		Type I	5'UTR
9@34637383@-	ENSG00000147955	SIGMAR1	0.182979	0.175439	0.00675676	0	0.00335852	0.00235294	Type I	5'UTR
19@58920246@+	ENSG00000171574	ZNF584	0.262467	0.300268	0.0545455	0			Type I	5'UTR
14@96829384@-	ENSG00000066739	ATG2B	0.109589	0.134052	0.00694444	0	0		Type I	5'UTR
1@174968782@+	ENSG00000116161	CACYBP	0.541899	0.619835	0		0	0	Type I	5'UTR
1@235491389@-	ENSG00000054267	ARID4B	0.0277778	0.192308	0				Type I	5'UTR
11@819644@+	ENSG00000177666	PNPLA2	0.150577	0.18186	0.003861	0	0	0	Type I	5'UTR
12@49760885@+	ENSG00000123352	SPATS2	0	0.238095					Type I	5'UTR
8@37594190@+	ENSG00000147475	ERLIN2	0.0703125	0.109756	0	0	0	0	Type I	5'UTR
16@30935628@+	ENSG00000099364	FBXL19		0.2625	0	0	0	0	Type I	5'UTR
8@21999209@-	ENSG00000168476	REEP4	0.5	0.686567	0	0	0		Type I	5'UTR
2@207308385@+	ENSG00000114948	ADAM23	0.113636	0.0104167		0	0	0	Type I	5'UTR
X@11683553@-	ENSG00000047648	ARHGAP6	0	0.171429					Type I	5'UTR
14@89258973@-	ENSG00000165521	EML5	0.793103	0.578947					Type I	5'UTR
17@7590403@+	ENSG00000141499	WRAP53	0.0322581	0.14					Type I	5'UTR
8@11142296@+	ENSG00000104643	MTMR9	0.126087	0.0423729	0				Type I	5'UTR
11@119234776@-	ENSG00000036672	USP2	0.930466	0.942162	0.707317				Type I	5'UTR
4@110481366@+	ENSG00000005059	CCDC109B	0	0.176471					Type I	5'UTR
10@99079135@+	ENSG00000165879	FRAT1	0.195266	0.203209	0	0	0		Type I	5'UTR
2@85198254@+	ENSG00000176407	KCMF1	0.419355	0.5625					Type I	5'UTR
20@56964465@+	ENSG00000124164	VAPB	0.16496	0.234733	0.00274725	0	0.00701754	0.0116279	Type I	5'UTR
10@127584804@-	ENSG00000089876	DHX32	0.116402	0.0496183	0.0238095	0	0	0	Type I	5'UTR
7@134855227@-	ENSG00000122783	C7orf49	0.175705	0.199584	0.00833333	0	0	0	Type I	5'UTR
8@74206423@-	ENSG00000147604	RPL7	0.103774	0.020202	0				Type I	5'UTR
1@3566598@-	ENSG00000116213	WRAP73	0.375	0.473684	0.0588235		0.0697674	0.0909091	Type I	5'UTR
16@69600071@+	ENSG00000102908	NFAT5	0.151515	0.125	0				Type I	5'UTR
22@46372831@-	ENSG00000188064	WNT7B	0.34375	0.25	0.00520833				Type I	5'UTR
19@58694676@+	ENSG00000171606	ZNF274	0.0769231	0.121951	0				Type I	5'UTR
9@127952087@-	ENSG00000119414	PPP6C	0	0.171053					Type I	5'UTR
1@223900154@+	ENSG00000162909	CAPN2		0.24				0	Type I	5'UTR
2@113342180@+	ENSG00000125611	CHCHD5	0.139535	0.0606061	0	0	0	0	Type I	5'UTR
16@74700720@-	ENSG00000168411	RFWD3	0.046595	0.105634	0	0	0	0	Type I	5'UTR
3@14989216@+	ENSG00000177463	NR2C2	0.107692	0.0561798					Type I	5'UTR
11@695139@-	ENSG00000177030	DEAF1	0.352459	0.418605	0.0188679				Type I	5'UTR
4@79697537@+	ENSG00000138756	BMP2K		0.166667					Type I	5'UTR
19@3094418@+	ENSG00000088256	GNA11	0.0151515	0.106796					Type I	5'UTR
11@535441@-	ENSG00000174775	HRAS	0	0.225806	0	0	0	0	Type I	5'UTR
17@73127379@-	ENSG00000125458	NT5C	0.0882353	0.1875	0	0	0.0105263	0	Type I	5'UTR
15@57211964@+	ENSG00000140262	TCF12	0.142857	0.0769231	0				Type I	5'UTR
17@80009128@-	ENSG00000169733	RFNG	0	0.125	0	0	0		Type I	5'UTR
4@148653317@+	ENSG00000071205	ARHGAP10	0.123894	0.0909091	0	0			Type I	5'UTR
16@67596427@+	ENSG00000102974	CTCF	0.0689655	0.139535					Type I	5'UTR
1@85155881@-	ENSG00000117155	SSX2IP	0.162162	0.194444	0				Type I	5'UTR
15@44969069@-	ENSG00000229474	PATL2	0.383588	0.375851	0.296296				Type I	5'UTR
X@80065094@-	ENSG00000165288	BRWD3	0	0.166667	0				Type I	5'UTR
19@33685524@+	ENSG00000130881	LRP3	0.109375	0.0272374	0	0	0	0	Type I	5'UTR
16@89556862@-	ENSG00000167522	ANKRD11	0.0652174	0.269663	0.00653595	0.0114943	0.00826446	0	Type I	5'UTR
14@65878681@+	ENSG00000033170	FUT8	0.0769231	0.137255	0				Type I	5'UTR
18@47901425@+	ENSG00000154839	SKA1	0	0.157895					Type I	5'UTR
13@98795648@+	ENSG00000152767	FARP1	0.16763	0.217617	0.0150754	0	0	0	Type I	5'UTR
14@23283943@-	ENSG00000155465	SLC7A7	0.0888889	0.114839	0.0222222				Type I	5'UTR
1@220219946@-	ENSG00000136628	EPRS	0.2	0.285714					Type I	5'UTR
22@42372988@+	ENSG00000100167	2021-09-03	0	0.25			0.0116279	0	Type I	5'UTR
20@32581746@+	ENSG00000125970	RALY	0.354167	0.40566	0	0	0	0	Type I	5'UTR
9@117267594@-	ENSG00000095397	DFNB31	0.261807	0.322068		0			Type I	5'UTR
6@80714201@+	ENSG00000112742	TTK		0.163265					Type I	5'UTR
9@82187369@+	ENSG00000106829	TLE4	0.0441767	0.141612	0		0		Type I	5'UTR
13@103421791@-	ENSG00000151287	TEX30	0.468661	0.490964	0.0172414			0	Type I	5'UTR
16@30670121@+	ENSG00000156860	FBRS	0.472973	0.532143	0	0			Type I	5'UTR
1@182573505@-	ENSG00000143333	RGS16		0.166667					Type I	5'UTR
6@32940489@+	ENSG00000204256	BRD2	0.11603	0.140585	0	0	0	0	Type I	5'UTR
9@111696272@-	ENSG00000070061	IKBKAP	0.0677966	0.1	0	0	0	0	Type I	5'UTR
3@44497049@-	ENSG00000185219	ZNF445	0.0946548	0.102791	0.0225225	0	0		Type I	5'UTR
18@60384272@+	ENSG00000081913	PHLPP1	0.603175	0.685185	0.0497738	0	0.0493827	0.0208333	Type I	5'UTR
1@4715400@+	ENSG00000196581	AJAP1	0	0.172414	0				Type I	5'UTR
2@240322360@-	ENSG00000068024	HDAC4	0.685714	0.421053	0.159091				Type I	5'UTR
1@244615174@-	ENSG00000035687	ADSS	0.0238095	0.104167	0		0.0121951	0	Type I	5'UTR
18@55711659@+	ENSG00000049759	NEDD4L	0.184524	0.12426	0	0	0	0	Type I	5'UTR
10@27443855@-	ENSG00000136758	YME1L1	0.113475	0.198113	0	0	0		Type I	5'UTR
7@1748861@+	ENSG00000225968	ELFN1	0.0490196	0.120253			0		Type I	5'UTR
11@118443143@+	ENSG00000095139	ARCN1	0	0.138889	0	0	0		Type I	5'UTR
1@228328984@+	ENSG00000143774	GUK1	0.037037	0.2	0	0	0	0	Type I	5'UTR
1@42776767@-	ENSG00000198815	FOXJ3	0.16311	0.145576	0.0300752	0	0		Type I	5'UTR
12@57881806@+	ENSG00000166986	MARS	0	0.194444					Type I	5'UTR
1@33546796@+	ENSG00000142920	ADC	0.0322581	0.228571					Type I	5'UTR
21@46494574@+	ENSG00000197381	ADARB1	0.0294118	0.140625	0				Type I	5'UTR
5@38846223@+	ENSG00000145623	OSMR	0.0701754	0.168		0.00985222			Type I	5'UTR
9@127952107@-	ENSG00000119414	PPP6C	0	0.125					Type I	5'UTR
7@75508495@+	ENSG00000005486	RHBDD2	0.0483871	0.161765	0	0	0	0	Type I	5'UTR
4@5710786@-	ENSG00000173040	EVC2	0.056872	0.12987					Type I	5'UTR
7@86849698@-	ENSG00000135185	TMEM243	0.04	0.1375			0	0	Type I	5'UTR
10@123923343@+	ENSG00000138162	TACC2	0.346939	0.1	0		0		Type I	5'UTR
11@64739437@-	ENSG00000168070	C11orf85	0.222222	0					Type I	5'UTR
12@2162654@+	ENSG00000151067	CACNA1C	0.217391	0.37037		0			Type I	5'UTR
19@10362775@+	ENSG00000105364	MRPL4	0.222222	0.175676	0	0	0	0	Type I	5'UTR
3@15140556@-	ENSG00000131381	ZFYVE20	0.247863	0.346667	0	0		0	Type I	5'UTR
16@620038@+	ENSG00000007541	PIGQ		0.518519	0.0416667	0.0588235	0.342857	0.558824	Type I	5'UTR
8@11660894@+	ENSG00000079459	FDFT1	0	0.137931	0				Type I	5'UTR
21@30464012@+	ENSG00000156265	MAP3K7CL	0.27027	0.225					Type I	5'UTR
19@3029057@-	ENSG00000065717	TLE2	0.625	0.5					Type I	5'UTR
20@58180014@+	ENSG00000087495	PHACTR3	0.177215	0.0689655					Type I	5'UTR
19@13263614@+	ENSG00000160888	IER2	0	0.290323	0	0	0	0	Type I	5'UTR
1@9970239@-	ENSG00000178585	CTNNBIP1	0.0958084	0.15625	0.15		0	0.00724638	Type I	5'UTR
X@19905441@-	ENSG00000147010	SH3KBP1	0.333333	0.291866	0.00200803	0	0	0	Type I	5'UTR
4@128886524@+	ENSG00000164074	C4orf29	0.217391						Type I	5'UTR
1@147083579@+	ENSG00000116128	BCL9	0.229885	0.264583	0	0	0.012987	0.0208333	Type I	5'UTR
19@36236518@+	ENSG00000205155	PSENEN	0.219512	0.275	0			0	Type I	5'UTR
19@13263704@+	ENSG00000160888	IER2	0.185185	0.0606061		0	0	0	Type I	5'UTR
12@68726081@-	ENSG00000111554	MDM1	0.368116	0.288					Type I	5'UTR
19@474976@-	ENSG00000181781	ODF3L2	0.122449	0					Type I	5'UTR
X@128977255@-	ENSG00000188706	ZDHHC9	0.151515	0.2	0	0	0.00970874	0	Type I	5'UTR
7@66386357@+	ENSG00000106609	TMEM248	0.433654	0.444053	0.0152526	0	0.0075188	0.0133929	Type I	5'UTR
10@180492@+	ENSG00000015171	ZMYND11	0.162162	0.152542	0				Type I	5'UTR
1@161228596@+	ENSG00000248485	PCP4L1	0.410645	0.424502	0.381818				Type I	5'UTR
17@30814161@+	ENSG00000176749	CDK5R1	0	0.107143	0		0		Type I	5'UTR
2@55646792@-	ENSG00000115355	CCDC88A		0.111111					Type I	5'UTR
X@40594741@-	ENSG00000180182	MED14	0.211155	0.369048	0.0107527	0	0.0365854	0	Type I	5'UTR
2@64069029@+	ENSG00000169764	UGP2	0.2	0.0416667			0		Type I	5'UTR
2@173292463@+	ENSG00000091409	ITGA6	0.209424	0.22807	0.0241546	0.0111732	0.00773196	0.008	Type I	5'UTR
3@53880203@-	ENSG00000016391	CHDH	0.382353	0.285714					Type I	5'UTR
7@100494215@-	ENSG00000087085	ACHE	0.166667	0.411765					Type I	5'UTR
16@85833056@-	ENSG00000131148	EMC8	0.225397	0.263543	0.0116959	0	0	0	Type I	5'UTR
7@99698940@-	ENSG00000166508	MCM7	0.264331	0.252708	0.000882613	0	0.00144928	0	Type I	5'UTR
X@1571782@-	ENSG00000169093	ASMTL	0.1	0.178571		0	0	0.0394737	Type I	5'UTR
14@72399233@+	ENSG00000182732	RGS6	0.208333	0.4					Type I	5'UTR
6@35420260@+	ENSG00000112039	FANCE	0.209945	0.2	0.00546448	0	0	0	Type I	5'UTR
12@54070086@-	ENSG00000135390	ATP5G2	0.105263	0.113208			0	0	Type I	5'UTR
8@11302294@-	ENSG00000154319	FAM167A	0.114486	0.108445					Type I	5'UTR
9@127533570@-	ENSG00000148200	NR6A1	0.238095	0					Type I	5'UTR
12@8185545@+	ENSG00000065970	FOXJ2	0.2	0.285714	0	0			Type I	5'UTR
5@134369707@-	ENSG00000069011	PITX1	0.251534	0.340336	0				Type I	5'UTR
10@71906375@-	ENSG00000156521	TYSND1	0.609756	0.764706					Type I	5'UTR
12@112563603@+	ENSG00000135148	TRAFD1	0.185606	0.142857	0	0			Type I	5'UTR
9@13279586@-	ENSG00000107186	MPDZ		0.310345	0				Type I	5'UTR
10@96122662@-	ENSG00000173145	NOC3L	0.133829	0.0887097	0.0169492				Type I	5'UTR
4@123073656@+	ENSG00000138688	KIAA1109	0.191083	0.286713	0				Type I	5'UTR
3@160822901@-	ENSG00000169255	B3GALNT1	0.0337079	0.103448					Type I	5'UTR
16@22122274@+	ENSG00000175267	VWA3A	0.111111	0.0540541					Type I	5'UTR
3@139108489@-	ENSG00000184432	COPB2	0.190476	0.125					Type I	5'UTR
22@46372745@-	ENSG00000188064	WNT7B	0.282609	0.372093	0				Type I	5'UTR
15@66679289@+	ENSG00000169032	MAP2K1	0.863685	0.914167	0.422535	0.177419	0.76087	0.779412	Type I	5'UTR
14@31343952@+	ENSG00000100473	COCH	0.00243902	0	0.111111				Type I	5'UTR
1@46806472@+	ENSG00000117481	NSUN4	0.333333	0.6	0	0		0	Type I	5'UTR
9@130159455@+	ENSG00000136856	SLC2A8	0.269231	0.586207					Type I	5'UTR
22@31742071@-	ENSG00000100105	PATZ1	0.25	0.0917431		0	0	0	Type I	5'UTR
11@33752976@-	ENSG00000085063	CD59	0.0850515	0.116412	0	0	0	0	Type I	5'UTR
3@66551097@-	ENSG00000144749	LRIG1	0.368932	0.332589		0	0.0544218	0.030303	Type I	5'UTR
9@129677198@+	ENSG00000136828	RALGPS1	0.134328	0.0978261	0		0	0	Type I	5'UTR
5@36151853@-	ENSG00000164187	LMBRD2	0.108014	0.0690608	0.0212766				Type I	5'UTR
4@17812165@-	ENSG00000163257	DCAF16	0.084507	0.131183	0	0	0	0	Type I	5'UTR
12@12715134@-	ENSG00000111266	DUSP16	0.297619	0.276596	0	0	0		Type I	5'UTR
18@60383752@+	ENSG00000081913	PHLPP1	0.0926641	0.121739	0		0		Type I	5'UTR
17@60556593@+	ENSG00000146872	TLK2		0.291667	0				Type I	5'UTR
X@19444431@-	ENSG00000180815	MAP3K15	0.0655738	0.106024					Type I	5'UTR
16@25268832@-	ENSG00000155592	ZKSCAN2	0.0855856	0.110915	0.0243902				Type I	5'UTR
2@11273350@+	ENSG00000150873	C2orf50	0.285714						Type I	5'UTR
9@139334155@-	ENSG00000148384	INPP5E	0.171296	0.232143	0.0377358	0.0645161	0.0333333		Type I	5'UTR
7@127225489@-	ENSG00000179562	GCC1	0.230148	0.291939	0.012987	0	0	0	Type I	5'UTR
22@23412691@+	ENSG00000128266	GNAZ	0	0.147541			0		Type I	5'UTR
1@40042184@-	ENSG00000090621	PABPC4	0.138323	0.143923	0.00119713	0	0	0.00389105	Type I	5'UTR
X@11683720@-	ENSG00000047648	ARHGAP6	0.65						Type I	5'UTR
11@76494384@+	ENSG00000182704	TSKU	0.015873	0.152542	0	0			Type I	5'UTR
9@79009214@-	ENSG00000135002	RFK	0	0.111111	0	0	0	0	Type I	5'UTR
22@50219488@-	ENSG00000100425	BRD1	0	0.116279	0				Type I	5'UTR
3@28390438@-	ENSG00000163512	AZI2	0.129032	0.0684932	0				Type I	5'UTR
11@14380536@-	ENSG00000133818	RRAS2	0.127962	0.141686	0.0159091	0	0.0484694	0.0322581	Type I	5'UTR
1@28157701@+	ENSG00000117751	PPP1R8	0	0.125	0		0		Type I	5'UTR
18@23670612@-	ENSG00000141380	SS18	0.409091	0.621622					Type I	5'UTR
22@19109729@-	ENSG00000070413	DGCR2	0.247689	0.310888	0	0	0.00271739	0	Type I	5'UTR
17@46128327@+	ENSG00000082641	NFE2L1	0.208	0.146226	0	0	0.00787402	0	Type I	5'UTR
9@108007130@+	ENSG00000070214	SLC44A1	0.166667	0	0.0437956	0	0.0136986	0	Type I	5'UTR
4@144434922@+	ENSG00000153147	SMARCA5	0.083004	0.101523	0	0	0	0	Type I	5'UTR
20@60718391@-	ENSG00000101182	PSMA7	0.113748	0.135396	0.00498442	0.00216685	0.00356779	0.00162338	Type I	5'UTR
17@73511529@-	ENSG00000177303	CASKIN2	0	0.243243					Type I	5'UTR
1@167691358@+	ENSG00000197965	MPZL1	0.0611111	0.154867	0.000704225	0	0	0	Type I	5'UTR
4@6912177@+	ENSG00000132405	TBC1D14		0.113636					Type I	5'UTR
12@107168448@+	ENSG00000111785	RIC8B	0.222222	0.228571	0	0			Type I	5'UTR
5@59783816@-	ENSG00000113448	PDE4D	0	0.1875					Type I	5'UTR
6@3456895@-	ENSG00000137266	SLC22A23	0.116667	0.123967	0				Type I	5'UTR
13@103426116@-	ENSG00000151287	TEX30	0.335766	0.396396					Type I	5'UTR
5@158636479@-	ENSG00000145860	RNF145	0.109677	0.0857143	0	0	0	0	Type I	5'UTR
17@27169792@-	ENSG00000173065	FAM222B		0.157895					Type I	5'UTR
9@35605413@+	ENSG00000107140	TESK1	0	0.140625		0			Type I	5'UTR
10@73610985@-	ENSG00000197746	PSAP	0.0636943	0.14094	0	0.00274348	0.00105263	0.00742115	Type I	5'UTR
11@35547487@-	ENSG00000149090	PAMR1		0.3					Type I	5'UTR
12@26112006@+	ENSG00000123094	RASSF8	0.137931	0.016129	0.0322581				Type I	5'UTR
4@17812577@+	ENSG00000109805	NCAPG	0.105263	0					Type I	5'UTR
15@40074848@-	ENSG00000150667	FSIP1		0.565217					Type I	5'UTR
2@10443216@+	ENSG00000115756	HPCAL1	0.186047	0.230769	0.005	0.00719424	0	0	Type I	5'UTR
9@4985300@+	ENSG00000096968	JAK2	0.145299	0.235294		0			Type I	5'UTR
9@8857761@-	ENSG00000153707	PTPRD		0.259259					Type I	5'UTR
12@65153083@-	ENSG00000135677	GNS	0.351301	0.373099	0.0410959	0			Type I	5'UTR
X@135579567@+	ENSG00000102241	HTATSF1	0.0447761	0.106061	0	0	0	0	Type I	5'UTR
7@50860940@-	ENSG00000106070	GRB10	0.180288	0.15899	0.00177305	0	0	0	Type I	5'UTR
16@402545@-	ENSG00000103126	AXIN1	0	0.108108	0	0	0	0	Type I	5'UTR
10@129924489@-	ENSG00000148773	MKI67	0.705882	0.869565	0				Type I	5'UTR
18@268026@-	ENSG00000079134	THOC1	0.333333	0.388889					Type I	5'UTR
9@130159453@+	ENSG00000136856	SLC2A8	0.0392157	0.16129					Type I	5'UTR
2@187558797@+	ENSG00000144369	FAM171B	0.142857	0.325581					Type I	5'UTR
20@25371426@-	ENSG00000100997	ABHD12	0	0	0.109589	0	0		Type I	5'UTR
6@18156127@+	ENSG00000165097	KDM1B	0.381484	0.356146	0.166667	0			Type I	5'UTR
17@4643069@-	ENSG00000161921	CXCL16	0.101449	0.159091					Type I	5'UTR
11@133938925@+	ENSG00000166086	JAM3	0.818182	0.555556					Type I	5'UTR
10@49514808@+	ENSG00000107643	MAPK8	0.12065	0.188862	0	0	0	0	Type I	5'UTR
4@111543712@-	ENSG00000164093	PITX2	0.434783						Type I	5'UTR
20@31071281@-	ENSG00000197183	C20orf112	0.550562	0.53719					Type I	5'UTR
16@84005700@+	ENSG00000103154	NECAB2	0.025	0.134615		0			Type I	5'UTR
7@4923231@-	ENSG00000157927	RADIL	0.42623	0.763636					Type I	5'UTR
5@79950330@-	ENSG00000228716	DHFR	0.317269	0.246914	0	0	0.00568182	0.0225989	Type I	5'UTR
2@150187112@+	ENSG00000187123	LYPD6	0.03125	0.259259					Type I	5'UTR
22@50050406@-	ENSG00000188511	C22orf34	0.285714						Type I	5'UTR
19@3496863@-	ENSG00000129932	DOHH	0.133333	0.0227273	0	0	0	0.00574713	Type I	5'UTR
18@31803225@-	ENSG00000101746	NOL4	0.0601093	0.192453					Type I	5'UTR
15@30685484@-	ENSG00000166664	CHRFAM7A	0.0526316	0.185185					Type I	5'UTR
5@132149254@+	ENSG00000198944	SOWAHA		0.428571	0				Type I	5'UTR
18@5544131@-	ENSG00000082397	EPB41L3	0.521739	0.595745	0				Type I	5'UTR
9@38069203@-	ENSG00000107338	SHB	0.145833	0	0				Type I	5'UTR
19@41256837@+	ENSG00000077312	SNRPA	0.103571	0.196653	0		0	0	Type I	5'UTR
19@18682868@+	ENSG00000221983	UBA52	0.0267857	0.137255	0	0	0	0	Type I	5'UTR
2@236403196@+	ENSG00000157985	AGAP1	0.118519	0.0757576	0.0294118				Type I	5'UTR
5@138940980@+	ENSG00000131508	UBE2D2	0.184211	0.122222	0	0	0	0.0174419	Type I	5'UTR
17@60556526@+	ENSG00000146872	TLK2	0.44	0.772727	0.0952381	0			Type I	5'UTR
1@26737327@+	ENSG00000131914	LIN28A	0.581395	0.555556	0		0	0	Type I	5'UTR
12@124457292@-	ENSG00000119242	CCDC92	0	0.163636		0			Type I	5'UTR
X@17878637@-	ENSG00000131831	RAI2		0.259259					Type I	5'UTR
1@225840691@-	ENSG00000154380	ENAH	0.0724638	0.115702	0.0142857	0	0.00877193	0	Type I	5'UTR
21@18885396@+	ENSG00000154639	CXADR	0.230769		0		0.00518135	0	Type I	5'UTR
16@57563148@-	ENSG00000135736	CCDC102A				0.0266667	0.137931	0.118644	Type I	5'UTR
14@100772654@-	ENSG00000197119	SLC25A29	0	0.115942	0	0	0	0	Type I	5'UTR
1@19578120@+	ENSG00000053372	MRTO4	0.201613	0.195876	0.0196078		0	0	Type I	5'UTR
3@100120036@-	ENSG00000154174	TOMM70A	0.125749	0.179688	0				Type I	5'UTR
18@34408855@-	ENSG00000134779	TPGS2	0	0.107143	0	0	0	0	Type I	5'UTR
2@25016057@+	ENSG00000138092	CENPO		0.323529					Type I	5'UTR
9@134615286@-	ENSG00000107263	RAPGEF1	0.0136986	0.205128	0	0	0		Type I	5'UTR
14@72399347@+	ENSG00000182732	RGS6	0.0107527	0.112245					Type I	5'UTR
16@67450300@-	ENSG00000159714	ZDHHC1		0.482759		0			Type I	5'UTR
6@31126372@+	ENSG00000137310	TCF19	0	0.150943					Type I	5'UTR
3@140660772@+	ENSG00000114120	SLC25A36	0.123711	0.1	0.00333333	0	0.032967	0.0540541	Type I	5'UTR
1@233463724@+	ENSG00000143674	MLK4	0.517241		0.05		0		Type I	5'UTR
5@20575929@-	ENSG00000145526	CDH18	0	0.153846					Type I	5'UTR
7@66386214@+	ENSG00000106609	TMEM248	0.0869565	0.212121					Type I	5'UTR
17@33466935@-	ENSG00000073536	NLE1	0	0.108696	0	0	0	0	Type I	5'UTR
8@146127279@-	ENSG00000196150	ZNF250		0.310345					Type I	5'UTR
8@144329553@+	ENSG00000181638	ZFP41	0.159091	0		0			Type I	5'UTR
19@44429480@-	ENSG00000124459	ZNF45	0.280488	0.466667					Type I	5'UTR
1@213224709@+	ENSG00000136643	RPS6KC1	0.113208	0.111111					Type I	5'UTR
5@133984625@+	ENSG00000113615	SEC24A	0.137592	0.170732	0.0134228	0	0		Type I	5'UTR
1@202920262@-	ENSG00000159346	ADIPOR1	0.177966	0.204128	0.0561224	0.00442478	0.030303	0	Type I	5'UTR
2@24398010@+	ENSG00000186453	FAM228A	0.0227273	0.106383					Type I	5'UTR
22@38035605@+	ENSG00000100092	SH3BP1		0.217391					Type I	5'UTR
14@23426179@-	ENSG00000092036	HAUS4	0.250746	0.180804	0.0204082		0	0.00507614	Type I	5'UTR
10@46168103@-	ENSG00000172671	ZFAND4	0.15625	0.282051					Type I	5'UTR
7@158937499@-	ENSG00000106018	VIPR2	0.0740741	0.170732					Type I	5'UTR
1@183774322@+	ENSG00000143344	RGL1			0.206897	0			Type I	5'UTR
11@3851811@-	ENSG00000177105	RHOG	0.965517	0.590909					Type I	5'UTR
12@50135349@+	ENSG00000139644	TMBIM6	0.179487	0.272727					Type I	5'UTR
3@19988771@+	ENSG00000144566	RAB5A		0.2					Type I	5'UTR
3@196594823@+	ENSG00000119231	SENP5	0.220588	0.173333					Type I	5'UTR
7@36406583@-	ENSG00000164542	KIAA0895	0.452381	0.61039					Type I	5'UTR
19@53289907@-	ENSG00000189190	ZNF600	0.307692	0.36	0.00564972				Type I	5'UTR
1@25944164@+	ENSG00000117643	MAN1C1	0.798658	0.826389	0.431034		0.491803		Type I	5'UTR
15@75743824@-	ENSG00000169375	SIN3A	0.0873276	0.136941	0	0	0	0	Type I	5'UTR
14@76905693@+	ENSG00000119715	ESRRB	0.217391	0.0869565					Type I	5'UTR
19@58512714@-	ENSG00000166704	ZNF606	0.112	0.172093	0	0	0		Type I	5'UTR
19@34856150@+	ENSG00000105220	GPI	0.030303	0.107884	0	0	0	0	Type I	5'UTR
9@95947525@+	ENSG00000165238	WNK2	0.875	0.921397	0.0744681		0.0714286	0.0410959	Type I	5'UTR
13@52026774@-	ENSG00000102786	INTS6	0.589041	0.643678	0.0601093	0	0.0588235		Type I	5'UTR
12@27933157@+	ENSG00000087448	KLHL42	0.25	0.354839	0	0	0.04	0	Type I	5'UTR
5@149900564@+	ENSG00000070614	NDST1	0.402516	0.493506	0.0714286	0.00735294	0.0133333		Type I	5'UTR
21@33984685@-	ENSG00000159079	C21orf59	0.40619	0.302575	0.012012	0	0.0121951	0.004914	Type I	5'UTR
11@3009346@-	ENSG00000205531	NAP1L4	0	0.185185	0				Type I	5'UTR
2@241508263@+	ENSG00000142327	RNPEPL1	0.454545	0.35533	0	0.00816327	0	0	Type I	5'UTR
19@36606412@+	ENSG00000105254	TBCB	0.0212766	0.181818	0	0	0	0	Type I	5'UTR
8@38239462@-	ENSG00000147548	WHSC1L1	0.0743243	0.11236	0	0	0	0	Type I	5'UTR
14@51297747@-	ENSG00000100503	NIN	0.333333	0.298507	0		0		Type I	5'UTR
8@142431572@+	ENSG00000184489	PTP4A3	0.217391	0			0	0.030303	Type I	5'UTR
3@53290042@-	ENSG00000163931	TKT		0.363636					Type I	5'UTR
5@149380515@+	ENSG00000113716	HMGXB3	0.189189	0.146067	0				Type I	5'UTR
17@10101824@-	ENSG00000007237	GAS7	0.0492958	0.108974	0				Type I	5'UTR
20@35274596@-	ENSG00000101082	SLA2	0.078329	0.113372					Type I	5'UTR
19@7069521@+	ENSG00000130544	ZNF557	0	0.155172					Type I	5'UTR
22@26829524@+	ENSG00000128203	ASPHD2	0.117318	0.0789474			0		Type I	5'UTR
17@37618102@+	ENSG00000167258	CDK12	0.0676471	0.129496	0	0			Type I	5'UTR
5@153825650@+	ENSG00000164576	SAP30L	0.191489	0	0				Type I	5'UTR
10@52383533@-	ENSG00000198964	SGMS1	0.0909091	0.189189	0	0.0131579	0.0153846	0.0810811	Type I	5'UTR
15@81293831@+	ENSG00000140406	MESDC1	0.47619	0.592593		0	0	0	Type I	5'UTR
12@93835852@-	ENSG00000177889	UBE2N		0.269231					Type I	5'UTR
1@245318466@+	ENSG00000162849	KIF26B	0.146132	0.0922619					Type I	5'UTR
16@20911855@+	ENSG00000102897	LYRM1	0.142857	0.139241	0.03125	0			Type I	5'UTR
9@135041997@+	ENSG00000196358	NTNG2	0.097561	0.152672					Type I	5'UTR
3@197025379@-	ENSG00000075711	DLG1	0.70903	0.866848	0.037037				Type I	5'UTR
3@179169200@-	ENSG00000114450	GNB4	0.114754	0.124555	0		0		Type I	5'UTR
1@70820248@-	ENSG00000118454	ANKRD13C	0.137931	0.19469	0.00364964	0	0	0	Type I	5'UTR
4@1685757@-	ENSG00000174137	FAM53A	0.05	0.28					Type I	5'UTR
10@5727039@+	ENSG00000108021	FAM208B	0.227197	0.24379	0.00675676	0			Type I	5'UTR
20@61569510@+	ENSG00000101193	GID8	0.104225	0.127907	0	0	0	0.00763359	Type I	5'UTR
12@124457227@-	ENSG00000119242	CCDC92	0.290598	0.259494		0			Type I	5'UTR
19@13229261@+	ENSG00000160877	NACC1	0.293568	0.291223	0.00510986	0	0	0	Type I	5'UTR
19@45927102@-	ENSG00000012061	ERCC1	0	0	0.131579	0	0	0	Type I	5'UTR
19@1491262@+	ENSG00000115255	REEP6	0.0277778	0.115385	0	0	0	0	Type I	5'UTR
19@13263685@+	ENSG00000160888	IER2	0	0.172414		0	0	0	Type I	5'UTR
11@34127270@+	ENSG00000135372	NAT10	0.139024	0.192	0		0.0263158	0	Type I	5'UTR
1@185286382@-	ENSG00000116679	IVNS1ABP	0.166667	0.0882353	0.0425532		0.0714286		Type I	5'UTR
20@37101498@+	ENSG00000170471	RALGAPB	0.126984	0.1875					Type I	5'UTR
2@133429039@-	ENSG00000150551	LYPD1	0.26087	0.226415					Type I	5'UTR
14@96830107@+	ENSG00000100744	GSKIP	0.173333	0.116279					Type I	5'UTR
17@50235937@-	ENSG00000154975	CA10		0.162162					Type I	5'UTR
19@56159587@+	ENSG00000173581	CCDC106	0.0294118	0.192771		0	0	0	Type I	5'UTR
2@182756943@+	ENSG00000138434	SSFA2	0.0857558	0.103815	0	0			Type I	5'UTR
19@47922428@-	ENSG00000105419	MEIS3	0	0.155556		0	0	0	Type I	5'UTR
1@178694454@+	ENSG00000116191	RALGPS2	0.321839	0.362117	0.0186335	0	0.030303		Type I	5'UTR
11@30038369@-	ENSG00000182255	KCNA4	0.222222	0.0862069					Type I	5'UTR
19@1206200@+	ENSG00000118046	STK11	0.357143	0.111111	0.166667	0	0		Type I	5'UTR
3@38495578@+	ENSG00000114739	ACVR2B	0.15407	0.163695	0	0	0	0	Type I	5'UTR
11@126226147@+	ENSG00000110080	ST3GAL4	0.0762712	0.0909091	0.111111	0			Type I	5'UTR
16@2946446@+	ENSG00000162076	FLYWCH2	0.117034	0.140719	0.013986	0	0	0	Type I	5'UTR
11@18343627@-	ENSG00000110756	HPS5	0.360902	0.377622	0.0178571	0			Type I	5'UTR
20@55926462@+	ENSG00000101146	RAE1	0.120024	0.142334	0.00302115	0	0	0	Type I	5'UTR
8@142431751@+	ENSG00000184489	PTP4A3	0.423077	0.375			0.0327869	0	Type I	5'UTR
8@8750907@-	ENSG00000147324	MFHAS1	0.08	0.171348	0		0		Type I	5'UTR
7@135194873@-	ENSG00000080802	CNOT4		0.347826					Type I	5'UTR
1@153940457@+	ENSG00000143578	CREB3L4			0.238095	0	0	0	Type I	5'UTR
16@2802569@+	ENSG00000167978	SRRM2	0.109244	0.202703	0	0			Type I	5'UTR
17@5973909@+	ENSG00000179314	WSCD1		0.3					Type I	5'UTR
8@98787910@+	ENSG00000104341	LAPTM4B	0.259259	0.15					Type I	5'UTR
2@191745743@+	ENSG00000115419	GLS	0	0.346939	0	0	0		Type I	5'UTR
9@139702479@+	ENSG00000196642	RABL6	0.0582524	0.188976	0	0	0	0.0127389	Type I	5'UTR
2@191520857@+	ENSG00000138386	NAB1	0.112245	0.118644	0.047619				Type I	5'UTR
15@75871193@-	ENSG00000169410	PTPN9	0.135593	0.184211	0.00595238	0	0	0	Type I	5'UTR
17@73127449@-	ENSG00000125458	NT5C	0.1	0.272727	0	0	0.0185185	0	Type I	5'UTR
12@124457336@-	ENSG00000119242	CCDC92	0.0625	0.205882		0			Type I	5'UTR
5@72863095@+	ENSG00000164338	UTP15	0.268421	0.25	0				Type I	5'UTR
7@127225539@-	ENSG00000179562	GCC1	0.694099	0.664141	0.0373134	0	0	0	Type I	5'UTR
9@91933432@+	ENSG00000187742	SECISBP2	0	0.125					Type I	5'UTR
12@96588423@+	ENSG00000111145	ELK3	0.236559	0.224949	0.0416667				Type I	5'UTR
3@52567754@-	ENSG00000168268	NT5DC2					0	0.136364	Type I	5'UTR
5@175964866@-	ENSG00000146083	RNF44	0.025	0.137255	0				Type I	5'UTR
1@1535434@-	ENSG00000228594	C1orf233	0.0555556	0.111111	0	0	0	0.0140845	Type I	5'UTR
14@103523640@-	ENSG00000198752	CDC42BPB	0.252765	0.232538	0.0443548	0	0	0.0166667	Type I	5'UTR
9@35732269@-	ENSG00000137076	TLN1	0.365385	0.188889	0	0			Type I	5'UTR
19@2427538@-	ENSG00000099800	TIMM13	0.354167	0.298701	0.00278164	0.0078125	0.00574713	0.00108108	Type I	5'UTR
16@4664810@-	ENSG00000153443	UBALD1	0.290566	0.21097	0.00746269	0	0	0.0144928	Type I	5'UTR
7@86849799@-	ENSG00000135185	TMEM243	0	0.108434			0	0	Type I	5'UTR
2@207308412@+	ENSG00000114948	ADAM23	0.108696	0.0172414	0.0512821	0	0	0	Type I	5'UTR
X@10588391@-	ENSG00000101871	MID1	0.129412	0.136667	0.0192308		0		Type I	5'UTR
7@7606739@+	ENSG00000164654	MIOS	0.116667	0.308511	0.016129				Type I	5'UTR
11@63606873@+	ENSG00000072518	MARK2	0.0773481	0.248705	0	0.0416667	0	0	Type I	5'UTR
17@1531404@-	ENSG00000167703	SLC43A2		0.32					Type I	5'UTR
16@1429655@-	ENSG00000059145	UNKL	0	0.119403					Type I	5'UTR
11@35684622@+	ENSG00000166326	TRIM44	0.178947	0.194245	0	0	0.0133333	0	Type I	5'UTR
1@110052196@-	ENSG00000181754	AMIGO1	0.445455	0.431034					Type I	5'UTR
7@139762914@-	ENSG00000059378	PARP12	0.112821	0.0732984					Type I	5'UTR
17@73266699@-	ENSG00000125457	MIF4GD	0	0.101695					Type I	5'UTR
1@111148050@-	ENSG00000177301	KCNA2	0.047619	0.184211					Type I	5'UTR
9@34637641@-	ENSG00000147955	SIGMAR1	0.212121	0.170455	0.0425532	0	0	0	Type I	5'UTR
1@27114956@+	ENSG00000060642	PIGV	0.520833	0.470588					Type I	5'UTR
11@122526618@+	ENSG00000154127	UBASH3B	0.5	0.606061	0.0384615				Type I	5'UTR
2@227663657@-	ENSG00000169047	IRS1	0.0338983	0.126437	0	0	0		Type I	5'UTR
17@6544179@+	ENSG00000129235	TXNDC17	0.0851064	0.170213					Type I	5'UTR
3@50005029@+	ENSG00000004534	RBM6	0.0322581	0.111111	0	0.0434783	0	0	Type I	5'UTR
12@109915198@-	ENSG00000110906	KCTD10	0.136752	0.254545					Type I	5'UTR
3@44598509@+	ENSG00000196345	ZKSCAN7	0.0769231	0.21875					Type I	5'UTR
16@56459413@-	ENSG00000159461	AMFR	0.735632	0.87156					Type I	5'UTR
11@71935933@+	ENSG00000165458	INPPL1	0.90625	0.904762	0.0202703	0.0234375	0.1	0.0714286	Type I	5'UTR
19@14201770@-	ENSG00000141858	SAMD1		0.208333					Type I	5'UTR
19@40785031@-	ENSG00000105221	AKT2	0.14966	0.222222	0		0.0105263	0	Type I	5'UTR
19@2051173@-	ENSG00000099875	MKNK2	0.0889571	0.100529	0	0	0	0	Type I	5'UTR
20@62710806@-	ENSG00000171700	RGS19	0.233333	0.1			0		Type I	5'UTR
1@228675012@+	ENSG00000168159	RNF187	0.1	0					Type I	5'UTR
16@29817901@+	ENSG00000103495	MAZ	0.230769	0.276923	0.0040568	0	0.0148148	0	Type I	5'UTR
8@42396876@+	ENSG00000176209	SMIM19	0	0.101695		0	0	0	Type I	5'UTR
7@1784231@+	ENSG00000225968	ELFN1	0.12766	0					Type I	5'UTR
5@111755289@+	ENSG00000268358	EPB41L4A-AS2		0.119048					Type I	5'UTR
19@10197071@+	ENSG00000130813	C19orf66	0.0238095	0.128205		0	0	0	Type I	5'UTR
12@6950172@+	ENSG00000111664	GNB3	0.0697674	0.101695					Type I	5'UTR
19@40791133@-	ENSG00000105221	AKT2	0.622642	0.623853	0.00414938	0.00332226	0.00833333	0	Type I	5'UTR
3@133292722@+	ENSG00000091527	CDV3	0.0815121	0.106036	0.00218261	0	0.0066778	0	Type I	5'UTR
20@54579890@-	ENSG00000054803	CBLN4	0.376101	0.312579					Type I	5'UTR
7@51384372@-	ENSG00000106078	COBL	0.337278	0.378378	0.00535906	0	0.0110497	0.0102041	Type I	5'UTR
12@6875656@+	ENSG00000159335	PTMS	0.0877193	0.159011	0	0	0.00161342	0.000793021	Type I	5'UTR
1@3371206@+	ENSG00000130762	ARHGEF16	0.15942	0.138889	0	0			Type I	5'UTR
2@160142975@-	ENSG00000196151	WDSUB1	0.408163	0.461538					Type I	5'UTR
1@87794356@+	ENSG00000143013	LMO4	0.192225	0.204054	0.00520833	0	0.0164706	0.0220994	Type I	5'UTR
19@16308743@+	ENSG00000072958	AP1M1	0.111111	0.142857					Type I	5'UTR
14@105634988@-	ENSG00000184916	JAG2	0.133333	0.164706	0				Type I	5'UTR
17@38219290@+	ENSG00000126351	THRA	0.0377358	0.137577	0	0	0	0	Type I	5'UTR
3@184033241@+	ENSG00000114867	EIF4G1	0	0.153846	0.0136054	0	0		Type I	5'UTR
14@103059185@+	ENSG00000089902	RCOR1	0.124153	0.129697	0				Type I	5'UTR
15@68570260@+	ENSG00000169018	FEM1B	0.113636	0.164706	0	0.0128205	0	0	Type I	5'UTR
10@121485632@+	ENSG00000198825	INPP5F	0.234043	0.317241					Type I	5'UTR
3@37493640@+	ENSG00000144668	ITGA9	0.137931	0.109091		0			Type I	5'UTR
21@47705856@-	ENSG00000160294	MCM3AP	0.11332	0.127078	0.0037037	0	0	0	Type I	5'UTR
7@120497290@-	ENSG00000106025	TSPAN12		0.428571					Type I	5'UTR
14@89259040@-	ENSG00000165521	EML5	0.163636	0.0428571					Type I	5'UTR
11@8102976@+	ENSG00000166402	TUB	0.0222222	0.227273			0		Type I	5'UTR
20@34330113@-	ENSG00000131051	RBM39	0.507317	0.540299	0.0165563	0.0416667	0.0310078	0.015625	Type I	5'UTR
6@42897249@+	ENSG00000137161	CNPY3	0.160494	0.251799	0	0	0	0	Type I	5'UTR
10@103454651@-	ENSG00000107829	FBXW4						0.162162	Type I	5'UTR
4@37246646@+	ENSG00000174145	KIAA1239	0.146552	0.199005					Type I	5'UTR
2@114195452@+	ENSG00000136682	CBWD2	0	0.166667	0	0	0	0	Type I	5'UTR
6@21594725@+	ENSG00000124766	SOX4	0	0.242424	0.000909091	0.0010352	0	0	Type I	5'UTR
12@123380662@-	ENSG00000139722	VPS37B		0.15					Type I	5'UTR
12@62860610@+	ENSG00000061987	MON2	0.0925926	0.18					Type I	5'UTR
2@169312955@+	ENSG00000172292	CERS6	0.101695	0.0705521	0	0	0	0	Type I	5'UTR
20@48807499@+	ENSG00000172216	CEBPB	0.224551	0.132701	0.00680272	0.002574	0	0	Type I	5'UTR
5@59064343@-	ENSG00000113448	PDE4D	0.104651	0.120482					Type I	5'UTR
3@10362308@-	ENSG00000157020	SEC13		0.106383	0	0	0	0	Type I	5'UTR
17@74497441@-	ENSG00000129667	RHBDF2	0.0876623	0.122283			0		Type I	5'UTR
2@152684792@-	ENSG00000162980	ARL5A	0.127907	0.290323	0	0	0	0	Type I	5'UTR
9@101984918@+	ENSG00000106803	SEC61B	0.215474	0.231643	0.0035461	0	0.00279955	0.00206186	Type I	5'UTR
17@48172725@+	ENSG00000005882	PDK2	0	0.109091		0			Type I	5'UTR
6@35227391@+	ENSG00000065029	ZNF76	0.153846	0.035461					Type I	5'UTR
11@45168376@+	ENSG00000019485	PRDM11	0.0169492	0.145833					Type I	5'UTR
1@146374290@+	ENSG00000186275	NBPF12	0.481481	0.466667	0	0	0		Type I	5'UTR
19@39421730@+	ENSG00000128626	MRPS12	0.712871	0.766355	0	0	0.0381679	0	Type I	5'UTR
16@29985646@+	ENSG00000149930	TAOK2	0.126722	0.127119	0	0			Type I	5'UTR
16@2933222@+	ENSG00000162076	FLYWCH2	0.218905	0.238636					Type I	5'UTR
1@200638977@-	ENSG00000118197	DDX59	0.517007	0.684729					Type I	5'UTR
19@58985615@+	ENSG00000083838	ZNF446	0	0.146341	0				Type I	5'UTR
6@119399790@-	ENSG00000111879	FAM184A	0	0.205128	0				Type I	5'UTR
15@41836147@-	ENSG00000103932	RPAP1		0.222222	0				Type I	5'UTR
12@56618196@+	ENSG00000139579	NABP2	0.104762	0.10625	0	0	0	0	Type I	5'UTR
7@30324827@+	ENSG00000180233	ZNRF2	0.0396825	0.116129	0			0	Type I	5'UTR
8@33342427@+	ENSG00000198042	MAK16	0.296703	0.103774					Type I	5'UTR
X@47078202@+	ENSG00000102225	CDK16	0.145833	0.123153	0.00446429	0	0	0.00900901	Type I	5'UTR
1@174969129@+	ENSG00000116161	CACYBP	0.6	0.266667	0		0	0	Type I	5'UTR
8@23225869@-	ENSG00000134013	LOXL2	0.433962	0.2		0	0.0298507	0	Type I	5'UTR
19@1848406@-	ENSG00000079313	REXO1	0.0185185	0	0.116279				Type I	5'UTR
2@25016290@+	ENSG00000138092	CENPO	0.0526316	0.148649	0	0			Type I	5'UTR
3@133748770@-	ENSG00000174640	SLCO2A1	0	0.130435		0			Type I	5'UTR
22@38902327@-	ENSG00000100201	DDX17	0.268293	0.12					Type I	5'UTR
X@148622612@+	ENSG00000197620	CXorf40A	0	0.136364					Type I	5'UTR
16@765179@+	ENSG00000103260	METRN	0.142857				0.25	0.1	Type I	5'UTR
11@119187819@-	ENSG00000076706	MCAM	0.5	0.483871					Type I	5'UTR
18@24129014@-	ENSG00000134504	KCTD1			0.208333	0			Type I	5'UTR
9@128057754@+	ENSG00000165219	GAPVD1	0.0779221	0.166667	0				Type I	5'UTR
2@24583321@-	ENSG00000198399	ITSN2	0.273684	0.22549	0	0	0		Type I	5'UTR
11@695260@-	ENSG00000177030	DEAF1	0.112903	0.0373134	0.0133333				Type I	5'UTR
4@4291882@-	ENSG00000145220	LYAR	0.384615	0.147059					Type I	5'UTR
10@28822363@+	ENSG00000095787	WAC	0.34573	0.355405	0.0154062	0	0.0117994	0.010929	Type I	5'UTR
11@63754477@+	ENSG00000167770	OTUB1	0	0.133333					Type I	5'UTR
12@58145558@-	ENSG00000135446	CDK4			0.178571	0			Type I	5'UTR
6@43465656@+	ENSG00000137221	TJAP1	0.252127	0.269597	0.0361446	0	0	0	Type I	5'UTR
2@20647011@+	ENSG00000143878	RHOB	0	0.208333	0	0.000442413	0.00671141	0	Type I	5'UTR
13@101185916@-	ENSG00000134864	GGACT	0.106518	0.139175					Type I	5'UTR
10@111967547@+	ENSG00000119950	MXI1	0.219512	0.285714		0			Type I	5'UTR
3@49059245@+	ENSG00000178057	NDUFAF3	0.275					0	Type I	5'UTR
3@53880221@-	ENSG00000016391	CHDH	0.782609	0.789474					Type I	5'UTR
12@25219356@+	ENSG00000118308	LRMP	0.243523	0.327273					Type I	5'UTR
19@42806716@-	ENSG00000079462	PAFAH1B3	0	0.166667	0	0	0	0	Type I	5'UTR
7@134853646@-	ENSG00000122783	C7orf49	0.210682	0.179039	0.0229008	0	0.00546448	0	Type I	5'UTR
4@47916611@-	ENSG00000170448	NFXL1	0	0.190476					Type I	5'UTR
14@105331672@+	ENSG00000099814	CEP170B		0.444444					Type I	5'UTR
15@29131279@+	ENSG00000034053	APBA2	0.857143						Type I	5'UTR
2@74643271@-	ENSG00000159239	C2orf81	0.163636	0.153846					Type I	5'UTR
6@163836023@+	ENSG00000112531	QKI	0.163265	0.155425	0.0206186	0	0		Type I	5'UTR
8@21999288@-	ENSG00000168476	REEP4	0.0299401	0.123967	0	0	0	0	Type I	5'UTR
19@55972882@-	ENSG00000063241	ISOC2	0.0279503	0.126582	0	0	0	0	Type I	5'UTR
10@15139246@+	ENSG00000152464	RPP38	0.433333	0.285714			0		Type I	5'UTR
9@100038961@+	ENSG00000197816	CCDC180	0.146341	0.0142857			0		Type I	5'UTR
15@38544940@+	ENSG00000166068	SPRED1	0.37931	0.5	0	0	0	0	Type I	5'UTR
13@39612088@-	ENSG00000120685	PROSER1	0.0597403	0.101289	0	0	0	0	Type I	5'UTR
15@43212876@-	ENSG00000128881	TTBK2	0.113208		0				Type I	5'UTR
16@1660722@-	ENSG00000187535	IFT140	0.05	0.348837	0				Type I	5'UTR
1@113933592@+	ENSG00000081026	MAGI3	0.2	0.377049	0.00990099				Type I	5'UTR
8@67624989@+	ENSG00000104205	SGK3	0.121212	0.382353					Type I	5'UTR
11@695172@-	ENSG00000177030	DEAF1	0.102941	0.125	0.0204082				Type I	5'UTR
9@95947416@+	ENSG00000165238	WNK2	0.165992	0.130435	0		0	0	Type I	5'UTR
16@58059851@+	ENSG00000102996	MMP15	0.25	0.326633	0	0	0.00568182	0.0218978	Type I	5'UTR
11@850271@+	ENSG00000214063	TSPAN4	0	0.172414			0	0	Type I	5'UTR
18@60190436@+	ENSG00000141664	ZCCHC2	0.129902	0.0728291	0.016129		0		Type I	5'UTR
10@82049386@-	ENSG00000151224	MAT1A	0.130435	0.238532					Type I	5'UTR
X@49126320@+	ENSG00000049769	PPP1R3F	0.037037	0.113636					Type I	5'UTR
11@62648418@+	ENSG00000168003	SLC3A2	0.193277	0.252525	0.00105263	0	0	0	Type I	5'UTR
20@62130470@-	ENSG00000101210	EEF1A2	0.0181818	0.119048			0		Type I	5'UTR
15@45814912@-	ENSG00000104154	SLC30A4	0	0.170732					Type I	5'UTR
12@110152206@+	ENSG00000139438	FAM222A	0.294118	0.433962					Type I	5'UTR
20@2844855@+	ENSG00000132670	PTPRA	0.178261	0.111111	0	0	0	0	Type I	5'UTR
1@54661375@-	ENSG00000256407	RP11-446E24.4	0.75	0.920863	0.0408163	0	0	0.0169492	Type I	5'UTR
9@90589589@-	ENSG00000156345	CDK20	0.326923	0.255814					Type I	5'UTR
18@48556793@+	ENSG00000141646	SMAD4		0.147059	0				Type I	5'UTR
20@13619543@-	ENSG00000089123	TASP1	0.363636						Type I	5'UTR
5@148742285@+	ENSG00000145882	PCYOX1L	0.0697674	0.178771		0	0	0	Type I	5'UTR
3@2141005@+	ENSG00000144619	CNTN4	0.327869	0.384181					Type I	5'UTR
16@1359533@+	ENSG00000103275	UBE2I	0.0689655	0.321429					Type I	5'UTR
11@110583072@-	ENSG00000137727	ARHGAP20	0.025	0.222222		0			Type I	5'UTR
2@74741708@+	ENSG00000115297	TLX2		0.363636					Type I	5'UTR
5@179159889@+	ENSG00000161021	MAML1	0.181818	0.133333	0.181818				Type I	5'UTR
2@28616460@+	ENSG00000075426	FOSL2	0.297468	0.214067	0.00558659	0.000829876			Type I	5'UTR
22@45562292@+	ENSG00000093000	NUP50	0	0.131579	0				Type I	5'UTR
20@32399186@+	ENSG00000101421	CHMP4B		0	0.285714	0	0	0	Type I	5'UTR
15@34629412@-	ENSG00000140199	SLC12A6	0.0393701	0.129944					Type I	5'UTR
3@79067937@-	ENSG00000169855	ROBO1	0.286667	0.325	0.0277778	0	0	0	Type I	5'UTR
2@200322763@-	ENSG00000119042	SATB2		0.259259	0				Type I	5'UTR
1@1551354@+	ENSG00000197530	MIB2		0.25	0				Type I	5'UTR
19@39844660@+	ENSG00000179134	SAMD4B	0.130435	0.160959	0	0	0	0	Type I	5'UTR
17@76993868@-	ENSG00000171302	CANT1	0.0722892	0.111111	0	0	0	0	Type I	5'UTR
11@119252358@-	ENSG00000036672	USP2	0.205882	0					Type I	5'UTR
10@121632143@-	ENSG00000197771	MCMBP	0.0875341	0.102491	0.00872818	0.00784314	0	0	Type I	5'UTR
X@47004850@+	ENSG00000182872	RBM10	0	0.145455	0	0	0	0	Type I	5'UTR
4@186131280@+	ENSG00000109762	SNX25	0.4	0.335968					Type I	5'UTR
3@47323632@-	ENSG00000088727	KIF9	0.299145	0.477876	0			0	Type I	5'UTR
1@200992722@-	ENSG00000116852	KIF21B	0.0416667	0.104167					Type I	5'UTR
16@1661976@-	ENSG00000187535	IFT140	0	0.185185	0				Type I	5'UTR
8@54755708@-	ENSG00000047249	ATP6V1H	0.472727	0.555891	0.0136364	0	0	0	Type I	5'UTR
18@21594509@+	ENSG00000168234	TTC39C	0.107143	0.181818					Type I	5'UTR
1@33207546@+	ENSG00000162522	KIAA1522	0.165354	0.1875	0	0.00510204	0		Type I	5'UTR
1@2125274@-	ENSG00000162585	C1orf86	0.16	0.112	0.0178571	0.00338983	0.0273224	0.0106383	Type I	5'UTR
20@31071320@-	ENSG00000197183	C20orf112	0.28125	0.047619					Type I	5'UTR
6@163836123@+	ENSG00000112531	QKI	0.123188	0.163399	0.0377358	0	0.08		Type I	5'UTR
4@186877565@-	ENSG00000154556	SORBS2	0	0.121212					Type I	5'UTR
17@42296918@-	ENSG00000108312	UBTF		0.257143					Type I	5'UTR
2@207308589@+	ENSG00000114948	ADAM23	0.0660377	0.106952	0	0	0	0.0410959	Type I	5'UTR
3@47205440@-	ENSG00000181555	SETD2	0	0.285714	0				Type I	5'UTR
9@140099935@-	ENSG00000187713	TMEM203	0.391304	0.602273	0	0	0	0.0165289	Type I	5'UTR
15@91565753@-	ENSG00000184056	VPS33B	0	0.2	0				Type I	5'UTR
2@152266617@+	ENSG00000080345	RIF1	0.135922	0.25	0.00581395				Type I	5'UTR
8@117962623@+	ENSG00000164756	SLC30A8	0.0724234	0.114907					Type I	5'UTR
4@2420305@-	ENSG00000159733	ZFYVE28	0	0.269231					Type I	5'UTR
6@41747586@-	ENSG00000137218	FRS3	0.7						Type I	5'UTR
18@5544154@-	ENSG00000082397	EPB41L3	0	0.2					Type I	5'UTR
17@17585069@+	ENSG00000108557	RAI1	0.134328	0.025641		0			Type I	5'UTR
19@54974796@-	ENSG00000182909	LENG9	0.202247	0.0526316	0	0	0		Type I	5'UTR
16@3074160@+	ENSG00000131652	THOC6	0.0151515	0.103448	0		0	0	Type I	5'UTR
3@152553400@+	ENSG00000169860	P2RY1	0.0243902	0.12			0		Type I	5'UTR
19@3573201@+	ENSG00000064961	HMG20B	0.3	0.681818	0	0			Type I	5'UTR
12@14956351@-	ENSG00000084463	WBP11	0.0730769	0.108527	0	0	0	0	Type I	5'UTR
3@15247876@+	ENSG00000131375	CAPN7	0.327553	0.396127	0.0671141	0	0.025641		Type I	5'UTR
15@30114566@-	ENSG00000104067	TJP1	0.235602	0.140673	0		0		Type I	5'UTR
9@126774202@+	ENSG00000106689	LHX2	0.410072	0.367647					Type I	5'UTR
16@85044968@-	ENSG00000153786	ZDHHC7	0.0579151	0.104442	0.00735294	0.0144928	0	0	Type I	5'UTR
1@171750881@+	ENSG00000010165	METTL13	0.114754	0.0348837	0	0	0	0	Type I	5'UTR
7@117513517@-	ENSG00000077063	CTTNBP2	0.120482	0.134454	0				Type I	5'UTR
9@117267717@-	ENSG00000095397	DFNB31	0.0555556	0.18662		0			Type I	5'UTR
7@134855218@-	ENSG00000122783	C7orf49	0.174636	0.181263	0.016129	0	0	0	Type I	5'UTR
1@249119496@-	ENSG00000175137	SH3BP5L	0.0733945	0.173684	0	0	0	0	Type I	5'UTR
17@17942688@+	ENSG00000141034	GID4		0.204082					Type I	5'UTR
15@30114495@-	ENSG00000104067	TJP1	0.418919	0.493243	0.00934579				Type I	5'UTR
1@8086284@-	ENSG00000116285	ERRFI1	0.228395	0.284916	0	0	0.0126582	0	Type I	5'UTR
14@105714608@-	ENSG00000185024	BRF1			0.178571				Type I	5'UTR
10@28966620@+	ENSG00000095739	BAMBI	0.108696	0.0645161	0	0.00243309	0	0	Type I	5'UTR
3@133097298@+	ENSG00000144868	TMEM108	0.129032	0.15493					Type I	5'UTR
5@68665972@+	ENSG00000152942	RAD17	0.378378		0				Type I	5'UTR
17@77179502@-	ENSG00000167281	RBFOX3	0.105263	0.0833333			0	0	Type I	5'UTR
19@1652368@-	ENSG00000071564	TCF3	0.0969697	0.121311	0		0.00485437	0.00813008	Type I	5'UTR
20@55966603@+	ENSG00000132819	RBM38	0.174717	0.194245	0.0108597	0.00854701	0.00687285	0.00938967	Type I	5'UTR
19@58985763@+	ENSG00000083838	ZNF446	0.147059	0	0				Type I	5'UTR
9@33817727@+	ENSG00000107341	UBE2R2	0.313066	0.34486	0.0060423	0.0078125	0.0106007	0.00406504	Type I	5'UTR
12@112280241@+	ENSG00000089022	MAPKAPK5	0.0625	0.280702	0	0	0	0.00719424	Type I	5'UTR
5@43193138@+	ENSG00000177453	NIM1K			0.151515				Type I	5'UTR
20@57226473@+	ENSG00000124222	STX16	0.124365	0.12029	0.0186335	0	0	0	Type I	5'UTR
1@27879771@-	ENSG00000126705	AHDC1	0	0.149254	0				Type I	5'UTR
12@116715058@-	ENSG00000123066	MED13L	0.0891089	0.146597	0.00647948	0.0212766			Type I	5'UTR
21@38639769@-	ENSG00000157538	DSCR3	0.296296	0.139535					Type I	5'UTR
19@45973545@+	ENSG00000125740	FOSB	0.25			0			Type I	5'UTR
1@179198699@-	ENSG00000143322	ABL2	0.0555556	0.138889					Type I	5'UTR
1@26856347@+	ENSG00000117676	RPS6KA1	0	0.101449	0	0	0	0	Type I	5'UTR
6@35420183@+	ENSG00000112039	FANCE	0.123457	0.227723	0	0	0	0	Type I	5'UTR
12@12503121@-	ENSG00000111261	MANSC1	0.174419	0.0103093			0		Type I	5'UTR
8@38325885@-	ENSG00000077782	FGFR1	0.125668	0.109804	0	0	0.000895255	0.00190114	Type I	5'UTR
9@95947748@+	ENSG00000165238	WNK2	0.0944444	0.171548	0		0.00628931	0	Type I	5'UTR
1@51425885@-	ENSG00000185104	FAF1	0.240741	0.40625	0.075				Type I	5'UTR
5@141704491@-	ENSG00000187678	SPRY4	0	0.113924	0	0	0	0	Type I	5'UTR
16@30669989@+	ENSG00000156860	FBRS	0.0555556	0.135693	0	0			Type I	5'UTR
19@14544264@+	ENSG00000123143	PKN1	0.363636	0.401274		0.00689655	0.00584795	0.0208333	Type I	5'UTR
3@128445103@+	ENSG00000075785	RAB7A	0.670557	0.721193	0.0306189	0.00239425	0.0271817	0.0165414	Type I	5'UTR
19@50194551@+	ENSG00000169169	CPT1C	0.176471	0.0204082			0	0	Type I	5'UTR
6@80714261@+	ENSG00000112742	TTK		0.125					Type I	5'UTR
17@73258369@+	ENSG00000125445	MRPS7	0.0188679	0.116279	0	0	0	0	Type I	5'UTR
19@11467608@+	ENSG00000105520	DKFZP761J1410	0.163793	0.133136	0	0	0	0	Type I	5'UTR
12@83081124@+	ENSG00000179104	TMTC2	0.195122	0	0				Type I	5'UTR
19@1275542@+	ENSG00000228300	C19orf24		0.2					Type I	5'UTR
8@64081226@+	ENSG00000185728	YTHDF3	0.652174	0.564626	0				Type I	5'UTR
2@182322108@+	ENSG00000115232	ITGA4	0.489754	0.56131					Type I	5'UTR
16@57126534@+	ENSG00000140848	CPNE2	0.4375	0.511111		0		0	Type I	5'UTR
10@14921119@+	ENSG00000152455	SUV39H2	0	0.185185	0				Type I	5'UTR
8@38326120@-	ENSG00000077782	FGFR1	0	0.208333	0		0	0	Type I	5'UTR
11@44748709@+	ENSG00000157570	TSPAN18	0.101695	0.2	0.0416667		0		Type I	5'UTR
2@182756972@+	ENSG00000138434	SSFA2	0.0838852	0.119435	0	0			Type I	5'UTR
17@41322776@+	ENSG00000188554	NBR1	0.0254237	0.1					Type I	5'UTR
5@179498825@-	ENSG00000113269	RNF130	0.585714	0.526316					Type I	5'UTR
2@203500271@+	ENSG00000138439	FAM117B	0.280091	0.327778	0.0945455	0.00943396	0.057971	0.136364	Type I	5'UTR
11@95523167@+	ENSG00000166037	CEP57	0.166667	0.0697674					Type I	5'UTR
12@70637097@+	ENSG00000111596	CNOT2	0	0.2	0				Type I	5'UTR
2@27310043@+	ENSG00000138030	KHK	0.0961538	0.136364			0	0	Type I	5'UTR
2@193059475@-	ENSG00000144339	TMEFF2	0.102362	0.141892					Type I	5'UTR
22@22337155@-	ENSG00000100038	TOP3B	0	0.25					Type I	5'UTR
3@150264033@-	ENSG00000120742	SERP1	0.830914	0.889068	0.0755287	0.0431566	0.105513	0.104535	Type I	5'UTR
22@45559991@+	ENSG00000093000	NUP50	0.123435	0.0862989	0.00151745	0	0	0	Type I	5'UTR
11@64692245@+	ENSG00000068971	PPP2R5B	0.197183	0.111111		0			Type I	5'UTR
19@45004341@-	ENSG00000167384	ZNF180	0.0181818	0.104839	0		0	0	Type I	5'UTR
12@98987659@+	ENSG00000075415	SLC25A3	0.25		0	0	0	0	Type I	5'UTR
14@23341241@+	ENSG00000197324	LRP10	0.15	0.62963	0.0363636	0	0		Type I	5'UTR
15@101791989@-	ENSG00000131873	CHSY1	0.116505	0.136126		0.031746			Type I	5'UTR
17@19771065@-	ENSG00000083290	ULK2	0.754491	0.703297	0.428571	0.305556			Type I	5'UTR
11@18655900@-	ENSG00000179119	SPTY2D1	0.047619	0.184211					Type I	5'UTR
20@62258328@-	ENSG00000101216	GMEB2	0.163415	0.240326	0	0	0	0	Type I	5'UTR
3@143690995@+	ENSG00000181744	C3orf58	0	0.35	0	0			Type I	5'UTR
7@76091024@+	ENSG00000091073	DTX2	0.0294118	0.188406					Type I	5'UTR
16@1362185@+	ENSG00000103275	UBE2I	0	0.132353	0				Type I	5'UTR
16@84682882@+	ENSG00000135686	KLHL36	0.027027	0.142857					Type I	5'UTR
1@169764266@+	ENSG00000000460	C1orf112	0.0967742	0.12	0		0		Type I	5'UTR
4@170533724@-	ENSG00000137601	NEK1	0.340426	0.0958904					Type I	5'UTR
16@57513485@-	ENSG00000125170	DOK4	0	0.136364	0	0	0	0	Type I	5'UTR
11@1587091@-	ENSG00000184545	DUSP8	0.115607	0.188612	0	0			Type I	5'UTR
2@46524605@+	ENSG00000116016	EPAS1	0.607477	0.496589	0				Type I	5'UTR
20@35807753@+	ENSG00000118705	RPN2	0.0321932	0.108295	0.00249066	0	0.00120337	0	Type I	5'UTR
11@64692946@+	ENSG00000068971	PPP2R5B	0.5	0.685185		0			Type I	5'UTR
11@3829830@+	ENSG00000148985	PGAP2	0.104167	0	0				Type I	5'UTR
16@22385781@-	ENSG00000140743	CDR2	0.135135	0.195652					Type I	5'UTR
15@89182597@+	ENSG00000172183	ISG20		0.833333					Type I	5'UTR
17@36831047@-	ENSG00000179294	C17orf96		0.297297					Type I	5'UTR
21@27542972@-	ENSG00000142192	APP	0.228571	0.293578	0	0.000715564	0	0	Type I	5'UTR
11@8284913@-	ENSG00000166407	LMO1	0.261411	0.29572					Type I	5'UTR
2@95787608@-	ENSG00000144029	MRPS5	0.4	0.242424	0	0	0	0	Type I	5'UTR
6@117803938@+	ENSG00000164465	DCBLD1		0.15625	0				Type I	5'UTR
11@61160147@+	ENSG00000187049	TMEM216	0.615385	0	0		0.0263158	0	Type I	5'UTR
10@96443491@+	ENSG00000108242	CYP2C18	0.171429	0.0535714					Type I	5'UTR
3@160473882@+	ENSG00000163590	PPM1L	0	0.2					Type I	5'UTR
8@30585404@-	ENSG00000104687	GSR		0.153846	0		0		Type I	5'UTR
5@110074439@-	ENSG00000186952	TMEM232	0.04	0.157143					Type I	5'UTR
12@70636965@+	ENSG00000111596	CNOT2	0.25	0.210526					Type I	5'UTR
19@2078673@-	ENSG00000172081	MOB3A	0.0995851	0.147601	0.025	0.00460829			Type I	5'UTR
8@145634746@-	ENSG00000071894	CPSF1	0	0.102041	0		0		Type I	5'UTR
16@30006955@-	ENSG00000149929	HIRIP3	0.108696	0.144928		0	0	0	Type I	5'UTR
1@41327942@-	ENSG00000179862	CITED4	0.164179	0.254902	0	0	0	0	Type I	5'UTR
9@131103030@+	ENSG00000167114	SLC27A4	0.318182	0.202899	0.0119048	0.010989	0	0	Type I	5'UTR
19@8275742@+	ENSG00000090661	CERS4	0.0533333	0.169492	0	0	0.00308642	0	Type I	5'UTR
1@1671088@-	ENSG00000215790	SLC35E2	0.2	0	0	0	0	0	Type I	5'UTR
9@32552477@-	ENSG00000197579	TOPORS	0.173333	0.174757	0	0	0		Type I	5'UTR
3@150481103@-	ENSG00000181788	SIAH2	0.321429	0.217949	0		0		Type I	5'UTR
1@25664480@+	ENSG00000183726	TMEM50A	0.116279	0					Type I	5'UTR
13@46626626@-	ENSG00000123200	ZC3H13	0.103448	0.118644	0				Type I	5'UTR
16@449046@+	ENSG00000103202	NME4	0	0.133333	0	0	0	0	Type I	5'UTR
5@177562239@+	ENSG00000145916	RMND5B		0.238095					Type I	5'UTR
2@182322155@+	ENSG00000115232	ITGA4	0.265372	0.313507					Type I	5'UTR
15@65822924@+	ENSG00000074696	PTPLAD1	0	0.212121	0.012	0	0.00666667	0.00170358	Type I	5'UTR
7@140373117@+	ENSG00000133597	ADCK2	0.102564	0.283333					Type I	5'UTR
2@220094596@+	ENSG00000163516	ANKZF1		0.317073	0		0	0	Type I	5'UTR
9@135906211@+	ENSG00000148308	GTF3C5	0.0930233	0.110912	0	0	0	0	Type I	5'UTR
11@695227@-	ENSG00000177030	DEAF1	0.032967	0.192593	0				Type I	5'UTR
17@29159066@+	ENSG00000176208	ATAD5	0	0.136364	0				Type I	5'UTR
9@112082762@-	ENSG00000095203	EPB41L4B		0.170213					Type I	5'UTR
6@34360266@-	ENSG00000272325	NUDT3	0.127451	0.267327	0	0	0.0232558	0.0144928	Type I	5'UTR
1@21671909@-	ENSG00000117298	ECE1	0.126984	0.0113636	0	0	0	0	Type I	5'UTR
5@148930902@-	ENSG00000113712	CSNK1A1	0.307292	0.322034	0	0	0.00472813	0.00638978	Type I	5'UTR
16@19125757@+	ENSG00000205730	ITPRIPL2	0.142857	0.0555556	0	0			Type I	5'UTR
15@59664932@-	ENSG00000157483	MYO1E	0.168142	0.152225	0	0	0.0103093	0.027027	Type I	5'UTR
3@131753628@-	ENSG00000196353	CPNE4	0.596774	0.661538					Type I	5'UTR
11@64739433@-	ENSG00000168070	C11orf85	0.153846	0.0344828					Type I	5'UTR
6@119399518@-	ENSG00000111879	FAM184A	0.0588235	0.109091	0		0		Type I	5'UTR
20@825431@+	ENSG00000125898	FAM110A	0.271084	0.207094	0.00471698		0	0	Type I	5'UTR
4@148402334@+	ENSG00000151617	EDNRA	0.102564	0.131579		0			Type I	5'UTR
19@17416671@+	ENSG00000130312	MRPL34	0.078125	0.214286	0	0	0	0	Type I	5'UTR
22@31795556@+	ENSG00000185721	DRG1	0.347826	0.115385				0	Type I	5'UTR
7@72936355@-	ENSG00000009954	BAZ1B	0.0693069	0.119565	0		0		Type I	5'UTR
18@48556956@+	ENSG00000141646	SMAD4	0.0913706	0.105263	0.0052356	0	0	0	Type I	5'UTR
15@89878040@-	ENSG00000140521	POLG	0.147059	0					Type I	5'UTR
1@10093430@+	ENSG00000130939	UBE4B	0.144357	0.176349	0.00753769	0	0	0	Type I	5'UTR
22@19419827@+	ENSG00000185608	MRPL40		0.131579	0		0	0	Type I	5'UTR
8@95653929@+	ENSG00000104413	ESRP1	0.04	0.121951					Type I	5'UTR
11@122526594@+	ENSG00000154127	UBASH3B	0.26087	0.25	0.0446429	0			Type I	5'UTR
4@87515685@+	ENSG00000163629	PTPN13	0.470588	0.520833					Type I	5'UTR
22@24952012@+	ENSG00000100028	SNRPD3	0.156275	0.134328	0.0014771	0	0	0.000520021	Type I	5'UTR
15@73345007@+	ENSG00000067141	NEO1	0.4	0.438596			0		Type I	5'UTR
19@1250171@+	ENSG00000167470	MIDN	0.247354	0.221294	0.00124069	0	0.0013089	0.00190476	Type I	5'UTR
1@114301540@-	ENSG00000116793	PHTF1	0.125	0.0925926	0				Type I	5'UTR
2@55493519@-	ENSG00000085760	MTIF2	0.228571	0.342105	0				Type I	5'UTR
2@64751683@+	ENSG00000119844	AFTPH	0.0392157	0.16129	0	0			Type I	5'UTR
15@65578824@-	ENSG00000138617	PARP16	0.193742	0.228934	0.047619	0			Type I	5'UTR
5@134370497@-	ENSG00000069011	PITX1	0.145161	0.135922					Type I	5'UTR
2@68546629@-	ENSG00000119865	CNRIP1	0.125241	0.112121					Type I	5'UTR
12@122459489@+	ENSG00000110987	BCL7A		0.896552					Type I	5'UTR
19@14316839@-	ENSG00000072071	LPHN1	0.122222	0.0944882	0	0	0	0	Type I	5'UTR
19@9648946@-	ENSG00000130818	ZNF426	0.0574713	0.115196	0	0			Type I	5'UTR
9@115513267@+	ENSG00000148158	SNX30	0.135802	0.162304	0.030303	0			Type I	5'UTR
5@72861090@-	ENSG00000164331	ANKRA2	0.222826	0.257951	0	0.0166667	0	0.0178571	Type I	5'UTR
7@139045000@+	ENSG00000146963	C7orf55-LUC7L2	0.145078	0.114865	0.00186916	0	0	0	Type I	5'UTR
13@30423923@-	ENSG00000122042	UBL3	0.0249307	0.106312	0	0	0	0	Type I	5'UTR
17@17206780@+	ENSG00000205309	NT5M	0	0.1			0	0	Type I	5'UTR
4@146540453@+	ENSG00000151611	MMAA	0.127273	0.0816327					Type I	5'UTR
7@16685263@-	ENSG00000106524	ANKMY2	0.137056	0.107784	0.00645161	0	0	0	Type I	5'UTR
19@12405659@-	ENSG00000197857	ZNF44	0.204082	0.172414					Type I	5'UTR
5@63461755@+	ENSG00000164197	RNF180	0.163043	0.225806					Type I	5'UTR
14@90863494@+	ENSG00000198668	CALM1	0.115385	0.107102	0.00246002	0	0	0	Type I	5'UTR
2@175870071@-	ENSG00000128656	CHN1	0	0.106383			0		Type I	5'UTR
16@84682197@+	ENSG00000135686	KLHL36	0.137255	0.146199	0	0	0	0	Type I	5'UTR
19@56152546@+	ENSG00000213015	ZNF580	0.0666667	0.150943	0.0689655	0.00930233	0.0227273	0.0789474	Type I	5'UTR
16@31085963@+	ENSG00000167395	ZNF646	0.0659341	0.120567	0				Type I	5'UTR
2@69664604@-	ENSG00000169599	NFU1	0.1875	0.276596					Type I	5'UTR
19@3029056@-	ENSG00000065717	TLE2	0.68	0.708333					Type I	5'UTR
19@12845522@-	ENSG00000123144	C19orf43	0.192308						Type I	5'UTR
3@9404932@+	ENSG00000134077	THUMPD3	0.110169	0.0337079	0	0	0		Type I	5'UTR
12@99039429@+	ENSG00000120868	APAF1	0.820896	0.892308					Type I	5'UTR
4@99579775@-	ENSG00000168785	TSPAN5	0	0.18					Type I	5'UTR
16@58060105@+	ENSG00000102996	MMP15	0.834711	0.940217	0.464286	0.0649351	0.177489	0.212644	Type I	5'UTR
12@109746964@-	ENSG00000139445	FOXN4	0.192771	0.100719					Type I	5'UTR
19@42759179@-	ENSG00000268643	AC006486.9	0.606061	0.787234	0.0176678	0.00854701	0.0431034	0.0196078	Type I	5'UTR
14@77679800@+	ENSG00000165548	TMEM63C	0.120833	0.0666667					Type I	5'UTR
20@3776585@+	ENSG00000101224	CDC25B		0.184211		0			Type I	5'UTR
11@117186792@-	ENSG00000186318	BACE1	0.366667	0.642857	0	0.00454545	0.105263		Type I	5'UTR
17@982116@-	ENSG00000159842	ABR	0.325991	0.301775					Type I	5'UTR
10@28966555@+	ENSG00000095739	BAMBI	0	0.112676	0	0	0	0	Type I	5'UTR
16@3451391@+	ENSG00000103343	ZNF174	0.126437	0.0493827	0	0	0	0	Type I	5'UTR
8@74207183@+	ENSG00000121039	RDH10	0.259494	0.218045	0	0			Type I	5'UTR
6@30524815@-	ENSG00000204590	GNL1	0.3	0.285714					Type I	5'UTR
22@44894069@-	ENSG00000188636	LDOC1L	0.0979381	0.10625		0	0		Type I	5'UTR
5@140700075@-	ENSG00000178913	TAF7	0.261002	0.283898	0.00888889	0	0	0.0078534	Type I	5'UTR
21@36259438@-	ENSG00000159216	RUNX1	0.363636		0	0			Type I	5'UTR
19@56657703@+	ENSG00000167685	ZNF444	0.121951	0.146893	0	0	0	0	Type I	5'UTR
9@95947718@+	ENSG00000165238	WNK2	0.0783133	0.110092	0.0126582		0	0.0327869	Type I	5'UTR
19@59066381@-	ENSG00000130724	CHMP2A	0.0487805	0.166667	0	0	0	0	Type I	5'UTR
10@120101399@-	ENSG00000165669	FAM204A	0.169811	0.292135	0	0	0	0	Type I	5'UTR
17@49198134@-	ENSG00000008294	SPAG9	0.047619	0.212598	0	0	0		Type I	5'UTR
17@635880@+	ENSG00000167695	FAM57A	0	0.152174	0	0	0	0	Type I	5'UTR
2@208634095@-	ENSG00000163251	FZD5	0.111111	0.253165	0	0	0	0	Type I	5'UTR
4@146540517@+	ENSG00000151611	MMAA		0.409091					Type I	5'UTR
8@38239420@-	ENSG00000147548	WHSC1L1	0.113924	0.152381	0.0194175	0	0	0	Type I	5'UTR
2@227663884@-	ENSG00000169047	IRS1	0.169811	0.180328	0	0	0	0	Type I	5'UTR
14@60715986@+	ENSG00000100614	PPM1A		0.241379					Type I	5'UTR
16@402508@-	ENSG00000103126	AXIN1	0.191667	0.1	0.0363636	0	0.0307692	0.0322581	Type I	5'UTR
16@89007586@-	ENSG00000129993	CBFA2T3	0	0.242424					Type I	5'UTR
5@149865527@+	ENSG00000070614	NDST1	0.699187	0.650794	0	0	0		Type I	5'UTR
1@1982024@+	ENSG00000067606	PRKCZ	0.73913	0.782979	0.166667	0.355556	0.69	0.681319	Type I	5'UTR
20@43538717@+	ENSG00000101104	PABPC1L	0	0.222222					Type I	5'UTR
16@3451415@+	ENSG00000103343	ZNF174	0.111111	0	0	0	0	0	Type I	5'UTR
17@30813780@+	ENSG00000176749	CDK5R1	0	0.105263	0				Type I	5'UTR
9@135285632@+	ENSG00000188523	C9orf171	0.333333	0.133333					Type I	5'UTR
14@90421828@+	ENSG00000042088	TDP1	0.102767	0.114286					Type I	5'UTR
7@150756272@+	ENSG00000164889	SLC4A2	0	0.146341					Type I	5'UTR
22@50765439@-	ENSG00000205593	DENND6B		0.290323					Type I	5'UTR
16@4898154@+	ENSG00000118900	UBN1	0.0872818	0.112903	0	0	0	0	Type I	5'UTR
17@79829209@-	ENSG00000141522	ARHGDIA	0.0958904	0.117371	0	0	0	0	Type I	5'UTR
1@4714856@+	ENSG00000196581	AJAP1	0.357143	0.421053					Type I	5'UTR
11@119234778@-	ENSG00000036672	USP2	0.262421	0.268278	0.116279				Type I	5'UTR
2@70056807@+	ENSG00000087338	GMCL1		0.172414					Type I	5'UTR
3@52739920@+	ENSG00000114902	SPCS1	0.25	0.307692					Type I	5'UTR
19@5690149@+	ENSG00000130255	RPL36	0.1	0.176471					Type I	5'UTR
16@87736833@-	ENSG00000205047	FLJ00104	0.358209	0.363636	0		0		Type I	5'UTR
21@47706084@-	ENSG00000160294	MCM3AP	0.2	0.20354	0.0384615				Type I	5'UTR
2@161264210@-	ENSG00000153250	RBMS1	0.347826	0.241379	0.0136674	0	0.0163043	0	Type I	5'UTR
2@201936709@+	ENSG00000119013	NDUFB3	0.163265	0.289855		0			Type I	5'UTR
12@105724640@+	ENSG00000235162	C12orf75	0.307143	0.286544	0.0930233	0	0.0291262	0.0113636	Type I	5'UTR
5@162864734@+	ENSG00000113328	CCNG1	0.0196078	0.125	0	0	0	0	Type I	5'UTR
19@19496852@+	ENSG00000167491	GATAD2A	0.0830189	0.106547	0.00561798	0	0	0	Type I	5'UTR
2@23608143@+	ENSG00000119771	KLHL29	0.0508475	0.119565					Type I	5'UTR
7@156803304@-	ENSG00000130675	MNX1		0.612903					Type I	5'UTR
19@1863520@-	ENSG00000129911	KLF16	0.217143	0.194805	0.00384615	0	0	0	Type I	5'UTR
11@45937378@-	ENSG00000121680	PEX16	0.0344828	0.121359	0.0204082	0	0	0	Type I	5'UTR
15@73660790@-	ENSG00000138622	HCN4	0.553191	0.726257			0.0333333		Type I	5'UTR
5@132073150@-	ENSG00000131437	KIF3A	0.125	0					Type I	5'UTR
16@67215475@-	ENSG00000196123	KIAA0895L		0.26087		0	0	0	Type I	5'UTR
12@7342627@+	ENSG00000139197	PEX5	0.12987	0.0641026	0.0103093		0		Type I	5'UTR
X@100183546@-	ENSG00000182489	XKRX	0.152542	0.231884					Type I	5'UTR
14@103852079@+	ENSG00000075413	MARK3	0.132812	0.0628019	0	0	0	0	Type I	5'UTR
3@124303533@+	ENSG00000160145	KALRN		0.432432					Type I	5'UTR
16@25268859@-	ENSG00000155592	ZKSCAN2	0.843866	0.853933	0.181818				Type I	5'UTR
5@77656353@+	ENSG00000085365	SCAMP1	0.0454545	0.108696					Type I	5'UTR
1@204463838@-	ENSG00000133056	PIK3C2B	0.0938628	0.149338	0.0392157				Type I	5'UTR
18@21166383@-	ENSG00000141458	NPC1	0.123188	0.148148	0	0	0		Type I	5'UTR
19@3786281@-	ENSG00000007264	MATK	0.162162	0.365385				0	Type I	5'UTR
16@30087347@+	ENSG00000149923	PPP4C	0	0.1					Type I	5'UTR
15@101143249@+	ENSG00000183475	ASB7	0	0.173913	0	0	0	0	Type I	5'UTR
10@99206012@+	ENSG00000171307	ZDHHC16	0.148936	0.191489	0	0	0	0	Type I	5'UTR
2@236403016@+	ENSG00000157985	AGAP1	0.150706	0.222992	0.158924	0	0.0757576	0.108108	Type I	5'UTR
16@89165059@+	ENSG00000176715	ACSF3	0	0	0.1	0			Type I	5'UTR
11@93517642@+	ENSG00000042429	MED17	0.137931	0.288462	0	0	0	0	Type I	5'UTR
7@101006296@+	ENSG00000160963	COL26A1		0.3125			0	0	Type I	5'UTR
18@11981602@+	ENSG00000141401	IMPA2	0	0.134328	0			0	Type I	5'UTR
1@25944047@+	ENSG00000117643	MAN1C1	0.0724638	0.110169	0		0	0	Type I	5'UTR
2@32582209@+	ENSG00000115760	BIRC6	0.0181818	0.10989	0				Type I	5'UTR
5@150460493@-	ENSG00000145901	TNIP1	0.179487	0.382353	0.0212766	0	0		Type I	5'UTR
[truncated: 39,732 more rows]

## Sheet: Mouse
Site	Gene	Name	1-Cell	GV	MII	Group	Region
3@40950519@+	ENSMUSG00000025762	Larp1b	0.2	0.0119048	0	Type I	5'UTR
1@131525584@-	ENSMUSG00000026425	Srgap2	0.561404	0.428571	0.40625	Type I	5'UTR
15@79687608@-	ENSMUSG00000022426	Josd1	0.177083	0.0144928	0.00568182	Type I	5'UTR
14@54427053@+	ENSMUSG00000010406	Mrpl52	0	0.0956522	0.128571	Type I	5'UTR
10@36507151@+	ENSMUSG00000044499	Hs3st5	0.211538	0.214286	0.149254	Type I	5'UTR
17@83351122@+	ENSMUSG00000032624	Eml4	0.108527	0.00666667	0.0060423	Type I	5'UTR
2@153529903@-	ENSMUSG00000061411	Nol4l	0.657143	0	0.0526316	Type I	5'UTR
2@127270336@+	ENSMUSG00000027367	Stard7	0.140351	0.0890052	0.124088	Type I	5'UTR
17@44736060@-	ENSMUSG00000039153	Runx2			0.380952	Type I	5'UTR
18@46728179@-	ENSMUSG00000033022	Cdo1	0.562623	0.393268	0.456376	Type I	5'UTR
5@145204621@+	ENSMUSG00000055991	Zkscan5	0.151515	0.0588235	0.128205	Type I	5'UTR
5@20882047@-	ENSMUSG00000039987	Phtf2	0.309524	0.133333	0.327273	Type I	5'UTR
1@133131485@+	ENSMUSG00000046062	Ppp1r15b	0.42	0.0446429	0.0538117	Type I	5'UTR
X@151806767@+	ENSMUSG00000025261	Huwe1	0.0776699	0.124661	0.152941	Type I	5'UTR
X@7842056@+	ENSMUSG00000031154	Otud5	0.597701	0.594771	0.689655	Type I	5'UTR
11@101442677@+	ENSMUSG00000063316	Rpl27	0.346154	0		Type I	5'UTR
14@29721771@-	ENSMUSG00000021991	Cacna2d3	0	0.0810811	0.16129	Type I	5'UTR
1@164307326@-	ENSMUSG00000026577	Blzf1	0.229167	0	0	Type I	5'UTR
13@49147852@-	ENSMUSG00000037989	Wnk2	0.153846	0.0948553	0.0794165	Type I	5'UTR
3@53041755@+	ENSMUSG00000048332	Lhfp	0.228571	0.0121951	0	Type I	5'UTR
2@131352774@-	ENSMUSG00000048911	Rnf24		0.12	0.205882	Type I	5'UTR
11@98193135@-	ENSMUSG00000018160	Med1	0.28125	0.076087	0.10219	Type I	5'UTR
6@120037867@-	ENSMUSG00000045962	Wnk1	0.101124	0.0278638	0.0234234	Type I	5'UTR
5@135970429@-	ENSMUSG00000029699	Ssc4d	0.215385	0.0235294	0.125	Type I	5'UTR
5@116024305@-	ENSMUSG00000029513	Prkab1	0.26506	0.219653	0.37	Type I	5'UTR
5@100563173@-	ENSMUSG00000029322	Plac8	1	0.05	0.342857	Type I	5'UTR
14@32202028@+	ENSMUSG00000021911	Parg	0.297872	0.3	0.333333	Type I	5'UTR
8@119910765@+	ENSMUSG00000031826	Usp10	0.233333	0.173913	0.130435	Type I	5'UTR
11@11987646@-	ENSMUSG00000020176	Grb10	0.387097	0.219178	0.326733	Type I	5'UTR
11@120437557@-	ENSMUSG00000039703	Nploc4	0.159624	0.0962343	0.144279	Type I	5'UTR
11@52098746@+	ENSMUSG00000020349	Ppp2ca	0.0769231	0.109091	0.0357143	Type I	5'UTR
5@75044398@-	ENSMUSG00000029229	Chic2	1	0.513333	0.583333	Type I	5'UTR
15@32245037@+	ENSMUSG00000022231	Sema5a	0.179487	0.0484581	0.0230415	Type I	5'UTR
1@52500217@-	ENSMUSG00000002881	Nab1	0	0.0482759	0.104046	Type I	5'UTR
2@150904627@-	ENSMUSG00000032046	Abhd12	0.18018	0.0225564	0.05	Type I	5'UTR
8@124949148@-	ENSMUSG00000031987	Egln1		0.135593	0.226891	Type I	5'UTR
4@8690616@+	ENSMUSG00000041235	Chd7	0.184783	0.0128617	0.0234114	Type I	5'UTR
2@91182930@-	ENSMUSG00000040687	Madd		0.463415	0.653846	Type I	5'UTR
16@44140029@+	ENSMUSG00000022698	Naa50	0.361345	0.14631	0.240088	Type I	5'UTR
6@134920742@+	ENSMUSG00000003031	Cdkn1b	0.377049	0.0446429	0.0504202	Type I	5'UTR
13@46727783@-	ENSMUSG00000021374	Nup153	0.285714	0.0187166	0.0268097	Type I	5'UTR
9@64253346@-	ENSMUSG00000004936	Map2k1	0.616085	0.445833	0.482759	Type I	5'UTR
2@50296604@-	ENSMUSG00000026766	Mmadhc	0.583333	0.0615385	0.05	Type I	5'UTR
9@96364350@-	ENSMUSG00000032412	Atp1b3		0.305556	0.4	Type I	5'UTR
10@80586895@-	ENSMUSG00000003346	Abhd17a		0.110638	0.154229	Type I	5'UTR
17@71183989@+	ENSMUSG00000024052	Lpin2		0.666667		Type I	5'UTR
1@6214851@+	ENSMUSG00000025907	Rb1cc1	0.183673	0	0	Type I	5'UTR
4@135856113@+	ENSMUSG00000028676	Srsf10	0.230769	0.0441176	0.0862069	Type I	5'UTR
4@138434847@+	ENSMUSG00000041241	Mul1	0.168605	0.00340136	0.00803213	Type I	5'UTR
11@87987357@-	ENSMUSG00000020483	Dynll2	1	0.345771	0.57326	Type I	5'UTR
2@102400796@-	ENSMUSG00000027189	Trim44	0.178082	0.0434783	0	Type I	5'UTR
2@70825429@-	ENSMUSG00000041997	Tlk1		0.5	0.615385	Type I	5'UTR
13@43303522@-	ENSMUSG00000051335	Gfod1	0.272727	0	0	Type I	5'UTR
3@89715148@+	ENSMUSG00000027951	Adar	0.695652	0.332	0.446009	Type I	5'UTR
12@69892978@-	ENSMUSG00000034761	Map4k5	0.171186	0.120056	0.112392	Type I	5'UTR
7@4658639@-	ENSMUSG00000052296	Ppp6r1	0.184615	0.00392157	0.0191571	Type I	5'UTR
16@34573484@-	ENSMUSG00000061751	Kalrn		0.173913	0.2	Type I	5'UTR
17@68004095@-	ENSMUSG00000024043	Arhgap28		0.0208333	0.205128	Type I	5'UTR
1@133131696@+	ENSMUSG00000046062	Ppp1r15b	0.113043	0	0	Type I	5'UTR
11@29373913@+	ENSMUSG00000032740	Ccdc88a	0.384615	0	0	Type I	5'UTR
15@80711468@+	ENSMUSG00000047888	Tnrc6b	0.301887	0.0731707	0.0983607	Type I	5'UTR
14@8080487@+	ENSMUSG00000023156	Rpp14		0.354839	0.450382	Type I	5'UTR
16@16599828@-	ENSMUSG00000022788	Fgd4	0.142857	0.358491	0.32	Type I	5'UTR
4@117883260@-	ENSMUSG00000028541	B4galt2	0.117117	0	0.0153846	Type I	5'UTR
11@105181854@+	ENSMUSG00000020694	Tlk2	0	0.0990099	0.146853	Type I	5'UTR
9@108263544@-	ENSMUSG00000039952	Dag1	0.257143	0.0217391	0	Type I	5'UTR
13@49421321@+	ENSMUSG00000021385	Ippk	0.539877	0.335196	0.41958	Type I	5'UTR
12@78977780@-	ENSMUSG00000046157	Tmem229b		0.27451	0.358209	Type I	5'UTR
11@96789301@+	ENSMUSG00000018666	Cbx1	0.39726	0.0973085	0.133333	Type I	5'UTR
8@83955783@+	ENSMUSG00000005470	Asf1b	0.102041	0.0538462	0.0947368	Type I	5'UTR
19@53903482@+	ENSMUSG00000024975	Pdcd4	0.208333	0	0	Type I	5'UTR
8@127063975@+	ENSMUSG00000025812	Pard3		0.173913	0.130435	Type I	5'UTR
11@6395584@+	ENSMUSG00000041164	Zmiz2	0.037037	0.127273	0.181818	Type I	5'UTR
9@57262475@-	ENSMUSG00000032300	1700017B05Rik	0.105263	0	0	Type I	5'UTR
16@33185406@+	ENSMUSG00000022807	Osbpl11	0.478873	0.380711	0.457831	Type I	5'UTR
11@75348630@+	ENSMUSG00000018809	Smyd4	0.224138	0.0508475	0	Type I	5'UTR
19@5424877@-	ENSMUSG00000024914	Drap1	0.0892857	0.147541	0.191489	Type I	5'UTR
15@76711227@+	ENSMUSG00000033728	Lrrc14		0.828571		Type I	5'UTR
10@79554685@-	ENSMUSG00000042570	Mier2	0.175	0	0	Type I	5'UTR
10@122678919@+	ENSMUSG00000034613	Ppm1h	0	0.0886076	0.148148	Type I	5'UTR
5@114380463@-	ENSMUSG00000001098	Kctd10		0.0958904	0.388889	Type I	5'UTR
10@81350341@-	ENSMUSG00000020232	Hmg20b		0.217391		Type I	5'UTR
7@16614496@-	ENSMUSG00000058230	Arhgap35	0.541284	0.251656	0.343284	Type I	5'UTR
1@59482939@+	ENSMUSG00000041075	Fzd7	0.26087	0.0294118	0	Type I	5'UTR
4@116557794@+	ENSMUSG00000034042	Gpbp1l1	0.155844	0.039823	0.0649351	Type I	5'UTR
X@13846527@-	ENSMUSG00000031012	Cask	0.421053	0.047619	0.15	Type I	5'UTR
6@13607857@-	ENSMUSG00000029569	Tmem168	0.208556	0.00283286	0.0318725	Type I	5'UTR
4@117288563@-	ENSMUSG00000028677	Rnf220	0.875	0.1	0.121212	Type I	5'UTR
9@42124217@-	ENSMUSG00000049313	Sorl1			0.16129	Type I	5'UTR
7@28741542@-	ENSMUSG00000045948	Mrps12	0.848485	0.253731	0.370968	Type I	5'UTR
4@126736115@-	ENSMUSG00000042477	Tfap2e	0.120724	0.0182371	0.0267229	Type I	5'UTR
1@36939543@-	ENSMUSG00000026116	Tmem131	0	0.103896	0.0254237	Type I	5'UTR
7@16063042@+	ENSMUSG00000078796	Zfp541	0	0.08	0.155556	Type I	5'UTR
2@5012727@-	ENSMUSG00000026669	Mcm10		0.0714286	0.142857	Type I	5'UTR
11@3203299@+	ENSMUSG00000020454	Eif4enif1	0.1	0.010101	0.0449438	Type I	5'UTR
8@84966058@-	ENSMUSG00000052926	Rnaseh2a		0.027027	0.119048	Type I	5'UTR
17@35121675@+	ENSMUSG00000092417	Gpank1	0	0.06	0.113208	Type I	5'UTR
10@80179755@+	ENSMUSG00000003070	Efna2	1	0.0263158	0	Type I	5'UTR
8@31111836@+	ENSMUSG00000039328	Rnf122	0	0.314815	0.346154	Type I	5'UTR
15@77306640@-	ENSMUSG00000033565	Rbfox2	0.30303	0	0	Type I	5'UTR
16@31664319@+	ENSMUSG00000022770	Dlg1	0.189189	0	0	Type I	5'UTR
1@136345734@-	ENSMUSG00000041570	Camsap2	0.155172	0	0.0118343	Type I	5'UTR
6@146634469@-	ENSMUSG00000040234	Tm7sf3	0.1375	0	0.0150376	Type I	5'UTR
14@76415220@+	ENSMUSG00000022010	Tsc22d1	0.26087	0.184049	0.215909	Type I	5'UTR
9@64253580@-	ENSMUSG00000004936	Map2k1	0.264706	0.285714	0.15	Type I	5'UTR
5@67847264@-	ENSMUSG00000037685	Atp8a1	0.155844	0.010582	0.00729927	Type I	5'UTR
8@57511929@+	ENSMUSG00000054717	Hmgb2	0.120482	0.0744681	0.123142	Type I	5'UTR
13@43303802@-	ENSMUSG00000051335	Gfod1	0	0.0175439	0.104478	Type I	5'UTR
2@151632170@-	ENSMUSG00000027457	Snph	0.473684	0.375691	0.430939	Type I	5'UTR
3@58692152@-	ENSMUSG00000036432	Siah2	0.254262	0.194894	0.232715	Type I	5'UTR
X@164072107@-	ENSMUSG00000040749	Siah1b	0.139373	0.0676983	0.153257	Type I	5'UTR
17@24696126@-	ENSMUSG00000040888	Gfer	0.104	0.0414013	0.014881	Type I	5'UTR
9@70679169@+	ENSMUSG00000054693	Adam10	0	0.236111	0.223684	Type I	5'UTR
2@119237575@+	ENSMUSG00000027315	Spint1	0	0.156863	0.0555556	Type I	5'UTR
3@88142589@+	ENSMUSG00000001419	Mef2d	0.363636	0.132812	0.173077	Type I	5'UTR
17@28691554@+	ENSMUSG00000053436	Mapk14		0.615385		Type I	5'UTR
6@54595322@+	ENSMUSG00000005225	Plekha8	0.538462	0.280864	0.358209	Type I	5'UTR
19@29522491@+	ENSMUSG00000038658	Ric1	0.134921	0.0813008	0.125	Type I	5'UTR
5@73292940@+	ENSMUSG00000029152	Ociad1	0.198198	0.0316206	0.0327869	Type I	5'UTR
10@111165006@+	ENSMUSG00000020189	Osbpl8	0.130354	0.112941	0.169761	Type I	5'UTR
5@111417490@+	ENSMUSG00000070576	Mn1	0	0.0568562	0.138528	Type I	5'UTR
19@33392147@-	ENSMUSG00000071573	Rnls	1		0.0689655	Type I	5'UTR
5@100039371@-	ENSMUSG00000029328	Hnrnpdl	0	0.0772727	0.131004	Type I	5'UTR
2@80315732@+	ENSMUSG00000027006	Dnajc10	0.208333	0.0181818	0	Type I	5'UTR
5@124540819@+	ENSMUSG00000029390	Tmed2	0.330827	0.0512821	0.075	Type I	5'UTR
4@117914817@-	ENSMUSG00000033365	Ipo13		0.35	0.451613	Type I	5'UTR
17@28317506@+	ENSMUSG00000007570	Fance	0.234568	0	0	Type I	5'UTR
15@55112371@+	ENSMUSG00000022419	Deptor	0.291667			Type I	5'UTR
8@120101205@-	ENSMUSG00000031823	Zdhhc7	0.275	0.0138889	0.0191083	Type I	5'UTR
6@113697332@+	ENSMUSG00000056952	Tatdn2	0.655172	0.211538	0.25	Type I	5'UTR
9@20642227@-	ENSMUSG00000066892	Fbxl12	0.272727	0.00833333	0.0555556	Type I	5'UTR
9@72532494@+	ENSMUSG00000037674	Rfx7	0.245614	0.0689655	0.0465116	Type I	5'UTR
18@20746179@-	ENSMUSG00000056124	B4galt6	0.526316	0.280488	0.567308	Type I	5'UTR
5@34370088@+	ENSMUSG00000037210	Fam193a	0.134228	0.0299145	0.0508906	Type I	5'UTR
15@73343352@-	ENSMUSG00000022607	Ptk2	0	0.0886076	0.101695	Type I	5'UTR
18@84085768@-	ENSMUSG00000046982	Tshz1	0.348837	0.021978	0.0882353	Type I	5'UTR
4@152297304@+	ENSMUSG00000039662	Icmt	0.545455	0.260504	0.285714	Type I	5'UTR
2@118901737@+	ENSMUSG00000040007	Bahd1	0.111111	0.00636943	0	Type I	5'UTR
4@43443105@+	ENSMUSG00000028458	Tesk1		0.0857143	0.163265	Type I	5'UTR
7@120917862@+	ENSMUSG00000030880	Polr3e		0.102041	0.0416667	Type I	5'UTR
4@151995871@-	ENSMUSG00000047777	Phf13	0.205323	0.0675068	0.0923248	Type I	5'UTR
3@97767890@-	ENSMUSG00000038170	Pde4dip	0.37931	0.0568182	0.0434783	Type I	5'UTR
9@77754631@+	ENSMUSG00000032350	Gclc	0.565217		0	Type I	5'UTR
7@45717830@-	ENSMUSG00000057342	Sphk2	0.0114943	0.030303	0.151079	Type I	5'UTR
11@69045848@+	ENSMUSG00000020897	Aurkb	0	0.05	0.169492	Type I	5'UTR
16@35155171@+	ENSMUSG00000022840	Adcy5	0.534247	0.267442	0.535714	Type I	5'UTR
13@3610911@-	ENSMUSG00000033799	Fam208b	0.111111	0.026087	0.0178571	Type I	5'UTR
13@3918177@-	ENSMUSG00000021215	Net1	0.571429	0		Type I	5'UTR
X@151806348@+	ENSMUSG00000025261	Huwe1	0.454545	0.224719	0.136364	Type I	5'UTR
14@18238908@-	ENSMUSG00000021775	Nr1d2	0	0.146341	0.142857	Type I	5'UTR
6@124917808@-	ENSMUSG00000030122	Ptms	0	0.105528	0.0737179	Type I	5'UTR
7@49246336@+	ENSMUSG00000052512	Nav2		0.146341	0.08	Type I	5'UTR
18@76241854@+	ENSMUSG00000024563	Smad2	0.27027	0.0769231	0.172414	Type I	5'UTR
9@102626017@-	ENSMUSG00000032534	Cep63	0.681818	0		Type I	5'UTR
16@4001378@-	ENSMUSG00000039738	Slx4	0.128205	0	0.0136986	Type I	5'UTR
8@65014616@-	ENSMUSG00000109718	Trim61	0.316174	0.183992	0.252835	Type I	5'UTR
3@127837295@-	ENSMUSG00000074238	Ap1ar	0.256637	0.0679612	0.110294	Type I	5'UTR
11@32205539@+	ENSMUSG00000040767	Snrnp25	0.333333	0.0526316	0.0952381	Type I	5'UTR
8@95677692@+	ENSMUSG00000036564	Ndrg4	0.853503	0.405	0.489451	Type I	5'UTR
1@119837194@-	ENSMUSG00000026384	Ptpn4		0.0294118	0.194444	Type I	5'UTR
17@26069302@-	ENSMUSG00000037098	Rab11fip3		0.545455	0.83871	Type I	5'UTR
1@74661855@+	ENSMUSG00000033257	Ttll4	0.702602	0.472279	0.518664	Type I	5'UTR
2@156840129@+	ENSMUSG00000062175	Tgif2		0.435294	0.410256	Type I	5'UTR
15@93398321@-	ENSMUSG00000022635	Zcrb1	0.375	0	0	Type I	5'UTR
18@82692811@-	ENSMUSG00000041258	Zfp236	0	0.0540541	0.153846	Type I	5'UTR
3@138742336@+	ENSMUSG00000028152	Tspan5	0.217054	0.00636943	0	Type I	5'UTR
X@7319175@-	ENSMUSG00000004317	Clcn5	0.278689	0.047619	0	Type I	5'UTR
12@75595727@-	ENSMUSG00000021051	Ppp2r5e		0.189542	0.237705	Type I	5'UTR
X@160719891@-	ENSMUSG00000062168	Ppef1	0.290323	0.03125	0.12	Type I	5'UTR
1@119837046@-	ENSMUSG00000026384	Ptpn4		0.245283	0.413793	Type I	5'UTR
5@100039575@-	ENSMUSG00000029328	Hnrnpdl	0.220779	0.00714286	0.00706714	Type I	5'UTR
12@21111864@+	ENSMUSG00000052632	Asap2	0.25	0.030303	0	Type I	5'UTR
13@94285496@-	ENSMUSG00000021687	Scamp1	0.377778	0	0	Type I	5'UTR
4@115839253@+	ENSMUSG00000028708	Mknk1	0.106383	0.0119048	0.0512821	Type I	5'UTR
11@69045749@+	ENSMUSG00000020897	Aurkb	0.47619	0	0.0909091	Type I	5'UTR
10@78244586@-	ENSMUSG00000000374	Trappc10	0.84			Type I	5'UTR
7@100372388@+	ENSMUSG00000047248	C2cd3	0	0.151515	0	Type I	5'UTR
18@20746069@-	ENSMUSG00000056124	B4galt6	0.355301	0.114114	0.219243	Type I	5'UTR
4@133480164@+	ENSMUSG00000046694	Fam46b	0.521739	0.0151515	0.05	Type I	5'UTR
17@34119822@-	ENSMUSG00000024335	Brd2	0.4	0	0	Type I	5'UTR
11@73177000@-	ENSMUSG00000047260	Emc6	0.245283	0	0.0366972	Type I	5'UTR
14@20393529@-	ENSMUSG00000049960	Mrps16		0.730159	0.555556	Type I	5'UTR
6@91411117@-	ENSMUSG00000030093	Wnt7a	0.404762	0.0454545	0.075	Type I	5'UTR
14@67072267@-	ENSMUSG00000022052	Ppp2r2a	0.519231	0.358025	0.303797	Type I	5'UTR
17@34972011@-	ENSMUSG00000091971	Hspa1a		0.129032	0.35	Type I	5'UTR
11@105182021@+	ENSMUSG00000020694	Tlk2	0.393939	0	0.0172414	Type I	5'UTR
5@145142467@+	ENSMUSG00000038722	Bud31	0.739726	0.370499	0.403877	Type I	5'UTR
8@84978515@-	ENSMUSG00000052837	Junb	0.135593	0	0	Type I	5'UTR
9@15045243@-	ENSMUSG00000031934	Panx1	0.142857	0	0	Type I	5'UTR
8@125569722@-	ENSMUSG00000001995	Sipa1l2		0.134146	0.153846	Type I	5'UTR
14@121035729@+	ENSMUSG00000025555	Farp1		0.104762	0.0882353	Type I	5'UTR
16@35155774@+	ENSMUSG00000022840	Adcy5	0.181818	0.0454545	0.0363636	Type I	5'UTR
16@35155773@+	ENSMUSG00000022840	Adcy5	0	0.0763359	0.174757	Type I	5'UTR
19@45015201@+	ENSMUSG00000035342	Lzts2	0.459016	0.0416667	0.178571	Type I	5'UTR
6@52713836@+	ENSMUSG00000004535	Tax1bp1	0.576923	0.0671642	0.0288462	Type I	5'UTR
7@64635045@+	ENSMUSG00000030519	Apba2	0.181818	0.042735	0.106796	Type I	5'UTR
16@10542745@-	ENSMUSG00000038055	Dexi		0.25	0.0769231	Type I	5'UTR
2@71055889@+	ENSMUSG00000041966	Dcaf17	0.358974	0	0	Type I	5'UTR
15@80235889@+	ENSMUSG00000022412	Mief1	0.13986	0.0235294	0.0133929	Type I	5'UTR
17@10319236@-	ENSMUSG00000062078	Qk		0.276699	0.402256	Type I	5'UTR
5@113771650@-	ENSMUSG00000018974	Sart3	0.156398	0.0879377	0.086516	Type I	5'UTR
X@151047641@+	ENSMUSG00000025265	Fgd1	0.0792079	0.107143	0.0532544	Type I	5'UTR
1@182019642@-	ENSMUSG00000022995	Enah	0.148649	0.0283019	0.0137615	Type I	5'UTR
1@105663530@-	ENSMUSG00000056536	Pign	0.166667	0.0344828	0	Type I	5'UTR
2@164461074@+	ENSMUSG00000090996	Gm20458	0	0.102273	0.130952	Type I	5'UTR
15@76710967@+	ENSMUSG00000033728	Lrrc14	0.416667	0.5	0.190476	Type I	5'UTR
2@104742863@-	ENSMUSG00000027173	Depdc7	0.471698	0.316981	0.362018	Type I	5'UTR
11@74831228@+	ENSMUSG00000000282	Mnt		0.162162	0.354839	Type I	5'UTR
13@49147932@-	ENSMUSG00000037989	Wnk2	0.538462	0.0179372	0.0107759	Type I	5'UTR
1@192190842@+	ENSMUSG00000058248	Kcnh1	0.454545	0.376866	0.409283	Type I	5'UTR
15@58076259@-	ENSMUSG00000022362	Gm29394	0.552632			Type I	5'UTR
7@3293144@+	ENSMUSG00000068566	Myadm		0.26087	0.125	Type I	5'UTR
17@10319182@-	ENSMUSG00000062078	Qk		0.122951	0.172638	Type I	5'UTR
1@74587768@-	ENSMUSG00000026135	Zfp142	0.0566038	0.0416667	0.103448	Type I	5'UTR
12@76533801@+	ENSMUSG00000052609	Plekhg3	0.3	0.00485437	0.00675676	Type I	5'UTR
5@88720994@+	ENSMUSG00000006262	Mob1b	0.191489	0.154762	0.285714	Type I	5'UTR
13@100833369@-	ENSMUSG00000021629	Slc30a5	0.114035	0.0268456	0.0222222	Type I	5'UTR
13@43303918@-	ENSMUSG00000051335	Gfod1	0.15873	0.00763359	0.0392157	Type I	5'UTR
3@40894288@+	ENSMUSG00000037818	Abhd18	0.366667			Type I	5'UTR
1@89931017@-	ENSMUSG00000034486	Gbx2	0.11315	0.038262	0.0450517	Type I	5'UTR
9@21918074@-	ENSMUSG00000019066	Rab3d	0.214286	0.0136986	0.0425532	Type I	5'UTR
11@77982987@+	ENSMUSG00000037791	Phf12	0.547368	0.384824	0.505338	Type I	5'UTR
17@22361305@-	ENSMUSG00000033972	Zfp944	0.32	0	0.0425532	Type I	5'UTR
1@171414434@+	ENSMUSG00000026641	Usf1	0	0.0243902	0.171429	Type I	5'UTR
13@94285782@-	ENSMUSG00000021687	Scamp1	0.307692	0.0243902	0.0294118	Type I	5'UTR
15@80234392@+	ENSMUSG00000022412	Mief1	0.26087			Type I	5'UTR
12@91589961@-	ENSMUSG00000020962	Gtf2a1	0.227273	0.0769231	0.142857	Type I	5'UTR
X@142681498@+	ENSMUSG00000047045	Tmem164	0.147541	0.0350877	0.128571	Type I	5'UTR
10@30618418@-	ENSMUSG00000019791	Hint3		0.296296	0.4	Type I	5'UTR
13@48625387@-	ENSMUSG00000038042	Ptpdc1	0	0	0.111111	Type I	5'UTR
7@24134267@+	ENSMUSG00000047603	Zfp235		0.184211	0.2	Type I	5'UTR
13@56296321@-	ENSMUSG00000021508	Cxcl14		0.568182	0.347222	Type I	5'UTR
18@10725851@+	ENSMUSG00000024294	Mib1	0.615385			Type I	5'UTR
10@82859261@+	ENSMUSG00000020250	Txnrd1		0.114286	0.28125	Type I	5'UTR
17@3115362@+	ENSMUSG00000046201	Scaf8	0.34375	0	0.00473934	Type I	5'UTR
8@17535038@-	ENSMUSG00000060924	Csmd1		0.311111	0.521739	Type I	5'UTR
9@65021591@-	ENSMUSG00000033629	Hacd3	0	0.088	0.267857	Type I	5'UTR
7@41611876@+	ENSMUSG00000091474	2610021A01Rik	0.125	0.00934579	0.0121951	Type I	5'UTR
12@51691743@-	ENSMUSG00000020954	Strn3		0.0681818	0.142857	Type I	5'UTR
4@133039580@+	ENSMUSG00000037692	Ahdc1		0.0512821	0.125	Type I	5'UTR
7@99140954@-	ENSMUSG00000035354	Uvrag	0.205479	0.0478589	0.0636792	Type I	5'UTR
8@95488632@-	ENSMUSG00000046707	Csnk2a2	0.208333	0.070632	0.0981964	Type I	5'UTR
12@112674144@-	ENSMUSG00000001729	Akt1	0.144444	0.065	0.0694444	Type I	5'UTR
5@108388430@+	ENSMUSG00000029491	Pde6b		0.138462	0.06	Type I	5'UTR
2@164882786@+	ENSMUSG00000039849	Pcif1	0.626866	0.150943	0.15625	Type I	5'UTR
1@37871783@+	ENSMUSG00000037216	Lipt1	0.19403	0	0	Type I	5'UTR
7@126976454@+	ENSMUSG00000030682	Cdipt	0.310345	0	0	Type I	5'UTR
10@127059760@-	ENSMUSG00000040502	2021-03-09	0.72		0.0952381	Type I	5'UTR
11@115163448@+	ENSMUSG00000020733	Slc9a3r1	0.333333	0.0571429	0.10625	Type I	5'UTR
4@136172525@+	ENSMUSG00000018983	E2f2	0.131868	0	0	Type I	5'UTR
3@141465237@+	ENSMUSG00000059921	Unc5c	0.385135	0.0943396	0.267081	Type I	5'UTR
8@70673447@+	ENSMUSG00000031848	Lsm4	0.25	0.142012	0.136905	Type I	5'UTR
6@88045131@-	ENSMUSG00000079477	Rab7	0.10687	0.0128205	0.0197628	Type I	5'UTR
4@55350264@+	ENSMUSG00000028426	Rad23b	0.192308	0.126566	0.166227	Type I	5'UTR
17@80480282@-	ENSMUSG00000024241	Sos1	0.3125	0.0243902	0	Type I	5'UTR
9@9238997@-	ENSMUSG00000050730	Arhgap42	0.147727	0.0342466	0.0353535	Type I	5'UTR
5@108269041@+	ENSMUSG00000029265	Dr1	0.571429	0	0	Type I	5'UTR
11@71020157@+	ENSMUSG00000040599	Mis12	0.134146	0.0117925	0.0202532	Type I	5'UTR
1@155558461@+	ENSMUSG00000033701	Acbd6	0	0.0192308	0.133333	Type I	5'UTR
6@124931572@+	ENSMUSG00000030120	Mlf2	0.153428	0.0489387	0.0963495	Type I	5'UTR
15@98871122@-	ENSMUSG00000048154	Kmt2d	0.289474	0	0	Type I	5'UTR
4@63544841@+	ENSMUSG00000039105	Atp6v1g1	0.135802	0	0	Type I	5'UTR
7@97788897@+	ENSMUSG00000030774	Pak1	0.32618	0.126168	0.173034	Type I	5'UTR
2@27515201@+	ENSMUSG00000026917	Wdr5	0.375	0.0377358	0.0847458	Type I	5'UTR
19@5038907@+	ENSMUSG00000047379	B4gat1		0	0.2	Type I	5'UTR
1@6214772@+	ENSMUSG00000025907	Rb1cc1	0.710526	0.584	0.386364	Type I	5'UTR
4@72200744@-	ENSMUSG00000008305	Tle1	0.178571	0.177778	0.195122	Type I	5'UTR
1@75190429@-	ENSMUSG00000033124	Atg9a	0.0594059	0.0327869	0.128049	Type I	5'UTR
6@137649070@-	ENSMUSG00000015766	Eps8	0.140187	0	0	Type I	5'UTR
X@7762974@+	ENSMUSG00000000134	Tfe3	0.207447	0.0112994	0.0225564	Type I	5'UTR
17@25115419@-	ENSMUSG00000024170	Telo2		0.37037		Type I	5'UTR
5@122502075@-	ENSMUSG00000029467	Atp2a2	0.730159	0.402664	0.523423	Type I	5'UTR
19@10015228@+	ENSMUSG00000024663	Rab3il1	0.2	0.0150754	0.127517	Type I	5'UTR
5@146231608@+	ENSMUSG00000029635	Cdk8	0.60452	0.396313	0.475728	Type I	5'UTR
1@192092491@-	ENSMUSG00000026637	Traf5		0.0555556	0.26087	Type I	5'UTR
7@27542795@-	ENSMUSG00000003363	Pld3		0.183333	0.0405405	Type I	5'UTR
8@116921759@+	ENSMUSG00000031756	Cenpn		0.225	0.292683	Type I	5'UTR
6@128355814@-	ENSMUSG00000001521	Tulp3	0.357143			Type I	5'UTR
5@72559407@-	ENSMUSG00000072889	Nfxl1			0.227273	Type I	5'UTR
11@79146352@-	ENSMUSG00000018334	Ksr1	0.323529	0.0757576	0.25	Type I	5'UTR
6@149309518@+	ENSMUSG00000032712	2810474O19Rik	0.351351	0.233333	0.208333	Type I	5'UTR
13@51734525@-	ENSMUSG00000021451	Sema4d		0.0280374	0.1375	Type I	5'UTR
15@25622680@+	ENSMUSG00000022272	Myo10	0.15942	0.112103	0.147989	Type I	5'UTR
18@32067958@+	ENSMUSG00000024384	Iws1		0.117647	0.137681	Type I	5'UTR
18@74442605@+	ENSMUSG00000025885	Myo5b	0.104167	0.00456621	0	Type I	5'UTR
4@155962386@+	ENSMUSG00000023571	Fam132a	0.155556	0.0480769	0.208333	Type I	5'UTR
4@137994033@+	ENSMUSG00000028760	Eif4g3		0.195876	0.317073	Type I	5'UTR
9@118040674@+	ENSMUSG00000039285	Azi2	0.112903	0	0.0348837	Type I	5'UTR
4@155086321@-	ENSMUSG00000029048	Rer1	0.107143	0.0909091	0.116667	Type I	5'UTR
X@137049772@+	ENSMUSG00000042595	Fam199x	0.173077	0	0.0117647	Type I	5'UTR
2@33887520@-	ENSMUSG00000038740	Mvb12b	0.59596	0.166667	0.243902	Type I	5'UTR
5@34370134@+	ENSMUSG00000037210	Fam193a	0.172185	0.0683594	0.120393	Type I	5'UTR
11@106160103@-	ENSMUSG00000040699	Limd2	0.302326	0	0	Type I	5'UTR
17@33629192@+	ENSMUSG00000073423	Zfp414	0.263158	0.119048	0.218487	Type I	5'UTR
9@51963474@-	ENSMUSG00000032051	Fdx1	0.2	0.0346821	0.0104012	Type I	5'UTR
3@108383843@+	ENSMUSG00000068744	Psrc1		0.136364	0.275	Type I	5'UTR
14@121035828@+	ENSMUSG00000025555	Farp1		0.0994475	0.220183	Type I	5'UTR
4@117883261@-	ENSMUSG00000028541	B4galt2	0.945455	0.911765	0.876923	Type I	5'UTR
15@103503300@+	ENSMUSG00000022489	Pde1b	0.131579	0.00543478	0.01875	Type I	5'UTR
13@95325313@+	ENSMUSG00000041995	Zbed3	0.121212	0.0185185	0.015873	Type I	5'UTR
10@67979767@+	ENSMUSG00000037846	Rtkn2	0.238095	0.02	0	Type I	5'UTR
4@24850839@-	ENSMUSG00000040387	Klhl32	0.523077	0.449153	0.630137	Type I	5'UTR
3@88142610@+	ENSMUSG00000001419	Mef2d	0.630769	0.323529	0.254902	Type I	5'UTR
1@5083275@+	ENSMUSG00000033793	Atp6v1h		0.0632911	0.117021	Type I	5'UTR
7@127800695@+	ENSMUSG00000042289	Hsd3b7	0.2	0	0	Type I	5'UTR
3@157947298@+	ENSMUSG00000039988	Ankrd13c	0.183673			Type I	5'UTR
16@35155189@+	ENSMUSG00000022840	Adcy5	0.22449	0.0285714	0.0735294	Type I	5'UTR
7@126884085@-	ENSMUSG00000059981	Taok2	0	0.0555556	0.121212	Type I	5'UTR
13@92611223@+	ENSMUSG00000021703	Serinc5		0.151515	0.11828	Type I	5'UTR
11@79254494@-	ENSMUSG00000017677	Wsb1		0.384615	0.311111	Type I	5'UTR
13@3611061@-	ENSMUSG00000033799	Fam208b		0.491228	0.730769	Type I	5'UTR
11@3203282@+	ENSMUSG00000020454	Eif4enif1	0.119565	0	0	Type I	5'UTR
4@98924073@+	ENSMUSG00000028560	Usp1	0.120253	0.0363636	0.0526316	Type I	5'UTR
14@79451874@+	ENSMUSG00000075502	Kbtbd6	0.12	0	0	Type I	5'UTR
2@180171605@+	ENSMUSG00000039041	Adrm1	0.179245	0.122807	0.111111	Type I	5'UTR
11@98836864@+	ENSMUSG00000038020	Rapgefl1	0.272727	0	0	Type I	5'UTR
1@14309807@-	ENSMUSG00000025932	Eya1	0	0.142857	0.0972222	Type I	5'UTR
X@6320390@-	ENSMUSG00000023279	Bmp15	0.145356	0.125222	0.140947	Type I	5'UTR
5@37085315@+	ENSMUSG00000063646	Jakmip1	0.404255	0	0	Type I	5'UTR
13@58274134@-	ENSMUSG00000021552	Gkap1		0.170213	0.166667	Type I	5'UTR
19@8713781@-	ENSMUSG00000010095	Slc3a2	0.196203	0.0907336	0.0906555	Type I	5'UTR
7@139389201@+	ENSMUSG00000025477	Inpp5a	0.113402	0	0	Type I	5'UTR
19@58454500@-	ENSMUSG00000025089	Gfra1	0.414634	0.0166667	0.0232558	Type I	5'UTR
12@69159146@-	ENSMUSG00000034892	Rps29		0.185185		Type I	5'UTR
19@45235639@-	ENSMUSG00000025216	Lbx1	0	0	0.102564	Type I	5'UTR
1@16105897@+	ENSMUSG00000025921	Rdh10	0.222973	0.0534483	0.0941385	Type I	5'UTR
3@157534333@+	ENSMUSG00000028180	Zranb2		0.125	0.183099	Type I	5'UTR
8@25519062@+	ENSMUSG00000031565	Fgfr1	0.285714	0.181818	0	Type I	5'UTR
7@27591877@+	ENSMUSG00000004056	Akt2	0.180851	0.012931	0.0226415	Type I	5'UTR
4@156110126@+	ENSMUSG00000059939	9430015G10Rik	0	0.027027	0.104167	Type I	5'UTR
4@45530272@-	ENSMUSG00000044813	Shb	0.206522	0.0173913	0.0454545	Type I	5'UTR
8@61225834@+	ENSMUSG00000031642	Sh3rf1	0.465116	0.0043956	0.00980392	Type I	5'UTR
7@135716208@-	ENSMUSG00000031004	Mki67	0.155556	0.0346535	0.0545024	Type I	5'UTR
2@90904808@+	ENSMUSG00000005505	Kbtbd4		0.0634921	0.290909	Type I	5'UTR
9@121857852@-	ENSMUSG00000038412	Higd1a	0.45	0	0	Type I	5'UTR
5@9100774@+	ENSMUSG00000079659	Tmem243	0.141026	0.122807	0.0508475	Type I	5'UTR
13@74317213@-	ENSMUSG00000021576	Pdcd6	0.1	0	0	Type I	5'UTR
3@108591464@+	ENSMUSG00000040389	Wdr47	0.323529	0.145078	0.178571	Type I	5'UTR
5@139736188@-	ENSMUSG00000036718	Micall2	0.673077	0.650794	0.888889	Type I	5'UTR
8@110618689@+	ENSMUSG00000010936	Vac14	0.111111	0	0	Type I	5'UTR
12@111039566@+	ENSMUSG00000037896	Rcor1	0.39604	0.146667	0.336634	Type I	5'UTR
6@83078078@+	ENSMUSG00000069678	Pcgf1	0	0	0.131579	Type I	5'UTR
6@38551731@+	ENSMUSG00000029823	Luc7l2		0.0944882	0.261682	Type I	5'UTR
11@44519069@+	ENSMUSG00000019189	Rnf145	0.147287	0.0173913	0.0124224	Type I	5'UTR
11@3203110@+	ENSMUSG00000020454	Eif4enif1	0.724138			Type I	5'UTR
6@52012480@-	ENSMUSG00000059182	Skap2		0.176471	0.3125	Type I	5'UTR
1@37300023@+	ENSMUSG00000026113	Inpp4a	0.30303	0.0289855	0.012987	Type I	5'UTR
17@66101535@-	ENSMUSG00000024099	Ndufv2	0	0.0444444	0.115385	Type I	5'UTR
2@103797504@-	ENSMUSG00000027184	Caprin1	0.178571	0.00452489	0	Type I	5'UTR
4@45084548@-	ENSMUSG00000048232	Fbxo10	0.367347	0.0285714	0.0506329	Type I	5'UTR
19@10026666@+	ENSMUSG00000024663	Rab3il1	0.100671	0	0.0115385	Type I	5'UTR
5@107868973@-	ENSMUSG00000011831	Evi5	0.441176	0	0	Type I	5'UTR
18@73815363@-	ENSMUSG00000024556	Me2	0.130841	0.117647	0.0899654	Type I	5'UTR
8@8661132@-	ENSMUSG00000001300	Efnb2	0.783069	0.386905	0.455056	Type I	5'UTR
11@4849331@-	ENSMUSG00000009073	Nf2		0.283019	0.453608	Type I	5'UTR
17@5841449@+	ENSMUSG00000002365	Snx9	0.349462	0.164662	0.256481	Type I	5'UTR
13@59557185@-	ENSMUSG00000021557	Agtpbp1			0.35	Type I	5'UTR
6@113376894@-	ENSMUSG00000048930	Tada3	0.118421	0.0304054	0.0533333	Type I	5'UTR
9@22116904@-	ENSMUSG00000013822	Elof1	0.188406	0.0204082	0.0333333	Type I	5'UTR
9@121364040@+	ENSMUSG00000032536	Trak1	0.136364	0.165049	0.261905	Type I	5'UTR
7@134937772@-	ENSMUSG00000073805	Fam196a	0.32	0.0571429		Type I	5'UTR
6@38876113@-	ENSMUSG00000061436	Hipk2		0.115385	0.025	Type I	5'UTR
8@23669756@+	ENSMUSG00000037492	Zmat4	0	0.0769231	0.113208	Type I	5'UTR
14@49172362@+	ENSMUSG00000036282	Naa30	0.178423	0.0782609	0.151261	Type I	5'UTR
X@53370435@-	ENSMUSG00000023074	Mospd1	0.0510204	0.0831409	0.117512	Type I	5'UTR
X@23365028@-	ENSMUSG00000036782	Klhl13	0.225806	0	0.0555556	Type I	5'UTR
4@136172541@+	ENSMUSG00000018983	E2f2	0.613333	0.301887	0.295775	Type I	5'UTR
16@35155345@+	ENSMUSG00000022840	Adcy5		0.782609		Type I	5'UTR
9@87022077@+	ENSMUSG00000032872	Cyb5r4	0	0.227273	0.12	Type I	5'UTR
4@108833249@-	ENSMUSG00000028568	Btf3l4	0.287356	0.0263158	0.1875	Type I	5'UTR
5@104047001@+	ENSMUSG00000029310	Nudt9		0.0408163	0.117647	Type I	5'UTR
2@180025126@+	ENSMUSG00000039108	Lsm14b	0.166049	0.185477	0.208822	Type I	5'UTR
3@10439965@-	ENSMUSG00000027534	Snx16	0.642857	0.241206	0.392405	Type I	5'UTR
5@33018993@+	ENSMUSG00000018965	Ywhah	0.175926	0.0952381	0.0629371	Type I	5'UTR
7@126503312@-	ENSMUSG00000032637	Atxn2l	0	0.105932	0.116279	Type I	5'UTR
11@121204596@-	ENSMUSG00000025169	Ogfod3		0.0227273	0.104167	Type I	5'UTR
9@59486477@-	ENSMUSG00000025234	Arih1		0.101695	0.117882	Type I	5'UTR
14@121878647@+	ENSMUSG00000041765	Ubac2	0	0.139535	0.194444	Type I	5'UTR
5@34370056@+	ENSMUSG00000037210	Fam193a	0.152	0.062069	0.0357143	Type I	5'UTR
X@151047459@+	ENSMUSG00000025265	Fgd1	0.55	0.0198676	0.0714286	Type I	5'UTR
5@143817886@+	ENSMUSG00000029613	Eif2ak1	0.171429	0.0166667	0.0106383	Type I	5'UTR
11@64979104@+	ENSMUSG00000020549	Elac2	0.145833	0	0	Type I	5'UTR
8@84832236@+	ENSMUSG00000033751	Gadd45gip1	0.134897	0.0738255	0.0868902	Type I	5'UTR
19@7341324@-	ENSMUSG00000024969	Mark2	0	0.0869565	0.153846	Type I	5'UTR
15@76069601@-	ENSMUSG00000022568	Scrib	0.5	0	0	Type I	5'UTR
11@101119618@-	ENSMUSG00000017802	Fam134c	0.134328	0.0234742	0.0205479	Type I	5'UTR
10@7589926@+	ENSMUSG00000019796	Lrp11	0.45	0.017094	0.0147059	Type I	5'UTR
11@106272754@-	ENSMUSG00000078619	Smarcd2	0.133489	0.0362573	0.0363372	Type I	5'UTR
10@80433322@-	ENSMUSG00000020167	Tcf3	0.2	0.0304878	0.0347222	Type I	5'UTR
1@189007723@-	ENSMUSG00000026608	Kctd3	0	0.156682	0.240602	Type I	5'UTR
12@4476783@-	ENSMUSG00000020647	Ncoa1	0.8	0	0	Type I	5'UTR
7@59228803@+	ENSMUSG00000025326	Ube3a		0.025641	0.217391	Type I	5'UTR
11@69633242@+	ENSMUSG00000018765	Fxr2	0.114286	0.0305344	0.0346821	Type I	5'UTR
19@53903471@+	ENSMUSG00000024975	Pdcd4	0.241935	0	0	Type I	5'UTR
13@55464389@+	ENSMUSG00000034686	Prr7	0.126712	0.0441176	0.083691	Type I	5'UTR
9@102834946@+	ENSMUSG00000032547	Ryk		0.272727		Type I	5'UTR
9@95954841@+	ENSMUSG00000032410	Xrn1		0.133333	0.363636	Type I	5'UTR
2@71212026@+	ENSMUSG00000027012	Dync1i2		0.146341	0.121951	Type I	5'UTR
5@76184016@+	ENSMUSG00000029234	Tmem165	0.8	0.0128205	0.184615	Type I	5'UTR
5@67307035@+	ENSMUSG00000029221	Slc30a9			0.318182	Type I	5'UTR
12@91743851@-	ENSMUSG00000020961	Ston2	0.107527	0.0294118	0.0666667	Type I	5'UTR
7@126928994@+	ENSMUSG00000030685	Kctd13	0.294118	0.103704	0.137821	Type I	5'UTR
13@77708851@+	ENSMUSG00000064138	Fam172a		0.125	0.416667	Type I	5'UTR
9@63757933@-	ENSMUSG00000032402	Smad3		0.101911	0.146497	Type I	5'UTR
14@79390668@-	ENSMUSG00000022020	Naa16	0	0.09375	0.11236	Type I	5'UTR
11@73197157@-	ENSMUSG00000005949	Ctns	0.625	0		Type I	5'UTR
7@81213690@+	ENSMUSG00000025584	Pde8a	0.372093	0.369942	0.347826	Type I	5'UTR
8@126298708@+	ENSMUSG00000057060	Slc35f3	0.112676	0.0135135	0	Type I	5'UTR
8@18595266@+	ENSMUSG00000039842	Mcph1	0.464286	0.0196078	0	Type I	5'UTR
6@41605706@+	ENSMUSG00000029869	Ephb6	0.21875	0.0114286	0.0518519	Type I	5'UTR
6@13608078@-	ENSMUSG00000029569	Tmem168	0.333333	0	0	Type I	5'UTR
15@80234123@+	ENSMUSG00000022412	Mief1	0.196429	0.0405405	0.043956	Type I	5'UTR
9@107580772@+	ENSMUSG00000079334	Nat6	0.413793	0	0	Type I	5'UTR
3@90509348@-	ENSMUSG00000001017	Chtop	0.237226	0.0182371	0.0452962	Type I	5'UTR
7@16614509@-	ENSMUSG00000058230	Arhgap35	0.10101	0.00813008	0.0517241	Type I	5'UTR
18@10610289@-	ENSMUSG00000024293	Esco1	0.162162	0.037037	0.0566038	Type I	5'UTR
11@106920384@-	ENSMUSG00000018363	Smurf2	0.346154	0.189824	0.259947	Type I	5'UTR
4@106911822@+	ENSMUSG00000061887	Ssbp3	0	0	0.142857	Type I	5'UTR
6@89362409@-	ENSMUSG00000030084	Plxna1	0.653846	0.030303	0	Type I	5'UTR
6@120822735@-	ENSMUSG00000019210	Atp6v1e1		0.21875		Type I	5'UTR
18@61555669@+	ENSMUSG00000024576	Csnk1a1	0.175641	0.0893536	0.123974	Type I	5'UTR
3@90231695@+	ENSMUSG00000027937	Jtb	0.139535	0.00877193	0.0232558	Type I	5'UTR
4@120877844@+	ENSMUSG00000032890	Rims3	0.225806	0	0	Type I	5'UTR
15@82016106@-	ENSMUSG00000022472	Desi1		0.145455	0.373333	Type I	5'UTR
17@5493084@+	ENSMUSG00000034265	Zdhhc14		0.285714	0.121212	Type I	5'UTR
10@7589981@+	ENSMUSG00000019796	Lrp11	0.177215	0.15508	0.193069	Type I	5'UTR
16@32644923@+	ENSMUSG00000022791	Tnk2	0.636364	0.16	0.0238095	Type I	5'UTR
8@94214569@+	ENSMUSG00000032939	Nup93		0.16129	0.117647	Type I	5'UTR
3@103968785@+	ENSMUSG00000058388	Phtf1	0.170455	0.0224719	0.039604	Type I	5'UTR
8@105566001@-	ENSMUSG00000013160	Atp6v0d1	0.126984	0.10687	0.100719	Type I	5'UTR
2@32847163@-	ENSMUSG00000026797	Stxbp1		0.423077		Type I	5'UTR
5@122501921@-	ENSMUSG00000029467	Atp2a2	0.197183	0.153846	0.252874	Type I	5'UTR
2@20968533@-	ENSMUSG00000036591	Arhgap21	0	0.031746	0.137681	Type I	5'UTR
15@64921512@-	ENSMUSG00000022376	Adcy8		0.0491803	0.101449	Type I	5'UTR
3@108940343@+	ENSMUSG00000045662	Henmt1	0.27027	0.0175439	0.00398406	Type I	5'UTR
13@93303953@+	ENSMUSG00000007617	Homer1		0.196429	0.037037	Type I	5'UTR
10@78244537@-	ENSMUSG00000000374	Trappc10	0	0.194444	0.0454545	Type I	5'UTR
10@96617299@+	ENSMUSG00000036478	Btg1	0.316456	0	0	Type I	5'UTR
2@163419458@-	ENSMUSG00000035399	Oser1	0.526316	0.459163	0.522484	Type I	5'UTR
6@83078052@+	ENSMUSG00000069678	Pcgf1	0	0.0821918	0.315789	Type I	5'UTR
19@46039244@-	ENSMUSG00000025223	Ldb1	0	0.030837	0.108108	Type I	5'UTR
11@60417608@+	ENSMUSG00000018415	Gid4		0.157895	0.25	Type I	5'UTR
4@117914574@-	ENSMUSG00000033365	Ipo13	0.0625	0.1875	0.0740741	Type I	5'UTR
14@30714956@+	ENSMUSG00000006527	Sfmbt1	0.101382	0.00308642	0	Type I	5'UTR
6@92091540@+	ENSMUSG00000005893	Nr2c2		0.333333	0.323529	Type I	5'UTR
10@80387377@-	ENSMUSG00000048696	Mex3d			0.285714	Type I	5'UTR
11@120598682@+	ENSMUSG00000025135	Anapc11	0.1375	0	0	Type I	5'UTR
11@57801808@+	ENSMUSG00000020519	Sap30l	0	0.131148	0.1	Type I	5'UTR
7@99182603@-	ENSMUSG00000030747	Dgat2		0.222222	0.142857	Type I	5'UTR
7@52005840@-	ENSMUSG00000074093	Svip	0.387097			Type I	5'UTR
11@105181898@+	ENSMUSG00000020694	Tlk2	0.454545	0.311111	0.242857	Type I	5'UTR
5@96997796@+	ENSMUSG00000034663	Bmp2k	0	0.082397	0.107492	Type I	5'UTR
11@78697251@-	ENSMUSG00000017376	Nlk		0.35	0.47619	Type I	5'UTR
11@29693018@+	ENSMUSG00000020458	Rtn4	0.12766	0	0.0128205	Type I	5'UTR
1@6214848@+	ENSMUSG00000025907	Rb1cc1	0.381818	0.189655	0.21875	Type I	5'UTR
11@70432681@+	ENSMUSG00000060216	Arrb2	0.103896	0	0	Type I	5'UTR
10@119454204@+	ENSMUSG00000034813	Grip1	0.724138	0.688889	0.826923	Type I	5'UTR
2@155381927@+	ENSMUSG00000038375	Trp53inp2	0.34058	0.165698	0.174194	Type I	5'UTR
5@116024304@-	ENSMUSG00000029513	Prkab1	0.27907	0.19883	0.31	Type I	5'UTR
9@8004455@-	ENSMUSG00000053110	Yap1	0.0912162	0.0747889	0.11039	Type I	5'UTR
5@147430480@+	ENSMUSG00000029647	Pan3	0.208633	0.0287356	0.0328947	Type I	5'UTR
10@96617188@+	ENSMUSG00000036478	Btg1	0.176471	0	0	Type I	5'UTR
8@120114223@+	ENSMUSG00000031824	6430548M08Rik	0.571429	0	0	Type I	5'UTR
12@75595728@-	ENSMUSG00000021051	Ppp2r5e		0.138158	0.266129	Type I	5'UTR
10@128704925@-	ENSMUSG00000025358	Cdk2	0.275862	0	0.031746	Type I	5'UTR
2@59612172@+	ENSMUSG00000035168	Tanc1	0.0597015	0.130841	0.215789	Type I	5'UTR
9@115310356@-	ENSMUSG00000032437	Stt3b	0.235294	0.0300752	0.056	Type I	5'UTR
11@104442212@-	ENSMUSG00000018412	Kansl1	0.954545	0.275862	0.55	Type I	5'UTR
18@76241782@+	ENSMUSG00000024563	Smad2	0.183908	0	0	Type I	5'UTR
10@111164987@+	ENSMUSG00000020189	Osbpl8	0.395979	0.222048	0.31614	Type I	5'UTR
6@29694344@+	ENSMUSG00000001763	Tspan33	0.289655	0.0792079	0.162791	Type I	5'UTR
19@47014947@-	ENSMUSG00000025041	Nt5c2		0.24	0.52381	Type I	5'UTR
12@111758944@+	ENSMUSG00000021288	Klc1	0	0.146341	0.106061	Type I	5'UTR
4@107253440@-	ENSMUSG00000028617	Lrrc42	0	0.0819672	0.222222	Type I	5'UTR
1@125435471@-	ENSMUSG00000026341	Actr3		0.2	0.0967742	Type I	5'UTR
5@124885182@+	ENSMUSG00000079215	Zfp664	0.111111	0.0244499	0.0517986	Type I	5'UTR
X@57053693@+	ENSMUSG00000067873	Htatsf1		0.0218978	0.151163	Type I	5'UTR
4@154292885@-	ENSMUSG00000029032	Arhgef16	0.313725	0.0125392	0.00819672	Type I	5'UTR
11@99230684@-	ENSMUSG00000037935	Smarce1	0	0.137255	0.0606061	Type I	5'UTR
5@105732266@+	ENSMUSG00000046079	Lrrc8d		0.039886	0.105405	Type I	5'UTR
4@134853177@-	ENSMUSG00000028826	Tmem57	0.119403	0	0	Type I	5'UTR
10@7681448@+	ENSMUSG00000040021	Lats1	0.257143	0	0.0212766	Type I	5'UTR
14@75845261@+	ENSMUSG00000060126	Tpt1		0.243243	0.128205	Type I	5'UTR
6@148831268@-	ENSMUSG00000040029	Ipo8	0.130435	0.0120482	0.00989011	Type I	5'UTR
5@92042911@-	ENSMUSG00000029403	Cdkl2	0	0.26087	0.242424	Type I	5'UTR
7@92636419@-	ENSMUSG00000041343	Ankrd42	0.484848	0.381818	0.381818	Type I	5'UTR
19@10949261@-	ENSMUSG00000024732	Ccdc86		0.142857	0.344828	Type I	5'UTR
12@71016128@+	ENSMUSG00000048118	Arid4a	0.130435	0.119048	0	Type I	5'UTR
15@36794184@-	ENSMUSG00000022285	Ywhaz	0.382353	0.0108696	0.00526316	Type I	5'UTR
1@92934866@+	ENSMUSG00000026270	Capn10	0.3	0.0638298	0.0666667	Type I	5'UTR
1@165461264@+	ENSMUSG00000026568	Mpc2		0.121212	0.25	Type I	5'UTR
17@28316053@+	ENSMUSG00000007570	Fance	0.130081	0.0247525	0.0143885	Type I	5'UTR
16@17530961@-	ENSMUSG00000022760	Thap7	1	0.744186	0.836735	Type I	5'UTR
11@99230486@-	ENSMUSG00000037935	Smarce1	0.232558	0	0	Type I	5'UTR
9@62811842@-	ENSMUSG00000032244	Fem1b	0.148515	0	0.0254545	Type I	5'UTR
11@109362961@+	ENSMUSG00000020611	Gna13	0.266667	0.00515464	0	Type I	5'UTR
15@96460797@-	ENSMUSG00000033228	Scaf11		0.28125	0.512195	Type I	5'UTR
10@39732233@+	ENSMUSG00000019841	Rev3l	0.25	0.156863	0.28125	Type I	5'UTR
12@51829229@-	ENSMUSG00000035247	Hectd1	0.137255	0	0	Type I	5'UTR
5@114568154@+	ENSMUSG00000041930	Fam222a	0.206349	0.0218978	0	Type I	5'UTR
2@19657997@+	ENSMUSG00000043415	Otud1	0.139535	0	0	Type I	5'UTR
2@59160868@+	ENSMUSG00000026991	Pkp4	0.478261			Type I	5'UTR
15@25622681@+	ENSMUSG00000022272	Myo10	0.00714286	0.0632411	0.102601	Type I	5'UTR
13@17944050@-	ENSMUSG00000008859	Rala	0.102362	0	0	Type I	5'UTR
3@104220177@-	ENSMUSG00000052539	Magi3		0.0240964	0.118421	Type I	5'UTR
18@7869434@+	ENSMUSG00000024283	Wac	0.823009	0.912568	0.79902	Type I	5'UTR
12@24651434@+	ENSMUSG00000020653	Klf11		0.0181818	0.134228	Type I	5'UTR
16@38089964@+	ENSMUSG00000022812	Gsk3b	0.34	0.00746269	0	Type I	5'UTR
1@75180201@-	ENSMUSG00000026198	Abcb6	0	0.101562	0.06	Type I	5'UTR
17@31855711@-	ENSMUSG00000024042	Sik1		0.23913	0.177778	Type I	5'UTR
1@191396683@-	ENSMUSG00000026626	Ppp2r5a	0	0.117647	0.247863	Type I	5'UTR
11@105590220@+	ENSMUSG00000053580	Tanc2	0.178295	0.00442478	0	Type I	5'UTR
19@46501946@+	ENSMUSG00000025034	Trim8	0.295455	0.0319149	0.0146341	Type I	5'UTR
19@59219670@+	ENSMUSG00000040901	Kcnk18	1	0.827586	1	Type I	5'UTR
16@4213250@-	ENSMUSG00000022521	Crebbp	0.483444	0.23348	0.273663	Type I	5'UTR
12@4476774@-	ENSMUSG00000020647	Ncoa1	1	0	0	Type I	5'UTR
15@73061029@-	ENSMUSG00000047921	Trappc9		0.229167	0.4	Type I	5'UTR
13@35741821@+	ENSMUSG00000059288	Cdyl		0.15528	0.136752	Type I	5'UTR
15@12826152@+	ENSMUSG00000022191	Drosha	0.185567	0	0	Type I	5'UTR
1@192190783@+	ENSMUSG00000058248	Kcnh1	0.428571	0	0.0283019	Type I	5'UTR
14@72709945@-	ENSMUSG00000033487	Fndc3a	1		0.166667	Type I	5'UTR
17@56613436@+	ENSMUSG00000057863	Rpl36		0	0.121951	Type I	5'UTR
1@153332729@-	ENSMUSG00000026478	Lamc1		0.111111	0.015625	Type I	5'UTR
1@58504777@-	ENSMUSG00000026037	Orc2	0.490385	0.265918	0.392157	Type I	5'UTR
8@69996167@-	ENSMUSG00000036180	Gatad2a	0.85	0.5	0.510204	Type I	5'UTR
8@3587737@+	ENSMUSG00000044433	Camsap3	0	0.140187	0.280612	Type I	5'UTR
15@79443710@-	ENSMUSG00000022433	Csnk1e		0.30303	0.2	Type I	5'UTR
19@46366314@+	ENSMUSG00000025227	Mfsd13a		0.36	0.342105	Type I	5'UTR
19@32757812@+	ENSMUSG00000013663	Pten	0.228571	0	0	Type I	5'UTR
4@43037107@-	ENSMUSG00000036002	Fam214b	0.519231	0.157895	0.125	Type I	5'UTR
2@132247685@-	ENSMUSG00000027341	Tmem230	0.6		0	Type I	5'UTR
11@69914270@+	ENSMUSG00000023170	Gps2	0.116883	0.128571	0.327273	Type I	5'UTR
8@12757249@+	ENSMUSG00000031441	Atp11a	0.107143	0.0271739	0.00900901	Type I	5'UTR
7@138846161@-	ENSMUSG00000041775	Mapk1ip1	0.133333	0.00214133	0	Type I	5'UTR
18@73703607@-	ENSMUSG00000024515	Smad4	0.165563	0.0518135	0.0980392	Type I	5'UTR
8@70353115@-	ENSMUSG00000058301	Upf1	0.17094	0.00995025	0.026393	Type I	5'UTR
7@107595285@+	ENSMUSG00000036528	Ppfibp2	0.128205	0.00540541	0	Type I	5'UTR
4@24850838@-	ENSMUSG00000040387	Klhl32	0.261538	0.12069	0.213793	Type I	5'UTR
2@30967874@-	ENSMUSG00000026849	Tor1a	0.185185	0.0140845	0.0684932	Type I	5'UTR
9@44085066@+	ENSMUSG00000032010	Usp2	1	0.861386	0.976471	Type I	5'UTR
10@33622962@-	ENSMUSG00000019785	Clvs2	0.299652	0.121891	0.194203	Type I	5'UTR
14@70153629@-	ENSMUSG00000033712	Ccar2		0.184211	0.115385	Type I	5'UTR
6@122820058@+	ENSMUSG00000003154	Foxj2		0.47619		Type I	5'UTR
10@128059121@+	ENSMUSG00000071072	Ptges3	0.431755	0.14794	0.24173	Type I	5'UTR
13@3918073@-	ENSMUSG00000021215	Net1	0.176991	0	0.00595238	Type I	5'UTR
13@115090151@-	ENSMUSG00000042275	Pelo	0.8	0	0	Type I	5'UTR
17@26676451@+	ENSMUSG00000015575	Atp6v0e	0.375	0	0	Type I	5'UTR
1@163929988@+	ENSMUSG00000026584	Scyl3		0.5		Type I	5'UTR
16@20517063@+	ENSMUSG00000003233	Dvl3	0.330097	0.198473	0.367816	Type I	5'UTR
10@17947919@-	ENSMUSG00000039879	Heca	0.311475			Type I	5'UTR
8@13159197@+	ENSMUSG00000031447	Lamp1	0.325	0.0264901	0.0588235	Type I	5'UTR
1@74661869@+	ENSMUSG00000033257	Ttll4	0.234201	0.127306	0.18087	Type I	5'UTR
13@21180410@+	ENSMUSG00000021326	Trim27	0.15552	0.104462	0.123355	Type I	5'UTR
10@128232130@+	ENSMUSG00000039994	Timeless	0.580645	0.372093	0.166667	Type I	5'UTR
7@81213872@+	ENSMUSG00000025584	Pde8a	0.147368	0.013986	0.0207254	Type I	5'UTR
12@103388764@+	ENSMUSG00000021203	Otub2	0.6	0.11	0.147059	Type I	5'UTR
13@47043635@+	ENSMUSG00000038080	Kdm1b	0.139785	0.00757576	0.00925926	Type I	5'UTR
9@99568747@-	ENSMUSG00000032468	Armc8	0.18018	0.0111111	0.00694444	Type I	5'UTR
X@152233288@+	ENSMUSG00000025332	Kdm5c	0.181818	0	0	Type I	5'UTR
10@39369965@+	ENSMUSG00000019843	Fyn	0.174061	0.0485437	0.0591398	Type I	5'UTR
10@127060032@-	ENSMUSG00000040502	2021-03-09		0.128205	0.111111	Type I	5'UTR
7@27165521@-	ENSMUSG00000058709	Egln2		0.259259	0.128205	Type I	5'UTR
11@53707226@-	ENSMUSG00000020380	Rad50	0.736527	0.428082	0.646809	Type I	5'UTR
7@3645505@+	ENSMUSG00000035632	Cnot3	0.0357143	0.158228	0.241379	Type I	5'UTR
10@71347897@+	ENSMUSG00000060733	Ipmk	0.272727	0.138138	0.218391	Type I	5'UTR
18@77065309@+	ENSMUSG00000025423	Pias2	0.196078	0	0.0277778	Type I	5'UTR
11@4849276@-	ENSMUSG00000009073	Nf2		0.168675	0.192982	Type I	5'UTR
10@70097259@+	ENSMUSG00000048701	Ccdc6	0.117284	0.00711974	0.00866021	Type I	5'UTR
10@75060930@+	ENSMUSG00000009681	Bcr	0.254237	0.245098	0.274194	Type I	5'UTR
8@64849945@-	ENSMUSG00000031605	Klhl2	0.378378			Type I	5'UTR
12@69372753@+	ENSMUSG00000044147	Arf6	0.204762	0.0542495	0.0422297	Type I	5'UTR
10@75764256@-	ENSMUSG00000020196	Cabin1	0	0.027027	0.125	Type I	5'UTR
5@122501939@-	ENSMUSG00000029467	Atp2a2	0.111111	0.030303	0.0135135	Type I	5'UTR
19@45363791@+	ENSMUSG00000025217	Btrc		0.00666667	0.117424	Type I	5'UTR
1@37300028@+	ENSMUSG00000026113	Inpp4a	1	0.728571	0.794872	Type I	5'UTR
14@103099451@-	ENSMUSG00000022124	Fbxl3	0.207547	0.0714286	0	Type I	5'UTR
9@107542318@+	ENSMUSG00000010057	Nprl2	0.333333	0	0	Type I	5'UTR
5@118245344@+	ENSMUSG00000032840	2410131K14Rik	0	0.2	0.0967742	Type I	5'UTR
11@77983002@+	ENSMUSG00000037791	Phf12	0.150685	0.00884956	0.0152091	Type I	5'UTR
7@80269869@+	ENSMUSG00000030534	Vps33b	0.347826	0	0	Type I	5'UTR
17@28486005@-	ENSMUSG00000024222	Fkbp5	0.65	0.0731707	0.0689655	Type I	5'UTR
6@8209355@+	ENSMUSG00000042447	Mios	0.392857	0	0	Type I	5'UTR
4@134853196@-	ENSMUSG00000028826	Tmem57	0.107843	0.0588235	0.135135	Type I	5'UTR
X@163958544@-	ENSMUSG00000031370	Zrsr2	0	0.121951	0.09375	Type I	5'UTR
10@33624313@-	ENSMUSG00000019785	Clvs2	0.214286	0.00471698	0.0526316	Type I	5'UTR
X@7375467@-	ENSMUSG00000046269	Usp27x	0.853659	0.588679	0.678261	Type I	5'UTR
12@112674096@-	ENSMUSG00000001729	Akt1	0.177215	0.1	0.104294	Type I	5'UTR
15@76246846@+	ENSMUSG00000022564	Grina	0.215385	0.0613497	0.0424242	Type I	5'UTR
15@102350696@-	ENSMUSG00000036678	Aaas		0.111111	0.428571	Type I	5'UTR
2@90940542@+	ENSMUSG00000005506	Celf1	0.135135	0.0519481	0.0714286	Type I	5'UTR
17@33955943@+	ENSMUSG00000024319	Vps52		0.135135	0.0666667	Type I	5'UTR
5@131616579@-	ENSMUSG00000029673	Auts2		0.196721	0.236111	Type I	5'UTR
X@81070737@+	ENSMUSG00000025666	Tmem47	0.344828	0.148148	0.238095	Type I	5'UTR
11@77607482@-	ENSMUSG00000017291	Taok1	0.124224	0.0160643	0.0776256	Type I	5'UTR
8@64849946@-	ENSMUSG00000031605	Klhl2	1			Type I	5'UTR
14@49172322@+	ENSMUSG00000036282	Naa30	0.128205	0	0	Type I	5'UTR
16@16983528@+	ENSMUSG00000063358	Mapk1	0.137931	0.033557	0.037234	Type I	5'UTR
1@57996150@+	ENSMUSG00000026039	Sgol2a	0.5	0.00684931	0	Type I	5'UTR
15@58823321@-	ENSMUSG00000062373	Tmem65		0.588235	0.403846	Type I	5'UTR
4@151108221@-	ENSMUSG00000014592	Camta1		0.152542	0.371429	Type I	5'UTR
4@138913838@-	ENSMUSG00000041161	Otud3	0.111111	0.0191388	0.0597826	Type I	5'UTR
5@65764215@+	ENSMUSG00000037795	N4bp2	0.188119	0.029703	0.0691244	Type I	5'UTR
13@34345029@-	ENSMUSG00000038267	Slc22a23	0.196429			Type I	5'UTR
11@55078064@-	ENSMUSG00000049588	Ccdc69	0.105042	0.0214008	0.0334129	Type I	5'UTR
10@19907588@-	ENSMUSG00000020003	Pex7	0.414634	0	0	Type I	5'UTR
8@84978505@-	ENSMUSG00000052837	Junb	0.237288	0	0	Type I	5'UTR
18@74268277@+	ENSMUSG00000024561	Mbd1	0.344262	0.0294118	0	Type I	5'UTR
6@38875849@-	ENSMUSG00000061436	Hipk2	0.153846	0	0	Type I	5'UTR
X@151803482@+	ENSMUSG00000025261	Huwe1	0.133333	0.025641	0.0806452	Type I	5'UTR
4@55532339@-	ENSMUSG00000003032	Klf4			0.222222	Type I	5'UTR
11@106920415@-	ENSMUSG00000018363	Smurf2	0.897959	0.624413	0.728625	Type I	5'UTR
18@73703659@-	ENSMUSG00000024515	Smad4	0.133641	0	0	Type I	5'UTR
11@60417554@+	ENSMUSG00000018415	Gid4	0.527473	0.612069	0.636364	Type I	5'UTR
19@10018319@+	ENSMUSG00000024663	Rab3il1	0.341463	0.0653595	0.0580645	Type I	5'UTR
13@12565988@+	ENSMUSG00000057069	Ero1lb	0.180556	0.0812183	0.0671642	Type I	5'UTR
14@70426729@-	ENSMUSG00000033644	Piwil2		0.214286		Type I	5'UTR
19@7341779@-	ENSMUSG00000024969	Mark2		0	0.194444	Type I	5'UTR
2@3118488@+	ENSMUSG00000050530	Fam171a1		0.5		Type I	5'UTR
2@166154976@-	ENSMUSG00000006800	Sulf2	0.214286	0	0.0285714	Type I	5'UTR
1@131830539@+	ENSMUSG00000013275	Slc41a1		0.708333	0.395349	Type I	5'UTR
18@61204396@-	ENSMUSG00000034320	Slc26a2	0.305556	0.0148515	0.0420168	Type I	5'UTR
10@94688802@+	ENSMUSG00000020024	Cep83		0.027027	0.147059	Type I	5'UTR
15@53346083@-	ENSMUSG00000061731	Ext1	0.106667	0	0	Type I	5'UTR
5@75044524@-	ENSMUSG00000029229	Chic2		0.266667		Type I	5'UTR
5@108132480@-	ENSMUSG00000063406	Tmed5	0.27907			Type I	5'UTR
15@43169989@-	ENSMUSG00000051920	Rspo2	0.219373	0.0528455	0.0514512	Type I	5'UTR
17@33629191@+	ENSMUSG00000073423	Zfp414	0.921053	0.0336134	0.145299	Type I	5'UTR
12@98747011@+	ENSMUSG00000021012	Zc3h14	0.108108	0.0769231	0.0243902	Type I	5'UTR
18@76241681@+	ENSMUSG00000024563	Smad2	0.171053	0.0875	0.116883	Type I	5'UTR
11@87987323@-	ENSMUSG00000020483	Dynll2	0.0860927	0.0620438	0.122671	Type I	5'UTR
2@73775216@-	ENSMUSG00000056486	Chn1	0.487179	0.115789	0.216495	Type I	5'UTR
3@20057928@+	ENSMUSG00000002428	Hltf	0.318182	0	0	Type I	5'UTR
8@120228603@+	ENSMUSG00000031822	Gse1	0.169231	0	0.0410256	Type I	5'UTR
11@60538250@+	ENSMUSG00000042650	Alkbh5	0.25	0.319403	0.322097	Type I	5'UTR
5@149636139@-	ENSMUSG00000029657	Hsph1	0.371429	0	0	Type I	5'UTR
15@79687619@-	ENSMUSG00000022426	Josd1	0.113208	0.0506912	0.0505618	Type I	5'UTR
11@106037044@+	ENSMUSG00000049354	Dcaf7	0.350515	0.22049	0.298387	Type I	5'UTR
1@57996175@+	ENSMUSG00000026039	Sgol2a	0.4	0	0	Type I	5'UTR
14@34674274@+	ENSMUSG00000041408	Wapl	0.15894	0.0281955	0.0386555	Type I	5'UTR
11@40695050@-	ENSMUSG00000042032	Mat2b	0.745856	0.5141	0.656398	Type I	5'UTR
13@17804901@-	ENSMUSG00000041297	Cdk13	0.186441	0	0.00421941	Type I	5'UTR
9@96364367@-	ENSMUSG00000032412	Atp1b3		0.375	0.740741	Type I	5'UTR
12@69296824@+	ENSMUSG00000020978	Klhdc2	0.112195	0	0	Type I	5'UTR
7@66109651@+	ENSMUSG00000032640	Chsy1	0.5625	0.0601093	0.0895522	Type I	5'UTR
5@100518316@+	ENSMUSG00000035297	Cops4		0.137931	0.307692	Type I	5'UTR
19@8741506@+	ENSMUSG00000010110	Stx5a	0.354839	0.0337838	0	Type I	5'UTR
1@9748354@-	ENSMUSG00000045210	Vcpip1		0.261905	0.30303	Type I	5'UTR
4@132212129@-	ENSMUSG00000040025	Ythdf2	0.138462	0.00469484		Type I	5'UTR
8@13159207@+	ENSMUSG00000031447	Lamp1	0.107692	0	0.0204082	Type I	5'UTR
6@114958004@-	ENSMUSG00000030315	Vgll4	0.027027	0.0292208	0.10917	Type I	5'UTR
18@25168829@-	ENSMUSG00000024269	Tpgs2	0.439024	0.0540541	0.0789474	Type I	5'UTR
4@59626346@+	ENSMUSG00000045071	E130308A19Rik		0.138889	0.24	Type I	5'UTR
16@16599949@-	ENSMUSG00000022788	Fgd4	0.9	0.372093	0.511628	Type I	5'UTR
19@7382861@-	ENSMUSG00000024970	AI846148	0.243386	0.110526	0.205128	Type I	5'UTR
8@13159317@+	ENSMUSG00000031447	Lamp1	0.160232	0.0826446	0.0771605	Type I	5'UTR
7@34388927@-	ENSMUSG00000066568	Lsm14a		0.131579	0.0444444	Type I	5'UTR
8@94838093@-	ENSMUSG00000031781	Ciapin1		0.521739	0.772727	Type I	5'UTR
13@73847434@-	ENSMUSG00000021567	Nkd2	1			Type I	5'UTR
12@69893108@-	ENSMUSG00000034761	Map4k5	0.12381	0	0.038835	Type I	5'UTR
19@32210969@-	ENSMUSG00000040451	Sgms1	0.207792	0	0	Type I	5'UTR
13@96543053@+	ENSMUSG00000021669	Col4a3bp	0	0.0705882	0.12963	Type I	5'UTR
2@170120724@-	ENSMUSG00000052056	Zfp217	0.346154	0	0	Type I	5'UTR
9@106685513@-	ENSMUSG00000040813	Tex264	1	0.0882353	0.181818	Type I	5'UTR
4@119560617@+	ENSMUSG00000032998	Foxj3	0.206226	0.105985	0.157572	Type I	5'UTR
10@79766878@-	ENSMUSG00000035890	Rnf126	0	0.148148	0.0851064	Type I	5'UTR
6@72899671@-	ENSMUSG00000055239	Kcmf1	0.110609	0.0539007	0.0651163	Type I	5'UTR
14@65833903@-	ENSMUSG00000022034	Esco2	0.163265	0.027668	0.0255102	Type I	5'UTR
8@8660705@-	ENSMUSG00000001300	Efnb2	0.110803	0.0261194	0.0392749	Type I	5'UTR
5@115237926@+	ENSMUSG00000060152	Pop5		0	0.34375	Type I	5'UTR
12@98734565@-	ENSMUSG00000021009	Ptpn21	0.392857	0.0338983	0.0350877	Type I	5'UTR
18@74442693@+	ENSMUSG00000025885	Myo5b	0.133333	0.0373134	0.0184332	Type I	5'UTR
16@87455042@+	ENSMUSG00000025616	Usp16	0.175	0.0394737	0.152778	Type I	5'UTR
18@44661843@-	ENSMUSG00000071856	Mcc	0.611872	0.228302	0.4	Type I	5'UTR
3@89735234@+	ENSMUSG00000027951	Adar	0.489362	0.0273438	0.00858369	Type I	5'UTR
6@86849877@+	ENSMUSG00000057230	Aak1	0	0.191489	0.404762	Type I	5'UTR
4@137993560@+	ENSMUSG00000028760	Eif4g3	0.223881	0.0327869	0.0145985	Type I	5'UTR
11@69237000@-	ENSMUSG00000020890	Gucy2e		0.146341	0.0793651	Type I	5'UTR
14@32202129@+	ENSMUSG00000021911	Parg	0.222222	0	0	Type I	5'UTR
5@33018943@+	ENSMUSG00000018965	Ywhah	0.105263	0.125	0.130435	Type I	5'UTR
5@100039236@-	ENSMUSG00000029328	Hnrnpdl	0	0.0512048	0.119205	Type I	5'UTR
2@91182906@-	ENSMUSG00000040687	Madd	0	0.139535	0.184211	Type I	5'UTR
3@90433570@-	ENSMUSG00000027933	Ints3		0.121212	0.0615385	Type I	5'UTR
3@51224898@+	ENSMUSG00000023087	Noct	0.12766	0	0	Type I	5'UTR
2@181320869@+	ENSMUSG00000038685	Rtel1		0.0571429	0.104167	Type I	5'UTR
12@111039514@+	ENSMUSG00000037896	Rcor1	0.814815	0.185841	0.296296	Type I	5'UTR
10@85184496@-	ENSMUSG00000020038	Cry1	0.119266	0.116883	0.13799	Type I	5'UTR
12@78862031@+	ENSMUSG00000021116	Eif2s1		0.238095	0.219512	Type I	5'UTR
14@24486974@-	ENSMUSG00000025280	Polr3a	0.326923	0.00803213	0.0116959	Type I	5'UTR
16@36071833@+	ENSMUSG00000075229	Ccdc58	0.3			Type I	5'UTR
12@76255373@+	ENSMUSG00000021048	Mthfd1	0.180328	0	0	Type I	5'UTR
1@179803551@-	ENSMUSG00000026491	Ahctf1	0.259259	0.0175439	0	Type I	5'UTR
12@4907531@-	ENSMUSG00000020634	Ubxn2a	0.240741	0.0125523	0	Type I	5'UTR
1@16105800@+	ENSMUSG00000025921	Rdh10	0.514563	0.238961	0.320245	Type I	5'UTR
8@80739164@-	ENSMUSG00000031715	Smarca5	0.101852	0.040708	0.0854167	Type I	5'UTR
12@69372345@+	ENSMUSG00000044147	Arf6	0.189189	0.017301	0.0383387	Type I	5'UTR
7@45434653@-	ENSMUSG00000003868	Ruvbl2		0.238095		Type I	5'UTR
7@81706821@-	ENSMUSG00000025813	Homer2		0.0425532	0.212121	Type I	5'UTR
11@29374005@+	ENSMUSG00000032740	Ccdc88a	0	0.125	0.09375	Type I	5'UTR
8@108704151@+	ENSMUSG00000038872	Zfhx3	0.6			Type I	5'UTR
19@56950217@-	ENSMUSG00000025083	Afap1l2	0.114504	0.0335637	0.055993	Type I	5'UTR
4@147868369@-	ENSMUSG00000029022	Miip	0.625	0.0206186	0.0273973	Type I	5'UTR
7@16071859@+	ENSMUSG00000078796	Zfp541		0.291667	0.12	Type I	5'UTR
12@99965874@+	ENSMUSG00000045404	Kcnk13	0.101695	0	0	Type I	5'UTR
18@14682870@-	ENSMUSG00000037013	Ss18	0	0.109589	0.219178	Type I	5'UTR
18@75637318@-	ENSMUSG00000052928	Ctif	0.695652	0.307263	0.503356	Type I	5'UTR
17@35121763@+	ENSMUSG00000092417	Gpank1	0.148649	0	0.00740741	Type I	5'UTR
4@117881622@-	ENSMUSG00000028541	B4galt2	0.176471	0.0892857	0.125	Type I	5'UTR
2@180967683@+	ENSMUSG00000027575	Arfgap1	0.227273	0.0961538	0.148936	Type I	5'UTR
13@17804820@-	ENSMUSG00000041297	Cdk13	0.11236	0.0046083	0.0360825	Type I	5'UTR
8@25201361@-	ENSMUSG00000065954	Tacc1	0.1	0.0164835	0	Type I	5'UTR
19@8742054@+	ENSMUSG00000010110	Stx5a	0.106218	0.0270775	0.0420091	Type I	5'UTR
2@118901691@+	ENSMUSG00000040007	Bahd1	0.130952	0.027027	0.057377	Type I	5'UTR
4@24850776@-	ENSMUSG00000040387	Klhl32	0.113636	0.0869565	0.117188	Type I	5'UTR
2@25255630@+	ENSMUSG00000078201	Tmem203	0.174603	0	0.0147059	Type I	5'UTR
6@134920891@+	ENSMUSG00000003031	Cdkn1b	0.192771	0.107345	0.164021	Type I	5'UTR
8@120228575@+	ENSMUSG00000031822	Gse1	0.338462	0.0864198	0.212291	Type I	5'UTR
7@19271715@-	ENSMUSG00000030403	Vasp	0.52381	0.0588235	0.0163934	Type I	5'UTR
15@81729729@-	ENSMUSG00000022391	Rangap1	0.2	0	0	Type I	5'UTR
2@24950395@+	ENSMUSG00000026974	Zmynd19	0.847458	0.2	0.266667	Type I	5'UTR
5@114775195@+	ENSMUSG00000041870	Ankrd13a	0.179283	0.121212	0.154717	Type I	5'UTR
8@120228631@+	ENSMUSG00000031822	Gse1	0	0.208955	0.243902	Type I	5'UTR
5@140648976@-	ENSMUSG00000036565	Ttyh3		0.113636	0.117647	Type I	5'UTR
8@88362007@-	ENSMUSG00000031660	Brd7	0.153846			Type I	5'UTR
18@88894210@-	ENSMUSG00000056153	Socs6	0.346939	0.0135135	0.0140845	Type I	5'UTR
19@7241113@-	ENSMUSG00000024764	Naa40		0	0.2	Type I	5'UTR
17@10318980@-	ENSMUSG00000062078	Qk	0.265306	0.0384615	0.106061	Type I	5'UTR
1@131528038@+	ENSMUSG00000055184	Fam72a	0.235294	0.04	0.0365854	Type I	5'UTR
1@75478900@-	ENSMUSG00000032997	Chpf	0.160714	0.0201342	0.00662252	Type I	5'UTR
17@15396539@+	ENSMUSG00000014763	Fam120b	0	0.175	0.290323	Type I	5'UTR
9@109875796@+	ENSMUSG00000032477	Cdc25a	0.113565	0.0997921	0.0825516	Type I	5'UTR
8@124949237@-	ENSMUSG00000031987	Egln1	0.36413	0.17561	0.256881	Type I	5'UTR
12@3309671@-	ENSMUSG00000020671	Rab10	0.394928	0.104116	0.132075	Type I	5'UTR
11@86757521@-	ENSMUSG00000047126	Cltc	0	0.103448	0.0753425	Type I	5'UTR
11@100320008@+	ENSMUSG00000035530	Eif1		0.210526	0.275862	Type I	5'UTR
11@60417526@+	ENSMUSG00000018415	Gid4	0.141304	0	0.0588235	Type I	5'UTR
11@57801777@+	ENSMUSG00000020519	Sap30l		0	0.139535	Type I	5'UTR
13@34344911@-	ENSMUSG00000038267	Slc22a23		0.258427		Type I	5'UTR
2@168081226@+	ENSMUSG00000044641	Pard6b	0.274633	0.0353817	0.0942408	Type I	5'UTR
10@128232147@+	ENSMUSG00000039994	Timeless	0	0.0701754	0.254237	Type I	5'UTR
X@151047585@+	ENSMUSG00000025265	Fgd1	0.145299	0	0	Type I	5'UTR
15@66577691@+	ENSMUSG00000072501	Phf20l1	0.4		0.12069	Type I	5'UTR
1@172148336@+	ENSMUSG00000026554	Dcaf8	0.232143	0.025	0.0185185	Type I	5'UTR
7@101836918@-	ENSMUSG00000032737	Inppl1	0	0.307692	0.222222	Type I	5'UTR
6@22356087@-	ENSMUSG00000029672	Fam3c	0.230769	0	0	Type I	5'UTR
11@67052546@-	ENSMUSG00000020910	Adprm	0.380952	0	0	Type I	5'UTR
2@152427608@+	ENSMUSG00000032680	6820408C15Rik	0	0.166667	0.192308	Type I	5'UTR
17@15826258@-	ENSMUSG00000048027	Rgmb	0.354839	0.0921053	0.104651	Type I	5'UTR
19@59260944@+	ENSMUSG00000025094	Slc18a2	0.414286	0	0.03125	Type I	5'UTR
12@111377416@-	ENSMUSG00000021279	Cdc42bpb	0.259259	0.0969529	0.0818713	Type I	5'UTR
6@120822662@-	ENSMUSG00000019210	Atp6v1e1	0.12605	0.0304878	0.0192308	Type I	5'UTR
8@69996168@-	ENSMUSG00000036180	Gatad2a	0.0322581	0.0428571	0.134021	Type I	5'UTR
17@35879903@+	ENSMUSG00000024422	Dhx16	0.393939	0.148148	0.355556	Type I	5'UTR
7@16959821@+	ENSMUSG00000041141	Pnmal1	0.416667	0.12	0.264151	Type I	5'UTR
14@34674220@+	ENSMUSG00000041408	Wapl	0.157895	0.0591133	0.0779817	Type I	5'UTR
7@25680974@+	ENSMUSG00000063439	B9d2	0.571429	0.0833333	0.103448	Type I	5'UTR
14@121379174@-	ENSMUSG00000063410	Stk24	0.676923	0.182432	0.345361	Type I	5'UTR
X@151047392@+	ENSMUSG00000025265	Fgd1		0.0928571	0.171233	Type I	5'UTR
10@34207136@-	ENSMUSG00000039497	Dse	0.34	0.215116	0.305164	Type I	5'UTR
8@73352785@-	ENSMUSG00000004383	Large1		0.613636	0.564103	Type I	5'UTR
13@98263403@+	ENSMUSG00000021661	Ankra2	0.226415	0	0	Type I	5'UTR
8@84001713@+	ENSMUSG00000046408	1700067K01Rik	0.103896	0.076555	0.107895	Type I	5'UTR
6@86526197@-	ENSMUSG00000051695	Pcbp1		0.0769231	0.185185	Type I	5'UTR
11@102407455@-	ENSMUSG00000018677	Slc25a39	0.103448	0	0	Type I	5'UTR
5@109923700@+	ENSMUSG00000090015	Gm15446	0.103896	0	0	Type I	5'UTR
6@124931578@+	ENSMUSG00000030120	Mlf2	0.613187	0.482415	0.534535	Type I	5'UTR
1@162574343@+	ENSMUSG00000026696	Vamp4	1	0.638191	0.699422	Type I	5'UTR
11@69681760@-	ENSMUSG00000005204	Senp3	0.21875	0.0119048	0.017094	Type I	5'UTR
15@80234168@+	ENSMUSG00000022412	Mief1	0.117021	0	0.0225989	Type I	5'UTR
9@82975320@-	ENSMUSG00000032253	Phip	0.169014	0	0	Type I	5'UTR
11@70844924@+	ENSMUSG00000020817	Rabep1		0.211957	0.26	Type I	5'UTR
11@102316454@-	ENSMUSG00000020923	Ubtf		0.103774	0.0416667	Type I	5'UTR
1@89454998@+	ENSMUSG00000055013	Agap1	0.219512	0.308511	0.252747	Type I	5'UTR
7@19749438@-	ENSMUSG00000062300	Nectin2	0	0.0294118	0.136364	Type I	5'UTR
7@16614778@-	ENSMUSG00000058230	Arhgap35		0.138889	0.0588235	Type I	5'UTR
17@21962352@-	ENSMUSG00000071267	Zfp942	0.104651	0.00854701	0.03	Type I	5'UTR
11@114851266@+	ENSMUSG00000051043	Gprc5c	0.458333		0	Type I	5'UTR
3@100685105@-	ENSMUSG00000008763	Man1a2	0.214286	0.06	0.0944882	Type I	5'UTR
8@106415462@+	ENSMUSG00000031907	Zfp90	0.3	0	0.0123457	Type I	5'UTR
18@70472389@-	ENSMUSG00000044906	4930503L19Rik	0.144928	0	0.0172414	Type I	5'UTR
11@21999533@-	ENSMUSG00000005917	Otx1	0.652174	0	0	Type I	5'UTR
7@30974141@+	ENSMUSG00000046826	Fam187b	0.126316	0.0120482	0.02	Type I	5'UTR
17@21962784@+	ENSMUSG00000053347	Zfp943	0.166667	0.0192308	0	Type I	5'UTR
14@105681865@+	ENSMUSG00000060143	Gm10076	0.178571	0.0128205	0	Type I	5'UTR
4@49632247@+	ENSMUSG00000028309	Rnf20		0.259259	0.484848	Type I	5'UTR
6@128136613@-	ENSMUSG00000030352	Tspan9	0.209677	0.00847458	0	Type I	5'UTR
5@144965770@-	ENSMUSG00000038780	Smurf1	0.235294	0	0	Type I	5'UTR
6@38253870@-	ENSMUSG00000063455	D630045J12Rik	0	0.447368	0.4	Type I	5'UTR
8@105701730@+	ENSMUSG00000005699	Pard6a	0.447368		0	Type I	5'UTR
19@3714609@+	ENSMUSG00000035372	1810055G02Rik	0.110236	0.0336134	0.0336391	Type I	5'UTR
3@79567714@-	ENSMUSG00000061175	Fnip2		0.478261	0.296296	Type I	5'UTR
15@83172166@-	ENSMUSG00000018042	Cyb5r3		0.0555556	0.193548	Type I	5'UTR
3@122245693@+	ENSMUSG00000028124	Gclm	0.194444	0	0.00847458	Type I	5'UTR
10@79927233@+	ENSMUSG00000019564	Arid3a	0.55	0	0.0909091	Type I	5'UTR
2@167492892@+	ENSMUSG00000006418	Rnf114	0.55			Type I	5'UTR
7@122159473@+	ENSMUSG00000030867	Plk1	0.125	0.0423729	0.0471698	Type I	5'UTR
5@103911216@-	ENSMUSG00000029312	Klhl8	0.232558	0	0.0697674	Type I	5'UTR
16@95702089@+	ENSMUSG00000022895	Ets2	0.3		0.153846	Type I	5'UTR
17@28313756@+	ENSMUSG00000007570	Fance	1	0.333333	0.32	Type I	5'UTR
4@95967368@+	ENSMUSG00000028572	Hook1	0.492063	0.0185185	0.0517241	Type I	5'UTR
13@24802348@+	ENSMUSG00000019132	BC005537	0.285714	0	0.00645161	Type I	5'UTR
12@30911809@+	ENSMUSG00000020669	Sh3yl1	0.135593	0	0.0307692	Type I	5'UTR
2@163995207@+	ENSMUSG00000018326	Ywhab	0.105263	0.0952381	0	Type I	5'UTR
10@18743713@-	ENSMUSG00000019852	Arfgef3	0.219512	0.037594	0.0277778	Type I	5'UTR
3@135348603@+	ENSMUSG00000050150	Slc9b1		0.204082	0.255814	Type I	5'UTR
4@59189417@+	ENSMUSG00000028381	Ugcg	0.307692	0	0	Type I	5'UTR
10@39732176@+	ENSMUSG00000019841	Rev3l		0.0357143	0.185185	Type I	5'UTR
8@84001599@+	ENSMUSG00000046408	1700067K01Rik	0.105263	0.0167598	0.00804289	Type I	5'UTR
7@140036190@-	ENSMUSG00000025474	Tubgcp2	0.171875	0	0	Type I	5'UTR
4@53440664@+	ENSMUSG00000028412	Slc44a1	0.64	0.462766	0.485	Type I	5'UTR
2@154791228@+	ENSMUSG00000027593	Raly	0	0.112903	0.0416667	Type I	5'UTR
12@73908056@+	ENSMUSG00000021109	Hif1a	0.159664	0.013013	0.0121633	Type I	5'UTR
14@54554291@-	ENSMUSG00000022177	Haus4	0.36	0.0963855	0.0983607	Type I	5'UTR
5@76304383@-	ENSMUSG00000029238	Clock		0	0.14	Type I	5'UTR
6@17637073@+	ENSMUSG00000015733	Capza2	0	0.114035	0.0952381	Type I	5'UTR
3@101378035@+	ENSMUSG00000042035	Igsf3	0.173333	0.00554017	0	Type I	5'UTR
1@138619603@-	ENSMUSG00000026393	Nek7		0.272727	0.0731707	Type I	5'UTR
2@35952289@-	ENSMUSG00000026885	Ttll11	0.107784	0	0	Type I	5'UTR
7@100608053@+	ENSMUSG00000030704	Rab6a	0.135802	0.0285714	0.0229008	Type I	5'UTR
15@79686925@-	ENSMUSG00000022426	Josd1	0.14	0.00287356	0.00766283	Type I	5'UTR
10@128920660@-	ENSMUSG00000025350	Rdh5	0.345455	0.0895522	0.116564	Type I	5'UTR
19@17394252@+	ENSMUSG00000024712	Rfk	0.159574	0.0301291	0.145025	Type I	5'UTR
12@3309817@-	ENSMUSG00000020671	Rab10	0.618557	0.498551	0.58794	Type I	5'UTR
8@111034143@+	ENSMUSG00000031960	Aars	0.328947	0.359375	0.168224	Type I	5'UTR
5@108629896@+	ENSMUSG00000013495	Tmem175	0	0.212121	0.102041	Type I	5'UTR
4@41731115@-	ENSMUSG00000066224	Arid3c		0.275862	0.230769	Type I	5'UTR
8@77517813@-	ENSMUSG00000037148	Arhgap10	0.202381	0.0167598	0	Type I	5'UTR
2@119787488@-	ENSMUSG00000034032	Rpap1	0.571429			Type I	5'UTR
16@8830451@+	ENSMUSG00000022507	1810013L24Rik	0.375	0.0291262	0.00775194	Type I	5'UTR
4@116686040@+	ENSMUSG00000028691	Prdx1	0.264706	0.0886076	0.0394737	Type I	5'UTR
6@83831698@-	ENSMUSG00000045896	Paip2b	0.166667	0.00558659	0.0232558	Type I	5'UTR
14@76415135@+	ENSMUSG00000022010	Tsc22d1	0.302632	0.0651558	0.0466926	Type I	5'UTR
8@71367191@+	ENSMUSG00000002395	Use1		0.466667	0.52381	Type I	5'UTR
10@123264865@+	ENSMUSG00000044071	Fam19a2	0.511628	0		Type I	5'UTR
9@108490844@+	ENSMUSG00000006676	Usp19	0.965753	0.75253	0.848958	Type I	5'UTR
19@10203752@-	ENSMUSG00000024742	Fen1	0.4	0.01875	0.0128205	Type I	5'UTR
4@48540537@+	ENSMUSG00000039693	Msantd3	0	0	0.1	Type I	5'UTR
5@117115880@-	ENSMUSG00000066900	Suds3	0.45	0.15894	0.308642	Type I	5'UTR
10@80433387@-	ENSMUSG00000020167	Tcf3	0.282051	0.0263158	0.0396825	Type I	5'UTR
8@3587712@+	ENSMUSG00000044433	Camsap3		0.627907	0.346154	Type I	5'UTR
16@18499113@+	ENSMUSG00000086965	Gm16314	0.169231	0	0	Type I	5'UTR
X@151047623@+	ENSMUSG00000025265	Fgd1	0.157895	0.00549451	0.0421053	Type I	5'UTR
8@84001584@+	ENSMUSG00000046408	1700067K01Rik	0.10274	0.0204082	0.0212121	Type I	5'UTR
16@97962465@-	ENSMUSG00000046962	Zbtb21	0.768657	0.825893	0.861751	Type I	5'UTR
1@37430188@+	ENSMUSG00000026111	Unc50		0.12766	0.0178571	Type I	5'UTR
5@111417481@+	ENSMUSG00000070576	Mn1	0.736264	0.211604	0.302905	Type I	5'UTR
10@123076275@-	ENSMUSG00000034602	Mon2	0.27451	0	0	Type I	5'UTR
15@27630638@-	ENSMUSG00000046034	Otulin		0.34375	0.521739	Type I	5'UTR
9@101074594@+	ENSMUSG00000066415	Msl2		0.140187	0.339806	Type I	5'UTR
5@143328515@-	ENSMUSG00000001844	Zdhhc4	0.416667	0.0540541	0.0277778	Type I	5'UTR
7@4658803@-	ENSMUSG00000052296	Ppp6r1	0.411765	0.0638298	0.0938967	Type I	5'UTR
5@92898069@+	ENSMUSG00000029381	Shroom3		0	0.136364	Type I	5'UTR
19@7105288@-	ENSMUSG00000047787	Flrt1		0.225806	0.12	Type I	5'UTR
2@145167942@+	ENSMUSG00000063873	Slc24a3	0.538462	0.163934	0.145833	Type I	5'UTR
11@99230803@-	ENSMUSG00000037935	Smarce1	0.196429	0	0.025641	Type I	5'UTR
2@68861519@+	ENSMUSG00000027035	Cers6	0.134228	0.0271605	0.015	Type I	5'UTR
9@103761812@-	ENSMUSG00000042757	Tmem108	0.518519	0	0	Type I	5'UTR
9@105644219@+	ENSMUSG00000032571	Pik3r4	0.317757	0.00217865	0.016129	Type I	5'UTR
5@130222492@+	ENSMUSG00000053094	Tmem248	0.264463	0.00476191	0.00588235	Type I	5'UTR
8@105855174@+	ENSMUSG00000036442	Thap11	0.193396	0.0956938	0.0942408	Type I	5'UTR
3@95228154@-	ENSMUSG00000053192	Mllt11	0.125	0.113402	0.256098	Type I	5'UTR
5@137747004@+	ENSMUSG00000029723	Tsc22d4	0.302632	0.419355	0.576159	Type I	5'UTR
2@33887580@-	ENSMUSG00000038740	Mvb12b		0.714286		Type I	5'UTR
19@10026545@+	ENSMUSG00000024663	Rab3il1	0.937008	0.543011	0.64	Type I	5'UTR
6@91684197@+	ENSMUSG00000030096	Slc6a6	0.196078	0.0406977	0.00727273	Type I	5'UTR
13@64432562@+	ENSMUSG00000021483	Cdk20	0.146341	0	0	Type I	5'UTR
9@31030705@+	ENSMUSG00000047412	Zbtb44	0.639175	0.19084	0.272727	Type I	5'UTR
X@153498349@+	ENSMUSG00000050148	Ubqln2	0.0619469	0.109185	0.130597	Type I	5'UTR
2@154791229@+	ENSMUSG00000027593	Raly	0.787879	0.09375	0.118421	Type I	5'UTR
15@64921943@-	ENSMUSG00000022376	Adcy8	1	0.368421	0.481481	Type I	5'UTR
14@69805196@-	ENSMUSG00000022075	Rhobtb2	0.0991736	0.101695	0.0588235	Type I	5'UTR
7@100607924@+	ENSMUSG00000030704	Rab6a	0.232558	0.102784	0.162313	Type I	5'UTR
7@133637648@+	ENSMUSG00000039990	Edrf1	0.137931	0	0.05	Type I	5'UTR
15@93398608@+	ENSMUSG00000036167	Pphln1	0.5			Type I	5'UTR
18@20745476@-	ENSMUSG00000056124	B4galt6	0.572687	0.118908	0.225446	Type I	5'UTR
7@99140994@-	ENSMUSG00000035354	Uvrag	0.670588	0.171548	0.245455	Type I	5'UTR
16@76352539@-	ENSMUSG00000048490	Nrip1	0.459459	0	0	Type I	5'UTR
1@6214862@+	ENSMUSG00000025907	Rb1cc1	0.222222	0.447917	0.517241	Type I	5'UTR
17@74489662@+	ENSMUSG00000024072	Yipf4	0.735974	0.425	0.539177	Type I	5'UTR
16@4419866@-	ENSMUSG00000005580	Adcy9	0	0.119565	0.196429	Type I	5'UTR
4@109676896@+	ENSMUSG00000010517	Faf1	0.122677	0.0434783	0.0661765	Type I	5'UTR
5@110231235@+	ENSMUSG00000029501	Ankle2	0.201183	0.0524345	0.126984	Type I	5'UTR
10@80086361@-	ENSMUSG00000035673	Sbno2		0.125	0.0392157	Type I	5'UTR
16@20693383@+	ENSMUSG00000050821	Fam131a		0.243902	0.392857	Type I	5'UTR
12@54862793@-	ENSMUSG00000062929	Cfl2	0.131579	0.0142857	0	Type I	5'UTR
10@80116062@+	ENSMUSG00000003068	Stk11	0.112676	0.0353982	0.0327869	Type I	5'UTR
1@93754691@-	ENSMUSG00000026279	Thap4	0.268293	0	0	Type I	5'UTR
3@88424924@-	ENSMUSG00000050144	Slc25a44	0.391304	0.0581395	0.177914	Type I	5'UTR
6@39523724@-	ENSMUSG00000038456	Dennd2a	0.137681	0	0.00615385	Type I	5'UTR
5@107900637@+	ENSMUSG00000058558	Rpl5	0.238434	0.0609037	0.0473876	Type I	5'UTR
4@154299852@-	ENSMUSG00000029032	Arhgef16	0.7	0.0189573	0.0927835	Type I	5'UTR
13@94285479@-	ENSMUSG00000021687	Scamp1	0	0.0384615	0.191489	Type I	5'UTR
4@32615640@+	ENSMUSG00000028282	Casp8ap2			0.35	Type I	5'UTR
11@60352832@-	ENSMUSG00000000538	Tom1l2	0.333333	0.313559	0.404959	Type I	5'UTR
18@34331204@+	ENSMUSG00000014504	Srp19	0.652174	0.171429	0.151515	Type I	5'UTR
5@120612000@-	ENSMUSG00000029600	Rita1	0	0.135135	0.125	Type I	5'UTR
13@13590463@+	ENSMUSG00000019726	Lyst	0.424242	0.25	0.434783	Type I	5'UTR
3@86920689@-	ENSMUSG00000028078	Dclk2		0.392857		Type I	5'UTR
9@120492500@+	ENSMUSG00000006941	Eif1b	0.292683		0	Type I	5'UTR
2@29125241@+	ENSMUSG00000043535	Setx		0.0434783	0.189655	Type I	5'UTR
12@102469302@+	ENSMUSG00000021192	Golga5	0.703297	0.820144	0.825	Type I	5'UTR
2@125782747@-	ENSMUSG00000035093	Secisbp2l	0.12	0	0	Type I	5'UTR
3@86920439@-	ENSMUSG00000028078	Dclk2		0.0806452	0.104167	Type I	5'UTR
10@76345241@-	ENSMUSG00000020231	Dip2a		0.047619	0.166667	Type I	5'UTR
6@148946432@-	ENSMUSG00000039985	Fam60a	0.5	0	0	Type I	5'UTR
14@121797707@-	ENSMUSG00000025558	Dock9		0.192308	0.180556	Type I	5'UTR
18@20746208@-	ENSMUSG00000056124	B4galt6	0.108108	0.1	0.126437	Type I	5'UTR
4@138434815@+	ENSMUSG00000041241	Mul1	0.878613	0.618474	0.812183	Type I	5'UTR
15@84923573@+	ENSMUSG00000016619	Nup50	0.110368	0	0	Type I	5'UTR
3@86083283@+	ENSMUSG00000028082	Sh3d19	0.162162	0	0.00512821	Type I	5'UTR
11@117655072@+	ENSMUSG00000025571	Tnrc6c	0.287081	0.078329	0.125	Type I	5'UTR
11@108920521@+	ENSMUSG00000000142	Axin2	0.556391	0.332432	0.50646	Type I	5'UTR
8@84147834@-	ENSMUSG00000036686	Cc2d1a	0.127273	0.0263158	0.0441176	Type I	5'UTR
8@75213978@+	ENSMUSG00000034472	Rasd2	0.5	0	0	Type I	5'UTR
1@7089160@+	ENSMUSG00000051285	Pcmtd1	0.442308			Type I	5'UTR
17@25941827@-	ENSMUSG00000025728	Pigq	0	0.148148	0.211538	Type I	5'UTR
6@38875955@-	ENSMUSG00000061436	Hipk2	0.246575	0.0294118	0.0849057	Type I	5'UTR
7@29872896@+	ENSMUSG00000058402	Zfp420	0.37931	0	0	Type I	5'UTR
1@136415374@+	ENSMUSG00000026404	Ddx59		0.0576923	0.175439	Type I	5'UTR
14@79481366@+	ENSMUSG00000036461	Elf1	0.352941	0.143939	0.205357	Type I	5'UTR
17@35823485@+	ENSMUSG00000059714	Flot1		0.321429	0.275862	Type I	5'UTR
8@106415664@+	ENSMUSG00000031907	Zfp90		0.0769231	0.185185	Type I	5'UTR
16@18284525@-	ENSMUSG00000022718	Dgcr8	0	0.032	0.120879	Type I	5'UTR
8@70897391@-	ENSMUSG00000045128	Rpl18a	0.22	0	0	Type I	5'UTR
1@56971680@-	ENSMUSG00000038331	Satb2		0.269231	0.483871	Type I	5'UTR
2@38351458@+	ENSMUSG00000000247	Lhx2		0.133333	0.125	Type I	5'UTR
11@116434258@+	ENSMUSG00000050628	Ubald2	0.461538	0.0576923	0.0384615	Type I	5'UTR
9@106170967@+	ENSMUSG00000020257	Wdr82	0.140625	0.00401606	0.0517241	Type I	5'UTR
7@127273934@-	ENSMUSG00000049091	Sephs2	0.150943	0	0.0112994	Type I	5'UTR
19@18670939@+	ENSMUSG00000024726	Carnmt1	0	0.0645161	0.172414	Type I	5'UTR
5@72559369@-	ENSMUSG00000072889	Nfxl1			0.230769	Type I	5'UTR
19@56950202@-	ENSMUSG00000025083	Afap1l2	0.110672	0.028626	0.0379638	Type I	5'UTR
17@10319093@-	ENSMUSG00000062078	Qk		0.1	0.113636	Type I	5'UTR
4@59581708@+	ENSMUSG00000028383	Hsdl2	0.60274	0.325	0.311688	Type I	5'UTR
1@36068479@+	ENSMUSG00000045216	Hs6st1	0.263158			Type I	5'UTR
14@77904307@+	ENSMUSG00000022014	Epsti1		0.25	0.305556	Type I	5'UTR
3@37640676@+	ENSMUSG00000037211	Spry1	0.538462	0.0104712	0.0765027	Type I	5'UTR
1@79858579@-	ENSMUSG00000026249	Serpine2	0.125	0	0.00263852	Type I	5'UTR
10@81812266@+	ENSMUSG00000094076	Gm4767	1	0.601852	0.732143	Type I	5'UTR
1@75180210@-	ENSMUSG00000026198	Abcb6	0.118421	0.0793651	0.131313	Type I	5'UTR
4@132075229@-	ENSMUSG00000028906	Epb41	0.344828	0.0192308	0.0606061	Type I	5'UTR
8@124949116@-	ENSMUSG00000031987	Egln1	0.831776	0.528302	0.624	Type I	5'UTR
11@120784519@+	ENSMUSG00000025156	Gps1	0.20339	0.00943396	0	Type I	5'UTR
12@4917603@+	ENSMUSG00000052812	Atad2b	0.381579	0.0193548	0.057554	Type I	5'UTR
10@67548930@-	ENSMUSG00000057134	Ado	0.24	0.0153846	0.0384615	Type I	5'UTR
3@122245819@+	ENSMUSG00000028124	Gclm	0.25	0.0403226	0.0106383	Type I	5'UTR
3@57847625@-	ENSMUSG00000027805	Pfn2	0.588235			Type I	5'UTR
3@9833488@-	ENSMUSG00000027508	Pag1	0.428571	0.018018	0.0963855	Type I	5'UTR
5@139460486@-	ENSMUSG00000053553	3110082I17Rik	0	0.0181818	0.144928	Type I	5'UTR
16@31428893@+	ENSMUSG00000046598	Bdh1	0.242424	0	0	Type I	5'UTR
7@127195829@-	ENSMUSG00000042502	Cd2bp2		0.24	0.465116	Type I	5'UTR
13@85189486@+	ENSMUSG00000021548	Ccnh	0	0.27027	0.172414	Type I	5'UTR
13@46727741@-	ENSMUSG00000021374	Nup153	0.164706	0.198364	0.257669	Type I	5'UTR
9@80165079@+	ENSMUSG00000033577	Myo6		0.259259	0.0769231	Type I	5'UTR
15@88819694@+	ENSMUSG00000023272	Creld2	0.112676	0.0077821	0.0163636	Type I	5'UTR
2@119237470@+	ENSMUSG00000027315	Spint1	0.102941	0.0106383	0	Type I	5'UTR
13@98262916@-	ENSMUSG00000041747	Utp15	0.257143	0	0	Type I	5'UTR
X@74305284@+	ENSMUSG00000015291	Gdi1	0.226415	0.0434783	0.0222222	Type I	5'UTR
11@105590098@+	ENSMUSG00000053580	Tanc2	0.513274	0.169492	0.289773	Type I	5'UTR
1@133131528@+	ENSMUSG00000046062	Ppp1r15b	0.1875	0.0294118	0.0511364	Type I	5'UTR
5@90366436@-	ENSMUSG00000055204	Ankrd17	0.111111	0.0120664	0.00352734	Type I	5'UTR
11@78049500@+	ENSMUSG00000061981	Flot2	0.213115	0.0598592	0.0762332	Type I	5'UTR
9@64341119@-	ENSMUSG00000032396	Dis3l	0.164659	0.0293578	0.033557	Type I	5'UTR
9@109875795@+	ENSMUSG00000032477	Cdc25a	0.103448	0.0774059	0.0888031	Type I	5'UTR
5@110770536@-	ENSMUSG00000029505	Ep400	0.100629	0.0955056	0.143802	Type I	5'UTR
11@58104192@+	ENSMUSG00000020515	Cnot8	0.0544747	0.0899471	0.133531	Type I	5'UTR
12@108275192@-	ENSMUSG00000084883	Ccdc85c		0.22695	0.262626	Type I	5'UTR
5@62766135@-	ENSMUSG00000037999	Arap2	0.4375	0	0.0714286	Type I	5'UTR
15@98762982@-	ENSMUSG00000051853	Arf3	0.220779	0.0780142	0.111111	Type I	5'UTR
9@44379798@+	ENSMUSG00000032115	Hyou1	0.190476	0.125	0.121951	Type I	5'UTR
7@126976607@+	ENSMUSG00000030682	Cdipt	0.1	0.0590717	0.0416667	Type I	5'UTR
1@128244264@+	ENSMUSG00000026353	Ubxn4	0	0.10119	0.109827	Type I	5'UTR
15@8169346@+	ENSMUSG00000039801	2410089E03Rik		0.0869565	0.133333	Type I	5'UTR
1@58973753@+	ENSMUSG00000026027	Stradb	0.119691	0.0292208	0.0436893	Type I	5'UTR
18@10181560@-	ENSMUSG00000024290	Rock1	0.0870712	0.0277778	0.116788	Type I	5'UTR
1@191821569@+	ENSMUSG00000026622	Nek2	0.113475	0	0	Type I	5'UTR
15@55112406@+	ENSMUSG00000022419	Deptor	0.5			Type I	5'UTR
19@21778445@+	ENSMUSG00000024754	Tmem2		0.0508475	0.134615	Type I	5'UTR
14@69805487@-	ENSMUSG00000022075	Rhobtb2	0	0.244444	0.276596	Type I	5'UTR
6@30304339@-	ENSMUSG00000039159	Ube2h	0.103896	0.00705882	0.00904977	Type I	5'UTR
5@107868860@-	ENSMUSG00000011831	Evi5	0.148387	0.0371353	0.0643564	Type I	5'UTR
4@120855065@+	ENSMUSG00000032890	Rims3		0.138889	0.3	Type I	5'UTR
14@47648466@+	ENSMUSG00000021843	Ktn1		0.107143	0.333333	Type I	5'UTR
2@27475604@-	ENSMUSG00000026918	Brd3		0.0833333	0.130435	Type I	5'UTR
5@122501955@-	ENSMUSG00000029467	Atp2a2	0.0594059	0.130952	0.0447761	Type I	5'UTR
15@28025802@-	ENSMUSG00000022263	Trio	0.423077	0.125	0.0869565	Type I	5'UTR
12@108275293@-	ENSMUSG00000084883	Ccdc85c	0.277778	0	0	Type I	5'UTR
19@60889960@+	ENSMUSG00000003228	Grk5	0.238095			Type I	5'UTR
17@26933481@+	ENSMUSG00000024193	Phf1	0.278932	0.104982	0.160079	Type I	5'UTR
3@131564816@+	ENSMUSG00000028032	Papss1	0.461538	0.19697	0.272727	Type I	5'UTR
1@161876648@-	ENSMUSG00000040297	Suco		0.461538	0.285714	Type I	5'UTR
12@76533781@+	ENSMUSG00000052609	Plekhg3	0.1	0	0	Type I	5'UTR
7@30195022@-	ENSMUSG00000001794	Capns1		0.171429	0.0882353	Type I	5'UTR
3@135438673@+	ENSMUSG00000078578	Ube2d3	0.372093	0.293103	0.320755	Type I	5'UTR
8@68794013@+	ENSMUSG00000031864	Ints10		0.0615385	0.132353	Type I	5'UTR
17@34118663@-	ENSMUSG00000024335	Brd2	0.219512	0.00943396	0.039548	Type I	5'UTR
7@25754661@-	ENSMUSG00000040725	Hnrnpul1	0.56	0.0833333	0	Type I	5'UTR
5@77265651@+	ENSMUSG00000029249	Rest	0.324324	0.268012	0.439716	Type I	5'UTR
2@59612178@+	ENSMUSG00000035168	Tanc1	0.676923	0.0796813	0.19697	Type I	5'UTR
16@32099682@-	ENSMUSG00000023791	Pigx	0	0.175	0.277778	Type I	5'UTR
15@39112640@-	ENSMUSG00000022299	Slc25a32	0	0.119266	0.0671141	Type I	5'UTR
18@84085802@-	ENSMUSG00000046982	Tshz1	0.325581	0.0147059	0	Type I	5'UTR
3@154328451@-	ENSMUSG00000096225	Lhx8	0.395604	0.133929	0.365385	Type I	5'UTR
4@155962556@+	ENSMUSG00000023571	Fam132a	0.245509	0	0.0217391	Type I	5'UTR
8@123254402@+	ENSMUSG00000001065	Zfp276	0.571429	0.0792079	0.0277778	Type I	5'UTR
5@31240985@+	ENSMUSG00000029148	Nrbp1	0.37931	0.120743	0.221865	Type I	5'UTR
2@180024996@+	ENSMUSG00000039108	Lsm14b	0.211618	0.122628	0.144348	Type I	5'UTR
5@145009585@-	ENSMUSG00000038770	Kpna7		0.297872	0.2	Type I	5'UTR
8@94012488@-	ENSMUSG00000031751	Amfr	0.220942	0.0899654	0.11236	Type I	5'UTR
11@54866461@+	ENSMUSG00000020267	Hint1	0.12963	0	0	Type I	5'UTR
10@7681276@+	ENSMUSG00000040021	Lats1	0.490566	0.06	0.0410959	Type I	5'UTR
15@84557592@-	ENSMUSG00000055745	Ldoc1l	0	0	0.107143	Type I	5'UTR
X@20688727@+	ENSMUSG00000031065	Cdk16	0.287179	0.236878	0.264789	Type I	5'UTR
1@178187891@+	ENSMUSG00000026502	Desi2	0.122807	0	0.0134228	Type I	5'UTR
8@84001653@+	ENSMUSG00000046408	1700067K01Rik	0.298246	0.0338983	0.0615711	Type I	5'UTR
1@79858519@-	ENSMUSG00000026249	Serpine2	0.268293	0.0139752	0.0261375	Type I	5'UTR
11@98937800@+	ENSMUSG00000037992	Rara	0.28125	0	0	Type I	5'UTR
16@96082499@-	ENSMUSG00000022914	Brwd1	0.291667	0.216374	0.277108	Type I	5'UTR
2@129198925@+	ENSMUSG00000027397	Slc20a1		0.12037	0.057971	Type I	5'UTR
16@90220825@+	ENSMUSG00000022982	Sod1	0.135922	0.0926331	0.085885	Type I	5'UTR
11@107132046@-	ENSMUSG00000040481	Bptf		0.0857143	0.128205	Type I	5'UTR
19@6941468@-	ENSMUSG00000024958	Gpr137	0.151515	0	0	Type I	5'UTR
3@103968615@+	ENSMUSG00000058388	Phtf1	0.105263	0.0909091	0.128205	Type I	5'UTR
5@110809824@-	ENSMUSG00000029512	Ulk1	0.151899	0	0	Type I	5'UTR
10@39369869@+	ENSMUSG00000019843	Fyn	0.214953	0.0486486	0.091954	Type I	5'UTR
5@36593160@-	ENSMUSG00000029192	Tbc1d14	0.292121	0.199566	0.241993	Type I	5'UTR
17@23673621@-	ENSMUSG00000041319	Thoc6	0.322404	0.162577	0.15873	Type I	5'UTR
16@4420046@-	ENSMUSG00000005580	Adcy9		0.121951	0.169014	Type I	5'UTR
4@13743664@+	ENSMUSG00000006586	Runx1t1	0.25	0	0.0145985	Type I	5'UTR
2@172549689@+	ENSMUSG00000028640	Tfap2c	1			Type I	5'UTR
12@8771567@+	ENSMUSG00000020592	Sdc1	0.296243	0.285518	0.13141	Type I	5'UTR
19@10026653@+	ENSMUSG00000024663	Rab3il1	0.188312	0.042517	0.103586	Type I	5'UTR
7@29903994@-	ENSMUSG00000062040	Zfp27		0.153846	0.225806	Type I	5'UTR
9@64340942@-	ENSMUSG00000032396	Dis3l	0.513514			Type I	5'UTR
4@152297247@+	ENSMUSG00000039662	Icmt		0.128205	0.24	Type I	5'UTR
4@130574005@-	ENSMUSG00000078532	Nkain1	0.152778	0	0	Type I	5'UTR
4@8690567@+	ENSMUSG00000041235	Chd7	0.178571	0.0266667	0.0191083	Type I	5'UTR
5@135974354@-	ENSMUSG00000029699	Ssc4d		0.432836	0.72973	Type I	5'UTR
15@35371711@+	ENSMUSG00000037646	Vps13b		0.578125	0.5	Type I	5'UTR
8@110755621@-	ENSMUSG00000031750	Il34	0.162791	0.0595238	0.0869565	Type I	5'UTR
7@66060607@+	ENSMUSG00000030512	Snrpa1	0.333333	0.0892857	0.152672	Type I	5'UTR
4@150281938@+	ENSMUSG00000039852	Rere	0.285714	0.0240964	0.166667	Type I	5'UTR
1@194620195@+	ENSMUSG00000026640	Plxna2	0.12766	0.3	0.194444	Type I	5'UTR
7@97788846@+	ENSMUSG00000030774	Pak1	0.134831	0.0439883	0.078481	Type I	5'UTR
18@44662045@-	ENSMUSG00000071856	Mcc	0	0.245455	0.358974	Type I	5'UTR
18@70471934@-	ENSMUSG00000044906	4930503L19Rik	0.166667	0.015873	0	Type I	5'UTR
3@122420177@+	ENSMUSG00000028121	Bcar3	0.19948	0.0870185	0.146608	Type I	5'UTR
6@119479677@+	ENSMUSG00000030019	Fbxl14	0.428571			Type I	5'UTR
2@118901477@+	ENSMUSG00000040007	Bahd1	0.0416667	0.252747	0.28125	Type I	5'UTR
2@168081255@+	ENSMUSG00000044641	Pard6b	0.272321	0.143498	0.186747	Type I	5'UTR
18@49832748@+	ENSMUSG00000037416	Dmxl1		0.20915	0.108333	Type I	5'UTR
9@96196452@+	ENSMUSG00000032411	Tfdp2	0.221239	0.0414201	0.00704225	Type I	5'UTR
13@55464324@+	ENSMUSG00000034686	Prr7	0.608108	0.283505	0.452128	Type I	5'UTR
7@105640336@+	ENSMUSG00000089847	Timm10b	0.258065	0.0769231	0	Type I	5'UTR
2@119477464@-	ENSMUSG00000034154	Ino80	0.236364	0.261905	0.166667	Type I	5'UTR
11@70702429@+	ENSMUSG00000020821	Kif1c		0.285714		Type I	5'UTR
5@122158536@+	ENSMUSG00000004455	Ppp1cc	0.307692	0.131579	0.1	Type I	5'UTR
5@139252432@+	ENSMUSG00000025858	Get4	0.1	0.0131579	0.0416667	Type I	5'UTR
6@113697507@+	ENSMUSG00000056952	Tatdn2	0	0.0604396	0.154412	Type I	5'UTR
5@131476893@-	ENSMUSG00000029673	Auts2	0.115385	0.0322581	0.106557	Type I	5'UTR
13@112987820@+	ENSMUSG00000042417	Ccno	0.397661	0.0772201	0.152632	Type I	5'UTR
11@115699332@-	ENSMUSG00000059923	Grb2	0.111111	0	0.00680272	Type I	5'UTR
1@155558364@+	ENSMUSG00000033701	Acbd6		0.0531401	0.102041	Type I	5'UTR
9@56995502@+	ENSMUSG00000032290	Ptpn9		0.1875	0.403509	Type I	5'UTR
9@20642084@-	ENSMUSG00000066892	Fbxl12	0.272727	0.0277778	0.048951	Type I	5'UTR
18@35771863@+	ENSMUSG00000091896	Ube2d2a	0.111111	0.041779	0.0643777	Type I	5'UTR
12@111574612@+	ENSMUSG00000007411	Mark3		0.135135	0.157895	Type I	5'UTR
5@99978649@-	ENSMUSG00000000568	Hnrnpd	0.106796	0	0	Type I	5'UTR
4@11386562@-	ENSMUSG00000040728	Esrp1	0.258065	0.0722892	0.15	Type I	5'UTR
4@133369936@+	ENSMUSG00000028854	Slc9a1	0.26087	0.00900901	0.0130435	Type I	5'UTR
3@61364845@+	ENSMUSG00000036894	Rap2b	0.148148	0.0233918	0.0697674	Type I	5'UTR
14@54464482@+	ENSMUSG00000022175	Lrp10	0.358209	0.0459184	0.0342857	Type I	5'UTR
6@137649141@-	ENSMUSG00000015766	Eps8	0.25	0	0.0285714	Type I	5'UTR
11@53300370@-	ENSMUSG00000020361	Hspa4	0.333333	0.00244499	0	Type I	5'UTR
16@32277703@+	ENSMUSG00000014074	Rnf168	0.168605	0.0483871	0.0601852	Type I	5'UTR
15@84557662@-	ENSMUSG00000055745	Ldoc1l	0	0.0227273	0.128571	Type I	5'UTR
1@133423919@-	ENSMUSG00000070643	Sox13	0.288462		0.142857	Type I	5'UTR
18@75018904@+	ENSMUSG00000035765	Dym	0.110887	0.0658307	0.108025	Type I	5'UTR
5@36592145@-	ENSMUSG00000029192	Tbc1d14	0.195652	0.205882	0.151515	Type I	5'UTR
11@102924998@-	ENSMUSG00000051378	Kif18b	0.141593	0.0217391	0.0416667	Type I	5'UTR
10@119454350@+	ENSMUSG00000034813	Grip1	0.296296	0	0.0138889	Type I	5'UTR
8@120114176@+	ENSMUSG00000031824	6430548M08Rik		0.166667	0.291667	Type I	5'UTR
15@81586363@+	ENSMUSG00000055024	Ep300	0.130435	0.142857	0.0740741	Type I	5'UTR
6@38551840@+	ENSMUSG00000029823	Luc7l2	0.323529	0.0867052	0.0662651	Type I	5'UTR
3@131564817@+	ENSMUSG00000028032	Papss1	0.518519	0.214286	0.25	Type I	5'UTR
14@26534323@-	ENSMUSG00000021870	Slmap	0.025641	0.264286	0.391045	Type I	5'UTR
10@127380918@+	ENSMUSG00000025404	R3hdm2	0.171429	0.0137931	0	Type I	5'UTR
12@105685122@-	ENSMUSG00000041341	Atg2b	0.185185	0.00719425	0.0625	Type I	5'UTR
12@111039486@+	ENSMUSG00000037896	Rcor1	0.219512	0.0168067	0	Type I	5'UTR
15@64312523@-	ENSMUSG00000022377	Asap1		0.0597015	0.142857	Type I	5'UTR
12@108554869@+	ENSMUSG00000021262	Evl	0.628571	0.166667	0.285714	Type I	5'UTR
10@119239865@-	ENSMUSG00000020114	Cand1	0.175	0.141119	0.213542	Type I	5'UTR
15@84557663@-	ENSMUSG00000055745	Ldoc1l	0	0.0681818	0.101449	Type I	5'UTR
14@34310751@+	ENSMUSG00000021794	Glud1	0.234568	0	0	Type I	5'UTR
9@31030849@+	ENSMUSG00000047412	Zbtb44	0	0.0243902	0.120879	Type I	5'UTR
10@85184854@-	ENSMUSG00000020038	Cry1	0.10137	0.0481144	0.0261097	Type I	5'UTR
6@86439010@+	ENSMUSG00000046679	C87436		0	0.208333	Type I	5'UTR
8@110618871@+	ENSMUSG00000010936	Vac14	0.0397112	0.0865604	0.142857	Type I	5'UTR
1@135105209@-	ENSMUSG00000042793	Lgr6		0.04	0.285714	Type I	5'UTR
3@65958151@-	ENSMUSG00000027829	Ccnl1	0.826087	0.0769231	0.0571429	Type I	5'UTR
11@101316334@+	ENSMUSG00000078652	Psme3	0.12114	0.130641	0.193023	Type I	5'UTR
8@116978839@-	ENSMUSG00000031847	1700030J22Rik	0.808511	0.736842	0.826923	Type I	5'UTR
18@46198753@-	ENSMUSG00000033949	Trim36		0.730769	0.895833	Type I	5'UTR
1@179803426@-	ENSMUSG00000026491	Ahctf1	0.12766	0.056701	0.081761	Type I	5'UTR
4@121016892@-	ENSMUSG00000032870	Smap2		0.0384615	0.230769	Type I	5'UTR
11@29693076@+	ENSMUSG00000020458	Rtn4	0.125	0.0283688	0.005291	Type I	5'UTR
6@53820670@-	ENSMUSG00000043496	Tril	0	0.08	0.26087	Type I	5'UTR
14@47472671@+	ENSMUSG00000037536	Fbxo34	0.355433	0.202495	0.309211	Type I	5'UTR
11@69914197@+	ENSMUSG00000023170	Gps2	0.349206	0.0212766	0.105263	Type I	5'UTR
8@33929629@-	ENSMUSG00000031586	Rbpms	0.335404	0.209639	0.235294	Type I	5'UTR
3@16183456@+	ENSMUSG00000047213	Ythdf3	0.19222	0.112705	0.16408	Type I	5'UTR
1@191396818@-	ENSMUSG00000026626	Ppp2r5a	0.0576923	0.15625	0.211765	Type I	5'UTR
7@127195461@-	ENSMUSG00000042502	Cd2bp2	0.25641	0.0232558	0.034965	Type I	5'UTR
15@82015988@-	ENSMUSG00000022472	Desi1		0.613065	0.773399	Type I	5'UTR
9@106368755@+	ENSMUSG00000053716	Dusp7	0.206742	0.114035	0.141667	Type I	5'UTR
9@20642318@-	ENSMUSG00000066892	Fbxl12	0.121951	0	0	Type I	5'UTR
X@100626057@+	ENSMUSG00000034311	Kif4		0.037037	0.104167	Type I	5'UTR
X@142390310@-	ENSMUSG00000031278	Acsl4	0.127273	0	0	Type I	5'UTR
2@167503391@+	ENSMUSG00000006418	Rnf114	0.571429	0.149254	0.219512	Type I	5'UTR
17@57062364@+	ENSMUSG00000044279	Crb3	0.112426	0.0859375	0.122172	Type I	5'UTR
1@171281018@-	ENSMUSG00000062729	Ppox		0.293103	0.357143	Type I	5'UTR
10@13008570@+	ENSMUSG00000078348	Sf3b5	0.464286	0.172176	0.231125	Type I	5'UTR
11@98753306@+	ENSMUSG00000058756	Thra		0.266667	0.52381	Type I	5'UTR
2@11603171@-	ENSMUSG00000037197	Rbm17	0.157303	0	0	Type I	5'UTR
18@61176677@-	ENSMUSG00000024622	Hmgxb3	0.210526	0	0	Type I	5'UTR
3@9833486@-	ENSMUSG00000027508	Pag1	0	0.0654206	0.168675	Type I	5'UTR
8@126298695@+	ENSMUSG00000057060	Slc35f3	0.153226	0	0	Type I	5'UTR
10@76469142@+	ENSMUSG00000001150	Mcm3ap	0.185185	0	0.00193424	Type I	5'UTR
5@75044310@-	ENSMUSG00000029229	Chic2	0.229167	0	0.0243902	Type I	5'UTR
7@80246592@+	ENSMUSG00000045467	Ttll13		0.1875	0.0357143	Type I	5'UTR
15@93398217@-	ENSMUSG00000022635	Zcrb1	0.853503	0.599609	0.704082	Type I	5'UTR
6@134920801@+	ENSMUSG00000003031	Cdkn1b	0.117284	0.0184049	0.0136986	Type I	5'UTR
8@3587790@+	ENSMUSG00000044433	Camsap3	0.304348	0	0	Type I	5'UTR
4@95967370@+	ENSMUSG00000028572	Hook1	0.142857	0	0	Type I	5'UTR
16@38752115@+	ENSMUSG00000022793	B4galt4	0.27027	0.0677966	0.0357143	Type I	5'UTR
1@178187876@+	ENSMUSG00000026502	Desi2	0.262774	0.109677	0.144928	Type I	5'UTR
8@95677780@+	ENSMUSG00000036564	Ndrg4	0.110429	0.00549451	0.0159574	Type I	5'UTR
4@59189633@+	ENSMUSG00000028381	Ugcg	0.36		0	Type I	5'UTR
5@115632030@+	ENSMUSG00000029518	Rab35	0.264706	0	0.030303	Type I	5'UTR
5@75044446@-	ENSMUSG00000029229	Chic2	0.44	0.00925926	0	Type I	5'UTR
13@55570869@-	ENSMUSG00000021495	Fam193b			0.25	Type I	5'UTR
17@25272562@-	ENSMUSG00000015120	Ube2i	0.126761	0.0661765	0.190141	Type I	5'UTR
3@97767664@-	ENSMUSG00000038170	Pde4dip	0.125	0	0.016129	Type I	5'UTR
4@138434731@+	ENSMUSG00000041241	Mul1	0.349206	0.0857143	0.0952381	Type I	5'UTR
16@93711989@+	ENSMUSG00000022946	Dopey2		0.268519	0.326531	Type I	5'UTR
1@5083276@+	ENSMUSG00000033793	Atp6v1h		0.158537	0.119565	Type I	5'UTR
11@117986617@+	ENSMUSG00000017715	Pgs1	0.175676	0.0149254	0.0102041	Type I	5'UTR
5@50058971@-	ENSMUSG00000029090	Adgra3	0	0.0754717	0.111111	Type I	5'UTR
2@151632167@-	ENSMUSG00000027457	Snph	0.506579	0.237569	0.384181	Type I	5'UTR
6@128362425@-	ENSMUSG00000048668	Rhno1	0.409091	0.383929	0.407407	Type I	5'UTR
7@59999371@-	ENSMUSG00000102252	Snrpn	0.197368	0.0105263	0.0526316	Type I	5'UTR
1@87214067@+	ENSMUSG00000026254	Eif4e2	0		0.606061	Type I	5'UTR
7@102210492@+	ENSMUSG00000030990	Pgap2	0.102564	0.0517241	0.0714286	Type I	5'UTR
8@109565705@-	ENSMUSG00000037993	Dhx38		0.131148	0.18	Type I	5'UTR
19@10688969@+	ENSMUSG00000048832	Vps37c	0.482759	0.153153	0.180952	Type I	5'UTR
7@128740290@-	ENSMUSG00000048170	Mcmbp	0.140845	0.00873362	0.00440529	Type I	5'UTR
1@93343031@+	ENSMUSG00000026275	Ppp1r7			0.4	Type I	5'UTR
18@20746156@-	ENSMUSG00000056124	B4galt6	0.0857143	0.0325203	0.111888	Type I	5'UTR
10@108332780@+	ENSMUSG00000035873	Pawr		0.0555556	0.191489	Type I	5'UTR
8@26119150@-	ENSMUSG00000037234	Hook3	0.311111	0.0689655	0.084507	Type I	5'UTR
3@108383892@+	ENSMUSG00000068744	Psrc1	0.113636	0	0	Type I	5'UTR
11@58009186@+	ENSMUSG00000037331	Larp1	0.35	0	0	Type I	5'UTR
3@61365014@+	ENSMUSG00000036894	Rap2b	0.181818	0.01	0.0406504	Type I	5'UTR
7@30232293@+	ENSMUSG00000019738	Polr2i	0.333333	0.134752	0.149533	Type I	5'UTR
9@21796176@-	ENSMUSG00000032194	Kank2	0	0.0210526	0.101124	Type I	5'UTR
13@43303645@-	ENSMUSG00000051335	Gfod1	0.511628	0.18	0.387097	Type I	5'UTR
6@143167375@+	ENSMUSG00000030275	Etnk1	0.482759	0.0205479	0.00775194	Type I	5'UTR
15@100936302@+	ENSMUSG00000023033	Scn8a	0.212121	0.0394737	0.0872483	Type I	5'UTR
17@5493054@+	ENSMUSG00000034265	Zdhhc14		0.25	0.130435	Type I	5'UTR
5@111417953@+	ENSMUSG00000070576	Mn1	0.120253	0.0619835	0.0791667	Type I	5'UTR
1@131830474@+	ENSMUSG00000013275	Slc41a1		0.0204082	0.106383	Type I	5'UTR
7@127471780@+	ENSMUSG00000030822	Prr14	0.409091	0.0422535	0.0909091	Type I	5'UTR
13@100833209@-	ENSMUSG00000021629	Slc30a5	0.125	0	0	Type I	5'UTR
12@50649182@-	ENSMUSG00000002688	Prkd1	0.0344828	0.151515	0.097561	Type I	5'UTR
7@126649434@+	ENSMUSG00000030714	Sgf29	0.212766	0.0324324	0.0155039	Type I	5'UTR
7@89980795@-	ENSMUSG00000030619	Eed	0.585635	0.532374	0.653846	Type I	5'UTR
11@117986512@+	ENSMUSG00000017715	Pgs1	0.0434783	0.0272109	0.153846	Type I	5'UTR
4@119539714@+	ENSMUSG00000032998	Foxj3	0.219626	0.122449	0.108108	Type I	5'UTR
2@164461060@+	ENSMUSG00000090996	Gm20458	0.291667	0.289855	0.454545	Type I	5'UTR
3@8666891@-	ENSMUSG00000040289	Hey1		0.226415	0.2	Type I	5'UTR
5@111417570@+	ENSMUSG00000070576	Mn1	0.863158	0.488215	0.632075	Type I	5'UTR
3@96830135@+	ENSMUSG00000038298	Pdzk1	0.254902	0.0393996	0.0815789	Type I	5'UTR
3@41742438@-	ENSMUSG00000059834	Sclt1			0.291667	Type I	5'UTR
4@40948088@-	ENSMUSG00000028416	Bag1		0.165289	0.150376	Type I	5'UTR
8@3587778@+	ENSMUSG00000044433	Camsap3	0.212121	0.0977654	0.0803859	Type I	5'UTR
4@152297359@+	ENSMUSG00000039662	Icmt	0.20339	0	0.0157895	Type I	5'UTR
7@100607710@+	ENSMUSG00000030704	Rab6a	0.0384615	0.0983607	0.140288	Type I	5'UTR
8@71366863@+	ENSMUSG00000002395	Use1	0.782609			Type I	5'UTR
12@40037858@-	ENSMUSG00000047446	Arl4a	0.128514	0.0304183	0.0458716	Type I	5'UTR
2@20968780@-	ENSMUSG00000036591	Arhgap21	0.363636	0	0	Type I	5'UTR
19@17394212@+	ENSMUSG00000024712	Rfk	0.129129	0.0397237	0.057377	Type I	5'UTR
1@165460353@-	ENSMUSG00000026571	Dcaf6	0.186441	0	0.0253165	Type I	5'UTR
1@167284977@-	ENSMUSG00000026558	Uck2		0.22807	0.150685	Type I	5'UTR
3@95283154@+	ENSMUSG00000038712	Fam63a	0.205128	0.100917	0.127451	Type I	5'UTR
9@118150119@-	ENSMUSG00000039163	Cmc1		0.16	0.169231	Type I	5'UTR
10@39369911@+	ENSMUSG00000019843	Fyn	0.330579	0.219697	0.269231	Type I	5'UTR
11@116610393@-	ENSMUSG00000020806	Rhbdf2	0.352941	0.134518	0.148418	Type I	5'UTR
13@73604108@+	ENSMUSG00000021610	Clptm1l	0.174603	0	0	Type I	5'UTR
19@55316382@+	ENSMUSG00000024983	Vti1a	0.176471	0.0103093	0.0102041	Type I	5'UTR
11@84513447@-	ENSMUSG00000018697	Aatf		0.197674	0.240741	Type I	5'UTR
8@90828786@+	ENSMUSG00000056608	Chd9	0.6			Type I	5'UTR
8@95848752@-	ENSMUSG00000036534	Slc38a7	0.130435	0	0.00819672	Type I	5'UTR
8@124021271@-	ENSMUSG00000038697	Taf5l	0.580645	0	0	Type I	5'UTR
11@115475909@+	ENSMUSG00000057219	Armc7	1	0.719424	0.809917	Type I	5'UTR
15@93519447@-	ENSMUSG00000036158	Prickle1		0.153846		Type I	5'UTR
6@56715046@+	ENSMUSG00000029787	Avl9	0.140351	0.0350877	0	Type I	5'UTR
8@13435577@+	ENSMUSG00000038457	Tmem255b	0	0.113208	0	Type I	5'UTR
12@84971011@+	ENSMUSG00000021243	Fcf1	0.5	0		Type I	5'UTR
16@4419376@-	ENSMUSG00000005580	Adcy9		0.380952	0.190476	Type I	5'UTR
3@41742197@-	ENSMUSG00000059834	Sclt1	0.186047	0.04		Type I	5'UTR
7@45435066@-	ENSMUSG00000003868	Ruvbl2	0.454545	0.290909	0.351852	Type I	5'UTR
10@33624380@-	ENSMUSG00000019785	Clvs2	0.116667	0	0.0540541	Type I	5'UTR
2@23155957@-	ENSMUSG00000026779	Mastl	0.101449	0.0625	0.0638298	Type I	5'UTR
11@120991157@-	ENSMUSG00000025162	Csnk1d	0.2	0.0107527	0	Type I	5'UTR
12@76533723@+	ENSMUSG00000052609	Plekhg3	0.75	0.2	0.0958904	Type I	5'UTR
10@81350192@-	ENSMUSG00000020232	Hmg20b	0.322581	0.0576923	0	Type I	5'UTR
5@90366524@-	ENSMUSG00000055204	Ankrd17	0.184211	0.0327022	0.0642023	Type I	5'UTR
7@120982129@-	ENSMUSG00000030878	Cdr2	0.169811	0	0	Type I	5'UTR
12@30911757@+	ENSMUSG00000020669	Sh3yl1	0.428571	0.0588235	0.217391	Type I	5'UTR
8@9977972@+	ENSMUSG00000040396	Abhd13	0.678733	0.5125	0.572	Type I	5'UTR
9@123113083@-	ENSMUSG00000025786	Zdhhc3	0.325	0.0816327	0.025	Type I	5'UTR
9@31913187@-	ENSMUSG00000032033	Barx2		0.575	0.592593	Type I	5'UTR
13@34919763@-	ENSMUSG00000021414	Fam217a	0.113636	0.0169492	0.0727273	Type I	5'UTR
7@139389193@+	ENSMUSG00000025477	Inpp5a	0.196721	0	0	Type I	5'UTR
X@100626356@-	ENSMUSG00000015668	Pdzd11	0.110169	0.0163934	0.0217391	Type I	5'UTR
8@106415717@+	ENSMUSG00000031907	Zfp90	0	0	0.132075	Type I	5'UTR
14@34310843@+	ENSMUSG00000021794	Glud1	0	0.147059	0.272727	Type I	5'UTR
2@157279295@+	ENSMUSG00000027642	Rpn2	0.423077	0.0491803	0.0145985	Type I	5'UTR
16@95702137@+	ENSMUSG00000022895	Ets2	1	0.275862	0.314286	Type I	5'UTR
10@117710706@-	ENSMUSG00000020184	Mdm2		0.189189	0.3125	Type I	5'UTR
17@24696119@-	ENSMUSG00000040888	Gfer	0.106383	0.00512821	0.00963855	Type I	5'UTR
17@73108079@+	ENSMUSG00000054469	Lclat1	0.208333	0.0810811	0.0769231	Type I	5'UTR
9@98563749@+	ENSMUSG00000032458	Copb2		0.0909091	0.157895	Type I	5'UTR
4@149485494@+	ENSMUSG00000028990	Lzic	0.4	0.1	0.0895522	Type I	5'UTR
8@56551312@+	ENSMUSG00000038206	Fbxo8	0.144737	0.00927357	0.0216802	Type I	5'UTR
13@32338573@-	ENSMUSG00000038372	Gmds	0.285714	0	0	Type I	5'UTR
9@64341162@-	ENSMUSG00000032396	Dis3l	0.220472	0.0355649	0.070529	Type I	5'UTR
2@181187608@+	ENSMUSG00000016344	Ppdpf		0.55102	0.558824	Type I	5'UTR
9@121857541@-	ENSMUSG00000038412	Higd1a	0.227273	0	0	Type I	5'UTR
16@35155446@+	ENSMUSG00000022840	Adcy5	0.363636	0	0.0263158	Type I	5'UTR
2@32287972@-	ENSMUSG00000044627	Swi5	0.151163	0.0881356	0.06	Type I	5'UTR
12@45074414@-	ENSMUSG00000046314	Stxbp6	0.3	0	0.0434783	Type I	5'UTR
4@57143405@-	ENSMUSG00000028434	Epb41l4b		0.793103		Type I	5'UTR
15@100636620@-	ENSMUSG00000053559	Smagp	0.362832	0.213333	0.321839	Type I	5'UTR
15@89315229@-	ENSMUSG00000036529	Sbf1	0.458333	0.0172414	0.0208333	Type I	5'UTR
16@4880041@-	ENSMUSG00000039568	Ubald1			0.28	Type I	5'UTR
10@88731316@+	ENSMUSG00000060904	Arl1	0.302326	0.0735294	0.0991736	Type I	5'UTR
8@105900516@+	ENSMUSG00000048310	Pskh1	0.104762	0.0410959	0.0833333	Type I	5'UTR
15@98763052@-	ENSMUSG00000051853	Arf3	0.365714	0.0731707	0.0952381	Type I	5'UTR
5@124863359@+	ENSMUSG00000079215	Zfp664	0.325	0.176198	0.243411	Type I	5'UTR
X@72918691@+	ENSMUSG00000031349	Nsdhl	0.194444	0.0461538	0.0434783	Type I	5'UTR
10@36507590@+	ENSMUSG00000044499	Hs3st5	0.428571	0	0	Type I	5'UTR
8@85299851@+	ENSMUSG00000031697	Orc6	0	0.0422535	0.168675	Type I	5'UTR
15@64921509@-	ENSMUSG00000022376	Adcy8		0.539683	0.780822	Type I	5'UTR
12@14151933@-	ENSMUSG00000020607	Fam84a	0.178571	0.0242718	0.0731707	Type I	5'UTR
7@143107294@+	ENSMUSG00000009545	Kcnq1		0.0952381	0.193548	Type I	5'UTR
4@149586542@+	ENSMUSG00000039953	Clstn1	0.171429	0.0410959	0.179487	Type I	5'UTR
7@16614568@-	ENSMUSG00000058230	Arhgap35	0	0	0.169492	Type I	5'UTR
4@132075234@-	ENSMUSG00000028906	Epb41	0.344828	0.0930233	0.129032	Type I	5'UTR
3@106547390@-	ENSMUSG00000040774	Cept1	0.147059			Type I	5'UTR
19@47464219@-	ENSMUSG00000053617	Sh3pxd2a		0.0217391	0.366667	Type I	5'UTR
7@133759767@-	ENSMUSG00000030986	Dhx32	0.122363	0.0214067	0.028169	Type I	5'UTR
1@74587852@-	ENSMUSG00000026135	Zfp142	0	0.0681818	0.162791	Type I	5'UTR
17@57062678@+	ENSMUSG00000044279	Crb3	0.181818	0.00722892	0.0139665	Type I	5'UTR
5@120611671@-	ENSMUSG00000029600	Rita1	0	0.0373832	0.141176	Type I	5'UTR
2@152848260@+	ENSMUSG00000027469	Tpx2		0.166667	0.111111	Type I	5'UTR
18@20746200@-	ENSMUSG00000056124	B4galt6	0.135484	0.0232558	0.0520833	Type I	5'UTR
7@126976526@+	ENSMUSG00000030682	Cdipt	0.163793	0.076087	0.118483	Type I	5'UTR
7@122970600@+	ENSMUSG00000030779	Rbbp6	0	0.155844	0.212121	Type I	5'UTR
18@38993319@+	ENSMUSG00000036452	Arhgap26		0.0530303	0.179641	Type I	5'UTR
7@24134301@+	ENSMUSG00000047603	Zfp235		0.111111	0.0657895	Type I	5'UTR
6@49214498@-	ENSMUSG00000029814	Igf2bp3	0.025641	0.182796	0.25974	Type I	5'UTR
13@45568545@-	ENSMUSG00000046876	Atxn1	0.4	0.0180723	0.1	Type I	5'UTR
8@85492914@+	ENSMUSG00000031700	Gpt2	0.180723	0	0	Type I	5'UTR
8@84978606@-	ENSMUSG00000052837	Junb	0.265306	0	0	Type I	5'UTR
8@124898050@+	ENSMUSG00000031986	Sprtn	0.316872	0.10101	0.22973	Type I	5'UTR
9@57467925@-	ENSMUSG00000040722	Scamp5		0.243243	0.366667	Type I	5'UTR
10@85184784@-	ENSMUSG00000020038	Cry1	0.0939086	0.0876623	0.11242	Type I	5'UTR
6@8509628@+	ENSMUSG00000029638	Glcci1	0.220779			Type I	5'UTR
18@34220999@+	ENSMUSG00000005871	Apc	0	0.184211	0.15748	Type I	5'UTR
15@79774405@-	ENSMUSG00000022420	Dnal4	0	0.0495868	0.178378	Type I	5'UTR
3@22076857@+	ENSMUSG00000027630	Tbl1xr1		0	0.106383	Type I	5'UTR
13@21180338@+	ENSMUSG00000021326	Trim27	0.852357	0.699656	0.748098	Type I	5'UTR
17@6270578@+	ENSMUSG00000038141	Tmem181a	0.188679	0.00636943	0.0268456	Type I	5'UTR
19@18631752@-	ENSMUSG00000024725	Ostf1	0.210526	0.025974	0	Type I	5'UTR
6@125192313@+	ENSMUSG00000030335	Mrpl51	0.241379	0	0	Type I	5'UTR
19@6058084@+	ENSMUSG00000038274	Fau	0.459459			Type I	5'UTR
8@110618701@+	ENSMUSG00000010936	Vac14	0.377778	0.195122	0.235294	Type I	5'UTR
18@74207765@-	ENSMUSG00000036223	Ska1	0.333333	0	0	Type I	5'UTR
7@19271626@-	ENSMUSG00000030403	Vasp		0.126984	0.05	Type I	5'UTR
5@112344872@+	ENSMUSG00000042328	Hps4	0	0.138889	0.115942	Type I	5'UTR
6@72899784@-	ENSMUSG00000055239	Kcmf1	0.171091	0.0941748	0.128083	Type I	5'UTR
9@123478725@+	ENSMUSG00000025239	Limd1	0.48	0.047619	0.27907	Type I	5'UTR
15@103430295@-	ENSMUSG00000022487	Gtsf1	0.25	0.0819113	0.084507	Type I	5'UTR
2@14604378@+	ENSMUSG00000057914	Cacnb2	0.487805			Type I	5'UTR
19@8820049@+	ENSMUSG00000071659	Hnrnpul2	0.23913	0	0	Type I	5'UTR
13@96543092@+	ENSMUSG00000021669	Col4a3bp	0.625	0.461957	0.50463	Type I	5'UTR
17@24936949@-	ENSMUSG00000024163	Mapk8ip3	0.25			Type I	5'UTR
11@106920549@-	ENSMUSG00000018363	Smurf2	0.105263	0.0895522	0.132075	Type I	5'UTR
17@35121727@+	ENSMUSG00000092417	Gpank1	0.15942	0	0	Type I	5'UTR
7@27608636@+	ENSMUSG00000004056	Akt2	0.16	0.00722022	0.00684931	Type I	5'UTR
1@167284920@-	ENSMUSG00000026558	Uck2		0.571429	0.479452	Type I	5'UTR
18@34221048@+	ENSMUSG00000005871	Apc	0.274648	0.124352	0.0865801	Type I	5'UTR
4@8690607@+	ENSMUSG00000041235	Chd7	0.142857	0.0555556	0.0897959	Type I	5'UTR
2@102400776@-	ENSMUSG00000027189	Trim44	0.121622	0	0.0181818	Type I	5'UTR
13@98263371@+	ENSMUSG00000021661	Ankra2	0.236364	0	0	Type I	5'UTR
19@32757794@+	ENSMUSG00000013663	Pten	0.32	0	0	Type I	5'UTR
10@94688819@+	ENSMUSG00000020024	Cep83		0	0.125	Type I	5'UTR
18@73703591@-	ENSMUSG00000024515	Smad4	0	0.0610687	0.100559	Type I	5'UTR
14@54464483@+	ENSMUSG00000022175	Lrp10	1	0.615	0.544944	Type I	5'UTR
19@59943227@-	ENSMUSG00000040022	Rab11fip2	0.586207			Type I	5'UTR
11@74724300@-	ENSMUSG00000020745	Pafah1b1	0.571429	0.329513	0.320917	Type I	5'UTR
17@28485991@-	ENSMUSG00000024222	Fkbp5	0.292308	0.0357143	0.0588235	Type I	5'UTR
1@74236651@+	ENSMUSG00000006304	Arpc2	0.287671	0.137255	0.0508475	Type I	5'UTR
4@136172522@+	ENSMUSG00000018983	E2f2	1	0.822581	0.867647	Type I	5'UTR
2@119047334@+	ENSMUSG00000027326	Knl1	0.4	0.179104	0.3125	Type I	5'UTR
5@144255296@+	ENSMUSG00000047843	Bri3	0.160428	0.077821	0.0514184	Type I	5'UTR
7@79810783@+	ENSMUSG00000030543	Mesp2	0.117117	0.0113636	0.00847458	Type I	5'UTR
14@54254428@+	ENSMUSG00000040997	Abhd4	0.27907	0.115385		Type I	5'UTR
11@73176951@-	ENSMUSG00000047260	Emc6	0.213793	0.124088	0.0830325	Type I	5'UTR
13@24801792@+	ENSMUSG00000019132	BC005537	0.125	0.00649351	0.0393701	Type I	5'UTR
19@46502029@+	ENSMUSG00000025034	Trim8	0.34375	0	0	Type I	5'UTR
6@120666548@+	ENSMUSG00000071226	Cecr2	0.0833333	0.0728477	0.132265	Type I	5'UTR
15@60824660@-	ENSMUSG00000072568	Fam84b		0.0245902	0.115385	Type I	5'UTR
8@124949177@-	ENSMUSG00000031987	Egln1	0.169811	0.016129	0.0446429	Type I	5'UTR
15@59081603@-	ENSMUSG00000022353	Mtss1	0.101124	0.0907692	0.0815752	Type I	5'UTR
4@156237510@+	ENSMUSG00000095567	Noc2l	0.666667	0.229773	0.262537	Type I	5'UTR
18@24603579@-	ENSMUSG00000024270	Slc39a6	0.940051	0.709949	0.845754	Type I	5'UTR
14@31251105@-	ENSMUSG00000021902	Phf7		0.621951	0.693333	Type I	5'UTR
17@74489671@+	ENSMUSG00000024072	Yipf4	0.203593	0.056239	0.080163	Type I	5'UTR
14@87141174@-	ENSMUSG00000022021	Diaph3	0.318182	0.0810811		Type I	5'UTR
17@33709968@-	ENSMUSG00000079557	2021-03-02	0	0.139535	0.0208333	Type I	5'UTR
5@8422569@-	ENSMUSG00000002297	Dbf4	0.108535	0.0241135	0.0256724	Type I	5'UTR
5@74535600@+	ENSMUSG00000029227	Fip1l1	0.116667	0.0201097	0.00899281	Type I	5'UTR
5@148076304@+	ENSMUSG00000029651	Mtus2	0.25	0	0	Type I	5'UTR
X@153007371@+	ENSMUSG00000067215	Usp51	0.275862	0.02	0.0943396	Type I	5'UTR
11@3895404@+	ENSMUSG00000047205	Dusp18	0.255814	0	0.109375	Type I	5'UTR
5@122284437@+	ENSMUSG00000038582	Pptc7	0.333333	0.0759494	0.247312	Type I	5'UTR
7@97400156@+	ENSMUSG00000030647	Ndufc2		0.159509	0.169014	Type I	5'UTR
11@98193163@-	ENSMUSG00000018160	Med1	0.0789474	0.0708333	0.102564	Type I	5'UTR
5@33936263@-	ENSMUSG00000029111	Nelfa	0.125	0.0148515	0.00854701	Type I	5'UTR
5@67260743@+	ENSMUSG00000037720	Tmem33		0.0178571	0.102041	Type I	5'UTR
10@85184935@-	ENSMUSG00000020038	Cry1	0.188791	0.138934	0.159772	Type I	5'UTR
1@191396730@-	ENSMUSG00000026626	Ppp2r5a	0.171429	0	0	Type I	5'UTR
7@79810882@+	ENSMUSG00000030543	Mesp2	0.204545	0	0	Type I	5'UTR
11@116853052@-	ENSMUSG00000034120	Srsf2	0.181818	0.111111	0.101562	Type I	5'UTR
2@154791455@+	ENSMUSG00000027596	a	1	0.778646	0.815249	Type I	5'UTR
12@85280377@-	ENSMUSG00000008822	Acyp1	0.37037			Type I	5'UTR
3@87906513@+	ENSMUSG00000004897	Hdgf	0.41841	0.262295	0.342723	Type I	5'UTR
16@94570187@+	ENSMUSG00000022897	Dyrk1a	0.119718	0.154639	0.110048	Type I	5'UTR
8@86885086@-	ENSMUSG00000031652	N4bp1	0.142857	0.0786026	0.191781	Type I	5'UTR
4@55350322@+	ENSMUSG00000028426	Rad23b	0.118474	0.0965046	0.138589	Type I	5'UTR
8@127064309@+	ENSMUSG00000025812	Pard3	0.135593	0.0305344	0.011976	Type I	5'UTR
11@103412645@-	ENSMUSG00000034247	Plekhm1		0.151515		Type I	5'UTR
18@76241815@+	ENSMUSG00000024563	Smad2		0.193548	0.236842	Type I	5'UTR
18@35858524@+	ENSMUSG00000046668	Cxxc5			0.193548	Type I	5'UTR
2@26910487@-	ENSMUSG00000015776	Med22	0.0970149	0.0674847	0.111538	Type I	5'UTR
2@132578131@-	ENSMUSG00000027346	Gpcpd1	0.333333	0.0909091	0.306306	Type I	5'UTR
7@19028870@+	ENSMUSG00000023118	Sympk	0.131579	0.00847458	0.027027	Type I	5'UTR
7@66109643@+	ENSMUSG00000032640	Chsy1	0.100671	0.0150376	0	Type I	5'UTR
10@18743863@-	ENSMUSG00000019852	Arfgef3	0.263158	0	0	Type I	5'UTR
1@59763848@+	ENSMUSG00000067336	Bmpr2	0.3125	0.0192308	0.078125	Type I	5'UTR
6@134632471@-	ENSMUSG00000032718	Mansc1	0.137931	0.181818	0.091954	Type I	5'UTR
11@101119633@-	ENSMUSG00000017802	Fam134c	0.142857	0	0.00617284	Type I	5'UTR
5@9100831@+	ENSMUSG00000079659	Tmem243	0.149254	0.0652174	0.0697674	Type I	5'UTR
14@20480009@-	ENSMUSG00000021814	Anxa7	1	0	0	Type I	5'UTR
13@54784293@+	ENSMUSG00000074895	Eif4e1b	0.238494	0.102377	0.205829	Type I	5'UTR
14@31001626@+	ENSMUSG00000021916	Glt8d1		0.307692	0.433333	Type I	5'UTR
18@7869254@+	ENSMUSG00000024283	Wac	0	0	0.102041	Type I	5'UTR
17@25824020@+	ENSMUSG00000025737	Wdr24		0.0238095	0.137931	Type I	5'UTR
19@57361185@+	ENSMUSG00000033478	Fam160b1	0.62069	0	0	Type I	5'UTR
14@103346575@-	ENSMUSG00000033004	Mycbp2	0	0.0434783	0.176471	Type I	5'UTR
13@68582095@-	ENSMUSG00000034617	Mtrr	0.27027			Type I	5'UTR
19@33392173@-	ENSMUSG00000071573	Rnls	1		0.535714	Type I	5'UTR
4@119492593@-	ENSMUSG00000048899	Rimkla		0.0857143	0.151515	Type I	5'UTR
6@92091631@+	ENSMUSG00000005893	Nr2c2		0.0666667	0.215686	Type I	5'UTR
4@101419516@+	ENSMUSG00000028527	Ak4	1			Type I	5'UTR
2@27677382@+	ENSMUSG00000015846	Rxra	0.378378	0	0	Type I	5'UTR
4@129335269@-	ENSMUSG00000057236	Rbbp4	0.37931	0.0168776	0.0225989	Type I	5'UTR
1@191575423@-	ENSMUSG00000037474	Dtl	0.132743	0.040201	0.0182648	Type I	5'UTR
5@33782596@-	ENSMUSG00000005299	Letm1	0.444444	0.166667	0.140351	Type I	5'UTR
13@93303935@+	ENSMUSG00000007617	Homer1		0.516129	0.448276	Type I	5'UTR
8@22476843@+	ENSMUSG00000037656	Slc20a2	0	0.2	0.0384615	Type I	5'UTR
11@115812092@-	ENSMUSG00000034471	Caskin2	0.22449	0.125	0.126984	Type I	5'UTR
4@138913853@-	ENSMUSG00000041161	Otud3	0.125	0.0406091	0.0292398	Type I	5'UTR
11@117655259@+	ENSMUSG00000025571	Tnrc6c	0.110368	0.0556553	0.0819672	Type I	5'UTR
9@123478741@+	ENSMUSG00000025239	Limd1	0.520833	0.0277778	0.0181818	Type I	5'UTR
4@3938989@+	ENSMUSG00000042198	Chchd7	0	0.138889	0.0465116	Type I	5'UTR
7@45717721@-	ENSMUSG00000057342	Sphk2	0.232558	0.0585106	0.156425	Type I	5'UTR
12@30911768@+	ENSMUSG00000020669	Sh3yl1	0.232558	0.03125	0.09375	Type I	5'UTR
5@24842344@-	ENSMUSG00000028945	Rheb	0.397683	0.111111	0.136646	Type I	5'UTR
14@34674272@+	ENSMUSG00000041408	Wapl	0.127273	0.056338	0.10443	Type I	5'UTR
8@94012498@-	ENSMUSG00000031751	Amfr	0.265896	0.168371	0.221195	Type I	5'UTR
1@74661845@+	ENSMUSG00000033257	Ttll4	0.746667	0.518182	0.55794	Type I	5'UTR
5@33936323@-	ENSMUSG00000029111	Nelfa		0.0232558	0.184211	Type I	5'UTR
1@86303343@+	ENSMUSG00000079445	B3gnt7		0.241379	0.366667	Type I	5'UTR
10@39370071@+	ENSMUSG00000019843	Fyn	0.19898	0.0555556	0.0902778	Type I	5'UTR
9@56995203@+	ENSMUSG00000032290	Ptpn9		0.133333	0.131579	Type I	5'UTR
5@137533202@-	ENSMUSG00000029713	Gnb2		0.209302	0.326733	Type I	5'UTR
7@127744775@+	ENSMUSG00000030811	Fbxl19	0.133333	0.0353982	0.0643777	Type I	5'UTR
1@189007681@-	ENSMUSG00000026608	Kctd3	0.147436	0.0160643	0	Type I	5'UTR
10@36507206@+	ENSMUSG00000044499	Hs3st5	0.25	0.0645161	0.202703	Type I	5'UTR
3@101604619@-	ENSMUSG00000033161	Atp1a1	0.181818	0.0431034	0.0480769	Type I	5'UTR
16@55973974@+	ENSMUSG00000022601	Zbtb11	0.0882353	0.175824	0.275362	Type I	5'UTR
X@13846190@-	ENSMUSG00000031012	Cask	0.173077	0.0967742	0.105263	Type I	5'UTR
3@52268714@+	ENSMUSG00000044167	Foxo1	0.301486	0.12628	0.15864	Type I	5'UTR
X@151806766@+	ENSMUSG00000025261	Huwe1	0.0776699	0.0653951	0.100295	Type I	5'UTR
13@69534311@-	ENSMUSG00000034575	Papd7	0.170543	0.0815217	0.0374332	Type I	5'UTR
5@23675751@-	ENSMUSG00000062604	Srpk2	0.135	0.008	0.0222222	Type I	5'UTR
7@30974069@+	ENSMUSG00000046826	Fam187b	0.206349	0	0	Type I	5'UTR
8@22398441@-	ENSMUSG00000031482	Slc25a15	0.158537	0.0289855	0.0131579	Type I	5'UTR
11@54740371@-	ENSMUSG00000052298	Cdc42se2	0.188862	0.057965	0.080573	Type I	5'UTR
11@59839735@-	ENSMUSG00000019373	Cops3		0.0325581	0.103896	Type I	5'UTR
8@79639802@+	ENSMUSG00000036990	Otud4	0.249201	0.0397196	0.0936937	Type I	5'UTR
9@102835021@+	ENSMUSG00000032547	Ryk	0.227273	0	0	Type I	5'UTR
11@101442577@+	ENSMUSG00000063316	Rpl27	0.304348	0.0263158		Type I	5'UTR
5@110809974@-	ENSMUSG00000029512	Ulk1	0	0	0.183333	Type I	5'UTR
15@78495029@-	ENSMUSG00000068227	Il2rb	0.3	0	0.0526316	Type I	5'UTR
5@23675944@-	ENSMUSG00000062604	Srpk2	0	0.103448	0.0728477	Type I	5'UTR
7@140036210@-	ENSMUSG00000025474	Tubgcp2	0.68		0.263158	Type I	5'UTR
3@88716923@+	ENSMUSG00000028057	Rit1	1	0.857143	0.821429	Type I	5'UTR
6@90716374@-	ENSMUSG00000034312	Iqsec1	0.203125	0.0807453	0.138614	Type I	5'UTR
7@105640331@+	ENSMUSG00000089847	Timm10b	0.235294	0.282828	0.455696	Type I	5'UTR
17@28341430@-	ENSMUSG00000002249	Tead3	0.195122	0.0520833	0.158537	Type I	5'UTR
10@127059801@-	ENSMUSG00000040502	2021-03-09	0.230769	0	0.0263158	Type I	5'UTR
8@110618760@+	ENSMUSG00000010936	Vac14	0.261261	0.10219	0.201923	Type I	5'UTR
12@24652260@+	ENSMUSG00000020653	Klf11	0.2	0.0465116	0.0307692	Type I	5'UTR
3@53041670@+	ENSMUSG00000048332	Lhfp	0.3125	0.0135135	0.0909091	Type I	5'UTR
18@34373354@-	ENSMUSG00000005873	Reep5	0.538462	0	0	Type I	5'UTR
1@155558194@+	ENSMUSG00000033701	Acbd6	0.519481	0.294118	0.438356	Type I	5'UTR
8@75214032@+	ENSMUSG00000034472	Rasd2	1	0.90625	0.826087	Type I	5'UTR
5@122502012@-	ENSMUSG00000029467	Atp2a2	0.046875	0.118393	0.204461	Type I	5'UTR
8@33929783@-	ENSMUSG00000031586	Rbpms	0.372549	0.183486	0.25	Type I	5'UTR
X@20688432@+	ENSMUSG00000031065	Cdk16	0.347826	0.0350877	0.113924	Type I	5'UTR
4@155576764@+	ENSMUSG00000029063	Nadk	0.34375	0	0	Type I	5'UTR
15@38514541@-	ENSMUSG00000037458	Azin1	0.144737	0	0	Type I	5'UTR
1@133131527@+	ENSMUSG00000046062	Ppp1r15b	0.285714	0.00581395	0	Type I	5'UTR
7@80233081@+	ENSMUSG00000050973	Gdpgp1	0.373333	0.0853659	0.0305344	Type I	5'UTR
8@23237583@-	ENSMUSG00000031546	Gins4	0.215385	0.0152091	0.0367347	Type I	5'UTR
1@39535605@+	ENSMUSG00000003135	Cnot11	0.346154	0.145161	0.24	Type I	5'UTR
6@149101385@-	ENSMUSG00000030313	Dennd5b			0.26087	Type I	5'UTR
11@115163402@+	ENSMUSG00000020733	Slc9a3r1	0.47619	0.0735294	0.0410959	Type I	5'UTR
13@65112708@-	ENSMUSG00000038212	Mfsd14b	0.954128	0.804878	0.811947	Type I	5'UTR
11@117655153@+	ENSMUSG00000025571	Tnrc6c	0.325893	0.247289	0.336735	Type I	5'UTR
19@21272672@+	ENSMUSG00000024750	Zfand5	0.388412	0.370125	0.354194	Type I	5'UTR
19@45998450@-	ENSMUSG00000039901	9130011E15Rik	0.113636	0	0	Type I	5'UTR
11@116434241@+	ENSMUSG00000050628	Ubald2		0.242424	0.196429	Type I	5'UTR
15@80234542@+	ENSMUSG00000022412	Mief1	0.628571	0.293103	0.157895	Type I	5'UTR
4@133339181@-	ENSMUSG00000037622	Wdtc1	0	0.119048	0.108696	Type I	5'UTR
2@71787094@+	ENSMUSG00000027111	Itga6	0.214162	0.13036	0.161527	Type I	5'UTR
8@110755303@-	ENSMUSG00000031750	Il34	0.1875	0.00684931	0.0229885	Type I	5'UTR
7@5062213@+	ENSMUSG00000030435	U2af2	0.404255	0	0.036036	Type I	5'UTR
2@32535502@+	ENSMUSG00000039157	Fam102a	0.0491803	0.116667	0.121795	Type I	5'UTR
9@99436439@-	ENSMUSG00000032470	Mras	0.4	0	0	Type I	5'UTR
1@16105799@+	ENSMUSG00000025921	Rdh10	0.148734	0.0518135	0.0601227	Type I	5'UTR
10@80634413@+	ENSMUSG00000003345	Csnk1g2	0.340206	0.076555	0.0492611	Type I	5'UTR
1@128103392@+	ENSMUSG00000056211	R3hdm1	0	0.0897436	0.197802	Type I	5'UTR
1@39535818@+	ENSMUSG00000003135	Cnot11	0.242718	0.0612245	0.0866142	Type I	5'UTR
2@38351543@+	ENSMUSG00000000247	Lhx2		0.411765	0.3	Type I	5'UTR
17@28189837@+	ENSMUSG00000024220	Zfp523		0.0833333	0.274194	Type I	5'UTR
4@98924150@+	ENSMUSG00000028560	Usp1	0.132743	0.0591017	0.0607375	Type I	5'UTR
7@79660235@+	ENSMUSG00000046591	Ticrr	0.5	0	0	Type I	5'UTR
5@122422491@+	ENSMUSG00000029466	Anapc7	0.15625	0.225806	0.290323	Type I	5'UTR
10@80798729@+	ENSMUSG00000020211	Sf3a2	0.28	0.00617284	0.0136054	Type I	5'UTR
7@12478577@+	ENSMUSG00000030386	Zfp606		0.44	0.192308	Type I	5'UTR
7@118705711@-	ENSMUSG00000033917	Gde1	0.409091	0.179487	0.047619	Type I	5'UTR
4@151996208@-	ENSMUSG00000047777	Phf13		0.608696		Type I	5'UTR
17@25273559@-	ENSMUSG00000015120	Ube2i	0.144737	0.0683761	0.076087	Type I	5'UTR
X@169320295@-	ENSMUSG00000031352	Hccs	0	0.220339	0.5	Type I	5'UTR
15@82212810@-	ENSMUSG00000096883	Shisa8			0.2	Type I	5'UTR
14@73325735@-	ENSMUSG00000022105	Rb1	0.10101	0.0821918	0	Type I	5'UTR
10@80399314@-	ENSMUSG00000035478	Mbd3	0.211679	0.113821	0.125	Type I	5'UTR
4@127059600@-	ENSMUSG00000043872	Zmym1	0.186441	0.0296296	0.106796	Type I	5'UTR
4@49632192@+	ENSMUSG00000028309	Rnf20	0.313725	0.0939597	0.114094	Type I	5'UTR
5@117116009@-	ENSMUSG00000066900	Suds3		0.08	0.181818	Type I	5'UTR
6@125286000@-	ENSMUSG00000067702	Tuba3a	0.23913	0.00266312	0	Type I	5'UTR
3@16186976@+	ENSMUSG00000047213	Ythdf3	0.530973	0.166667	0.35443	Type I	5'UTR
6@92091632@+	ENSMUSG00000005893	Nr2c2		0.216667	0.411765	Type I	5'UTR
1@160987497@+	ENSMUSG00000026715	Serpinc1		0.0537634	0.225	Type I	5'UTR
7@25237762@-	ENSMUSG00000057177	Gsk3a	0.230769	0.235294	0.2	Type I	5'UTR
6@86439173@+	ENSMUSG00000046679	C87436	0.115385	0	0	Type I	5'UTR
14@20707710@+	ENSMUSG00000021819	Zswim8	0.333333	0.0547945	0.112245	Type I	5'UTR
5@31044530@-	ENSMUSG00000006641	Slc5a6	0.166667	0.325581	0.45	Type I	5'UTR
18@34861408@+	ENSMUSG00000038418	Egr1	0.157895	0.0162602	0	Type I	5'UTR
15@99643466@-	ENSMUSG00000023015	Racgap1	0.109489	0	0	Type I	5'UTR
1@74505678@-	ENSMUSG00000033364	Usp37	0.140127	0.0178571	0.0326797	Type I	5'UTR
11@17159498@+	ENSMUSG00000033953	Ppp3r1	0.159091	0.0254237	0.0544794	Type I	5'UTR
1@52727095@-	ENSMUSG00000041439	Mfsd6	0.140351	0.03125	0.0987654	Type I	5'UTR
5@93534794@-	ENSMUSG00000096044	Gm16427	0.198718	0.034965	0.0446429	Type I	5'UTR
6@24664849@-	ENSMUSG00000029684	Wasl	0.108108	0.0209644	0.031348	Type I	5'UTR
5@113650243@-	ENSMUSG00000042190	Cmklr1	0.565217	0		Type I	5'UTR
16@16599886@-	ENSMUSG00000022788	Fgd4	0	0	0.103448	Type I	5'UTR
7@25680891@+	ENSMUSG00000063439	B9d2	0.307692	0.0833333	0.0454545	Type I	5'UTR
17@45555828@+	ENSMUSG00000023947	Nfkbie		0.1	0.15625	Type I	5'UTR
13@55471811@+	ENSMUSG00000034686	Prr7	0.201183	0.0197694	0.0254777	Type I	5'UTR
12@100887956@-	ENSMUSG00000047415	Gpr68	0.136364	0.0759494	0.265306	Type I	5'UTR
15@38661982@+	ENSMUSG00000022295	Atp6v1c1	0.774038	0.335793	0.296296	Type I	5'UTR
2@156840153@+	ENSMUSG00000062175	Tgif2		0.137931	0.231884	Type I	5'UTR
1@85894636@+	ENSMUSG00000026223	Itm2c	0.458333	0.0571429	0.039604	Type I	5'UTR
19@6047111@+	ENSMUSG00000024807	Syvn1	0.625	0.168539	0.256757	Type I	5'UTR
12@101083371@-	ENSMUSG00000041846	Smek1		0.102564	0.2	Type I	5'UTR
8@122568034@+	ENSMUSG00000006585	Cdt1	0	0.142857	0.107692	Type I	5'UTR
7@19271573@-	ENSMUSG00000030403	Vasp		0.315789	0.177778	Type I	5'UTR
10@18743714@-	ENSMUSG00000019852	Arfgef3	0.170732	0.0833333	0.126126	Type I	5'UTR
11@102925080@-	ENSMUSG00000051378	Kif18b		0.15625		Type I	5'UTR
12@4768925@-	ENSMUSG00000050545	Fam228b		0.285714		Type I	5'UTR
11@62457228@-	ENSMUSG00000018501	Ncor1	0.16	0	0	Type I	5'UTR
8@17535167@-	ENSMUSG00000060924	Csmd1	0.391304		0.5	Type I	5'UTR
8@109778859@+	ENSMUSG00000031731	Ap1g1	0	0.153333	0.112	Type I	5'UTR
10@119239793@-	ENSMUSG00000020114	Cand1	0.10687	0.076225	0.0920245	Type I	5'UTR
5@100039615@-	ENSMUSG00000029328	Hnrnpdl	0.16	0.0909091	0.102459	Type I	5'UTR
9@22051925@-	ENSMUSG00000003410	Elavl3	0.222222	0.180791	0.135514	Type I	5'UTR
X@74270842@+	ENSMUSG00000008682	Rpl10			0.347826	Type I	5'UTR
2@32535763@+	ENSMUSG00000039157	Fam102a	0.232143	0.186667	0.103896	Type I	5'UTR
17@65613456@-	ENSMUSG00000024091	Vapa	0.624658	0.510673	0.440355	Type I	5'UTR
2@118901507@+	ENSMUSG00000040007	Bahd1	0.594595	0.064	0.0490196	Type I	5'UTR
8@83594456@-	ENSMUSG00000031708	Tecr		0.428571	0.4	Type I	5'UTR
5@139252406@+	ENSMUSG00000025858	Get4	0	0.3	0.189655	Type I	5'UTR
15@100636610@-	ENSMUSG00000053559	Smagp	0.789916	0.678571	0.563218	Type I	5'UTR
5@90366389@-	ENSMUSG00000055204	Ankrd17	0.142857	0	0	Type I	5'UTR
8@120228562@+	ENSMUSG00000031822	Gse1	0.153846	0.0201342	0.05	Type I	5'UTR
12@35534801@-	ENSMUSG00000019256	Ahr	0.772727	0.144928	0.129032	Type I	5'UTR
13@35741409@+	ENSMUSG00000059288	Cdyl	0.521739	0.125		Type I	5'UTR
8@86885091@-	ENSMUSG00000031652	N4bp1	0.323741	0.0271493	0.0480769	Type I	5'UTR
11@57801886@+	ENSMUSG00000020519	Sap30l	0.579805	0.360976	0.523148	Type I	5'UTR
5@121191265@-	ENSMUSG00000043733	Ptpn11	0.235294	0.180124	0.17284	Type I	5'UTR
8@94876157@-	ENSMUSG00000040631	Dok4	0.149254	0.0924855	0.0793651	Type I	5'UTR
5@122284615@+	ENSMUSG00000038582	Pptc7	0.136905	0	0.0245902	Type I	5'UTR
16@18811634@-	ENSMUSG00000000028	Cdc45		0.25	0.454545	Type I	5'UTR
5@124885355@+	ENSMUSG00000079215	Zfp664	0.181818	0.0723214	0.0971616	Type I	5'UTR
6@54595224@+	ENSMUSG00000005225	Plekha8	0.220339	0.157143	0.215962	Type I	5'UTR
7@19562107@-	ENSMUSG00000051403	Ppp1r37	0.12766	0.0169492	0.0153846	Type I	5'UTR
3@104511715@-	ENSMUSG00000032913	Lrig2	0.666667	0.057377	0	Type I	5'UTR
11@4849246@-	ENSMUSG00000009073	Nf2		0.126582	0.114754	Type I	5'UTR
11@96829413@-	ENSMUSG00000038615	Nfe2l1		0.369231	0.566667	Type I	5'UTR
18@56707999@+	ENSMUSG00000024590	Lmnb1	0.107143	0	0.00684931	Type I	5'UTR
7@99182568@-	ENSMUSG00000030747	Dgat2	0.142857	0.196078	0.269231	Type I	5'UTR
19@57000991@-	ENSMUSG00000025083	Afap1l2	0.144737	0.0120968	0.00597015	Type I	5'UTR
9@123260581@-	ENSMUSG00000054871	Tmem158	0.366667	0	0	Type I	5'UTR
2@10048524@-	ENSMUSG00000025782	Taf3	0.291667	0.077381	0.07	Type I	5'UTR
18@20745763@-	ENSMUSG00000056124	B4galt6	0.586207	0.19888	0.504323	Type I	5'UTR
8@8660826@-	ENSMUSG00000001300	Efnb2	0.325342	0.386635	0.48	Type I	5'UTR
13@46669563@+	ENSMUSG00000069237	Fam8a1	0.727273	0.590909	0.26087	Type I	5'UTR
8@22535279@+	ENSMUSG00000037656	Slc20a2		0.434783		Type I	5'UTR
4@149485433@+	ENSMUSG00000028990	Lzic	0.555556	0	0	Type I	5'UTR
12@21111889@+	ENSMUSG00000052632	Asap2	0.625	0.117647	0.0967742	Type I	5'UTR
1@191396656@-	ENSMUSG00000026626	Ppp2r5a	0	0.0194175	0.138298	Type I	5'UTR
8@124949312@-	ENSMUSG00000031987	Egln1	0.176	0	0	Type I	5'UTR
11@60538349@+	ENSMUSG00000042650	Alkbh5	0.156627	0.0825496	0.108722	Type I	5'UTR
5@9100807@+	ENSMUSG00000079659	Tmem243	0.490566	0.342105	0.315789	Type I	5'UTR
4@8535695@+	ENSMUSG00000047187	Rab2a	0.183673	0	0	Type I	5'UTR
14@76415337@+	ENSMUSG00000022010	Tsc22d1	0.431373	0.190355	0.295039	Type I	5'UTR
7@27542857@-	ENSMUSG00000003363	Pld3	0.183673	0.031746	0.0707071	Type I	5'UTR
2@156863230@+	ENSMUSG00000027637	1110008F13Rik	0.197368	0.038835	0.0480769	Type I	5'UTR
16@31275002@-	ENSMUSG00000047714	Ppp1r2		0.2	0.141026	Type I	5'UTR
4@116557770@+	ENSMUSG00000034042	Gpbp1l1	0.166667	0.0425532	0.0886076	Type I	5'UTR
3@52268762@+	ENSMUSG00000044167	Foxo1	0.464286	0.115702	0.112	Type I	5'UTR
7@120982091@-	ENSMUSG00000030878	Cdr2	0.135135	0.14759	0.227848	Type I	5'UTR
13@24801676@+	ENSMUSG00000019132	BC005537	0.1875	0.00653595	0	Type I	5'UTR
7@97788818@+	ENSMUSG00000030774	Pak1	0.170886	0.0106383	0.0232558	Type I	5'UTR
4@152027569@-	ENSMUSG00000028952	Zbtb48		0.142857	0.112903	Type I	5'UTR
9@115310394@-	ENSMUSG00000032437	Stt3b	0.266667	0.00588235	0.0333333	Type I	5'UTR
8@127299771@+	ENSMUSG00000025812	Pard3	0.123626	0.0515152	0.0792079	Type I	5'UTR
17@26508346@-	ENSMUSG00000024190	Dusp1	0.232877	0	0	Type I	5'UTR
6@83455336@-	ENSMUSG00000034832	Tet3	0.433333	0.092545	0.104046	Type I	5'UTR
14@69805088@-	ENSMUSG00000022075	Rhobtb2	0.0833333	0.0972222	0.116279	Type I	5'UTR
18@88894215@-	ENSMUSG00000056153	Socs6	0.333333	0	0	Type I	5'UTR
1@52500266@-	ENSMUSG00000002881	Nab1	0.131148	0.0806452	0.0689655	Type I	5'UTR
4@55350229@+	ENSMUSG00000028426	Rad23b	0.102473	0.0220884	0.0163599	Type I	5'UTR
12@59061271@-	ENSMUSG00000020993	Trappc6b	0	0.035461	0.125	Type I	5'UTR
16@20693454@+	ENSMUSG00000050821	Fam131a	0.387097	0.0958904	0.126582	Type I	5'UTR
13@34002581@-	ENSMUSG00000060147	Serpinb6a	0.357143	0	0	Type I	5'UTR
7@127471603@+	ENSMUSG00000030822	Prr14		0.0833333	0.136364	Type I	5'UTR
5@122207119@+	ENSMUSG00000064267	Hvcn1	0.441176	0.289474	0.206897	Type I	5'UTR
4@109666126@-	ENSMUSG00000028551	Cdkn2c	0	0.204545	0.307692	Type I	5'UTR
19@6276968@+	ENSMUSG00000024772	Ehd1		0.377778	0.340426	Type I	5'UTR
5@33820817@+	ENSMUSG00000057406	Whsc1	0.27907	0.121359	0.111111	Type I	5'UTR
19@5272964@-	ENSMUSG00000024855	Pacs1		0.06	0.204082	Type I	5'UTR
8@123254373@+	ENSMUSG00000001065	Zfp276	0.351351	0	0	Type I	5'UTR
18@61555362@+	ENSMUSG00000024576	Csnk1a1	0.213092	0.235849	0.2704	Type I	5'UTR
6@134792476@-	ENSMUSG00000030203	Dusp16	0.333333	0	0	Type I	5'UTR
10@36507537@+	ENSMUSG00000044499	Hs3st5	0.676471	0.704225	0.884211	Type I	5'UTR
17@65867813@-	ENSMUSG00000024096	Ralbp1	0.102041	0.0295082	0.0460568	Type I	5'UTR
16@94570184@+	ENSMUSG00000022897	Dyrk1a	0.131944	0	0.0137615	Type I	5'UTR
9@65294334@+	ENSMUSG00000015357	Clpx		0.22807	0.282051	Type I	5'UTR
4@143816077@-	ENSMUSG00000059218	Gm13084	0.708333	0.0618557	0.202381	Type I	5'UTR
8@13869780@+	ENSMUSG00000047710	Champ1	0.194444	0	0	Type I	5'UTR
15@53346055@-	ENSMUSG00000061731	Ext1	0.887324	0.407942	0.456693	Type I	5'UTR
2@122702532@-	ENSMUSG00000005802	Slc30a4	0.219512	0	0	Type I	5'UTR
13@49147961@-	ENSMUSG00000037989	Wnk2	0	0.0489796	0.113725	Type I	5'UTR
11@61854792@-	ENSMUSG00000004798	Ulk2	0.154762	0	0.0294118	Type I	5'UTR
9@31386243@+	ENSMUSG00000042185	Nfrkb	0	0.117871	0.165354	Type I	5'UTR
7@25077396@+	ENSMUSG00000045252	Zfp574		0.158879	0.136364	Type I	5'UTR
11@116843230@-	ENSMUSG00000056962	Jmjd6	0.139241	0.010989	0.0339806	Type I	5'UTR
2@154791314@+	ENSMUSG00000027593	Raly	0.488889	0.12	0.323529	Type I	5'UTR
6@37870871@+	ENSMUSG00000029833	Trim24	0.288043	0.178571	0.342657	Type I	5'UTR
12@32378958@+	ENSMUSG00000090946	Ccdc71l	0.545455	0.047619	0	Type I	5'UTR
9@56995546@+	ENSMUSG00000032290	Ptpn9	0.454545	0.056338	0.0540541	Type I	5'UTR
2@91730226@+	ENSMUSG00000040506	Ambra1	0.736111	0.360248	0.538462	Type I	5'UTR
7@56050204@+	ENSMUSG00000030451	Herc2	0	0.195122	0.216667	Type I	5'UTR
9@110333427@+	ENSMUSG00000032485	Scap	0.12963	0	0.04	Type I	5'UTR
16@10785469@-	ENSMUSG00000038037	Socs1	0.181818	0.0359712	0.112903	Type I	5'UTR
11@54438282@+	ENSMUSG00000035992	Fnip1	0.351351	0	0	Type I	5'UTR
2@119972965@+	ENSMUSG00000033902	Mapkbp1	0.272727	0.0363636	0.0642857	Type I	5'UTR
8@126593647@-	ENSMUSG00000051495	Irf2bp2	0.25	0	0	Type I	5'UTR
1@107590097@+	ENSMUSG00000026315	Serpinb8	0.5		0	Type I	5'UTR
5@137350439@+	ENSMUSG00000029710	Ephb4		0.0545455	0.109589	Type I	5'UTR
2@76675466@+	ENSMUSG00000002733	Plekha3	0.307692	0		Type I	5'UTR
18@10610278@-	ENSMUSG00000024293	Esco1	0.459459	0	0	Type I	5'UTR
2@144270755@-	ENSMUSG00000027423	Snx5		0.147059		Type I	5'UTR
2@117121543@+	ENSMUSG00000027351	Spred1	0.36	0	0	Type I	5'UTR
14@26534251@-	ENSMUSG00000021870	Slmap	0	0.155303	0.146341	Type I	5'UTR
4@106911561@+	ENSMUSG00000061887	Ssbp3	0.727273			Type I	5'UTR
17@26973910@+	ENSMUSG00000048731	Ggnbp1		0.339286	0.52381	Type I	5'UTR
2@132816391@+	ENSMUSG00000027353	Mcm8		0.404494	0.380282	Type I	5'UTR
5@143549132@+	ENSMUSG00000083012	Fam220a	0.230088	0.0643564	0.119904	Type I	5'UTR
16@34573365@-	ENSMUSG00000061751	Kalrn		0.037037	0.128571	Type I	5'UTR
9@21337919@+	ENSMUSG00000057193	Slc44a2	0.100806	0.0150862	0.00606061	Type I	5'UTR
1@183297201@-	ENSMUSG00000046836	Brox	0.518519	0	0	Type I	5'UTR
8@33929630@-	ENSMUSG00000031586	Rbpms	0.207547	0.153477	0.191057	Type I	5'UTR
2@153529933@-	ENSMUSG00000061411	Nol4l		0.0681818	0.125	Type I	5'UTR
2@6322895@+	ENSMUSG00000039046	Usp6nl		0.0666667	0.131148	Type I	5'UTR
2@119972901@+	ENSMUSG00000033902	Mapkbp1		0.0149254	0.111111	Type I	5'UTR
11@80209153@+	ENSMUSG00000017686	Rhot1	0.71875	0.0797342	0.0988142	Type I	5'UTR
17@45555914@+	ENSMUSG00000023947	Nfkbie	0.305556	0.0377358	0	Type I	5'UTR
11@117986451@+	ENSMUSG00000017715	Pgs1	0.481481	0.100775	0.272727	Type I	5'UTR
10@75061016@+	ENSMUSG00000009681	Bcr	0	0.107784	0.162162	Type I	5'UTR
3@40950418@+	ENSMUSG00000025762	Larp1b	0.206349	0.015625	0	Type I	5'UTR
13@45697900@-	ENSMUSG00000046876	Atxn1	0.157895	0.0536913	0.0958084	Type I	5'UTR
7@74554626@-	ENSMUSG00000025790	Slco3a1	0.516129	0.0555556		Type I	5'UTR
15@37007351@-	ENSMUSG00000062397	Zfp706	0.126984	0.0769231	0	Type I	5'UTR
4@133369833@+	ENSMUSG00000028854	Slc9a1	0.123711	0.00833333	0.00881057	Type I	5'UTR
17@36837473@+	ENSMUSG00000024457	Trim26	0.314286	0.219512	0.266667	Type I	5'UTR
3@88142481@+	ENSMUSG00000001419	Mef2d	0.0434783	0.0893855	0.122905	Type I	5'UTR
1@136345905@-	ENSMUSG00000041570	Camsap2	0.324786	0.0285714	0.0544554	Type I	5'UTR
9@59486488@-	ENSMUSG00000025234	Arih1		0.0991832	0.110989	Type I	5'UTR
8@109737695@-	ENSMUSG00000069895	Atxn1l	0.625			Type I	5'UTR
6@134632244@-	ENSMUSG00000032718	Mansc1	0.142857	0.00840336	0.025	Type I	5'UTR
2@23040079@-	ENSMUSG00000058835	Abi1	0.477573	0.186842	0.191011	Type I	5'UTR
5@102069628@-	ENSMUSG00000043940	Wdfy3	0	0.114583	0.247423	Type I	5'UTR
4@150008868@-	ENSMUSG00000028980	H6pd		0.222222	0.125	Type I	5'UTR
7@127516093@+	ENSMUSG00000053877	Srcap	0	0.115512	0.104762	Type I	5'UTR
8@126298659@+	ENSMUSG00000057060	Slc35f3	0.271605	0	0.125	Type I	5'UTR
17@23673556@-	ENSMUSG00000041319	Thoc6	0.191083	0.13253	0.118774	Type I	5'UTR
5@33983546@+	ENSMUSG00000070858	Gm1673		0.24		Type I	5'UTR
9@101074770@+	ENSMUSG00000066415	Msl2	0.433735	0.0772727	0.126289	Type I	5'UTR
15@43170638@-	ENSMUSG00000051920	Rspo2	0.487805	0.225572	0.331701	Type I	5'UTR
15@100422599@+	ENSMUSG00000087444	Gm5475	0	0.304348		Type I	5'UTR
X@20693375@+	ENSMUSG00000031065	Cdk16	0.123839	0.0330435	0.0254237	Type I	5'UTR
3@106547426@-	ENSMUSG00000040774	Cept1	0.583333		0.0454545	Type I	5'UTR
4@137993997@+	ENSMUSG00000028760	Eif4g3	0.301887	0.0543478	0.123711	Type I	5'UTR
4@80911237@+	ENSMUSG00000048706	Lurap1l	0.134375	0.0171149	0.0315457	Type I	5'UTR
6@145955600@+	ENSMUSG00000030255	Sspn	0.391304	0	0	Type I	5'UTR
11@120784521@+	ENSMUSG00000025156	Gps1	0.166667	0.0707965	0.0409836	Type I	5'UTR
11@60417553@+	ENSMUSG00000018415	Gid4	0.173913	0.114035	0.134831	Type I	5'UTR
4@126429355@-	ENSMUSG00000028842	Ago3	0.238095	0.202899	0.230303	Type I	5'UTR
2@164461080@+	ENSMUSG00000090996	Gm20458	0.196721	0.0873786	0.252747	Type I	5'UTR
4@44301044@+	ENSMUSG00000035683	Melk	0.176471	0.174603	0.179487	Type I	5'UTR
10@18743765@-	ENSMUSG00000019852	Arfgef3	0.257143	0	0	Type I	5'UTR
13@66933371@+	ENSMUSG00000021518	Ptdss1			0.636364	Type I	5'UTR
7@97788666@+	ENSMUSG00000030774	Pak1	0.115385	0.00324675	0	Type I	5'UTR
4@57143392@-	ENSMUSG00000028434	Epb41l4b		0.12782		Type I	5'UTR
12@69372455@+	ENSMUSG00000044147	Arf6	0.262887	0.0722543	0.0670103	Type I	5'UTR
8@26119452@+	ENSMUSG00000013878	Rnf170	0.3	0.157895	0.03125	Type I	5'UTR
3@127837406@-	ENSMUSG00000074238	Ap1ar	0.45	0	0	Type I	5'UTR
8@105860654@+	ENSMUSG00000008450	Nutf2	0.34375	0		Type I	5'UTR
12@71831279@+	ENSMUSG00000034574	Daam1	0.134615	0.147541	0.163636	Type I	5'UTR
2@38351760@+	ENSMUSG00000000247	Lhx2	0.37931	0		Type I	5'UTR
11@51606673@-	ENSMUSG00000020358	Hnrnpab	0.140805	0.0718702	0.0927536	Type I	5'UTR
17@21962365@-	ENSMUSG00000071267	Zfp942	0.12	0.00925926	0	Type I	5'UTR
1@89930844@-	ENSMUSG00000034486	Gbx2	0.7	0.393701	0.390909	Type I	5'UTR
8@88362054@-	ENSMUSG00000031660	Brd7	0.45	0.0740741		Type I	5'UTR
6@100833877@+	ENSMUSG00000052144	Ppp4r2	0.261176	0.197452	0.245223	Type I	5'UTR
1@74304125@-	ENSMUSG00000006301	Tmbim1	0.125	0.00775194	0	Type I	5'UTR
10@59951745@-	ENSMUSG00000020108	Ddit4	0.156425	0.0447427	0.149688	Type I	5'UTR
15@98092911@-	ENSMUSG00000033075	Senp1	0.290323	0.0625	0.100917	Type I	5'UTR
7@30974249@+	ENSMUSG00000046826	Fam187b	0.104	0.00507614	0.0165746	Type I	5'UTR
10@58813448@+	ENSMUSG00000037990	Sh3rf3	0.386364	0.0545455	0.0606061	Type I	5'UTR
X@99136597@+	ENSMUSG00000031217	Efnb1		0.604938	0.721311	Type I	5'UTR
17@79354869@-	ENSMUSG00000036533	Cdc42ep3	0.330357	0.046729	0.04	Type I	5'UTR
10@7589948@+	ENSMUSG00000019796	Lrp11	0.25	0.028169	0.0176471	Type I	5'UTR
11@103017136@-	ENSMUSG00000020935	Dcakd	0.216667	0	0.0127389	Type I	5'UTR
4@41429407@-	ENSMUSG00000028438	Kif24	0.25	0.025	0	Type I	5'UTR
8@33516817@+	ENSMUSG00000009628	Tex15		0.0925926	0.230769	Type I	5'UTR
2@19657959@+	ENSMUSG00000043415	Otud1	0.25	0.0564516	0.0686275	Type I	5'UTR
16@5050183@+	ENSMUSG00000039473	Ubn1	0.12766	0.0931677	0.138614	Type I	5'UTR
13@58274089@-	ENSMUSG00000021552	Gkap1		0.306878	0.375839	Type I	5'UTR
9@60687954@-	ENSMUSG00000047766	Lrrc49	0.12766	0		Type I	5'UTR
9@22157792@+	ENSMUSG00000010607	Pigyl	0.211268	0.0183299	0.00674157	Type I	5'UTR
5@100039442@-	ENSMUSG00000029328	Hnrnpdl	0.0185185	0.11	0.115702	Type I	5'UTR
12@99964822@+	ENSMUSG00000045404	Kcnk13	0	0.103448	0.181818	Type I	5'UTR
9@72111607@-	ENSMUSG00000032228	Tcf12	0.384615	0.0140845	0	Type I	5'UTR
1@136345982@-	ENSMUSG00000041570	Camsap2	0.11194	0.028777	0.0320513	Type I	5'UTR
17@36951664@-	ENSMUSG00000036398	Ppp1r11		0.0263158	0.135135	Type I	5'UTR
X@42068419@+	ENSMUSG00000025860	Xiap	0.741573	0.275862	0.447154	Type I	5'UTR
7@3629703@-	ENSMUSG00000006335	Tfpt	0.169492	0.0403509	0.0714286	Type I	5'UTR
8@60983003@-	ENSMUSG00000004319	Clcn3		0.1	0.25	Type I	5'UTR
5@137747043@+	ENSMUSG00000029723	Tsc22d4	0.291667	0.152439	0.183333	Type I	5'UTR
10@17723363@+	ENSMUSG00000039910	Cited2	0.379747	0.247126	0.229358	Type I	5'UTR
9@118040771@+	ENSMUSG00000039285	Azi2	0.285714	0.0103093	0.027027	Type I	5'UTR
7@19749423@-	ENSMUSG00000062300	Nectin2	0	0.229167	0.150943	Type I	5'UTR
4@109280299@+	ENSMUSG00000028552	Eps15			0.375	Type I	5'UTR
4@135433735@-	ENSMUSG00000059713	Rcan3		0.198276	0.216667	Type I	5'UTR
17@8340608@+	ENSMUSG00000055945	Prr18	0.177778	0.0448718	0.0254777	Type I	5'UTR
9@72532551@+	ENSMUSG00000037674	Rfx7	0.290323	0.0882353	0.086758	Type I	5'UTR
9@15045286@-	ENSMUSG00000031934	Panx1	0	0.117647	0.018018	Type I	5'UTR
6@30896705@-	ENSMUSG00000025607	Copg2	0.14	0	0	Type I	5'UTR
1@160987538@+	ENSMUSG00000026715	Serpinc1	0.3	0.00961539	0	Type I	5'UTR
5@30232711@+	ENSMUSG00000075703	Selenoi		0.171429	0.267857	Type I	5'UTR
15@99643464@-	ENSMUSG00000023015	Racgap1	0.109489	0.00925926	0	Type I	5'UTR
2@181459366@-	ENSMUSG00000027583	Zbtb46	0.137255	0.0104167	0.0653595	Type I	5'UTR
10@53379628@-	ENSMUSG00000038594	Cep85l	0.22449	0.0511364	0.0534759	Type I	5'UTR
19@46036310@-	ENSMUSG00000025223	Ldb1	0.348837	0.0167364	0.0136986	Type I	5'UTR
9@44101875@+	ENSMUSG00000034739	Mfrp	0.116071	0.0132159	0.0163043	Type I	5'UTR
2@168765188@-	ENSMUSG00000027547	Sall4		0.0645161	0.138889	Type I	5'UTR
11@59809809@-	ENSMUSG00000032633	Flcn	0.481481	0.336735	0.242718	Type I	5'UTR
7@127233202@+	ENSMUSG00000045598	Zfp553		0.130435	0.258065	Type I	5'UTR
2@127444420@-	ENSMUSG00000027371	Fahd2a	0.62963	0.0697674	0.0857143	Type I	5'UTR
2@52424665@-	ENSMUSG00000036093	Arl5a		0.256881	0.368421	Type I	5'UTR
3@16187001@+	ENSMUSG00000047213	Ythdf3	0.115385	0.00970874	0	Type I	5'UTR
1@85793789@+	ENSMUSG00000036707	Cab39	0.188119	0.048951	0.0730994	Type I	5'UTR
1@57996247@+	ENSMUSG00000026039	Sgol2a	0.269231	0.131579	0.108911	Type I	5'UTR
7@101905966@+	ENSMUSG00000030842	Lamtor1	0.316547	0.112179	0.0967742	Type I	5'UTR
9@53667418@-	ENSMUSG00000032030	Cul5	1			Type I	5'UTR
16@64852135@+	ENSMUSG00000054604	Cggbp1	0.192982	0	0.0138889	Type I	5'UTR
6@149309606@+	ENSMUSG00000032712	2810474O19Rik	0.138889	0.0210526	0.131783	Type I	5'UTR
5@107868857@-	ENSMUSG00000011831	Evi5	0.246914	0.0253807	0.0404762	Type I	5'UTR
6@94699949@-	ENSMUSG00000030029	Lrig1	0.15	0.0172414	0.0263158	Type I	5'UTR
17@34959108@-	ENSMUSG00000090877	Hspa1b	0.322581	0.00595238	0.0120482	Type I	5'UTR
1@117966144@+	ENSMUSG00000100617	Gm7145	0.257143	0.153846	0.552632	Type I	5'UTR
2@160645908@+	ENSMUSG00000070544	Top1	0.45		0.15	Type I	5'UTR
4@141723231@-	ENSMUSG00000078515	Ddi2	0.134615	0	0	Type I	5'UTR
2@155381992@+	ENSMUSG00000038375	Trp53inp2	0.621212	0.30203	0.372549	Type I	5'UTR
11@117986372@+	ENSMUSG00000017715	Pgs1		0.156863	0.25	Type I	5'UTR
10@59337063@+	ENSMUSG00000019916	P4ha1	0.168142	0	0	Type I	5'UTR
17@12992149@-	ENSMUSG00000060475	Wtap	0.652174			Type I	5'UTR
8@41239940@+	ENSMUSG00000031592	Pcm1	0.155172	0	0.0168776	Type I	5'UTR
4@106316413@+	ENSMUSG00000028514	Usp24	0	0.125	0.131148	Type I	5'UTR
15@27466936@+	ENSMUSG00000022265	Ank	0.391304	0	0	Type I	5'UTR
13@43303906@-	ENSMUSG00000051335	Gfod1	0.759259	0.0944882	0.232143	Type I	5'UTR
X@152144460@+	ENSMUSG00000041115	Iqsec2	0.2	0.0714286	0.219512	Type I	5'UTR
5@110809845@-	ENSMUSG00000029512	Ulk1	0.164706	0	0	Type I	5'UTR
15@37007390@-	ENSMUSG00000062397	Zfp706	0.576923			Type I	5'UTR
4@126677722@+	ENSMUSG00000028837	Psmb2	0.111111	0.0360111	0.0280702	Type I	5'UTR
4@88722374@-	ENSMUSG00000070923	Klhl9	0.1893	0.1	0.184971	Type I	5'UTR
19@7606835@-	ENSMUSG00000024972	Lgals12		0	0.166667	Type I	5'UTR
8@83915440@+	ENSMUSG00000013033	Adgrl1		0.21875		Type I	5'UTR
2@118901528@+	ENSMUSG00000040007	Bahd1	0.243243	0	0.00862069	Type I	5'UTR
5@102069732@-	ENSMUSG00000043940	Wdfy3		0.0752688	0.146789	Type I	5'UTR
1@75142563@-	ENSMUSG00000033159	Cnppd1	0.131868	0.2	0.287671	Type I	5'UTR
2@25428739@+	ENSMUSG00000026944	Abca2	0.833333	0.0294118		Type I	5'UTR
3@58415294@+	ENSMUSG00000027806	Tsc22d2	0.167401	0.0480549	0.0697115	Type I	5'UTR
8@120228738@+	ENSMUSG00000031822	Gse1	0	0.227273	0.269231	Type I	5'UTR
4@109665614@-	ENSMUSG00000028551	Cdkn2c		0.135135	0.129032	Type I	5'UTR
12@73908054@+	ENSMUSG00000021109	Hif1a	0.178423	0.048	0.0887166	Type I	5'UTR
10@119454217@+	ENSMUSG00000034813	Grip1	0.733333	0.229167	0.117647	Type I	5'UTR
15@98763055@-	ENSMUSG00000051853	Arf3	0.145455	0	0.0266667	Type I	5'UTR
3@54695194@+	ENSMUSG00000027751	Supt20	0.25	0.0454545	0	Type I	5'UTR
17@65867790@-	ENSMUSG00000024096	Ralbp1	0.115964	0.0358423	0.0533333	Type I	5'UTR
11@46437163@+	ENSMUSG00000020397	Med7	0.181818	0.112195	0.158371	Type I	5'UTR
10@94688936@+	ENSMUSG00000020024	Cep83	0.571429	0	0.0823529	Type I	5'UTR
14@54253852@-	ENSMUSG00000022174	Dad1	0.144231	0	0.005	Type I	5'UTR
18@61555284@+	ENSMUSG00000024576	Csnk1a1	0.225	0	0.0357143	Type I	5'UTR
10@128377154@+	ENSMUSG00000014498	Ankrd52		0.15942	0.163265	Type I	5'UTR
4@138057971@+	ENSMUSG00000028760	Eif4g3	0	0.118182	0.1875	Type I	5'UTR
1@161876522@-	ENSMUSG00000040297	Suco	0.313725	0	0.00273973	Type I	5'UTR
11@121260060@+	ENSMUSG00000039275	Foxk2	0.12963	0	0.012987	Type I	5'UTR
10@91171378@-	ENSMUSG00000019961	Tmpo	0.153153	0	0.104478	Type I	5'UTR
3@20155206@-	ENSMUSG00000019528	Gyg	0.111111	0.0204082	0.0126582	Type I	5'UTR
17@28316870@+	ENSMUSG00000007570	Fance	0	0.0463918	0.105882	Type I	5'UTR
18@32535282@-	ENSMUSG00000090523	Gypc		0.375		Type I	5'UTR
7@6252729@+	ENSMUSG00000053367	Gm6792	0.182609	0.0169492	0	Type I	5'UTR
11@29374029@+	ENSMUSG00000032740	Ccdc88a	0.7	0.162791	0.16129	Type I	5'UTR
2@180967731@+	ENSMUSG00000027575	Arfgap1	0.438095	0.0659341	0.0526316	Type I	5'UTR
3@87919825@+	ENSMUSG00000019710	Mrpl24	0.130435	0.00617284	0	Type I	5'UTR
15@80234124@+	ENSMUSG00000022412	Mief1	0.210526	0	0	Type I	5'UTR
9@78113421@+	ENSMUSG00000009828	Ick		0.105263	0.0526316	Type I	5'UTR
14@121035687@+	ENSMUSG00000025555	Farp1		0.037037	0.166667	Type I	5'UTR
10@123076228@-	ENSMUSG00000034602	Mon2	0.352941	0.0769231	0.0930233	Type I	5'UTR
17@15503028@+	ENSMUSG00000014767	Tbp	0.258065	0.0301954	0.0769231	Type I	5'UTR
18@56708056@+	ENSMUSG00000024590	Lmnb1	0.10989	0.0633484	0.0380117	Type I	5'UTR
2@102400707@-	ENSMUSG00000027189	Trim44	0.122642	0	0.0296296	Type I	5'UTR
7@28371883@-	ENSMUSG00000037552	Plekhg2		0.047619	0.26087	Type I	5'UTR
17@35979833@-	ENSMUSG00000038500	Prr3	0.48			Type I	5'UTR
9@44379714@+	ENSMUSG00000032115	Hyou1		0.111111	0.111111	Type I	5'UTR
3@89735175@+	ENSMUSG00000027951	Adar	0.205128	0	0	Type I	5'UTR
10@116581454@-	ENSMUSG00000020166	Cnot2	0.148148	0.0301508	0.026178	Type I	5'UTR
10@36974601@+	ENSMUSG00000019777	Hdac2		0.230769	0.0322581	Type I	5'UTR
4@121017150@-	ENSMUSG00000032870	Smap2	0.183099	0.0153846	0.0689655	Type I	5'UTR
17@25272930@-	ENSMUSG00000015120	Ube2i	0.25	0	0	Type I	5'UTR
6@48554889@+	ENSMUSG00000073096	Lrrc61		0.153846	0.133333	Type I	5'UTR
9@109875852@+	ENSMUSG00000032477	Cdc25a	0.138554	0.0271493	0.0614334	Type I	5'UTR
3@121426616@+	ENSMUSG00000053931	Cnn3	0.683363	0.185017	0.244406	Type I	5'UTR
4@43037066@-	ENSMUSG00000036002	Fam214b			0.428571	Type I	5'UTR
4@119539711@+	ENSMUSG00000032998	Foxj3	0.109091	0.0215827	0.00558659	Type I	5'UTR
5@122850267@+	ENSMUSG00000029474	Rnf34	0.163636	0.0341578	0.0798122	Type I	5'UTR
3@119783348@-	ENSMUSG00000028134	Ptbp2		0.151057	0.289362	Type I	5'UTR
9@43105623@-	ENSMUSG00000059495	Arhgef12	0	0.135514	0.275862	Type I	5'UTR
9@113931182@+	ENSMUSG00000009741	Ubp1	0.296296	0.047619	0.238095	Type I	5'UTR
18@10725838@+	ENSMUSG00000024294	Mib1	0.277778		0.0454545	Type I	5'UTR
2@90940535@+	ENSMUSG00000005506	Celf1	0	0.0357143	0.116883	Type I	5'UTR
1@132007742@+	ENSMUSG00000026436	Elk4	0.761905	0.307692	0.592593	Type I	5'UTR
11@52098907@+	ENSMUSG00000020349	Ppp2ca	0.139241	0.105505	0.0543933	Type I	5'UTR
18@35771621@+	ENSMUSG00000091896	Ube2d2a	0.030303	0.0641711	0.131868	Type I	5'UTR
16@4420170@-	ENSMUSG00000005580	Adcy9		0.351351	0.461538	Type I	5'UTR
15@81926158@-	ENSMUSG00000022476	Polr3h		0.138889	0.195652	Type I	5'UTR
19@60226396@-	ENSMUSG00000057858	Fam204a	0.135922	0.00634921	0.0124378	Type I	5'UTR
14@11554099@+	ENSMUSG00000021745	Ptprg	0	0.142857	0.159091	Type I	5'UTR
1@191396913@-	ENSMUSG00000026626	Ppp2r5a		0.515625	0.595745	Type I	5'UTR
4@155563918@+	ENSMUSG00000029063	Nadk	0.166667	0.0887574	0.05	Type I	5'UTR
19@14597569@-	ENSMUSG00000024642	Tle4		0.178082	0.252252	Type I	5'UTR
X@72385231@-	ENSMUSG00000043453	Magea10	0.108434	0	0.0177515	Type I	5'UTR
7@13038087@-	ENSMUSG00000005575	Ube2m	0.22	0	0.0172414	Type I	5'UTR
13@21180230@+	ENSMUSG00000021326	Trim27	0.193437	0.127533	0.163995	Type I	5'UTR
1@192190810@+	ENSMUSG00000058248	Kcnh1	0.27907	0.00724638	0	Type I	5'UTR
5@111417601@+	ENSMUSG00000070576	Mn1	0.169811	0.00552486	0.0133333	Type I	5'UTR
7@127471776@+	ENSMUSG00000030822	Prr14	0.266667	0.114286	0.0632911	Type I	5'UTR
9@20642327@-	ENSMUSG00000066892	Fbxl12	0.230769	0	0	Type I	5'UTR
5@30907565@-	ENSMUSG00000038803	Ost4	0	0.362069	0.231579	Type I	5'UTR
4@155563850@+	ENSMUSG00000029063	Nadk	0	0.127273	0.117647	Type I	5'UTR
9@25481778@+	ENSMUSG00000036611	Eepd1	0.269841	0.0282486	0.0125786	Type I	5'UTR
2@167492725@+	ENSMUSG00000006418	Rnf114	0.25			Type I	5'UTR
14@62837868@+	ENSMUSG00000014547	Wdfy2	0.2	0	0	Type I	5'UTR
17@34850460@+	ENSMUSG00000024369	Nelfe	0.590164	0.0638298	0.141176	Type I	5'UTR
17@46271838@-	ENSMUSG00000012296	Tjap1	0.140845	0.0334928	0.0457143	Type I	5'UTR
4@59189586@+	ENSMUSG00000028381	Ugcg	0.36	0	0.0416667	Type I	5'UTR
18@35771883@+	ENSMUSG00000091896	Ube2d2a	0.441432	0.234216	0.331403	Type I	5'UTR
19@8839677@+	ENSMUSG00000071657	Bscl2	0.111111	0	0	Type I	5'UTR
16@4858265@+	ENSMUSG00000022518	4930562C15Rik	0.22807	0	0.00671141	Type I	5'UTR
10@60002652@-	ENSMUSG00000020107	Anapc16		0.136364	0	Type I	5'UTR
12@85280338@-	ENSMUSG00000008822	Acyp1	0.62963	0.0232558	0	Type I	5'UTR
15@98742795@-	ENSMUSG00000051853	Arf3	0.302632	0.0971129	0.121406	Type I	5'UTR
13@38345806@+	ENSMUSG00000039004	Bmp6	0.15942	0.01875	0.0114504	Type I	5'UTR
13@21531033@-	ENSMUSG00000063894	Zkscan8		0.137931	0.227273	Type I	5'UTR
3@95283578@+	ENSMUSG00000038712	Fam63a	0.881696	0.427978	0.551724	Type I	5'UTR
4@46451117@+	ENSMUSG00000028333	Anp32b	0	0.0348837	0.140351	Type I	5'UTR
9@103365428@-	ENSMUSG00000032803	Cdv3	0.182035	0.0543971	0.0946586	Type I	5'UTR
6@53820612@-	ENSMUSG00000043496	Tril	0.552632			Type I	5'UTR
5@103911196@-	ENSMUSG00000029312	Klhl8	0.110429	0.0174419	0.0205479	Type I	5'UTR
3@63976232@+	ENSMUSG00000027823	Gmps	0.128713	0.00837989	0.0199336	Type I	5'UTR
9@57262463@-	ENSMUSG00000032300	1700017B05Rik	0.714286	0.64	0.381579	Type I	5'UTR
11@72607318@+	ENSMUSG00000020794	Ube2g1	0.104972	0.025641	0	Type I	5'UTR
3@20155145@-	ENSMUSG00000019528	Gyg	0.344538	0.0505415	0.0890688	Type I	5'UTR
6@148831393@-	ENSMUSG00000040029	Ipo8	1			Type I	5'UTR
9@31030835@+	ENSMUSG00000047412	Zbtb44	0.137931	0.00943396	0.03125	Type I	5'UTR
7@126503324@-	ENSMUSG00000032637	Atxn2l	0.375	0.0875576	0.1875	Type I	5'UTR
11@55461113@-	ENSMUSG00000018585	Atox1	0.178571	0	0.0103093	Type I	5'UTR
12@65172503@-	ENSMUSG00000047534	Mis18bp1	0.133333	0.0526316	0	Type I	5'UTR
6@8509763@+	ENSMUSG00000029638	Glcci1	0.289474	0.18797	0.214876	Type I	5'UTR
11@108920504@+	ENSMUSG00000000142	Axin2	0.108527	0.0835655	0.104712	Type I	5'UTR
13@24802320@+	ENSMUSG00000019132	BC005537	0.322581	0.0674157	0	Type I	5'UTR
4@148444684@-	ENSMUSG00000047719	Ubiad1	0.34375	0.121951	0.0833333	Type I	5'UTR
11@120086721@-	ENSMUSG00000039781	Cep131	1	0	0	Type I	5'UTR
4@130573958@-	ENSMUSG00000078532	Nkain1	0.114754	0.0304569	0.0481283	Type I	5'UTR
X@70385982@+	ENSMUSG00000045237	1110012L19Rik	0.363636	0.0189873	0.0325203	Type I	5'UTR
5@110448308@-	ENSMUSG00000043323	Fbrsl1	0.105882	0.0681818	0.120853	Type I	5'UTR
1@59685084@+	ENSMUSG00000026020	Nop58	0.277778	0.0461538	0.142857	Type I	5'UTR
7@16286734@-	ENSMUSG00000041375	Ccdc9		0.238095	0.1	Type I	5'UTR
1@9748224@-	ENSMUSG00000045210	Vcpip1	0.242424	0.00651891	0.00174825	Type I	5'UTR
6@41613272@+	ENSMUSG00000029869	Ephb6	0.476636	0.144118	0.209524	Type I	5'UTR
8@84148844@+	ENSMUSG00000008129	4930432K21Rik	0.208333	0.0240385	0.0347826	Type I	5'UTR
19@5963913@-	ENSMUSG00000024833	Pola2	0.119048	0.0258065	0.0572917	Type I	5'UTR
13@48625572@-	ENSMUSG00000038042	Ptpdc1	0.783784	0.565217		Type I	5'UTR
2@27426956@-	ENSMUSG00000009621	Vav2			0.272727	Type I	5'UTR
17@56036579@-	ENSMUSG00000003200	Sh3gl1	0	0.0327869	0.214286	Type I	5'UTR
10@36507150@+	ENSMUSG00000044499	Hs3st5	0.7	0.264151	0.261538	Type I	5'UTR
7@127777166@+	ENSMUSG00000042308	Setd1a		0.315068	0.277778	Type I	5'UTR
10@67285134@-	ENSMUSG00000075000	Nrbf2	0.0930233	0.107143	0.0729927	Type I	5'UTR
15@64921494@-	ENSMUSG00000022376	Adcy8		0.115385	0.0547945	Type I	5'UTR
17@87265838@-	ENSMUSG00000024150	Mcfd2		0.212766	0.185185	Type I	5'UTR
5@137745777@+	ENSMUSG00000029723	Tsc22d4	0.144444	0.027027	0.0540541	Type I	5'UTR
16@20517052@+	ENSMUSG00000003233	Dvl3	0	0.0789474	0.12844	Type I	5'UTR
19@29522381@+	ENSMUSG00000038658	Ric1	0.106383	0.0232558	0.025	Type I	5'UTR
16@38089926@+	ENSMUSG00000022812	Gsk3b	0.142857	0	0	Type I	5'UTR
4@133480176@+	ENSMUSG00000046694	Fam46b	0.393258	0.366516	0.433155	Type I	5'UTR
3@88142626@+	ENSMUSG00000001419	Mef2d	0	0.0697674	0.168831	Type I	5'UTR
8@120228527@+	ENSMUSG00000031822	Gse1	0.238095	0.0519481	0.0842105	Type I	5'UTR
10@74967305@+	ENSMUSG00000040009	Gnaz		0.761905	0.909091	Type I	5'UTR
2@26408651@-	ENSMUSG00000026925	Inpp5e	0.346154			Type I	5'UTR
16@13668074@-	ENSMUSG00000022685	Parn		0.531915	0.481818	Type I	5'UTR
5@148552666@-	ENSMUSG00000001687	Ubl3	0.239264	0.0358306	0.0588235	Type I	5'UTR
17@13761634@-	ENSMUSG00000038347	Tcte2	0.164179	0	0	Type I	5'UTR
7@112679658@+	ENSMUSG00000055320	Tead1	0.244444		0.107143	Type I	5'UTR
19@10389357@+	ENSMUSG00000024743	Syt7		0.209677		Type I	5'UTR
13@48967984@-	ENSMUSG00000038014	Fam120a	0.243243	0	0	Type I	5'UTR
13@95891831@-	ENSMUSG00000021676	Iqgap2		0.142857	0.0833333	Type I	5'UTR
6@127468073@+	ENSMUSG00000037997	Parp11		0.115385	0.318182	Type I	5'UTR
15@76710968@+	ENSMUSG00000033728	Lrrc14	1	0.2	0.190476	Type I	5'UTR
9@64253503@-	ENSMUSG00000004936	Map2k1	0.122951	0	0.00526316	Type I	5'UTR
7@114117515@-	ENSMUSG00000055723	Rras2	0.194118	0.122642	0.12844	Type I	5'UTR
19@47919188@-	ENSMUSG00000044948	Cfap43	0.175	0	0.0353982	Type I	5'UTR
10@13552980@-	ENSMUSG00000019809	Pex3	0.5	0.391667	0.473684	Type I	5'UTR
16@95702311@+	ENSMUSG00000022895	Ets2	0.242424	0.0298507	0.0243902	Type I	5'UTR
7@138845998@-	ENSMUSG00000041775	Mapk1ip1	0	0.0909091	0.11828	Type I	5'UTR
4@83324123@-	ENSMUSG00000038172	Ttc39b	0	0	0.1875	Type I	5'UTR
10@105573958@-	ENSMUSG00000036019	Tmtc2			0.227273	Type I	5'UTR
12@112674123@-	ENSMUSG00000001729	Akt1	0.103774	0.0046729	0.017316	Type I	5'UTR
5@137747003@+	ENSMUSG00000029723	Tsc22d4	0.226667	0.282051	0.298701	Type I	5'UTR
7@45526031@-	ENSMUSG00000040435	Ppp1r15a	0.161654	0.141361	0.168022	Type I	5'UTR
13@21180292@+	ENSMUSG00000021326	Trim27	0.299832	0.227384	0.200957	Type I	5'UTR
15@85037213@+	ENSMUSG00000022434	Fam118a	0.135593	0	0.00819672	Type I	5'UTR
1@74304218@-	ENSMUSG00000006301	Tmbim1	0.340426	0.382979	0.258621	Type I	5'UTR
9@101074855@+	ENSMUSG00000066415	Msl2	0.183099	0.0782313	0.126316	Type I	5'UTR
11@78165525@-	ENSMUSG00000017386	Traf4	0.261538	0.0731707	0.155556	Type I	5'UTR
18@73703743@-	ENSMUSG00000024515	Smad4	0.101449	0.0304878	0.012605	Type I	5'UTR
5@113192165@-	ENSMUSG00000051339	2900026A02Rik	0.628571	0.0434783	0.0588235	Type I	5'UTR
11@4531262@-	ENSMUSG00000034354	Mtmr3	0.190476	0	0	Type I	5'UTR
X@137049609@+	ENSMUSG00000042595	Fam199x		0.25	0	Type I	5'UTR
11@116610409@-	ENSMUSG00000020806	Rhbdf2	0.115789	0	0	Type I	5'UTR
6@86733265@-	ENSMUSG00000001157	Gmcl1	0.3125	0	0	Type I	5'UTR
2@152830059@-	ENSMUSG00000007659	Bcl2l1	0.16	0.00287356	0.00543478	Type I	5'UTR
4@86575854@+	ENSMUSG00000070934	Rraga	0.125348	0.0492899	0.0891304	Type I	5'UTR
8@80739184@-	ENSMUSG00000031715	Smarca5	0.108108	0.00483092	0	Type I	5'UTR
5@50058944@-	ENSMUSG00000029090	Adgra3	0.746032	0.112426	0.175676	Type I	5'UTR
8@23256811@-	ENSMUSG00000015341	Golga7	0.241758	0.0212766	0.113208	Type I	5'UTR
9@4309880@+	ENSMUSG00000025893	Kbtbd3		0.358025	0.680851	Type I	5'UTR
4@143413089@+	ENSMUSG00000046862	Pramef8	0	0.322581	0.356322	Type I	5'UTR
5@65537340@+	ENSMUSG00000029203	Ube2k	0.2	0.0135135	0.0121951	Type I	5'UTR
12@111039422@+	ENSMUSG00000037896	Rcor1	0.705882	0.0789474	0.24359	Type I	5'UTR
9@59486490@-	ENSMUSG00000025234	Arih1		0.128348	0.119403	Type I	5'UTR
9@22051954@-	ENSMUSG00000003410	Elavl3		0.114286	0.104478	Type I	5'UTR
19@42128932@-	ENSMUSG00000018821	Avpi1	0	0.176744	0.318966	Type I	5'UTR
1@179579368@+	ENSMUSG00000038949	Cnst	0.181818	0	0	Type I	5'UTR
11@69236969@-	ENSMUSG00000020890	Gucy2e	0	0.0344828	0.111111	Type I	5'UTR
1@59763838@+	ENSMUSG00000067336	Bmpr2	0.303371	0.00456621	0.0104712	Type I	5'UTR
15@37007360@-	ENSMUSG00000062397	Zfp706	0.171875	0.0869565	0.115385	Type I	5'UTR
17@46704928@-	ENSMUSG00000059409	Ppp2r5d	0.178571	0.0188679	0.0149254	Type I	5'UTR
14@75845327@+	ENSMUSG00000060126	Tpt1		0.581818	0.520833	Type I	5'UTR
2@104716088@-	ENSMUSG00000074997	Pin1rt1	0	0.0978261	0.123853	Type I	5'UTR
10@128337852@+	ENSMUSG00000005683	Cs	0.152174	0	0	Type I	5'UTR
15@79687763@-	ENSMUSG00000022426	Josd1	0	0.162162	0.204082	Type I	5'UTR
11@99230839@-	ENSMUSG00000037935	Smarce1	0	0.175	0.189189	Type I	5'UTR
9@80067428@+	ENSMUSG00000034252	Senp6	0.11588	0.0416667	0.0498221	Type I	5'UTR
9@108263577@-	ENSMUSG00000039952	Dag1	0.366667	0	0	Type I	5'UTR
9@70503564@-	ENSMUSG00000032217	Rnf111	0.144796	0.0382514	0.0179775	Type I	5'UTR
9@70503634@-	ENSMUSG00000032217	Rnf111		0.266821		Type I	5'UTR
19@40897128@+	ENSMUSG00000049164	Zfp518a	0.105263	0	0	Type I	5'UTR
15@100495059@-	ENSMUSG00000044636	Csrnp2	0.181373	0.0621762	0.0684358	Type I	5'UTR
6@41613237@+	ENSMUSG00000029869	Ephb6	0.105634	0	0	Type I	5'UTR
2@178414391@-	ENSMUSG00000049999	Ppp1r3d	0.2	0.062963	0.0492308	Type I	5'UTR
9@120304086@+	ENSMUSG00000041794	Myrip	0	0.0357143	0.285714	Type I	5'UTR
3@87919699@+	ENSMUSG00000019710	Mrpl24	0.125	0.0457516	0.0454545	Type I	5'UTR
9@109931836@+	ENSMUSG00000032479	Map4		0	0.119403	Type I	5'UTR
1@87214088@+	ENSMUSG00000026254	Eif4e2	0.521739	0	0	Type I	5'UTR
X@100626290@+	ENSMUSG00000034311	Kif4	0.132743	0	0	Type I	5'UTR
6@124712366@+	ENSMUSG00000004264	Phb2	0.235955	0.0125	0.0145985	Type I	5'UTR
15@28025771@-	ENSMUSG00000022263	Trio		0.388889	0.444444	Type I	5'UTR
5@50058813@-	ENSMUSG00000029090	Adgra3	0.113208	0.00503778	0.00934579	Type I	5'UTR
1@132477480@+	ENSMUSG00000026439	Rbbp5	0.128378	0.057047	0.0772201	Type I	5'UTR
7@30650098@-	ENSMUSG00000036733	Rbm42	0.262295	0.096	0.0857143	Type I	5'UTR
3@157947311@+	ENSMUSG00000039988	Ankrd13c	0.125			Type I	5'UTR
19@21272613@+	ENSMUSG00000024750	Zfand5	0.121951	0.095814	0.0970565	Type I	5'UTR
1@75180190@-	ENSMUSG00000026198	Abcb6	0.166667	0.0737705	0.0612245	Type I	5'UTR
10@128059087@+	ENSMUSG00000071072	Ptges3	0.333333	0.0657895	0.0164835	Type I	5'UTR
5@142815389@-	ENSMUSG00000039477	Tnrc18	0.6	0.208791	0.283186	Type I	5'UTR
2@91234817@-	ENSMUSG00000002109	Ddb2	0.226415	0	0	Type I	5'UTR
6@121184085@+	ENSMUSG00000067825	Pex26	0.105263	0.0116959	0	Type I	5'UTR
11@98863877@+	ENSMUSG00000038013	Wipf2	0.192308	0	0	Type I	5'UTR
6@54595360@+	ENSMUSG00000005225	Plekha8	0.0867052	0.159091	0.134884	Type I	5'UTR
10@19934578@+	ENSMUSG00000071369	Map3k5	0.16129	0.064	0.0495868	Type I	5'UTR
5@122502212@-	ENSMUSG00000029467	Atp2a2		0.318182	0.25	Type I	5'UTR
6@88905989@+	ENSMUSG00000002871	Tpra1	0.280967	0.195911	0.217195	Type I	5'UTR
8@120114296@+	ENSMUSG00000031824	6430548M08Rik	0.590909	0.0746269	0.149123	Type I	5'UTR
15@25413607@-	ENSMUSG00000045763	Basp1	0	0.184211		Type I	5'UTR
15@81585917@+	ENSMUSG00000055024	Ep300	0	0.113043	0.0319149	Type I	5'UTR
8@120488776@+	ENSMUSG00000031822	Gse1			0.35	Type I	5'UTR
11@35769653@+	ENSMUSG00000018846	Pank3	0.304348			Type I	5'UTR
15@31530836@-	ENSMUSG00000039100	2021-03-06	0.135135	0	0.00143062	Type I	5'UTR
X@7375611@-	ENSMUSG00000046269	Usp27x	0.135135	0.00578035	0.00653595	Type I	5'UTR
11@55033360@-	ENSMUSG00000018340	Anxa6	0.181818	0.0114943	0.00847458	Type I	5'UTR
9@22051633@-	ENSMUSG00000003410	Elavl3	0.105691	0	0	Type I	5'UTR
19@29251852@+	ENSMUSG00000024789	Jak2	0.121795	0.0536723	0.153846	Type I	5'UTR
19@44931264@+	ENSMUSG00000036097	Fam178a	0	0.118143	0.105991	Type I	5'UTR
17@3115152@+	ENSMUSG00000046201	Scaf8	0.113636	0.0247525	0.0483871	Type I	5'UTR
17@34959093@-	ENSMUSG00000090877	Hspa1b	0.677419	0.150838	0.378947	Type I	5'UTR
3@88503212@-	ENSMUSG00000028063	Lmna	0.20283	0.0824176	0.10101	Type I	5'UTR
1@155558148@+	ENSMUSG00000033701	Acbd6	1			Type I	5'UTR
1@119837059@-	ENSMUSG00000026384	Ptpn4		0.0384615	0.21875	Type I	5'UTR
11@119603297@+	ENSMUSG00000025583	Rptor		0.111111	0.12	Type I	5'UTR
7@122132865@-	ENSMUSG00000044702	Palb2	0.225	0.132653	0.307692	Type I	5'UTR
11@59227959@-	ENSMUSG00000048076	Arf1	0.113095	0.0046729	0.0227273	Type I	5'UTR
10@123076127@-	ENSMUSG00000034602	Mon2	0.322148	0.15625	0.339286	Type I	5'UTR
7@100706836@+	ENSMUSG00000029461	Fam168a	0.166667	0.00444444	0.0128755	Type I	5'UTR
2@24949947@+	ENSMUSG00000026974	Zmynd19	0.648094	0.43683	0.619476	Type I	5'UTR
9@120492544@+	ENSMUSG00000006941	Eif1b	0	0.0740741	0.121951	Type I	5'UTR
15@88734087@-	ENSMUSG00000022387	Brd1	0.391304	0.118881	0.164179	Type I	5'UTR
4@155576874@+	ENSMUSG00000029063	Nadk			0.4	Type I	5'UTR
1@191718500@+	ENSMUSG00000026623	Lpgat1	0.575758	0.261905	0.194805	Type I	5'UTR
10@40920253@+	ENSMUSG00000019831	Wasf1	0.263158	0.0704225	0.15625	Type I	5'UTR
6@145250111@-	ENSMUSG00000030265	Kras	0.156863	0	0	Type I	5'UTR
8@125013044@+	ENSMUSG00000056820	Tsnax	0.652174	0	0	Type I	5'UTR
11@116852982@-	ENSMUSG00000034120	Srsf2	0.156627	0.0497738	0.0602241	Type I	5'UTR
4@134914905@-	ENSMUSG00000028822	Tmem50a	0.121951	0	0	Type I	5'UTR
19@21272440@+	ENSMUSG00000024750	Zfand5	0.167979	0.0628415	0.0717489	Type I	5'UTR
7@5359365@+	ENSMUSG00000048398	Gm5065	0.2	0.00492611	0.0704225	Type I	5'UTR
3@135438667@+	ENSMUSG00000078578	Ube2d3	0.133333	0.0333333	0.0275229	Type I	5'UTR
3@116595113@+	ENSMUSG00000027959	Sass6	0.916667	0.0857143	0	Type I	5'UTR
12@77332108@+	ENSMUSG00000021065	Fut8	0.333333	0.133903	0.183673	Type I	5'UTR
2@25181041@+	ENSMUSG00000078202	Nrarp		0.740741		Type I	5'UTR
1@156303362@-	ENSMUSG00000060985	Tdrd5	0.134565	0.0326087	0.0437158	Type I	5'UTR
[truncated: 43,231 more rows]

## Sheet: X. tropicalis
Site	Gene	Name	Stage 0	Group	Region
Chr09@78549076@-	gene20626	dnajb2	0.454545	Type I	5'UTR
Chr05@75660602@+	gene30980	sec63	0.178571	Type I	5'UTR
scaffold_39@510520@+	gene5309	wipf2	0.695652	Type I	5'UTR
Chr03@71738305@+	gene4565	fam107b	0.210526	Type I	5'UTR
Chr09@72022129@-	gene21917	mbd5	0.116279	Type I	5'UTR
Chr03@100298408@-	gene632	mrps11	0.302013	Type I	5'UTR
Chr04@39699655@+	gene5649	zbtb3	0.116667	Type I	5'UTR
Chr02@41484397@-	gene27354	cnksr2	0.119266	Type I	5'UTR
Chr05@4723936@+	gene1199	enah	0.128258	Type I	5'UTR
scaffold_24@940416@+	gene5050	ctdspl	0.291667	Type I	5'UTR
Chr01@154587752@-	gene33796	sh2b3	0.192308	Type I	5'UTR
Chr03@95717228@-	gene7419	lmnb3	0.231214	Type I	5'UTR
Chr04@87435211@+	gene17901	acot11	0.457627	Type I	5'UTR
Chr09@68404023@-	gene30554	tanc1	0.134021	Type I	5'UTR
Chr03@51630367@-	gene23865	krr1	0.4	Type I	5'UTR
Chr07@93134570@+	gene5251	LOC100497097	0.144509	Type I	5'UTR
Chr05@20183499@-	gene7711	rtn4	0.128	Type I	5'UTR
Chr04@79799744@+	gene1000	mier1	0.172131	Type I	5'UTR
Chr04@10606911@-	gene15720	Xetrov90010407m.g	0.101235	Type I	5'UTR
Chr01@119681044@-	gene6707	rfk	0.129983	Type I	5'UTR
Chr08@53621651@-	gene7014	bag6	0.15873	Type I	5'UTR
Chr02@121729879@+	gene2711	spry2	0.25	Type I	5'UTR
Chr01@80980821@-	gene5628	c19orf24	0.141338	Type I	5'UTR
Chr05@27830453@-	gene34072	usp34	0.232143	Type I	5'UTR
Chr05@74422862@+	gene31214	wasf1	0.144963	Type I	5'UTR
Chr02@69732132@+	gene30052	cask	0.331276	Type I	5'UTR
Chr07@29060030@+	gene29375	tnks2	0.976744	Type I	5'UTR
Chr03@18105938@+	gene17624	pcdhac2	0.130435	Type I	5'UTR
Chr08@41955682@+	gene7306	pof1b	0.157635	Type I	5'UTR
Chr08@4202917@+	gene64	gle1	0.121451	Type I	5'UTR
Chr10@4643825@+	gene33775	pnpo	0.481395	Type I	5'UTR
Chr07@84229007@+	gene30545	rnf214	0.136364	Type I	5'UTR
Chr09@1747238@+	gene23125	fbxl19	0.373646	Type I	5'UTR
Chr02@72751422@+	gene4498	rap1a	0.482796	Type I	5'UTR
Chr06@78587077@-	gene6173	rab5a	0.376025	Type I	5'UTR
Chr01@50331734@+	gene22694	inpp4b	0.113208	Type I	5'UTR
scaffold_327@108402@-	gene18687	gramd1c	0.6875	Type I	5'UTR
Chr03@11055992@+	gene30551	gm2a	0.470588	Type I	5'UTR
Chr06@4311653@-	gene31494	setd2	0.122353	Type I	5'UTR
Chr08@84326073@-	gene7057	fbxo34	0.484615	Type I	5'UTR
Chr02@108634249@+	gene25361	gas6	0.121495	Type I	5'UTR
Chr01@31249066@-	gene18102	clock	0.190476	Type I	5'UTR
scaffold_448@300@+	gene3534	bod1	0.754569	Type I	5'UTR
scaffold_79@130599@-	gene2093	usf2	0.674107	Type I	5'UTR
Chr06@123050268@-	gene1264	mtbp	0.173913	Type I	5'UTR
Chr01@132891181@+	gene3588	med13l	0.150376	Type I	5'UTR
Chr08@22194601@-	gene4137	efnb1	0.100649	Type I	5'UTR
Chr06@81750449@+	gene28308	rala	0.155251	Type I	5'UTR
Chr02@24725965@+	gene22857	abr	0.336943	Type I	5'UTR
Chr03@41049696@-	gene17312	cdk17	0.383333	Type I	5'UTR
scaffold_211@109608@-	gene20381	LOC101732639	0.451613	Type I	5'UTR
scaffold_226@250359@+	gene31188	rab10	0.172745	Type I	5'UTR
Chr05@5045087@+	gene7385	wdr26	0.210441	Type I	5'UTR
Chr02@61498191@-	gene19933	srpk1	0.117333	Type I	5'UTR
Chr01@125308496@-	gene1198	mfsd14b	0.124567	Type I	5'UTR
Chr04@116826588@+	gene3428	rad54l2	0.194444	Type I	5'UTR
Chr07@4865854@+	gene28575	sgms1	0.160221	Type I	5'UTR
Chr08@54008789@-	gene32468	ppt2	0.149606	Type I	5'UTR
Chr08@2354084@+	gene4464	cdk9	0.265905	Type I	5'UTR
Chr07@85713002@+	gene22939	hinfp	0.247879	Type I	5'UTR
Chr04@35462641@+	gene17016	capn1	0.280992	Type I	5'UTR
Chr07@24699200@+	gene28490	ubtd1	0.843342	Type I	5'UTR
Chr01@107682056@+	gene4825	LOC101733073	0.12	Type I	5'UTR
Chr03@115934916@+	gene6360	eif3j	0.574522	Type I	5'UTR
Chr08@66658188@-	gene18351	itpk1	0.121795	Type I	5'UTR
Chr05@96730073@+	gene20902	opa1	0.974359	Type I	5'UTR
Chr05@4723745@+	gene1199	enah	0.217822	Type I	5'UTR
Chr09@9804617@+	gene25008	pemt	0.132768	Type I	5'UTR
Chr02@153651818@+	gene22067	spata13	0.224138	Type I	5'UTR
Chr05@16774946@+	gene7745	epcam	0.102692	Type I	5'UTR
Chr01@157667430@-	gene18469	znrf3	0.115385	Type I	5'UTR
Chr06@81978006@-	gene7246	lztfl1	0.380952	Type I	5'UTR
Chr01@70074174@-	gene3045	g3bp2	0.175824	Type I	5'UTR
Chr05@27514376@+	gene246	papolg	0.111111	Type I	5'UTR
Chr06@20938130@+	gene7437	cldn12	0.365449	Type I	5'UTR
Chr06@35049648@-	gene1900	LOC105947687	0.17284	Type I	5'UTR
Chr07@21002330@-	gene7413	trim8	0.215385	Type I	5'UTR
scaffold_305@77692@+	gene19069	chpf	0.147493	Type I	5'UTR
Chr02@11583982@+	gene7801	tiam1	0.121969	Type I	5'UTR
Chr05@106840169@+	gene24389	larp4b	0.242424	Type I	5'UTR
Chr07@91291176@-	gene7215	nol9	0.203704	Type I	5'UTR
Chr08@99258305@-	gene25857	fut8	0.314286	Type I	5'UTR
Chr05@96943184@+	gene7941	hes1	0.605263	Type I	5'UTR
Chr09@59355005@-	gene23347	atf2	0.325444	Type I	5'UTR
Chr08@44181818@-	gene6143	slain2	0.336842	Type I	5'UTR
Chr01@24097386@-	gene7730	LOC100493503	0.195122	Type I	5'UTR
Chr08@54370877@-	gene4134	pbx2	0.126276	Type I	5'UTR
Chr03@7922668@+	gene19816	rapgef6	0.305556	Type I	5'UTR
Chr01@132891379@+	gene3588	med13l	0.111111	Type I	5'UTR
Chr09@72123590@-	gene2472	acvr2a	0.28125	Type I	5'UTR
Chr09@20170716@+	gene2633	bri3	0.296	Type I	5'UTR
Chr03@17451970@+	gene2009	ppp2ca	0.156753	Type I	5'UTR
Chr07@40769040@+	gene33802	unc5b	0.178744	Type I	5'UTR
Chr02@140356260@-	gene20253	LOC101731871	0.303207	Type I	5'UTR
Chr10@23125468@+	gene3725	birc5.2	0.722222	Type I	5'UTR
Chr01@135623051@-	gene21682	man2a1	0.134191	Type I	5'UTR
Chr03@127366047@+	gene22654	atg4d	0.188889	Type I	5'UTR
Chr06@128191106@+	gene7001	fam49b	0.101266	Type I	5'UTR
Chr05@52889248@+	gene26800	fez2	0.202365	Type I	5'UTR
Chr03@108491705@+	gene4469	tmem150a	0.134259	Type I	5'UTR
Chr05@49375373@+	gene17350	entpd6	0.213235	Type I	5'UTR
Chr04@71050050@-	gene4179	tyw3	0.346154	Type I	5'UTR
Chr04@54446767@-	gene22494	gnao1	0.161905	Type I	5'UTR
Chr05@5045113@+	gene7385	wdr26	0.257126	Type I	5'UTR
Chr07@106309970@+	gene19824	kmt5c	0.109675	Type I	5'UTR
Chr06@94968133@-	gene32323	taf4b	0.404255	Type I	5'UTR
Chr07@103658279@-	gene15217	Xetrov90019225m.g	0.411411	Type I	5'UTR
Chr01@80980817@-	gene5628	c19orf24	0.360656	Type I	5'UTR
Chr05@133646266@+	gene26958	asap2	0.152174	Type I	5'UTR
Chr02@10208449@+	gene9689	Xetrov90004061m.g	0.154639	Type I	5'UTR
Chr05@55374379@+	gene7444	fam89a	0.12753	Type I	5'UTR
Chr05@55545727@+	gene20497	utrn	0.217252	Type I	5'UTR
Chr03@65143162@+	gene2679	alg10	0.116279	Type I	5'UTR
Chr08@6419839@-	gene5023	rapgef1	0.274809	Type I	5'UTR
scaffold_606@60325@-	gene24408	ppp1r26	0.173077	Type I	5'UTR
scaffold_113@346611@+	gene7250	aurka	0.107383	Type I	5'UTR
scaffold_783@195364@-	gene31804	LOC108645351	0.133041	Type I	5'UTR
Chr04@125788988@-	gene25954	ip6k2	0.219048	Type I	5'UTR
Chr02@94163055@+	gene17676	gpat3	0.176259	Type I	5'UTR
Chr04@122433663@-	gene3894	lsm3	0.134328	Type I	5'UTR
Chr02@85849635@+	gene28871	clic5	0.138549	Type I	5'UTR
Chr07@110829041@+	gene28321	xrcc1	0.432692	Type I	5'UTR
Chr04@116826676@+	gene3428	rad54l2	0.119639	Type I	5'UTR
Chr04@116645589@+	gene4568	ifrd2	0.626866	Type I	5'UTR
scaffold_394@64710@+	gene7700	scap	0.121951	Type I	5'UTR
Chr07@85712943@+	gene22939	hinfp	0.117647	Type I	5'UTR
Chr05@71806703@-	gene25548	dse	0.157518	Type I	5'UTR
Chr01@127971802@-	gene6070	haus4	0.42	Type I	5'UTR
Chr04@117675445@+	gene6160	bap1	0.129964	Type I	5'UTR
Chr05@97694276@+	gene27738	dlg1	0.167382	Type I	5'UTR
Chr06@89454710@+	gene5003	ralbp1	0.693634	Type I	5'UTR
Chr06@52310376@+	gene25375	wrnip1	0.150685	Type I	5'UTR
Chr01@143645097@-	gene6262	prr14l	0.123711	Type I	5'UTR
Chr06@122064394@-	gene30264	ext1	0.135729	Type I	5'UTR
Chr01@152819194@+	gene4067	vps37b	0.430314	Type I	5'UTR
Chr09@8144686@-	gene6356	fbrs	0.108974	Type I	5'UTR
Chr03@80498246@+	gene380	ube2q2	0.14	Type I	5'UTR
Chr01@148379425@-	gene3399	sfswap	0.38961	Type I	5'UTR
Chr07@19912016@+	gene29214	sh3pxd2a	0.506757	Type I	5'UTR
Chr08@85739252@+	gene32726	numb	0.259595	Type I	5'UTR
Chr04@63390587@+	gene2071	znf821	0.315789	Type I	5'UTR
Chr05@28805484@-	gene652	vps54	0.141593	Type I	5'UTR
Chr01@176664684@+	gene4887	depdc1b	0.106557	Type I	5'UTR
Chr02@4470912@-	gene31962	bcl9	0.390551	Type I	5'UTR
Chr05@65136339@-	gene33615	nhsl1	0.494898	Type I	5'UTR
Chr05@5044949@+	gene7385	wdr26	0.315126	Type I	5'UTR
Chr04@64595852@-	gene6868	klhl36	0.238095	Type I	5'UTR
Chr08@38569647@+	gene7906	MGC69335	0.810127	Type I	5'UTR
Chr09@38916169@-	gene488	cpsf4	0.12987	Type I	5'UTR
Chr05@40641654@+	gene20383	ahctf1	0.35968	Type I	5'UTR
Chr10@38078536@+	gene8222	tob1	0.157303	Type I	5'UTR
Chr05@4723789@+	gene1199	enah	0.237075	Type I	5'UTR
Chr02@116021657@-	gene8265	c3orf17	0.107914	Type I	5'UTR
Chr06@81797327@+	gene5972	cdk13	0.55814	Type I	5'UTR
Chr06@65809364@-	gene3699	stk17a	0.109772	Type I	5'UTR
Chr07@1613525@+	gene25181	znf384	0.192308	Type I	5'UTR
Chr01@144996670@+	gene22571	LOC100492758	0.125	Type I	5'UTR
Chr09@78212962@+	gene7559	racgap1.2	0.3	Type I	5'UTR
Chr04@124438289@+	gene8268	sec61a1	0.255814	Type I	5'UTR
Chr04@89605507@+	gene3023	fam20b	0.232558	Type I	5'UTR
Chr08@16076956@+	gene1965	zbtb6	0.52381	Type I	5'UTR
Chr03@120245719@+	gene1099	ikbkb	0.217742	Type I	5'UTR
Chr03@129913009@-	gene8252	dcaf15	0.193681	Type I	5'UTR
Chr05@73857231@+	gene6281	rev3l	0.4	Type I	5'UTR
Chr07@82205432@-	gene25289	ski	0.43871	Type I	5'UTR
Chr05@71806675@-	gene25548	dse	0.737003	Type I	5'UTR
Chr02@69732064@+	gene30052	cask	0.487654	Type I	5'UTR
Chr03@78051785@+	gene3212	irf5	0.122951	Type I	5'UTR
Chr10@9840312@+	gene4596	slc35b1	0.731707	Type I	5'UTR
Chr09@46386317@+	gene2639	slc39a10	0.744444	Type I	5'UTR
Chr06@96573225@-	gene4895	dsc3	0.178832	Type I	5'UTR
Chr01@25813270@+	gene24108	tbc1d1	0.108696	Type I	5'UTR
Chr03@67527553@+	gene5837	srpk3	0.108911	Type I	5'UTR
Chr05@142211173@-	gene23611	cd2ap	0.125196	Type I	5'UTR
Chr04@115446297@-	gene6777	rhoa	0.150826	Type I	5'UTR
Chr04@29474752@+	gene5695	ssx2ip	0.249311	Type I	5'UTR
Chr05@31573065@-	gene7771	snrpb2	0.12254	Type I	5'UTR
Chr01@83631858@+	gene5571	plekhj1	0.120301	Type I	5'UTR
Chr03@77305935@+	gene20251	ube2h	0.205275	Type I	5'UTR
Chr04@87587132@-	gene2617	cenpl	0.288889	Type I	5'UTR
Chr04@64344497@+	gene16696	zdhhc7	0.101124	Type I	5'UTR
Chr02@132335192@-	gene1379	nckap5l	0.108723	Type I	5'UTR
Chr01@20770794@+	gene3730	trmt44	0.167213	Type I	5'UTR
Chr09@29029354@-	gene2699	cpped1	0.100386	Type I	5'UTR
Chr08@36359736@+	gene7476	tmem185a	0.138298	Type I	5'UTR
Chr04@98729653@-	gene2234	sass6.2	0.536364	Type I	5'UTR
scaffold_253@23143@+	gene18228	pik3r5	0.310924	Type I	5'UTR
Chr02@134101066@+	gene5723	ankrd52	0.122596	Type I	5'UTR
Chr09@78549214@-	gene20626	dnajb2	0.181818	Type I	5'UTR
Chr08@46224267@+	gene18798	stk26	0.117131	Type I	5'UTR
Chr05@122417684@+	gene8531	mterfd2	0.175	Type I	5'UTR
Chr07@105320117@+	gene19668	ppp1r15b	0.104478	Type I	5'UTR
Chr01@11544390@+	gene34068	LOC105946361	0.801088	Type I	5'UTR
Chr02@41718356@+	gene16756	rps6ka3	0.172577	Type I	5'UTR
Chr07@52403598@+	gene21817	ndst2	0.102564	Type I	5'UTR
Chr03@122450045@-	gene20648	akap8	0.156463	Type I	5'UTR
Chr04@78863898@+	gene97	cachd1	0.834711	Type I	5'UTR
Chr08@17526537@-	gene1047	cstf2	0.447514	Type I	5'UTR
Chr05@28644454@-	gene28810	wdpcp	0.568182	Type I	5'UTR
Chr10@19623914@+	gene28653	hgs	0.121951	Type I	5'UTR
Chr03@33566272@-	gene6293	cpeb4	0.196809	Type I	5'UTR
Chr01@176664724@+	gene4887	depdc1b	0.973913	Type I	5'UTR
Chr09@48499014@-	gene33329	cops8	0.126582	Type I	5'UTR
scaffold_208@279442@+	gene5869	znf250	0.109589	Type I	5'UTR
Chr08@74363641@+	gene675	samd4a	0.115942	Type I	5'UTR
Chr02@85477555@-	gene6736	tmem57	0.309859	Type I	5'UTR
Chr09@25794587@-	gene1215	ttyh3	0.158768	Type I	5'UTR
Chr09@6876848@-	gene28655	rab35	0.142857	Type I	5'UTR
Chr03@11650326@+	gene6912	g3bp1	0.324324	Type I	5'UTR
Chr10@20181355@-	gene6636	cep131	0.232499	Type I	5'UTR
Chr06@72771296@+	gene5903	znrf2	0.731959	Type I	5'UTR
Chr09@8145756@-	gene6356	fbrs	0.144033	Type I	5'UTR
scaffold_367@91673@+	gene23734	gsk3b	0.212766	Type I	5'UTR
Chr06@21041228@+	gene4703	slc25a40	0.64497	Type I	5'UTR
Chr01@70074153@-	gene3045	g3bp2	0.363636	Type I	5'UTR
Chr10@7229779@-	gene6742	ccdc47	0.895307	Type I	5'UTR
Chr06@48979791@-	gene26165	kif13a	0.808824	Type I	5'UTR
Chr06@71348527@+	gene1307	ttc30a	0.103448	Type I	5'UTR
Chr03@54378076@-	gene531	arid2	0.453313	Type I	5'UTR
scaffold_299@84654@+	gene2500	e2f8	0.113333	Type I	5'UTR
Chr09@26560572@+	gene20533	tmc7	0.78125	Type I	5'UTR
Chr01@154604540@-	gene33796	sh2b3	0.144654	Type I	5'UTR
Chr01@25920396@+	gene7728	rell1	0.342857	Type I	5'UTR
Chr01@101572406@-	gene1685	gatad2a	0.12766	Type I	5'UTR
Chr05@107200076@+	gene22574	tnik	0.654462	Type I	5'UTR
Chr01@40864675@+	gene4984	sh3rf1	0.139073	Type I	5'UTR
Chr06@71288372@+	gene17764	uba5	0.538462	Type I	5'UTR
Chr08@77414818@+	gene7595	eif5	0.103858	Type I	5'UTR
Chr06@79390872@+	gene32617	tbc1d5	0.142857	Type I	5'UTR
Chr05@116965684@+	gene505	c3orf58	0.860215	Type I	5'UTR
Chr04@117491395@+	gene7141	tex264	0.144628	Type I	5'UTR
Chr04@122865500@-	gene7076	chst13	0.251497	Type I	5'UTR
Chr05@121872170@+	gene4689	wdr33	0.223529	Type I	5'UTR
Chr05@59465932@+	gene20450	tbce	0.189189	Type I	5'UTR
Chr02@135009876@+	gene17515	tmem198	0.428571	Type I	5'UTR
Chr06@104030044@+	gene30709	rrs1	0.314815	Type I	5'UTR
Chr08@75186037@-	gene30040	tmx1	0.108696	Type I	5'UTR
Chr08@5111328@+	gene8127	ier5l	0.176991	Type I	5'UTR
Chr01@173604084@-	gene19855	chd1	0.310513	Type I	5'UTR
Chr05@114421537@+	gene26687	lrrc1	0.529736	Type I	5'UTR
Chr04@10606924@-	gene15720	Xetrov90010407m.g	0.271386	Type I	5'UTR
Chr03@49596409@-	gene2631	slc35e3	0.28169	Type I	5'UTR
Chr01@13456525@+	gene3770	fam53a	0.120879	Type I	5'UTR
Chr04@14653025@-	gene8309	tmem138	0.295676	Type I	5'UTR
Chr03@128797288@-	gene15766	LOC100485638	0.129032	Type I	5'UTR
Chr06@50444421@+	gene15788	cdyl	0.122807	Type I	5'UTR
Chr08@4332224@+	gene33505	tbc1d13	0.269231	Type I	5'UTR
Chr01@107479322@-	gene23853	mllt3	0.132841	Type I	5'UTR
scaffold_130@41004@+	gene27452	rimklb	0.129145	Type I	5'UTR
Chr03@68754770@+	gene3794	phtf2	0.578431	Type I	5'UTR
Chr07@105786768@+	gene2842	snrnp70	0.744707	Type I	5'UTR
Chr07@58258536@-	gene5594	clp1	0.208084	Type I	5'UTR
Chr10@25045128@+	gene29143	kif19	0.103448	Type I	5'UTR
Chr07@110827877@+	gene28321	xrcc1	0.147059	Type I	5'UTR
Chr02@113517513@-	gene997	ing1	0.212766	Type I	5'UTR
Chr03@30690247@-	gene22470	sh3pxd2b	0.105263	Type I	5'UTR
scaffold_83@281881@-	gene6126	mcmbp	0.301887	Type I	5'UTR
Chr03@119288133@+	gene23230	bmp1	0.175824	Type I	5'UTR
Chr07@17591618@-	gene24900	btaf1	0.156322	Type I	5'UTR
Chr09@62739477@+	gene18325	tlk1	0.306407	Type I	5'UTR
Chr01@84997192@-	gene34125	pik3r2	0.263158	Type I	5'UTR
Chr07@19756748@-	gene30606	slk	0.25	Type I	5'UTR
Chr04@110301783@-	gene5584	cbx7	0.115942	Type I	5'UTR
Chr09@823683@-	gene23554	LOC105947076	0.285235	Type I	5'UTR
Chr08@29826009@-	gene7664	irs4	0.70184	Type I	5'UTR
Chr04@63032391@+	gene30697	zfhx3	0.138889	Type I	5'UTR
Chr03@116890193@-	gene17039	smad6	0.250417	Type I	5'UTR
Chr02@23545576@-	gene3579	btg3	0.206851	Type I	5'UTR
Chr04@80772222@+	gene1556	srsf11	0.139423	Type I	5'UTR
Chr03@91903966@+	gene3224	arpp19	0.150442	Type I	5'UTR
Chr04@25049983@+	gene23513	orc6	0.345029	Type I	5'UTR
Chr01@143863572@-	gene18431	rsph14	0.106557	Type I	5'UTR
Chr06@104030110@+	gene30709	rrs1	0.161677	Type I	5'UTR
Chr06@134368682@+	gene19307	gpaa1	0.4375	Type I	5'UTR
Chr02@87603043@+	gene18455	med13	0.825806	Type I	5'UTR
Chr06@104489147@-	gene30950	arfgef1	0.112613	Type I	5'UTR
Chr05@30930115@-	gene5095	ppp3r1	0.125142	Type I	5'UTR
Chr01@127052748@+	gene6147	tm9sf1	0.188889	Type I	5'UTR
Chr10@37560277@-	gene381	narf	0.163613	Type I	5'UTR
Chr02@134004526@+	gene5154	cnpy2	0.102941	Type I	5'UTR
Chr03@129398431@+	gene5319	nacc1	0.28	Type I	5'UTR
Chr04@46909048@+	gene25572	znf423	0.125	Type I	5'UTR
Chr04@105540663@-	gene28603	txn2	0.12069	Type I	5'UTR
Chr06@128001442@+	gene4923	asap1	0.170492	Type I	5'UTR
Chr05@101621476@+	gene977	zbbx	0.114286	Type I	5'UTR
Chr08@84989173@-	gene31037	tyro3	0.428571	Type I	5'UTR
Chr01@143410166@-	gene28350	sppl3	0.125	Type I	5'UTR
Chr08@29825960@-	gene7664	irs4	0.724409	Type I	5'UTR
Chr04@108166885@+	gene6008	kifap3	0.105263	Type I	5'UTR
Chr04@117458579@+	gene3630	tmem115	0.259542	Type I	5'UTR
Chr05@44167822@+	gene5574	stx7	0.9375	Type I	5'UTR
Chr10@16496743@-	gene2294	snx21	0.179245	Type I	5'UTR
Chr05@5045226@+	gene7385	wdr26	0.245436	Type I	5'UTR
Chr02@135523668@-	gene7620	ptges3	0.140187	Type I	5'UTR
Chr05@28070718@+	gene6893	b3gnt2	0.194879	Type I	5'UTR
Chr01@102941565@-	gene6247	topors	0.95082	Type I	5'UTR
scaffold_6120@2475@-	gene19471	LOC101731332	0.164948	Type I	5'UTR
scaffold_14@1668916@+	gene31316	LOC108644694	0.105263	Type I	5'UTR
Chr01@160640975@-	gene19757	csnk1g3	0.267204	Type I	5'UTR
Chr03@127924573@+	gene7247	dnm2	0.133333	Type I	5'UTR
Chr02@12568404@-	gene2101	tmem97	0.177778	Type I	5'UTR
scaffold_208@312048@-	gene24942	LOC100496042	0.301587	Type I	5'UTR
Chr01@23348512@-	gene5901	ncapg	0.423313	Type I	5'UTR
Chr09@9804615@+	gene25008	pemt	0.295129	Type I	5'UTR
Chr06@73895110@+	gene14412	Xetrov90016415m.g	0.291667	Type I	5'UTR
Chr07@91451565@+	gene9456	Xetrov90018914m.g	0.226562	Type I	5'UTR
Chr08@75347854@+	gene33338	nin	0.156699	Type I	5'UTR
Chr06@20344627@+	gene31233	trdmt1	0.13986	Type I	5'UTR
Chr01@99529543@-	gene5970	nr2f6	0.208333	Type I	5'UTR
Chr05@10467137@-	gene16277	rps6kc1	0.2	Type I	5'UTR
Chr01@101572243@-	gene1685	gatad2a	0.105155	Type I	5'UTR
Chr03@33566055@-	gene6293	cpeb4	0.690224	Type I	5'UTR
Chr04@29352033@+	gene17094	mcoln3	0.102041	Type I	5'UTR
Chr07@68022201@-	gene27230	cdon	0.669291	Type I	5'UTR
Chr04@40260302@-	gene7658	nudt22	0.283804	Type I	5'UTR
Chr02@86035500@-	gene4155	hpca	0.147651	Type I	5'UTR
scaffold_312@129864@-	gene22126	ehmt1	0.267268	Type I	5'UTR
Chr01@48182961@-	gene4494	tmem184c	0.857143	Type I	5'UTR
Chr01@125757432@-	gene15895	sema4d	0.159468	Type I	5'UTR
scaffold_5418@1837@+	gene27965	LOC101730686	0.179487	Type I	5'UTR
Chr06@33439132@-	gene18916	cbx3	0.268927	Type I	5'UTR
Chr07@106309925@+	gene19824	kmt5c	0.118074	Type I	5'UTR
scaffold_87@160995@+	gene33111	appl1	0.214912	Type I	5'UTR
Chr04@115486680@-	gene8069	nicn1	0.286184	Type I	5'UTR
Chr06@610463@+	gene16396	LOC101731345	0.196721	Type I	5'UTR
Chr01@27666852@+	gene32405	limch1	0.290749	Type I	5'UTR
Chr02@157589262@+	gene1074	msantd4	0.574713	Type I	5'UTR
Chr02@106960615@+	gene21495	map4k4	0.132867	Type I	5'UTR
Chr01@86238191@-	gene7935	mier2	0.128149	Type I	5'UTR
Chr04@115918099@+	gene30518	mon1a	0.284091	Type I	5'UTR
Chr04@96783719@-	gene28639	klhl20	0.196639	Type I	5'UTR
Chr09@78599484@-	gene7033	stk16	0.19084	Type I	5'UTR
Chr01@188714234@+	gene3434	atp8b1	0.113529	Type I	5'UTR
Chr01@57444427@+	gene3068	ccna2	0.116074	Type I	5'UTR
Chr06@923514@-	gene20545	LOC108647919	0.171429	Type I	5'UTR
scaffold_149@144817@+	gene180	scarb2	0.146667	Type I	5'UTR
Chr06@106242934@+	gene6958	rdh10	0.102632	Type I	5'UTR
Chr03@18105972@+	gene17624	pcdhac2	0.101695	Type I	5'UTR
Chr08@54370857@-	gene4134	pbx2	0.465444	Type I	5'UTR
Chr05@125916912@-	gene19004	tfdp2	0.781818	Type I	5'UTR
Chr01@164156989@+	gene15936	lhfpl2	0.129412	Type I	5'UTR
Chr05@128315480@+	gene26449	stag1	0.292683	Type I	5'UTR
Chr02@87603337@+	gene18455	med13	0.113821	Type I	5'UTR
Chr08@61491486@+	gene6089	cipc	0.104167	Type I	5'UTR
Chr08@93008474@-	gene22873	hectd1	0.204082	Type I	5'UTR
Chr04@87354915@-	gene20353	ssbp3	0.121818	Type I	5'UTR
Chr01@138592614@+	gene7931	fam222a	0.6	Type I	5'UTR
Chr05@52889186@+	gene26800	fez2	0.151576	Type I	5'UTR
Chr04@89678027@-	gene19834	abl2	0.22177	Type I	5'UTR
scaffold_16@1244448@-	gene16002	slc25a26	0.146667	Type I	5'UTR
Chr03@126597806@-	gene303	dnmt1	0.731675	Type I	5'UTR
Chr03@98877948@-	gene5016	abhd17c	0.132353	Type I	5'UTR
Chr04@87168906@-	gene738	ndc1	0.535874	Type I	5'UTR
scaffold_226@250449@+	gene31188	rab10	0.267498	Type I	5'UTR
Chr01@173259942@-	gene22121	lix1	0.603774	Type I	5'UTR
Chr05@121752130@-	gene269	ap1s3	0.625	Type I	5'UTR
Chr07@90894424@+	gene22615	espn	0.383333	Type I	5'UTR
Chr02@134399902@-	gene5825	pa2g4	0.173077	Type I	5'UTR
Chr05@59214065@-	gene1826	irf2bp2	0.646868	Type I	5'UTR
Chr04@41640221@-	gene32857	ganab	0.322222	Type I	5'UTR
Chr06@923616@-	gene20545	LOC108647919	0.9	Type I	5'UTR
Chr09@2274125@-	gene459	mapk7	0.27907	Type I	5'UTR
Chr01@192632412@+	gene5635	smad2	0.10596	Type I	5'UTR
Chr05@88829@-	gene3079	mad2l1bp	0.78618	Type I	5'UTR
Chr03@71618056@-	gene5756	tmem243	0.296875	Type I	5'UTR
Chr08@81147206@+	gene3170	ppp2r5e	0.192469	Type I	5'UTR
Chr06@106242935@+	gene6958	rdh10	0.113456	Type I	5'UTR
Chr06@2640167@-	gene2402	nktr	0.693966	Type I	5'UTR
Chr08@30112584@+	gene107	tmem164	0.142857	Type I	5'UTR
Chr05@126532822@-	gene1813	ryk	0.3	Type I	5'UTR
Chr02@8889479@-	gene6480	chaf1b	0.586207	Type I	5'UTR
Chr01@96538712@+	gene4855	dcaf10	0.234194	Type I	5'UTR
Chr02@129542007@+	gene7893	akap11	0.564103	Type I	5'UTR
Chr04@8010747@+	gene6820	celf1	0.111111	Type I	5'UTR
Chr05@117632980@-	gene23426	plscr1	0.19598	Type I	5'UTR
Chr08@53497302@+	gene3463	rgs3	0.224138	Type I	5'UTR
Chr01@163819387@-	gene2529	papd4	0.59599	Type I	5'UTR
Chr04@6425533@+	gene8445	fadd	0.3125	Type I	5'UTR
Chr02@131032270@-	gene28302	zc3h13	0.309375	Type I	5'UTR
Chr04@30801884@-	gene31661	adgrl2	0.214286	Type I	5'UTR
Chr01@120778838@+	gene29905	tle4	0.161148	Type I	5'UTR
Chr02@30542439@+	gene1357	cmss1	0.195745	Type I	5'UTR
Chr04@93402539@+	gene31347	arhgap29	0.364701	Type I	5'UTR
Chr06@52926086@-	gene6454	zcchc2	0.245455	Type I	5'UTR
Chr01@31854172@-	gene32770	dlc1	0.115385	Type I	5'UTR
Chr06@72004020@+	gene25663	mrpl3	0.131868	Type I	5'UTR
Chr02@97801082@+	gene14437	Xetrov90005676m.g	0.413793	Type I	5'UTR
scaffold_367@91798@+	gene23734	gsk3b	0.155172	Type I	5'UTR
Chr01@74951089@-	gene5097	chaf1a	0.100767	Type I	5'UTR
Chr03@125332313@+	gene4641	chchd5	0.320513	Type I	5'UTR
Chr10@4021494@+	gene2212	socs7	0.210526	Type I	5'UTR
Chr05@17150397@-	gene2554	fbxo11	0.354839	Type I	5'UTR
Chr05@72888646@-	gene445	marcks	0.29588	Type I	5'UTR
Chr05@69795530@+	gene6645	dcbld1	0.161074	Type I	5'UTR
Chr04@26728239@+	gene6337	rfwd3	0.305556	Type I	5'UTR
scaffold_138@319311@-	gene19367	dnajb5	0.111111	Type I	5'UTR
Chr05@73975106@-	gene3950	kiaa1919	0.128205	Type I	5'UTR
Chr08@106094005@-	gene1335	cers2	0.143355	Type I	5'UTR
scaffold_748@36778@-	gene16332	ppfibp1	0.480769	Type I	5'UTR
Chr01@176580510@+	gene6388	hps5	0.104478	Type I	5'UTR
Chr03@101707303@-	gene1488	akap13	0.298246	Type I	5'UTR
Chr03@116890405@-	gene17039	smad6	0.150943	Type I	5'UTR
Chr01@121242060@-	gene21929	tle1	0.833635	Type I	5'UTR
Chr10@35880067@-	gene21691	grb2	0.25	Type I	5'UTR
Chr04@108906509@+	gene6415	uck2	0.908497	Type I	5'UTR
Chr07@91291255@-	gene7215	nol9	0.138298	Type I	5'UTR
Chr04@55034852@-	gene21129	cmip	0.210526	Type I	5'UTR
Chr02@146140797@+	gene20007	fndc3a	0.101852	Type I	5'UTR
Chr06@125691408@-	gene3673	khdrbs3	0.501199	Type I	5'UTR
Chr08@74711467@+	gene5894	txndc16	0.157407	Type I	5'UTR
Chr08@92938583@-	gene31028	strn3	0.48927	Type I	5'UTR
Chr02@111435349@+	gene6209	jade3	0.30303	Type I	5'UTR
Chr05@27963059@-	gene4928	fam161a	0.233766	Type I	5'UTR
Chr05@48944487@+	gene21930	tbc1d32	0.465116	Type I	5'UTR
Chr03@36949686@-	gene8295	znf346	0.186122	Type I	5'UTR
scaffold_48@523395@+	gene25201	taf6	0.339161	Type I	5'UTR
scaffold_217@155075@+	gene19611	capzb	0.126276	Type I	5'UTR
Chr08@27647846@-	gene32416	thoc2	0.235632	Type I	5'UTR
Chr07@51089378@+	gene19612	aifm2	0.16092	Type I	5'UTR
Chr03@67316408@+	gene6900	mcrs1	0.375839	Type I	5'UTR
Chr10@32602085@+	gene5165	c20orf24	0.133641	Type I	5'UTR
Chr06@14625656@+	gene4379	itgb1	0.414416	Type I	5'UTR
Chr01@74951259@-	gene5097	chaf1a	0.109256	Type I	5'UTR
Chr01@163637176@+	gene19222	serinc5	0.211354	Type I	5'UTR
Chr03@86193814@+	gene26577	shf	0.11194	Type I	5'UTR
Chr01@123680483@-	gene19854	ptch1	0.959184	Type I	5'UTR
Chr08@56906559@+	gene16670	LOC733726	0.530864	Type I	5'UTR
Chr10@25044927@+	gene29143	kif19	0.333333	Type I	5'UTR
scaffold_132@281871@+	gene32197	ccdc186	0.296296	Type I	5'UTR
scaffold_386@35462@+	gene21058	kcnk5	0.111801	Type I	5'UTR
Chr07@25373803@+	gene28642	zfyve27	0.234043	Type I	5'UTR
Chr09@31466191@-	gene1945	socs1	0.105263	Type I	5'UTR
Chr08@4352404@+	gene21499	fnbp1	0.355932	Type I	5'UTR
Chr07@51954932@+	gene3959	camk2g	0.393643	Type I	5'UTR
scaffold_347@92747@+	gene34020	LOC100216141	0.175732	Type I	5'UTR
Chr03@116890351@-	gene17039	smad6	0.134615	Type I	5'UTR
Chr10@31096049@-	gene5916	src	0.887019	Type I	5'UTR
Chr02@129351521@-	gene16365	vwa8	0.1875	Type I	5'UTR
Chr03@127124094@-	gene2743	cdc37	0.137255	Type I	5'UTR
Chr08@212600@+	gene5106	noxa1	0.123529	Type I	5'UTR
Chr02@25347538@-	gene3282	taok1	0.165517	Type I	5'UTR
Chr03@126597807@-	gene303	dnmt1	0.201464	Type I	5'UTR
Chr09@9526703@-	gene1546	gid4	0.117302	Type I	5'UTR
Chr06@38435290@-	gene33610	pdcd6	0.196319	Type I	5'UTR
Chr05@68054813@+	gene7039	hsf2.2	0.695122	Type I	5'UTR
Chr04@4097806@-	gene521	trim44	0.113861	Type I	5'UTR
Chr08@27647896@-	gene32416	thoc2	0.120879	Type I	5'UTR
Chr04@86405316@+	gene23391	zfyve9	0.410256	Type I	5'UTR
Chr01@85053383@-	gene19755	mast3	0.544118	Type I	5'UTR
scaffold_414@76884@-	gene31792	LOC101733409	0.434783	Type I	5'UTR
Chr06@130777415@-	gene19719	ptp4a3	0.182622	Type I	5'UTR
Chr09@33436685@+	gene17847	luc7l	0.870092	Type I	5'UTR
Chr04@125958534@-	gene32348	prkar2a	0.118217	Type I	5'UTR
Chr01@92828139@-	gene23718	wdfy3	0.156977	Type I	5'UTR
Chr01@13456526@+	gene3770	fam53a	0.218391	Type I	5'UTR
Chr07@19734717@+	gene20194	obfc1	0.103448	Type I	5'UTR
Chr01@175547927@-	gene27480	rgs7bp	0.134168	Type I	5'UTR
Chr04@5365198@-	gene33227	dgkz	0.205882	Type I	5'UTR
Chr01@143921227@+	gene5654	bcr	0.116279	Type I	5'UTR
Chr08@4352419@+	gene21499	fnbp1	0.154639	Type I	5'UTR
Chr07@26203537@+	gene21107	r3hcc1l	0.140473	Type I	5'UTR
Chr06@98244021@-	gene19088	cebpd	0.405229	Type I	5'UTR
Chr09@56876511@+	gene8181	nckap1	0.135135	Type I	5'UTR
Chr01@143183538@-	gene26153	srsf9	0.112767	Type I	5'UTR
Chr05@80634504@+	gene5230	ndufaf4	0.218213	Type I	5'UTR
Chr03@108491694@+	gene4469	tmem150a	0.359551	Type I	5'UTR
Chr01@27666733@+	gene32405	limch1	0.198312	Type I	5'UTR
Chr01@10328402@-	gene28645	alms1	0.113208	Type I	5'UTR
scaffold_33@1335162@-	gene7576	map3k2	0.232877	Type I	5'UTR
Chr04@64679554@+	gene4214	tldc1	0.314176	Type I	5'UTR
Chr08@44182033@-	gene6143	slain2	0.170732	Type I	5'UTR
scaffold_208@290424@+	gene7154	znf852	0.824773	Type I	5'UTR
scaffold_5370@3007@-	gene16097	aebp2	0.3	Type I	5'UTR
Chr01@193290974@-	gene6501	fdx1l	0.227848	Type I	5'UTR
Chr10@29496112@+	gene16010	plekhm1	0.166667	Type I	5'UTR
Chr08@78915893@+	gene16436	cep170b	0.436364	Type I	5'UTR
Chr09@62043845@+	gene7150	LOC100495965	0.202532	Type I	5'UTR
Chr04@10606965@-	gene15720	Xetrov90010407m.g	0.273381	Type I	5'UTR
Chr01@11676223@-	gene8367	add1	0.923664	Type I	5'UTR
Chr03@48932876@-	gene33080	grip1	0.175439	Type I	5'UTR
Chr03@89933553@-	gene26091	cgnl1	0.820513	Type I	5'UTR
Chr05@95069449@-	gene27860	gnb4	0.677333	Type I	5'UTR
Chr04@39699493@-	gene3450	polr2g	0.142857	Type I	5'UTR
Chr02@167450776@+	gene21402	sytl2	0.194444	Type I	5'UTR
Chr04@104780276@+	gene1470	ubn2	0.123711	Type I	5'UTR
Chr02@102005170@-	gene3475	tfg	0.329268	Type I	5'UTR
Chr01@99790367@+	gene1618	sin3b	0.285714	Type I	5'UTR
Chr08@8963047@-	gene1272	ssr4	0.110429	Type I	5'UTR
Chr01@102941578@-	gene6247	topors	0.166667	Type I	5'UTR
Chr03@60053197@-	gene5921	fam3c	0.191136	Type I	5'UTR
Chr10@34826575@-	gene7859	mtss1.2	0.158879	Type I	5'UTR
Chr05@5900399@+	gene8216	aida	0.152361	Type I	5'UTR
Chr09@19298661@-	gene8336	cdr2	0.530864	Type I	5'UTR
Chr04@93402506@+	gene31347	arhgap29	0.184897	Type I	5'UTR
Chr05@126216199@-	gene5383	fbxo45	0.539051	Type I	5'UTR
Chr07@112892403@-	gene472	znf554	0.597484	Type I	5'UTR
Chr04@116862135@+	gene3772	vprbp	0.14554	Type I	5'UTR
scaffold_143@285224@-	gene26276	mink1	0.647727	Type I	5'UTR
Chr08@77427306@+	gene7031	mark3	0.509434	Type I	5'UTR
Chr02@8638037@+	gene21241	hlcs	0.826923	Type I	5'UTR
Chr03@112960723@-	gene4813	bola3	0.214286	Type I	5'UTR
Chr01@6197152@+	gene19639	ptpra	0.105263	Type I	5'UTR
Chr05@4723956@+	gene1199	enah	0.270822	Type I	5'UTR
Chr02@55560097@-	gene2137	rprc1-like	0.290323	Type I	5'UTR
Chr05@50625244@-	gene22009	LOC100495031	0.148148	Type I	5'UTR
Chr03@77631937@-	gene17071	smo	0.21203	Type I	5'UTR
Chr06@15899714@-	gene30337	bambi	0.900778	Type I	5'UTR
Chr01@105016115@+	gene7689	trmt10b	0.794118	Type I	5'UTR
Chr09@14976767@-	gene5619	anks3	0.100671	Type I	5'UTR
Chr01@51785413@-	gene29123	elf2	0.683333	Type I	5'UTR
Chr09@14395776@+	gene24427	naa60	0.269444	Type I	5'UTR
Chr08@82453170@-	gene28146	pcnxl4	0.403846	Type I	5'UTR
Chr07@16716815@+	gene1095	dhx32	0.868966	Type I	5'UTR
Chr03@87896740@-	gene26640	fam189a1	0.11	Type I	5'UTR
Chr01@49832442@-	gene1017	smarca5	0.291367	Type I	5'UTR
Chr06@73894431@+	gene14412	Xetrov90016415m.g	0.116162	Type I	5'UTR
Chr02@151009970@+	gene2338	hsph1	0.103175	Type I	5'UTR
Chr01@102941563@-	gene6247	topors	0.901639	Type I	5'UTR
Chr08@81850532@-	gene17318	prkch	0.179431	Type I	5'UTR
Chr04@80828312@-	gene22807	ankrd13c	0.265537	Type I	5'UTR
Chr06@72715915@+	gene8517	mturn	1	Type I	5'UTR
Chr01@144996572@+	gene22571	LOC100492758	0.111111	Type I	5'UTR
Chr03@99591549@+	gene23598	ticrr	0.243902	Type I	5'UTR
Chr01@79288840@-	gene2664	rorb.2	0.116279	Type I	5'UTR
Chr06@48776947@-	gene33175	nup153	0.1324	Type I	5'UTR
Chr08@37495080@-	gene4388	rnf128	0.415094	Type I	5'UTR
Chr04@118425360@-	gene8342	brk1	0.384615	Type I	5'UTR
Chr01@56201379@-	gene5621	spry1	0.272	Type I	5'UTR
Chr01@138909717@-	gene24456	git2	0.124153	Type I	5'UTR
Chr07@64723180@+	gene32904	robo3	0.108696	Type I	5'UTR
Chr04@20615164@+	gene7876	cebpa	0.637931	Type I	5'UTR
Chr04@45860623@+	gene16894	dus2	0.110482	Type I	5'UTR
Chr09@823707@-	gene23554	LOC105947076	0.396552	Type I	5'UTR
Chr01@192498994@-	gene8206	c18orf32	0.714286	Type I	5'UTR
Chr08@72094649@-	gene25079	map4k5	0.119048	Type I	5'UTR
Chr02@101022782@-	gene21555	akap1	0.902439	Type I	5'UTR
Chr04@64679466@+	gene4214	tldc1	0.342723	Type I	5'UTR
scaffold_419@14320@-	gene8366	kiaa0930	0.294643	Type I	5'UTR
Chr04@5598913@-	gene22787	gyltl1b	0.481707	Type I	5'UTR
Chr01@101572242@-	gene1685	gatad2a	0.150313	Type I	5'UTR
Chr07@77797603@+	gene1993	tmem51	0.131148	Type I	5'UTR
Chr01@130568184@-	gene1730	emc4	0.64	Type I	5'UTR
Chr02@133417293@+	gene2191	troap	0.116611	Type I	5'UTR
Chr03@117645296@+	gene4994	parp16	0.288372	Type I	5'UTR
Chr05@94398119@-	gene30815	tbl1xr1	0.177885	Type I	5'UTR
Chr10@34484499@+	gene5083	trpc4ap	0.939293	Type I	5'UTR
Chr04@61288300@-	gene21604	ankrd11	0.481481	Type I	5'UTR
Chr04@79799743@+	gene1000	mier1	0.120968	Type I	5'UTR
Chr04@73275607@+	gene28019	akr1a1	0.439024	Type I	5'UTR
Chr01@121241529@-	gene21929	tle1	0.578192	Type I	5'UTR
Chr01@166476076@+	gene8093	ankra2	0.16	Type I	5'UTR
Chr02@159070616@-	gene32764	yap1	0.145769	Type I	5'UTR
Chr07@77081372@-	gene4443	dhrs3	0.142857	Type I	5'UTR
Chr03@11058631@+	gene30551	gm2a	0.382979	Type I	5'UTR
Chr04@94437141@-	gene2925	kiaa1107	0.456522	Type I	5'UTR
scaffold_387@95949@+	gene7377	LOC100495442	0.758621	Type I	5'UTR
Chr05@73624462@+	gene1279	tube1	0.186441	Type I	5'UTR
Chr01@142874976@+	gene4316	ccdc64	0.360976	Type I	5'UTR
Chr02@90191893@-	gene7177	ywhag	0.202899	Type I	5'UTR
Chr01@164805478@+	gene822	aggf1	0.28125	Type I	5'UTR
Chr07@4949421@+	gene28575	sgms1	0.26776	Type I	5'UTR
Chr05@72888745@-	gene445	marcks	0.11804	Type I	5'UTR
Chr04@93947108@-	gene8100	dr1	0.186813	Type I	5'UTR
Chr03@95444020@+	gene26842	fam103a1	0.179012	Type I	5'UTR
scaffold_16@1244425@-	gene16002	slc25a26	0.138686	Type I	5'UTR
Chr02@147934883@+	gene2576	proser1	0.596774	Type I	5'UTR
Chr01@159264130@-	gene21020	slc12a2	0.307902	Type I	5'UTR
Chr04@64603052@+	gene2485	cotl1	0.12987	Type I	5'UTR
Chr02@140354406@-	gene20253	LOC101731871	0.166667	Type I	5'UTR
scaffold_63@593396@-	gene8420	stk35	0.361795	Type I	5'UTR
Chr10@4057929@+	gene23824	arhgap23	0.205479	Type I	5'UTR
Chr02@132418040@-	gene4698	ccnt1	0.909091	Type I	5'UTR
Chr07@95448109@+	gene1763	atf5	0.144737	Type I	5'UTR
scaffold_430@98581@-	gene15900	spen	0.495413	Type I	5'UTR
Chr07@105320413@+	gene19668	ppp1r15b	0.41206	Type I	5'UTR
Chr05@99092230@-	gene1899	ccdc50	0.150628	Type I	5'UTR
Chr04@54654081@-	gene1836	tradd	0.122449	Type I	5'UTR
Chr04@5365117@-	gene33227	dgkz	0.15736	Type I	5'UTR
Chr04@4345474@-	gene28916	pdhx	0.142857	Type I	5'UTR
Chr03@21895714@+	gene8289	hnrnpab	0.119048	Type I	5'UTR
Chr08@66429575@+	gene7939	rin3	0.31068	Type I	5'UTR
scaffold_4645@4020@-	gene17010	arap1	0.276596	Type I	5'UTR
Chr10@35880020@-	gene21691	grb2	0.14511	Type I	5'UTR
Chr04@30801680@-	gene31661	adgrl2	0.181818	Type I	5'UTR
Chr03@123852205@-	gene17966	asf1b	0.307155	Type I	5'UTR
Chr05@55545726@+	gene20497	utrn	0.332268	Type I	5'UTR
Chr08@49314429@-	gene3762	fbxo46	0.134328	Type I	5'UTR
Chr05@33538732@-	gene23061	ism1	0.590361	Type I	5'UTR
Chr09@42031322@-	gene8458	fastkd2	0.173469	Type I	5'UTR
Chr04@40198561@+	gene283	ppp1r14b	0.358079	Type I	5'UTR
Chr02@23858732@+	gene1190	dcbld2	0.599156	Type I	5'UTR
Chr02@111399053@+	gene26856	rp2	0.135135	Type I	5'UTR
Chr02@94507842@+	gene20467	caln1	0.927273	Type I	5'UTR
Chr07@18734266@-	gene19907	kndc1	0.183099	Type I	5'UTR
Chr03@95169745@+	gene29476	pde8a	0.757576	Type I	5'UTR
Chr04@90749914@-	gene5973	xpr1	0.294118	Type I	5'UTR
Chr02@4470914@-	gene31962	bcl9	0.383667	Type I	5'UTR
Chr03@22287446@+	gene3405	cystm1	0.214286	Type I	5'UTR
scaffold_162@36777@-	gene1949	foxh1	0.288136	Type I	5'UTR
Chr03@127428915@-	gene27459	ap1m2	0.235294	Type I	5'UTR
Chr03@98704952@-	gene1225	mesdc1	0.17186	Type I	5'UTR
Chr03@84635427@-	gene6664	clk3	0.136364	Type I	5'UTR
Chr07@28850418@+	gene23669	hectd2	0.109756	Type I	5'UTR
scaffold_854@13765@+	gene27159	hipk2	0.162162	Type I	5'UTR
Chr09@1745738@+	gene23125	fbxl19	0.53	Type I	5'UTR
Chr02@23488979@-	gene8214	cxadr	0.44469	Type I	5'UTR
Chr08@27647765@-	gene32416	thoc2	0.151982	Type I	5'UTR
Chr08@84326085@-	gene7057	fbxo34	0.771429	Type I	5'UTR
Chr07@84128630@+	gene27910	sidt2	0.1	Type I	5'UTR
Chr02@161443936@-	gene18273	mtmr2	0.357143	Type I	5'UTR
Chr08@25344882@+	gene19572	amer1	0.542939	Type I	5'UTR
Chr03@69628681@-	gene5138	sema3c	0.521127	Type I	5'UTR
Chr06@28524876@+	gene24828	ctdp1	0.122744	Type I	5'UTR
Chr01@115052676@-	gene22870	rcl1	0.349206	Type I	5'UTR
Chr03@28563337@+	gene5578	kif3a	0.469565	Type I	5'UTR
scaffold_208@312065@-	gene24942	LOC100496042	0.46875	Type I	5'UTR
Chr03@94047720@-	gene31132	cep152	0.18491	Type I	5'UTR
Chr02@52479536@+	gene4411	med18	0.18	Type I	5'UTR
Chr10@35774725@+	gene7043	armc7	0.114679	Type I	5'UTR
Chr01@95775300@+	gene4598	ugcg	0.134146	Type I	5'UTR
Chr08@94910709@+	gene3639	spint1	0.261411	Type I	5'UTR
Chr03@120596434@+	gene24769	fgfr1	0.256858	Type I	5'UTR
Chr04@109882523@-	gene1434	wbp2nl	0.251701	Type I	5'UTR
Chr04@30801800@-	gene31661	adgrl2	0.242009	Type I	5'UTR
Chr07@110827852@+	gene28321	xrcc1	0.12766	Type I	5'UTR
Chr01@16987280@+	gene1963	fbxl5	0.365672	Type I	5'UTR
Chr01@136427819@+	gene33401	efna5	0.101695	Type I	5'UTR
Chr08@54370919@-	gene4134	pbx2	0.161264	Type I	5'UTR
Chr03@119915582@+	gene16221	gpat4	0.245006	Type I	5'UTR
scaffold_294@16265@-	gene9310	Xetrov90027884m.g	0.162602	Type I	5'UTR
Chr02@66506872@+	gene6402	stk38	0.260504	Type I	5'UTR
Chr04@126281392@-	gene5375	qrich1.1	0.593373	Type I	5'UTR
Chr08@85528638@+	gene2263	ttbk2	0.109375	Type I	5'UTR
Chr04@109835872@+	gene23373	LOC100495518	0.12	Type I	5'UTR
Chr02@38664518@-	gene3928	zfx	0.193878	Type I	5'UTR
Chr08@82391859@-	gene3180	ppm1a	0.183731	Type I	5'UTR
Chr03@122408646@+	gene654	brd4	0.226667	Type I	5'UTR
Chr05@65655678@+	gene19780	heca	0.350365	Type I	5'UTR
Chr03@30357721@+	gene25654	rbm27	0.39313	Type I	5'UTR
Chr02@133147710@-	gene7135	kmt2d	0.961905	Type I	5'UTR
Chr02@43501544@+	gene4832	pafah1b1	0.25	Type I	5'UTR
Chr09@76927130@-	gene5329	tmbim1	0.123675	Type I	5'UTR
Chr05@106840113@+	gene24389	larp4b	0.132616	Type I	5'UTR
Chr02@118697096@-	gene24496	hs6st3	0.294118	Type I	5'UTR
Chr03@38014537@+	gene25596	rnf44	0.361111	Type I	5'UTR
Chr01@92827781@-	gene23718	wdfy3	0.241667	Type I	5'UTR
Chr01@144996672@+	gene22571	LOC100492758	0.824561	Type I	5'UTR
Chr01@156656437@+	gene19671	rfc5	0.222222	Type I	5'UTR
Chr09@38680935@-	gene32042	rnf216	0.115385	Type I	5'UTR
Chr02@70575302@+	gene28616	bcor	0.576923	Type I	5'UTR
Chr10@34484577@+	gene5083	trpc4ap	0.714688	Type I	5'UTR
Chr09@72123597@-	gene2472	acvr2a	0.120567	Type I	5'UTR
Chr04@62213711@-	gene20665	pdf	0.504425	Type I	5'UTR
Chr05@27632502@+	gene413	pex13	0.181818	Type I	5'UTR
Chr06@109218098@-	gene20528	snx16	0.125	Type I	5'UTR
Chr08@92658904@-	gene16730	prkd1	0.205128	Type I	5'UTR
scaffold_7398@1103@-	gene20561	pip5k1a	0.348739	Type I	5'UTR
Chr09@1746239@+	gene23125	fbxl19	0.508065	Type I	5'UTR
scaffold_7349@667@+	gene24635	pi4kb	0.125	Type I	5'UTR
Chr08@16077201@+	gene1965	zbtb6	0.142857	Type I	5'UTR
scaffold_83@155935@+	gene27880	inpp5f	0.111111	Type I	5'UTR
Chr04@26015602@+	gene17991	siah1	0.116667	Type I	5'UTR
Chr01@11385395@+	gene7971	kdm3a	0.12809	Type I	5'UTR
Chr10@9469540@+	gene4709	fzd2	0.299065	Type I	5'UTR
Chr03@117007957@-	gene2770	map2k1	0.177778	Type I	5'UTR
Chr01@145717774@-	gene33493	hira	0.328652	Type I	5'UTR
Chr07@93023888@+	gene5389	vamp3	0.577381	Type I	5'UTR
Chr09@19477571@+	gene31072	fam220a	0.634454	Type I	5'UTR
scaffold_27@525403@+	gene18716	ftsj3	0.161017	Type I	5'UTR
Chr02@121729865@+	gene2711	spry2	0.619876	Type I	5'UTR
Chr09@22035938@-	gene29328	pdgfa	0.119048	Type I	5'UTR
Chr02@144135821@-	gene32296	sp1	0.166667	Type I	5'UTR
Chr05@10678519@-	gene27962	atf3	0.125	Type I	5'UTR
Chr02@65034411@-	gene33065	klf15.2	0.111111	Type I	5'UTR
Chr03@127102748@-	gene4935	tyk2	0.239382	Type I	5'UTR
Chr04@28170133@+	gene7166	ccdc102a	0.244898	Type I	5'UTR
Chr07@68022225@-	gene27230	cdon	0.178771	Type I	5'UTR
Chr01@46284244@+	gene30801	fbxw7	0.916667	Type I	5'UTR
scaffold_113@346340@-	gene5697	cstf1	0.133333	Type I	5'UTR
Chr09@28419565@-	gene33707	ntan1	0.297872	Type I	5'UTR
Chr01@155071505@+	gene33641	trafd1	0.12769	Type I	5'UTR
Chr02@23614946@+	gene8058	st3gal6	0.272727	Type I	5'UTR
Chr03@98704937@-	gene1225	mesdc1	0.107888	Type I	5'UTR
scaffold_448@10542@+	gene3534	bod1	0.136594	Type I	5'UTR
Chr03@104651157@+	gene7030	arrdc4	0.258621	Type I	5'UTR
Chr08@81850404@-	gene17318	prkch	0.841584	Type I	5'UTR
Chr08@56862164@-	gene7669	shkbp1	0.136691	Type I	5'UTR
Chr03@115877737@+	gene3217	ctdspl2	0.218004	Type I	5'UTR
Chr06@4379974@-	gene5666	klhl18	0.220518	Type I	5'UTR
Chr02@8889466@-	gene6480	chaf1b	0.336323	Type I	5'UTR
Chr10@2650386@+	gene21025	lrrc3c	0.365385	Type I	5'UTR
Chr02@109464692@+	gene27935	inpp4a	0.263158	Type I	5'UTR
Chr05@3049653@+	gene18394	lclat1	0.188192	Type I	5'UTR
Chr08@54070911@+	gene29860	atf6b	0.15261	Type I	5'UTR
Chr07@80685436@-	gene3742	gpr157	0.171271	Type I	5'UTR
Chr05@98669281@+	gene31738	fgf12	0.21875	Type I	5'UTR
Chr09@1746264@+	gene23125	fbxl19	0.145833	Type I	5'UTR
Chr01@168029768@-	gene17597	ssbp2	0.21875	Type I	5'UTR
Chr02@134759378@+	gene1645	pan2	0.309028	Type I	5'UTR
Chr03@83724042@+	gene24465	sin3a	0.202128	Type I	5'UTR
Chr08@113963892@-	gene4924	vangl2	0.206215	Type I	5'UTR
Chr10@16896967@-	gene2018	dnttip1	0.722628	Type I	5'UTR
Chr07@16922967@-	gene869	aldh18a1	0.183511	Type I	5'UTR
Chr01@154604453@-	gene33796	sh2b3	0.113208	Type I	5'UTR
Chr03@46614699@+	gene3998	nudt4	0.14939	Type I	5'UTR
Chr05@61595725@-	gene7793	tab2	0.352273	Type I	5'UTR
Chr01@191641655@-	gene3658	ska1	0.294964	Type I	5'UTR
Chr06@130364234@-	gene8444	ptk2	0.111413	Type I	5'UTR
Chr02@117346202@-	gene3546	zic2	0.134177	Type I	5'UTR
scaffold_448@340@+	gene3534	bod1	0.419799	Type I	5'UTR
Chr05@111757800@-	gene18636	tdrp	0.123894	Type I	5'UTR
Chr02@138943565@-	gene7544	csrnp2	0.333333	Type I	5'UTR
Chr09@19460368@-	gene26996	usp42	0.1875	Type I	5'UTR
Chr07@24699213@+	gene28490	ubtd1	0.890093	Type I	5'UTR
Chr01@35357066@+	gene4882	cfap97	0.367232	Type I	5'UTR
Chr02@37537720@-	gene3535	baz1b	0.264151	Type I	5'UTR
Chr02@151449334@+	gene1998	ubl3	0.250585	Type I	5'UTR
Chr04@107724545@+	gene6449	prkab2	0.133333	Type I	5'UTR
Chr07@22351521@+	gene3709	LOC100495427	0.202703	Type I	5'UTR
Chr08@4277701@+	gene5133	set	0.134831	Type I	5'UTR
Chr03@127485585@-	gene12780	slc44a2	0.220339	Type I	5'UTR
Chr02@169753953@-	gene32663	gdpd5	0.689655	Type I	5'UTR
Chr01@125308546@-	gene1198	mfsd14b	0.195187	Type I	5'UTR
Chr07@31087210@-	gene4576	pdlim1	0.166667	Type I	5'UTR
Chr07@4865936@+	gene28575	sgms1	0.801567	Type I	5'UTR
Chr01@153393213@-	gene31185	mlxip	0.326087	Type I	5'UTR
Chr07@8473730@+	gene4739	cdk1	0.122951	Type I	5'UTR
Chr02@52016632@-	gene3253	kdf1	0.257764	Type I	5'UTR
Chr04@117458903@+	gene3630	tmem115	0.625	Type I	5'UTR
Chr04@109646135@+	gene4659	c1orf21	0.122807	Type I	5'UTR
scaffold_79@130934@-	gene2093	usf2	0.364583	Type I	5'UTR
Chr02@70575303@+	gene28616	bcor	0.571429	Type I	5'UTR
Chr08@74656580@+	gene5481	MGC89226	0.153846	Type I	5'UTR
Chr05@14764025@+	gene970	ppm1b	0.135135	Type I	5'UTR
Chr01@54744292@+	gene262	pgrmc2	0.138072	Type I	5'UTR
Chr04@10606947@-	gene15720	Xetrov90010407m.g	0.220183	Type I	5'UTR
Chr07@4725817@-	gene5899	pten	0.10461	Type I	5'UTR
Chr02@135755532@-	gene16524	zbtb39	0.432432	Type I	5'UTR
scaffold_414@75383@-	gene31792	LOC101733409	0.109375	Type I	5'UTR
Chr09@7914523@-	gene28998	LOC105948515	0.171053	Type I	5'UTR
Chr01@114626448@+	gene5307	kiaa2026	0.118644	Type I	5'UTR
scaffold_208@290332@+	gene7154	znf852	0.146552	Type I	5'UTR
Chr06@486748@-	gene7567	LOC101731927	0.349206	Type I	5'UTR
scaffold_232@174802@-	gene19554	epb41l5	0.47929	Type I	5'UTR
Chr04@103682825@-	gene6139	ivns1abp	0.170562	Type I	5'UTR
Chr04@11872208@+	gene24120	lgr4	0.347826	Type I	5'UTR
Chr08@85869486@-	gene3355	papln	0.872	Type I	5'UTR
Chr05@28805441@-	gene652	vps54	0.307018	Type I	5'UTR
Chr08@77101098@-	gene2375	cdc42bpb	0.167364	Type I	5'UTR
Chr01@131162865@+	gene6413	ndrg2	0.149254	Type I	5'UTR
scaffold_232@174801@-	gene19554	epb41l5	0.28655	Type I	5'UTR
Chr01@9993147@-	gene19839	LOC100487404	0.194444	Type I	5'UTR
scaffold_37@894766@-	gene9529	Xetrov90028379m.g	0.146341	Type I	5'UTR
Chr04@27541497@+	gene9287	Xetrov90010770m.g	0.11236	Type I	5'UTR
Chr02@140356358@-	gene20253	LOC101731871	0.714286	Type I	5'UTR
Chr01@29713730@+	gene30918	slain2	0.152174	Type I	5'UTR
Chr01@83631857@+	gene5571	plekhj1	0.19697	Type I	5'UTR
Chr01@138909716@-	gene24456	git2	0.479545	Type I	5'UTR
Chr02@64215259@+	gene11795	Xetrov90005064m.g	0.262295	Type I	5'UTR
Chr03@130057362@-	gene5273	khsrp	0.53049	Type I	5'UTR
Chr07@40131844@+	gene15858	sgpl1	0.111111	Type I	5'UTR
Chr08@4277501@+	gene5133	set	0.358621	Type I	5'UTR
Chr01@134019486@+	gene595	trim36	0.324056	Type I	5'UTR
Chr03@95169902@+	gene29476	pde8a	0.16	Type I	5'UTR
Chr06@129547885@-	gene19267	trib1	0.43956	Type I	5'UTR
Chr01@56496848@-	gene28594	fgf2	0.123894	Type I	5'UTR
Chr09@1745808@+	gene23125	fbxl19	0.194346	Type I	5'UTR
Chr01@43690019@-	gene2146	fnip2	0.144197	Type I	5'UTR
Chr08@77776129@-	gene2086	ppp1r13b	0.15625	Type I	5'UTR
scaffold_258@145733@-	gene27427	smurf2	0.2	Type I	5'UTR
scaffold_217@155107@+	gene19611	capzb	0.106834	Type I	5'UTR
Chr05@29399819@-	gene722	rab1a	0.252747	Type I	5'UTR
Chr06@63626949@+	gene22191	cdcp1	0.144799	Type I	5'UTR
Chr02@109007791@-	gene8033	med24	0.115385	Type I	5'UTR
Chr06@93986561@+	gene7536	riok3	0.305556	Type I	5'UTR
Chr05@33539301@-	gene23061	ism1	0.123711	Type I	5'UTR
Chr02@134091357@+	gene6086	uqcc3	0.144343	Type I	5'UTR
Chr01@124597119@+	gene8271	sass6	0.104881	Type I	5'UTR
Chr01@83574326@-	gene19438	oaz1	0.724216	Type I	5'UTR
Chr05@135465320@+	gene2852	trib2	0.105634	Type I	5'UTR
Chr07@69421238@-	gene7477	b3galt6	0.14922	Type I	5'UTR
Chr07@105351844@+	gene5402	MGC76132	0.396825	Type I	5'UTR
Chr09@34933200@+	gene22585	carhsp1	0.13468	Type I	5'UTR
Chr02@134090735@+	gene6086	uqcc3	0.1493	Type I	5'UTR
Chr03@38583648@+	gene2068	kdm3b	0.44186	Type I	5'UTR
Chr09@72045155@-	gene21917	mbd5	0.240741	Type I	5'UTR
scaffold_506@23304@+	gene31247	LOC105945801	0.181193	Type I	5'UTR
Chr01@182954976@+	gene6220	prkaa1	0.142857	Type I	5'UTR
Chr04@11967878@+	gene19980	ccdc34	0.226804	Type I	5'UTR
Chr04@8010754@+	gene6820	celf1	0.271186	Type I	5'UTR
Chr01@154604120@-	gene33796	sh2b3	0.13	Type I	5'UTR
Chr04@80125213@-	gene85	gng12	0.164	Type I	5'UTR
Chr06@118541661@-	gene4256	atp6v1c1	0.491525	Type I	5'UTR
scaffold_430@98432@-	gene15900	spen	0.166667	Type I	5'UTR
Chr06@73895036@+	gene14412	Xetrov90016415m.g	0.589623	Type I	5'UTR
Chr06@100099461@-	gene7915	lypla1	0.108597	Type I	5'UTR
Chr07@71185965@-	gene29466	gnb1	0.332057	Type I	5'UTR
Chr05@12961907@+	gene31461	eml4	0.178824	Type I	5'UTR
Chr07@18734217@-	gene19907	kndc1	0.425532	Type I	5'UTR
Chr08@49609492@+	gene28981	ppp1r13l	0.217801	Type I	5'UTR
Chr03@55298206@-	gene25827	pphln1	0.182374	Type I	5'UTR
Chr03@90770227@-	gene1612	pigb	0.537037	Type I	5'UTR
Chr01@31854299@-	gene32770	dlc1	0.100962	Type I	5'UTR
Chr04@80772397@+	gene1556	srsf11	0.21521	Type I	5'UTR
Chr07@68022245@-	gene27230	cdon	0.857923	Type I	5'UTR
Chr07@30809708@-	gene25101	stox1	0.231214	Type I	5'UTR
Chr08@41955647@+	gene7306	pof1b	0.111111	Type I	5'UTR
Chr08@73728746@-	gene22439	fermt2	0.153846	Type I	5'UTR
Chr01@79031486@+	gene5285	ppp1r3b	0.457547	Type I	5'UTR
Chr03@72861082@+	gene21351	usp6nl	0.357724	Type I	5'UTR
Chr02@9922142@-	gene3257	gart	0.431818	Type I	5'UTR
Chr01@49832487@-	gene1017	smarca5	0.14	Type I	5'UTR
Chr02@135467322@-	gene3093	baz2a	0.222222	Type I	5'UTR
Chr10@7924154@+	gene1847	dcaf7	0.578059	Type I	5'UTR
Chr01@36232711@+	gene3245	dctd	0.479235	Type I	5'UTR
Chr01@153393165@-	gene31185	mlxip	0.152381	Type I	5'UTR
Chr03@131711511@-	gene27441	per1	0.104478	Type I	5'UTR
Chr02@109661979@-	gene28513	tmem131	0.132805	Type I	5'UTR
Chr08@5729619@+	gene23656	abl1	0.326087	Type I	5'UTR
Chr02@61129748@+	gene4603	rpl10a	0.586053	Type I	5'UTR
scaffold_532@94981@-	gene2983	myo1e.2	0.564935	Type I	5'UTR
Chr09@71059992@-	gene30130	rif1	0.10989	Type I	5'UTR
Chr09@56876477@+	gene8181	nckap1	0.157635	Type I	5'UTR
scaffold_546@76020@-	gene1517	tmem79	0.274419	Type I	5'UTR
Chr03@129779725@+	gene17293	palm3	0.207547	Type I	5'UTR
Chr10@39901623@+	gene20057	rhot1	0.261905	Type I	5'UTR
Chr08@81147426@+	gene3170	ppp2r5e	0.164788	Type I	5'UTR
Chr03@28229273@-	gene1810	hspa4	0.12766	Type I	5'UTR
Chr06@129702504@+	gene3601	kiaa0196	0.153061	Type I	5'UTR
Chr02@54666967@-	gene5085	rragc	0.292593	Type I	5'UTR
Chr07@52667060@-	gene27495	usp54	0.116279	Type I	5'UTR
Chr03@128797031@-	gene15766	LOC100485638	0.296296	Type I	5'UTR
Chr04@47031688@+	gene25572	znf423	0.692308	Type I	5'UTR
Chr02@87603441@+	gene18455	med13	0.121311	Type I	5'UTR
Chr02@144135753@-	gene32296	sp1	0.132979	Type I	5'UTR
Chr05@27514377@+	gene246	papolg	0.512821	Type I	5'UTR
Chr04@95679699@-	gene2973	pkn2	0.12963	Type I	5'UTR
Chr04@14018107@+	gene8094	tmem258	0.3	Type I	5'UTR
scaffold_24@940321@+	gene5050	ctdspl	0.915094	Type I	5'UTR
Chr08@80608034@-	gene31818	brf1	0.1	Type I	5'UTR
Chr05@12201256@+	gene4081	rcor3	0.107143	Type I	5'UTR
Chr08@61230663@+	gene2049	flvcr2	0.137363	Type I	5'UTR
Chr04@104626527@+	gene24300	atf7ip	0.5	Type I	5'UTR
Chr09@34756001@+	gene18696	usp7	0.563452	Type I	5'UTR
Chr03@69397510@+	gene2039	gnai1	0.419831	Type I	5'UTR
Chr03@50504500@+	gene2190	tmem19	0.208889	Type I	5'UTR
Chr09@2275619@+	gene26005	MGC147490	0.264151	Type I	5'UTR
scaffold_249@157921@-	gene3944	ppp4r1l	0.54023	Type I	5'UTR
Chr07@71186100@-	gene29466	gnb1	0.8	Type I	5'UTR
scaffold_138@269461@+	gene4445	vcp	0.227545	Type I	5'UTR
Chr01@51664987@-	gene8154	rab33b	0.404217	Type I	5'UTR
Chr01@134769055@-	gene18894	apc	0.121457	Type I	5'UTR
Chr01@156698887@-	gene3496	wsb2	0.324324	Type I	5'UTR
Chr05@126216257@-	gene5383	fbxo45	0.134831	Type I	5'UTR
Chr06@130755262@-	gene19719	ptp4a3	0.139946	Type I	5'UTR
Chr03@115885103@+	gene3217	ctdspl2	0.156156	Type I	5'UTR
Chr10@28442856@+	gene7257	prex1	0.460251	Type I	5'UTR
Chr03@47435321@-	gene17383	usp44	0.924119	Type I	5'UTR
Chr01@118290940@-	gene18264	zfand5	0.18315	Type I	5'UTR
Chr04@3640327@-	gene18812	cd82	0.11828	Type I	5'UTR
Chr10@20181288@-	gene6636	cep131	0.100481	Type I	5'UTR
Chr08@50264717@+	gene4374	polr2i	0.146667	Type I	5'UTR
Chr02@14233830@+	gene1678	app	0.726644	Type I	5'UTR
Chr01@86238528@-	gene7935	mier2	0.142648	Type I	5'UTR
Chr09@1746309@+	gene23125	fbxl19	0.183623	Type I	5'UTR
Chr09@56876366@+	gene8181	nckap1	0.603175	Type I	5'UTR
Chr04@96271179@-	gene8132	lmo4.1	0.589744	Type I	5'UTR
Chr06@1565025@+	gene18490	LOC101733211	0.139535	Type I	5'UTR
Chr10@36316812@+	gene6834	ten1	0.181818	Type I	5'UTR
Chr01@25913372@-	gene4071	pgm2	0.440758	Type I	5'UTR
Chr02@86191111@+	gene1343	zbtb8os	0.640351	Type I	5'UTR
Chr01@87853105@+	gene23129	klhl26	0.138462	Type I	5'UTR
Chr01@81839400@+	gene8244	med16	0.142857	Type I	5'UTR
Chr09@56876362@+	gene8181	nckap1	0.438095	Type I	5'UTR
Chr01@154604531@-	gene33796	sh2b3	0.175676	Type I	5'UTR
Chr01@138592585@+	gene7931	fam222a	0.216216	Type I	5'UTR
Chr02@106229099@+	gene5494	st6gal2	0.311111	Type I	5'UTR
Chr04@97224946@+	gene999	pigc	0.101307	Type I	5'UTR
Chr04@3640293@-	gene18812	cd82	0.64486	Type I	5'UTR
Chr06@89450649@+	gene5003	ralbp1	0.313496	Type I	5'UTR
Chr05@38659703@+	gene6118	csrp2bp	0.195122	Type I	5'UTR
scaffold_81@745397@-	gene22888	zhx2	0.334158	Type I	5'UTR
Chr06@100859392@-	gene27234	mos	0.132353	Type I	5'UTR
Chr06@14625692@+	gene4379	itgb1	0.124283	Type I	5'UTR
Chr01@75791436@-	gene22974	slc20a2	0.384615	Type I	5'UTR
Chr06@35047922@-	gene1900	LOC105947687	0.166667	Type I	5'UTR
Chr08@77101091@-	gene2375	cdc42bpb	0.247807	Type I	5'UTR
Chr01@65628874@-	gene27270	tspan5	0.104167	Type I	5'UTR
Chr07@65060395@+	gene5784	ccdc15	0.140845	Type I	5'UTR
Chr04@50959274@-	gene971	mbtps1	0.181185	Type I	5'UTR
Chr01@114987067@-	gene1078	jak2	0.321429	Type I	5'UTR
Chr04@78863815@+	gene97	cachd1	0.128505	Type I	5'UTR
Chr04@96271249@-	gene8132	lmo4.1	0.457143	Type I	5'UTR
Chr09@25794842@-	gene1215	ttyh3	0.105413	Type I	5'UTR
Chr04@73660318@-	gene509	ipo13	0.185886	Type I	5'UTR
Chr01@22678435@-	gene3424	pacrgl	0.168675	Type I	5'UTR
Chr05@28805457@-	gene652	vps54	0.367347	Type I	5'UTR
Chr01@103847393@+	gene2540	LOC100170420	0.960396	Type I	5'UTR
Chr06@8885903@+	gene1875	insig1	0.24234	Type I	5'UTR
Chr06@81797931@+	gene5972	cdk13	0.169657	Type I	5'UTR
Chr08@66073415@-	gene31582	ppp4r3a	0.16383	Type I	5'UTR
Chr03@38096153@-	gene5211	higd2a	0.319328	Type I	5'UTR
scaffold_1597@2783@+	gene16707	sgf29	0.386643	Type I	5'UTR
Chr06@89353717@+	gene1027	ankrd12	0.192825	Type I	5'UTR
Chr01@120284685@-	gene33687	gnaq	0.349282	Type I	5'UTR
Chr02@100156854@+	gene7697	mrps23	0.493333	Type I	5'UTR
Chr08@92938605@-	gene31028	strn3	0.141414	Type I	5'UTR
Chr09@46593669@-	gene27590	nbeal1	0.398352	Type I	5'UTR
Chr10@27032624@+	gene7723	sall4	0.113856	Type I	5'UTR
Chr10@35449720@+	gene1585	tmem104	0.229032	Type I	5'UTR
Chr01@111802200@+	gene4370	ttc39b	0.152174	Type I	5'UTR
Chr09@1847184@+	gene4781	kat8	0.333333	Type I	5'UTR
Chr02@44159089@+	gene27146	ncbp3	0.122807	Type I	5'UTR
Chr02@125017932@+	gene29256	pcdh9	0.27044	Type I	5'UTR
scaffold_81@572935@+	gene15868	atad2	0.17341	Type I	5'UTR
Chr01@51091981@-	gene2530	elmod2	0.463415	Type I	5'UTR
Chr09@8492180@-	gene32687	2021-09-12	0.12	Type I	5'UTR
Chr04@89468304@+	gene30770	ralgps2	0.673077	Type I	5'UTR
scaffold_1336@14140@-	gene3497	atxn2l	0.738001	Type I	5'UTR
Chr01@160650176@+	gene25118	cep120	0.171642	Type I	5'UTR
Chr09@6874118@-	gene28655	rab35	0.107981	Type I	5'UTR
Chr05@59424410@-	gene25350	arid4b	0.132653	Type I	5'UTR
Chr01@47068273@+	gene31575	sh3d19	0.186115	Type I	5'UTR
Chr03@116635439@-	gene1616	c15orf61	0.106383	Type I	5'UTR
Chr06@486749@-	gene7567	LOC101731927	0.116667	Type I	5'UTR
Chr07@31552963@+	gene30285	LOC100216241	0.119048	Type I	5'UTR
Chr02@134944291@+	gene6600	ormdl2	0.227273	Type I	5'UTR
Chr08@50426281@+	gene7515	mgat1	0.314532	Type I	5'UTR
Chr09@57815637@-	gene23677	ube2e3	0.115385	Type I	5'UTR
scaffold_98@57002@+	gene24330	fbxl14	0.154472	Type I	5'UTR
scaffold_132@292480@+	gene32197	ccdc186	0.289604	Type I	5'UTR
Chr06@93986618@+	gene7536	riok3	0.166667	Type I	5'UTR
Chr04@64603014@+	gene2485	cotl1	0.121951	Type I	5'UTR
Chr05@103135135@+	gene7384	ppm1l	0.163265	Type I	5'UTR
Chr01@114986529@-	gene1078	jak2	0.128205	Type I	5'UTR
Chr02@24725988@+	gene22857	abr	0.221113	Type I	5'UTR
Chr05@116965783@+	gene505	c3orf58	0.130435	Type I	5'UTR
Chr04@36476@+	gene8529	pacsin3	0.370441	Type I	5'UTR
Chr10@36316945@+	gene6834	ten1	0.125	Type I	5'UTR
Chr01@46284202@+	gene30801	fbxw7	0.204545	Type I	5'UTR
Chr01@136426674@+	gene33401	efna5	0.912088	Type I	5'UTR
Chr01@11316175@-	gene20306	immt	0.301205	Type I	5'UTR
Chr04@108240665@+	gene31465	scyl3	0.407792	Type I	5'UTR
Chr09@12748464@-	gene29447	fam83g	0.324074	Type I	5'UTR
Chr09@25794849@-	gene1215	ttyh3	0.122581	Type I	5'UTR
Chr09@2274124@-	gene459	mapk7	0.266667	Type I	5'UTR
scaffold_555@1188@+	gene26412	fbxo42	0.207637	Type I	5'UTR
Chr01@6197088@+	gene19639	ptpra	0.170868	Type I	5'UTR
Chr05@122158626@-	gene31989	ing5	0.205761	Type I	5'UTR
Chr01@191641718@-	gene3658	ska1	0.130435	Type I	5'UTR
Chr04@128520575@-	gene21303	setd5	0.182927	Type I	5'UTR
Chr08@56784745@+	gene3540	c19orf47	0.148876	Type I	5'UTR
scaffold_456@67214@-	gene30525	clasp1	0.216667	Type I	5'UTR
Chr01@31854429@-	gene32770	dlc1	0.229885	Type I	5'UTR
Chr07@114549860@+	gene32286	dyrk1a.2	0.241852	Type I	5'UTR
Chr06@89507908@-	gene21114	ppp4r1	0.177235	Type I	5'UTR
Chr04@98142863@-	gene591	pbx1	0.162162	Type I	5'UTR
Chr05@70046768@-	gene4208	nus1	0.181818	Type I	5'UTR
Chr08@17268756@-	gene21483	arhgap36	0.162162	Type I	5'UTR
Chr02@23614915@+	gene8058	st3gal6	0.111111	Type I	5'UTR
Chr04@108295347@-	gene28393	c1orf112	0.31003	Type I	5'UTR
Chr04@125958736@-	gene32348	prkar2a	0.130435	Type I	5'UTR
Chr08@82453169@-	gene28146	pcnxl4	0.259259	Type I	5'UTR
Chr01@177981494@-	gene7806	gpbp1	0.2	Type I	5'UTR
Chr01@179710338@+	gene1646	mocs2-like	0.197917	Type I	5'UTR
Chr09@28487947@-	gene22778	thumpd1	0.133197	Type I	5'UTR
Chr03@7922697@+	gene19816	rapgef6	0.133721	Type I	5'UTR
Chr01@138909743@-	gene24456	git2	0.141479	Type I	5'UTR
Chr05@121588359@+	gene2700	acsl4	0.75	Type I	5'UTR
Chr06@4379975@-	gene5666	klhl18	0.143403	Type I	5'UTR
Chr06@18879961@-	gene30204	mllt10	0.134454	Type I	5'UTR
Chr06@5712246@+	gene6341	csrnp1	0.117021	Type I	5'UTR
Chr08@85528509@+	gene2263	ttbk2	0.304167	Type I	5'UTR
Chr03@22287496@+	gene3405	cystm1	0.269755	Type I	5'UTR
Chr08@56426919@+	gene3364	map3k10	0.489362	Type I	5'UTR
Chr02@61786471@-	gene18817	zc3h11a	0.151111	Type I	5'UTR
Chr01@97837360@+	gene28544	clta	0.175711	Type I	5'UTR
scaffold_150@196981@+	gene26098	agbl3	0.219512	Type I	5'UTR
Chr05@105735097@-	gene2694	rap2b	0.334928	Type I	5'UTR
Chr01@142240586@-	gene30463	prodh	0.107692	Type I	5'UTR
Chr02@72318127@-	gene8278	shroom2	0.277419	Type I	5'UTR
Chr08@66034817@-	gene26451	ccdc88c	0.106383	Type I	5'UTR
scaffold_21@1132040@+	gene6779	zadh2	0.176707	Type I	5'UTR
Chr02@153651908@+	gene22067	spata13	0.201031	Type I	5'UTR
Chr02@134178511@+	gene576	rnf41	0.167391	Type I	5'UTR
Chr06@21349983@-	gene7841	nmt1	0.160194	Type I	5'UTR
Chr06@134449474@-	gene2777	exosc4	0.809524	Type I	5'UTR
Chr04@127604430@-	gene21055	creld1	0.129032	Type I	5'UTR
Chr01@22676149@-	gene3424	pacrgl	0.142857	Type I	5'UTR
Chr08@42465078@+	gene18097	rps6ka6	0.185714	Type I	5'UTR
Chr02@138394416@+	gene5488	tspan31	0.295991	Type I	5'UTR
Chr01@96223294@+	gene8431	snx30	0.196078	Type I	5'UTR
Chr10@3536035@+	gene1869	arl5b	0.139535	Type I	5'UTR
Chr06@38163224@-	gene6053	exoc3	0.315789	Type I	5'UTR
Chr04@73397491@-	gene22321	gpbp1l1	0.133333	Type I	5'UTR
Chr09@16724493@-	gene597	rab40c	0.117384	Type I	5'UTR
scaffold_532@95216@-	gene2983	myo1e.2	0.202532	Type I	5'UTR
Chr02@132418039@-	gene4698	ccnt1	0.485294	Type I	5'UTR
Chr01@114986641@-	gene1078	jak2	0.446809	Type I	5'UTR
Chr02@22653881@-	gene3913	nrip1	0.854167	Type I	5'UTR
Chr09@23814618@-	gene2923	micall2	0.352273	Type I	5'UTR
Chr01@54744282@+	gene262	pgrmc2	0.188791	Type I	5'UTR
Chr08@85855475@-	gene3355	papln	0.16609	Type I	5'UTR
scaffold_5650@1091@+	gene9183	Xetrov90029597m.g	0.3	Type I	5'UTR
Chr01@194640598@-	gene3948	ubap2	0.106952	Type I	5'UTR
Chr01@7562342@-	gene29181	atrn	0.564103	Type I	5'UTR
Chr03@119288103@+	gene23230	bmp1	0.155556	Type I	5'UTR
Chr03@98067631@+	gene17525	man2a2	0.275862	Type I	5'UTR
Chr08@84989099@-	gene31037	tyro3	0.128205	Type I	5'UTR
scaffold_463@74830@-	gene28979	suz12	0.208748	Type I	5'UTR
Chr01@153130229@+	gene17343	clip1	0.351351	Type I	5'UTR
Chr07@40769266@+	gene33802	unc5b	0.766957	Type I	5'UTR
Chr08@50647064@-	gene7682	rps5	0.959184	Type I	5'UTR
Chr03@89345898@+	gene26100	adam10	0.174046	Type I	5'UTR
Chr06@29235298@+	gene29991	lrrc16a	0.571429	Type I	5'UTR
Chr06@20938131@+	gene7437	cldn12	0.48254	Type I	5'UTR
Chr06@105471429@-	gene3921	orc5	0.153125	Type I	5'UTR
Chr08@74311246@-	gene6471	cnih1	0.131737	Type I	5'UTR
Chr01@173679657@-	gene5274	slc30a5	0.101891	Type I	5'UTR
scaffold_92@413423@+	gene23012	slmap	0.123084	Type I	5'UTR
scaffold_81@745438@-	gene22888	zhx2	0.613497	Type I	5'UTR
Chr01@143515054@-	gene5500	patz1	0.185714	Type I	5'UTR
Chr07@68022829@-	gene27230	cdon	0.119658	Type I	5'UTR
Chr10@29764668@+	gene16073	arfgef2	0.102703	Type I	5'UTR
scaffold_33@1460208@+	gene33738	smarcal1	0.13278	Type I	5'UTR
scaffold_314@117954@+	gene885	ucp2	0.779851	Type I	5'UTR
Chr06@106651091@-	gene6756	jph1	0.255102	Type I	5'UTR
Chr07@1525066@+	gene16795	mlf2	0.129062	Type I	5'UTR
Chr01@10562907@+	gene21802	rab11fip5	0.132597	Type I	5'UTR
Chr03@86193884@+	gene26577	shf	0.41958	Type I	5'UTR
Chr06@130316975@-	gene8444	ptk2	0.274194	Type I	5'UTR
Chr01@56496832@-	gene28594	fgf2	0.208955	Type I	5'UTR
Chr03@32439884@+	gene29243	neurl1b	0.114094	Type I	5'UTR
Chr02@42965955@+	gene26219	nlk	0.12	Type I	5'UTR
Chr05@10471567@+	gene1100	angel2	0.265537	Type I	5'UTR
Chr05@42583921@-	gene23098	cnksr3	0.248408	Type I	5'UTR
Chr10@10312164@+	gene27406	znf652	0.171429	Type I	5'UTR
Chr06@80218572@+	gene32634	ankrd28	0.108696	Type I	5'UTR
Chr04@82145815@+	gene5046	atp6v0b	0.230252	Type I	5'UTR
Chr01@39142194@-	gene5116	cep44	0.116667	Type I	5'UTR
Chr05@52566889@+	gene4495	thumpd2	0.358561	Type I	5'UTR
Chr07@82462493@-	gene27654	prkcz	0.105263	Type I	5'UTR
Chr08@74311202@-	gene6471	cnih1	0.172113	Type I	5'UTR
scaffold_64@74712@+	gene3519	LOC733945	0.179688	Type I	5'UTR
Chr01@148167076@-	gene1353	ulk1	0.254098	Type I	5'UTR
Chr03@83285186@+	gene258	hmg20a	0.516605	Type I	5'UTR
Chr03@88253203@-	gene7310	zdhhc12	0.911538	Type I	5'UTR
Chr01@23348513@-	gene5901	ncapg	0.175385	Type I	5'UTR
Chr05@21309609@+	gene5660	bmp2	0.174812	Type I	5'UTR
Chr09@19223877@+	gene3277	polr3e	0.240469	Type I	5'UTR
Chr06@923714@-	gene20545	LOC108647919	0.792135	Type I	5'UTR
Chr08@113963893@-	gene4924	vangl2	0.194767	Type I	5'UTR
Chr06@52795712@+	gene19869	phlpp1	0.145455	Type I	5'UTR
Chr01@138767255@-	gene18842	trpv4	0.111111	Type I	5'UTR
Chr09@38750038@-	gene28047	smurf1	0.597701	Type I	5'UTR
Chr01@90050774@-	gene3848	gsr	0.468085	Type I	5'UTR
Chr05@28070406@+	gene6893	b3gnt2	0.301325	Type I	5'UTR
Chr03@94769903@+	gene31241	sppl2a	0.68	Type I	5'UTR
Chr07@104548852@-	gene4898	kras	0.211913	Type I	5'UTR
Chr07@4907151@+	gene28575	sgms1	0.243781	Type I	5'UTR
Chr04@105832935@+	gene8004	mkl1	0.181818	Type I	5'UTR
Chr04@126253195@-	gene2801	impdh2	0.475389	Type I	5'UTR
Chr05@33538731@-	gene23061	ism1	0.614458	Type I	5'UTR
Chr01@54744293@+	gene262	pgrmc2	0.140893	Type I	5'UTR
Chr02@168617220@-	gene7020	tsku	0.107595	Type I	5'UTR
Chr03@112960731@-	gene4813	bola3	0.214286	Type I	5'UTR
Chr01@43690072@-	gene2146	fnip2	0.168378	Type I	5'UTR
Chr02@109661969@-	gene28513	tmem131	0.426931	Type I	5'UTR
Chr05@50638547@+	gene33670	nphp1	0.169643	Type I	5'UTR
Chr01@54744090@+	gene262	pgrmc2	0.71875	Type I	5'UTR
Chr03@6155797@+	gene2026	hmgxb3	0.241379	Type I	5'UTR
Chr08@3479046@+	gene6420	fam58a	0.117647	Type I	5'UTR
Chr03@108454921@+	gene7216	sftpb	0.277946	Type I	5'UTR
Chr10@35446505@+	gene1585	tmem104	0.223881	Type I	5'UTR
Chr04@95679731@-	gene2973	pkn2	0.578947	Type I	5'UTR
scaffold_425@77440@+	gene28171	LOC100494031	0.625	Type I	5'UTR
Chr01@33391454@-	gene2221	mtus1	0.157895	Type I	5'UTR
Chr04@35423929@-	gene1338	tm7sf2	0.106796	Type I	5'UTR
Chr04@7004647@-	gene2478	cd59	0.251429	Type I	5'UTR
Chr03@82414247@+	gene6829	senp8	0.867647	Type I	5'UTR
scaffold_85@181543@+	gene5589	polq	0.357995	Type I	5'UTR
Chr05@61424471@-	gene6035	sprtn	0.412308	Type I	5'UTR
Chr01@27091851@+	gene25242	ube2k	0.169492	Type I	5'UTR
Chr09@25794807@-	gene1215	ttyh3	0.261663	Type I	5'UTR
Chr02@31864516@+	gene4194	emc6	0.140054	Type I	5'UTR
Chr03@36677303@+	gene1601	mxd3	0.268908	Type I	5'UTR
scaffold_73@1451311@+	gene1927	mios	0.132701	Type I	5'UTR
scaffold_7677@2629@-	gene25406	LOC101733389	0.108289	Type I	5'UTR
Chr02@87603336@+	gene18455	med13	0.618644	Type I	5'UTR
Chr05@141236571@+	gene4548	ubxn2a	0.27907	Type I	5'UTR
Chr10@27032649@+	gene7723	sall4	0.220721	Type I	5'UTR
Chr04@95679657@-	gene2973	pkn2	0.103896	Type I	5'UTR
Chr04@26918163@-	gene28800	st3gal2.1	0.186667	Type I	5'UTR
Chr06@81798219@+	gene5972	cdk13	0.115789	Type I	5'UTR
Chr06@34040767@+	gene20399	osbpl3	0.172566	Type I	5'UTR
Chr03@33565240@-	gene6293	cpeb4	0.201342	Type I	5'UTR
Chr07@109664983@+	gene6308	med25	0.153846	Type I	5'UTR
Chr07@115853282@-	gene17608	slc35a3.2	0.29781	Type I	5'UTR
Chr06@29235402@+	gene29991	lrrc16a	0.287879	Type I	5'UTR
Chr01@132891278@+	gene3588	med13l	0.228571	Type I	5'UTR
Chr05@28191562@+	gene18212	ehbp1	0.201681	Type I	5'UTR
Chr01@153393192@-	gene31185	mlxip	0.427536	Type I	5'UTR
Chr01@179714058@+	gene1646	mocs2-like	0.74	Type I	5'UTR
Chr06@71288370@+	gene17764	uba5	0.122302	Type I	5'UTR
Chr07@110218240@-	gene4008	gbp1	0.141414	Type I	5'UTR
Chr03@31949962@+	gene2042	ppp2r2b	0.362283	Type I	5'UTR
Chr03@107873006@+	gene6561	ogdh	0.164179	Type I	5'UTR
Chr04@129422219@-	gene2315	gxylt2	0.362319	Type I	5'UTR
Chr02@38427473@+	gene1559	supt4h1	0.109108	Type I	5'UTR
Chr06@70553615@-	gene28937	trak1	0.941176	Type I	5'UTR
Chr06@97135828@-	gene32393	garem1	0.375546	Type I	5'UTR
scaffold_623@90948@+	gene22230	man1b1	0.274336	Type I	5'UTR
Chr01@121241700@-	gene21929	tle1	0.180556	Type I	5'UTR
Chr01@72176819@+	gene29349	kdm4b	0.101626	Type I	5'UTR
Chr08@60533714@+	gene20715	supt5h	0.175824	Type I	5'UTR
Chr08@18142064@-	gene4285	klf8	0.396226	Type I	5'UTR
Chr04@126956791@-	gene2447	usp19	0.448276	Type I	5'UTR
Chr01@111989831@+	gene25651	zdhhc21	0.589189	Type I	5'UTR
Chr05@41988175@+	gene17855	tulp4	0.255319	Type I	5'UTR
Chr04@101872294@-	gene32087	wdr47	0.121183	Type I	5'UTR
Chr08@6419941@-	gene5023	rapgef1	0.181034	Type I	5'UTR
Chr07@24698958@+	gene28490	ubtd1	0.173358	Type I	5'UTR
scaffold_332@141882@+	gene6006	LOC100489386	0.216667	Type I	5'UTR
Chr06@21041602@+	gene4703	slc25a40	0.139344	Type I	5'UTR
Chr07@73398904@-	gene28163	usp28	0.136929	Type I	5'UTR
Chr03@28555343@-	gene5315	ccni2	0.102596	Type I	5'UTR
Chr05@121825703@-	gene25163	polr2d	0.258065	Type I	5'UTR
Chr07@93292488@-	gene807	tprg1l-like.2	0.175573	Type I	5'UTR
Chr04@46138950@-	gene20546	nkd1	0.727273	Type I	5'UTR
Chr01@35766040@-	gene33530	stox2	0.450704	Type I	5'UTR
Chr01@12656961@+	gene2813	letm1	0.122449	Type I	5'UTR
Chr08@41956516@+	gene7306	pof1b	0.150215	Type I	5'UTR
Chr02@150180257@-	gene3785	pds5b	0.123077	Type I	5'UTR
scaffold_623@90918@+	gene22230	man1b1	0.106742	Type I	5'UTR
Chr07@99004980@-	gene2343	gsk3a	0.335878	Type I	5'UTR
Chr04@63032396@+	gene30697	zfhx3	0.125	Type I	5'UTR
Chr08@29039641@+	gene8679	Xetrov90020420m.g	0.333333	Type I	5'UTR
Chr05@10467296@-	gene16277	rps6kc1	0.175439	Type I	5'UTR
Chr07@21002345@-	gene7413	trim8	0.126866	Type I	5'UTR
Chr02@129542006@+	gene7893	akap11	0.717949	Type I	5'UTR
Chr04@115486703@-	gene8069	nicn1	0.149606	Type I	5'UTR
Chr07@59262744@-	gene25782	erlin1	0.113208	Type I	5'UTR
Chr09@15731380@+	gene1148	hn1l	0.12766	Type I	5'UTR
Chr06@74458244@-	gene5367	stt3b-like.1	0.344	Type I	5'UTR
Chr03@69628590@-	gene5138	sema3c	0.318681	Type I	5'UTR
Chr04@12433232@-	gene606	mob2.1	0.83004	Type I	5'UTR
Chr09@78844499@+	gene7172	zranb3-like.2	0.140351	Type I	5'UTR
Chr08@29393683@+	gene23986	gab3	0.818182	Type I	5'UTR
Chr01@146985247@-	gene368	ankle2	0.260101	Type I	5'UTR
Chr02@99587923@-	gene31170	cblb	0.780488	Type I	5'UTR
Chr08@76826132@+	gene116	rcor1	0.207105	Type I	5'UTR
Chr10@23038258@-	gene4051	fam104a	0.430913	Type I	5'UTR
Chr02@147783778@+	gene28636	lhfp	0.443548	Type I	5'UTR
Chr04@63886644@-	gene7348	cdh3	0.135593	Type I	5'UTR
Chr01@169998505@-	gene2648	tmem161b	0.568627	Type I	5'UTR
Chr07@18734345@-	gene19907	kndc1	0.241379	Type I	5'UTR
Chr03@107729365@+	gene22583	ykt6	0.150289	Type I	5'UTR
Chr07@87258747@+	gene4312	oaf	0.264151	Type I	5'UTR
Chr09@56876512@+	gene8181	nckap1	0.255319	Type I	5'UTR
Chr09@80038088@+	gene1446	igfbp5	0.357143	Type I	5'UTR
Chr06@44773860@+	gene29249	ispd	0.222222	Type I	5'UTR
Chr07@22906293@+	gene26080	mgea5	0.95858	Type I	5'UTR
Chr01@8038732@+	gene17717	paip2b	0.201542	Type I	5'UTR
Chr01@154446064@+	gene7161	atxn2	0.921875	Type I	5'UTR
Chr06@16673896@-	gene155	acbd5	0.186667	Type I	5'UTR
Chr04@39699463@-	gene3450	polr2g	0.196429	Type I	5'UTR
Chr08@66073374@-	gene31582	ppp4r3a	0.911475	Type I	5'UTR
Chr06@122064277@-	gene30264	ext1	0.184	Type I	5'UTR
Chr05@133856566@-	gene5282	ywhaq	0.241007	Type I	5'UTR
Chr03@80564169@+	gene28161	LOC100494649	0.145631	Type I	5'UTR
Chr04@74101891@-	gene21623	ptprf	0.347826	Type I	5'UTR
Chr07@35091506@+	gene7991	anapc16	0.461774	Type I	5'UTR
Chr03@95169418@+	gene29476	pde8a	0.416667	Type I	5'UTR
Chr01@165522744@+	gene34179	col4a3bp	0.383363	Type I	5'UTR
Chr06@101493527@+	gene5107	sdcbp	0.105386	Type I	5'UTR
Chr07@50608524@-	gene30086	ccser2	0.374517	Type I	5'UTR
Chr03@14061310@-	gene1830	slc35a4	0.192308	Type I	5'UTR
Chr01@154305235@-	gene1281	ppp1cc	0.309851	Type I	5'UTR
Chr04@115868291@-	gene9996	Xetrov90012559m.g	0.105263	Type I	5'UTR
scaffold_1918@2458@+	gene30037	lix1l	0.130435	Type I	5'UTR
scaffold_56@88168@+	gene4326	LOC108644458	0.818182	Type I	5'UTR
Chr03@116890389@-	gene17039	smad6	0.217391	Type I	5'UTR
Chr09@22035931@-	gene29328	pdgfa	0.122449	Type I	5'UTR
Chr06@4311798@-	gene31494	setd2	0.25641	Type I	5'UTR
Chr06@50853574@-	gene25110	slc22a23	0.129032	Type I	5'UTR
Chr06@114450351@-	gene3807	mtdh	0.463588	Type I	5'UTR
Chr03@89345807@+	gene26100	adam10	0.837963	Type I	5'UTR
Chr02@86190865@-	gene23818	rbbp4	0.334928	Type I	5'UTR
Chr04@121668952@-	gene33306	tmcc1	0.545455	Type I	5'UTR
Chr10@35156720@+	gene29499	cacna1g	0.133333	Type I	5'UTR
Chr01@119241166@-	gene1984	c9orf41	0.10982	Type I	5'UTR
Chr01@132891456@+	gene3588	med13l	0.55814	Type I	5'UTR
Chr01@85053338@-	gene19755	mast3	0.144578	Type I	5'UTR
Chr09@14192529@+	gene17681	rbbp6	0.102564	Type I	5'UTR
Chr07@29060050@+	gene29375	tnks2	0.491525	Type I	5'UTR
Chr04@115872613@-	gene9996	Xetrov90012559m.g	0.16	Type I	5'UTR
Chr01@81839401@+	gene8244	med16	0.214286	Type I	5'UTR
Chr01@132891388@+	gene3588	med13l	0.131579	Type I	5'UTR
Chr04@125958526@-	gene32348	prkar2a	0.86999	Type I	5'UTR
Chr06@106508593@-	gene5164	ube2w	0.222222	Type I	5'UTR
Chr02@69950953@-	gene5990	ddx3x	0.27619	Type I	5'UTR
Chr01@86238141@-	gene7935	mier2	0.925305	Type I	5'UTR
Chr01@163637263@+	gene19222	serinc5	0.117597	Type I	5'UTR
Chr09@78744102@-	gene2005	ubxn4	0.10303	Type I	5'UTR
Chr04@30802032@-	gene31661	adgrl2	0.153285	Type I	5'UTR
Chr04@125958504@-	gene32348	prkar2a	0.1224	Type I	5'UTR
Chr02@133147753@-	gene7135	kmt2d	0.107143	Type I	5'UTR
scaffold_1597@10333@-	gene29985	slx1a	0.115385	Type I	5'UTR
Chr01@130235990@+	gene5672	LOC100489307	0.864865	Type I	5'UTR
Chr02@39465714@+	gene7123	crk	0.485516	Type I	5'UTR
Chr09@59348553@-	gene23347	atf2	0.341176	Type I	5'UTR
Chr02@11583909@+	gene7801	tiam1	0.187037	Type I	5'UTR
Chr08@23245719@-	gene7131	LOC100493164	0.181818	Type I	5'UTR
Chr08@24532562@-	gene3314	atrx	0.108844	Type I	5'UTR
Chr01@129629959@+	gene6443	supt16h	0.349206	Type I	5'UTR
Chr01@59225453@-	gene6726	pla2g12a	0.27907	Type I	5'UTR
Chr04@129422051@-	gene2315	gxylt2	0.34375	Type I	5'UTR
Chr05@28192928@+	gene18212	ehbp1	0.535433	Type I	5'UTR
Chr08@8963196@-	gene1272	ssr4	0.125	Type I	5'UTR
Chr03@56005680@+	gene3603	dnajb9	0.175	Type I	5'UTR
Chr07@17340165@-	gene7168	kif11	0.487805	Type I	5'UTR
Chr01@179157808@+	gene28711	arl15	0.158416	Type I	5'UTR
Chr06@89550646@+	gene18215	vapa	0.121184	Type I	5'UTR
Chr01@146985445@-	gene368	ankle2	0.489796	Type I	5'UTR
scaffold_734@36503@-	gene21757	parp9	0.4	Type I	5'UTR
Chr07@4949468@+	gene28575	sgms1	0.161351	Type I	5'UTR
Chr06@80218694@+	gene32634	ankrd28	0.294737	Type I	5'UTR
Chr05@28689866@+	gene3609	ugp2	0.142857	Type I	5'UTR
scaffold_83@156002@+	gene27880	inpp5f	0.155925	Type I	5'UTR
Chr10@19645245@+	gene6239	mrpl12	0.373529	Type I	5'UTR
Chr06@129547920@-	gene19267	trib1	0.117647	Type I	5'UTR
Chr02@56550679@+	gene25618	zmym6nb	0.377358	Type I	5'UTR
Chr04@54605605@+	gene8081	c16orf70	0.210526	Type I	5'UTR
Chr07@1548439@+	gene27918	pianp	0.171053	Type I	5'UTR
scaffold_414@73395@-	gene31792	LOC101733409	0.129032	Type I	5'UTR
Chr04@110374635@-	gene3591	pdgfb	0.148148	Type I	5'UTR
Chr05@87077659@-	gene19141	znf292	0.163265	Type I	5'UTR
Chr07@77081457@-	gene4443	dhrs3	0.264706	Type I	5'UTR
Chr07@23609707@-	gene6002	ldb1	0.456462	Type I	5'UTR
Chr04@11872290@+	gene24120	lgr4	0.11215	Type I	5'UTR
scaffold_456@55625@-	gene30525	clasp1	0.535714	Type I	5'UTR
Chr01@62177863@-	gene7245	qrfpr	0.222222	Type I	5'UTR
Chr09@60536196@+	gene4474	hnrnpa3	0.119792	Type I	5'UTR
Chr06@20344523@+	gene31233	trdmt1	0.133333	Type I	5'UTR
Chr05@120234794@+	gene19618	cul3	0.344214	Type I	5'UTR
Chr05@29444360@+	gene6216	actr2	0.292683	Type I	5'UTR
Chr08@8963136@-	gene1272	ssr4	0.622754	Type I	5'UTR
Chr01@69596520@-	gene3421	mob1b	0.12	Type I	5'UTR
Chr05@33538444@-	gene23061	ism1	0.153846	Type I	5'UTR
Chr02@11472865@+	gene18826	scaf4	0.5125	Type I	5'UTR
Chr07@71186273@-	gene29466	gnb1	0.100846	Type I	5'UTR
Chr04@88834682@+	gene31788	brinp2	0.15625	Type I	5'UTR
Chr07@58071616@-	gene27779	vcl	0.103448	Type I	5'UTR
Chr01@11443789@-	gene29772	chmp3	0.5625	Type I	5'UTR
Chr05@143381417@+	gene3870	supt3h	0.342105	Type I	5'UTR
scaffold_21@494859@-	gene18616	znf236	0.485714	Type I	5'UTR
Chr04@105942687@-	gene21615	ep300	0.135135	Type I	5'UTR
Chr08@95534705@-	gene33552	pacs2	0.105263	Type I	5'UTR
Chr02@87400629@-	gene7342	tubd1	0.258242	Type I	5'UTR
scaffold_783@195491@-	gene31804	LOC108645351	0.191841	Type I	5'UTR
Chr05@20362834@-	gene19393	ccdc88a	0.116041	Type I	5'UTR
Chr08@82411805@+	gene1468	dhrs7	0.12766	Type I	5'UTR
Chr01@84104213@+	gene3142	lage3	0.111111	Type I	5'UTR
scaffold_350@69939@+	gene1562	fam120a	0.105263	Type I	5'UTR
scaffold_208@290377@+	gene7154	znf852	0.163793	Type I	5'UTR
Chr06@500952@+	gene16845	LOC105945406	0.142857	Type I	5'UTR
Chr04@11491901@+	gene3951	kif18a	0.115152	Type I	5'UTR
Chr05@69795491@+	gene6645	dcbld1	0.333333	Type I	5'UTR
Chr06@130316974@-	gene8444	ptk2	0.129032	Type I	5'UTR
scaffold_414@75360@-	gene31792	LOC101733409	0.15873	Type I	5'UTR
scaffold_208@252511@+	gene16275	LOC100486247	0.116129	Type I	5'UTR
scaffold_623@90949@+	gene22230	man1b1	0.673118	Type I	5'UTR
Chr03@36588765@-	gene1031	ddx41	0.123894	Type I	5'UTR
scaffold_313@2597@-	gene22986	camta2	0.154286	Type I	CDS
Chr01@143378125@-	gene28350	sppl3	0.111111	Type I	CDS
Chr05@80656612@-	gene1655	pgm3	0.209302	Type I	CDS
Chr08@74620919@-	gene18647	wdhd1	0.129213	Type I	CDS
Chr10@36975284@+	gene228	mfsd11	0.138614	Type I	CDS
scaffold_1584@4937@+	gene32870	csnk2a1	0.239816	Type I	CDS
Chr10@32766967@-	gene8508	itch	0.735849	Type I	CDS
Chr06@9927763@+	gene18019	dnajb6	0.174359	Type I	CDS
Chr10@38839930@+	gene19178	dnah9	0.666667	Type I	CDS
Chr01@64059919@+	gene28110	cenpe	0.163129	Type I	CDS
Chr01@184177504@-	gene13039	Xetrov90003650m.g	0.116466	Type I	CDS
Chr05@3926728@-	gene4195	adck3	0.164859	Type I	CDS
Chr07@32140@+	gene7315	trub1	0.517857	Type I	CDS
Chr07@1670057@+	gene3167	ncapd2	0.127017	Type I	CDS
scaffold_33@1315155@-	gene7576	map3k2	0.651515	Type I	CDS
Chr01@148084014@-	gene16539	LOC100145162	0.5	Type I	CDS
Chr01@154216030@-	gene30066	pptc7	0.544728	Type I	CDS
Chr02@44183645@+	gene27146	ncbp3	0.65	Type I	CDS
scaffold_623@84496@+	gene24915	uap1l1	0.135135	Type I	CDS
Chr07@12989350@-	gene1687	ppp2r2d	0.54295	Type I	CDS
scaffold_48@557419@+	gene9961	LOC100495090	0.30303	Type I	CDS
Chr05@111094073@+	gene4810	psmd2	0.187023	Type I	CDS
Chr03@94044440@-	gene31132	cep152	0.467398	Type I	CDS
Chr05@97246023@-	gene2846	lsg1	0.20202	Type I	CDS
Chr06@68645833@-	gene5696	fignl1	0.202454	Type I	CDS
scaffold_51@538373@+	gene31288	ankrd17	0.136364	Type I	CDS
Chr06@20942157@+	gene7437	cldn12	0.120248	Type I	CDS
Chr02@113599035@-	gene7045	carkd	0.217391	Type I	CDS
Chr07@52453349@+	gene21817	ndst2	0.122754	Type I	CDS
scaffold_98@313430@-	gene18982	wnk1	0.416625	Type I	CDS
Chr03@127232476@-	gene17268	keap1	0.138889	Type I	CDS
scaffold_124@457789@-	gene8492	rab14	0.836558	Type I	CDS
Chr02@26846199@-	gene32680	supt6h	0.131868	Type I	CDS
Chr02@150251837@+	gene1785	zar1l	0.918283	Type I	CDS
scaffold_305@104373@+	gene19069	chpf	0.369717	Type I	CDS
scaffold_261@13710@-	gene34049	myo10.2	0.535308	Type I	CDS
Chr01@144220444@+	gene28438	smpd4	0.143526	Type I	CDS
scaffold_476@24822@-	gene21807	dnajc16	0.251269	Type I	CDS
Chr04@89945108@-	gene4190	dhx9	0.133333	Type I	CDS
Chr02@131853340@+	gene8172	acvr1b	0.816754	Type I	CDS
scaffold_3469@3438@-	gene25545	asun	0.302326	Type I	CDS
Chr09@10470257@+	gene2850	LOC779553	0.130528	Type I	CDS
scaffold_203@189454@-	gene4212	ctr9	0.191991	Type I	CDS
Chr01@100445785@+	gene6818	ddx49	0.489796	Type I	CDS
Chr05@47230862@+	gene5128	hint3	0.21831	Type I	CDS
Chr05@136460837@-	gene29309	nbas	0.333333	Type I	CDS
Chr04@27000775@+	gene4965	sf3b3	0.139387	Type I	CDS
scaffold_306@40049@+	gene26825	tdrkh	0.726027	Type I	CDS
Chr01@108105477@+	gene5010	fktn	0.38	Type I	CDS
Chr02@101279099@+	gene27811	ksr1	0.285714	Type I	CDS
Chr04@87002866@-	gene32502	lrp8	0.5	Type I	CDS
Chr10@7036491@+	gene16715	cdc27	0.943897	Type I	CDS
Chr06@113360020@-	gene21441	vps13b	0.237624	Type I	CDS
Chr09@77809764@-	gene32334	ttll4	0.708861	Type I	CDS
Chr01@629257@-	gene20642	ino80b	0.45977	Type I	CDS
Chr08@23215209@+	gene33710	med12	0.300474	Type I	CDS
Chr02@136237776@+	gene24027	lrp1	0.456311	Type I	CDS
Chr06@21661839@-	gene1569	fam188a	0.139073	Type I	CDS
Chr08@49940645@-	gene7646	ccdc61	0.230531	Type I	CDS
Chr05@9728658@-	gene2233	cenpf	0.7	Type I	CDS
Chr01@143539409@-	gene1233	eif4enif1	0.102041	Type I	CDS
Chr10@31469105@+	gene6844	srsf6	0.138291	Type I	CDS
Chr04@21299345@+	gene6735	ankrd27	0.170213	Type I	CDS
Chr08@54738164@-	gene20153	agbl5	0.118881	Type I	CDS
Chr02@134114944@+	gene5723	ankrd52	0.190789	Type I	CDS
Chr02@136316744@+	gene24027	lrp1	0.73989	Type I	CDS
Chr05@80622808@-	gene32082	dopey1	0.224359	Type I	CDS
Chr08@87596376@+	gene5418	rab15	0.182979	Type I	CDS
Chr07@1669281@+	gene3167	ncapd2	0.8338	Type I	CDS
Chr06@1565087@+	gene18490	LOC101733211	0.205962	Type I	CDS
scaffold_284@17782@+	gene1082	pofut1	0.213521	Type I	CDS
Chr10@2175980@-	gene1759	acly	0.11655	Type I	CDS
Chr08@2567642@-	gene58	st6galnac4	0.174497	Type I	CDS
Chr04@78996298@-	gene6043	jak1	0.290323	Type I	CDS
Chr02@32680553@-	gene5210	zrsr2	0.126087	Type I	CDS
Chr05@43866542@+	gene5868	mtrf1l	0.153757	Type I	CDS
Chr08@35808@-	gene23402	ndor1	0.220779	Type I	CDS
Chr02@169931404@+	gene32942	LOC100490741	0.920844	Type I	CDS
Chr03@5600008@+	gene20947	tnip1	0.102041	Type I	CDS
Chr02@164767351@+	gene3124	ctsc	0.63101	Type I	CDS
Chr03@122425727@+	gene654	brd4	0.13125	Type I	CDS
Chr03@117909060@+	gene7338	spg21	0.101852	Type I	CDS
Chr10@35381547@+	gene4845	slc9a3r1	0.741935	Type I	CDS
Chr01@150356387@+	gene6133	slc15a4	0.611525	Type I	CDS
Chr07@58781058@-	gene33842	ssrp1	0.142077	Type I	CDS
Chr04@62235163@-	gene7835	cog8	0.117647	Type I	CDS
Chr03@129378655@-	gene33268	trmt1	0.221239	Type I	CDS
Chr02@135564977@-	gene8251	prim1	0.352941	Type I	CDS
Chr04@39587390@+	gene4061	phrf1	0.253731	Type I	CDS
Chr05@2371688@+	gene17170	clip4	0.283333	Type I	CDS
Chr05@51949443@-	gene3919	eif2ak2	0.112903	Type I	CDS
Chr02@66531869@+	gene6402	stk38	0.262295	Type I	CDS
Chr01@105935118@+	gene22091	cntln	0.136364	Type I	CDS
Chr06@70679251@+	gene32766	ulk4	0.154362	Type I	CDS
scaffold_33@1223316@+	gene7772	cyp27c1	0.290727	Type I	CDS
Chr01@130263679@+	gene16232	khnyn	0.147059	Type I	CDS
Chr03@108623602@+	gene724	ggcx	0.425641	Type I	CDS
Chr09@76859867@+	gene6487	dars	0.609756	Type I	CDS
Chr07@69728364@-	gene20346	acap3	0.53012	Type I	CDS
Chr08@77953470@+	gene23149	aspg	0.144279	Type I	CDS
scaffold_632@8452@-	gene32776	dgat1	0.142857	Type I	CDS
Chr06@11290943@-	gene23255	wdr60	0.244444	Type I	CDS
Chr06@99937091@-	gene1611	atp6v1h	0.137741	Type I	CDS
Chr09@18842138@-	gene1986	zp2	0.365854	Type I	CDS
Chr01@167921799@-	gene1113	acot12	0.408451	Type I	CDS
Chr06@123316270@-	gene19487	sntb1	0.1	Type I	CDS
scaffold_3440@2540@+	gene25832	araf	0.275043	Type I	CDS
Chr02@132384122@-	gene32096	kansl2	0.268293	Type I	CDS
Chr01@173666883@-	gene5274	slc30a5	0.804878	Type I	CDS
scaffold_203@166108@+	gene17052	eif4g2	0.106243	Type I	CDS
scaffold_273@181196@+	gene29635	tuft1	0.292181	Type I	CDS
Chr07@80683895@-	gene3742	gpr157	0.308176	Type I	CDS
Chr08@65823703@-	gene24891	ttc7b	0.262023	Type I	CDS
Chr04@40767083@-	gene17924	otub1	0.110714	Type I	CDS
Chr07@58737437@-	gene33842	ssrp1	0.148515	Type I	CDS
Chr08@115149982@+	gene22073	igsf9	0.129032	Type I	CDS
Chr10@4095716@+	gene23824	arhgap23	0.195122	Type I	CDS
Chr06@2624275@-	gene2402	nktr	0.105263	Type I	CDS
Chr07@108000226@+	gene32242	myadm	0.240157	Type I	CDS
Chr08@111840784@-	gene3221	ubqln4	0.249539	Type I	CDS
Chr03@49473871@-	gene3022	cpsf6	0.117061	Type I	CDS
Chr02@140057078@-	gene21447	dip2b	0.453333	Type I	CDS
Chr02@112310302@-	gene25852	tmco3	0.325967	Type I	CDS
Chr06@85768224@+	gene19295	phactr1	0.168831	Type I	CDS
Chr04@110433635@-	gene8236	rpl3	0.136832	Type I	CDS
Chr07@69111108@+	gene7637	zbtb40	0.108108	Type I	CDS
Chr02@81921773@-	gene25244	notch1	0.165414	Type I	CDS
Chr07@20336056@-	gene8053	pdcd11	0.12766	Type I	CDS
scaffold_526@51378@+	gene22871	znf318	0.198347	Type I	CDS
Chr01@79895962@-	gene515	upf1	0.179724	Type I	CDS
Chr10@31530403@-	gene2288	LOC733539	0.112095	Type I	CDS
Chr09@76858583@+	gene6487	dars	0.811321	Type I	CDS
Chr03@107555828@+	gene729	dbnl	0.380464	Type I	CDS
Chr07@88686064@-	gene20367	foxred1	0.157895	Type I	CDS
Chr05@83139355@+	gene26167	mdn1	0.910569	Type I	CDS
Chr04@54650384@-	gene1836	tradd	0.742857	Type I	CDS
scaffold_147@350124@+	gene33605	rrm1	0.809091	Type I	CDS
Chr04@35485125@+	gene17016	capn1	0.121795	Type I	CDS
Chr02@10026639@-	gene5434	donson	0.104659	Type I	CDS
Chr08@114138909@-	gene16459	gabpb2	0.111706	Type I	CDS
Chr04@115494775@+	gene8010	apeh	0.236434	Type I	CDS
scaffold_2953@4709@+	gene26371	raf1	0.121749	Type I	CDS
Chr07@21390502@+	gene6609	c10orf2	0.155738	Type I	CDS
Chr10@35083976@+	gene1647	spata20	0.117117	Type I	CDS
Chr07@1574451@+	gene27918	pianp	0.142857	Type I	CDS
Chr02@39602482@-	gene3628	myo1c	0.121622	Type I	CDS
Chr07@59527019@-	gene26150	mrpl16	0.124006	Type I	CDS
Chr02@140037119@+	gene7919	LOC100485004	0.228916	Type I	CDS
Chr02@9304293@-	gene3561	dopey2	0.330579	Type I	CDS
Chr04@43037160@+	gene3593	sf1	0.409677	Type I	CDS
Chr01@176522473@-	gene33373	ndufaf2	0.102564	Type I	CDS
Chr01@70061532@-	gene3045	g3bp2	0.128788	Type I	CDS
Chr02@22894152@+	gene1842	usp25	0.188679	Type I	CDS
Chr03@122288928@-	gene7527	notch2	0.185567	Type I	CDS
Chr04@42322439@+	gene7618	pc.2	0.215054	Type I	CDS
Chr08@106581580@+	gene5795	mcl1	0.130682	Type I	CDS
scaffold_13@881582@+	gene18193	xkr5	0.166667	Type I	CDS
scaffold_83@353969@+	gene1623	eif3a	0.204844	Type I	CDS
scaffold_848@3103@+	gene25444	smg5	0.295082	Type I	CDS
Chr04@113131810@-	gene6681	tmem110.2	0.399527	Type I	CDS
Chr02@64421788@-	gene1553	rnpep	0.184211	Type I	CDS
Chr08@66189052@-	gene11582	trip11	0.572222	Type I	CDS
Chr04@61680049@-	gene4581	chmp1a	0.908957	Type I	CDS
Chr08@6366587@-	gene5023	rapgef1	0.105691	Type I	CDS
Chr04@78937915@+	gene97	cachd1	0.25	Type I	CDS
Chr08@49141496@-	gene7158	fkrp	0.710526	Type I	CDS
Chr05@142883133@+	gene31220	rcan2	0.296	Type I	CDS
Chr01@11449243@+	gene8203	rmnd5a	0.30566	Type I	CDS
Chr08@81957680@-	gene7414	slc38a6	0.150538	Type I	CDS
Chr03@107750019@+	gene613	LOC100496891	0.2021	Type I	CDS
Chr07@30869926@+	gene4988	kiaa1279	0.182609	Type I	CDS
Chr06@115655002@+	gene8426	dpy19l4	0.104675	Type I	CDS
scaffold_900@12321@+	gene25835	aldoa	0.335165	Type I	CDS
Chr06@4156081@+	gene2435	pbrm1-like.1	0.113712	Type I	CDS
Chr01@80650750@-	gene30214	LOC100496389	0.511628	Type I	CDS
Chr09@56457275@-	gene24327	col18a1	0.138889	Type I	CDS
Chr01@120235905@-	gene33687	gnaq	0.654762	Type I	CDS
Chr01@97800536@+	gene33394	trim14	0.162393	Type I	CDS
Chr03@109110650@-	gene26173	ncaph	0.116071	Type I	CDS
Chr05@73958656@+	gene6281	rev3l	0.569444	Type I	CDS
Chr09@14291573@+	gene28310	tnrc6a	0.309206	Type I	CDS
Chr02@88813765@-	gene4086	ppm1d	0.184	Type I	CDS
Chr05@110354365@-	gene5802	psmd1	0.103448	Type I	CDS
Chr02@144289165@-	gene2580	pfdn5	0.280665	Type I	CDS
Chr03@98704458@-	gene1225	mesdc1	0.132832	Type I	CDS
Chr08@49932895@-	gene7646	ccdc61	0.273869	Type I	CDS
Chr09@376390@+	gene19183	LOC101732848	0.373333	Type I	CDS
Chr03@28219272@-	gene1810	hspa4	0.244186	Type I	CDS
Chr10@3239232@-	gene7512	cdk12	0.162162	Type I	CDS
Chr10@33431810@+	gene32065	tigd3	0.617021	Type I	CDS
Chr05@131066429@+	gene2167	trappc12	0.168142	Type I	CDS
scaffold_258@219746@-	gene30742	bptf	0.120267	Type I	CDS
Chr03@105540259@+	gene5440	asb7	0.101796	Type I	CDS
scaffold_546@75197@-	gene1517	tmem79	0.185792	Type I	CDS
Chr07@105797529@+	gene2842	snrnp70	0.364366	Type I	CDS
Chr06@133236339@+	gene17149	top1mt	0.560403	Type I	CDS
scaffold_41@337259@+	gene31774	mical3	0.176471	Type I	CDS
Chr06@47465405@+	gene31876	mboat1	0.326087	Type I	CDS
Chr07@105351911@+	gene5402	MGC76132	0.244304	Type I	CDS
Chr08@106581595@+	gene5795	mcl1	0.112583	Type I	CDS
Chr03@136887740@-	gene22169	ephb4	0.163832	Type I	CDS
Chr04@13638356@+	gene4449	incenp	0.74338	Type I	CDS
Chr06@52356801@+	gene25375	wrnip1	0.131222	Type I	CDS
Chr03@79450193@+	gene1886	impdh1	0.194535	Type I	CDS
Chr03@105546247@+	gene5440	asb7	0.486577	Type I	CDS
Chr09@63366060@+	gene18209	fastkd1	0.100494	Type I	CDS
scaffold_98@313900@-	gene18982	wnk1	0.322353	Type I	CDS
Chr01@12602783@-	gene20759	whsc1	0.207792	Type I	CDS
Chr08@29755783@+	gene19277	col4a5	0.364146	Type I	CDS
Chr09@10199426@+	gene8392	flii	0.134259	Type I	CDS
Chr06@71285066@-	gene26045	acad11	0.411765	Type I	CDS
Chr09@63221449@-	gene29734	ubr3	0.145833	Type I	CDS
Chr02@111241075@-	gene33095	cyfip1	0.147059	Type I	CDS
Chr08@44164569@-	gene6143	slain2	0.494675	Type I	CDS
Chr02@7787187@+	gene19515	brwd1	0.114583	Type I	CDS
scaffold_63@278694@-	gene28276	extl3	0.657014	Type I	CDS
Chr10@27039095@+	gene7723	sall4	0.224574	Type I	CDS
scaffold_195@166929@+	gene6851	rps3	0.126389	Type I	CDS
Chr03@94960897@-	gene6463	usp8	0.119241	Type I	CDS
Chr03@117014044@+	gene2451	tipin	0.356772	Type I	CDS
Chr06@134462162@-	gene1848	lrrc14	0.122699	Type I	CDS
Chr03@17130837@-	gene6919	camlg	0.189793	Type I	CDS
Chr04@95606821@-	gene2973	pkn2	0.253264	Type I	CDS
Chr06@82274703@-	gene5428	snrpd1	0.130937	Type I	CDS
Chr07@20329082@+	gene5161	calhm2	0.185331	Type I	CDS
scaffold_4063@1071@-	gene16660	znf148	0.111111	Type I	CDS
Chr01@143477190@+	gene22822	limk2	0.106383	Type I	CDS
Chr08@50054902@-	gene2255	ppp1r37	0.106364	Type I	CDS
scaffold_1597@6398@+	gene16707	sgf29	0.171455	Type I	CDS
Chr01@45194620@-	gene20410	LOC100485159	0.222222	Type I	CDS
Chr05@39141991@+	gene7372	atl2	0.162313	Type I	CDS
Chr10@15561305@+	gene16298	dhx8	0.605735	Type I	CDS
Chr03@59148075@-	gene550	ankrd7	0.705128	Type I	CDS
Chr04@4942797@+	gene824	ckap5	0.14158	Type I	CDS
Chr07@46717769@+	gene20551	st14	0.167582	Type I	CDS
scaffold_21@366468@+	gene16956	mbp	0.113071	Type I	CDS
Chr08@12135165@+	gene6558	MGC75872	0.171875	Type I	CDS
Chr01@145223078@+	gene33819	pi4ka	0.254717	Type I	CDS
Chr07@88650664@+	gene3376	LOC100144974	0.924242	Type I	CDS
Chr06@110608777@+	gene245	wwp1	0.95082	Type I	CDS
Chr06@101406904@+	gene32254	fam110b	0.169355	Type I	CDS
Chr09@26624994@-	gene18569	smg1	0.15	Type I	CDS
Chr04@45747821@+	gene29794	slc12a4	0.131313	Type I	CDS
Chr05@63391576@-	gene31509	map3k4	0.221865	Type I	CDS
Chr10@14245444@-	gene22568	slc4a1	0.258065	Type I	CDS
scaffold_532@56646@+	gene6326	znf687	0.464029	Type I	CDS
Chr01@187514510@+	gene33737	mtmr12	0.142857	Type I	CDS
Chr04@35400649@+	gene3957	MGC89853	0.114051	Type I	CDS
Chr08@20821087@+	gene17336	stard8	0.30719	Type I	CDS
scaffold_18@566140@-	gene23271	pik3c3	0.911111	Type I	CDS
Chr02@24726023@+	gene22857	abr	0.203899	Type I	CDS
Chr01@167565760@+	gene26340	fam151b	0.302326	Type I	CDS
Chr03@134551821@-	gene8197	LOC734020	0.112637	Type I	CDS
Chr10@9009176@+	gene20860	mettl2b	0.156342	Type I	CDS
Chr04@61977434@-	gene4716	spire2	0.642857	Type I	CDS
Chr05@73944861@+	gene6281	rev3l	0.125	Type I	CDS
Chr01@15134967@-	gene30186	polr1a	0.125	Type I	CDS
Chr08@90382227@-	gene7013	arhgap11a.1	0.133971	Type I	CDS
Chr04@111377675@+	gene2183	sgsm3	0.962264	Type I	CDS
Chr02@142011571@+	gene16031	itga5	0.95409	Type I	CDS
Chr01@178079541@-	gene29966	map3k1	0.24359	Type I	CDS
Chr03@89420261@+	gene26100	adam10	0.874346	Type I	CDS
Chr09@8129043@-	gene6356	fbrs	0.262295	Type I	CDS
Chr04@78068135@-	gene33145	dock7	0.221739	Type I	CDS
Chr04@75049117@+	gene5120	med8	0.287129	Type I	CDS
scaffold_1918@9289@+	gene30037	lix1l	0.210356	Type I	CDS
Chr10@38847733@+	gene19178	dnah9	0.20354	Type I	CDS
Chr04@5526088@+	gene23013	phf21a	0.179487	Type I	CDS
Chr07@29372876@+	gene6198	noc3l	0.553191	Type I	CDS
Chr07@70725034@-	gene8418	LOC100485996	0.565789	Type I	CDS
Chr08@110001058@-	gene17091	hdgf	0.118736	Type I	CDS
Chr06@2620235@-	gene2402	nktr	0.100719	Type I	CDS
Chr09@10524396@-	gene2930	chtf18	0.12	Type I	CDS
scaffold_163@27754@+	gene324	pdzd8	0.430769	Type I	CDS
Chr05@103372655@+	gene28912	ift80	0.168269	Type I	CDS
scaffold_401@73565@-	gene7651	smc3	0.317889	Type I	CDS
Chr08@85799547@+	gene32726	numb	0.687747	Type I	CDS
Chr04@117616427@+	gene23825	abhd14a	0.322222	Type I	CDS
Chr02@98098724@+	gene4002	dhx33	0.229508	Type I	CDS
Chr02@101214568@+	gene862	wsb1	0.109091	Type I	CDS
Chr02@76247245@-	gene22626	pfkfb2	0.105839	Type I	CDS
Chr01@116513831@-	gene26122	kank1	0.13791	Type I	CDS
Chr04@129489820@+	gene3210	shq1	0.157434	Type I	CDS
Chr04@28241614@-	gene33017	coq9	0.224638	Type I	CDS
Chr08@80784996@-	gene4048	mthfd1	0.271186	Type I	CDS
Chr08@84369959@+	gene1733	dlgap5	0.161994	Type I	CDS
Chr09@20551276@+	gene5238	trrap	0.495868	Type I	CDS
Chr10@32762516@-	gene8508	itch	0.133333	Type I	CDS
Chr10@9015553@+	gene20860	mettl2b	0.175439	Type I	CDS
scaffold_66@722225@-	gene31679	LOC101734139	0.215686	Type I	CDS
Chr03@119327790@+	gene23230	bmp1	0.104072	Type I	CDS
Chr07@54066816@+	gene19990	agtrap	0.5	Type I	CDS
Chr04@40005655@-	gene4504	LOC100216027	0.343284	Type I	CDS
Chr01@191713107@+	gene30065	lipg	0.105556	Type I	CDS
Chr04@107467499@-	gene3929	uchl5	0.197959	Type I	CDS
Chr09@52752003@+	gene20540	spag16	0.166667	Type I	CDS
scaffold_53@370436@-	gene923	LOC101730426	0.875445	Type I	CDS
Chr06@80292469@+	gene32634	ankrd28	0.106342	Type I	CDS
Chr07@59688753@+	gene7203	zfp91	0.365385	Type I	CDS
Chr03@90496120@+	gene30238	nedd4	0.301887	Type I	CDS
Chr09@57374654@-	gene7951	ssfa2	0.585294	Type I	CDS
scaffold_203@190976@-	gene4212	ctr9	0.138425	Type I	CDS
Chr03@107505458@+	gene27629	tcf7l1	0.147186	Type I	CDS
Chr02@141197047@-	gene3262	LOC100490651	0.12098	Type I	CDS
Chr04@9542921@-	gene6119	eif3m	0.141431	Type I	CDS
Chr02@81643499@-	gene3425	qsox2	0.102207	Type I	CDS
Chr01@187534517@+	gene2656	golph3	0.133627	Type I	CDS
Chr01@54772212@-	gene16453	larp1b	0.210227	Type I	CDS
Chr03@106503735@-	gene7467	cdca2	0.16309	Type I	CDS
Chr02@89165146@+	gene3076	nle1	0.67803	Type I	CDS
Chr03@90697007@+	gene27275	pygo1	0.290909	Type I	CDS
Chr08@92938440@-	gene31028	strn3	0.10436	Type I	CDS
Chr04@87744489@-	gene21443	rabgap1l	0.25	Type I	CDS
Chr09@22273232@+	gene20166	sun1	0.189542	Type I	CDS
scaffold_147@346737@+	gene33605	rrm1	0.115789	Type I	CDS
Chr09@2360879@-	gene32093	rnf112.1	0.116883	Type I	CDS
Chr03@79892449@+	gene17062	rabl2b	0.126316	Type I	CDS
Chr09@25930098@-	gene30961	gde1	0.161765	Type I	CDS
Chr10@4739509@-	gene5633	cbx1	0.135721	Type I	CDS
Chr01@26490989@-	gene333	rfc1	0.103286	Type I	CDS
scaffold_1336@11288@-	gene3497	atxn2l	0.334351	Type I	CDS
Chr04@54613343@+	gene8081	c16orf70	0.956522	Type I	CDS
Chr01@167166853@-	gene30363	bdp1	0.142857	Type I	CDS
Chr01@160879116@-	gene5127	snx24	0.304348	Type I	CDS
Chr05@110562105@-	gene3316	capn10	0.285714	Type I	CDS
Chr05@80301684@-	gene7629	irf6.2	0.245763	Type I	CDS
Chr04@7067329@+	gene6637	tfip11	0.201923	Type I	CDS
Chr08@115141325@+	gene22073	igsf9	0.102041	Type I	CDS
Chr08@80781735@-	gene4048	mthfd1	0.492754	Type I	CDS
Chr10@35900701@+	gene17973	tmem94	0.223443	Type I	CDS
Chr04@41870329@-	gene21626	lrp5	0.229167	Type I	CDS
scaffold_1893@10918@-	gene24954	ptk7	0.463849	Type I	CDS
Chr04@125958341@-	gene32348	prkar2a	0.238323	Type I	CDS
scaffold_418@36520@+	gene16653	dido1	0.146341	Type I	CDS
Chr06@133750175@-	gene6722	them6	0.179487	Type I	CDS
Chr06@122063745@-	gene30264	ext1	0.168162	Type I	CDS
Chr03@98483273@+	gene3477	idh2	0.522216	Type I	CDS
scaffold_2708@1225@-	gene1718	slc52a1	0.122093	Type I	CDS
Chr02@12605683@+	gene5022	ltn1	0.205674	Type I	CDS
Chr10@34623753@-	gene15951	acss2.1	0.155844	Type I	CDS
Chr01@26479732@-	gene333	rfc1	0.518072	Type I	CDS
Chr03@112130336@-	gene1301	pcyox1	0.233577	Type I	CDS
Chr03@71658904@-	gene3898	suv39h2	0.183406	Type I	CDS
Chr06@53091347@-	gene3410	kiaa1468	0.188406	Type I	CDS
Chr07@20329022@+	gene5161	calhm2	0.136656	Type I	CDS
Chr02@147289469@-	gene360	LOC100497330	0.411765	Type I	CDS
Chr10@3055209@-	gene1424	stard3	0.100719	Type I	CDS
scaffold_480@104591@+	gene1395	mrpl41	0.832037	Type I	CDS
Chr04@100852820@-	gene31024	aspm	0.147059	Type I	CDS
Chr01@98604523@+	gene33960	mfsd7	0.235205	Type I	CDS
Chr05@4559170@+	gene3875	tmem63a	0.16092	Type I	CDS
scaffold_750@50496@-	gene1069	dennd4b	0.101045	Type I	CDS
scaffold_138@35817@-	gene14690	LOC101734064	0.159091	Type I	CDS
Chr01@143921910@+	gene5654	bcr	0.745455	Type I	CDS
scaffold_307@153834@-	gene24170	LOC100494473	0.137615	Type I	CDS
Chr01@122750360@-	gene27018	zcchc6	0.278539	Type I	CDS
Chr01@127098143@+	gene33961	ipo4	0.154639	Type I	CDS
Chr03@21935479@-	gene6897	hnrnpa0	0.354387	Type I	CDS
Chr05@95101695@+	gene25331	actl6a	0.140071	Type I	CDS
Chr06@98215590@+	gene27212	spidr	0.251656	Type I	CDS
scaffold_6051@1631@+	gene23249	tmem82	0.477994	Type I	CDS
Chr04@43631965@+	gene30650	vrk3	0.482307	Type I	CDS
Chr01@119560758@+	gene19001	pcsk5	0.429412	Type I	CDS
Chr07@19578948@-	gene30614	gsto2	0.21999	Type I	CDS
scaffold_606@55947@-	gene24408	ppp1r26	0.181208	Type I	CDS
Chr04@3910565@+	gene6983	traf6	0.235294	Type I	CDS
Chr08@95534540@-	gene33552	pacs2	0.114035	Type I	CDS
Chr07@94876309@+	gene19818	trim28	0.156716	Type I	CDS
Chr05@5165756@-	gene2443	fbxo28	0.236181	Type I	CDS
Chr03@8380424@+	gene25044	ano2	0.783784	Type I	CDS
Chr04@132505719@+	gene2902	psmd6	0.397351	Type I	CDS
Chr09@15717175@+	gene32241	cramp1	0.423423	Type I	CDS
Chr06@4296786@-	gene31494	setd2	0.15	Type I	CDS
Chr09@2340037@-	gene1458	rnf112	0.134426	Type I	CDS
scaffold_174@345574@-	gene5922	art5	0.521542	Type I	CDS
Chr06@70832748@-	gene2780	ctnnb1	0.254099	Type I	CDS
Chr06@28912281@+	gene44	adnp2	0.252632	Type I	CDS
Chr04@91101128@+	gene16836	LOC100497845	0.25	Type I	CDS
scaffold_463@51051@+	gene31703	crlf3	0.298137	Type I	CDS
scaffold_352@82469@+	gene24206	fpgt	0.12069	Type I	CDS
Chr02@39002650@+	gene27753	map3k5	0.463158	Type I	CDS
Chr08@61443412@+	gene8204	irf2bpl	0.11215	Type I	CDS
scaffold_19@178301@+	gene32336	phf19	0.4	Type I	CDS
Chr02@85775383@+	gene26210	srrm1	0.119658	Type I	CDS
Chr09@20599224@+	gene5238	trrap	0.271429	Type I	CDS
scaffold_266@49614@+	gene29901	eps8	0.360104	Type I	CDS
Chr09@20524543@+	gene5238	trrap	0.107143	Type I	CDS
Chr03@77056477@-	gene883	mest	0.111111	Type I	CDS
Chr01@145260508@-	gene1172	hic2	0.318182	Type I	CDS
Chr06@100859231@-	gene27234	mos	0.25048	Type I	CDS
Chr01@130266795@+	gene16232	khnyn	0.128205	Type I	CDS
scaffold_22@950525@+	gene17468	kif14	0.581081	Type I	CDS
Chr09@7935384@-	gene28385	tbc1d10b	0.119565	Type I	CDS
Chr03@129177874@+	gene689	dnase2	0.795022	Type I	CDS
Chr02@50292792@+	gene3828	srsf1	0.134779	Type I	CDS
Chr01@145485854@+	gene6572	top3b	0.340909	Type I	CDS
Chr05@10972061@+	gene4323	ints7	0.323651	Type I	CDS
Chr04@64686332@+	gene4214	tldc1	0.189474	Type I	CDS
Chr10@19636759@+	gene28653	hgs	0.626866	Type I	CDS
Chr04@87534439@-	gene1368	dhcr24	0.226087	Type I	CDS
scaffold_258@223024@-	gene30742	bptf	0.567901	Type I	CDS
scaffold_424@57497@-	gene27132	ccdc14	0.175853	Type I	CDS
Chr02@136315977@+	gene24027	lrp1	0.408486	Type I	CDS
Chr08@88666523@+	gene25838	mipol1	0.283582	Type I	CDS
Chr10@16639831@+	gene26400	brca1	0.104651	Type I	CDS
Chr01@47963466@+	gene24289	nr3c2	0.1875	Type I	CDS
Chr08@110470195@-	gene34175	arhgef11	0.134146	Type I	CDS
scaffold_24@443962@-	gene2083	pomp	0.28122	Type I	CDS
Chr09@25794498@-	gene1215	ttyh3	0.23125	Type I	CDS
Chr04@113455799@-	gene346	atrip	0.139752	Type I	CDS
Chr02@156847597@-	gene5726	acat1	0.2	Type I	CDS
Chr01@9493228@-	gene24788	hspa12b	0.138889	Type I	CDS
Chr02@168818496@-	gene24130	emsy	0.689655	Type I	CDS
Chr02@214199@+	gene32951	ptgfrn	0.102564	Type I	CDS
Chr10@6699022@-	gene4452	myo1d	0.189573	Type I	CDS
Chr08@83244451@+	gene131	timm9	0.122685	Type I	CDS
Chr01@127493140@+	gene16838	bcl2l2	0.175637	Type I	CDS
Chr01@184927206@-	gene33187	rictor	0.234727	Type I	CDS
scaffold_633@42513@+	gene5301	atp1a1	0.104584	Type I	CDS
Chr06@123058164@-	gene3088	dscc1	0.157534	Type I	CDS
scaffold_149@112041@-	gene7277	nup54	0.170213	Type I	CDS
Chr06@48874712@-	gene26165	kif13a	0.216667	Type I	CDS
Chr02@147731444@-	gene2156	cog6	0.53125	Type I	CDS
Chr01@79387284@+	gene6918	rexo1	0.261538	Type I	CDS
Chr05@125519834@-	gene2095	trip12	0.206186	Type I	CDS
Chr01@30470209@-	gene28713	scfd2	0.548387	Type I	CDS
Chr06@15199065@-	gene32950	svil	0.652778	Type I	CDS
Chr02@97511664@-	gene5068	cyb5d2	0.35553	Type I	CDS
Chr02@165545683@-	gene16375	clns1a	0.50546	Type I	CDS
Chr02@161417161@+	gene33925	cep57	0.227545	Type I	CDS
Chr01@15148220@-	gene30186	polr1a	0.219745	Type I	CDS
Chr09@13511512@-	gene6493	e4f1	0.311741	Type I	CDS
Chr08@53715005@+	gene7744	neu1	0.142857	Type I	CDS
Chr05@138830634@-	gene29070	wdr35	0.686131	Type I	CDS
Chr07@11877053@+	gene677	ikzf5	0.3	Type I	CDS
Chr08@92982827@-	gene22873	hectd1	0.248276	Type I	CDS
Chr08@85820340@-	gene3355	papln	0.15	Type I	CDS
Chr01@100487610@-	gene32013	homer3	0.942308	Type I	CDS
Chr01@146880568@+	gene6529	ranbp1	0.578926	Type I	CDS
Chr04@36773470@+	gene6633	rbm14	0.117524	Type I	CDS
Chr08@8432867@-	gene22932	huwe1	0.232558	Type I	CDS
Chr04@27015570@+	gene4965	sf3b3	0.344746	Type I	CDS
Chr02@142016941@+	gene16031	itga5	0.135635	Type I	CDS
scaffold_232@192823@-	gene30297	ptpn4	0.184375	Type I	CDS
Chr02@168368018@-	gene1514	pcf11	0.110236	Type I	CDS
Chr07@104545456@-	gene4898	kras	0.157724	Type I	CDS
Chr08@5422094@+	gene4666	ncs1	0.125643	Type I	CDS
Chr02@24681254@-	gene18974	LOC100495598	0.555766	Type I	CDS
Chr10@32636780@+	gene20742	ncoa6	0.135563	Type I	CDS
Chr05@56916650@+	gene31797	heatr5b	0.18306	Type I	CDS
Chr08@95318826@-	gene20479	ino80	0.669789	Type I	CDS
Chr10@33945232@+	gene26506	samhd1	0.232558	Type I	CDS
Chr03@106495839@-	gene7467	cdca2	0.635266	Type I	CDS
Chr01@163902471@-	gene15944	jmy	0.225681	Type I	CDS
scaffold_1146@1348@+	gene1037	slc22a15.1	0.142857	Type I	CDS
Chr01@51839945@-	gene31321	mgarp	0.227848	Type I	CDS
Chr08@53886005@+	gene34176	ehmt2	0.545312	Type I	CDS
scaffold_351@22338@+	gene18357	ubap2l	0.12069	Type I	CDS
Chr01@106860574@+	gene2185	plin2	0.107985	Type I	CDS
Chr01@81843412@+	gene8244	med16	0.177778	Type I	CDS
Chr08@8318630@+	gene6517	wnk3	0.372642	Type I	CDS
Chr05@50670286@+	gene33670	nphp1	0.304598	Type I	CDS
Chr08@8408965@-	gene22932	huwe1	0.829268	Type I	CDS
Chr07@79240251@-	gene21556	agrn	0.535714	Type I	CDS
scaffold_276@142474@+	gene33091	rae1	0.131425	Type I	CDS
Chr01@166481442@+	gene8093	ankra2	0.32618	Type I	CDS
Chr02@167310119@+	gene27302	aqp11	0.237288	Type I	CDS
Chr01@69458900@-	gene7003	herc3	0.7	Type I	CDS
Chr02@155620766@-	gene6606	pspc1	0.277027	Type I	CDS
Chr04@28862696@+	gene18954	col24a1	0.152709	Type I	CDS
Chr05@106808879@-	gene6069	gtpbp4	0.16129	Type I	CDS
Chr06@129698304@-	gene33074	nsmce2	0.133484	Type I	CDS
Chr06@34992370@+	gene27624	fam126a	0.192605	Type I	CDS
Chr02@311123@-	gene17416	ccdc191	0.783784	Type I	CDS
Chr05@5798879@-	gene33937	disp1	0.123223	Type I	CDS
Chr02@117674909@-	gene26973	ubac2	0.123288	Type I	CDS
Chr04@63248876@+	gene5884	dhodh	0.282609	Type I	CDS
Chr04@36173797@-	gene1412	dpf2	0.113971	Type I	CDS
Chr04@87154911@-	gene738	ndc1	0.30137	Type I	CDS
scaffold_199@95578@-	gene6429	copb1	0.118467	Type I	CDS
scaffold_269@123546@+	gene20532	etv6	0.113402	Type I	CDS
Chr07@1349429@-	gene9008	Xetrov90017392m.g	0.131868	Type I	CDS
Chr06@21028353@-	gene8437	dbf4	0.181818	Type I	CDS
Chr09@72020424@-	gene21917	mbd5	0.378995	Type I	CDS
Chr10@14087237@+	gene29546	g6pc3.1	0.20339	Type I	CDS
Chr03@128821429@-	gene272	calr	0.25703	Type I	CDS
scaffold_393@133954@-	gene22365	neurl4	0.12069	Type I	CDS
Chr09@78997521@+	gene7172	zranb3-like.2	0.118367	Type I	CDS
Chr01@6253641@+	gene19639	ptpra	0.820128	Type I	CDS
Chr05@54912127@+	gene17132	plekhg1	0.934426	Type I	CDS
Chr08@49637443@+	gene28981	ppp1r13l	0.145419	Type I	CDS
Chr04@53784376@-	gene27971	rspry1	0.363636	Type I	CDS
Chr09@68039864@-	gene2774	2021-03-07	0.67823	Type I	CDS
Chr04@121608240@-	gene33306	tmcc1	0.592593	Type I	CDS
Chr03@112176709@-	gene634	nif	0.386364	Type I	CDS
Chr04@96474813@-	gene2538	hs2st1	0.126338	Type I	CDS
Chr09@15409100@+	gene1348	ern2	0.244898	Type I	CDS
scaffold_1485@23143@-	gene15418	LOC101732515	0.107646	Type I	CDS
Chr08@7007623@+	gene17583	gtf3c4	0.926316	Type I	CDS
Chr03@39028161@+	gene25660	gas2l3	0.72549	Type I	CDS
Chr04@87744495@-	gene21443	rabgap1l	0.627119	Type I	CDS
Chr03@82707182@+	gene17897	neo1	0.117409	Type I	CDS
Chr08@74674155@+	gene21519	ero1a	0.230263	Type I	CDS
scaffold_405@103418@-	gene22330	znf347	0.165468	Type I	CDS
scaffold_416@54567@+	gene33039	pbrm1	0.122905	Type I	CDS
Chr03@136680345@+	gene21690	LOC100495051	0.781845	Type I	CDS
Chr08@86483167@-	gene31410	sipa1l1	0.125731	Type I	CDS
Chr06@121945153@-	gene30264	ext1	0.867835	Type I	CDS
Chr09@1727903@-	gene28281	setd1a	0.276316	Type I	CDS
Chr06@12466383@-	gene3963	klf6	0.248485	Type I	CDS
Chr01@72529474@-	gene11223	ptprs	0.132075	Type I	CDS
Chr01@145221765@+	gene33819	pi4ka	0.275	Type I	CDS
Chr01@143378082@-	gene28350	sppl3	0.6	Type I	CDS
scaffold_138@307879@-	gene19367	dnajb5	0.212064	Type I	CDS
Chr05@40644240@+	gene20383	ahctf1	0.202128	Type I	CDS
Chr03@98146986@+	gene5019	unc45a	0.245232	Type I	CDS
Chr02@165616605@-	gene1739	alg8	0.202381	Type I	CDS
scaffold_3469@10381@-	gene25545	asun	0.287879	Type I	CDS
scaffold_37@1007618@-	gene1664	kmt2b	0.148958	Type I	CDS
Chr04@55241418@-	gene23362	LOC100486741	0.27907	Type I	CDS
Chr08@44596921@+	gene24085	fndc3a	0.116667	Type I	CDS
Chr09@62591531@-	gene625	dync1i2	0.309771	Type I	CDS
scaffold_2625@1237@+	gene3346	fdps	0.181818	Type I	CDS
Chr03@6401783@-	gene2624	med7	0.159664	Type I	CDS
Chr01@16281891@-	gene3258	LOC394441	0.34375	Type I	CDS
Chr06@83070501@+	gene3578	rreb1	0.368421	Type I	CDS
Chr03@89257570@+	gene7804	rnf111	0.674419	Type I	CDS
[truncated: 16,724 more rows]

## Sheet: X. laevis
Site	Gene	Name	Stage 0	Stage 9	Stage 25	Group	Region
[truncated: 22,144 more rows]

[truncated: 2 more sheets: Zebrafish, Fly]
