# Supplementary material for: Developmental mRNA m5C landscape and regulatory innovations of massive m5C modification of maternal mRNAs in animals
Source: Nat Commun. 2022 May 5;13:2484. doi: 10.1038/s41467-022-30210-0 (PMC9072368; doi:10.1038/s41467-022-30210-0)
Supplement: Supplementary file 10 — Source Data [file 41467_2022_30210_MOESM10_ESM.zip › Source Data/Source_Data_ExtFig3.xlsx]

## Sheet: ExtFig3a
		Site number													Gini
	C-cutoff	None	20	15	10	9	8	7	6	5	4	3	2	1	None	20	15	10	9	8	7	6	5	4	3	2	1
Fly	Ovary_1	6149	5983	5873	5738	5727	5691	5664	5630	5608	5607	5596	5506	4621	0.344174	0.334895	0.32687	0.319138	0.318987	0.316582	0.315217	0.312833	0.310977	0.311014	0.310743	0.30682	0.275428
	Ovary_2	6563	6263	6004	5871	5843	5800	5779	5762	5754	5751	5742	5656	4678	0.362143	0.342128	0.327357	0.319948	0.318371	0.315304	0.314551	0.3141	0.313713	0.313743	0.313485	0.310501	0.276435
	em 0-0.5_1	5719	5705	5699	5675	5667	5648	5639	5622	5616	5611	5609	5572	4966	0.333177	0.333177	0.332488	0.330428	0.329651	0.328566	0.327971	0.326632	0.326404	0.326099	0.325863	0.324553	0.303254
	em 0-0.5_2	5953	5942	5931	5913	5899	5882	5872	5856	5854	5854	5847	5823	5180	0.33131	0.33131	0.330817	0.330023	0.329651	0.328296	0.32727	0.326208	0.32606	0.326185	0.325947	0.325545	0.305592
	em 0.5-1_1	5468	5462	5462	5451	5451	5441	5425	5415	5415	5413	5412	5383	4787	0.322557	0.322119	0.322119	0.321196	0.321196	0.32053	0.318671	0.318236	0.318236	0.318095	0.318134	0.316856	0.295422
	em 0.5-1_2	5415	5415	5414	5412	5412	5402	5393	5375	5373	5373	5364	5332	4769	0.318589	0.318589	0.318589	0.318642	0.318642	0.317835	0.316778	0.315853	0.315811	0.315811	0.315598	0.315033	0.29483
	em 1-2_1	5280	5280	5280	5280	5280	5269	5260	5253	5253	5253	5248	5214	4607	0.322236	0.322236	0.322236	0.322236	0.322236	0.321321	0.320266	0.319942	0.319942	0.319942	0.319762	0.317875	0.295918
	em 1-2_2	5247	5245	5245	5244	5244	5235	5225	5217	5214	5213	5208	5182	4591	0.320265	0.320117	0.320117	0.320132	0.320132	0.319419	0.318596	0.318039	0.318127	0.318071	0.317713	0.316373	0.293915
	em 2-3_1	3638	3332	3294	3281	3281	3269	3261	3254	3253	3253	3253	3224	2842	0.285608	0.285608	0.284072	0.281868	0.281868	0.279998	0.278863	0.277943	0.277977	0.277977	0.277977	0.276184	0.249779
	em 2-3_2	3450	3305	3295	3286	3285	3268	3257	3251	3251	3251	3250	3229	2873	0.284065	0.284065	0.284065	0.282105	0.281887	0.279406	0.277618	0.276909	0.276909	0.276909	0.2767	0.275263	0.25473
	em 3-4_1	1285	1223	1180	1160	1156	1119	1100	1090	1077	1077	1077	1073	957	0.268377	0.235289	0.218787	0.213903	0.214046	0.19666	0.187178	0.183195	0.179215	0.179215	0.179215	0.177216	0.155866
	em 3-4_2	1408	1317	1238	1154	1141	1106	1090	1067	1066	1062	1061	1060	938	0.329713	0.289306	0.253184	0.215603	0.214397	0.202114	0.19303	0.183519	0.182829	0.182577	0.182577	0.182708	0.154503
	em 4-6_1	1107	1079	983	945	927	908	886	866	862	862	860	853	757	0.309752	0.29259	0.243012	0.21812	0.211961	0.202142	0.193838	0.184645	0.184803	0.184803	0.184511	0.181893	0.155043
	em 4-6_2	1517	1369	1207	1085	1065	1033	1006	991	984	977	977	967	865	0.370341	0.327125	0.268566	0.221361	0.218064	0.206363	0.189991	0.182266	0.181523	0.181385	0.181385	0.178703	0.146336
	em 6-8_1	1148	1034	949	869	828	787	771	762	746	741	737	734	645	0.380813	0.320476	0.283781	0.242458	0.237453	0.207452	0.192892	0.187503	0.183073	0.180804	0.17701	0.17544	0.147318
	em 6-8_2	1278	1068	1022	918	906	879	835	805	781	773	767	763	656	0.405541	0.309185	0.300354	0.260472	0.260148	0.244285	0.219917	0.206181	0.192469	0.188829	0.184911	0.184743	0.15083
	em 8-10_1	1154	1036	958	875	847	804	771	759	745	736	730	721	621	0.414963	0.355493	0.316552	0.272264	0.262021	0.229402	0.207121	0.198425	0.189225	0.185486	0.183785	0.179877	0.141018
	em 8-10_2	1230	1094	1023	922	908	874	842	809	789	786	775	764	684	0.423928	0.363342	0.326616	0.265923	0.258574	0.238499	0.217375	0.198015	0.188499	0.186172	0.179413	0.1769	0.153103
	em 10-12_1	1614	1411	1334	1252	1229	1206	1175	1152	1119	1112	1108	1095	964	0.39752	0.33155	0.311348	0.277227	0.275037	0.264465	0.249841	0.241856	0.230902	0.231104	0.230298	0.226731	0.200996
	em 10-12_2	1818	1632	1532	1419	1399	1370	1338	1275	1256	1242	1237	1226	1081	0.413489	0.353962	0.325036	0.294423	0.286498	0.278426	0.265139	0.247353	0.242196	0.238806	0.238929	0.237597	0.200766
	em 22-24_1	864	853	832	758	746	717	703	662	643	632	631	619	524	0.373405	0.365115	0.353585	0.313083	0.304015	0.284232	0.271749	0.246296	0.239485	0.235521	0.235115	0.230924	0.198259
	em 22-24_2	843	811	798	762	737	703	685	666	633	632	624	610	505	0.384313	0.362509	0.356505	0.331602	0.316416	0.300229	0.28926	0.280114	0.254243	0.254511	0.249252	0.240901	0.198906
	L1_1	414	400	373	332	319	291	275	254	238	238	238	238	217	0.335578	0.31992	0.28635	0.22198	0.222681	0.165428	0.148955	0.0939798	0.0660707	0.0660707	0.0660707	0.0660707	0.0546898
	L1_2	417	377	343	306	282	268	266	255	237	234	231	229	200	0.368672	0.316113	0.295711	0.222009	0.183717	0.153181	0.146721	0.122873	0.0853638	0.0823635	0.0796033	0.0758929	0.0540412
	L3_1	299	289	260	241	237	237	235	235	230	226	226	225	216	0.154275	0.124672	0.104077	0.0610274	0.0489297	0.0489297	0.0491477	0.0491477	0.0368572	0.0234464	0.0234464	0.0235567	0.0197855
	L3_2	406	361	331	304	296	268	259	233	229	229	229	226	219	0.399672	0.334268	0.279686	0.220181	0.205508	0.156723	0.134871	0.0578416	0.0499641	0.0499641	0.0499641	0.041502	0.0337306
	Pupa_1	429	359	303	270	260	237	215	198	193	187	184	183	170	0.41432	0.375346	0.286761	0.218594	0.191874	0.148974	0.0966439	0.0474455	0.0270907	0.0220271	0.011233	0.0112964	0.0060971
	Pupa_2	352	318	284	244	234	221	204	187	179	177	176	176	165	0.404531	0.343203	0.303072	0.225871	0.197906	0.160405	0.109929	0.0549699	0.028849	0.028849	0.029016	0.029016	0.0188537
	"AdM, 5days_1"	563	520	477	416	406	378	356	332	326	324	321	322	307	0.325159	0.279024	0.257609	0.200128	0.183351	0.131636	0.0924314	0.0523469	0.0342445	0.0344587	0.028515	0.028425	0.0232161
	"AdM, 5days_2"	633	629	587	520	513	483	460	427	421	416	410	401	369	0.31209	0.311394	0.285936	0.228614	0.222844	0.187629	0.157843	0.108215	0.100572	0.0975078	0.0903703	0.0856246	0.0624914
	"AdM, head_1"	1206	257	224	195	190	159	138	90	70	66	66	63	55	0.543366	0.473323	0.467385	0.440974	0.440225	0.401537	0.362907	0.229692	0.11498	0.0769906	0.0769906	0.0489028	0.0383333
	"AdM, head_2"	2512	256	236	203	194	163	145	107	87	86	86	82	77	0.633776	0.43938	0.441492	0.407588	0.408568	0.360855	0.339636	0.221145	0.0941344	0.0941344	0.0941344	0.0749758	0.0403894
	Testis_1	1473	771	648	602	575	551	512	464	452	451	443	442	422	0.55648	0.370269	0.298211	0.271786	0.247607	0.218538	0.164087	0.094622	0.0772592	0.0756384	0.0659041	0.063741	0.0513521
	Testis_2	1902	870	677	623	600	556	515	483	477	475	471	468	434	0.551579	0.370073	0.27102	0.245134	0.220765	0.162909	0.118968	0.072264	0.0649738	0.0633016	0.0551997	0.0534413	0.048931
	Ovary NSUN2 KO_1	270	256	240	238	235	206	183	160	156	151	148	144	139	0.344485	0.320566	0.292183	0.292183	0.284585	0.197213	0.142746	0.0790048	0.0623196	0.0456092	0.0334208	0.0205295	0.021256
	Ovary NSUN2 KO_2	1188	519	290	248	246	214	188	169	150	144	139	139	137	0.620742	0.534336	0.357817	0.3169	0.31522	0.243249	0.185287	0.13027	0.0475466	0.0142796	0.0144864	0.0144864	0.0146992
	em0-0.5 NSUN2 KO_1	1855	489	298	266	265	256	256	246	246	246	246	243	237	0.709337	0.407445	0.151798	0.0915983	0.0882486	0.0607422	0.0607422	0.0314272	0.0314272	0.0314272	0.0314272	0.0318011	0.0325761
	em0-0.5 NSUN2 KO_2	917	385	244	226	224	215	215	208	208	208	207	206	198	0.590255	0.35174	0.104936	0.0910893	0.0918839	0.0591435	0.0591435	0.0326329	0.0326329	0.0326329	0.0327853	0.0283858	0.0247198
Zebrafish	0hpf_1	5008	4606	4500	4439	4437	4426	4423	4417	4417	4415	4415	4390	3827	0.31862	0.263424	0.259942	0.25842	0.258398	0.258376	0.258408	0.25844	0.258237	0.258336	0.258485	0.258022	0.231547
	0hpf_2	4443	4233	4146	4116	4109	4108	4104	4094	4084	4080	4081	4069	3526	0.288876	0.258272	0.250827	0.249683	0.24976	0.249799	0.249838	0.24952	0.249096	0.249307	0.250548	0.249749	0.21736
	2hpf_1	7479	7244	6973	6811	6787	6734	6687	6638	6598	6585	6564	6481	5633	0.309684	0.293372	0.286388	0.284715	0.283729	0.28152	0.27871	0.277433	0.275609	0.275706	0.275173	0.272626	0.244602
	2hpf_2	6614	6414	6222	6084	6052	6045	6009	5976	5944	5926	5907	5842	5124	0.293979	0.27529	0.269436	0.268583	0.267174	0.267174	0.264716	0.263003	0.260899	0.260411	0.259271	0.257291	0.229738
	4hpf_1	7035	6787	6594	6432	6405	6365	6293	6253	6208	6195	6178	6125	5403	0.297469	0.279007	0.275913	0.275402	0.273977	0.272412	0.268706	0.26653	0.264789	0.264416	0.26375	0.260892	0.234658
	4hpf_2	6645	6408	6306	6145	6092	6070	6040	6004	5973	5950	5933	5866	5171	0.297297	0.275321	0.272918	0.269984	0.267225	0.265978	0.264074	0.263162	0.261077	0.260543	0.259761	0.257367	0.233424
	6hpf_1	3335	3255	3127	2991	2965	2938	2901	2868	2836	2829	2818	2794	2505	0.253177	0.236825	0.233665	0.231839	0.227658	0.223915	0.216824	0.212851	0.210468	0.209842	0.208367	0.206811	0.184239
	6hpf_2	3117	3031	2934	2849	2847	2806	2761	2725	2670	2656	2640	2613	2346	0.241053	0.231375	0.228252	0.221156	0.219749	0.214673	0.207741	0.201305	0.195224	0.194658	0.193978	0.191382	0.172568
	8hpf_1	1622	1423	1394	1340	1317	1285	1251	1220	1200	1189	1182	1172	1055	0.304737	0.224431	0.219584	0.202275	0.199503	0.191517	0.183919	0.175369	0.167777	0.164107	0.163369	0.160401	0.139603
	8hpf_2	1699	1465	1408	1336	1318	1305	1288	1254	1244	1237	1234	1231	1122	0.305612	0.221585	0.213834	0.208513	0.205115	0.202024	0.196978	0.188953	0.185501	0.184046	0.183715	0.182097	0.163322
	10hpf_1	1454	1147	1029	921	908	878	835	751	706	685	653	641	585	0.460296	0.331129	0.29118	0.257123	0.254351	0.239903	0.223509	0.171495	0.151544	0.141798	0.130604	0.126548	0.11137
	10hpf_2	735	632	568	523	508	477	465	424	413	403	399	395	339	0.358163	0.275233	0.245215	0.227459	0.212365	0.193263	0.184771	0.131829	0.115406	0.108279	0.108533	0.104949	0.0858717
	16hpf_1	453	318	266	211	210	197	167	158	145	137	129	128	120	0.506992	0.328965	0.271142	0.224194	0.236206	0.207801	0.0940922	0.0592448	0.040174	0.0258246	0.00925763	0.00934412	0
	16hpf_2	703	474	437	354	313	284	255	217	191	168	153	151	136	0.589266	0.440833	0.440969	0.361337	0.303682	0.28346	0.236385	0.147082	0.0912802	0.0599899	0.014808	0.0150305	0.00826331
	24hpf_1	512	272	235	220	218	199	185	158	144	140	130	128	112	0.593056	0.296343	0.25228	0.25673	0.250801	0.215733	0.18595	0.138081	0.0691724	0.0639216	0.0176874	0.00908936	0
	24hpf_2	700	382	318	267	234	223	215	178	156	152	138	135	122	0.647774	0.37456	0.343763	0.287702	0.240149	0.210515	0.195523	0.0983059	0.0680751	0.0492311	0.015617	0.0158646	0.00877054
	48hpf_1	370	231	189	164	151	120	104	91	78	76	65	64	62	0.597247	0.449141	0.434625	0.403224	0.384717	0.286015	0.248214	0.189303	0.108756	0.108295	0.0163842	0.0163842	0.0169389
	48hpf_2	300	157	148	140	134	114	102	87	83	78	71	69	70	0.598134	0.273293	0.264467	0.274014	0.255214	0.192927	0.138554	0.0767064	0.0659341	0.0559109	0.0302419	0.015617	0.015377
	Brain (female)_1	2101	1186	1056	839	776	704	608	421	349	322	298	286	272	0.676682	0.472266	0.448285	0.360339	0.319611	0.294925	0.240695	0.105004	0.0386526	0.0306945	0.0136311	0.00930067	0.00487781
	Brain (female)_2	829	608	537	491	454	392	336	274	240	227	218	215	204	0.559332	0.372696	0.354985	0.297142	0.260508	0.231886	0.176683	0.0879476	0.0538916	0.0283168	0.01733	0.0117613	0.00617236
	Heart (female)_1	582	506	483	419	384	334	293	197	169	159	139	138	126	0.507392	0.467296	0.465106	0.43466	0.411878	0.379335	0.304908	0.181874	0.0781351	0.0781351	0.0258246	0.0258246	0.0186778
	Heart (female)_2	778	537	502	435	401	367	339	217	180	178	164	160	151	0.619778	0.433389	0.421321	0.364548	0.335199	0.29443	0.250216	0.111925	0.0434109	0.0434109	0.022364	0.015377	0.0161202
	Liver (female)_1	169	169	169	167	165	163	132	98	93	87	82	80	72	0.369465	0.369465	0.369465	0.369465	0.369465	0.361205	0.207394	0.155251	0.10558	0.0629509	0.0136933	0.0136933	0.015377
	Liver (female)_2	169	169	169	167	165	163	132	98	93	87	82	80	72	0.369465	0.369465	0.369465	0.369465	0.369465	0.361205	0.207394	0.155251	0.10558	0.0629509	0.0136933	0.0136933	0.015377
	Kidney (female)_1	631	484	480	455	433	415	372	288	282	267	257	253	232	0.436538	0.287822	0.2814	0.250162	0.21113	0.191217	0.141822	0.0878705	0.0729527	0.0732647	0.0578416	0.0497393	0.0352387
	Kidney (female)_2	737	475	459	443	420	410	360	283	269	256	241	231	213	0.520097	0.289241	0.289241	0.265483	0.221362	0.220589	0.129473	0.0802739	0.0689834	0.0649295	0.0432984	0.0300906	0.0211438
	Spleen (female)_1	1557	965	925	882	841	798	730	582	551	528	498	484	455	0.543198	0.291378	0.259788	0.238829	0.194519	0.186169	0.148407	0.0974482	0.0699509	0.0607898	0.033436	0.0310949	0.0181691
	Spleen (female)_2	1126	755	706	629	579	538	468	396	362	342	334	323	294	0.548878	0.297257	0.287924	0.25969	0.207748	0.185648	0.132939	0.0657857	0.0416135	0.0343886	0.0343886	0.0235937	0.0178451
	Testis	630	555	553	514	497	468	434	357	321	303	293	285	270	0.404372	0.296894	0.296894	0.254038	0.243866	0.211266	0.185155	0.132168	0.0706756	0.0502278	0.0393921	0.032834	0.0264848
X. laevis	X. laevis stage 0_1	16252	15680	15486	15399	15383	15371	15351	15339	15340	15334	15329	15209	13107	0.375672	0.361724	0.361728	0.361322	0.361297	0.361401	0.361196	0.36113	0.361174	0.361174	0.361009	0.358886	0.33489
	X. laevis stage 0_2	15389	14929	14771	14665	14662	14648	14636	14616	14610	14605	14599	14431	12525	0.368534	0.358989	0.359008	0.358612	0.358567	0.358372	0.358164	0.357875	0.357828	0.357836	0.357808	0.354268	0.331479
	X. laevis stage 9_1	15336	14698	14530	14335	14297	14283	14222	14211	14201	14200	14191	14148	12860	0.325006	0.307162	0.306931	0.306738	0.306368	0.306179	0.305102	0.304876	0.304732	0.304732	0.304595	0.304124	0.285075
	X. laevis stage 9_2	14812	14244	14044	13945	13911	13879	13836	13820	13811	13811	13807	13755	12530	0.320572	0.305851	0.30533	0.305411	0.305425	0.304901	0.303861	0.303366	0.303173	0.303279	0.303302	0.302213	0.287129
	X. laevis stage 25_1	2253	1259	763	439	379	343	277	235	213	202	196	192	178	0.663804	0.416806	0.359012	0.306964	0.291612	0.263845	0.182004	0.0833333	0.0538561	0.0461756	0.03673	0.0369231	0.028849
	X. laevis stage 25_2	3272	1667	895	475	424	346	275	235	197	179	171	168	155	0.659605	0.51278	0.448168	0.381304	0.372526	0.279155	0.185613	0.113033	0.0674537	0.0474965	0.0251228	0.0251228	0.0202525
X. tropicalis	X. tropicalis stage 0_1	19225	18305	18171	17868	17815	17789	17768	17746	17726	17719	17696	17455	14422	0.42314	0.404867	0.404434	0.404311	0.403543	0.403375	0.403349	0.402943	0.402787	0.40275	0.402643	0.40064	0.373692
	X. tropicalis stage 0_2	19225	18305	18171	17868	17815	17789	17768	17746	17726	17719	17696	17455	14422	0.42314	0.404867	0.404434	0.404311	0.403543	0.403375	0.403349	0.402943	0.402787	0.40275	0.402643	0.40064	0.373692
Mouse	Ms_GV	22069	18334	17677	17062	16868	16660	16569	16482	16439	16396	16308	15863	12491	0.482749	0.418336	0.408706	0.403254	0.400903	0.397337	0.396278	0.395702	0.395031	0.394695	0.393296	0.387856	0.349346
	Ms_MII	38130	26792	25312	24377	24186	24013	23893	23754	23705	23621	23444	22650	17115	0.542566	0.442903	0.431186	0.425588	0.424231	0.423189	0.422604	0.421211	0.420782	0.420285	0.419349	0.411727	0.37614
	1-Cell	40645	37756	37263	36589	36440	36199	36004	35830	35726	35636	35307	33981	26416	0.492266	0.473329	0.472555	0.471027	0.470202	0.468828	0.467785	0.466717	0.466361	0.46589	0.463975	0.457682	0.427909
Human	Hs_GV	44462	43376	42710	41004	40546	40077	39563	39229	38983	38804	38548	37455	29223	0.466571	0.455927	0.453077	0.445549	0.443594	0.441609	0.439105	0.438452	0.437908	0.437098	0.436171	0.430503	0.389563
	Hs_MII	63349	56425	55701	54149	53629	53213	52796	52471	52225	51958	51572	50079	39750	0.496432	0.459455	0.457414	0.451128	0.449633	0.44818	0.446598	0.445747	0.44521	0.44456	0.443402	0.438607	0.404151
	Hs_TE	430053	357942	282631	152712	117026	84690	59295	39332	25784	17754	12852	9976	7608	0.654638	0.607605	0.593906	0.548919	0.516588	0.473577	0.424001	0.361562	0.308347	0.253346	0.22288	0.19605	0.152725
	Follicle cell A3	6161	4289	3953	2848	2303	1764	1352	941	761	628	537	490	438	0.657467	0.568328	0.559593	0.517626	0.47752	0.434888	0.38408	0.271005	0.203181	0.124308	0.0757837	0.0422366	0.0297188
	hESC H1_1	20025	4534	2893	2014	1722	1508	1296	1075	976	924	886	865	807	0.639035	0.536369	0.469375	0.392584	0.342873	0.300691	0.244218	0.155401	0.110552	0.080182	0.064898	0.0589557	0.0453703
	hESC H1_2	7491	2755	2353	1756	1526	1306	1173	1017	927	880	848	829	769	0.652138	0.481334	0.452062	0.380615	0.326194	0.260072	0.222232	0.153183	0.101551	0.077192	0.0612439	0.0552395	0.0468816
	hESC H9_1	8515	2415	1871	1380	1219	1048	886	764	702	654	644	623	584	0.654931	0.488035	0.448096	0.375069	0.337079	0.282315	0.216018	0.142986	0.107659	0.0741663	0.0678735	0.0514914	0.0348093
	hESC H9_2	7113	2152	1726	1311	1159	965	844	734	690	642	618	610	569	0.630363	0.475696	0.435602	0.361369	0.323673	0.256388	0.208052	0.13677	0.103761	0.0656035	0.0470897	0.0412431	0.0336031
