# Supplementary material for: Developmental mRNA m5C landscape and regulatory innovations of massive m5C modification of maternal mRNAs in animals
Source: Nat Commun. 2022 May 5;13:2484. doi: 10.1038/s41467-022-30210-0 (PMC9072368; doi:10.1038/s41467-022-30210-0)
Supplement: Supplementary file 10 — Source Data [file 41467_2022_30210_MOESM10_ESM.zip › Source Data/Source_Data_ExtFig4.xlsx]

## Sheet: Sheet1
Site	100ng (normal)	5ng	10ng	20ng
Chr01@100020024@+	0.018018	0.09375
Chr01@100102536@+	0.121762	0.110345	0.101449	0.08
Chr01@100112489@+	0.126582	0.148936	0.0253165	0.125
Chr01@100131636@+	0.633094
Chr01@100140692@+	0.0273973
Chr01@100142686@+	0.45283
Chr01@100143033@+	0.272727
Chr01@100143077@+	0.120968
Chr01@100150151@-	0.636905	0.54717
Chr01@100190216@+	0.234973	0.237113	0.333333	0.294737
Chr01@100190290@+	0.469388	0.457143
Chr01@100190420@+	0.616279	0.785714
Chr01@100192903@+	0.887597	0.87013	0.943662	0.987654
Chr01@100196733@+	0.474227	0.436782	0.389381	0.495327
Chr01@100244833@+	0.1
Chr01@100244907@+	0.735931			0.689655
Chr01@100248031@+	0.0491803
Chr01@100252878@+	0.129944	0.156627	0.164179	0.152941
Chr01@100268814@-	0.159615	0.116279	0.17757	0.205882
Chr01@100269794@-	0.75	0.836066
Chr01@100370286@+	0.512195
Chr01@100371652@+	0.0720721
Chr01@100371826@+	0.227273
Chr01@100406484@-	0.180672	0.0833333	0.133333	0.231884
Chr01@100450505@+	0.126984
Chr01@100451975@+	0.126582
Chr01@100477373@-	0.766234
Chr01@100487610@-	0.942308
Chr01@100768583@+	0.395425	0.387435	0.383803	0.359673
Chr01@100779582@+	0.282274	0.179487	0.213542	0.290323
Chr01@100784823@+	0.116561	0.110846	0.107383	0.120536
Chr01@100926573@+	0.191011
Chr01@101152118@+	0.588235
Chr01@10117640@+	0.836601
Chr01@101337262@+	0.400943
Chr01@101351983@+	0.045045			0.05
Chr01@101517969@-	0.145161
Chr01@101525877@-	0.514889	0.519939	0.520349	0.490268
Chr01@101525991@-	0.472155	0.41358	0.498442	0.434903
Chr01@101526016@-	0.158616	0.139098	0.176471	0.132716
Chr01@101545424@-	0.0873239	0.104478	0.0714286	0.0232558
Chr01@101572242@-	0.150313	0.166667	0.126437	0.195652
Chr01@101572243@-	0.105155	0.0645161	0.152174	0.142857
Chr01@101590186@-	0.607143	0.62963
Chr01@101593314@-	0.0621469	0.0882353	0.04	0.114286
Chr01@101597497@-	0.102273	0.0985915
Chr01@101649803@+	0.0648148	0.160714	0.0377358
Chr01@101653164@+	0.124347	0.141414	0.120536	0.152
Chr01@101657627@+	0.0898876
Chr01@101902026@-	0.0584416	0.103659	0.0454545	0.0325203
Chr01@101908841@-	0.129151	0.113402	0.107143	0.15625
Chr01@102082918@+	0.188811
Chr01@102083311@+	0.1
Chr01@102084761@+	0.145833
Chr01@102084762@+	0.265306
Chr01@102086528@+	0.173913
Chr01@102122492@-	0.867847	0.882812	0.901515	0.852941
Chr01@102125242@-	0.138425	0.159664	0.119718	0.21519
Chr01@102126597@-	0.173832	0.169643	0.232323	0.120567
Chr01@102126600@-	0.912713	0.93578	0.94	0.890511
Chr01@102126783@-	0.0703518	0.0606061	0.112903	0.0555556
Chr01@102133872@+	0.530227	0.508197	0.474286	0.589286
Chr01@102314468@+	0.100823	0.0938967	0.078125	0.107296
Chr01@102374903@+	0.513144	0.511848	0.511628	0.431894
Chr01@102385345@+	0.306818	0.184971	0.163636	0.144737
Chr01@102385383@+	0.742222	0.621762	0.714286	0.623188
Chr01@102385445@+	0.141026	0.146939	0.159509	0.102881
Chr01@102385668@+	0.661011	0.624319	0.719682	0.693787
Chr01@102393833@+	0.440443	0.483101	0.472554	0.494432
Chr01@102393871@+	0.101871	0.0945406	0.104258	0.109848
Chr01@102423643@-	0.0625	0.00671141	0.109589	0.011236
Chr01@102424793@-	0.46069	0.460145	0.449848	0.436145
Chr01@102424870@-	0.130982	0.122449	0.0535714	0.126214
Chr01@102439572@-	0.167458	0.151659	0.204878	0.126316
Chr01@102477608@+	0.308467	0.319685	0.307167	0.316754
Chr01@102477658@+	0.914262	0.907598	0.901747	0.87451
Chr01@102488409@+	0.139073	0.176471	0.196078	0.2
Chr01@102489419@+	0.158065	0.170732		0.154762
Chr01@102489590@+	0.138298	0.177215
Chr01@102656633@-	0.306452
Chr01@102656696@-	0.148649
Chr01@102941475@-	0.126582
Chr01@102941563@-	0.901639
Chr01@102941565@-	0.95082
Chr01@102946914@-	0.283582
Chr01@10302129@-	0.0870871	0.037037	0.0568182	0.120879
Chr01@10303729@-	0.104	0.109244	0.0873016	0.110169
Chr01@10306106@-	0.3125	0.403846	0.16	0.181818
Chr01@10309938@-	0.235294
Chr01@10310029@-	0.0615385
Chr01@10316065@-	0.108108
Chr01@10318717@-	0.149533
Chr01@10318939@-	0.19
Chr01@10324179@-	0.173913
Chr01@10328402@-	0.113208
Chr01@103847393@+	0.960396
Chr01@10430711@-	0.126316
Chr01@10431553@-	0.0186916
Chr01@10432640@-	0.19802
Chr01@10433791@-	0.131313
Chr01@10434267@-	0.612403
Chr01@10435362@-	0.376744			0.392857
Chr01@10478296@-	0.294574
Chr01@10478406@-	0.0387097			0.105263
Chr01@10478626@-	0.144509
Chr01@10479458@-	0.124339	0.0733945	0.0689655	0.0849057
Chr01@10479459@-	0.0873016	0.0636364	0.0116279	0.114286
Chr01@10479844@-	0.224684	0.162791	0.174603	0.255319
Chr01@10479994@-	0.55
Chr01@10480033@-	0.122807
Chr01@105082989@-	0.106061
Chr01@105086699@-	0.108844
Chr01@105087496@-	0.129944			0.157895
Chr01@105096976@-	0.120968
Chr01@105096986@-	0.195122
Chr01@10562907@+	0.132597	0.153631	0.117647	0.142506
Chr01@10562955@+	0.0965064	0.108889	0.110417	0.0926276
Chr01@10573723@+	0.622338	0.608475	0.601802	0.645897
Chr01@10574777@+	0.0965795	0.0942029	0.168317	0.0731707
Chr01@10574853@+	0.157407	0.243478	0.169492	0.25
Chr01@10574905@+	0.441315	0.425743	0.517857	0.596774
Chr01@10585825@+	0.113208	0.0939227	0.103448	0.0909091
Chr01@10586435@+	0.0757072	0.0795756	0.0705521	0.102564
Chr01@10586952@+	0.1625	0.111111
Chr01@10588429@+	0.758401	0.761261	0.733668	0.759036
Chr01@10588835@+	0.0723781	0.0905923	0.108571	0.0909091
Chr01@105935118@+	0.136364
Chr01@106129507@+	0.911765
Chr01@106732637@-	0.208791
Chr01@106733207@-	0.370968
Chr01@106733318@-	0.382979
Chr01@106812268@+	0.145299
Chr01@106818569@+	0.0555556
Chr01@106860574@+	0.107985	0.102389	0.07431	0.0519685
Chr01@106903229@-	0.930163	0.892116	0.93985	0.918079
Chr01@107355914@-	0.252427
Chr01@107472253@-	0.635135
Chr01@107478927@-	0.0894942			0.0606061
Chr01@107479322@-	0.132841		0.0483871
Chr01@107622937@+	0.0695652
Chr01@107622977@+	0.109756			0.0740741
Chr01@107680992@-	0.4
Chr01@107682056@+	0.12
Chr01@108104832@+	0.1
Chr01@108105282@+	0.0543131	0.0689655	0.118644	0.0777778
Chr01@108105477@+	0.38
Chr01@108357916@+	0.0266667
Chr01@108385838@+	0.179191
Chr01@108388846@+	0.132353
Chr01@108407541@+	0.112069
Chr01@108475747@+	0.685714	0.576087		0.550725
Chr01@108476381@+	0.649425	0.61		0.719101
Chr01@109976849@-	0.1322	0.182796	0.17033	0.149378
Chr01@110019902@-	0.0803324	0.0795455	0.114754	0.0111111
Chr01@110023966@-	0.0848485	0.123288	0.0634921	0.0531915
Chr01@110023998@-	0.0627706	0.123288	0.0625	0.0744681
Chr01@110124001@+	0.0278422	0.106195	0.0168067	0.00862069
Chr01@110139588@+	0.0735294	0.119403	0.0491803	0.057971
Chr01@110139612@+	0.330986	0.34		0.232143
Chr01@110192049@-	0.421053
Chr01@110192137@-	0.844828
Chr01@110192168@-	0.197368
Chr01@110192180@-	0.142857
Chr01@111711705@+	0.0656934	0.101695		0.118644
Chr01@111711723@+	0.226619	0.28169	0.222222	0.340206
Chr01@111716725@+	0.102128
Chr01@111729366@+	0.728395
Chr01@111729653@+	0.0701754
Chr01@111739846@-	0.0847458
Chr01@111744935@-	0.408847	0.376963	0.267081	0.38914
Chr01@111747342@-	0.107547	0.0808511	0.0619835	0.122807
Chr01@111766393@-	0.141212	0.126246	0.143284	0.127451
Chr01@111989831@+	0.589189			0.492958
Chr01@112577470@+	0.316667
Chr01@112741948@-	0.325472	0.277778
Chr01@112745823@-	0.0610932	0.0803571	0.0977444	0.102564
Chr01@112747483@-	0.939455	0.942857	0.988235	0.973822
Chr01@11303312@-	0.300926			0.206349
Chr01@11308238@-	0.18107	0.107692	0.186441	0.2
Chr01@11309006@-	0.172316	0.131579	0.146341	0.174419
Chr01@11310248@-	0.367089
Chr01@11310877@-	0.109091
Chr01@11316175@-	0.301205
Chr01@11385395@+	0.12809	0.108059	0.120235	0.113111
Chr01@11396631@+	0.0945338	0.0909091	0.09375	0.100467
Chr01@11397259@+	0.0232558	0.104762		0.0784314
Chr01@11398013@+	0.644076	0.651032	0.641723	0.661111
Chr01@11399408@+	0.118644	0.08
Chr01@11400474@+	0.359885	0.38437	0.353175	0.34555
Chr01@11405977@+	0.109615	0.126866	0.09375	0.147541
Chr01@11413618@-	0.155556
Chr01@11414387@-	0.15407	0.263158	0.232143	0.160494
Chr01@11449054@+	0.0299625	0.0166667
Chr01@11449243@+	0.30566
Chr01@114520969@+	0.0866426	0.108959	0.0816327	0.0892388
Chr01@114521239@+	0.562331	0.586998	0.545781	0.551067
Chr01@114534201@+	0.108274	0.129428	0.0930576	0.11071
Chr01@114534224@+	0.264355	0.282306	0.266355	0.275
Chr01@114535651@+	0.210291	0.188776	0.255172	0.201807
Chr01@114540392@+	0.67366	0.695853	0.579295	0.672131
Chr01@114557016@-	0.25
Chr01@114560991@-	0.109091
Chr01@114563259@-	0.0961538			0.224138
Chr01@114568580@-	0.813253
Chr01@11457872@+	0.45
Chr01@114583014@-	0.154639
Chr01@114626448@+	0.118644	0.05	0.117647	0.0576923
Chr01@114638813@+	0.472222	0.365385
Chr01@114643004@+	0.363636
Chr01@114674478@+	0.79646			0.846154
Chr01@114674480@+	0.902222			0.830189
Chr01@114674645@+	0.174528			0.137255
Chr01@114674681@+	0.333333
Chr01@114679707@+	0.123919	0.2	0.0909091	0.0833333
Chr01@114691427@+	0.127273
Chr01@114691528@+	0.12766
Chr01@114692905@+	0.351852
Chr01@114698471@-	0.0588235
Chr01@114701944@-	0.209677	0.155172	0.27451	0.227273
Chr01@114701945@-	0.858871	0.779661		0.909091
Chr01@114704245@-	0.217195			0.152542
Chr01@114704597@-	0.1875
Chr01@114705798@-	0.445946
Chr01@114712994@-	0.121951
Chr01@114839007@+	0.113043		0.105263	0.115385
Chr01@114898911@-	0.0470588
Chr01@114899359@-	0.27907
Chr01@114905223@-	0.440678
Chr01@114910887@-	0.144385		0.152542	0.222222
Chr01@114986641@-	0.446809
Chr01@114987067@-	0.321429
Chr01@115052539@-	0.154362		0.08
Chr01@115052676@-	0.349206
Chr01@115085271@-	0.842857	0.767123	0.893939	0.810345
Chr01@115091188@-	0.12103	0.0834783	0.112847	0.110315
Chr01@11544390@+	0.801088	0.788961	0.81155	0.832941
Chr01@11544540@+	0.219985	0.198259	0.202012	0.203341
Chr01@115781023@+	0.304615	0.195402	0.372093	0.1875
Chr01@115949967@-	0.219512
Chr01@11600293@+	0.368794	0.45614
Chr01@116006649@-	0.358543	0.380952	0.190476	0.336735
Chr01@116008006@-	0.0510753	0.0326087	0.102941	0.0471698
Chr01@116008030@-	0.0725552	0.0886076	0.118644	0.0813953
Chr01@116009178@-	0.117073	0.0555556	0.163636	0.153846
Chr01@116013350@-	0.0824742		0.0545455	0.0377358
Chr01@116031607@-	0.0422535
Chr01@11620366@+	0.44686	0.389535	0.378531	0.421739
Chr01@11620405@+	0.106684	0.0902778	0.103226	0.128049
Chr01@11626588@+	0.168971	0.163462	0.120879	0.198675
Chr01@11626760@+	0.355805	0.330189	0.387097	0.25974
Chr01@116511271@-	0.192623	0.182692	0.160839	0.191388
Chr01@116513477@-	0.15852	0.145429	0.148344	0.139269
Chr01@116513831@-	0.13791	0.128	0.128149	0.106589
Chr01@116513953@-	0.203233	0.156334	0.242021	0.196809
Chr01@116532384@-	0.856838	0.763441	0.847458	0.794286
Chr01@116532390@-	0.154246	0.0956938	0.15942	0.158163
Chr01@116534063@-	0.105263	0.0410959
Chr01@116534307@-	0.297872	0.0769231
Chr01@116534531@-	0.115942	0.150943	0.0246914	0.0357143
Chr01@11653551@-	0.420886	0.526786	0.45122	0.607143
Chr01@11676223@-	0.923664
Chr01@11676293@-	0.0502513
Chr01@116799029@+	0.09375	0.108108	0.0327869	0.135593
Chr01@116801483@+	0.109091
Chr01@117134320@+	0.122167	0.118671	0.0900474	0.121472
Chr01@117137972@+	0.128307	0.132022	0.157459	0.167331
Chr01@117182584@+	0.156627
Chr01@117182757@+	0.650246
Chr01@117189587@+	0.0976744			0.05
Chr01@117190893@+	0.328446	0.269841	0.310811	0.209302
Chr01@117191668@+	0.259259
Chr01@117196634@+	0.147186	0.173077	0.0757576	0.109589
Chr01@117205320@+	0.444015	0.534483	0.461538	0.493671
Chr01@117309681@-	0.419048
Chr01@117309938@-	0.163265
Chr01@117371846@-	0.17033	0.24	0.145161	0.111111
Chr01@117371955@-	0.165391	0.218182	0.183673	0.210191
Chr01@118051967@-	0.219512
Chr01@118057120@-	0.138686
Chr01@118057459@-	0.0394737	0.0980392
Chr01@118067736@-	0.687075	0.726027	0.589286	0.65
Chr01@118075157@-	0.127907
Chr01@118084482@-	0.22067	0.208333	0.228916	0.207792
Chr01@118084519@-	0.0494792	0.091954	0.0392157	0.1
Chr01@118176001@-	0.0895522
Chr01@118176026@-	0.0645161
Chr01@118185640@-	0.870392	0.880435	0.892405	0.949045
Chr01@118185831@-	0.101604	0.0961538		0.08
Chr01@118185853@-	0.142132	0.163462	0.18	0.135593
Chr01@118275829@-	0.201087	0.0957447	0.213115	0.142857
Chr01@118276095@-	0.223684	0.110169	0.19403
Chr01@118290940@-	0.18315	0.175926	0.130178	0.165563
Chr01@11921781@-	0.142857
Chr01@119241166@-	0.10982	0.114286	0.135135	0.0955414
Chr01@119457142@+	0.185185
Chr01@119560758@+	0.429412		0.381818
Chr01@119590983@+	0.131579
Chr01@119676051@-	0.108209	0.109091		0.197183
Chr01@119681044@-	0.129983	0.0568182	0.166667	0.1
Chr01@11985035@-	0.0839612	0.0569106	0.138158	0.0634921
Chr01@120098435@-	0.510101
Chr01@120235905@-	0.654762
Chr01@120284603@-	0.153639	0.2	0.188119	0.180723
Chr01@120284685@-	0.349282
Chr01@120315865@+	0.1
Chr01@120316415@+	0.0111732	0.101449	0	0.0441176
Chr01@120327548@+	0.220518	0.133333	0.246753	0.187302
Chr01@120333957@+	0.812834	0.784946	0.784946	0.79
Chr01@120335353@+	0.804813	0.780488	0.776699	0.777778
Chr01@120336006@+	0.105932	0.112	0.0782609	0.0614035
Chr01@120336650@+	0	0.115385
Chr01@120337622@+	0.0561798
Chr01@120778838@+	0.161148	0.164557	0.143939	0.142077
Chr01@120779044@+	0.0987342	0.0792079	0.0306122	0.115044
Chr01@120822751@+	0.106796	0.108696
Chr01@120851148@+	0.118367	0.241935
Chr01@120852192@+	0.327273
Chr01@120854619@+	0.352273	0.34
Chr01@120854677@+	0.260563	0.37931
Chr01@121189763@-	0.0229008
Chr01@121223606@-	0.433962	0.529412
Chr01@121241529@-	0.578192	0.533333	0.539568	0.522989
Chr01@121241700@-	0.180556			0.237288
Chr01@121242060@-	0.833635	0.855263	0.75	0.811321
Chr01@121853439@+	0.101124
Chr01@121853483@+	0.176871
Chr01@121855057@+	0.106667	0.130435		0.142857
Chr01@121855943@+	0.107692
Chr01@121857957@+	0.266667
Chr01@122003495@+	0.107143
Chr01@122028895@-	0.325899	0.30119	0.312713	0.31978
Chr01@122530905@+	0.0845771			0.0952381
Chr01@122739701@-	0.152542
Chr01@122750360@-	0.278539	0.287805	0.302752	0.333333
Chr01@122750616@-	0.0666667	0.0740741	0.0701754	0.2
Chr01@122750745@-	0.052356			0.0588235
Chr01@122750907@-	0.0621762
Chr01@122754389@-	0.0452342	0.0610687	0.101124	0.0434783
Chr01@12292220@+	0.068306	0.1	0.0564972	0.0904523
Chr01@12293281@+	0.313725	0.435484	0.339623
Chr01@123127458@+	0.0792741	0.0747126	0.154255	0.106195
Chr01@123132220@+	0.0169492	0.025	0.109375	0
Chr01@123146026@+	0.0819838	0.139175	0.112613	0.0698529
Chr01@123151207@+	0.114252	0.105263	0.0896552	0.111111
Chr01@123151261@+	0.138232	0.148936	0.203125	0.22549
Chr01@123156820@+	0.139364	0.0722892	0.127273	0.0581395
Chr01@123158929@+	0.0739857	0.0897436	0.106383	0.0666667
Chr01@123165446@+	0.0828729	0.0746269		0.0178571
Chr01@123276507@+	0.261364
Chr01@123438590@+	0.484848
Chr01@123616983@-	0.0916667
Chr01@123617849@-	0.103896
Chr01@123624348@-	0.627907
Chr01@123624437@-	0.126437
Chr01@123625597@-	0.162393
Chr01@123680159@-	0.15873
Chr01@123680483@-	0.959184
Chr01@123866854@+	0.968254
Chr01@124041497@+	0.102362	0.0989181	0.108757	0.0804416
Chr01@124049357@+	0.102194	0.0864662	0.112179	0.0831354
Chr01@124597119@+	0.104881	0.0888889	0.118644	0.0909091
Chr01@124610977@+	0.084507	0.0793651
Chr01@124632267@+	0.0707071
Chr01@125271920@-	0.333333	0.345238		0.211538
Chr01@125272772@-	0.0454545
Chr01@125272868@-	0.221277	0.229508
Chr01@125274019@-	0.55
Chr01@125274444@-	0.44127	0.513274	0.402439	0.435897
Chr01@125274775@-	0.0714286	0.125		0.0545455
Chr01@125274784@-	0.0479452	0.0172414
Chr01@125281336@-	0.707182
Chr01@125308496@-	0.124567	0.110236	0.0769231	0.132597
Chr01@125308546@-	0.195187	0.157895	0.0909091	0.217949
Chr01@125354251@-	0.238095
Chr01@125675342@+	0.16129
Chr01@125691057@-	0.0682927	0.12766	0.0686275	0.0705882
Chr01@125704939@-	0.273946	0.232877	0.183486	0.242857
Chr01@125704940@-	0.0673077	0.0410959	0.122642	0.057971
Chr01@125713316@-	0.165517	0.0849057	0.0655738	0.0972222
Chr01@125757432@-	0.159468	0.210526	0.20354	0.104
Chr01@125757441@-	0.0949821	0.176471	0.0535714	0.102564
Chr01@12590374@-	0.48366
Chr01@12596260@-	0.151589	0.1375	0.0638298	0.0978261
Chr01@12602202@-	0.176471
Chr01@12602783@-	0.207792
Chr01@12602835@-	0.351852
Chr01@12618278@-	0.129412	0.0862069
Chr01@12618698@-	0.0443548	0.1	0.0657895	0.0405405
Chr01@12619289@-	0.15942	0.0952381	0.192982	0.08
Chr01@12619859@-	0.10828	0.145161	0.150943
Chr01@12656961@+	0.122449
Chr01@12657043@+	0.237762
Chr01@12665234@+	0.731343
Chr01@12674493@+	0.03125
Chr01@126817283@-	0.147541	0.209677
Chr01@126817974@-	0.12963	0.153846	0.109091	0.163636
Chr01@126825411@-	0.730337	0.681034	0.744828	0.66
Chr01@126853386@-	0.340311	0.340299	0.314199	0.342932
Chr01@126962340@+	0.269231
Chr01@127052748@+	0.188889
Chr01@127055649@+	0.16	0.147541	0.08
Chr01@127059393@+	0.447592	0.370968	0.434211	0.458333
Chr01@127097133@+	0.0666667
Chr01@127098081@+	0.92
Chr01@127098143@+	0.154639
Chr01@127098921@+	0.486842
Chr01@127227269@+	0.765432
Chr01@127251395@-	0.12013	0.143713	0.147651	0.0714286
Chr01@127264112@-	0.0936709	0.111111	0.0740741	0.176471
Chr01@127286398@-	0.207207	0.145946	0.223077	0.217105
Chr01@127433672@-	0.166667
Chr01@127493140@+	0.175637			0.173913
Chr01@127494078@+	0.353846
Chr01@127653574@+	0.172414
Chr01@127659160@-	0.147059
Chr01@127659595@-	0.426966
Chr01@127928560@-	0.362162
Chr01@127929838@-	0.108108		0.037037
Chr01@127929960@-	0.13278		0.227273	0.172414
Chr01@127949137@-	0.11913	0.103261	0.0909091	0.118367
Chr01@127952634@-	0.146067	0.0933333	0.121212
Chr01@127971455@-	0.173554
Chr01@127971802@-	0.42
Chr01@128020382@-	0.140203	0.114583	0.108434	0.130769
Chr01@128117020@-	0.122376	0.113151	0.110838	0.114539
Chr01@128117546@-	0.142529	0.0777778	0.0718954	0.0816327
Chr01@128118781@-	0.886035	0.906422	0.888053	0.894372
Chr01@128142093@-	0.14094	0.22	0.207547	0.203704
Chr01@128142150@-	0.111765			0.05
Chr01@128164857@+	0.72605	0.760218	0.711944	0.687732
Chr01@128926035@+	0.323887	0.327869	0.2	0.246914
Chr01@128928186@+	0.0677618	0.0892019	0.117188	0.0689655
Chr01@128928209@+	0.11326	0.0883978	0.11	0.117188
Chr01@129531111@+	0.14956	0.145078	0.141553	0.126923
Chr01@129531180@+	0.141677	0.190083	0.180556	0.14881
Chr01@129536942@-	0.0767327		0.0784314	0.179104
Chr01@129542321@-	0.142857
Chr01@129546379@-	0.0406504	0.0298507
Chr01@129546433@-	0.129213	0.0153846
Chr01@129548208@-	0.110048
Chr01@129554933@+	0.178008	0.182609	0.194805	0.165049
Chr01@129587432@+	0.0185185
Chr01@129611223@+	0.195312
Chr01@129629959@+	0.349206	0.409639	0.378378	0.38843
Chr01@129629961@+	0.0914179	0.0963855	0.130769	0.03125
Chr01@129647283@+	0.137939	0.150868	0.1261	0.147788
Chr01@129648795@+	0.391304
Chr01@130200731@+	0.112903
Chr01@130204567@+	0.135417
Chr01@130204926@+	0.621212
Chr01@130223233@+	0.416357	0.366667	0.385965	0.293333
Chr01@130223656@+	0.137931	0.207547	0.109091	0.177215
Chr01@130225105@+	0.460177
Chr01@130225232@+	0.638298	0.407895	0.507692	0.5
Chr01@130239457@+	0.100671	0.0576923		0.191176
Chr01@130239522@+	0.0917031			0.0967742
Chr01@130257482@+	0.103896
Chr01@130257493@+	0.166667
Chr01@130386452@+	0.131034
Chr01@130436236@+	0.412574	0.449541	0.474227	0.421875
Chr01@130436404@+	0.326475	0.391892	0.338843	0.362416
Chr01@130486489@+	0.144558	0.130631	0.140625	0.0957447
Chr01@130499539@+	0.310887	0.323432	0.356089	0.314685
Chr01@130549182@+	0.0990099
Chr01@130552997@+	0.213992	0.263158	0.0526316	0.272727
Chr01@130553291@+	0.0652174			0.0298507
Chr01@130555489@+	0.0774487	0.102041	0.0581395	0.0677966
Chr01@130556440@+	0.0246305	0.113208		0.0196078
Chr01@130560772@+	0.037037	0.0943396	0.1	0.0701754
Chr01@130560836@+	0.0985915	0.0727273		0.12069
Chr01@130562193@-	0.572664	0.597701	0.6	0.550847
Chr01@130563648@-	0.833021	0.882883	0.871287	0.783019
Chr01@130568184@-	0.64		0.679245	0.681159
Chr01@130580217@+	0.139241
Chr01@130607418@+	0.0557276	0.015625		0.0379747
Chr01@130999026@+	0.354067
Chr01@131018254@+	0.78341
Chr01@131021284@+	0.24
Chr01@131102903@+	0.207745	0.178782	0.207547	0.195318
Chr01@131102938@+	0.686378	0.672746	0.681603	0.664087
Chr01@131103603@+	0.102885	0.103987	0.112032	0.113521
Chr01@131162865@+	0.149254
Chr01@131177557@+	0.965812	0.973684	0.988235	0.866667
Chr01@131180202@+	0.102249	0.0909091	0.0776699	0.132653
Chr01@131181777@+	0.0815109	0.0848485	0.115044	0.0814815
Chr01@131197307@+	0.0299625	0.0307692	0.125	0.0659341
Chr01@131197354@+	0.180769	0.112676	0.134146	0.153846
Chr01@131197366@+	0.843537	0.753623	0.83908	0.744444
Chr01@131437309@-	0.14433	0.131313	0.102273	0.104651
Chr01@131458555@-	0.145455
Chr01@131470738@-	0.0338983
Chr01@131571526@+	0.516746	0.469565	0.535714	0.537383
Chr01@131579330@+	0.154286	0.0765957	0.11811	0.0955882
Chr01@131579587@+	0.0923077	0.110155	0.0815603	0.0950226
Chr01@131604426@+	0.938214	0.953883	0.940341	0.945355
Chr01@131605816@+	0.851852	0.846154		0.881356
Chr01@131606452@+	0.205189	0.181641	0.214286	0.228669
Chr01@131720740@-	0.328358
Chr01@131774269@+	0.29097	0.269663	0.213115	0.300699
Chr01@131786436@+	0.676632	0.664625	0.667546	0.667456
Chr01@131788699@+	0.892925	0.858974	0.917526	0.864
Chr01@131788772@+	0.117459	0.126068	0.122867	0.128889
Chr01@131905206@+	0.0941423	0.0496454	0.101695	0.0288462
Chr01@131910353@+	0.352641	0.328767	0.376812	0.351515
Chr01@131913500@+	0.17561	0.211268
Chr01@131913582@+	0.144444	0.222222	0.152174	0.152174
Chr01@131979756@+	0.25
Chr01@132130081@-	0.0540541	0.123288	0.04	0.0232558
Chr01@132130186@-	0.0889571	0.101695		0.112903
Chr01@132132796@-	0.127119
Chr01@132139420@-	0.0598007	0.101695	0.0632911	0.0519481
Chr01@132139519@-	0.287356
Chr01@132141078@-	0.0993377	0.138462
Chr01@132141079@-	0.397351	0.476923
Chr01@132142243@-	0.219048	0.305085	0.18	0.224138
Chr01@132142327@-	0.313869	0.214286
Chr01@132147197@-	0.0526316
Chr01@132204061@+	0.21875
Chr01@132205415@+	0.0442177		0.117647	0.0740741
Chr01@132363990@+	0.551181
Chr01@132369779@+	0.462222		0.648148	0.413333
Chr01@132383829@+	0.148633	0.0990566	0.0973451	0.131707
Chr01@132501214@-	0.211209	0.202976	0.232759	0.210374
Chr01@132523504@+	0.0412371
Chr01@132687663@+	0.273973
Chr01@132688318@+	0.135593
Chr01@132786431@+	0.471264	0.490566
Chr01@132797667@+	0.390411
Chr01@132806166@+	0.147541
Chr01@132855120@+	0.485714
Chr01@132855206@+	0.621212
Chr01@132891181@+	0.150376
Chr01@132891278@+	0.228571
Chr01@132891379@+	0.111111
Chr01@132891456@+	0.55814
Chr01@132906997@+	0.057377	0.04	0.127273
Chr01@132941880@+	0.204545
Chr01@132943232@+	0.809091
Chr01@132951222@+	0.138298
Chr01@132951557@+	0.228916	0.137931
Chr01@132953228@+	0.00462963	0	0.1	0.0172414
Chr01@132955065@+	0.927083	0.94382	0.909091	0.971429
Chr01@132955107@+	0.158482	0.179775	0.134615	0.16
Chr01@132956945@+	0.134921		0.189655
Chr01@132957091@+	0.10687	0.0865385	0.0512821	0.0833333
Chr01@132959392@+	0.0314961
Chr01@132960779@+	0.0650407
Chr01@132971143@+	0.140625
Chr01@132972237@+	0.1	0.075	0.12	0.0645161
Chr01@132972530@+	0.146067
Chr01@13302151@+	0.018018
Chr01@13305709@+	0.0980392	0.14
Chr01@13307696@+	0.339623
Chr01@13308003@+	0.105263
Chr01@13308953@+	0.518072
Chr01@13330028@+	0.119191	0.104818	0.118291	0.106989
Chr01@13330152@+	0.0963038	0.102144	0.0953947	0.10729
Chr01@13330282@+	0.134226	0.121542	0.114043	0.120823
Chr01@13330623@+	0.106571	0.0988671	0.105294	0.118285
Chr01@13331695@+	0.638686	0.580952	0.802083	0.540146
Chr01@133557501@+	0.122857	0.0618557	0.0860215	0.151163
Chr01@133564516@+	0.199095	0.141414	0.184615	0.182692
Chr01@133758216@-	0.118375	0.119658	0.13	0.188679
Chr01@133785983@+	0.386503	0.425926	0.296875	0.339286
Chr01@133785984@+	0.541538	0.537975	0.516667	0.440367
Chr01@133814640@+	0.302083
Chr01@133850859@+	0.332518	0.195652	0.308511	0.333333
Chr01@133851755@+	0.103774
Chr01@133852934@+	0.129032
Chr01@133960825@+	0.0625
Chr01@134019486@+	0.324056	0.324675	0.3	0.257143
Chr01@134019583@+	0.298522	0.342105	0.298077	0.317829
Chr01@134024358@+	0.166667	0.140187	0.140351	0.0833333
Chr01@134024407@+	0.321277	0.229508	0.387097	0.304348
Chr01@134037920@+	0.102767	0.0754717	0.100656	0.102076
Chr01@134038056@+	0.696517	0.7173	0.654054	0.634454
Chr01@134042358@+	0.106796	0.126214	0.0769231	0.15
Chr01@134173348@-	0.229508
Chr01@134280195@-	0.189873
Chr01@134452859@-	0.136364	0.121495	0.198582	0.125
Chr01@134457580@-	0.114187	0.218391	0.182927	0.0793651
Chr01@134457682@-	0.252918	0.295775	0.25	0.25
Chr01@134458618@-	0.170178	0.184874	0.258929	0.210526
Chr01@134477990@-	0.0294118
Chr01@13456525@+	0.120879
Chr01@13456526@+	0.218391
Chr01@134649819@+	0.120482
Chr01@134650469@+	0.0909091
Chr01@134681864@-	0.189655
Chr01@134684585@-	0.137255
Chr01@134720253@+	0.12782
Chr01@134722021@+	0.794702
Chr01@134724805@-	0.586152	0.578883	0.557393	0.597976
Chr01@134736050@-	0.657967	0.66185	0.681564	0.622642
Chr01@134736713@-	0.179048	0.239726	0.141935	0.191176
Chr01@134736982@-	0.48948	0.572327	0.507937	0.531469
Chr01@134737013@-	0.0707339	0.0628019	0.0662983	0.100478
Chr01@134737789@-	0.0564972	0.108434	0.0377358	0.193548
Chr01@134738204@-	0.352622	0.28821	0.334448	0.315951
Chr01@134738414@-	0.535714	0.521739	0.532258	0.569444
Chr01@134739299@-	0.805755
Chr01@134739388@-	0.129032	0.259259
Chr01@134739525@-	0.107527
Chr01@134741428@-	0.240876	0.114286
Chr01@134741891@-	0.195378	0.181818	0.124138	0.163842
Chr01@134746162@-	0.306262	0.264151	0.326316	0.324895
Chr01@134747834@-	0.132959	0.0900474	0.142157	0.125523
Chr01@134761077@-	0.31556	0.331325	0.313869	0.271903
Chr01@134762801@-	0.837838	0.851648	0.854369	0.824561
Chr01@134763806@-	0.153846	0.0780142	0.209184	0.164894
Chr01@134769055@-	0.121457	0.0888889	0.0829694	0.11336
Chr01@13482815@+	0.2
Chr01@13482898@+	0.104167
Chr01@13482900@+	0.0902778
Chr01@13482909@+	0.047619
Chr01@134924637@+	0.29902	0.328125	0.28125	0.296875
Chr01@134948002@+	0.0957447
Chr01@134948460@+	0.0852273
Chr01@13503702@+	0.101124
Chr01@13503778@+	0.184438	0.171875		0.282051
Chr01@135369982@-	0.2
Chr01@135370066@-	0.211538
Chr01@135383064@-	0.360294
Chr01@135390482@-	0.101852	0.130435	0.084507	0.1375
Chr01@135390557@-	0.191429	0.135802	0.254237	0.214286
Chr01@135570135@-	0.5
Chr01@135593668@-	0.109756
Chr01@135623051@-	0.134191	0.148515	0.223404	0.109375
Chr01@135623347@-	0.0499195	0.0357143	0.019802	0.112069
Chr01@135950325@+	0.0670732	0.097561	0.0258621	0.1
Chr01@136426674@+	0.912088
Chr01@136427819@+	0.101695
Chr01@136647534@+	0.216216
Chr01@137203137@-	0.166667
Chr01@137203232@-	0.345455
Chr01@137203883@-	0.117647
Chr01@137203995@-	0.137931			0.0555556
Chr01@137207748@-	0.0606061	0.0535714
Chr01@137243789@-	0.107623	0.0106952	0.111801	0.0535714
Chr01@137247331@-	0.0252101	0.06
Chr01@137250658@-	0.0118483	0.0277778	0	0.113636
Chr01@137253929@-	0.5408	0.53271	0.613636	0.617834
Chr01@137260624@-	0.156923	0.0769231	0.191011	0.1375
Chr01@137265761@-	0.417625	0.311475	0.396825	0.388889
Chr01@137269750@-	0.0555556	0.148515	0.0222222	0.0392157
Chr01@137295255@-	0.444444
Chr01@137328857@-	0.102941
Chr01@137335332@-	0.151786
Chr01@137711190@-	0.0679191	0.0594595	0.075188	0.113636
Chr01@137711268@-	0.25813	0.257669	0.125	0.253165
Chr01@137711344@-	0.743243	0.75
Chr01@138096081@+	0.132	0.101695	0.164835	0.198113
Chr01@138100312@+	0.94332	0.904762	0.875	0.951613
Chr01@138100372@+	0.256684	0.240602	0.259259	0.193878
Chr01@138102572@+		0.109589
Chr01@138115933@+	0.0854701	0.0775194	0.110294	0.0728477
Chr01@138122635@+	0.11352	0.0738739	0.0744048	0.136659
Chr01@138122697@+	0.274908	0.165289	0.177419	0.264605
Chr01@138278563@-	0.0625	0.113636		0.16
Chr01@138279062@-	0.171866	0.149701	0.143529	0.179612
Chr01@138280152@-	0.797945	0.81733	0.823755	0.809269
Chr01@138280184@-	0.0890618	0.110048	0.128514	0.075188
Chr01@138303150@+	0.609626
Chr01@138306927@+	0.164179
Chr01@138340724@+	0.121212	0.116438	0.148026	0.117834
Chr01@138592614@+	0.6
Chr01@138592730@+	0.0705882
Chr01@138641255@+	0.126984
Chr01@138736848@-	0.184664	0.146789	0.190141	0.193182
Chr01@138736898@-	0.288799	0.254386	0.310811	0.233918
Chr01@138740361@-	0.187166	0.135417	0.19697	0.239437
Chr01@138767255@-	0.111111	0.173333
Chr01@138767275@-	0.263323	0.25641
Chr01@138791165@-	0.828319		0.786885	0.818182
Chr01@138853601@-	0.145631
Chr01@138856714@-	0.0571429	0.161765
Chr01@138872050@-	0.11303	0.117647	0.0943396	0.14094
Chr01@138873765@-	0.0428571		0.037037
Chr01@138894411@-	0.0760234	0.0319149	0.105263	0.0816327
Chr01@138894478@-	0.179012	0.060241	0.078125	0.0819672
Chr01@138909716@-	0.479545	0.466667	0.472222	0.46789
Chr01@138909717@-	0.124153	0.186441	0.188679	0.127273
Chr01@138909743@-	0.141479		0.147059	0.111111
Chr01@138926754@+	0.120968	0.157895	0.0833333	0.0784314
Chr01@138930401@+	0.205426		0.117647	0.173077
Chr01@138934820@+	0.104991	0.0740741	0.057377	0.0699301
Chr01@139079446@+	0.12766
Chr01@139079460@+	0.166667
Chr01@139106975@+	0.214953
Chr01@139108977@+	0.142857		0.134615	0.148148
Chr01@13984579@-	0.0869565	0.137097	0.0655738	0.0903614
Chr01@13984995@-	0.83427	0.891304	0.728261	0.833333
Chr01@13985472@-	0.738739	0.698925	0.634921	0.753086
Chr01@13990546@-	0.33107	0.267857	0.299242	0.369004
Chr01@140153556@+	0.148936
Chr01@140158682@+	0.0833333
Chr01@140158946@+	0.205882
Chr01@140159369@+	0.145299
Chr01@140170833@+	0.705882
Chr01@140187547@-	0.12426		0.241379
Chr01@140187639@-	0.892617		0.890625	0.873016
Chr01@14019249@-	0.672209	0.677686	0.744444	0.574803
Chr01@140246391@-	0.0714286	0.145161
Chr01@140261221@-	0.535466	0.521978	0.509091	0.475936
Chr01@140323335@-	0.0801282	0.135802	0.0338983	0.0705882
Chr01@140324612@-	0.236842	0.103896		0.131148
Chr01@141505251@-	0.123596
Chr01@141972523@-	0.638037	0.575342	0.578947	0.57377
Chr01@142191489@-	0.189189
Chr01@142228052@-	0.104651	0.11032	0.099851	0.110315
Chr01@142240034@-	0.0716981	0.0625	0.0636943	0.114943
Chr01@142240586@-	0.107692
Chr01@142815932@-	0.138462
Chr01@142874976@+	0.360976
Chr01@142889941@+	0.283912	0.284091	0.245098	0.241071
Chr01@142900635@+	0.465116	0.5	0.306452	0.428571
Chr01@142917231@-	0.248718	0.260465	0.188235	0.257692
Chr01@142917341@-	0.107401	0.159836	0.101639	0.112426
Chr01@142937179@-	0.097561	0.0422535		0.127273
Chr01@142943166@-	0.0307692	0.0181818		0
Chr01@142950921@-	0.130952
Chr01@142955922@-	0.102804
Chr01@142959355@-	0.879518
Chr01@142975468@-	0.114286
Chr01@142975650@-	0.166667
Chr01@142975651@-	0.12963
Chr01@142975725@-	0.15
Chr01@142988440@-	0.268908	0.208589	0.316176	0.251572
Chr01@142989045@-	0.200337	0.195266	0.18797	0.137143
Chr01@142989102@-	0.159664	0.0980392	0.201835	0.156069
Chr01@143003791@-	0.107345	0.0692308	0.157895	0.0746269
Chr01@143006488@-	0.302057	0.257511	0.239583	0.269912
Chr01@143013068@-	0.178182	0.107527	0.115385	0.114286
Chr01@143168851@+	0.0698925	0.12963
Chr01@143183441@-	0.392887	0.393435	0.387004	0.3919
Chr01@143183538@-	0.112767	0.114583	0.140915	0.112474
Chr01@143210844@+	0.16	0.0963855		0.0892857
Chr01@143210871@+	0.122449
Chr01@143223823@+	0.0368664
Chr01@143234276@+	0.130159	0.173913	0.150376	0.134185
Chr01@143239368@+	0.0773043	0.0504202	0.134615	0.12749
Chr01@143325907@+	0.104167	0.1375	0.10828	0.129032
Chr01@143326054@+	0.288889	0.227586	0.211382	0.314286
Chr01@143326062@+	0.457105	0.421384	0.454545	0.480519
Chr01@143333845@+	0.274194
Chr01@143334304@+	0.105882			0.117647
Chr01@143334625@+	0.184874
Chr01@143339453@+	0.11039
Chr01@143378082@-	0.6	0.585714	0.508197	0.488095
Chr01@143378083@-	0.763889	0.814286	0.793651	0.758621
Chr01@143378125@-	0.111111	0.0746269	0.116667	0.188889
Chr01@143380294@-	0.660714
Chr01@143409992@-	0.0591398	0.0727273
Chr01@143410166@-	0.125
Chr01@143457858@+	0.700754	0.699482	0.695279	0.727273
Chr01@143482827@-	0.202614
Chr01@143494228@-	0.696078
Chr01@143495144@-	0.114754
Chr01@143513129@-	0.106195
Chr01@143515054@-	0.185714
Chr01@143527681@+	0.177419
Chr01@143538954@-	0.222222
Chr01@143539099@-	0.137615
Chr01@143539409@-	0.102041
Chr01@143541180@-	0.830508
Chr01@143549967@-	0.130435	0.0655738	0.127907	0.137931
Chr01@143552209@-	0.0953846	0.175439	0.160714	0.0952381
Chr01@143574134@+	0.156863
Chr01@143594030@-	0.184783
Chr01@143627813@-	0.0951189	0.100257	0.0969388	0.0996016
Chr01@143628905@-	0.557181	0.557351	0.566456	0.59181
Chr01@143634028@-	0.0781893	0.076087	0.0933333	0.1
Chr01@143638520@-	0.224839	0.225225	0.262997	0.205279
Chr01@143645097@-	0.123711
Chr01@143768421@-	0.281457	0.233333	0.330189	0.335878
Chr01@143863449@-	0.106796
Chr01@143863572@-	0.106557	0	0.0961538
Chr01@143921531@+	0.162162
Chr01@143921910@+	0.745455
Chr01@143951663@+	0.4
Chr01@143971388@+	0.091858	0.0888889	0.0989011	0.110092
Chr01@143971967@+	0.158192	0.157407	0.11	0.186916
Chr01@143975919@+	0.124654	0.0869565	0.146067	0.151515
Chr01@143980336@+	0.160757	0.121212	0.128205	0.181818
Chr01@143980905@+	0.0909091	0.0891089	0.12963	0.0547945
Chr01@143990525@+	0.172414	0.0727273
Chr01@143991848@+	0.140625
Chr01@14401854@+	0.429952	0.370968		0.245283
Chr01@144063581@-	0.230525	0.13253	0.203704	0.186528
Chr01@14406719@+	0.152015	0.0752688	0.133333	0.214286
Chr01@144069459@-	0.114431	0.108738	0.0961538	0.101248
Chr01@14407105@+	0.844706	0.849462	0.911111	0.826087
Chr01@144072307@+	0.25438	0.240929	0.231994	0.237239
Chr01@14408109@+	0.0408654	0.047619	0.0631579	0.103448
Chr01@144217032@+	0.348354	0.28022	0.331522	0.295
Chr01@144220437@+	0.0722291	0.0775578	0.105058	0.0957746
Chr01@144220444@+	0.143526	0.0960912	0.136719	0.131579
Chr01@144221027@+	0.0733945	0.0494505	0.114525	0.0734463
Chr01@144226838@+	0.15
Chr01@144241807@-	0.9
Chr01@144253887@-	0.114754	0.145455		0.121212
Chr01@144258272@-	0.237654	0.230769	0.235772	0.238806
Chr01@144290182@-	0.125984		0.0384615	0.142857
Chr01@144327103@-	0.425647	0.415584	0.384211	0.457711
Chr01@144329443@-	0.321429			0.145455
Chr01@144372484@-	0.3003	0.283019	0.234375	0.185567
Chr01@144374347@-	0.130973	0.0941558	0.123529	0.125
Chr01@144374363@-	0.254015	0.243386	0.350962	0.208531
Chr01@144382258@-	0.0871886	0.135484	0.0860215	0.0530303
Chr01@144405703@-	0.163636
Chr01@144480274@-	0.856338	0.785714	0.845361	0.8
Chr01@144677206@-	0.72344	0.722772	0.729625	0.717576
Chr01@144938061@-	0.435484
Chr01@144941509@-	0.131148
Chr01@144944861@-	0.264151			0.269231
Chr01@144947329@-	0.136719		0.0862069	0.203704
Chr01@144961624@-	0.0673077
Chr01@144978111@-	0.0710059		0.0434783	0.132353
Chr01@144996572@+	0.111111
Chr01@144996670@+	0.125
Chr01@144996672@+	0.824561
Chr01@144998516@+	0.320755
Chr01@145001375@+	0.157895
Chr01@145003699@+	0.293103
Chr01@145003732@+	0.442857
Chr01@145006072@+	0.237037
Chr01@145010767@+	0.198864
Chr01@145015576@+	0.482143
Chr01@145015677@+	0.142857
Chr01@145089397@-	0.146154
Chr01@145093349@-	0.261538
Chr01@145094156@-	0.145455
Chr01@145097089@-	0.847458
Chr01@145104682@-	0.354167
Chr01@145116691@-	0.181818
Chr01@145190229@+	0.581395
Chr01@145215271@+	0.119048
Chr01@145215281@+	0.112245
Chr01@145223078@+	0.254717
Chr01@145223991@+	0.196721
Chr01@145255530@-	0.0886076	0.0714286
Chr01@145260508@-	0.318182
Chr01@145261588@-	0.208696
Chr01@145261733@-	0.130435
Chr01@145261986@-	0.127517
Chr01@145261987@-	0.230263
Chr01@145485854@+	0.340909
Chr01@145523263@+	0.333333
Chr01@145558897@+	0.0460526	0.0333333	0.0333333	0.171875
Chr01@145694870@-	0.221154
Chr01@145698245@-		0.861538
Chr01@145709306@-	0.143284	0.166667	0.154639	0.122807
Chr01@145713251@-	0.0867159	0.135593	0.0689655	0.101562
Chr01@145717774@-	0.328652	0.282258	0.316239	0.251497
Chr01@145717820@-	0.0884719	0.0597015	0.15493	0.0689655
Chr01@145765205@+	0.10747	0.0998752	0.108262	0.0803357
Chr01@145863550@+	0.502809	0.478873	0.5125	0.419355
Chr01@145882660@+	0.0896552
Chr01@146207152@-	0.253521	0.262295
Chr01@146207739@-	0.209184		0.137255	0.258621
Chr01@146439221@-	0.448
Chr01@146439394@-	0.245283
Chr01@146450210@-	0.106796		0.0535714	0.0847458
Chr01@146485790@-	0.880597	0.901961
Chr01@146489502@-	0.127273
Chr01@146489504@-	0.839286
Chr01@146497867@-	0.117021
Chr01@146497889@-	0.114286
Chr01@146535004@-	0.125
Chr01@146783871@+	0.347368	0.392157		0.36
Chr01@146803680@+	0.08	0.0923077	0.0149254	0.142857
Chr01@146820763@+	0.0660377	0.0967742	0.0754717	0.130435
Chr01@146833372@+	0.269737	0.262295		0.309091
Chr01@146833397@+	0.358974	0.313725
Chr01@146833747@+	0.0914454	0.0606061	0.138889	0.115789
Chr01@146833841@+	0.0925926	0.0980392		0.137255
Chr01@146837377@+	0.0201005	0.101449		0.0357143
Chr01@146868204@-	0
Chr01@146872119@-	0.391304
Chr01@146872120@-	0.285714
Chr01@146873469@-	0.114754
Chr01@146880568@+	0.578926	0.58124	0.595101	0.607038
Chr01@146885301@+	0.161765
Chr01@146885454@+	0.078125
Chr01@146944206@+	0.276923	0.26
Chr01@146946492@+	0.135977	0.253012	0.145833	0.0943396
Chr01@146951115@+	0.118557	0.104167	0.115044	0.106195
Chr01@146951269@+	0.189189	0.243902	0.168539	0.179245
Chr01@146953724@+	0.196226	0.22973	0.222222	0.358491
Chr01@146964351@+	0.128099	0.157143	0.1875	0.146667
Chr01@146964797@+	0.93	0.940476	0.873418	0.914634
Chr01@146972026@-	0.444444
Chr01@146972213@-	0.344828	0.392157
Chr01@146972214@-	0.0517241	0.14
Chr01@146972222@-	0.420561
Chr01@146974068@-	0.057971	0.0588235	0.135417	0.0769231
Chr01@146983056@-	0.0732484	0.10929	0.0245902	0.0634921
Chr01@146985172@-	0.452489	0.44	0.346667	0.395833
Chr01@146985247@-	0.260101	0.160494	0.225806	0.144444
Chr01@146985371@-	0.040404	0.115385	0.0322581	0.0392157
Chr01@146985445@-	0.489796
Chr01@147002418@-	0.329545
Chr01@147090124@-	0.371795
Chr01@147092070@-	0.346405
Chr01@147136897@-	0.103286			0.134146
Chr01@147137109@-	0.137255
Chr01@147308335@-	0.451389
Chr01@147308345@-	0.251701
Chr01@147941971@-	0.0243902		0.0727273	0.107692
Chr01@148037618@-	0.125	0.137143	0.0967742	0.13369
Chr01@148039544@-	0.0816327	0.0357143
Chr01@148044247@-	0.182895	0.107784	0.16185	0.134021
Chr01@148046409@-	0.177778	0.222222	0.228346	0.225434
Chr01@148051978@-	0.315508	0.275362		0.232877
Chr01@148062383@-	0.584507	0.529412	0.58
Chr01@148069789@-	0.0374332		0.0181818
Chr01@148078242@-	0.15978	0.165714	0.153846	0.147651
Chr01@148079119@-	0.102479	0.0810811	0.114286	0.137931
Chr01@148079145@-	0.140385	0.143836	0.177778	0.194805
Chr01@148082882@-	0.174699	0.175	0.271605	0.215909
Chr01@148084014@-	0.5
Chr01@148091675@-	0.411765
Chr01@148092333@-		0.122807
Chr01@148092387@-	0.352518	0.407407	0.368421
Chr01@148116942@-	0.0482456
Chr01@148117856@-	0.102362
Chr01@148118763@-	0.189024
Chr01@148127666@-	0.45614
Chr01@148127968@-	0.228571
Chr01@148167076@-	0.254098
Chr01@148332113@-	0.112903
Chr01@148344928@-	0.160377
Chr01@148379425@-	0.38961
Chr01@149299851@+	0.275			0.259259
Chr01@14935457@+	0.147239	0.127273	0.142857	0.121951
Chr01@150356387@+	0.611525	0.595318	0.651466	0.62954
Chr01@150366260@+	0.434406	0.445087	0.548913	0.445596
Chr01@15119323@-	0.197875	0.201389	0.15528	0.232143
Chr01@15127080@-	0.137555	0.0756303	0.128	0.117241
Chr01@15134967@-	0.125	0.108696	0.0595238	0.0869565
Chr01@15135717@-	0.168776	0.136364	0.238532	0.2
Chr01@151430706@-	0.253731
Chr01@151434783@-	0.224138
Chr01@151437184@-	0.0280899			0.142857
Chr01@151451371@-	0.0841346	0.0833333	0.0465116	0.134831
Chr01@15146738@-	0.123711	0.142857	0.13913	0.14094
Chr01@15148193@-	0.176471	0.16129	0.0363636	0.166667
Chr01@15148220@-	0.219745	0.243902	0.22	0.265823
Chr01@15148539@-	0.341102	0.319588	0.371429	0.289855
Chr01@15148663@-	0.52514	0.377049	0.415094	0.52381
Chr01@15152046@-	0.826087		0.846154
Chr01@15152054@-	0.222812	0.130435	0.188235	0.247619
Chr01@151538944@+	0.208055	0.178508	0.189582	0.192863
Chr01@151539457@+	0.158495	0.161694	0.173913	0.164271
Chr01@151553523@+	0.407895
Chr01@15157122@-	0.264368
Chr01@15157630@-	0.258503
Chr01@15165235@+	0.0974212	0.0506329	0.097561	0.126316
Chr01@151849178@+	0.203125
Chr01@151902831@+	0.454545
Chr01@151907669@+	0.259259
Chr01@15194444@-	0.34375	0.482353	0.425	0.302521
Chr01@151954048@+	0.125
Chr01@152259929@-	0.179612	0.113636	0.186813	0.145631
Chr01@152285057@-	0.2288	0.171717	0.257576	0.242857
Chr01@152303090@-	0.245614
Chr01@152303122@-	0.137778
Chr01@152311307@-	0.938272
Chr01@152377373@-	0.111969	0.0736842	0.139535	0.106383
Chr01@152377791@-	0.0933333
Chr01@152383240@-	0.23431	0.315217	0.246964	0.159363
Chr01@152482867@+	0.126398	0.09375	0.130435	0.108871
Chr01@152495407@+	0.369231	0.443299	0.28125	0.341463
Chr01@152495441@+	0.706587	0.626667		0.685714
Chr01@152495729@+	0.184
Chr01@152746141@-	0.123839	0.15	0.112676	0.0543478
Chr01@152819194@+	0.430314	0.45122	0.458716	0.462687
Chr01@152831630@+	0.104793	0.103571	0.119617	0.0766423
Chr01@152832497@+	0.210944	0.153846	0.186813	0.169935
Chr01@152833119@+	0.866667
Chr01@152838360@-	0.0459184	0.149254
Chr01@152845325@-	0.0981595		0.0892857	0.0508475
Chr01@152851970@-	0.0856164	0.128205	0.0722892	0.0777778
Chr01@152854292@-	0.218182
Chr01@152864119@-	0.5		0.584906
Chr01@152868014@-	0.142857
Chr01@152870005@-	0.378947
Chr01@152983734@-	0.0992366
Chr01@153015023@-	0.209302
Chr01@153022724@-	0.0751295	0.176471	0.0724638	0.0365854
Chr01@153035445@-	0.234568
Chr01@153060608@+	0.103093	0.0689655	0.0169492
Chr01@153100187@+	0.181303	0.150538	0.261261	0.17094
Chr01@153100203@+	0.170984	0.102041	0.185841	0.125984
Chr01@153100224@+	0.908537	0.875	0.843373	0.809524
Chr01@153102749@+	0.14433
Chr01@153147632@+	0.846154
Chr01@153170960@+	0.152542
Chr01@153261925@+	0.333333	0.27451	0.376147	0.320312
Chr01@153265728@+	0.168831	0.167286	0.202312	0.165803
Chr01@153266906@+	0.17193	0.193103	0.241758	0.189189
Chr01@153268400@+	0.923977	0.855769	0.91954	0.923729
Chr01@153333431@-	0.470899
Chr01@153342036@-	0.109375
Chr01@153351372@-	0.226586	0.0963855	0.166667	0.217949
Chr01@153393035@-	0.047619
Chr01@153393135@-	0.375887			0.350877
Chr01@153393165@-	0.152381
Chr01@153393192@-	0.427536
Chr01@153416703@-	0.0254237	0.012987		0.109375
Chr01@153510393@-	0.381579
Chr01@153526987@-	0.18
Chr01@153643859@-	0.109091	0.114286		0.210526
Chr01@153643892@-	0.137255	0.25
Chr01@153644042@-	0.413174	0.323944		0.339623
Chr01@153644043@-	0.156069	0.28169		0.0943396
Chr01@153644288@-	0.0327869	0.112903
Chr01@153649817@-	0.304519	0.284404	0.316062	0.3125
Chr01@153649922@-	0.587292	0.554348	0.570533	0.567775
Chr01@153650722@+	0.118644
Chr01@153674475@+	0.347826
Chr01@153714399@+	0.350962	0.29697	0.378378	0.365169
Chr01@153722577@+	0.0925373	0.1125	0.0571429	0.15625
Chr01@153725228@+	0.0774411	0.0808081	0.147059	0.112903
Chr01@153725229@+	0.789298	0.770833	0.828283	0.821138
Chr01@153725628@+	0.138462
Chr01@153726236@+	0.169014
Chr01@153770266@+	0.396226
Chr01@153771146@+	0.171053
Chr01@153773353@+	0.223529
Chr01@153934564@+	0.169916	0.197183	0.09375	0.244444
Chr01@154054949@+	0.0915751	0.127273		0.0327869
Chr01@154073473@+	0.935065
Chr01@154115224@-	0.730627	0.686275	0.574074	0.692308
Chr01@154184099@-	0.214912
Chr01@154184854@-	0.368421	0.47541	0.430769	0.480519
Chr01@154185406@-	0.134615
Chr01@154185748@-	0.929825
Chr01@154186862@-	0.128571
Chr01@154216030@-	0.544728	0.552632	0.609756	0.583942
Chr01@154236510@+	0.120521	0.151899	0.171429	0.186667
Chr01@154239108@+	0.0914286
Chr01@154241554@+	0.837349	0.789474	0.78	0.788462
Chr01@154295145@-	0.708699	0.695735	0.732673	0.695135
Chr01@154305235@-	0.309851	0.315615	0.320127	0.305868
Chr01@154405427@+	0.127119
Chr01@154446064@+	0.921875	0.880597		0.863636
Chr01@154473665@+	0.02
Chr01@154473678@+	0.133333
Chr01@154473694@+	0.2
Chr01@154476704@+	0.142	0.143312	0.191589	0.14652
Chr01@154478984@+	0.437599	0.428571	0.41791	0.429348
Chr01@154479030@+	0.0947867	0.0773196	0.1	0.0612245
Chr01@154513298@-	0.194444
Chr01@154513830@-	0.173913
Chr01@154521477@-	0.139535
Chr01@154521558@-	0.0325203
Chr01@154534756@-	0.401869
Chr01@154587752@-	0.192308
Chr01@154604120@-	0.13
Chr01@154604453@-	0.113208
Chr01@154604531@-	0.175676
Chr01@154604540@-	0.144654
Chr01@155024255@+	0.155963
Chr01@155035526@-	0.133858	0.0833333	0.0933333	0.142857
Chr01@155047347@-	0.169655	0.136095	0.181818	0.264151
Chr01@155054672@-	0.0794824	0.0658683	0.112903	0.1
Chr01@155071505@+	0.12769	0.105769	0.076087	0.112676
Chr01@155082408@+	0.113557	0.112957	0.126531	0.162281
Chr01@155089889@+	0.201905	0.211268	0.163043	0.1875
Chr01@155096442@-	0.178862
Chr01@155097702@-	0.179775
Chr01@155114723@-	0.196721
Chr01@155201400@-	0.102118	0.145833	0.138577	0.129338
Chr01@155217962@+	0.25256	0.344828		0.268657
Chr01@15536209@-	0.295556	0.295812	0.313019	0.296919
Chr01@15536370@-	0.0878378	0.109049	0.114865	0.0594315
Chr01@15542467@-	0.135768	0.125	0.122233	0.127527
Chr01@15547712@-	0.733477	0.756677	0.73065	0.758209
Chr01@15550762@-	0.211438	0.145729	0.222222	0.184466
Chr01@15551425@-	0.183599	0.20733	0.199564	0.197946
Chr01@156166165@+	0.103203	0.0277778	0.0571429	0.164835
Chr01@156263665@-	0.0945946	0.0961538		0.14
Chr01@156266335@-	0.0916667	0.137255	0.125	0.0666667
Chr01@156284316@-	0.22695
Chr01@156285112@-	0.402299
Chr01@156302812@-	0.0884956
Chr01@156302840@-	0.476923
Chr01@156303604@-	0.573964
Chr01@156656437@+	0.222222
Chr01@156690595@-	0.364583
Chr01@156690614@-	0.1
Chr01@156794283@-	0.292035
Chr01@156843642@-	0.5
Chr01@156903725@+	0.228669	0.230769	0.309091	0.19403
Chr01@15741825@+	0.0847751	0.126289	0.0674157	0.1
Chr01@157590030@-	0.103448
Chr01@157590325@-	0.118644
Chr01@157592951@-	0.328125
Chr01@157667193@-	0.146341
Chr01@157667289@-	0.2
Chr01@157667430@-	0.115385
Chr01@158241460@+	0.464191	0.5	0.655738	0.662162
Chr01@158887035@-	0.0722892
Chr01@158887101@-	0.198198
Chr01@158889928@-	0.0270936	0.0588235	0.0724638	0.147727
Chr01@158912584@-	0.669811	0.592593	0.783133	0.647059
Chr01@158918489@-	0.133333
Chr01@158918498@-	0.0961538			0.0714286
Chr01@158921472@-	0.329653	0.31068	0.291339	0.324675
Chr01@158921523@-	0.045283	0.0612245	0.088	0.102362
Chr01@15912461@-	0.211268	0.26	0.215686	0.176471
Chr01@15916131@-	0.115625	0.0714286	0.084507	0.09
Chr01@15916167@-	0.302817	0.2	0.253731	0.313253
Chr01@15918819@-	0.116788	0.116667		0.118644
Chr01@159212301@-	0.103896
Chr01@159215133@-	0.0123457
Chr01@159261715@-	0.280397	0.22093	0.193548	0.301587
Chr01@159264111@-	0.0490798			0.101695
Chr01@159264130@-	0.307902	0.226415	0.341463	0.290598
Chr01@159428068@-	0.338462
Chr01@159430363@-	0.134021
Chr01@159430364@-	0.117647
Chr01@159709018@-	0.122349	0.136667	0.126196	0.128541
Chr01@159712763@-	0.111211	0.126984	0.111229	0.121561
Chr01@159815491@-	0.863636	0.784173	0.862069	0.770115
Chr01@16028228@-	0.34375
Chr01@16028847@-	0.28125
Chr01@16029002@-	0.116883
Chr01@16029003@-	0.155844
Chr01@16034129@-	0.190244
Chr01@16035016@-	0.517241
Chr01@16039287@-	0.232143
Chr01@16046064@-	0.131579
Chr01@16052874@-	0.155844
Chr01@160575744@-	0.210757	0.267016	0.335165	0.225641
Chr01@160577092@-	0.170213	0.173077	0.0877193	0.0980392
Chr01@160601528@-	0.124031
Chr01@160640975@-	0.267204	0.330435	0.275766	0.212828
Chr01@160650176@+	0.171642			0.197183
Chr01@160679247@+	0.619718	0.648936	0.589286
Chr01@160679944@+	0.404762	0.283333
Chr01@160874323@-	0.141509
Chr01@160958158@-	0.38438	0.403888	0.369697	0.366355
Chr01@160960771@-	0.522727	0.501859	0.539683	0.412371
Chr01@160974557@-	0.0830258	0.137681	0.0583333	0.132743
Chr01@161992423@-	0.955263	1	0.962963	0.927835
Chr01@162205392@+	0.37037
Chr01@16332135@+	0.127273
Chr01@163348129@+	0.21692	0.18107	0.253333	0.206573
Chr01@163348145@+	0.0860656	0.0946502	0.129252	0.0679612
Chr01@163378625@+	0.0338983	0.112903
Chr01@163378654@+	0.184466	0.304348
Chr01@16340076@+	0.727969		0.622951	0.610169
Chr01@163637176@+	0.211354	0.209375	0.224199	0.212575
Chr01@163637177@+	0.0983319	0.0685358	0.106007	0.0973451
Chr01@163637263@+	0.117597	0.101083	0.173516	0.120996
Chr01@163637264@+	0.0591216	0.101083	0.0542986	0.0818505
Chr01@163658532@+	0.111465	0.142857	0.155556	0.14881
Chr01@163658549@+	0.178042	0.140426	0.208333	0.13198
Chr01@163660269@+	0.180077	0.125	0.20339	0.157303
Chr01@163660546@+	0.466899	0.300885	0.463918	0.406977
Chr01@163661402@+	0.0980392
Chr01@163662463@+	0.132432	0.15942	0.138889	0.0918367
Chr01@163662737@+	0.403226	0.473684	0.313559	0.33557
Chr01@163662778@+	0.244094	0.295652	0.307692	0.258503
Chr01@163664184@+	0.218081	0.287234	0.173554	0.212418
Chr01@163802209@-	0.142857	0.0857143		0.148148
Chr01@163804170@-	0.101911	0.0410959
Chr01@163805156@-	0.570379	0.505319	0.555838	0.566751
Chr01@163809395@-	0.119355	0.142105	0.18705	0.181818
Chr01@163816898@-	0.201835	0.14375	0.205128	0.22449
Chr01@163819387@-	0.59599	0.59126	0.638191	0.6618
Chr01@163900081@-	0.110701		0.105263	0.1
Chr01@163902471@-	0.225681	0.245902	0.105263	0.309091
Chr01@163913667@-	0.028777	0.127273	0.0405405	0.0114943
Chr01@163914058@-	0.517241	0.490196		0.516129
Chr01@164156962@+	0.141667
Chr01@164156989@+	0.129412
Chr01@164169062@+	0.125541	0.151515		0.175439
Chr01@164169100@+	0.273077	0.289855	0.2	0.253731
Chr01@164185604@-	0.407258			0.483146
Chr01@164187898@-	0.0677966
Chr01@164189630@-	0.125	0.0769231		0.06
Chr01@164255269@+	0.135417
Chr01@164299183@+	0.0805176	0.100649	0.058548	0.0993072
Chr01@164365409@+	0.157407	0.213018	0.168421	0.113043
Chr01@16449024@-	0.209091
Chr01@16449088@-	0.0958084
Chr01@164669505@+	0.421384	0.326316	0.394366	0.35
Chr01@164676109@+	0.29918
Chr01@164676649@+	0.73913
Chr01@164677575@+	0.578947
Chr01@164678508@+	0.628205
Chr01@164805731@+	0.101124			0.211538
Chr01@164812958@+	0.648649
Chr01@164821105@+	0.184615
Chr01@164937710@-	0.229167	0.267857	0.177419	0.125
Chr01@164977271@-	0.092	0.142857	0.0491803	0.0795455
Chr01@164977643@-	0.137255
Chr01@165019515@-	0.13587	0.101695	0.12963
Chr01@165037526@-	0.139194	0.257143	0.0595238	0.139241
Chr01@165037607@-	0.0801887	0.0655738	0.0740741	0.183333
Chr01@165074292@-	0.00934579
Chr01@165076488@-	0.103704
Chr01@165076900@-	0.190476
Chr01@165175137@-	0.1409	0.102041	0.0918367	0.114583
Chr01@165404990@+	0.33629	0.356108	0.340278	0.313953
Chr01@165416040@+	0.129973	0.12168	0.116667	0.13803
Chr01@165482495@-	0.32
Chr01@165488724@-	0.103774
Chr01@165522744@+	0.383363	0.355372	0.407407	0.401639
Chr01@165569091@+	0.548688	0.5625	0.613208	0.566489
Chr01@165571215@+	0.292534	0.310897	0.30491	0.253846
Chr01@165584416@+	0.331307	0.276316	0.345455	0.331034
Chr01@165584417@+	0.181679	0.194631	0.209877	0.150685
Chr01@165584461@+	0.141907	0.0917431	0.146341	0.0792079
Chr01@165586714@+	0.34902	0.373333	0.218182	0.214286
Chr01@165586715@+	0.046875	0.102564	0.05	0.0714286
Chr01@165586953@+	0.394813	0.4125	0.414634	0.329032
Chr01@165604905@-	0.0987483	0.108787	0.110599	0.102326
Chr01@165607002@-	0.110444	0.0826772	0.0793651	0.0809859
Chr01@165608889@-	0.127303	0.0971429	0.11875	0.171233
Chr01@165611210@-	0.212411	0.192488	0.28	0.231092
Chr01@165613641@-	0.177778
Chr01@165805968@-	0.0892857
Chr01@165838410@+	0.17	0.204188	0.18617	0.126904
Chr01@165838990@+	0.128535	0.114094	0.0930233	0.144144
Chr01@165839387@+	0.0783069	0.112108	0.0941704	0.0415094
Chr01@165842097@+	0.110151	0.0782609	0.047619	0.126214
Chr01@165842202@+	0.105	0.0839695	0.0990099	0.10084
Chr01@166476076@+	0.16
Chr01@166477873@+	0.575419
Chr01@166479740@+	0.132231
Chr01@166481442@+	0.32618			0.333333
Chr01@166724046@-	0.320513
Chr01@166800301@-	0.410714
Chr01@166814071@-	0.353846
Chr01@166906539@-	0.613333
Chr01@166917815@+	0.0986301	0.12069	0.0645161	0.0657895
Chr01@167083217@-	0.315982	0.324786	0.314079	0.373178
Chr01@167083219@-	0.501114	0.440171	0.487365	0.488304
Chr01@167103055@-	0.0738337	0.0826446	0.101724	0.0784641
Chr01@167109282@-	0.0867876	0.0898204	0.0886076	0.112745
Chr01@167115055@-	0.153614	0.129032	0.183099	0.152542
Chr01@167119371@-	0.101137	0.0708955	0.103004	0.101695
Chr01@167126850@-	0.355372
Chr01@167137458@-	0.217391
Chr01@167157643@-	0.1875
Chr01@167168672@-	0.666667
Chr01@167170607@-	0.60396
Chr01@167344064@-	0.544335	0.572917	0.485714	0.435294
Chr01@167357861@-	0.44289	0.4675	0.339713	0.456929
Chr01@167391352@-	0.145038
Chr01@167431904@-	0.173267	0.257576	0.247191	0.144578
Chr01@167435548@-	0.281013	0.211268	0.289855	0.325581
Chr01@167439700@-	0.357639	0.354839	0.525424	0.285714
Chr01@167440080@-	0.90625
Chr01@167440689@-	0.148148
Chr01@167469390@+	0.11828
Chr01@167510657@+	0.432836
Chr01@167510914@+	0.134328
Chr01@167511429@+	0.134921
Chr01@167511500@+	0.124088	0.037037
Chr01@167511501@+	0.248408	0.2
Chr01@167514660@+	0.101942
Chr01@167531485@+	0.0646465	0.047619	0.109244	0.0833333
Chr01@167535562@+	0.137652	0.0701754		0.0769231
Chr01@167641245@-	0.25	0.277108	0.3125
Chr01@167649697@-	0.579208
Chr01@167903808@-	0.514541	0.508333	0.45098	0.459459
Chr01@167920894@-	0.163934	0.117647	0.108696	0.126316
Chr01@167921799@-	0.408451	0.4		0.349206
Chr01@167942742@-	0.132653	0.204545	0.0344828	0.244186
Chr01@167946015@-	0.163934	0.133333	0.132353	0.145631
Chr01@167946044@-	0.103118	0.13913	0.129032	0.0619469
Chr01@168029768@-	0.21875
Chr01@168219865@-	0.19092	0.232104	0.176692	0.198997
Chr01@169782767@+	0.0707965
Chr01@169782903@+	0.32
Chr01@169782956@+	0.105
Chr01@169793793@+	0.136842
Chr01@169802218@+	0.567568
Chr01@16987280@+	0.365672
Chr01@16994805@+	0.0943396	0.13253
Chr01@16996041@+	0.140244	0.140845	0.101124	0.09
Chr01@16997226@+	0.0675991	0.0566038	0.0510204	0.136752
Chr01@169998505@-	0.568627
Chr01@17002448@+	0.0366972	0.137255		0.0357143
Chr01@17004723@-	0.223796	0.182927	0.195652	0.336634
Chr01@17006540@-	0.151365	0.215909	0.193878	0.170732
Chr01@17021836@-	0.75
Chr01@17131021@-	0.0890411	0.112903
Chr01@17138818@-	0.637255
Chr01@171620554@-	0.0634921
Chr01@171703874@-	0.200957	0.241379
Chr01@17171483@-	0.155039
Chr01@17172480@-	0.115044
Chr01@171831126@-	0.122222	0.126984	0.0306122	0.161765
Chr01@172487069@-	0.144056	0.113475	0.0827068	0.09375
Chr01@172489056@-	0.214286	0.128205
Chr01@172490527@-	0.235294	0.377358
Chr01@172491376@-	0.103448	0.0649351	0.0853659	0.0361446
Chr01@172494107@-	0.248804	0.292453	0.350877	0.256881
Chr01@172512868@-	0.1	0.122807	0.0350877	0.101695
Chr01@172514766@-	0.0848485
Chr01@172514810@-	0.220126			0.147541
Chr01@172527745@-	0.620879	0.607595	0.647059	0.690909
Chr01@172528499@-	0.223881	0.21875	0.176	0.25
Chr01@172605680@+	0.233129
Chr01@172605723@+	0.101449
Chr01@172695402@-	0.115385	0.0961538		0.0727273
Chr01@173022414@+	0.156832	0.195833	0.155462	0.177852
Chr01@173029292@+	0.0196078	0.0588235
Chr01@173029391@+	0.818713	0.923077		0.754098
Chr01@173104150@+	0.166667
Chr01@173259942@-	0.603774
Chr01@173582024@-	0.185059	0.206897	0.273885	0.175325
Chr01@173585074@-	0.0769231	0.0246914	0.0714286	0.1
Chr01@173585244@-	0.0701107	0.0823529	0.121622	0.0740741
Chr01@173591558@-	0.1375
Chr01@173600563@-	0.5675	0.533333	0.559633	0.516484
Chr01@173604084@-	0.310513	0.26087	0.294118	0.342857
Chr01@173654928@-	0.865091	0.8596	0.854434	0.872657
Chr01@173655549@-	0.16625	0.15088	0.15578	0.161006
Chr01@173664835@-	0.333333
Chr01@173666883@-	0.804878
Chr01@173666985@-	0.397678	0.382022	0.507353	0.428571
Chr01@173670453@-	0.319266	0.303226	0.284722	0.324675
Chr01@173679444@-	0.84378	0.860759	0.843373	0.903061
Chr01@173679657@-	0.101891	0.0952381	0.135338	0.147287
Chr01@173910923@-	0.262295
Chr01@173947634@-	0.333333
Chr01@17398927@+	0.180556
Chr01@174724286@-	0.294737	0.283582		0.326923
Chr01@174732583@-	0.10219	0.0952381	0.132353	0.0879121
Chr01@174732885@-	0.111111
Chr01@174737510@-	0.372659	0.3	0.398496	0.327731
Chr01@174741319@-	0.103448
Chr01@174820267@-	0.0734266
Chr01@175002636@+	0.12963
Chr01@175016202@-	0.135572	0.110236	0.116667	0.127273
Chr01@175373416@-	0.0605096	0.0326087	0.0363636	0.1
Chr01@175466346@+		0.239437
Chr01@175545373@-	0.492918	0.429825	0.269231	0.365591
Chr01@175547927@-	0.134168	0.147059	0.1	0.116438
Chr01@175937588@-	0.0756757
Chr01@176073834@-	0.0658436	0.0877193	0.193548	0.0491803
Chr01@176080579@-	0.283871	0.287879	0.376812	0.277778
Chr01@176089596@-	0.201389
Chr01@176106133@-	0.413174	0.45283	0.464789	0.357143
Chr01@176318474@-	0.179487
Chr01@176522473@-	0.102564
Chr01@176580510@+	0.104478
Chr01@176582660@+	0.645312	0.636364	0.70922	0.652482
Chr01@176588096@+	0.112676	0.0707071	0.105882	0.0891089
Chr01@176591913@+	0.285	0.314815		0.193548
Chr01@176592069@+	0.0854701	0.0561798
Chr01@176592111@+	0.118644	0.0454545	0.103448	0.237288
Chr01@176595430@+	0.201389	0.165049	0.159292	0.213592
Chr01@176597249@+	0.134021	0.113636	0.0909091	0.166667
Chr01@176599002@+	0.0808709	0.1	0.0932203	0.117188
Chr01@176599535@+	0.0876133	0.107143	0.0821918	0.03
Chr01@176599664@+	0.237037
Chr01@176630756@+	0.231884
Chr01@176664684@+	0.106557
Chr01@176664724@+	0.973913	0.980769
Chr01@176664810@+	0.128874	0.168067	0.128788	0.112583
Chr01@176677871@+	0.121212	0.0769231	0.0877193	0.101695
Chr01@177468615@-	0.0153846	0
Chr01@177539445@+	0.300448	0.323077	0.333333	0.318841
Chr01@177557708@+	0.25
Chr01@177558899@+	0.719512
Chr01@177558969@+	0.723684
Chr01@177562153@+	0.361032	0.367089	0.483146	0.355556
Chr01@177970551@-	0.0508475	0.0818182	0.0434783	0.101852
Chr01@177981385@-	0.0263158	0.105263
Chr01@177981494@-	0.2
Chr01@178001296@+	0.0857143
Chr01@178004955@+	0.245902
Chr01@178079541@-	0.24359
Chr01@178356987@+	0.0983607
Chr01@178446043@-	0.166667
Chr01@178446695@-	0.358974
Chr01@178685634@+	0.329545
Chr01@178744627@-	0.10828	0.0531915	0.0588235	0.08
Chr01@178752352@+	0.111888		0.153846
Chr01@178759172@+	0.125
Chr01@178761075@+	0.585366			0.581818
Chr01@178761136@+	0.424125			0.1875
Chr01@178768061@+	0.245902
Chr01@178768062@+	0.360947
Chr01@178771749@+	0.531469	0.490909	0.444444	0.507246
Chr01@178774787@+	0.364286
Chr01@178781243@+	0.096687	0.0642857	0.100437	0.0711974
Chr01@178783683@+	0.699341	0.763934	0.787879	0.72
Chr01@178783698@+	0.216988	0.210356	0.216667	0.206215
Chr01@178783781@+	0.0618861	0.0578512	0.108491	0.045283
Chr01@179112002@-	0.54435	0.541315	0.565068	0.529333
Chr01@179112979@-	0.188652	0.173824	0.186937	0.177893
Chr01@179113216@-	0.8375	0.731343	0.865672	0.763889
Chr01@179113217@-	0.180124	0.166667	0.104478	0.213333
Chr01@179113261@-	0.186517	0.135135	0.163793	0.16129
Chr01@179157808@+	0.158416
Chr01@179239172@+	0.0882353
Chr01@179330836@+	0.362881	0.271605	0.344262	0.369048
Chr01@179331105@+	0.481675
Chr01@179710338@+	0.197917
Chr01@179714058@+	0.74	0.681818	0.701987	0.674699
Chr01@18115571@-	0.0995475	0.092437	0.060241	0.126437
Chr01@18127121@-	0.0823799	0.132075	0.103896	0.0666667
Chr01@181427995@+	0.125259	0.183246	0.116959	0.137056
Chr01@181428181@+	0.408163	0.416667	0.379808	0.376984
Chr01@181430693@+	0.148855	0.181102	0.25	0.240741
Chr01@181434528@+	0.670034	0.754808	0.63354	0.63285
Chr01@181436658@+	0.246729	0.258883	0.258333	0.273743
Chr01@181436734@+	0.548295	0.571429	0.477778	0.473684
Chr01@18186482@+	0.54321
Chr01@181878565@-	0.0398936	0.0434783	0.111111	0.0365854
Chr01@181897082@-	0.309942
Chr01@181913547@-	0.0760234
Chr01@181921457@-	0.281481	0.216867	0.324324	0.354839
Chr01@181921582@-	0.152318
Chr01@181922140@-	0.168966	0.152542		0.236111
Chr01@181922165@-	0.289116	0.372881		0.246154
Chr01@181960821@+	0.201058	0.158273	0.15	0.179688
Chr01@181962673@+	0.266285	0.191142	0.246377	0.2407
Chr01@181971804@+	0.396175	0.378173	0.435331	0.352778
Chr01@182082983@-	0.277311
Chr01@182545733@-	0.037037
Chr01@182545734@-	0.448087
Chr01@182549151@-	0.214689	0.306306	0.231481	0.175439
Chr01@182549204@-	0.0803213	0.125984	0.0902256	0.0882353
Chr01@182551410@-	0.106538	0.0875	0.113636	0.0952381
Chr01@182573672@+	0.0434783
Chr01@182954976@+	0.142857
Chr01@182970132@+	0.352564	0.323308	0.304965	0.358779
Chr01@182976040@+	0.337054	0.329897	0.264368	0.339623
Chr01@182976069@+	0.207763	0.158416	0.193182	0.333333
Chr01@183080556@+	0.203704
Chr01@183927845@+	0.318777	0.307692		0.407407
Chr01@183946764@+	0.283654		0.265625	0.314815
Chr01@183949836@+	0.114583			0.236364
Chr01@183949887@+	0.108434	0.0967742	0.136364	0.0540541
Chr01@183953322@+	0.128571
Chr01@183954464@+	0.148515
Chr01@183994025@-	0.449367
Chr01@184000824@-	0.116883	0.115385
Chr01@184001100@-	0.0684932	0.105263
Chr01@184002997@-	0.16129
Chr01@184004975@-	0.185484
Chr01@184019905@+	0.3
Chr01@184033272@+	0.106667
Chr01@184033296@+	0.109375
Chr01@184033820@+	0.194444
Chr01@184106445@+	0.254545
Chr01@184138236@+	0.292683
Chr01@184161120@-	0.140915	0.169355	0.130435	0.127168
Chr01@184162817@-	0.229798	0.211268	0.25	0.308642
Chr01@184164868@-	0.108974	0.0769231	0	0.0481928
Chr01@184165230@-	0.391076	0.270833	0.333333	0.369048
Chr01@184170132@-	0.115538	0.113636	0.0666667	0.176871
Chr01@184171227@-	0.40202	0.308943	0.346939	0.42623
Chr01@184172681@-	0.277419			0.181818
Chr01@184177504@-	0.116466	0.0972222	0.0576923	0.0357143
Chr01@184177521@-	0.0368664	0.015625
Chr01@184178541@-	0.104623	0.100719	0.0920245	0.0888889
Chr01@184179663@-	0.0951638	0.0990099	0.118519	0.125828
Chr01@184179699@-	0.101341	0.0967742	0.072	0.0898204
Chr01@184179717@-	0.187605	0.151786	0.207692	0.179012
Chr01@184179718@-	0.28243	0.336283	0.291045	0.251534
Chr01@184185361@-	0.205882	0.137255
Chr01@184187079@-	0.362676	0.338028	0.285714	0.269231
Chr01@184187214@-	0.216374	0.175439	0.191489	0.188235
Chr01@184187276@-	0.564885	0.516854	0.52381	0.523364
Chr01@184194905@-	0.827586
Chr01@184196246@-	0.513158	0.555556
Chr01@184196256@-	0.243243	0.272727
Chr01@184196721@-	0.0875
Chr01@184197235@-	0.101695
Chr01@184199692@-	0.0892857	0.112676	0.0555556	0.0631579
Chr01@184201500@-	0.535433
Chr01@184201528@-	0.0442478
Chr01@184205211@-	0.350515
Chr01@184209642@-	0.151351
Chr01@184263641@+	0.0659341	0.0512821	0.156863	0.0144928
Chr01@184287676@+	0.273973	0.222222	0.28125	0.338462
Chr01@184363586@+	0.177419
Chr01@184368624@+	0.104987	0.0862069	0.149254	0.175
Chr01@184393466@+	0.0180505		0	0.0188679
Chr01@184725397@-	0.109375
Chr01@184927137@-	0.128931	0.132075	0.0526316	0.0813953
Chr01@184927206@-	0.234727	0.438596	0.310345	0.3
Chr01@184950422@-	0.513761
Chr01@18580017@-	0.657609			0.641509
Chr01@18583188@-	0.0790598	0.105263	0.034188	0.0882353
Chr01@18583486@-	0.503497
Chr01@185955343@-	0.252525
Chr01@185957458@-	0.0853242	0.101695	0.111111	0.0533333
Chr01@185958349@-	0.0606061	0.084507	0.0897436	0.123596
Chr01@185967830@+	0.217687			0.160714
Chr01@185969095@+	0.1875
Chr01@185970439@+	0.242424
Chr01@185974984@+	0.152941
Chr01@185976822@+	0.0743243	0.0163934		0.1
Chr01@185977532@+	0.108844	0.0609756	0.146667	0.0357143
Chr01@18601147@+	0.0585586	0.0344828	0.104478	0.0526316
Chr01@18601198@+	0.0467532	0.0704225	0.021978	0.145833
Chr01@18601283@+	0.0819277	0.115385	0.0673077	0.104
Chr01@18604082@+	0.0864198	0.0847458
Chr01@18607174@+	0.468153	0.450704	0.444444	0.491803
Chr01@186325263@+	0.0362319
Chr01@186330361@+	0.16
Chr01@187032862@-	0.0956284	0.0701754	0.125	0.105263
Chr01@187041946@-	0.290909	0.26	0.259259	0.25
Chr01@187042774@-	0.0495727	0.047619	0.110553	0.0358974
Chr01@187056523@-	0.196078	0.0645161
Chr01@187090855@+	0.175676	0.241379	0.264151	0.157895
Chr01@187492802@+	0.507692	0.473282	0.644231	0.44898
Chr01@187509618@+	0.197279	0.211268		0.131579
Chr01@187514510@+	0.142857	0.173077	0.151163	0.176471
Chr01@187534517@+	0.133627	0.142259	0.144144	0.141463
Chr01@187630101@+	0.136364
Chr01@187630128@+	0.213592
Chr01@187630159@+	0.119617			0.0392157
Chr01@187634734@+	0.899676		0.882353	0.903846
Chr01@187650985@+	0.103175		0.0615385	0.102564
Chr01@187653596@+	0.0687831		0.103448
Chr01@187657010@+	0.185567
Chr01@187662322@+	0.0658307	0.166667	0.0350877	0.047619
Chr01@187662793@+	0.10596
Chr01@187662799@+	0.0882353
Chr01@187663290@+	0.197183
Chr01@187664232@+	0.103774
Chr01@187669899@+	0.223077	0.206897	0.132353	0.227273
Chr01@187673340@+	0.117188
Chr01@187673910@+	0.191617
Chr01@187675343@+	0.294118
Chr01@187675999@+	0.043956
Chr01@187676079@+	0.0725806
Chr01@187677829@+	0.116379		0.105263
Chr01@187724059@-	0.122066	0.126984	0.125	0.182692
Chr01@187729851@+	0.174863
Chr01@187729937@+	0.227273	0.292683	0.253012	0.254386
Chr01@187730127@+	0.206897	0.231481	0.133333	0.185567
Chr01@187731636@+	0.150786	0.222772	0.190083	0.164179
Chr01@188102043@+	0.0484429	0.0422535	0	0.138889
Chr01@188211313@-	0.109375
Chr01@188465797@-	0.407025	0.425532	0.305882	0.323529
Chr01@188466186@-	0.133547	0.116279	0.100457	0.105991
Chr01@188466219@-	0.474407	0.456376	0.439759	0.482955
Chr01@188488632@-	0.133333	0.150943
Chr01@188490835@-	0.421642	0.454545		0.337838
Chr01@188498194@-	0.118644
Chr01@188498204@-	0.102273
Chr01@188714234@+	0.113529	0.123162	0.0906555	0.10875
Chr01@188758618@+	0.127889	0.153846	0.13125	0.197531
Chr01@188765483@+	0.107955	0.0786517	0.101449	0.117284
Chr01@188771840@+	0.0730198	0.0714286	0.112583	0.0941176
Chr01@188771867@+	0.114778	0.0754717	0.0707965	0.0909091
Chr01@188787182@+	0.16129
Chr01@188793337@+	0.137931
Chr01@188805199@+	0.227545	0.131148	0.22807	0.25
Chr01@188808373@+	0.340426
Chr01@188812982@+	0.159817	0.0566038		0.04
Chr01@188813569@+	0.0970149	0.0597015	0.12963	0.127273
Chr01@188817210@+	0.0662461			0.0178571
Chr01@189136117@-	0.0697674
Chr01@189164868@-	0.132231
Chr01@189234869@-	0.0740741			0.105263
Chr01@189255019@-	0.200803			0.25
Chr01@189261597@-	0.207547
Chr01@189279125@-	0.725806
Chr01@189289765@-	0.218182
Chr01@189289887@-	0.0550459
Chr01@189305566@-	0.5
Chr01@189306972@-	0.176471
Chr01@189329834@+	0.511952	0.54955	0.573171	0.452174
Chr01@190007053@-	0.571116	0.472222	0.494382	0.663158
Chr01@190011481@-	0.138952	0.109375	0.157303	0.096
Chr01@190292827@-	0.167273	0.12	0.12963	0.175676
Chr01@190293072@-	0.0486322	0.108434	0.0416667	0.047619
Chr01@190293876@-	0.0110497	0.00970874		0
Chr01@190297537@-	0.137124	0.175258	0.2	0.119048
Chr01@191283075@+	0.113636
Chr01@191292454@+	0.192982
Chr01@191635228@-	0.309434	0.342857		0.333333
Chr01@191635991@-	0.0717489	0.0555556	0.107143	0.157895
Chr01@191635992@-	0.104545	0.113636	0.109756	0.0933333
Chr01@191636670@-	0.25	0.122807	0.208955	0.203883
Chr01@191637692@-	0.485507	0.410256	0.338028	0.522222
Chr01@191641655@-	0.294964
Chr01@191641718@-	0.130435
Chr01@191661615@+	0.0815451		0.02	0.0454545
Chr01@191667352@+	0.267148	0.238806	0.357143	0.3625
Chr01@191671007@+	0.117647
Chr01@191672326@+	0.153846
Chr01@191672340@+	0.103896
Chr01@191680642@+	0.10929	0.0571429	0.0810811	0.072
Chr01@191681738@+	0.259087	0.227273	0.222628	0.275081
Chr01@191681753@+	0.130058	0.0902778	0.125	0.125731
Chr01@191681777@+	0.322785	0.278746	0.274074	0.32
Chr01@191682197@+	0.291152	0.281065	0.223164	0.278586
Chr01@191682444@+	0.145329	0.113208	0.0892857
Chr01@191682548@+	0.201511	0.111111	0.145455	0.14
Chr01@191711953@+	0.339071	0.336	0.336735	0.293103
Chr01@191712023@+	0.0682731	0.118644	0.0697674	0.0465116
Chr01@191713107@+	0.105556		0.0576923	0.0740741
Chr01@191713133@+	0.146465		0.0784314	0.0517241
Chr01@191714405@+	0.2	0.175	0.166667	0.217391
Chr01@191838196@-	0.36
Chr01@191941407@-	0.0203046	0.132075	0.0153846
Chr01@191941416@-	0.016129	0.0192308	0.0322581
Chr01@191941464@-	0.142857	0.08	0.166667	0.0545455
Chr01@19219760@+	0.267241
Chr01@192255207@-	0.0896552
Chr01@192255355@-	0.0412371	0.028169	0.06	0.121212
Chr01@192290316@-	0.214815
Chr01@19233224@+	0.142857
Chr01@19239128@+	0.181818
Chr01@19245646@+	0.157895
Chr01@192498994@-	0.714286	0.702381	0.745614	0.655462
Chr01@192499038@-	0.0833333
Chr01@192507288@-	0.83871	0.823529	0.825	0.8125
Chr01@192507289@-	0.052356	0.060241	0.1	0.047619
Chr01@192508592@-	0.0568182	0.0288462	0.111111	0.0588235
Chr01@192632344@+	0.0942029
Chr01@192632412@+	0.10596
Chr01@192647786@+	0.352043	0.330409	0.312668	0.370044
Chr01@192647944@+	0.530838	0.509569	0.514673	0.508475
Chr01@192662630@+	0.0864865	0.102941		0.09375
Chr01@193065959@+	0.125
Chr01@193078552@+	0.132353
Chr01@193078588@+	0.202899
Chr01@193080052@+	0.506494
Chr01@193083045@-	0.194332
Chr01@193084087@-	0.2657
Chr01@193088006@-	0.394286
Chr01@193117202@+	0.223404
Chr01@193123447@+	0.0144928
Chr01@193124677@+	0.21875
Chr01@193126758@+	0.457627
Chr01@193126780@+	0.109375
Chr01@193128133@+	0.190476
Chr01@193130885@+	0.0865385
Chr01@193132225@+	0.75
Chr01@193133972@+	0.315789
Chr01@193161812@-	0.144
Chr01@193161813@-	0.137097
Chr01@193163766@-	0.15
Chr01@193166213@-	0.435484
Chr01@193169870@-	0.376238
Chr01@193169908@-	0.923077
Chr01@193172063@-	0.106667
Chr01@193172862@-	0.45098
Chr01@193173258@-	0.483516
Chr01@193175317@-	0.389381
Chr01@193179442@-	0.183908
Chr01@193261068@-	0.395062
Chr01@193262246@-	0.756522
Chr01@193262978@-	0.0657895
Chr01@193263296@-	0.52349
Chr01@193290974@-	0.227848
Chr01@193326095@+	0.117978
Chr01@193729272@+	0.402062
Chr01@193749990@+	0.192771
Chr01@194519820@-	0.0670732
Chr01@194519927@-	0.0402299	0.0659341
Chr01@194521050@-	0.133846	0.160804	0.163934	0.186813
Chr01@194551404@-	0.0467836			0
Chr01@194551467@-	0.0628931
Chr01@194553496@-	0.0366492			0.12069
Chr01@194554265@-	0.423841
Chr01@194595390@+	0.0999432	0.103896	0.0961538	0.109127
Chr01@194604477@+	0.0803653	0.0748792	0.122324	0.120907
Chr01@194609977@-	0.558824		0.583333	0.563636
Chr01@194610447@-	0.836735	0.940299	0.8
Chr01@194610497@-	0.214876	0.171053	0.16	0.222222
Chr01@194610505@-	0.394834	0.292683	0.421053	0.222222
Chr01@194612033@-	0.238397	0.142857	0.26506	0.226087
Chr01@194612434@-	0.0867052	0.118421
Chr01@194619410@-	0.211144	0.230159	0.247525	0.148936
Chr01@194620304@-	0.142857	0.211538
Chr01@194620432@-	0.180556
Chr01@194621814@-	0.101695	0.2		0.12
Chr01@194624431@-	0.247664	0.258621	0.25	0.240385
Chr01@194627671@-	0.0460829	0.0441176		0.0153846
Chr01@194640598@-	0.106952
Chr01@194640623@-	0.0613497
Chr01@194655963@-	0.0790698	0.27451	0.236364	0.15625
Chr01@194677913@-	0.115789
Chr01@19546762@+	0.127907
Chr01@19816783@+	0.186813
Chr01@19840257@+	0.642202
Chr01@20359133@+	0.114603	0.124434	0.133962	0.108856
Chr01@20368478@-	0.353659
Chr01@20369399@-	0.0996835	0.0638298	0.0797872	0.107143
Chr01@20369770@-	0.081761	0.158537		0.0757576
Chr01@20379992@-	0.103896
Chr01@20380347@-	0.153846	0.146667	0.0740741	0.0606061
Chr01@20380800@-	0.172316	0.202899	0.0909091	0.216867
Chr01@20381127@-	0.384473	0.259843	0.372549	0.453988
Chr01@20382836@-	0.0918367	0.16		0.0833333
Chr01@20382856@-	0.108466	0.107143	0.0454545	0.0782609
Chr01@20383001@-	0.203791	0.238806	0.305556	0.25641
Chr01@20386564@-	0.32516	0.213415	0.251163	0.260504
Chr01@20386626@-	0.214984	0.172956	0.18984	0.186788
Chr01@20395683@-	0.106195	0.20339
Chr01@20426775@-	0.240223
Chr01@20432485@-	0.0735294	0.229508
Chr01@20457166@-	0.362319
Chr01@20480329@+	0.0336134
Chr01@20488295@+	0.0326797
Chr01@20488338@+	0.0643275
Chr01@20751434@-	0.0773481	0.0961538
Chr01@20760779@-	0.130952
Chr01@20763524@-	0.217143
Chr01@20770794@+	0.167213		0.216667
Chr01@20785248@+	0.0775862			0.107143
Chr01@20785289@+	0.333333
Chr01@20789182@+	0.170455	0.097561	0.150943	0.116667
Chr01@20789265@+	0.146893	0.0649351	0.157143	0.142857
Chr01@21115353@+	0.742818	0.795699	0.778523	0.734694
Chr01@21117495@+	0.0748899	0.104651		0.0344828
Chr01@21119765@+	0.0582011	0.134615	0.0408163	0.018018
Chr01@21120992@+	0.385965	0.403846	0.347826
Chr01@21121035@+	0.0820896	0.0384615	0.056338
Chr01@21122102@+	0.128814	0.141026	0.177419	0.0151515
Chr01@21128242@+	0.146552
Chr01@21129106@+	0.0449438
Chr01@22036695@+	0.245211	0.25		0.225806
Chr01@22038416@+	0.037037
Chr01@22038515@+	0.710526
Chr01@22052076@+	0.637363
Chr01@22060523@+	0.490385	0.389831	0.552083	0.544643
Chr01@22372577@+	0.107143	0.15493	0.327869	0.163462
Chr01@22401659@+	0.107438	0.0533333	0.0980392	0.0882353
Chr01@22676149@-	0.142857
Chr01@22678435@-	0.168675
Chr01@23330509@-	0.103504	0.0932203	0.089701	0.14
Chr01@23336722@-	0.182292	0.178218	0.253968	0.152542
Chr01@23340013@-	0.187755	0.192	0.23301	0.181102
Chr01@23340839@-	0.132159	0.198276	0.183486	0.206186
Chr01@23342299@-	0.10859	0.0504202	0.0967742	0.0818713
Chr01@23348512@-	0.423313		0.354839	0.431579
Chr01@23348513@-	0.175385		0.265625	0.212766
Chr01@24097386@-	0.195122
Chr01@25903773@-	0.316832	0.283582	0.394366	0.210526
Chr01@25913372@-	0.440758			0.52
Chr01@25965308@+	0.206612
Chr01@25965323@+	0.42029
Chr01@25969098@+	0.119048
Chr01@25973864@+	0.0761905	0.0714286		0.0769231
Chr01@25974859@+	0.27972
Chr01@25996620@+	0.210526	0.253165	0.237288	0.267606
Chr01@25999721@+	0.105769	0.0727273
Chr01@26005645@+	0.0486111
Chr01@26005681@+	0.166667
Chr01@26219051@-	0.103448
Chr01@26292209@+	0.087156			0.150943
Chr01@26296658@+	0.0344828
Chr01@26346540@+	0.19697
Chr01@26348322@+	0.115385
Chr01@26354334@+	0.191358		0.22	0.1625
Chr01@26357026@+	0.0798611		0.125	0.105263
Chr01@26357130@+	0.294737
Chr01@26475186@-	0.521595		0.564516	0.507463
Chr01@26479261@-	0.129032	0.115385		0.146341
Chr01@26479732@-	0.518072
Chr01@26483350@-	0.659574	0.712121	0.577465	0.532258
Chr01@26483372@-	0.070922	0.0625	0.0714286	0.111111
Chr01@26487651@-	0.0813008	0.15625	0.166667	0.140625
Chr01@26489664@-	0.0917431
Chr01@26490989@-	0.103286	0.0545455	0.222222	0.0491803
Chr01@26490990@-	0.0691244	0.0377358	0.125	0.163934
Chr01@27025774@-	0.338809	0.325153	0.387387	0.447761
Chr01@27026565@-	0.0933333	0.0833333	0.0634921
Chr01@27035004@-	0.105505	0.0940171	0.0701754	0.119048
Chr01@27036167@-	0.0878294	0.0974359	0.104895	0.0684932
Chr01@27039229@-	0.165854	0.231214	0.16	0.142857
Chr01@27040899@-	0.12	0.127517	0.0863309	0.123529
Chr01@27091851@+	0.169492
Chr01@27098551@+	0.4		0.471698	0.318182
Chr01@27098596@+	0.764706	0.784615	0.703704	0.676471
Chr01@27105869@-	0.267735	0.325	0.267677	0.229508
Chr01@27109509@-	0.11415	0.128205	0.165829	0.10917
Chr01@27176730@+	0.62963
Chr01@27177236@+	0.108108
Chr01@27183898@+	0.0769231	0.114286	0.114754	0.0784314
Chr01@27630339@+	0.0438596			0.113208
Chr01@27666733@+	0.198312
Chr01@27666852@+	0.290749	0.259259		0.226415
Chr01@27666894@+	0.0866426	0.12	0.117647	0.108108
Chr01@27781732@+	0.359736	0.228916	0.376623	0.333333
Chr01@27814017@+	0.0584416	0.00877193	0.0379747	0.120301
Chr01@27820207@+	0.491892	0.43299	0.455696	0.38
Chr01@27825127@+	0.12
Chr01@27825480@+	0.101523	0.0958904
Chr01@27962981@+	0.16	0.24
Chr01@27981515@+	0.244898	0.266667	0.219512	0.165049
Chr01@28001730@+	0.110048	0.129771	0.105882	0.175676
Chr01@28001759@+	0.103041	0.11413	0.0588235	0.0518519
Chr01@28021294@+	0.152935	0.168421	0.160377	0.158602
Chr01@28176801@-	0.535461	0.578616	0.546218	0.507463
Chr01@28177721@-	0.0810811
Chr01@28209708@-	0.450617	0.47541		0.392157
Chr01@28214565@-	0.119816	0.209677	0.146341	0.151899
Chr01@28224874@-	0.177966	0.142857
Chr01@28240377@-	0.0267857
Chr01@28565853@-	0.151292	0.0625	0.166667	0.153153
Chr01@28569727@-	0.305284	0.243478	0.360825	0.379032
Chr01@28574673@-	0.2
Chr01@29359791@+	0.109489	0.0779221
Chr01@29359949@+	0.0817308	0.115646	0.0855263	0.156863
Chr01@29368671@+	0.713296	0.802721	0.736527	0.700599
Chr01@29372134@+	0.0802469	0.203125	0.0877193	0.105263
Chr01@29377500@+	0.857143
Chr01@29377501@+	0.121429	0.12
Chr01@29378157@+	0.0347222
Chr01@29380682@+	0.0736842
Chr01@29559662@-	0.146341
Chr01@29731367@+	0.138614
Chr01@29778593@-	0.16
Chr01@29979128@+	0.213043	0.328467	0.223684	0.157895
Chr01@29980367@+	0.11041	0.0789474	0.129032	0.0752688
Chr01@30011340@-	0.115	0.0647482	0.110169	0.108696
Chr01@30012609@-	0.122172	0.165563	0.120968	0.135338
Chr01@30040179@-	0.207407
Chr01@30040201@-	0.125
Chr01@30470209@-	0.548387
Chr01@30470732@-	0.118644
Chr01@30530968@+	0.513423	0.655738	0.556962	0.6
Chr01@30535909@-	0.162963
Chr01@30590502@-	0.166667
Chr01@30592026@-	0.120219			0.109091
Chr01@30592057@-	0.286585
Chr01@30593319@-	0.140845
Chr01@30784527@-	0.147059	0.113333	0.13125	0.115385
Chr01@31196365@+	0.236364
Chr01@31209262@-	0.465909
Chr01@31249066@-	0.190476
Chr01@31409683@+	0.106977			0.0545455
Chr01@31423315@+	0.255061	0.231707	0.183099	0.270833
Chr01@31425095@+	0.184615
Chr01@31450793@+	0.0362694	0.0886076	0.0793651	0.111842
Chr01@31456281@+	0.092511	0.109589	0.0447761	0.167883
Chr01@31463144@+	0.380952	0.381538	0.351064	0.358621
Chr01@31654053@+	0.47619
Chr01@31660300@-	0.0315789			0.0289855
Chr01@31661366@-	0.0603448			0.130435
Chr01@31664765@-	0.0955882
Chr01@31669851@-	0.174528	0.12
Chr01@31680485@-	0.116279
Chr01@31681971@-	0.166667
Chr01@31682032@-	0.661017
Chr01@31682122@-	0.175472	0.153153	0.242105	0.228916
Chr01@31684463@-	0.117647
Chr01@31684476@-	0.321429
Chr01@31686407@-	0.306723	0.254237	0.25
Chr01@31686593@-	0.126667	0.134146	0.134328	0.150685
Chr01@31695900@-	0.149864	0.216216	0.146789	0.246154
Chr01@31695943@-	0.0719844	0.104478	0.0632911	0.0125
Chr01@31801984@-	0.22807
Chr01@31803393@-	0.103448	0.0769231	0.0731707	0.037037
Chr01@31803446@-	0.0595238	0.127273		0.0434783
Chr01@31854172@-	0.115385
Chr01@31854299@-	0.100962
Chr01@31854429@-	0.229885
Chr01@33279517@-	0.483516
Chr01@33391454@-	0.157895
Chr01@33464501@+	0.101059	0.110818	0.084063	0.119608
Chr01@33466322@+	0.793427	0.776471	0.68	0.742857
Chr01@33489637@-	0.148315	0.186047	0.136364	0.0795455
Chr01@33494891@-	0.168013	0.140625	0.125	0.184211
Chr01@33494897@-	0.332209	0.308333	0.27551	0.305556
Chr01@34832581@-	0.120172	0.125		0.056338
Chr01@34838031@-	0.0780488
Chr01@35161930@+	0.241935
Chr01@35162568@+	0.193548
Chr01@35246803@-	0.229323	0.1875	0.211765	0.164557
Chr01@35246804@-	0.199234	0.15	0.130952	0.160494
Chr01@35248430@-	0.241779	0.155844	0.261682	0.210938
Chr01@35269221@-	0.115702	0.0425532	0.0641026	0.0306122
Chr01@35277386@-	0.266886	0.211957	0.287234	0.232804
Chr01@35300480@-	0.251534	0.227723	0.308642	0.15873
Chr01@35313417@-	0.356488	0.279621	0.341463	0.412791
Chr01@35334518@-	0.117929	0.155738	0.146402	0.106481
Chr01@35334544@-	0.100109	0.120253	0.0691643	0.0851648
Chr01@35357066@+	0.367232
Chr01@35371079@+	0.163743
Chr01@35504417@+	0.103365	0.115942	0.1125	0.0655738
Chr01@35512351@+	0.885135	0.884058	0.984848	0.957447
Chr01@35531884@+	0.152318
Chr01@35582800@-	0.0794702	0.164179		0.0857143
Chr01@35584909@-	0.192982	0.158416		0.156863
Chr01@35585730@-	0.122642
Chr01@35650842@+	0.345098	0.252632	0.259259	0.275862
Chr01@35658560@+	0.0617978	0.113924	0.12069	0.142857
Chr01@35766040@-	0.450704
Chr01@35834802@-	0.351562
Chr01@35837085@-	0.190476
Chr01@35838600@-	0.0331754	0.02
Chr01@35842277@-	0.540741	0.574468	0.52	0.568627
Chr01@35842278@-	0.15514	0.148936	0.192	0.191083
Chr01@35859693@-	0.181395	0.173469	0.166667	0.19
Chr01@35973864@-	0.166943	0.170833	0.165272	0.187279
Chr01@36232711@+	0.479235	0.483816	0.485842	0.510719
Chr01@38517301@-	0.122807	0.111111
Chr01@38527635@-	0.106667	0.0592593	0.0322581	0.170732
Chr01@39132879@-	0.381818
Chr01@39140964@-	0.54386
Chr01@39142194@-	0.116667
Chr01@39518662@-	0.226027
Chr01@40721514@-	0.154762
Chr01@40732178@-	0.546296
Chr01@40764314@+	0.201439
Chr01@40769761@+	0.230769
Chr01@40785813@+	0.103286
Chr01@40793308@+	0.0921659
Chr01@40803067@+	0.349112			0.236364
Chr01@40814544@+	0.0714286
Chr01@40817031@+	0.659574
Chr01@40821985@+	0.657534
Chr01@40864675@+	0.139073
Chr01@40864921@+	0.106808	0.161111	0.0666667	0.105991
Chr01@40865150@+	0.135474	0.0948905	0.125683	0.127321
Chr01@40923395@+	0.145912	0.148571	0.178947	0.178723
Chr01@40926278@+	0.305085
Chr01@40939209@+	0.0890736	0.0774194	0.130137	0.0965909
Chr01@40941146@+	0.42953	0.539474	0.571429	0.536232
Chr01@40945253@+	0.134576	0.203593	0.188235	0.118943
Chr01@41376962@-	0.0986064	0.106667	0.0818331	0.10641
Chr01@42085006@-	0.162602	0.131868	0.184211	0.129412
Chr01@42094497@-	0.433712	0.37234	0.413043	0.313043
Chr01@42147385@-	0.0641509	0.111111	0.0392157	0.0588235
Chr01@42168005@+	0.235714	0.25		0.21875
Chr01@42191293@+	0.128571
Chr01@42191760@+	0.0882353
Chr01@42191767@+	0.102857
Chr01@42191966@+	0.235294
Chr01@43436818@-	0.0643275			0.16129
Chr01@43436876@-	0.0219298	0.0149254	0.111111	0.0277778
Chr01@43436882@-	0.269625	0.247059	0.277778	0.380435
Chr01@43446317@-	0.477477
Chr01@43451166@-	0.539216
Chr01@43457428@-	0.0989399	0.115385		0.125
Chr01@43460625@-	0.150327
Chr01@43605319@-	0.0926829
Chr01@43643601@-	0.109827	0.147239	0.160256	0.172131
Chr01@43643967@-	0.148515
Chr01@43644473@-	0.293556	0.26178	0.232704	0.258883
Chr01@43644832@-	0.557143
Chr01@43649903@-	0.217476	0.15748	0.160714	0.169355
Chr01@43650449@-	0.0813953	0.135135	0	0.0410959
Chr01@43650460@-	0.420139	0.445545	0.370968	0.5
Chr01@43650716@-	0.10109	0.086758	0.0952381	0.0836653
Chr01@43650808@-	0.284567	0.277778	0.242188	0.271523
Chr01@43655929@-	0.814433	0.817518	0.792683	0.842975
Chr01@43656397@-	0.100503	0.0987654	0.113208	0
Chr01@43690019@-	0.144197	0.172619	0.135802	0.161111
Chr01@43690072@-	0.168378	0.22807	0.189873	0.194805
Chr01@43716080@+	0.0909091
Chr01@43745517@+	0.108911	0.142857	0.150685	0.0769231
Chr01@43746600@+	0.172932
Chr01@45194620@-	0.222222
Chr01@45318547@+	0.299065
Chr01@45320627@+	0.17507	0.206186	0.16568	0.163043
Chr01@45327075@+	0.105691	0.0918367	0.0652174	0.105882
Chr01@45782315@-	0.661309	0.618834	0.566327	0.606557
Chr01@45782409@-	0.0367776	0.116667	0.0337838	0.01875
Chr01@45797882@-	0.624113	0.569832	0.505882	0.582524
Chr01@45806872@-	0.143954	0.117647	0.162393	0.0699301
Chr01@45807255@-	0.10289	0.0815217	0.0649351	0.0793651
Chr01@45812577@-	0.357424	0.36	0.385167	0.338235
Chr01@45816670@-	0.0746269	0.0813953
Chr01@45824095@-	0.249224	0.187793	0.192771	0.155378
Chr01@45902301@-	0.224806
Chr01@45902899@-	0.14172	0.126761	0.103704	0.0760234
Chr01@45913920@-	0.831325
Chr01@45915539@-	0.074883	0.181818	0.113208	0.114286
Chr01@46089487@-	0.295082	0.346154		0.246154
Chr01@46089549@-	0.0750988	0.109375		0.115385
Chr01@46111514@-	0.504587	0.417722	0.44	0.505747
Chr01@46197363@-	0.143469	0.121212	0.11811	0.201258
Chr01@46235374@+	0.297386	0.302521	0.283688	0.33557
Chr01@46289455@+	0.751073	0.802817	0.595506	0.663717
Chr01@46315301@+	0.717087	0.656627	0.735714	0.642512
Chr01@46320654@+	0.181818
Chr01@47068057@+	0.0789911	0.0876404	0.0827922	0.115942
Chr01@47068273@+	0.186115	0.0909091	0.0803571	0.127119
Chr01@47115398@+	0.424242
Chr01@47127328@-	0.186992
Chr01@47138551@+	0.302469
Chr01@47947400@+	0.810219		0.912281	0.685714
Chr01@47947446@+	0.0355872		0.117647	0.0909091
Chr01@48025197@-	0.113636
Chr01@48030898@-	0.0452489	0.131579	0.0555556	0.0588235
Chr01@48147858@+	0.828283	0.827586	0.761905	0.865672
Chr01@48147896@+	0.108553	0.0847458	0.125	0.0422535
[truncated: 18,822 more rows]
