# Supplementary material for: Developmental mRNA m5C landscape and regulatory innovations of massive m5C modification of maternal mRNAs in animals
Source: Nat Commun. 2022 May 5;13:2484. doi: 10.1038/s41467-022-30210-0 (PMC9072368; doi:10.1038/s41467-022-30210-0)
Supplement: Supplementary file 10 — Source Data [file 41467_2022_30210_MOESM10_ESM.zip › Source Data/Source_Data_ExtFig5.xlsx]

## Sheet: ExtFig5a
Position	Pairing frequency	Species	Group
-25	0.57233	Human	Type II
-24	0.567053	Human	Type II
-23	0.56281	Human	Type II
-22	0.571192	Human	Type II
-21	0.56726	Human	Type II
-20	0.573986	Human	Type II
-19	0.572123	Human	Type II
-18	0.56757	Human	Type II
-17	0.562914	Human	Type II
-16	0.574503	Human	Type II
-15	0.583816	Human	Type II
-14	0.580608	Human	Type II
-13	0.589921	Human	Type II
-12	0.607099	Human	Type II
-11	0.597165	Human	Type II
-10	0.6012	Human	Type II
-9	0.611858	Human	Type II
-8	0.618584	Human	Type II
-7	0.624379	Human	Type II
-6	0.607823	Human	Type II
-5	0.577608	Human	Type II
-4	0.544702	Human	Type II
-3	0.519557	Human	Type II
-2	0.477442	Human	Type II
-1	0.421151	Human	Type II
0	0.431291	Human	Type II
1	0.438017	Human	Type II
2	0.439259	Human	Type II
3	0.452608	Human	Type II
4	0.386486	Human	Type II
5	0.490894	Human	Type II
6	0.562914	Human	Type II
7	0.5863	Human	Type II
8	0.608133	Human	Type II
9	0.609375	Human	Type II
10	0.611238	Human	Type II
11	0.602959	Human	Type II
12	0.601614	Human	Type II
13	0.601407	Human	Type II
14	0.594785	Human	Type II
15	0.580298	Human	Type II
16	0.579884	Human	Type II
17	0.577918	Human	Type II
18	0.574193	Human	Type II
19	0.569433	Human	Type II
20	0.565087	Human	Type II
21	0.576055	Human	Type II
22	0.571192	Human	Type II
23	0.564259	Human	Type II
24	0.576469	Human	Type II
25	0.580712	Human	Type II
-25	0.599273	Human	Type I
-24	0.601427	Human	Type I
-23	0.592554	Human	Type I
-22	0.594258	Human	Type I
-21	0.593133	Human	Type I
-20	0.584389	Human	Type I
-19	0.580981	Human	Type I
-18	0.581431	Human	Type I
-17	0.57423	Human	Type I
-16	0.577638	Human	Type I
-15	0.581688	Human	Type I
-14	0.585771	Human	Type I
-13	0.595448	Human	Type I
-12	0.603678	Human	Type I
-11	0.607214	Human	Type I
-10	0.613676	Human	Type I
-9	0.624124	Human	Type I
-8	0.617919	Human	Type I
-7	0.610397	Human	Type I
-6	0.597377	Human	Type I
-5	0.567768	Human	Type I
-4	0.537163	Human	Type I
-3	0.511155	Human	Type I
-2	0.498971	Human	Type I
-1	0.53263	Human	Type I
0	0.595769	Human	Type I
1	0.676429	Human	Type I
2	0.734167	Human	Type I
3	0.746641	Human	Type I
4	0.70263	Human	Type I
5	0.641323	Human	Type I
6	0.567447	Human	Type I
7	0.526361	Human	Type I
8	0.519321	Human	Type I
9	0.534624	Human	Type I
10	0.561307	Human	Type I
11	0.593905	Human	Type I
12	0.625313	Human	Type I
13	0.636019	Human	Type I
14	0.640745	Human	Type I
15	0.638462	Human	Type I
16	0.630972	Human	Type I
17	0.625281	Human	Type I
18	0.617984	Human	Type I
19	0.607921	Human	Type I
20	0.607857	Human	Type I
21	0.608146	Human	Type I
22	0.602938	Human	Type I
23	0.59802	Human	Type I
24	0.594966	Human	Type I
25	0.60072	Human	Type I
-25	0.585893	Mouse	Type II
-24	0.579636	Mouse	Type II
-23	0.575085	Mouse	Type II
-22	0.572241	Mouse	Type II
-21	0.555745	Mouse	Type II
-20	0.569397	Mouse	Type II
-19	0.586462	Mouse	Type II
-18	0.577929	Mouse	Type II
-17	0.583049	Mouse	Type II
-16	0.573379	Mouse	Type II
-15	0.584187	Mouse	Type II
-14	0.581342	Mouse	Type II
-13	0.578498	Mouse	Type II
-12	0.604096	Mouse	Type II
-11	0.605802	Mouse	Type II
-10	0.632537	Mouse	Type II
-9	0.678612	Mouse	Type II
-8	0.666098	Mouse	Type II
-7	0.676337	Mouse	Type II
-6	0.663254	Mouse	Type II
-5	0.618316	Mouse	Type II
-4	0.554608	Mouse	Type II
-3	0.492036	Mouse	Type II
-2	0.448237	Mouse	Type II
-1	0.386803	Mouse	Type II
0	0.392491	Mouse	Type II
1	0.399317	Mouse	Type II
2	0.408987	Mouse	Type II
3	0.424346	Mouse	Type II
4	0.361775	Mouse	Type II
5	0.493743	Mouse	Type II
6	0.585893	Mouse	Type II
7	0.624005	Mouse	Type II
8	0.647895	Mouse	Type II
9	0.652446	Mouse	Type II
10	0.625711	Mouse	Type II
11	0.629124	Mouse	Type II
12	0.638225	Mouse	Type II
13	0.613197	Mouse	Type II
14	0.634243	Mouse	Type II
15	0.614334	Mouse	Type II
16	0.598976	Mouse	Type II
17	0.583618	Mouse	Type II
18	0.587031	Mouse	Type II
19	0.579636	Mouse	Type II
20	0.585893	Mouse	Type II
21	0.584755	Mouse	Type II
22	0.571672	Mouse	Type II
23	0.564278	Mouse	Type II
24	0.570535	Mouse	Type II
25	0.563709	Mouse	Type II
-25	0.588425	Mouse	Type I
-24	0.586999	Mouse	Type I
-23	0.586285	Mouse	Type I
-22	0.586861	Mouse	Type I
-21	0.583847	Mouse	Type I
-20	0.578786	Mouse	Type I
-19	0.576555	Mouse	Type I
-18	0.575681	Mouse	Type I
-17	0.571839	Mouse	Type I
-16	0.573588	Mouse	Type I
-15	0.573197	Mouse	Type I
-14	0.579891	Mouse	Type I
-13	0.59482	Mouse	Type I
-12	0.601376	Mouse	Type I
-11	0.600547	Mouse	Type I
-10	0.606091	Mouse	Type I
-9	0.611658	Mouse	Type I
-8	0.608507	Mouse	Type I
-7	0.60922	Mouse	Type I
-6	0.594429	Mouse	Type I
-5	0.56388	Mouse	Type I
-4	0.535241	Mouse	Type I
-3	0.514607	Mouse	Type I
-2	0.496204	Mouse	Type I
-1	0.535793	Mouse	Type I
0	0.600409	Mouse	Type I
1	0.650695	Mouse	Type I
2	0.71117	Mouse	Type I
3	0.72028	Mouse	Type I
4	0.68076	Mouse	Type I
5	0.624609	Mouse	Type I
6	0.560177	Mouse	Type I
7	0.525051	Mouse	Type I
8	0.524245	Mouse	Type I
9	0.537863	Mouse	Type I
10	0.559556	Mouse	Type I
11	0.588195	Mouse	Type I
12	0.612003	Mouse	Type I
13	0.617593	Mouse	Type I
14	0.622677	Mouse	Type I
15	0.619249	Mouse	Type I
16	0.610209	Mouse	Type I
17	0.608277	Mouse	Type I
18	0.607379	Mouse	Type I
19	0.597074	Mouse	Type I
20	0.595487	Mouse	Type I
21	0.593946	Mouse	Type I
22	0.589023	Mouse	Type I
23	0.587919	Mouse	Type I
24	0.589989	Mouse	Type I
25	0.590288	Mouse	Type I
-25	0.565217	Xenopus tropicalis	Type II
-24	0.548617	Xenopus tropicalis	Type II
-23	0.549802	Xenopus tropicalis	Type II
-22	0.565217	Xenopus tropicalis	Type II
-21	0.562451	Xenopus tropicalis	Type II
-20	0.567984	Xenopus tropicalis	Type II
-19	0.569565	Xenopus tropicalis	Type II
-18	0.566008	Xenopus tropicalis	Type II
-17	0.566798	Xenopus tropicalis	Type II
-16	0.566403	Xenopus tropicalis	Type II
-15	0.559684	Xenopus tropicalis	Type II
-14	0.560474	Xenopus tropicalis	Type II
-13	0.562451	Xenopus tropicalis	Type II
-12	0.589723	Xenopus tropicalis	Type II
-11	0.594071	Xenopus tropicalis	Type II
-10	0.613043	Xenopus tropicalis	Type II
-9	0.632016	Xenopus tropicalis	Type II
-8	0.627668	Xenopus tropicalis	Type II
-7	0.6083	Xenopus tropicalis	Type II
-6	0.586957	Xenopus tropicalis	Type II
-5	0.567589	Xenopus tropicalis	Type II
-4	0.511858	Xenopus tropicalis	Type II
-3	0.472332	Xenopus tropicalis	Type II
-2	0.441107	Xenopus tropicalis	Type II
-1	0.413439	Xenopus tropicalis	Type II
0	0.442688	Xenopus tropicalis	Type II
1	0.447431	Xenopus tropicalis	Type II
2	0.434783	Xenopus tropicalis	Type II
3	0.449802	Xenopus tropicalis	Type II
4	0.386561	Xenopus tropicalis	Type II
5	0.46996	Xenopus tropicalis	Type II
6	0.545455	Xenopus tropicalis	Type II
7	0.582609	Xenopus tropicalis	Type II
8	0.596838	Xenopus tropicalis	Type II
9	0.621739	Xenopus tropicalis	Type II
10	0.609486	Xenopus tropicalis	Type II
11	0.611858	Xenopus tropicalis	Type II
12	0.611067	Xenopus tropicalis	Type II
13	0.588538	Xenopus tropicalis	Type II
14	0.583794	Xenopus tropicalis	Type II
15	0.578656	Xenopus tropicalis	Type II
16	0.566403	Xenopus tropicalis	Type II
17	0.566403	Xenopus tropicalis	Type II
18	0.575099	Xenopus tropicalis	Type II
19	0.568775	Xenopus tropicalis	Type II
20	0.573518	Xenopus tropicalis	Type II
21	0.585771	Xenopus tropicalis	Type II
22	0.585771	Xenopus tropicalis	Type II
23	0.581423	Xenopus tropicalis	Type II
24	0.574704	Xenopus tropicalis	Type II
25	0.560474	Xenopus tropicalis	Type II
-25	0.575073	Xenopus tropicalis	Type I
-24	0.58139	Xenopus tropicalis	Type I
-23	0.572885	Xenopus tropicalis	Type I
-22	0.572134	Xenopus tropicalis	Type I
-21	0.571196	Xenopus tropicalis	Type I
-20	0.573135	Xenopus tropicalis	Type I
-19	0.567319	Xenopus tropicalis	Type I
-18	0.568382	Xenopus tropicalis	Type I
-17	0.562004	Xenopus tropicalis	Type I
-16	0.565818	Xenopus tropicalis	Type I
-15	0.575824	Xenopus tropicalis	Type I
-14	0.573948	Xenopus tropicalis	Type I
-13	0.580326	Xenopus tropicalis	Type I
-12	0.585142	Xenopus tropicalis	Type I
-11	0.59152	Xenopus tropicalis	Type I
-10	0.596898	Xenopus tropicalis	Type I
-9	0.601964	Xenopus tropicalis	Type I
-8	0.606654	Xenopus tropicalis	Type I
-7	0.608405	Xenopus tropicalis	Type I
-6	0.593959	Xenopus tropicalis	Type I
-5	0.567694	Xenopus tropicalis	Type I
-4	0.5338	Xenopus tropicalis	Type I
-3	0.50172	Xenopus tropicalis	Type I
-2	0.493653	Xenopus tropicalis	Type I
-1	0.531049	Xenopus tropicalis	Type I
0	0.58214	Xenopus tropicalis	Type I
1	0.68007	Xenopus tropicalis	Type I
2	0.730411	Xenopus tropicalis	Type I
3	0.731474	Xenopus tropicalis	Type I
4	0.693015	Xenopus tropicalis	Type I
5	0.615784	Xenopus tropicalis	Type I
6	0.527297	Xenopus tropicalis	Type I
7	0.480583	Xenopus tropicalis	Type I
8	0.476143	Xenopus tropicalis	Type I
9	0.49828	Xenopus tropicalis	Type I
10	0.542368	Xenopus tropicalis	Type I
11	0.588581	Xenopus tropicalis	Type I
12	0.618035	Xenopus tropicalis	Type I
13	0.635482	Xenopus tropicalis	Type I
14	0.628541	Xenopus tropicalis	Type I
15	0.615784	Xenopus tropicalis	Type I
16	0.60828	Xenopus tropicalis	Type I
17	0.602964	Xenopus tropicalis	Type I
18	0.60484	Xenopus tropicalis	Type I
19	0.598774	Xenopus tropicalis	Type I
20	0.589644	Xenopus tropicalis	Type I
21	0.585204	Xenopus tropicalis	Type I
22	0.57401	Xenopus tropicalis	Type I
23	0.571822	Xenopus tropicalis	Type I
24	0.576574	Xenopus tropicalis	Type I
25	0.577512	Xenopus tropicalis	Type I
-25	0.561048	Xenopus laevis	Type II
-24	0.561644	Xenopus laevis	Type II
-23	0.564622	Xenopus laevis	Type II
-22	0.562835	Xenopus laevis	Type II
-21	0.577129	Xenopus laevis	Type II
-20	0.579512	Xenopus laevis	Type II
-19	0.58785	Xenopus laevis	Type II
-18	0.583681	Xenopus laevis	Type II
-17	0.605122	Xenopus laevis	Type II
-16	0.578916	Xenopus laevis	Type II
-15	0.571769	Xenopus laevis	Type II
-14	0.597975	Xenopus laevis	Type II
-13	0.592615	Xenopus laevis	Type II
-12	0.594401	Xenopus laevis	Type II
-11	0.590232	Xenopus laevis	Type II
-10	0.594997	Xenopus laevis	Type II
-9	0.60274	Xenopus laevis	Type II
-8	0.62299	Xenopus laevis	Type II
-7	0.616438	Xenopus laevis	Type II
-6	0.579512	Xenopus laevis	Type II
-5	0.553306	Xenopus laevis	Type II
-4	0.503871	Xenopus laevis	Type II
-3	0.487195	Xenopus laevis	Type II
-2	0.429422	Xenopus laevis	Type II
-1	0.402621	Xenopus laevis	Type II
0	0.434783	Xenopus laevis	Type II
1	0.449077	Xenopus laevis	Type II
2	0.449077	Xenopus laevis	Type II
3	0.45265	Xenopus laevis	Type II
4	0.385348	Xenopus laevis	Type II
5	0.463967	Xenopus laevis	Type II
6	0.530077	Xenopus laevis	Type II
7	0.598571	Xenopus laevis	Type II
8	0.597379	Xenopus laevis	Type II
9	0.617034	Xenopus laevis	Type II
10	0.612269	Xenopus laevis	Type II
11	0.590828	Xenopus laevis	Type II
12	0.611674	Xenopus laevis	Type II
13	0.588446	Xenopus laevis	Type II
14	0.588446	Xenopus laevis	Type II
15	0.569387	Xenopus laevis	Type II
16	0.569982	Xenopus laevis	Type II
17	0.570578	Xenopus laevis	Type II
18	0.569387	Xenopus laevis	Type II
19	0.562835	Xenopus laevis	Type II
20	0.578916	Xenopus laevis	Type II
21	0.597975	Xenopus laevis	Type II
22	0.584872	Xenopus laevis	Type II
23	0.590232	Xenopus laevis	Type II
24	0.590232	Xenopus laevis	Type II
25	0.57832	Xenopus laevis	Type II
-25	0.578311	Xenopus laevis	Type I
-24	0.576868	Xenopus laevis	Type I
-23	0.574119	Xenopus laevis	Type I
-22	0.566422	Xenopus laevis	Type I
-21	0.570889	Xenopus laevis	Type I
-20	0.565597	Xenopus laevis	Type I
-19	0.560992	Xenopus laevis	Type I
-18	0.566215	Xenopus laevis	Type I
-17	0.561061	Xenopus laevis	Type I
-16	0.565528	Xenopus laevis	Type I
-15	0.574187	Xenopus laevis	Type I
-14	0.580372	Xenopus laevis	Type I
-13	0.587245	Xenopus laevis	Type I
-12	0.59989	Xenopus laevis	Type I
-11	0.597691	Xenopus laevis	Type I
-10	0.602776	Xenopus laevis	Type I
-9	0.606006	Xenopus laevis	Type I
-8	0.614391	Xenopus laevis	Type I
-7	0.617277	Xenopus laevis	Type I
-6	0.600371	Xenopus laevis	Type I
-5	0.561955	Xenopus laevis	Type I
-4	0.527524	Xenopus laevis	Type I
-3	0.500996	Xenopus laevis	Type I
-2	0.488695	Xenopus laevis	Type I
-1	0.525737	Xenopus laevis	Type I
0	0.576661	Xenopus laevis	Type I
1	0.675624	Xenopus laevis	Type I
2	0.722768	Xenopus laevis	Type I
3	0.736307	Xenopus laevis	Type I
4	0.69143	Xenopus laevis	Type I
5	0.622225	Xenopus laevis	Type I
6	0.520377	Xenopus laevis	Type I
7	0.47928	Xenopus laevis	Type I
8	0.463679	Xenopus laevis	Type I
9	0.495636	Xenopus laevis	Type I
10	0.537008	Xenopus laevis	Type I
11	0.582297	Xenopus laevis	Type I
12	0.6236	Xenopus laevis	Type I
13	0.63707	Xenopus laevis	Type I
14	0.643461	Xenopus laevis	Type I
15	0.633977	Xenopus laevis	Type I
16	0.616246	Xenopus laevis	Type I
17	0.607312	Xenopus laevis	Type I
18	0.601471	Xenopus laevis	Type I
19	0.59934	Xenopus laevis	Type I
20	0.588826	Xenopus laevis	Type I
21	0.586695	Xenopus laevis	Type I
22	0.581816	Xenopus laevis	Type I
23	0.581128	Xenopus laevis	Type I
24	0.576524	Xenopus laevis	Type I
25	0.577692	Xenopus laevis	Type I
-25	0.561856	Zebrafish	Type II
-24	0.56701	Zebrafish	Type II
-23	0.582474	Zebrafish	Type II
-22	0.505155	Zebrafish	Type II
-21	0.582474	Zebrafish	Type II
-20	0.561856	Zebrafish	Type II
-19	0.623711	Zebrafish	Type II
-18	0.592784	Zebrafish	Type II
-17	0.628866	Zebrafish	Type II
-16	0.618557	Zebrafish	Type II
-15	0.623711	Zebrafish	Type II
-14	0.618557	Zebrafish	Type II
-13	0.701031	Zebrafish	Type II
-12	0.706186	Zebrafish	Type II
-11	0.685567	Zebrafish	Type II
-10	0.649485	Zebrafish	Type II
-9	0.675258	Zebrafish	Type II
-8	0.664948	Zebrafish	Type II
-7	0.701031	Zebrafish	Type II
-6	0.618557	Zebrafish	Type II
-5	0.536082	Zebrafish	Type II
-4	0.5	Zebrafish	Type II
-3	0.510309	Zebrafish	Type II
-2	0.443299	Zebrafish	Type II
-1	0.340206	Zebrafish	Type II
0	0.35567	Zebrafish	Type II
1	0.329897	Zebrafish	Type II
2	0.371134	Zebrafish	Type II
3	0.402062	Zebrafish	Type II
4	0.381443	Zebrafish	Type II
5	0.371134	Zebrafish	Type II
6	0.371134	Zebrafish	Type II
7	0.536082	Zebrafish	Type II
8	0.608247	Zebrafish	Type II
9	0.664948	Zebrafish	Type II
10	0.670103	Zebrafish	Type II
11	0.670103	Zebrafish	Type II
12	0.680412	Zebrafish	Type II
13	0.623711	Zebrafish	Type II
14	0.670103	Zebrafish	Type II
15	0.690722	Zebrafish	Type II
16	0.64433	Zebrafish	Type II
17	0.628866	Zebrafish	Type II
18	0.695876	Zebrafish	Type II
19	0.654639	Zebrafish	Type II
20	0.608247	Zebrafish	Type II
21	0.57732	Zebrafish	Type II
22	0.603093	Zebrafish	Type II
23	0.64433	Zebrafish	Type II
24	0.639175	Zebrafish	Type II
25	0.597938	Zebrafish	Type II
-25	0.581617	Zebrafish	Type I
-24	0.586936	Zebrafish	Type I
-23	0.576844	Zebrafish	Type I
-22	0.579163	Zebrafish	Type I
-21	0.577663	Zebrafish	Type I
-20	0.566889	Zebrafish	Type I
-19	0.569753	Zebrafish	Type I
-18	0.573708	Zebrafish	Type I
-17	0.57139	Zebrafish	Type I
-16	0.574253	Zebrafish	Type I
-15	0.591709	Zebrafish	Type I
-14	0.587209	Zebrafish	Type I
-13	0.597845	Zebrafish	Type I
-12	0.607119	Zebrafish	Type I
-11	0.594709	Zebrafish	Type I
-10	0.604664	Zebrafish	Type I
-9	0.610937	Zebrafish	Type I
-8	0.610664	Zebrafish	Type I
-7	0.600845	Zebrafish	Type I
-6	0.602073	Zebrafish	Type I
-5	0.585299	Zebrafish	Type I
-4	0.552571	Zebrafish	Type I
-3	0.531979	Zebrafish	Type I
-2	0.498704	Zebrafish	Type I
-1	0.534842	Zebrafish	Type I
0	0.602891	Zebrafish	Type I
1	0.669167	Zebrafish	Type I
2	0.715533	Zebrafish	Type I
3	0.725215	Zebrafish	Type I
4	0.677485	Zebrafish	Type I
5	0.619937	Zebrafish	Type I
6	0.549434	Zebrafish	Type I
7	0.512887	Zebrafish	Type I
8	0.503068	Zebrafish	Type I
9	0.520251	Zebrafish	Type I
10	0.551207	Zebrafish	Type I
11	0.584072	Zebrafish	Type I
12	0.615573	Zebrafish	Type I
13	0.621028	Zebrafish	Type I
14	0.632483	Zebrafish	Type I
15	0.625119	Zebrafish	Type I
16	0.614892	Zebrafish	Type I
17	0.610391	Zebrafish	Type I
18	0.6063	Zebrafish	Type I
19	0.593072	Zebrafish	Type I
20	0.585708	Zebrafish	Type I
21	0.586254	Zebrafish	Type I
22	0.578072	Zebrafish	Type I
23	0.583527	Zebrafish	Type I
24	0.588299	Zebrafish	Type I
25	0.581481	Zebrafish	Type I
-25	0.561644	Fly	Type II
-24	0.575342	Fly	Type II
-23	0.56621	Fly	Type II
-22	0.61035	Fly	Type II
-21	0.60274	Fly	Type II
-20	0.582953	Fly	Type II
-19	0.61035	Fly	Type II
-18	0.596651	Fly	Type II
-17	0.590563	Fly	Type II
-16	0.601218	Fly	Type II
-15	0.622527	Fly	Type II
-14	0.593607	Fly	Type II
-13	0.637747	Fly	Type II
-12	0.57382	Fly	Type II
-11	0.584475	Fly	Type II
-10	0.616438	Fly	Type II
-9	0.65449	Fly	Type II
-8	0.675799	Fly	Type II
-7	0.709285	Fly	Type II
-6	0.680365	Fly	Type II
-5	0.611872	Fly	Type II
-4	0.531202	Fly	Type II
-3	0.409437	Fly	Type II
-2	0.354642	Fly	Type II
-1	0.350076	Fly	Type II
0	0.368341	Fly	Type II
1	0.360731	Fly	Type II
2	0.363775	Fly	Type II
3	0.334855	Fly	Type II
4	0.281583	Fly	Type II
5	0.506849	Fly	Type II
6	0.616438	Fly	Type II
7	0.657534	Fly	Type II
8	0.686454	Fly	Type II
9	0.6621	Fly	Type II
10	0.645358	Fly	Type II
11	0.675799	Fly	Type II
12	0.660578	Fly	Type II
13	0.621005	Fly	Type II
14	0.624049	Fly	Type II
15	0.630137	Fly	Type II
16	0.582953	Fly	Type II
17	0.60274	Fly	Type II
18	0.61796	Fly	Type II
19	0.599696	Fly	Type II
20	0.585997	Fly	Type II
21	0.581431	Fly	Type II
22	0.579909	Fly	Type II
23	0.557078	Fly	Type II
24	0.589041	Fly	Type II
25	0.596651	Fly	Type II
-25	0.576758	Fly	Type I
-24	0.585602	Fly	Type I
-23	0.576897	Fly	Type I
-22	0.583667	Fly	Type I
-21	0.585602	Fly	Type I
-20	0.586293	Fly	Type I
-19	0.574686	Fly	Type I
-18	0.590162	Fly	Type I
-17	0.574133	Fly	Type I
-16	0.581595	Fly	Type I
-15	0.590023	Fly	Type I
-14	0.585878	Fly	Type I
-13	0.564046	Fly	Type I
-12	0.585325	Fly	Type I
-11	0.58422	Fly	Type I
-10	0.595551	Fly	Type I
-9	0.592925	Fly	Type I
-8	0.590438	Fly	Type I
-7	0.600387	Fly	Type I
-6	0.598314	Fly	Type I
-5	0.575791	Fly	Type I
-4	0.538759	Fly	Type I
-3	0.504214	Fly	Type I
-2	0.481277	Fly	Type I
-1	0.544286	Fly	Type I
0	0.626779	Fly	Type I
1	0.751002	Fly	Type I
2	0.76938	Fly	Type I
3	0.778638	Fly	Type I
4	0.720602	Fly	Type I
5	0.593478	Fly	Type I
6	0.454056	Fly	Type I
7	0.388835	Fly	Type I
8	0.395191	Fly	Type I
9	0.480171	Fly	Type I
10	0.560039	Fly	Type I
11	0.631753	Fly	Type I
12	0.679149	Fly	Type I
13	0.682051	Fly	Type I
14	0.676523	Fly	Type I
15	0.659251	Fly	Type I
16	0.638801	Fly	Type I
17	0.633135	Fly	Type I
18	0.621252	Fly	Type I
19	0.601216	Fly	Type I
20	0.58878	Fly	Type I
21	0.580075	Fly	Type I
22	0.565289	Fly	Type I
23	0.565013	Fly	Type I
24	0.561282	Fly	Type I
25	0.563217	Fly	Type I

## Sheet: ExtFig5e
Species	Group	Region	Bin	Normalized against maximum (Density)
Human	Type I	5' UTR	1	0.585381
Human	Type I	5' UTR	2	0.791709
Human	Type I	5' UTR	3	0.942899
Human	Type I	5' UTR	4	0.973371
Human	Type I	5' UTR	5	1
Human	Type I	5' UTR	6	0.870646
Human	Type I	5' UTR	7	0.953038
Human	Type I	5' UTR	8	0.94716
Human	Type I	5' UTR	9	0.852488
Human	Type I	5' UTR	10	0.820061
Human	Type I	CDS	11	0.925957
Human	Type I	CDS	12	0.832211
Human	Type I	CDS	13	0.812298
Human	Type I	CDS	14	0.777267
Human	Type I	CDS	15	0.745547
Human	Type I	CDS	16	0.706991
Human	Type I	CDS	17	0.733799
Human	Type I	CDS	18	0.71754
Human	Type I	CDS	19	0.643368
Human	Type I	CDS	20	0.647886
Human	Type I	CDS	21	0.612159
Human	Type I	CDS	22	0.599469
Human	Type I	CDS	23	0.619489
Human	Type I	CDS	24	0.703458
Human	Type I	CDS	25	0.624803
Human	Type I	CDS	26	0.66384
Human	Type I	CDS	27	0.6476
Human	Type I	CDS	28	0.60504
Human	Type I	CDS	29	0.609268
Human	Type I	CDS	30	0.656984
Human	Type I	CDS	31	0.673662
Human	Type I	CDS	32	0.609753
Human	Type I	CDS	33	0.607959
Human	Type I	CDS	34	0.66511
Human	Type I	CDS	35	0.682105
Human	Type I	CDS	36	0.644884
Human	Type I	CDS	37	0.634917
Human	Type I	CDS	38	0.650843
Human	Type I	CDS	39	0.60126
Human	Type I	CDS	40	0.686983
Human	Type I	CDS	41	0.713157
Human	Type I	CDS	42	0.666543
Human	Type I	CDS	43	0.631491
Human	Type I	CDS	44	0.653211
Human	Type I	CDS	45	0.658954
Human	Type I	CDS	46	0.603568
Human	Type I	CDS	47	0.632219
Human	Type I	CDS	48	0.647517
Human	Type I	CDS	49	0.652383
Human	Type I	CDS	50	0.662551
Human	Type I	CDS	51	0.688945
Human	Type I	CDS	52	0.636461
Human	Type I	CDS	53	0.699337
Human	Type I	CDS	54	0.616974
Human	Type I	CDS	55	0.603771
Human	Type I	CDS	56	0.634573
Human	Type I	CDS	57	0.689428
Human	Type I	CDS	58	0.633801
Human	Type I	CDS	59	0.698907
Human	Type I	CDS	60	0.551837
Human	Type I	3' UTR	61	0.53692
Human	Type I	3' UTR	62	0.536531
Human	Type I	3' UTR	63	0.469039
Human	Type I	3' UTR	64	0.484038
Human	Type I	3' UTR	65	0.49418
Human	Type I	3' UTR	66	0.451487
Human	Type I	3' UTR	67	0.425861
Human	Type I	3' UTR	68	0.437201
Human	Type I	3' UTR	69	0.47913
Human	Type I	3' UTR	70	0.507433
Human	Type I	3' UTR	71	0.444069
Human	Type I	3' UTR	72	0.459747
Human	Type I	3' UTR	73	0.445599
Human	Type I	3' UTR	74	0.483429
Human	Type I	3' UTR	75	0.422641
Human	Type I	3' UTR	76	0.448679
Human	Type I	3' UTR	77	0.426836
Human	Type I	3' UTR	78	0.40393
Human	Type I	3' UTR	79	0.41754
Human	Type I	3' UTR	80	0.430886
Human	Type I	3' UTR	81	0.403704
Human	Type I	3' UTR	82	0.427462
Human	Type I	3' UTR	83	0.404495
Human	Type I	3' UTR	84	0.372263
Human	Type I	3' UTR	85	0.365884
Human	Type I	3' UTR	86	0.37643
Human	Type I	3' UTR	87	0.373435
Human	Type I	3' UTR	88	0.39192
Human	Type I	3' UTR	89	0.381564
Human	Type I	3' UTR	90	0.38273
Human	Type I	3' UTR	91	0.361727
Human	Type I	3' UTR	92	0.376575
Human	Type I	3' UTR	93	0.35715
Human	Type I	3' UTR	94	0.327298
Human	Type I	3' UTR	95	0.324522
Human	Type I	3' UTR	96	0.304788
Human	Type I	3' UTR	97	0.249001
Human	Type I	3' UTR	98	0.173256
Human	Type I	3' UTR	99	0.122062
Human	Type I	3' UTR	100	0.0710026
Human	Type II	5' UTR	1	0.229959
Human	Type II	5' UTR	2	0.365257
Human	Type II	5' UTR	3	0.565034
Human	Type II	5' UTR	4	0.553002
Human	Type II	5' UTR	5	0.615619
Human	Type II	5' UTR	6	0.710367
Human	Type II	5' UTR	7	0.723577
Human	Type II	5' UTR	8	0.919361
Human	Type II	5' UTR	9	0.894455
Human	Type II	5' UTR	10	0.954995
Human	Type II	CDS	11	0.719684
Human	Type II	CDS	12	0.753408
Human	Type II	CDS	13	0.725801
Human	Type II	CDS	14	0.916883
Human	Type II	CDS	15	0.815798
Human	Type II	CDS	16	0.722766
Human	Type II	CDS	17	0.788637
Human	Type II	CDS	18	0.81107
Human	Type II	CDS	19	0.818311
Human	Type II	CDS	20	0.827648
Human	Type II	CDS	21	0.699836
Human	Type II	CDS	22	0.875243
Human	Type II	CDS	23	0.690302
Human	Type II	CDS	24	0.870238
Human	Type II	CDS	25	0.646007
Human	Type II	CDS	26	0.862241
Human	Type II	CDS	27	0.820046
Human	Type II	CDS	28	0.698903
Human	Type II	CDS	29	0.812567
Human	Type II	CDS	30	0.937111
Human	Type II	CDS	31	0.864053
Human	Type II	CDS	32	0.737031
Human	Type II	CDS	33	0.835531
Human	Type II	CDS	34	0.922786
Human	Type II	CDS	35	0.900687
Human	Type II	CDS	36	0.876401
Human	Type II	CDS	37	0.829738
Human	Type II	CDS	38	0.868768
Human	Type II	CDS	39	0.762601
Human	Type II	CDS	40	0.87012
Human	Type II	CDS	41	0.765365
Human	Type II	CDS	42	0.868015
Human	Type II	CDS	43	0.832292
Human	Type II	CDS	44	0.943615
Human	Type II	CDS	45	0.885437
Human	Type II	CDS	46	0.768882
Human	Type II	CDS	47	0.956521
Human	Type II	CDS	48	0.932864
Human	Type II	CDS	49	0.814046
Human	Type II	CDS	50	0.688662
Human	Type II	CDS	51	0.951926
Human	Type II	CDS	52	0.891021
Human	Type II	CDS	53	0.833819
Human	Type II	CDS	54	0.913374
Human	Type II	CDS	55	1
Human	Type II	CDS	56	0.782314
Human	Type II	CDS	57	0.878007
Human	Type II	CDS	58	0.814922
Human	Type II	CDS	59	0.937551
Human	Type II	CDS	60	0.766445
Human	Type II	3' UTR	61	0.907169
Human	Type II	3' UTR	62	0.833848
Human	Type II	3' UTR	63	0.900791
Human	Type II	3' UTR	64	0.640266
Human	Type II	3' UTR	65	0.643453
Human	Type II	3' UTR	66	0.601879
Human	Type II	3' UTR	67	0.621989
Human	Type II	3' UTR	68	0.685967
Human	Type II	3' UTR	69	0.690866
Human	Type II	3' UTR	70	0.548135
Human	Type II	3' UTR	71	0.634445
Human	Type II	3' UTR	72	0.585602
Human	Type II	3' UTR	73	0.601749
Human	Type II	3' UTR	74	0.79579
Human	Type II	3' UTR	75	0.641313
Human	Type II	3' UTR	76	0.475178
Human	Type II	3' UTR	77	0.656504
Human	Type II	3' UTR	78	0.730593
Human	Type II	3' UTR	79	0.604357
Human	Type II	3' UTR	80	0.528216
Human	Type II	3' UTR	81	0.710785
Human	Type II	3' UTR	82	0.648268
Human	Type II	3' UTR	83	0.500777
Human	Type II	3' UTR	84	0.578048
Human	Type II	3' UTR	85	0.522274
Human	Type II	3' UTR	86	0.511813
Human	Type II	3' UTR	87	0.622595
Human	Type II	3' UTR	88	0.552921
Human	Type II	3' UTR	89	0.493815
Human	Type II	3' UTR	90	0.64884
Human	Type II	3' UTR	91	0.40688
Human	Type II	3' UTR	92	0.558445
Human	Type II	3' UTR	93	0.474152
Human	Type II	3' UTR	94	0.485791
Human	Type II	3' UTR	95	0.439105
Human	Type II	3' UTR	96	0.42402
Human	Type II	3' UTR	97	0.407013
Human	Type II	3' UTR	98	0.312346
Human	Type II	3' UTR	99	0.245123
Human	Type II	3' UTR	100	0.15157
Mouse	Type I	5' UTR	1	0.407011
Mouse	Type I	5' UTR	2	0.621528
Mouse	Type I	5' UTR	3	0.75675
Mouse	Type I	5' UTR	4	0.875853
Mouse	Type I	5' UTR	5	0.932711
Mouse	Type I	5' UTR	6	0.963382
Mouse	Type I	5' UTR	7	1
Mouse	Type I	5' UTR	8	0.979649
Mouse	Type I	5' UTR	9	0.877905
Mouse	Type I	5' UTR	10	0.765198
Mouse	Type I	CDS	11	0.960434
Mouse	Type I	CDS	12	0.9557
Mouse	Type I	CDS	13	0.896565
Mouse	Type I	CDS	14	0.86517
Mouse	Type I	CDS	15	0.847044
Mouse	Type I	CDS	16	0.872577
Mouse	Type I	CDS	17	0.797
Mouse	Type I	CDS	18	0.808541
Mouse	Type I	CDS	19	0.748046
Mouse	Type I	CDS	20	0.75335
Mouse	Type I	CDS	21	0.700728
Mouse	Type I	CDS	22	0.67657
Mouse	Type I	CDS	23	0.729663
Mouse	Type I	CDS	24	0.702349
Mouse	Type I	CDS	25	0.669139
Mouse	Type I	CDS	26	0.688125
Mouse	Type I	CDS	27	0.684521
Mouse	Type I	CDS	28	0.724858
Mouse	Type I	CDS	29	0.699354
Mouse	Type I	CDS	30	0.679633
Mouse	Type I	CDS	31	0.702748
Mouse	Type I	CDS	32	0.70043
Mouse	Type I	CDS	33	0.672795
Mouse	Type I	CDS	34	0.70531
Mouse	Type I	CDS	35	0.704595
Mouse	Type I	CDS	36	0.726872
Mouse	Type I	CDS	37	0.674348
Mouse	Type I	CDS	38	0.678909
Mouse	Type I	CDS	39	0.678883
Mouse	Type I	CDS	40	0.739263
Mouse	Type I	CDS	41	0.67375
Mouse	Type I	CDS	42	0.700244
Mouse	Type I	CDS	43	0.690527
Mouse	Type I	CDS	44	0.693633
Mouse	Type I	CDS	45	0.654646
Mouse	Type I	CDS	46	0.696698
Mouse	Type I	CDS	47	0.689763
Mouse	Type I	CDS	48	0.766517
Mouse	Type I	CDS	49	0.702581
Mouse	Type I	CDS	50	0.687693
Mouse	Type I	CDS	51	0.731228
Mouse	Type I	CDS	52	0.715603
Mouse	Type I	CDS	53	0.741682
Mouse	Type I	CDS	54	0.683386
Mouse	Type I	CDS	55	0.691409
Mouse	Type I	CDS	56	0.709977
Mouse	Type I	CDS	57	0.699045
Mouse	Type I	CDS	58	0.738403
Mouse	Type I	CDS	59	0.739796
Mouse	Type I	CDS	60	0.720785
Mouse	Type I	CDS	61	0.756712
Mouse	Type I	CDS	62	0.671887
Mouse	Type I	CDS	63	0.693142
Mouse	Type I	CDS	64	0.62069
Mouse	Type I	CDS	65	0.730884
Mouse	Type I	CDS	66	0.662383
Mouse	Type I	CDS	67	0.714238
Mouse	Type I	CDS	68	0.74361
Mouse	Type I	CDS	69	0.724851
Mouse	Type I	CDS	70	0.630669
Mouse	Type I	3' UTR	71	0.559513
Mouse	Type I	3' UTR	72	0.522454
Mouse	Type I	3' UTR	73	0.492731
Mouse	Type I	3' UTR	74	0.505444
Mouse	Type I	3' UTR	75	0.419007
Mouse	Type I	3' UTR	76	0.442473
Mouse	Type I	3' UTR	77	0.320099
Mouse	Type I	3' UTR	78	0.384338
Mouse	Type I	3' UTR	79	0.369281
Mouse	Type I	3' UTR	80	0.389492
Mouse	Type I	3' UTR	81	0.350395
Mouse	Type I	3' UTR	82	0.315189
Mouse	Type I	3' UTR	83	0.306885
Mouse	Type I	3' UTR	84	0.341699
Mouse	Type I	3' UTR	85	0.340291
Mouse	Type I	3' UTR	86	0.324827
Mouse	Type I	3' UTR	87	0.306157
Mouse	Type I	3' UTR	88	0.334319
Mouse	Type I	3' UTR	89	0.360624
Mouse	Type I	3' UTR	90	0.305423
Mouse	Type I	3' UTR	91	0.33157
Mouse	Type I	3' UTR	92	0.273543
Mouse	Type I	3' UTR	93	0.296665
Mouse	Type I	3' UTR	94	0.25342
Mouse	Type I	3' UTR	95	0.269328
Mouse	Type I	3' UTR	96	0.305855
Mouse	Type I	3' UTR	97	0.253469
Mouse	Type I	3' UTR	98	0.254011
Mouse	Type I	3' UTR	99	0.253219
Mouse	Type I	3' UTR	100	0.260999
Mouse	Type I	3' UTR	101	0.228172
Mouse	Type I	3' UTR	102	0.282751
Mouse	Type I	3' UTR	103	0.244006
Mouse	Type I	3' UTR	104	0.222356
Mouse	Type I	3' UTR	105	0.236612
Mouse	Type I	3' UTR	106	0.231974
Mouse	Type I	3' UTR	107	0.235374
Mouse	Type I	3' UTR	108	0.23134
Mouse	Type I	3' UTR	109	0.200481
Mouse	Type I	3' UTR	110	0.223451
Mouse	Type I	3' UTR	111	0.19573
Mouse	Type I	3' UTR	112	0.198703
Mouse	Type I	3' UTR	113	0.189922
Mouse	Type I	3' UTR	114	0.169727
Mouse	Type I	3' UTR	115	0.153199
Mouse	Type I	3' UTR	116	0.12569
Mouse	Type I	3' UTR	117	0.126621
Mouse	Type I	3' UTR	118	0.0994032
Mouse	Type I	3' UTR	119	0.0265106
Mouse	Type I	3' UTR	120	0.00511291
Mouse	Type II	5' UTR	1	0.129045
Mouse	Type II	5' UTR	2	0.125134
Mouse	Type II	5' UTR	3	0.415968
Mouse	Type II	5' UTR	4	0.46133
Mouse	Type II	5' UTR	5	0.166481
Mouse	Type II	5' UTR	6	0.446981
Mouse	Type II	5' UTR	7	0.579312
Mouse	Type II	5' UTR	8	0.458157
Mouse	Type II	5' UTR	9	0.671026
Mouse	Type II	5' UTR	10	0.668574
Mouse	Type II	CDS	11	0.561736
Mouse	Type II	CDS	12	0.501704
Mouse	Type II	CDS	13	0.635007
Mouse	Type II	CDS	14	0.340525
Mouse	Type II	CDS	15	0.622129
Mouse	Type II	CDS	16	0.680518
Mouse	Type II	CDS	17	0.715925
Mouse	Type II	CDS	18	0.603571
Mouse	Type II	CDS	19	0.411674
Mouse	Type II	CDS	20	0.445451
Mouse	Type II	CDS	21	0.716618
Mouse	Type II	CDS	22	0.566386
Mouse	Type II	CDS	23	0.564041
Mouse	Type II	CDS	24	0.691108
Mouse	Type II	CDS	25	0.476915
Mouse	Type II	CDS	26	0.533875
Mouse	Type II	CDS	27	0.599611
Mouse	Type II	CDS	28	0.789688
Mouse	Type II	CDS	29	0.572723
Mouse	Type II	CDS	30	0.353009
Mouse	Type II	CDS	31	1
Mouse	Type II	CDS	32	0.498728
Mouse	Type II	CDS	33	0.882555
Mouse	Type II	CDS	34	0.969397
Mouse	Type II	CDS	35	0.537483
Mouse	Type II	CDS	36	0.56466
Mouse	Type II	CDS	37	0.978673
Mouse	Type II	CDS	38	0.44028
Mouse	Type II	CDS	39	0.813785
Mouse	Type II	CDS	40	0.711835
Mouse	Type II	CDS	41	0.795783
Mouse	Type II	CDS	42	0.718052
Mouse	Type II	CDS	43	0.432563
Mouse	Type II	CDS	44	0.597377
Mouse	Type II	CDS	45	0.436678
Mouse	Type II	CDS	46	0.848671
Mouse	Type II	CDS	47	0.617873
Mouse	Type II	CDS	48	0.650954
Mouse	Type II	CDS	49	0.958969
Mouse	Type II	CDS	50	0.407586
Mouse	Type II	CDS	51	0.761644
Mouse	Type II	CDS	52	0.673235
Mouse	Type II	CDS	53	0.675041
Mouse	Type II	CDS	54	0.767458
Mouse	Type II	CDS	55	0.732435
Mouse	Type II	CDS	56	0.334826
Mouse	Type II	CDS	57	0.516725
Mouse	Type II	CDS	58	0.611523
Mouse	Type II	CDS	59	0.549946
Mouse	Type II	CDS	60	0.615177
Mouse	Type II	CDS	61	0.539978
Mouse	Type II	CDS	62	0.811433
Mouse	Type II	CDS	63	0.485212
Mouse	Type II	CDS	64	0.729666
Mouse	Type II	CDS	65	0.678316
Mouse	Type II	CDS	66	0.66225
Mouse	Type II	CDS	67	0.602045
Mouse	Type II	CDS	68	0.784862
Mouse	Type II	CDS	69	0.712825
Mouse	Type II	CDS	70	0.51481
Mouse	Type II	3' UTR	71	0.549248
Mouse	Type II	3' UTR	72	0.401152
Mouse	Type II	3' UTR	73	0.455613
Mouse	Type II	3' UTR	74	0.719413
Mouse	Type II	3' UTR	75	0.725016
Mouse	Type II	3' UTR	76	0.524955
Mouse	Type II	3' UTR	77	0.257209
Mouse	Type II	3' UTR	78	0.29787
Mouse	Type II	3' UTR	79	0.476872
Mouse	Type II	3' UTR	80	0.346117
Mouse	Type II	3' UTR	81	0.570934
Mouse	Type II	3' UTR	82	0.354734
Mouse	Type II	3' UTR	83	0.394521
Mouse	Type II	3' UTR	84	0.346088
Mouse	Type II	3' UTR	85	0.313389
Mouse	Type II	3' UTR	86	0.523221
Mouse	Type II	3' UTR	87	0.656864
Mouse	Type II	3' UTR	88	0.564194
Mouse	Type II	3' UTR	89	0.175
Mouse	Type II	3' UTR	90	0.401392
Mouse	Type II	3' UTR	91	0.266993
Mouse	Type II	3' UTR	92	0.224925
Mouse	Type II	3' UTR	93	0.355837
Mouse	Type II	3' UTR	94	0.312519
Mouse	Type II	3' UTR	95	0.268246
Mouse	Type II	3' UTR	96	0.221804
Mouse	Type II	3' UTR	97	0.264478
Mouse	Type II	3' UTR	98	0.445104
Mouse	Type II	3' UTR	99	0.261921
Mouse	Type II	3' UTR	100	0.541334
Mouse	Type II	3' UTR	101	0.133647
Mouse	Type II	3' UTR	102	0.353303
Mouse	Type II	3' UTR	103	0.266901
Mouse	Type II	3' UTR	104	0.179126
Mouse	Type II	3' UTR	105	0.223947
Mouse	Type II	3' UTR	106	0.27043
Mouse	Type II	3' UTR	107	0.314346
Mouse	Type II	3' UTR	108	0.0897191
Mouse	Type II	3' UTR	109	0.316722
Mouse	Type II	3' UTR	110	0.584959
Mouse	Type II	3' UTR	111	0.269228
Mouse	Type II	3' UTR	112	0.31462
Mouse	Type II	3' UTR	113	0.22747
Mouse	Type II	3' UTR	114	0.232778
Mouse	Type II	3' UTR	115	0.188576
Mouse	Type II	3' UTR	116	0.32731
Mouse	Type II	3' UTR	117	0.0489276
Mouse	Type II	3' UTR	118	0.0512413
Mouse	Type II	3' UTR	119	0.0554893
Mouse	Type II	3' UTR	120	0.0649979
Xenopus laevis	Type I	5' UTR	1	0.208165
Xenopus laevis	Type I	5' UTR	2	0.291506
Xenopus laevis	Type I	5' UTR	3	0.393305
Xenopus laevis	Type I	5' UTR	4	0.415084
Xenopus laevis	Type I	5' UTR	5	0.462633
Xenopus laevis	Type I	5' UTR	6	0.533175
Xenopus laevis	Type I	5' UTR	7	0.621927
Xenopus laevis	Type I	5' UTR	8	0.624523
Xenopus laevis	Type I	5' UTR	9	0.829363
Xenopus laevis	Type I	5' UTR	10	0.793101
Xenopus laevis	Type I	CDS	11	0.96821
Xenopus laevis	Type I	CDS	12	0.981226
Xenopus laevis	Type I	CDS	13	0.910651
Xenopus laevis	Type I	CDS	14	0.911842
Xenopus laevis	Type I	CDS	15	0.900221
Xenopus laevis	Type I	CDS	16	0.965935
Xenopus laevis	Type I	CDS	17	0.981265
Xenopus laevis	Type I	CDS	18	0.887229
Xenopus laevis	Type I	CDS	19	0.893831
Xenopus laevis	Type I	CDS	20	0.786618
Xenopus laevis	Type I	CDS	21	0.878829
Xenopus laevis	Type I	CDS	22	0.863672
Xenopus laevis	Type I	CDS	23	0.878199
Xenopus laevis	Type I	CDS	24	0.846072
Xenopus laevis	Type I	CDS	25	0.880381
Xenopus laevis	Type I	CDS	26	0.864633
Xenopus laevis	Type I	CDS	27	0.872964
Xenopus laevis	Type I	CDS	28	0.898135
Xenopus laevis	Type I	CDS	29	0.817441
Xenopus laevis	Type I	CDS	30	0.766868
Xenopus laevis	Type I	CDS	31	0.80882
Xenopus laevis	Type I	CDS	32	0.878031
Xenopus laevis	Type I	CDS	33	0.828229
Xenopus laevis	Type I	CDS	34	0.830825
Xenopus laevis	Type I	CDS	35	0.90477
Xenopus laevis	Type I	CDS	36	0.835268
Xenopus laevis	Type I	CDS	37	0.858919
Xenopus laevis	Type I	CDS	38	0.857284
Xenopus laevis	Type I	CDS	39	0.873488
Xenopus laevis	Type I	CDS	40	0.849449
Xenopus laevis	Type I	CDS	41	0.740211
Xenopus laevis	Type I	CDS	42	0.911274
Xenopus laevis	Type I	CDS	43	0.851181
Xenopus laevis	Type I	CDS	44	0.785869
Xenopus laevis	Type I	CDS	45	0.819233
Xenopus laevis	Type I	CDS	46	0.945184
Xenopus laevis	Type I	CDS	47	0.883164
Xenopus laevis	Type I	CDS	48	1
Xenopus laevis	Type I	CDS	49	0.91487
Xenopus laevis	Type I	CDS	50	0.830225
Xenopus laevis	Type I	CDS	51	0.837262
Xenopus laevis	Type I	CDS	52	0.91799
Xenopus laevis	Type I	CDS	53	0.802677
Xenopus laevis	Type I	CDS	54	0.766724
Xenopus laevis	Type I	CDS	55	0.868556
Xenopus laevis	Type I	CDS	56	0.880773
Xenopus laevis	Type I	CDS	57	0.754932
Xenopus laevis	Type I	CDS	58	0.863622
Xenopus laevis	Type I	CDS	59	0.718875
Xenopus laevis	Type I	CDS	60	0.91947
Xenopus laevis	Type I	CDS	61	0.854888
Xenopus laevis	Type I	CDS	62	0.861083
Xenopus laevis	Type I	CDS	63	0.906539
Xenopus laevis	Type I	CDS	64	0.858553
Xenopus laevis	Type I	CDS	65	0.867509
Xenopus laevis	Type I	CDS	66	0.800264
Xenopus laevis	Type I	CDS	67	0.830372
Xenopus laevis	Type I	CDS	68	0.711806
Xenopus laevis	Type I	CDS	69	0.706813
Xenopus laevis	Type I	CDS	70	0.628849
Xenopus laevis	Type I	3' UTR	71	0.467599
Xenopus laevis	Type I	3' UTR	72	0.414972
Xenopus laevis	Type I	3' UTR	73	0.374907
Xenopus laevis	Type I	3' UTR	74	0.346849
Xenopus laevis	Type I	3' UTR	75	0.290723
Xenopus laevis	Type I	3' UTR	76	0.319976
Xenopus laevis	Type I	3' UTR	77	0.296299
Xenopus laevis	Type I	3' UTR	78	0.27119
Xenopus laevis	Type I	3' UTR	79	0.292423
Xenopus laevis	Type I	3' UTR	80	0.334662
Xenopus laevis	Type I	3' UTR	81	0.25106
Xenopus laevis	Type I	3' UTR	82	0.27077
Xenopus laevis	Type I	3' UTR	83	0.243757
Xenopus laevis	Type I	3' UTR	84	0.267778
Xenopus laevis	Type I	3' UTR	85	0.237977
Xenopus laevis	Type I	3' UTR	86	0.215596
Xenopus laevis	Type I	3' UTR	87	0.245079
Xenopus laevis	Type I	3' UTR	88	0.252114
Xenopus laevis	Type I	3' UTR	89	0.226053
Xenopus laevis	Type I	3' UTR	90	0.218274
Xenopus laevis	Type I	3' UTR	91	0.226751
Xenopus laevis	Type I	3' UTR	92	0.230933
Xenopus laevis	Type I	3' UTR	93	0.223331
Xenopus laevis	Type I	3' UTR	94	0.159601
Xenopus laevis	Type I	3' UTR	95	0.177132
Xenopus laevis	Type I	3' UTR	96	0.1579
Xenopus laevis	Type I	3' UTR	97	0.17518
Xenopus laevis	Type I	3' UTR	98	0.0826559
Xenopus laevis	Type I	3' UTR	99	0.0767767
Xenopus laevis	Type I	3' UTR	100	0.0232923
Xenopus laevis	Type II	5' UTR	1	0
Xenopus laevis	Type II	5' UTR	2	0.153718
Xenopus laevis	Type II	5' UTR	3	0.121663
Xenopus laevis	Type II	5' UTR	4	0.208389
Xenopus laevis	Type II	5' UTR	5	0.3269
Xenopus laevis	Type II	5' UTR	6	0.232148
Xenopus laevis	Type II	5' UTR	7	0.411197
Xenopus laevis	Type II	5' UTR	8	0.150167
Xenopus laevis	Type II	5' UTR	9	0.295846
Xenopus laevis	Type II	5' UTR	10	0.414988
Xenopus laevis	Type II	CDS	11	0.479917
Xenopus laevis	Type II	CDS	12	0.70577
Xenopus laevis	Type II	CDS	13	0.591779
Xenopus laevis	Type II	CDS	14	0.417424
Xenopus laevis	Type II	CDS	15	0.654938
Xenopus laevis	Type II	CDS	16	0.557957
Xenopus laevis	Type II	CDS	17	0.829975
Xenopus laevis	Type II	CDS	18	0.589051
Xenopus laevis	Type II	CDS	19	0.593004
Xenopus laevis	Type II	CDS	20	0.560964
Xenopus laevis	Type II	CDS	21	0.763406
Xenopus laevis	Type II	CDS	22	0.76567
Xenopus laevis	Type II	CDS	23	0.547263
Xenopus laevis	Type II	CDS	24	0.646758
Xenopus laevis	Type II	CDS	25	0.619438
Xenopus laevis	Type II	CDS	26	0.584446
Xenopus laevis	Type II	CDS	27	0.565832
Xenopus laevis	Type II	CDS	28	0.615938
Xenopus laevis	Type II	CDS	29	0.800888
Xenopus laevis	Type II	CDS	30	0.671727
Xenopus laevis	Type II	CDS	31	0.702103
Xenopus laevis	Type II	CDS	32	0.570264
Xenopus laevis	Type II	CDS	33	0.820377
Xenopus laevis	Type II	CDS	34	0.794934
Xenopus laevis	Type II	CDS	35	0.748623
Xenopus laevis	Type II	CDS	36	0.92263
Xenopus laevis	Type II	CDS	37	0.857349
Xenopus laevis	Type II	CDS	38	0.376785
Xenopus laevis	Type II	CDS	39	0.685073
Xenopus laevis	Type II	CDS	40	0.708422
Xenopus laevis	Type II	CDS	41	0.558322
Xenopus laevis	Type II	CDS	42	0.787131
Xenopus laevis	Type II	CDS	43	1
Xenopus laevis	Type II	CDS	44	0.748378
Xenopus laevis	Type II	CDS	45	0.639239
Xenopus laevis	Type II	CDS	46	0.955723
Xenopus laevis	Type II	CDS	47	0.700493
Xenopus laevis	Type II	CDS	48	0.961488
Xenopus laevis	Type II	CDS	49	0.652938
Xenopus laevis	Type II	CDS	50	0.748419
Xenopus laevis	Type II	CDS	51	0.729509
Xenopus laevis	Type II	CDS	52	0.983267
Xenopus laevis	Type II	CDS	53	0.777633
Xenopus laevis	Type II	CDS	54	0.604947
Xenopus laevis	Type II	CDS	55	0.695971
Xenopus laevis	Type II	CDS	56	0.739561
Xenopus laevis	Type II	CDS	57	0.715986
Xenopus laevis	Type II	CDS	58	0.596894
Xenopus laevis	Type II	CDS	59	0.714519
Xenopus laevis	Type II	CDS	60	0.718274
Xenopus laevis	Type II	CDS	61	0.729976
Xenopus laevis	Type II	CDS	62	0.961735
Xenopus laevis	Type II	CDS	63	0.75988
Xenopus laevis	Type II	CDS	64	0.784683
Xenopus laevis	Type II	CDS	65	0.813499
Xenopus laevis	Type II	CDS	66	0.845162
Xenopus laevis	Type II	CDS	67	0.833234
Xenopus laevis	Type II	CDS	68	0.752346
Xenopus laevis	Type II	CDS	69	0.463568
Xenopus laevis	Type II	CDS	70	0.579341
Xenopus laevis	Type II	3' UTR	71	0.589108
Xenopus laevis	Type II	3' UTR	72	0.577548
Xenopus laevis	Type II	3' UTR	73	0.515748
Xenopus laevis	Type II	3' UTR	74	0.364392
Xenopus laevis	Type II	3' UTR	75	0.364651
Xenopus laevis	Type II	3' UTR	76	0.224373
Xenopus laevis	Type II	3' UTR	77	0.345801
Xenopus laevis	Type II	3' UTR	78	0.263859
Xenopus laevis	Type II	3' UTR	79	0.511646
Xenopus laevis	Type II	3' UTR	80	0.305933
Xenopus laevis	Type II	3' UTR	81	0.347337
Xenopus laevis	Type II	3' UTR	82	0.404134
Xenopus laevis	Type II	3' UTR	83	0.262464
Xenopus laevis	Type II	3' UTR	84	0.24126
Xenopus laevis	Type II	3' UTR	85	0.348152
Xenopus laevis	Type II	3' UTR	86	0.246818
Xenopus laevis	Type II	3' UTR	87	0.163515
Xenopus laevis	Type II	3' UTR	88	0.121798
Xenopus laevis	Type II	3' UTR	89	0.203528
Xenopus laevis	Type II	3' UTR	90	0.0828746
Xenopus laevis	Type II	3' UTR	91	0.302002
Xenopus laevis	Type II	3' UTR	92	0.285783
Xenopus laevis	Type II	3' UTR	93	0.163149
Xenopus laevis	Type II	3' UTR	94	0.167839
Xenopus laevis	Type II	3' UTR	95	0.165958
Xenopus laevis	Type II	3' UTR	96	0.18797
Xenopus laevis	Type II	3' UTR	97	0.171164
Xenopus laevis	Type II	3' UTR	98	0.086495
Xenopus laevis	Type II	3' UTR	99	0.0445773
Xenopus laevis	Type II	3' UTR	100	0.0239808
Xenopus tropicalis	Type I	5' UTR	1	0.161614
Xenopus tropicalis	Type I	5' UTR	2	0.268753
Xenopus tropicalis	Type I	5' UTR	3	0.362343
Xenopus tropicalis	Type I	5' UTR	4	0.449219
Xenopus tropicalis	Type I	5' UTR	5	0.460318
Xenopus tropicalis	Type I	5' UTR	6	0.460124
Xenopus tropicalis	Type I	5' UTR	7	0.63407
Xenopus tropicalis	Type I	5' UTR	8	0.802857
Xenopus tropicalis	Type I	5' UTR	9	0.753573
Xenopus tropicalis	Type I	5' UTR	10	0.752878
Xenopus tropicalis	Type I	CDS	11	0.928378
Xenopus tropicalis	Type I	CDS	12	1
Xenopus tropicalis	Type I	CDS	13	0.835008
Xenopus tropicalis	Type I	CDS	14	0.776642
Xenopus tropicalis	Type I	CDS	15	0.804225
Xenopus tropicalis	Type I	CDS	16	0.838384
Xenopus tropicalis	Type I	CDS	17	0.697495
Xenopus tropicalis	Type I	CDS	18	0.843472
Xenopus tropicalis	Type I	CDS	19	0.677513
Xenopus tropicalis	Type I	CDS	20	0.750602
Xenopus tropicalis	Type I	CDS	21	0.817401
Xenopus tropicalis	Type I	CDS	22	0.61968
Xenopus tropicalis	Type I	CDS	23	0.699056
Xenopus tropicalis	Type I	CDS	24	0.786279
Xenopus tropicalis	Type I	CDS	25	0.775107
Xenopus tropicalis	Type I	CDS	26	0.717037
Xenopus tropicalis	Type I	CDS	27	0.84971
Xenopus tropicalis	Type I	CDS	28	0.805109
Xenopus tropicalis	Type I	CDS	29	0.776116
Xenopus tropicalis	Type I	CDS	30	0.762384
Xenopus tropicalis	Type I	CDS	31	0.744748
Xenopus tropicalis	Type I	CDS	32	0.709051
Xenopus tropicalis	Type I	CDS	33	0.673118
Xenopus tropicalis	Type I	CDS	34	0.770929
Xenopus tropicalis	Type I	CDS	35	0.817459
Xenopus tropicalis	Type I	CDS	36	0.827876
Xenopus tropicalis	Type I	CDS	37	0.813215
Xenopus tropicalis	Type I	CDS	38	0.794151
Xenopus tropicalis	Type I	CDS	39	0.67466
Xenopus tropicalis	Type I	CDS	40	0.806478
Xenopus tropicalis	Type I	CDS	41	0.626324
Xenopus tropicalis	Type I	CDS	42	0.755217
Xenopus tropicalis	Type I	CDS	43	0.724841
Xenopus tropicalis	Type I	CDS	44	0.801968
Xenopus tropicalis	Type I	CDS	45	0.735766
Xenopus tropicalis	Type I	CDS	46	0.704322
Xenopus tropicalis	Type I	CDS	47	0.690162
Xenopus tropicalis	Type I	CDS	48	0.773074
Xenopus tropicalis	Type I	CDS	49	0.949576
Xenopus tropicalis	Type I	CDS	50	0.782987
Xenopus tropicalis	Type I	CDS	51	0.797299
Xenopus tropicalis	Type I	CDS	52	0.807724
Xenopus tropicalis	Type I	CDS	53	0.81517
Xenopus tropicalis	Type I	CDS	54	0.765381
Xenopus tropicalis	Type I	CDS	55	0.719538
Xenopus tropicalis	Type I	CDS	56	0.897452
Xenopus tropicalis	Type I	CDS	57	0.697672
Xenopus tropicalis	Type I	CDS	58	0.77244
Xenopus tropicalis	Type I	CDS	59	0.800911
Xenopus tropicalis	Type I	CDS	60	0.839699
Xenopus tropicalis	Type I	CDS	61	0.756376
Xenopus tropicalis	Type I	CDS	62	0.751372
Xenopus tropicalis	Type I	CDS	63	0.801156
Xenopus tropicalis	Type I	CDS	64	0.76707
Xenopus tropicalis	Type I	CDS	65	0.825913
Xenopus tropicalis	Type I	CDS	66	0.716244
Xenopus tropicalis	Type I	CDS	67	0.751073
Xenopus tropicalis	Type I	CDS	68	0.711712
Xenopus tropicalis	Type I	CDS	69	0.692887
Xenopus tropicalis	Type I	CDS	70	0.571658
Xenopus tropicalis	Type I	3' UTR	71	0.497482
Xenopus tropicalis	Type I	3' UTR	72	0.431975
Xenopus tropicalis	Type I	3' UTR	73	0.301951
Xenopus tropicalis	Type I	3' UTR	74	0.422299
Xenopus tropicalis	Type I	3' UTR	75	0.335074
Xenopus tropicalis	Type I	3' UTR	76	0.318325
Xenopus tropicalis	Type I	3' UTR	77	0.315456
Xenopus tropicalis	Type I	3' UTR	78	0.307618
Xenopus tropicalis	Type I	3' UTR	79	0.322171
Xenopus tropicalis	Type I	3' UTR	80	0.279485
Xenopus tropicalis	Type I	3' UTR	81	0.304495
Xenopus tropicalis	Type I	3' UTR	82	0.294848
Xenopus tropicalis	Type I	3' UTR	83	0.281613
Xenopus tropicalis	Type I	3' UTR	84	0.34449
Xenopus tropicalis	Type I	3' UTR	85	0.29592
Xenopus tropicalis	Type I	3' UTR	86	0.32991
Xenopus tropicalis	Type I	3' UTR	87	0.321843
Xenopus tropicalis	Type I	3' UTR	88	0.322254
Xenopus tropicalis	Type I	3' UTR	89	0.281649
Xenopus tropicalis	Type I	3' UTR	90	0.272245
Xenopus tropicalis	Type I	3' UTR	91	0.318463
Xenopus tropicalis	Type I	3' UTR	92	0.258975
Xenopus tropicalis	Type I	3' UTR	93	0.318017
Xenopus tropicalis	Type I	3' UTR	94	0.291204
Xenopus tropicalis	Type I	3' UTR	95	0.299294
Xenopus tropicalis	Type I	3' UTR	96	0.274578
Xenopus tropicalis	Type I	3' UTR	97	0.28503
Xenopus tropicalis	Type I	3' UTR	98	0.254412
Xenopus tropicalis	Type I	3' UTR	99	0.336235
Xenopus tropicalis	Type I	3' UTR	100	0.22698
Xenopus tropicalis	Type I	3' UTR	101	0.344794
Xenopus tropicalis	Type I	3' UTR	102	0.293492
Xenopus tropicalis	Type I	3' UTR	103	0.23817
Xenopus tropicalis	Type I	3' UTR	104	0.256431
Xenopus tropicalis	Type I	3' UTR	105	0.241972
Xenopus tropicalis	Type I	3' UTR	106	0.224709
Xenopus tropicalis	Type I	3' UTR	107	0.216746
Xenopus tropicalis	Type I	3' UTR	108	0.143337
Xenopus tropicalis	Type I	3' UTR	109	0.0710675
Xenopus tropicalis	Type I	3' UTR	110	0.0188369
Xenopus tropicalis	Type II	5' UTR	1	0
Xenopus tropicalis	Type II	5' UTR	2	0.182137
Xenopus tropicalis	Type II	5' UTR	3	0.280942
Xenopus tropicalis	Type II	5' UTR	4	0.154124
Xenopus tropicalis	Type II	5' UTR	5	0.179459
Xenopus tropicalis	Type II	5' UTR	6	0.328346
Xenopus tropicalis	Type II	5' UTR	7	0.404718
Xenopus tropicalis	Type II	5' UTR	8	0.503204
Xenopus tropicalis	Type II	5' UTR	9	0.607468
Xenopus tropicalis	Type II	5' UTR	10	0.421
Xenopus tropicalis	Type II	CDS	11	0.608652
Xenopus tropicalis	Type II	CDS	12	0.775499
Xenopus tropicalis	Type II	CDS	13	0.694409
Xenopus tropicalis	Type II	CDS	14	0.555058
Xenopus tropicalis	Type II	CDS	15	0.658218
Xenopus tropicalis	Type II	CDS	16	0.414876
Xenopus tropicalis	Type II	CDS	17	0.840512
Xenopus tropicalis	Type II	CDS	18	0.598657
Xenopus tropicalis	Type II	CDS	19	0.669526
Xenopus tropicalis	Type II	CDS	20	0.705081
Xenopus tropicalis	Type II	CDS	21	0.579432
Xenopus tropicalis	Type II	CDS	22	0.623437
Xenopus tropicalis	Type II	CDS	23	0.857073
Xenopus tropicalis	Type II	CDS	24	0.513684
Xenopus tropicalis	Type II	CDS	25	0.535835
Xenopus tropicalis	Type II	CDS	26	0.641154
Xenopus tropicalis	Type II	CDS	27	0.597038
Xenopus tropicalis	Type II	CDS	28	0.494559
Xenopus tropicalis	Type II	CDS	29	0.512779
Xenopus tropicalis	Type II	CDS	30	0.648426
Xenopus tropicalis	Type II	CDS	31	0.755498
Xenopus tropicalis	Type II	CDS	32	0.352885
Xenopus tropicalis	Type II	CDS	33	0.63362
Xenopus tropicalis	Type II	CDS	34	0.836409
Xenopus tropicalis	Type II	CDS	35	0.622272
Xenopus tropicalis	Type II	CDS	36	0.690822
Xenopus tropicalis	Type II	CDS	37	0.762039
Xenopus tropicalis	Type II	CDS	38	0.651983
Xenopus tropicalis	Type II	CDS	39	0.567662
Xenopus tropicalis	Type II	CDS	40	0.981972
Xenopus tropicalis	Type II	CDS	41	0.663063
Xenopus tropicalis	Type II	CDS	42	0.832439
Xenopus tropicalis	Type II	CDS	43	0.741955
Xenopus tropicalis	Type II	CDS	44	0.676667
Xenopus tropicalis	Type II	CDS	45	0.614715
Xenopus tropicalis	Type II	CDS	46	0.696915
Xenopus tropicalis	Type II	CDS	47	0.712994
Xenopus tropicalis	Type II	CDS	48	0.668604
Xenopus tropicalis	Type II	CDS	49	0.838621
Xenopus tropicalis	Type II	CDS	50	0.78329
Xenopus tropicalis	Type II	CDS	51	0.790622
Xenopus tropicalis	Type II	CDS	52	0.588774
Xenopus tropicalis	Type II	CDS	53	0.501967
Xenopus tropicalis	Type II	CDS	54	0.951287
Xenopus tropicalis	Type II	CDS	55	0.919131
Xenopus tropicalis	Type II	CDS	56	0.707191
Xenopus tropicalis	Type II	CDS	57	0.581789
Xenopus tropicalis	Type II	CDS	58	0.576595
Xenopus tropicalis	Type II	CDS	59	0.581948
Xenopus tropicalis	Type II	CDS	60	0.738668
Xenopus tropicalis	Type II	CDS	61	0.89415
Xenopus tropicalis	Type II	CDS	62	0.687789
Xenopus tropicalis	Type II	CDS	63	1
Xenopus tropicalis	Type II	CDS	64	0.761579
Xenopus tropicalis	Type II	CDS	65	0.939278
Xenopus tropicalis	Type II	CDS	66	0.743874
Xenopus tropicalis	Type II	CDS	67	0.790492
Xenopus tropicalis	Type II	CDS	68	0.658646
Xenopus tropicalis	Type II	CDS	69	0.744163
Xenopus tropicalis	Type II	CDS	70	0.532039
Xenopus tropicalis	Type II	3' UTR	71	0.458574
Xenopus tropicalis	Type II	3' UTR	72	0.713653
Xenopus tropicalis	Type II	3' UTR	73	0.375148
Xenopus tropicalis	Type II	3' UTR	74	0.39885
Xenopus tropicalis	Type II	3' UTR	75	0.566659
Xenopus tropicalis	Type II	3' UTR	76	0.339701
Xenopus tropicalis	Type II	3' UTR	77	0.478927
Xenopus tropicalis	Type II	3' UTR	78	0.258336
Xenopus tropicalis	Type II	3' UTR	79	0.646614
Xenopus tropicalis	Type II	3' UTR	80	0.40345
Xenopus tropicalis	Type II	3' UTR	81	0.516332
Xenopus tropicalis	Type II	3' UTR	82	0.43351
Xenopus tropicalis	Type II	3' UTR	83	0.344121
Xenopus tropicalis	Type II	3' UTR	84	0.399925
Xenopus tropicalis	Type II	3' UTR	85	0.575808
Xenopus tropicalis	Type II	3' UTR	86	0.347525
Xenopus tropicalis	Type II	3' UTR	87	0.258015
Xenopus tropicalis	Type II	3' UTR	88	0.340906
Xenopus tropicalis	Type II	3' UTR	89	0.419899
Xenopus tropicalis	Type II	3' UTR	90	0.34551
Xenopus tropicalis	Type II	3' UTR	91	0.19491
Xenopus tropicalis	Type II	3' UTR	92	0.284191
Xenopus tropicalis	Type II	3' UTR	93	0.200371
Xenopus tropicalis	Type II	3' UTR	94	0.223818
Xenopus tropicalis	Type II	3' UTR	95	0.228064
Xenopus tropicalis	Type II	3' UTR	96	0.19944
Xenopus tropicalis	Type II	3' UTR	97	0.349071
Xenopus tropicalis	Type II	3' UTR	98	0.308543
Xenopus tropicalis	Type II	3' UTR	99	0.507136
Xenopus tropicalis	Type II	3' UTR	100	0.289135
Xenopus tropicalis	Type II	3' UTR	101	0.172212
Xenopus tropicalis	Type II	3' UTR	102	0.231786
Xenopus tropicalis	Type II	3' UTR	103	0.256758
Xenopus tropicalis	Type II	3' UTR	104	0.23287
Xenopus tropicalis	Type II	3' UTR	105	0.351154
Xenopus tropicalis	Type II	3' UTR	106	0.302093
Xenopus tropicalis	Type II	3' UTR	107	0.155329
Xenopus tropicalis	Type II	3' UTR	108	0.162779
Xenopus tropicalis	Type II	3' UTR	109	0.169371
Xenopus tropicalis	Type II	3' UTR	110	0.0397143
Zebrafish	Type I	5' UTR	1	0.148995
Zebrafish	Type I	5' UTR	2	0.291711
Zebrafish	Type I	5' UTR	3	0.232292
Zebrafish	Type I	5' UTR	4	0.332416
Zebrafish	Type I	5' UTR	5	0.286754
Zebrafish	Type I	5' UTR	6	0.448205
Zebrafish	Type I	5' UTR	7	0.487882
Zebrafish	Type I	5' UTR	8	0.57613
Zebrafish	Type I	5' UTR	9	0.8214
Zebrafish	Type I	5' UTR	10	0.418726
Zebrafish	Type I	CDS	11	0.755618
Zebrafish	Type I	CDS	12	0.859799
Zebrafish	Type I	CDS	13	0.71384
Zebrafish	Type I	CDS	14	0.617591
Zebrafish	Type I	CDS	15	0.677519
Zebrafish	Type I	CDS	16	0.762682
Zebrafish	Type I	CDS	17	0.829094
Zebrafish	Type I	CDS	18	0.836469
Zebrafish	Type I	CDS	19	0.854115
Zebrafish	Type I	CDS	20	0.717604
Zebrafish	Type I	CDS	21	0.764806
Zebrafish	Type I	CDS	22	0.92405
Zebrafish	Type I	CDS	23	0.72972
Zebrafish	Type I	CDS	24	0.661226
Zebrafish	Type I	CDS	25	0.664156
Zebrafish	Type I	CDS	26	0.693791
Zebrafish	Type I	CDS	27	0.69999
Zebrafish	Type I	CDS	28	0.812414
Zebrafish	Type I	CDS	29	1
Zebrafish	Type I	CDS	30	0.75052
Zebrafish	Type I	CDS	31	0.706805
Zebrafish	Type I	CDS	32	0.790992
Zebrafish	Type I	CDS	33	0.624948
Zebrafish	Type I	CDS	34	0.792595
Zebrafish	Type I	CDS	35	0.559595
Zebrafish	Type I	CDS	36	0.645447
Zebrafish	Type I	CDS	37	0.802097
Zebrafish	Type I	CDS	38	0.693614
Zebrafish	Type I	CDS	39	0.773723
Zebrafish	Type I	CDS	40	0.655568
Zebrafish	Type I	CDS	41	0.709247
Zebrafish	Type I	CDS	42	0.794268
Zebrafish	Type I	CDS	43	0.825957
Zebrafish	Type I	CDS	44	0.697127
Zebrafish	Type I	CDS	45	0.753196
Zebrafish	Type I	CDS	46	0.768824
Zebrafish	Type I	CDS	47	0.84791
Zebrafish	Type I	CDS	48	0.686898
Zebrafish	Type I	CDS	49	0.744045
Zebrafish	Type I	CDS	50	0.864248
Zebrafish	Type I	CDS	51	0.788389
Zebrafish	Type I	CDS	52	0.789132
Zebrafish	Type I	CDS	53	0.795457
Zebrafish	Type I	CDS	54	0.671322
Zebrafish	Type I	CDS	55	0.642261
Zebrafish	Type I	CDS	56	0.866649
Zebrafish	Type I	CDS	57	0.741418
Zebrafish	Type I	CDS	58	0.829901
Zebrafish	Type I	CDS	59	0.886538
Zebrafish	Type I	CDS	60	0.755684
Zebrafish	Type I	CDS	61	0.697542
Zebrafish	Type I	CDS	62	0.667099
Zebrafish	Type I	CDS	63	0.631662
Zebrafish	Type I	CDS	64	0.789743
Zebrafish	Type I	CDS	65	0.655763
Zebrafish	Type I	CDS	66	0.670461
Zebrafish	Type I	CDS	67	0.71426
Zebrafish	Type I	CDS	68	0.689533
Zebrafish	Type I	CDS	69	0.68011
Zebrafish	Type I	CDS	70	0.856694
Zebrafish	Type I	CDS	71	0.661333
Zebrafish	Type I	CDS	72	0.935009
Zebrafish	Type I	CDS	73	0.840121
Zebrafish	Type I	CDS	74	0.711358
Zebrafish	Type I	CDS	75	0.760609
Zebrafish	Type I	CDS	76	0.69843
Zebrafish	Type I	CDS	77	0.649376
Zebrafish	Type I	CDS	78	0.65943
Zebrafish	Type I	CDS	79	0.703964
Zebrafish	Type I	CDS	80	0.732642
Zebrafish	Type I	CDS	81	0.750331
Zebrafish	Type I	CDS	82	0.72461
Zebrafish	Type I	CDS	83	0.775297
Zebrafish	Type I	CDS	84	0.817525
Zebrafish	Type I	CDS	85	0.721887
Zebrafish	Type I	CDS	86	0.559511
Zebrafish	Type I	CDS	87	0.578535
Zebrafish	Type I	CDS	88	0.472841
Zebrafish	Type I	CDS	89	0.380774
Zebrafish	Type I	CDS	90	0.31285
Zebrafish	Type I	3' UTR	91	0.175869
Zebrafish	Type I	3' UTR	92	0.194401
Zebrafish	Type I	3' UTR	93	0.176814
Zebrafish	Type I	3' UTR	94	0.139732
Zebrafish	Type I	3' UTR	95	0.172464
Zebrafish	Type I	3' UTR	96	0.110119
Zebrafish	Type I	3' UTR	97	0.076069
Zebrafish	Type I	3' UTR	98	0.104256
Zebrafish	Type I	3' UTR	99	0.203519
Zebrafish	Type I	3' UTR	100	0.134624
Zebrafish	Type I	3' UTR	101	0.105686
Zebrafish	Type I	3' UTR	102	0.0884291
Zebrafish	Type I	3' UTR	103	0.0580374
Zebrafish	Type I	3' UTR	104	0.097217
Zebrafish	Type I	3' UTR	105	0.129093
Zebrafish	Type I	3' UTR	106	0.0970841
Zebrafish	Type I	3' UTR	107	0.0886182
Zebrafish	Type I	3' UTR	108	0.170572
Zebrafish	Type I	3' UTR	109	0.0995052
Zebrafish	Type I	3' UTR	110	0.0891124
Zebrafish	Type I	3' UTR	111	0.107982
Zebrafish	Type I	3' UTR	112	0.0402304
Zebrafish	Type I	3' UTR	113	0.0501845
Zebrafish	Type I	3' UTR	114	0.0504596
Zebrafish	Type I	3' UTR	115	0.0600977
Zebrafish	Type I	3' UTR	116	0.0499948
Zebrafish	Type I	3' UTR	117	0.0723409
Zebrafish	Type I	3' UTR	118	0.0625395
Zebrafish	Type I	3' UTR	119	0.0222019
Zebrafish	Type I	3' UTR	120	0
Zebrafish	Type II	5' UTR	1	0.316098
Zebrafish	Type II	5' UTR	2	0.314144
Zebrafish	Type II	5' UTR	3	0.332213
Zebrafish	Type II	5' UTR	4	0
Zebrafish	Type II	5' UTR	5	0.336168
Zebrafish	Type II	5' UTR	6	0
Zebrafish	Type II	5' UTR	7	0.3217
Zebrafish	Type II	5' UTR	8	0
Zebrafish	Type II	5' UTR	9	0
Zebrafish	Type II	5' UTR	10	0
Zebrafish	Type II	CDS	11	0.429054
Zebrafish	Type II	CDS	12	0
Zebrafish	Type II	CDS	13	0.874345
Zebrafish	Type II	CDS	14	0.144481
Zebrafish	Type II	CDS	15	0.58592
Zebrafish	Type II	CDS	16	0.727369
Zebrafish	Type II	CDS	17	0.420999
Zebrafish	Type II	CDS	18	0.566651
Zebrafish	Type II	CDS	19	0.688361
Zebrafish	Type II	CDS	20	0
Zebrafish	Type II	CDS	21	0.143421
Zebrafish	Type II	CDS	22	0.282224
Zebrafish	Type II	CDS	23	0.438934
Zebrafish	Type II	CDS	24	0.148361
Zebrafish	Type II	CDS	25	0.417769
Zebrafish	Type II	CDS	26	0.422867
Zebrafish	Type II	CDS	27	0.135905
Zebrafish	Type II	CDS	28	0.572394
Zebrafish	Type II	CDS	29	0.141821
Zebrafish	Type II	CDS	30	0.281755
Zebrafish	Type II	CDS	31	0.836455
Zebrafish	Type II	CDS	32	0.570787
Zebrafish	Type II	CDS	33	0.71069
Zebrafish	Type II	CDS	34	0.148361
Zebrafish	Type II	CDS	35	0.570787
Zebrafish	Type II	CDS	36	0.561022
Zebrafish	Type II	CDS	37	0.587614
Zebrafish	Type II	CDS	38	0.703997
Zebrafish	Type II	CDS	39	0.140644
Zebrafish	Type II	CDS	40	0.275344
Zebrafish	Type II	CDS	41	0.422398
Zebrafish	Type II	CDS	42	0.711486
Zebrafish	Type II	CDS	43	0.420302
Zebrafish	Type II	CDS	44	0.429295
Zebrafish	Type II	CDS	45	0.409908
Zebrafish	Type II	CDS	46	0.270797
Zebrafish	Type II	CDS	47	0.424988
Zebrafish	Type II	CDS	48	0.426892
Zebrafish	Type II	CDS	49	0.286681
Zebrafish	Type II	CDS	50	0.135326
Zebrafish	Type II	CDS	51	0.407934
Zebrafish	Type II	CDS	52	0.287167
Zebrafish	Type II	CDS	53	0.843861
Zebrafish	Type II	CDS	54	0.283483
Zebrafish	Type II	CDS	55	0.430994
Zebrafish	Type II	CDS	56	0.143746
Zebrafish	Type II	CDS	57	0.288144
Zebrafish	Type II	CDS	58	0.824693
Zebrafish	Type II	CDS	59	0
Zebrafish	Type II	CDS	60	1
Zebrafish	Type II	CDS	61	0.274898
Zebrafish	Type II	CDS	62	0.434185
Zebrafish	Type II	CDS	63	0.830985
Zebrafish	Type II	CDS	64	0.697428
Zebrafish	Type II	CDS	65	0.135471
Zebrafish	Type II	CDS	66	0
Zebrafish	Type II	CDS	67	0.853783
Zebrafish	Type II	CDS	68	0.578584
Zebrafish	Type II	CDS	69	0.564762
Zebrafish	Type II	CDS	70	0.140799
Zebrafish	Type II	CDS	71	0.276092
Zebrafish	Type II	CDS	72	0.41324
Zebrafish	Type II	CDS	73	0.421931
Zebrafish	Type II	CDS	74	0.273861
Zebrafish	Type II	CDS	75	0.426414
Zebrafish	Type II	CDS	76	0.552184
Zebrafish	Type II	CDS	77	0.543621
Zebrafish	Type II	CDS	78	0.416173
Zebrafish	Type II	CDS	79	0
Zebrafish	Type II	CDS	80	0.55917
Zebrafish	Type II	CDS	81	0.838755
Zebrafish	Type II	CDS	82	0.401067
Zebrafish	Type II	CDS	83	0.141426
Zebrafish	Type II	CDS	84	0.554594
Zebrafish	Type II	CDS	85	0.136124
Zebrafish	Type II	CDS	86	0.400435
Zebrafish	Type II	CDS	87	0.269791
Zebrafish	Type II	CDS	88	0.259727
Zebrafish	Type II	CDS	89	0.779579
Zebrafish	Type II	CDS	90	0.278971
Zebrafish	Type II	3' UTR	91	0.29195
Zebrafish	Type II	3' UTR	92	0.811958
Zebrafish	Type II	3' UTR	93	0.350542
Zebrafish	Type II	3' UTR	94	0
Zebrafish	Type II	3' UTR	95	0
Zebrafish	Type II	3' UTR	96	0.184028
Zebrafish	Type II	3' UTR	97	0.19886
Zebrafish	Type II	3' UTR	98	0.196249
Zebrafish	Type II	3' UTR	99	0
Zebrafish	Type II	3' UTR	100	0.191806
Zebrafish	Type II	3' UTR	101	0.189235
Zebrafish	Type II	3' UTR	102	0
Zebrafish	Type II	3' UTR	103	0
Zebrafish	Type II	3' UTR	104	0
Zebrafish	Type II	3' UTR	105	0.210557
Zebrafish	Type II	3' UTR	106	0.20595
Zebrafish	Type II	3' UTR	107	0
Zebrafish	Type II	3' UTR	108	0
Zebrafish	Type II	3' UTR	109	0
Zebrafish	Type II	3' UTR	110	0
Zebrafish	Type II	3' UTR	111	0.197931
Zebrafish	Type II	3' UTR	112	0
Zebrafish	Type II	3' UTR	113	0
Zebrafish	Type II	3' UTR	114	0
Zebrafish	Type II	3' UTR	115	0.203152
Zebrafish	Type II	3' UTR	116	0
Zebrafish	Type II	3' UTR	117	0
Zebrafish	Type II	3' UTR	118	0
Zebrafish	Type II	3' UTR	119	0
Zebrafish	Type II	3' UTR	120	0
Fly	Type I	5' UTR	1	0.0715536
Fly	Type I	5' UTR	2	0.16356
Fly	Type I	5' UTR	3	0.270392
Fly	Type I	5' UTR	4	0.269617
Fly	Type I	5' UTR	5	0.256352
Fly	Type I	5' UTR	6	0.313749
Fly	Type I	5' UTR	7	0.313386
Fly	Type I	5' UTR	8	0.414238
Fly	Type I	5' UTR	9	0.411233
Fly	Type I	5' UTR	10	0.330405
Fly	Type I	CDS	11	0.501189
Fly	Type I	CDS	12	0.704449
Fly	Type I	CDS	13	0.706329
Fly	Type I	CDS	14	0.825115
Fly	Type I	CDS	15	0.751284
Fly	Type I	CDS	16	0.81926
Fly	Type I	CDS	17	0.758281
Fly	Type I	CDS	18	0.807081
Fly	Type I	CDS	19	0.845208
Fly	Type I	CDS	20	0.801971
Fly	Type I	CDS	21	0.818326
Fly	Type I	CDS	22	0.729933
Fly	Type I	CDS	23	0.689499
Fly	Type I	CDS	24	0.738821
Fly	Type I	CDS	25	0.891314
Fly	Type I	CDS	26	0.794129
Fly	Type I	CDS	27	0.661643
Fly	Type I	CDS	28	0.926218
Fly	Type I	CDS	29	1
Fly	Type I	CDS	30	0.90253
Fly	Type I	CDS	31	0.780023
Fly	Type I	CDS	32	0.743121
Fly	Type I	CDS	33	0.917586
Fly	Type I	CDS	34	0.862624
Fly	Type I	CDS	35	0.785391
Fly	Type I	CDS	36	0.735563
Fly	Type I	CDS	37	0.854418
Fly	Type I	CDS	38	0.880254
Fly	Type I	CDS	39	0.817697
Fly	Type I	CDS	40	0.846513
Fly	Type I	CDS	41	0.72033
Fly	Type I	CDS	42	0.781283
Fly	Type I	CDS	43	0.789137
Fly	Type I	CDS	44	0.7866
Fly	Type I	CDS	45	0.777816
Fly	Type I	CDS	46	0.844904
Fly	Type I	CDS	47	0.838758
Fly	Type I	CDS	48	0.840641
Fly	Type I	CDS	49	0.805615
Fly	Type I	CDS	50	0.892295
Fly	Type I	CDS	51	0.76998
Fly	Type I	CDS	52	0.794122
Fly	Type I	CDS	53	0.982087
Fly	Type I	CDS	54	0.825265
Fly	Type I	CDS	55	0.768612
Fly	Type I	CDS	56	0.889672
Fly	Type I	CDS	57	0.819869
Fly	Type I	CDS	58	0.833597
Fly	Type I	CDS	59	0.749197
Fly	Type I	CDS	60	0.831123
Fly	Type I	CDS	61	0.732141
Fly	Type I	CDS	62	0.754274
Fly	Type I	CDS	63	0.753572
Fly	Type I	CDS	64	0.817393
Fly	Type I	CDS	65	0.82269
Fly	Type I	CDS	66	0.669101
Fly	Type I	CDS	67	0.8639
Fly	Type I	CDS	68	0.754036
Fly	Type I	CDS	69	0.627808
Fly	Type I	CDS	70	0.540161
Fly	Type I	3' UTR	71	0.30009
Fly	Type I	3' UTR	72	0.297611
Fly	Type I	3' UTR	73	0.242209
Fly	Type I	3' UTR	74	0.284832
Fly	Type I	3' UTR	75	0.206801
Fly	Type I	3' UTR	76	0.281099
Fly	Type I	3' UTR	77	0.18943
Fly	Type I	3' UTR	78	0.190512
Fly	Type I	3' UTR	79	0.191819
Fly	Type I	3' UTR	80	0.271401
Fly	Type I	3' UTR	81	0.144845
Fly	Type I	3' UTR	82	0.180654
Fly	Type I	3' UTR	83	0.209853
Fly	Type I	3' UTR	84	0.0986644
Fly	Type I	3' UTR	85	0.102253
Fly	Type I	3' UTR	86	0.127504
Fly	Type I	3' UTR	87	0.10384
Fly	Type I	3' UTR	88	0.10721
Fly	Type I	3' UTR	89	0.0710587
Fly	Type I	3' UTR	90	0.0314453
Fly	Type II	5' UTR	1	0
Fly	Type II	5' UTR	2	0.0764483
Fly	Type II	5' UTR	3	0.0775972
Fly	Type II	5' UTR	4	0.0776126
Fly	Type II	5' UTR	5	0.366806
Fly	Type II	5' UTR	6	0.144454
Fly	Type II	5' UTR	7	0.214509
Fly	Type II	5' UTR	8	0.0716075
Fly	Type II	5' UTR	9	0.0706534
Fly	Type II	5' UTR	10	0.193591
Fly	Type II	CDS	11	0.351346
Fly	Type II	CDS	12	0.652276
Fly	Type II	CDS	13	0.518717
Fly	Type II	CDS	14	0.659881
Fly	Type II	CDS	15	0.437566
Fly	Type II	CDS	16	0.396551
Fly	Type II	CDS	17	0.494501
Fly	Type II	CDS	18	0.492976
Fly	Type II	CDS	19	0.673086
Fly	Type II	CDS	20	0.35472
Fly	Type II	CDS	21	1
Fly	Type II	CDS	22	0.52921
Fly	Type II	CDS	23	0.689809
Fly	Type II	CDS	24	0.361334
Fly	Type II	CDS	25	0.457034
Fly	Type II	CDS	26	0.714283
Fly	Type II	CDS	27	0.504913
Fly	Type II	CDS	28	0.228437
Fly	Type II	CDS	29	0.542939
Fly	Type II	CDS	30	0.515465
Fly	Type II	CDS	31	0.595184
Fly	Type II	CDS	32	0.645789
Fly	Type II	CDS	33	0.466876
Fly	Type II	CDS	34	0.653237
Fly	Type II	CDS	35	0.600933
Fly	Type II	CDS	36	0.409946
Fly	Type II	CDS	37	0.414663
Fly	Type II	CDS	38	0.231482
Fly	Type II	CDS	39	0.9146
Fly	Type II	CDS	40	0.510044
Fly	Type II	CDS	41	0.728877
Fly	Type II	CDS	42	0.553208
Fly	Type II	CDS	43	0.859653
Fly	Type II	CDS	44	0.635186
Fly	Type II	CDS	45	0.778226
Fly	Type II	CDS	46	0.642091
Fly	Type II	CDS	47	0.501161
Fly	Type II	CDS	48	0.455654
Fly	Type II	CDS	49	0.320895
Fly	Type II	CDS	50	0.510466
Fly	Type II	CDS	51	0.270565
Fly	Type II	CDS	52	0.456768
Fly	Type II	CDS	53	0.410184
Fly	Type II	CDS	54	0.456025
Fly	Type II	CDS	55	0.587506
Fly	Type II	CDS	56	0.582342
Fly	Type II	CDS	57	0.545139
Fly	Type II	CDS	58	0.445666
Fly	Type II	CDS	59	0.586022
Fly	Type II	CDS	60	0.410041
Fly	Type II	CDS	61	0.670326
Fly	Type II	CDS	62	0.271438
Fly	Type II	CDS	63	0.446833
Fly	Type II	CDS	64	0.492358
Fly	Type II	CDS	65	0.533708
Fly	Type II	CDS	66	0.27097
Fly	Type II	CDS	67	0.26547
Fly	Type II	CDS	68	0.542064
Fly	Type II	CDS	69	0.668727
Fly	Type II	CDS	70	0.233967
Fly	Type II	3' UTR	71	0.12259
Fly	Type II	3' UTR	72	0.402058
Fly	Type II	3' UTR	73	0.203286
Fly	Type II	3' UTR	74	0.496182
Fly	Type II	3' UTR	75	0.223171
Fly	Type II	3' UTR	76	0.292188
Fly	Type II	3' UTR	77	0.222875
Fly	Type II	3' UTR	78	0.0745458
Fly	Type II	3' UTR	79	0
Fly	Type II	3' UTR	80	0
Fly	Type II	3' UTR	81	0.146722
Fly	Type II	3' UTR	82	0.155656
Fly	Type II	3' UTR	83	0.229569
Fly	Type II	3' UTR	84	0.232976
Fly	Type II	3' UTR	85	0.311745
Fly	Type II	3' UTR	86	0.322904
Fly	Type II	3' UTR	87	0.163062
Fly	Type II	3' UTR	88	0.169178
Fly	Type II	3' UTR	89	0
Fly	Type II	3' UTR	90	0
