# Supplementary material for: Developmental mRNA m5C landscape and regulatory innovations of massive m5C modification of maternal mRNAs in animals
Source: Nat Commun. 2022 May 5;13:2484. doi: 10.1038/s41467-022-30210-0 (PMC9072368; doi:10.1038/s41467-022-30210-0)
Supplement: Supplementary file 10 — Source Data [file 41467_2022_30210_MOESM10_ESM.zip › Source Data/Source_Data_ExtFig6.xlsx]

## Sheet: NSUN2
Species	Stage	Sample	Expression	Unit	Annotation
Human	Oocyte	1	9.196	RPKM	NM_001193455, NM_017755,
Human	Oocyte	2	12.72	RPKM	NM_001193455, NM_017755,
Human	Oocyte	3	13.193	RPKM	NM_001193455, NM_017755,
Human	Zygote	1	5.437	RPKM	NM_001193455, NM_017755,
Human	Zygote	2	4.618	RPKM	NM_001193455, NM_017755,
Human	Zygote	3	6.656	RPKM	NM_001193455, NM_017755,
Human	2-cell	1	3.973	RPKM	NM_001193455, NM_017755,
Human	2-cell	2	5.405	RPKM	NM_001193455, NM_017755,
Human	2-cell	3	7.142	RPKM	NM_001193455, NM_017755,
Human	2-cell	4	5.141	RPKM	NM_001193455, NM_017755,
Human	2-cell	5	7.919	RPKM	NM_001193455, NM_017755,
Human	2-cell	6	5.771	RPKM	NM_001193455, NM_017755,
Human	4-cell	1	5.876	RPKM	NM_001193455, NM_017755,
Human	4-cell	2	7.998	RPKM	NM_001193455, NM_017755,
Human	4-cell	3	17.517	RPKM	NM_001193455, NM_017755,
Human	4-cell	4	6.888	RPKM	NM_001193455, NM_017755,
Human	4-cell	5	5.535	RPKM	NM_001193455, NM_017755,
Human	4-cell	6	4.586	RPKM	NM_001193455, NM_017755,
Human	4-cell	7	9.588	RPKM	NM_001193455, NM_017755,
Human	4-cell	8	12.285	RPKM	NM_001193455, NM_017755,
Human	4-cell	9	7.137	RPKM	NM_001193455, NM_017755,
Human	4-cell	10	3.157	RPKM	NM_001193455, NM_017755,
Human	4-cell	11	14.779	RPKM	NM_001193455, NM_017755,
Human	4-cell	12	6.518	RPKM	NM_001193455, NM_017755,
Human	8-cell	1	12.955	RPKM	NM_001193455, NM_017755,
Human	8-cell	2	11.589	RPKM	NM_001193455, NM_017755,
Human	8-cell	3	9.741	RPKM	NM_001193455, NM_017755,
Human	8-cell	4	22.452	RPKM	NM_001193455, NM_017755,
Human	8-cell	5	8.715	RPKM	NM_001193455, NM_017755,
Human	8-cell	6	12.277	RPKM	NM_001193455, NM_017755,
Human	8-cell	7	12.951	RPKM	NM_001193455, NM_017755,
Human	8-cell	8	30.33	RPKM	NM_001193455, NM_017755,
Human	8-cell	9	7.103	RPKM	NM_001193455, NM_017755,
Human	8-cell	10	11.37	RPKM	NM_001193455, NM_017755,
Human	8-cell	11	11.538	RPKM	NM_001193455, NM_017755,
Human	8-cell	12	30.537	RPKM	NM_001193455, NM_017755,
Human	8-cell	13	4.256	RPKM	NM_001193455, NM_017755,
Human	8-cell	14	1.074	RPKM	NM_001193455, NM_017755,
Human	8-cell	15	0	RPKM	NM_001193455, NM_017755,
Human	8-cell	16	10.654	RPKM	NM_001193455, NM_017755,
Human	8-cell	17	4.713	RPKM	NM_001193455, NM_017755,
Human	8-cell	18	0.146	RPKM	NM_001193455, NM_017755,
Human	8-cell	19	1.005	RPKM	NM_001193455, NM_017755,
Human	8-cell	20	5.214	RPKM	NM_001193455, NM_017755,
Human	Morulae	1	6.458	RPKM	NM_001193455, NM_017755,
Human	Morulae	2	14.529	RPKM	NM_001193455, NM_017755,
Human	Morulae	3	0	RPKM	NM_001193455, NM_017755,
Human	Morulae	4	14.369	RPKM	NM_001193455, NM_017755,
Human	Morulae	5	11.451	RPKM	NM_001193455, NM_017755,
Human	Morulae	6	17.291	RPKM	NM_001193455, NM_017755,
Human	Morulae	7	24.36	RPKM	NM_001193455, NM_017755,
Human	Morulae	8	0.209	RPKM	NM_001193455, NM_017755,
Human	Morulae	9	14.379	RPKM	NM_001193455, NM_017755,
Human	Morulae	10	8.868	RPKM	NM_001193455, NM_017755,
Human	Morulae	11	19.163	RPKM	NM_001193455, NM_017755,
Human	Morulae	12	24.113	RPKM	NM_001193455, NM_017755,
Human	Morulae	13	33.552	RPKM	NM_001193455, NM_017755,
Human	Morulae	14	15.608	RPKM	NM_001193455, NM_017755,
Human	Morulae	15	23.553	RPKM	NM_001193455, NM_017755,
Human	Morulae	16	27.125	RPKM	NM_001193455, NM_017755,
Human	Late blastocyst	1	10.39	RPKM	NM_001193455, NM_017755,
Human	Late blastocyst	2	17.877	RPKM	NM_001193455, NM_017755,
Human	Late blastocyst	3	16.435	RPKM	NM_001193455, NM_017755,
Human	Late blastocyst	4	24.1	RPKM	NM_001193455, NM_017755,
Human	Late blastocyst	5	18.053	RPKM	NM_001193455, NM_017755,
Human	Late blastocyst	6	3.951	RPKM	NM_001193455, NM_017755,
Human	Late blastocyst	7	17.172	RPKM	NM_001193455, NM_017755,
Human	Late blastocyst	8	13.703	RPKM	NM_001193455, NM_017755,
Human	Late blastocyst	9	13.364	RPKM	NM_001193455, NM_017755,
Human	Late blastocyst	10	26.23	RPKM	NM_001193455, NM_017755,
Human	Late blastocyst	11	35.101	RPKM	NM_001193455, NM_017755,
Human	Late blastocyst	12	12.22	RPKM	NM_001193455, NM_017755,
Human	Late blastocyst	13	10.962	RPKM	NM_001193455, NM_017755,
Human	Late blastocyst	14	2.815	RPKM	NM_001193455, NM_017755,
Human	Late blastocyst	15	0.447	RPKM	NM_001193455, NM_017755,
Human	Late blastocyst	16	44.566	RPKM	NM_001193455, NM_017755,
Human	Late blastocyst	17	50.666	RPKM	NM_001193455, NM_017755,
Human	Late blastocyst	18	25.032	RPKM	NM_001193455, NM_017755,
Human	Late blastocyst	19	29.661	RPKM	NM_001193455, NM_017755,
Human	Late blastocyst	20	2.279	RPKM	NM_001193455, NM_017755,
Human	Late blastocyst	21	0.712	RPKM	NM_001193455, NM_017755,
Human	Late blastocyst	22	34.768	RPKM	NM_001193455, NM_017755,
Human	Late blastocyst	23	0	RPKM	NM_001193455, NM_017755,
Human	Late blastocyst	24	5.664	RPKM	NM_001193455, NM_017755,
Human	Late blastocyst	25	44.249	RPKM	NM_001193455, NM_017755,
Human	Late blastocyst	26	19.398	RPKM	NM_001193455, NM_017755,
Human	Late blastocyst	27	1.36	RPKM	NM_001193455, NM_017755,
Human	Late blastocyst	28	24.256	RPKM	NM_001193455, NM_017755,
Human	Late blastocyst	29	54.538	RPKM	NM_001193455, NM_017755,
Human	Late blastocyst	30	26.957	RPKM	NM_001193455, NM_017755,
Human	hESC passage#0	1	14.278	RPKM	NM_001193455, NM_017755,
Human	hESC passage#0	2	18.711	RPKM	NM_001193455, NM_017755,
Human	hESC passage#0	3	24.736	RPKM	NM_001193455, NM_017755,
Human	hESC passage#0	4	32.426	RPKM	NM_001193455, NM_017755,
Human	hESC passage#0	5	17.282	RPKM	NM_001193455, NM_017755,
Human	hESC passage#0	6	23.227	RPKM	NM_001193455, NM_017755,
Human	hESC passage#0	7	38.467	RPKM	NM_001193455, NM_017755,
Human	hESC passage#0	8	13.06	RPKM	NM_001193455, NM_017755,
Human	hESC passage#10	1	1.892	RPKM	NM_001193455, NM_017755,
Human	hESC passage#10	2	32.352	RPKM	NM_001193455, NM_017755,
Human	hESC passage#10	3	8.456	RPKM	NM_001193455, NM_017755,
Human	hESC passage#10	4	31.615	RPKM	NM_001193455, NM_017755,
Human	hESC passage#10	5	3.108	RPKM	NM_001193455, NM_017755,
Human	hESC passage#10	6	11.823	RPKM	NM_001193455, NM_017755,
Human	hESC passage#10	7	5.71	RPKM	NM_001193455, NM_017755,
Human	hESC passage#10	8	12.876	RPKM	NM_001193455, NM_017755,
Human	hESC passage#10	9	0	RPKM	NM_001193455, NM_017755,
Human	hESC passage#10	10	32.233	RPKM	NM_001193455, NM_017755,
Human	hESC passage#10	11	3.103	RPKM	NM_001193455, NM_017755,
Human	hESC passage#10	12	0.492	RPKM	NM_001193455, NM_017755,
Human	hESC passage#10	13	12.836	RPKM	NM_001193455, NM_017755,
Human	hESC passage#10	14	13.517	RPKM	NM_001193455, NM_017755,
Human	hESC passage#10	15	12.87	RPKM	NM_001193455, NM_017755,
Human	hESC passage#10	16	43.038	RPKM	NM_001193455, NM_017755,
Human	hESC passage#10	17	35.577	RPKM	NM_001193455, NM_017755,
Human	hESC passage#10	18	13.692	RPKM	NM_001193455, NM_017755,
Human	hESC passage#10	19	25.049	RPKM	NM_001193455, NM_017755,
Human	hESC passage#10	20	29.991	RPKM	NM_001193455, NM_017755,
Human	hESC passage#10	21	23.31	RPKM	NM_001193455, NM_017755,
Human	hESC passage#10	22	8.219	RPKM	NM_001193455, NM_017755,
Human	hESC passage#10	23	24.939	RPKM	NM_001193455, NM_017755,
Human	hESC passage#10	24	1.175	RPKM	NM_001193455, NM_017755,
Human	hESC passage#10	25	15.645	RPKM	NM_001193455, NM_017755,
Human	hESC passage#10	26	3.615	RPKM	NM_001193455, NM_017755,
Mouse	zygote	1	6.71843	RPKM
Mouse	zygote	2	4.91395	RPKM
Mouse	zygote	3	7.10831	RPKM
Mouse	zygote	4	11.3384	RPKM
Mouse	early2cell	5	9.41137	RPKM
Mouse	early2cell	6	9.4244	RPKM
Mouse	early2cell	7	13.1419	RPKM
Mouse	early2cell	8	11.653	RPKM
Mouse	early2cell	9	11.3317	RPKM
Mouse	early2cell	10	12.2268	RPKM
Mouse	early2cell	11	10.8144	RPKM
Mouse	early2cell	12	6.28424	RPKM
Mouse	mid2cell	13	11.6448	RPKM
Mouse	mid2cell	14	10.498	RPKM
Mouse	mid2cell	15	1.46187	RPKM
Mouse	mid2cell	16	15.6526	RPKM
Mouse	mid2cell	17	17.6695	RPKM
Mouse	mid2cell	18	14.5515	RPKM
Mouse	mid2cell	19	15.8384	RPKM
Mouse	mid2cell	20	12.5554	RPKM
Mouse	mid2cell	21	11.6225	RPKM
Mouse	mid2cell	22	3.99453	RPKM
Mouse	mid2cell	23	5.35453	RPKM
Mouse	mid2cell	24	13.0625	RPKM
Mouse	late2cell	25	18.1899	RPKM
Mouse	late2cell	26	63.1643	RPKM
Mouse	late2cell	27	25.2551	RPKM
Mouse	late2cell	28	31.49	RPKM
Mouse	late2cell	29	9.47984	RPKM
Mouse	late2cell	30	42.5342	RPKM
Mouse	late2cell	31	28.4961	RPKM
Mouse	late2cell	32	6.42762	RPKM
Mouse	late2cell	33	48.2055	RPKM
Mouse	late2cell	34	34.4924	RPKM
Mouse	4cell	35	131.582	RPKM
Mouse	4cell	36	67.3566	RPKM
Mouse	4cell	37	112.992	RPKM
Mouse	4cell	38	107.52	RPKM
Mouse	4cell	39	118.071	RPKM
Mouse	4cell	40	143.706	RPKM
Mouse	4cell	41	112.976	RPKM
Mouse	4cell	42	110.362	RPKM
Mouse	4cell	43	61.4965	RPKM
Mouse	4cell	44	115.246	RPKM
Mouse	4cell	45	111.496	RPKM
Mouse	4cell	46	84.2858	RPKM
Mouse	4cell	47	112.429	RPKM
Mouse	4cell	48	118.591	RPKM
Mouse	8cell	49	92.2571	RPKM
Mouse	8cell	50	83.1522	RPKM
Mouse	8cell	51	57.6543	RPKM
Mouse	8cell	52	66.4174	RPKM
Mouse	8cell	53	78.0429	RPKM
Mouse	8cell	54	76.076	RPKM
Mouse	8cell	55	120.437	RPKM
Mouse	8cell	56	37.4819	RPKM
Mouse	8cell	57	128.151	RPKM
Mouse	8cell	58	85.2007	RPKM
Mouse	8cell	59	49.9404	RPKM
Mouse	8cell	60	116.224	RPKM
Mouse	8cell	61	74.3195	RPKM
Mouse	8cell	62	88.3857	RPKM
Mouse	8cell	63	82.869	RPKM
Mouse	8cell	64	49.1246	RPKM
Mouse	8cell	65	119.259	RPKM
Mouse	8cell	66	101.493	RPKM
Mouse	8cell	67	54.8767	RPKM
Mouse	8cell	68	153.479	RPKM
Mouse	8cell	69	149.946	RPKM
Mouse	8cell	70	26.8081	RPKM
Mouse	8cell	71	15.0641	RPKM
Mouse	8cell	72	31.9635	RPKM
Mouse	8cell	73	61.1374	RPKM
Mouse	8cell	74	75.0325	RPKM
Mouse	8cell	75	52.7948	RPKM
Mouse	8cell	76	46.3787	RPKM
Mouse	16cell	77	60.0361	RPKM
Mouse	16cell	78	79.6762	RPKM
Mouse	16cell	79	80.9112	RPKM
Mouse	16cell	80	44.0066	RPKM
Mouse	16cell	81	56.2363	RPKM
Mouse	16cell	82	38.4874	RPKM
Mouse	16cell	83	187.813	RPKM
Mouse	16cell	84	66.1263	RPKM
Mouse	16cell	85	63.6579	RPKM
Mouse	16cell	86	133.977	RPKM
Mouse	16cell	87	128.983	RPKM
Mouse	16cell	88	82.6873	RPKM
Mouse	16cell	89	90.7545	RPKM
Mouse	16cell	90	127.241	RPKM
Mouse	16cell	91	92.9289	RPKM
Mouse	16cell	92	0.128468	RPKM
Mouse	16cell	93	126.264	RPKM
Mouse	16cell	94	0	RPKM
Mouse	16cell	95	89.5852	RPKM
Mouse	16cell	96	105.091	RPKM
Mouse	16cell	97	76.7652	RPKM
Mouse	16cell	98	64.3108	RPKM
Mouse	16cell	99	97.298	RPKM
Mouse	16cell	100	89.1215	RPKM
Mouse	16cell	101	21.1196	RPKM
Mouse	16cell	102	151.081	RPKM
Mouse	16cell	103	66.1373	RPKM
Mouse	16cell	104	57.7294	RPKM
Mouse	16cell	105	164.138	RPKM
Mouse	16cell	106	41.2893	RPKM
Mouse	16cell	107	87.2078	RPKM
Mouse	16cell	108	68.8827	RPKM
Mouse	16cell	109	104.121	RPKM
Mouse	16cell	110	43.1609	RPKM
Mouse	16cell	111	65.8855	RPKM
Mouse	16cell	112	77.2464	RPKM
Mouse	16cell	113	40.6232	RPKM
Mouse	16cell	114	124.246	RPKM
Mouse	16cell	115	50.9162	RPKM
Mouse	16cell	116	81.1069	RPKM
Mouse	16cell	117	23.3501	RPKM
Mouse	16cell	118	83.6561	RPKM
Mouse	16cell	119	50.9871	RPKM
Mouse	16cell	120	89.1197	RPKM
Mouse	16cell	121	72.9139	RPKM
Mouse	16cell	122	0.024251	RPKM
Mouse	16cell	123	96.3412	RPKM
Mouse	16cell	124	25.8986	RPKM
Mouse	16cell	125	78.7725	RPKM
Mouse	16cell	126	65.9121	RPKM
Mouse	earlyblast	135	62.7898	RPKM
Mouse	earlyblast	136	4.00601	RPKM
Mouse	earlyblast	137	70.7562	RPKM
Mouse	earlyblast	138	0.0851126	RPKM
Mouse	earlyblast	139	118.639	RPKM
Mouse	earlyblast	140	78.8704	RPKM
Mouse	earlyblast	141	70.586	RPKM
Mouse	earlyblast	142	84.8236	RPKM
Mouse	earlyblast	143	71.0779	RPKM
Mouse	earlyblast	144	54.6233	RPKM
Mouse	earlyblast	145	111.531	RPKM
Mouse	earlyblast	146	22.2392	RPKM
Mouse	earlyblast	147	64.7738	RPKM
Mouse	earlyblast	148	56.2283	RPKM
Mouse	earlyblast	149	54.204	RPKM
Mouse	earlyblast	150	57.0791	RPKM
Mouse	earlyblast	151	124.411	RPKM
Mouse	earlyblast	152	1.37848	RPKM
Mouse	earlyblast	153	53.6037	RPKM
Mouse	earlyblast	154	0.123995	RPKM
Mouse	earlyblast	155	67.8167	RPKM
Mouse	earlyblast	156	14.6098	RPKM
Mouse	earlyblast	157	216.995	RPKM
Mouse	earlyblast	158	36.2101	RPKM
Mouse	earlyblast	159	27.7011	RPKM
Mouse	earlyblast	160	64.9336	RPKM
Mouse	earlyblast	161	113.986	RPKM
Mouse	earlyblast	162	52.4375	RPKM
Mouse	earlyblast	163	2.80853	RPKM
Mouse	earlyblast	164	63.9764	RPKM
Mouse	earlyblast	165	67.0044	RPKM
Mouse	earlyblast	166	56.8956	RPKM
Mouse	earlyblast	167	5.07685	RPKM
Mouse	earlyblast	168	87.2876	RPKM
Mouse	earlyblast	169	41.4381	RPKM
Mouse	earlyblast	170	133.251	RPKM
Mouse	earlyblast	171	22.1364	RPKM
Mouse	earlyblast	172	0.0388669	RPKM
Mouse	earlyblast	173	46.5531	RPKM
Mouse	earlyblast	174	109.583	RPKM
Mouse	earlyblast	175	38.3806	RPKM
Mouse	earlyblast	176	58.859	RPKM
Mouse	earlyblast	177	82.4316	RPKM
Mouse	midblast	190	119.652	RPKM
Mouse	midblast	191	71.5574	RPKM
Mouse	midblast	192	5.78723	RPKM
Mouse	midblast	193	56.3725	RPKM
Mouse	midblast	194	47.476	RPKM
Mouse	midblast	195	54.2233	RPKM
Mouse	midblast	196	7.66654	RPKM
Mouse	midblast	197	41.0956	RPKM
Mouse	midblast	198	25.4609	RPKM
Mouse	midblast	199	1.69371	RPKM
Mouse	midblast	200	55.2038	RPKM
Mouse	midblast	201	46.2158	RPKM
Mouse	midblast	202	34.1819	RPKM
Mouse	midblast	203	88.8107	RPKM
Mouse	midblast	204	75.9678	RPKM
Mouse	midblast	205	69.7977	RPKM
Mouse	midblast	206	15.8112	RPKM
Mouse	midblast	207	1.23219	RPKM
Mouse	midblast	208	19.9047	RPKM
Mouse	midblast	209	8.67518	RPKM
Mouse	midblast	210	28.007	RPKM
Mouse	midblast	211	62.1019	RPKM
Mouse	midblast	212	89.8512	RPKM
Mouse	midblast	213	88.4724	RPKM
Mouse	midblast	214	49.6028	RPKM
Mouse	midblast	215	55.5612	RPKM
Mouse	midblast	216	62.6877	RPKM
Mouse	midblast	217	153.921	RPKM
Mouse	midblast	218	98.074	RPKM
Mouse	midblast	219	100.006	RPKM
Mouse	midblast	220	146.169	RPKM
Mouse	midblast	221	47.9788	RPKM
Mouse	midblast	222	89.3177	RPKM
Mouse	midblast	223	105.006	RPKM
Mouse	midblast	224	78.3831	RPKM
Mouse	midblast	225	70.0736	RPKM
Mouse	midblast	226	93.5379	RPKM
Mouse	midblast	227	65.0241	RPKM
Mouse	midblast	228	72.9642	RPKM
Mouse	midblast	229	24.4882	RPKM
Mouse	midblast	230	21.1758	RPKM
Mouse	midblast	231	122.466	RPKM
Mouse	midblast	232	0	RPKM
Mouse	midblast	233	12.488	RPKM
Mouse	midblast	234	95.2012	RPKM
Mouse	midblast	235	37.3627	RPKM
Mouse	midblast	236	82.7068	RPKM
Mouse	midblast	237	16.0135	RPKM
Mouse	midblast	238	44.7295	RPKM
Mouse	midblast	239	0.390021	RPKM
Mouse	midblast	240	0.888332	RPKM
Mouse	midblast	241	56.3878	RPKM
Mouse	midblast	242	33.029	RPKM
Mouse	midblast	243	39.7514	RPKM
Mouse	midblast	244	34.6719	RPKM
Mouse	midblast	245	39.5682	RPKM
Mouse	midblast	246	12.742	RPKM
Mouse	midblast	247	24.4435	RPKM
Mouse	midblast	248	25.9671	RPKM
Mouse	midblast	249	41.7019	RPKM
Mouse	lateblast	250	130.899	RPKM
Mouse	lateblast	251	27.1494	RPKM
Mouse	lateblast	252	61.6189	RPKM
Mouse	lateblast	253	47.6453	RPKM
Mouse	lateblast	254	55.8136	RPKM
Mouse	lateblast	255	47.3562	RPKM
Mouse	lateblast	256	70.4653	RPKM
Mouse	lateblast	257	11.4684	RPKM
Mouse	lateblast	258	61.9827	RPKM
Mouse	lateblast	259	79.173	RPKM
Mouse	lateblast	260	69.6471	RPKM
Mouse	lateblast	261	93.9276	RPKM
Mouse	lateblast	262	73.5992	RPKM
Mouse	lateblast	263	64.4275	RPKM
Mouse	lateblast	264	34.861	RPKM
Mouse	lateblast	265	19.1582	RPKM
Mouse	lateblast	266	36.5103	RPKM
Mouse	lateblast	267	78.3122	RPKM
Mouse	lateblast	268	52.2474	RPKM
Mouse	lateblast	269	61.1288	RPKM
Mouse	lateblast	270	28.6724	RPKM
Mouse	lateblast	271	46.8946	RPKM
Mouse	lateblast	272	78.453	RPKM
Mouse	lateblast	273	0.643099	RPKM
Mouse	lateblast	274	52.682	RPKM
Mouse	lateblast	275	44.5867	RPKM
Mouse	lateblast	276	80.325	RPKM
Mouse	lateblast	277	26.3017	RPKM
Mouse	lateblast	278	46.6335	RPKM
Mouse	lateblast	279	53.565	RPKM
XT	2-cell	1	108.135	RPKM	ENSXETG00000001732
XT	4-cell	2	101.579	RPKM	ENSXETG00000001732
XT	8-cell	3	101.443	RPKM	ENSXETG00000001732
XT	16-cell	4	113.961	RPKM	ENSXETG00000001732
XT	Stage 6	5	108.751	RPKM	ENSXETG00000001732
XT	Stage 8	6	85.3262	RPKM	ENSXETG00000001732
XT	Stage 9	7	96.178	RPKM	ENSXETG00000001732
XT	Stage 10	8	93.2262	RPKM	ENSXETG00000001732
XT	Stage 11-12	9	52.9261	RPKM	ENSXETG00000001732
XT	Stage 13-14	10	21.9882	RPKM	ENSXETG00000001732
XT	Stage 15	11	13.3346	RPKM	ENSXETG00000001732
XT	Stage 16-18	12	9.697	RPKM	ENSXETG00000001732
XT	Stage 19	13	14.714	RPKM	ENSXETG00000001732
XT	Stage 20-21	14	14.9359	RPKM	ENSXETG00000001732
XT	Stage 22-23	15	16.2104	RPKM	ENSXETG00000001732
XT	Stage 24-26	16	16.768	RPKM	ENSXETG00000001732
XT	Stage 28	17	18.9552	RPKM	ENSXETG00000001732
XT	Stage 31-32	18	15.9072	RPKM	ENSXETG00000001732
XT	Stage 33-34	19	14.2683	RPKM	ENSXETG00000001732
XT	Stage 38-39	20	9.64008	RPKM	ENSXETG00000001732
XT	Stage 40	21	13.0295	RPKM	ENSXETG00000001732
XT	Stage 41-42	22	12.4117	RPKM	ENSXETG00000001732
XT	Stage 44-45	23	10.1779	RPKM	ENSXETG00000001732
XL	egg	1	479.3	RPKM
XL	Stage 8	2	229.65	RPKM
XL	Stage 9	3	183.76	RPKM
XL	Stage 10	4	207.62	RPKM
XL	Stage 12	5	198.93	RPKM
XL	Stage 15	6	102.43	RPKM
XL	Stage 20	7	84.13	RPKM
XL	Stage 25	8	79.81	RPKM
XL	Stage 30	9	41.48	RPKM
XL	Stage 35	10	20.5	RPKM
XL	Stage 40	11	12.31	RPKM
XL	egg	1	261.05	RPKM
XL	Stage 8	2	225.42	RPKM
XL	Stage 9	3	201.69	RPKM
XL	Stage 10	4	181.96	RPKM
XL	Stage 12	5	130.81	RPKM
XL	Stage 15	6	85.68	RPKM
XL	Stage 20	7	27.32	RPKM
XL	Stage 25	8	23.91	RPKM
XL	Stage 30	9	13.57	RPKM
XL	Stage 35	10	8.48	RPKM
XL	Stage 40	11	269.63	RPKM
Zebrafish	1-cell		237.757	TPM
Zebrafish	1-cell		242.562	TPM
Zebrafish	1-cell		220.04	TPM
Zebrafish	1-cell		234.795	TPM
Zebrafish	1-cell		218.182	TPM
Zebrafish	2-cell		200.914	TPM
Zebrafish	2-cell		194.86	TPM
Zebrafish	2-cell		213.828	TPM
Zebrafish	2-cell		213.714	TPM
Zebrafish	2-cell		190.376	TPM
Zebrafish	128-cell		157.132	TPM
Zebrafish	128-cell		145.116	TPM
Zebrafish	128-cell		146.504	TPM
Zebrafish	128-cell		141.339	TPM
Zebrafish	128-cell		137.07	TPM
Zebrafish	1k-cell		145.15	TPM
Zebrafish	1k-cell		158.576	TPM
Zebrafish	1k-cell		127.779	TPM
Zebrafish	1k-cell		140.876	TPM
Zebrafish	1k-cell		146.616	TPM
Zebrafish	Dome		116.545	TPM
Zebrafish	Dome		125.547	TPM
Zebrafish	Dome		99.3762	TPM
Zebrafish	Dome		130.349	TPM
Zebrafish	Dome		167.442	TPM
Zebrafish	50%-epiboly		63.376	TPM
Zebrafish	50%-epiboly		74.3483	TPM
Zebrafish	50%-epiboly		81.8512	TPM
Zebrafish	50%-epiboly		84.0058	TPM
Zebrafish	50%-epiboly		78.5086	TPM
Zebrafish	Shield		45.2048	TPM
Zebrafish	Shield		46.2699	TPM
Zebrafish	Shield		44.1556	TPM
Zebrafish	Shield		41.0044	TPM
Zebrafish	Shield		35.4096	TPM
Zebrafish	75%-epiboly		41.2792	TPM
Zebrafish	75%-epiboly		45.1022	TPM
Zebrafish	75%-epiboly		29.386	TPM
Zebrafish	75%-epiboly		32.6036	TPM
Zebrafish	75%-epiboly		36.3057	TPM
Zebrafish	1-4-somites		48.2947	TPM
Zebrafish	1-4-somites		45.7746	TPM
Zebrafish	1-4-somites		54.6937	TPM
Zebrafish	1-4-somites		50.9786	TPM
Zebrafish	1-4-somites		46.6315	TPM
Zebrafish	14-19-somites		32.8179	TPM
Zebrafish	14-19-somites		30.82	TPM
Zebrafish	14-19-somites		33.2596	TPM
Zebrafish	14-19-somites		35.4079	TPM
Zebrafish	14-19-somites		38.1254	TPM
Zebrafish	20-25-somites		33.1184	TPM
Zebrafish	20-25-somites		36.8757	TPM
Zebrafish	20-25-somites		33.8581	TPM
Zebrafish	20-25-somites		42.2428	TPM
Zebrafish	20-25-somites		37.5555	TPM
Zebrafish	Prim-5		21.4063	TPM
Zebrafish	Prim-5		20.5278	TPM
Zebrafish	Prim-5		26.1201	TPM
Zebrafish	Prim-5		21.7341	TPM
Zebrafish	Prim-5		21.7646	TPM
Zebrafish	Prim-15		15.8046	TPM
Zebrafish	Prim-15		12.414	TPM
Zebrafish	Prim-15		13.0043	TPM
Zebrafish	Prim-15		16.1268	TPM
Zebrafish	Prim-15		13.8046	TPM
Zebrafish	Prim-25		15.0609	TPM
Zebrafish	Prim-25		18.5102	TPM
Zebrafish	Prim-25		17.2826	TPM
Zebrafish	Prim-25		17.3847	TPM
Zebrafish	Prim-25		12.8761	TPM
Zebrafish	Long-pec		13.275	TPM
Zebrafish	Long-pec		12.5506	TPM
Zebrafish	Long-pec		10.7399	TPM
Zebrafish	Long-pec		9.08911	TPM
Zebrafish	Long-pec		7.7969	TPM
Zebrafish	Protruding-mouth		11.3114	TPM
Zebrafish	Protruding-mouth		10.7291	TPM
Zebrafish	Protruding-mouth		8.82802	TPM
Zebrafish	Protruding-mouth		9.99303	TPM
Zebrafish	Protruding-mouth		9.72455	TPM
Zebrafish	Day-4		9.48227	TPM
Zebrafish	Day-4		9.82252	TPM
Zebrafish	Day-4		10.819	TPM
Zebrafish	Day-4		12.4098	TPM
Zebrafish	Day-4		9.03202	TPM
Zebrafish	Day-5		10.9403	TPM
Zebrafish	Day-5		9.59926	TPM
Zebrafish	Day-5		10.1175	TPM
Zebrafish	Day-5		11.8476	TPM
Zebrafish	Day-5		8.35087	TPM
Fly	em0-2hr	1	4.85798	RPKM	FBgn0026079
Fly	em2-4hr	2	5.32193	RPKM	FBgn0026079
Fly	em4-6hr	3	5.32193	RPKM	FBgn0026079
Fly	em6-8hr	4	5.55459	RPKM	FBgn0026079
Fly	em8-10hr	5	5.58496	RPKM	FBgn0026079
Fly	em10-12hr	6	5.78136	RPKM	FBgn0026079
Fly	em12-14hr	7	5.24793	RPKM	FBgn0026079
Fly	em14-16hr	8	4.9542	RPKM	FBgn0026079
Fly	em16-18hr	9	4.32193	RPKM	FBgn0026079
Fly	em18-20hr	10	3.80735	RPKM	FBgn0026079
Fly	em20-22hr	11	4.85798	RPKM	FBgn0026079
Fly	em22-24hr	12	4.32193	RPKM	FBgn0026079
Fly	L1	13	5.80735	RPKM	FBgn0026079
Fly	L2	14	5.24793	RPKM	FBgn0026079
Fly	L3_12hr	15	4.52356	RPKM	FBgn0026079
Fly	L3_PS1-2	16	3.16993	RPKM	FBgn0026079
Fly	L3_PS3-6	17	3.58496	RPKM	FBgn0026079
Fly	L3_PS7-9	18	3.70044	RPKM	FBgn0026079
Fly	WPP	19	3.80735	RPKM	FBgn0026079
Fly	P5	20	3.80735	RPKM	FBgn0026079
Fly	P6	21	3.80735	RPKM	FBgn0026079
Fly	P8	22	3.70044	RPKM	FBgn0026079
Fly	P9-10	23	3	RPKM	FBgn0026079
Fly	P15	24	3	RPKM	FBgn0026079
Fly	AdM_Ecl_5days	25	3.32193	RPKM	FBgn0026079

## Sheet: NSUN6
Species	Stage	Sample	Expression	Unit	Annotation
Human	Oocyte	1	19.829	RPKM	NM_182543
Human	Oocyte	2	17.251	RPKM	NM_182543
Human	Oocyte	3	16.578	RPKM	NM_182543
Human	Zygote	1	28.526	RPKM	NM_182543
Human	Zygote	2	27.164	RPKM	NM_182543
Human	Zygote	3	27.05	RPKM	NM_182543
Human	2-cell	1	36.57	RPKM	NM_182543
Human	2-cell	2	32.453	RPKM	NM_182543
Human	2-cell	3	21.714	RPKM	NM_182543
Human	2-cell	4	28.115	RPKM	NM_182543
Human	2-cell	5	24.676	RPKM	NM_182543
Human	2-cell	6	26.036	RPKM	NM_182543
Human	4-cell	1	28.369	RPKM	NM_182543
Human	4-cell	2	16.682	RPKM	NM_182543
Human	4-cell	3	3.621	RPKM	NM_182543
Human	4-cell	4	33.466	RPKM	NM_182543
Human	4-cell	5	24.224	RPKM	NM_182543
Human	4-cell	6	11.377	RPKM	NM_182543
Human	4-cell	7	10.046	RPKM	NM_182543
Human	4-cell	8	23.277	RPKM	NM_182543
Human	4-cell	9	17.915	RPKM	NM_182543
Human	4-cell	10	13.335	RPKM	NM_182543
Human	4-cell	11	15.168	RPKM	NM_182543
Human	4-cell	12	9.199	RPKM	NM_182543
Human	8-cell	1	2.448	RPKM	NM_182543
Human	8-cell	2	5.394	RPKM	NM_182543
Human	8-cell	3	3.029	RPKM	NM_182543
Human	8-cell	4	17.197	RPKM	NM_182543
Human	8-cell	5	4.177	RPKM	NM_182543
Human	8-cell	6	2.407	RPKM	NM_182543
Human	8-cell	7	0.31	RPKM	NM_182543
Human	8-cell	8	6.197	RPKM	NM_182543
Human	8-cell	9	0.132	RPKM	NM_182543
Human	8-cell	10	0.484	RPKM	NM_182543
Human	8-cell	11	8.689	RPKM	NM_182543
Human	8-cell	12	7.525	RPKM	NM_182543
Human	8-cell	13	1.93	RPKM	NM_182543
Human	8-cell	14	3.384	RPKM	NM_182543
Human	8-cell	15	0	RPKM	NM_182543
Human	8-cell	16	1.615	RPKM	NM_182543
Human	8-cell	17	0.975	RPKM	NM_182543
Human	8-cell	18	0.102	RPKM	NM_182543
Human	8-cell	19	0.636	RPKM	NM_182543
Human	8-cell	20	0	RPKM	NM_182543
Human	Morulae	1	12.696	RPKM	NM_182543
Human	Morulae	2	2.871	RPKM	NM_182543
Human	Morulae	3	5.323	RPKM	NM_182543
Human	Morulae	4	2.858	RPKM	NM_182543
Human	Morulae	5	6.517	RPKM	NM_182543
Human	Morulae	6	3.694	RPKM	NM_182543
Human	Morulae	7	2.315	RPKM	NM_182543
Human	Morulae	8	7.051	RPKM	NM_182543
Human	Morulae	9	2.674	RPKM	NM_182543
Human	Morulae	10	0	RPKM	NM_182543
Human	Morulae	11	0	RPKM	NM_182543
Human	Morulae	12	0.29	RPKM	NM_182543
Human	Morulae	13	7.623	RPKM	NM_182543
Human	Morulae	14	3.363	RPKM	NM_182543
Human	Morulae	15	0.457	RPKM	NM_182543
Human	Morulae	16	6.616	RPKM	NM_182543
Human	Late blastocyst	1	1.508	RPKM	NM_182543
Human	Late blastocyst	2	0.574	RPKM	NM_182543
Human	Late blastocyst	3	1.419	RPKM	NM_182543
Human	Late blastocyst	4	0	RPKM	NM_182543
Human	Late blastocyst	5	0	RPKM	NM_182543
Human	Late blastocyst	6	0	RPKM	NM_182543
Human	Late blastocyst	7	0	RPKM	NM_182543
Human	Late blastocyst	8	0	RPKM	NM_182543
Human	Late blastocyst	9	0	RPKM	NM_182543
Human	Late blastocyst	10	0	RPKM	NM_182543
Human	Late blastocyst	11	0	RPKM	NM_182543
Human	Late blastocyst	12	0	RPKM	NM_182543
Human	Late blastocyst	13	0	RPKM	NM_182543
Human	Late blastocyst	14	0	RPKM	NM_182543
Human	Late blastocyst	15	0.124	RPKM	NM_182543
Human	Late blastocyst	16	13.4	RPKM	NM_182543
Human	Late blastocyst	17	0	RPKM	NM_182543
Human	Late blastocyst	18	0	RPKM	NM_182543
Human	Late blastocyst	19	0	RPKM	NM_182543
Human	Late blastocyst	20	0.984	RPKM	NM_182543
Human	Late blastocyst	21	0	RPKM	NM_182543
Human	Late blastocyst	22	0	RPKM	NM_182543
Human	Late blastocyst	23	0.141	RPKM	NM_182543
Human	Late blastocyst	24	0	RPKM	NM_182543
Human	Late blastocyst	25	0.56	RPKM	NM_182543
Human	Late blastocyst	26	0	RPKM	NM_182543
Human	Late blastocyst	27	0	RPKM	NM_182543
Human	Late blastocyst	28	0	RPKM	NM_182543
Human	Late blastocyst	29	0	RPKM	NM_182543
Human	Late blastocyst	30	11.692	RPKM	NM_182543
Human	hESC passage#0	1	0	RPKM	NM_182543
Human	hESC passage#0	2	0	RPKM	NM_182543
Human	hESC passage#0	3	2.595	RPKM	NM_182543
Human	hESC passage#0	4	0	RPKM	NM_182543
Human	hESC passage#0	5	0.198	RPKM	NM_182543
Human	hESC passage#0	6	0.676	RPKM	NM_182543
Human	hESC passage#0	7	3.672	RPKM	NM_182543
Human	hESC passage#0	8	0	RPKM	NM_182543
Human	hESC passage#10	1	0.137	RPKM	NM_182543
Human	hESC passage#10	2	0	RPKM	NM_182543
Human	hESC passage#10	3	0.339	RPKM	NM_182543
Human	hESC passage#10	4	0.41	RPKM	NM_182543
Human	hESC passage#10	5	0.585	RPKM	NM_182543
Human	hESC passage#10	6	0.165	RPKM	NM_182543
Human	hESC passage#10	7	5.55	RPKM	NM_182543
Human	hESC passage#10	8	5.712	RPKM	NM_182543
Human	hESC passage#10	9	0	RPKM	NM_182543
Human	hESC passage#10	10	1.239	RPKM	NM_182543
Human	hESC passage#10	11	0	RPKM	NM_182543
Human	hESC passage#10	12	3.235	RPKM	NM_182543
Human	hESC passage#10	13	0.356	RPKM	NM_182543
Human	hESC passage#10	14	0	RPKM	NM_182543
Human	hESC passage#10	15	0.194	RPKM	NM_182543
Human	hESC passage#10	16	0.662	RPKM	NM_182543
Human	hESC passage#10	17	4.784	RPKM	NM_182543
Human	hESC passage#10	18	0	RPKM	NM_182543
Human	hESC passage#10	19	4.771	RPKM	NM_182543
Human	hESC passage#10	20	0.34	RPKM	NM_182543
Human	hESC passage#10	21	0.343	RPKM	NM_182543
Human	hESC passage#10	22	0	RPKM	NM_182543
Human	hESC passage#10	23	0	RPKM	NM_182543
Human	hESC passage#10	24	0.133	RPKM	NM_182543
Human	hESC passage#10	25	4.438	RPKM	NM_182543
Human	hESC passage#10	26	1.428	RPKM	NM_182543
Mouse	zygote	1	0.0122175	RPKM	NM_028950|NM_001165943|NM_001165941|NM_001165942
Mouse	zygote	2	0.0123277	RPKM	NM_028950|NM_001165943|NM_001165941|NM_001165942
Mouse	zygote	3	0.169654	RPKM	NM_028950|NM_001165943|NM_001165941|NM_001165942
Mouse	zygote	4	0	RPKM	NM_028950|NM_001165943|NM_001165941|NM_001165942
Mouse	early2cell	5	0.226868	RPKM	NM_028950|NM_001165943|NM_001165941|NM_001165942
Mouse	early2cell	6	0.397688	RPKM	NM_028950|NM_001165943|NM_001165941|NM_001165942
Mouse	early2cell	7	0	RPKM	NM_028950|NM_001165943|NM_001165941|NM_001165942
Mouse	early2cell	8	0	RPKM	NM_028950|NM_001165943|NM_001165941|NM_001165942
Mouse	early2cell	9	0	RPKM	NM_028950|NM_001165943|NM_001165941|NM_001165942
Mouse	early2cell	10	0.0207022	RPKM	NM_028950|NM_001165943|NM_001165941|NM_001165942
Mouse	early2cell	11	0.0217619	RPKM	NM_028950|NM_001165943|NM_001165941|NM_001165942
Mouse	early2cell	12	0	RPKM	NM_028950|NM_001165943|NM_001165941|NM_001165942
Mouse	mid2cell	13	0	RPKM	NM_028950|NM_001165943|NM_001165941|NM_001165942
Mouse	mid2cell	14	0	RPKM	NM_028950|NM_001165943|NM_001165941|NM_001165942
Mouse	mid2cell	15	0	RPKM	NM_028950|NM_001165943|NM_001165941|NM_001165942
Mouse	mid2cell	16	0	RPKM	NM_028950|NM_001165943|NM_001165941|NM_001165942
Mouse	mid2cell	17	0	RPKM	NM_028950|NM_001165943|NM_001165941|NM_001165942
Mouse	mid2cell	18	0	RPKM	NM_028950|NM_001165943|NM_001165941|NM_001165942
Mouse	mid2cell	19	0	RPKM	NM_028950|NM_001165943|NM_001165941|NM_001165942
Mouse	mid2cell	20	0	RPKM	NM_028950|NM_001165943|NM_001165941|NM_001165942
Mouse	mid2cell	21	0	RPKM	NM_028950|NM_001165943|NM_001165941|NM_001165942
Mouse	mid2cell	22	0	RPKM	NM_028950|NM_001165943|NM_001165941|NM_001165942
Mouse	mid2cell	23	0	RPKM	NM_028950|NM_001165943|NM_001165941|NM_001165942
Mouse	mid2cell	24	0	RPKM	NM_028950|NM_001165943|NM_001165941|NM_001165942
Mouse	late2cell	25	0.0347457	RPKM	NM_028950|NM_001165943|NM_001165941|NM_001165942
Mouse	late2cell	26	0.0195678	RPKM	NM_028950|NM_001165943|NM_001165941|NM_001165942
Mouse	late2cell	27	0.0289303	RPKM	NM_028950|NM_001165943|NM_001165941|NM_001165942
Mouse	late2cell	28	0	RPKM	NM_028950|NM_001165943|NM_001165941|NM_001165942
Mouse	late2cell	29	0.113414	RPKM	NM_028950|NM_001165943|NM_001165941|NM_001165942
Mouse	late2cell	30	0.0191776	RPKM	NM_028950|NM_001165943|NM_001165941|NM_001165942
Mouse	late2cell	31	5.39277	RPKM	NM_028950|NM_001165943|NM_001165941|NM_001165942
Mouse	late2cell	32	0.0424664	RPKM	NM_028950|NM_001165943|NM_001165941|NM_001165942
Mouse	late2cell	33	0.688068	RPKM	NM_028950|NM_001165943|NM_001165941|NM_001165942
Mouse	late2cell	34	0.0849708	RPKM	NM_028950|NM_001165943|NM_001165941|NM_001165942
Mouse	4cell	35	0	RPKM	NM_028950|NM_001165943|NM_001165941|NM_001165942
Mouse	4cell	36	0	RPKM	NM_028950|NM_001165943|NM_001165941|NM_001165942
Mouse	4cell	37	0.042474	RPKM	NM_028950|NM_001165943|NM_001165941|NM_001165942
Mouse	4cell	38	0.517246	RPKM	NM_028950|NM_001165943|NM_001165941|NM_001165942
Mouse	4cell	39	1.11843	RPKM	NM_028950|NM_001165943|NM_001165941|NM_001165942
Mouse	4cell	40	0	RPKM	NM_028950|NM_001165943|NM_001165941|NM_001165942
Mouse	4cell	41	0.0283082	RPKM	NM_028950|NM_001165943|NM_001165941|NM_001165942
Mouse	4cell	42	5.75401	RPKM	NM_028950|NM_001165943|NM_001165941|NM_001165942
Mouse	4cell	43	1.2765	RPKM	NM_028950|NM_001165943|NM_001165941|NM_001165942
Mouse	4cell	44	0.0349729	RPKM	NM_028950|NM_001165943|NM_001165941|NM_001165942
Mouse	4cell	45	15.8988	RPKM	NM_028950|NM_001165943|NM_001165941|NM_001165942
Mouse	4cell	46	2.61495	RPKM	NM_028950|NM_001165943|NM_001165941|NM_001165942
Mouse	4cell	47	1.6228	RPKM	NM_028950|NM_001165943|NM_001165941|NM_001165942
Mouse	4cell	48	0	RPKM	NM_028950|NM_001165943|NM_001165941|NM_001165942
Mouse	8cell	49	30.187	RPKM	NM_028950|NM_001165943|NM_001165941|NM_001165942
Mouse	8cell	50	1.54173	RPKM	NM_028950|NM_001165943|NM_001165941|NM_001165942
Mouse	8cell	51	0	RPKM	NM_028950|NM_001165943|NM_001165941|NM_001165942
Mouse	8cell	52	6.29412	RPKM	NM_028950|NM_001165943|NM_001165941|NM_001165942
Mouse	8cell	53	8.08001	RPKM	NM_028950|NM_001165943|NM_001165941|NM_001165942
Mouse	8cell	54	0	RPKM	NM_028950|NM_001165943|NM_001165941|NM_001165942
Mouse	8cell	55	1.07051	RPKM	NM_028950|NM_001165943|NM_001165941|NM_001165942
Mouse	8cell	56	25.4623	RPKM	NM_028950|NM_001165943|NM_001165941|NM_001165942
Mouse	8cell	57	21.6716	RPKM	NM_028950|NM_001165943|NM_001165941|NM_001165942
Mouse	8cell	58	0.252839	RPKM	NM_028950|NM_001165943|NM_001165941|NM_001165942
Mouse	8cell	59	7.21358	RPKM	NM_028950|NM_001165943|NM_001165941|NM_001165942
Mouse	8cell	60	0	RPKM	NM_028950|NM_001165943|NM_001165941|NM_001165942
Mouse	8cell	61	0	RPKM	NM_028950|NM_001165943|NM_001165941|NM_001165942
Mouse	8cell	62	7.10383	RPKM	NM_028950|NM_001165943|NM_001165941|NM_001165942
Mouse	8cell	63	14.2944	RPKM	NM_028950|NM_001165943|NM_001165941|NM_001165942
Mouse	8cell	64	19.6354	RPKM	NM_028950|NM_001165943|NM_001165941|NM_001165942
Mouse	8cell	65	0	RPKM	NM_028950|NM_001165943|NM_001165941|NM_001165942
Mouse	8cell	66	6.72178	RPKM	NM_028950|NM_001165943|NM_001165941|NM_001165942
Mouse	8cell	67	0.237315	RPKM	NM_028950|NM_001165943|NM_001165941|NM_001165942
Mouse	8cell	68	0	RPKM	NM_028950|NM_001165943|NM_001165941|NM_001165942
Mouse	8cell	69	26.6821	RPKM	NM_028950|NM_001165943|NM_001165941|NM_001165942
Mouse	8cell	70	0	RPKM	NM_028950|NM_001165943|NM_001165941|NM_001165942
Mouse	8cell	71	1.46688	RPKM	NM_028950|NM_001165943|NM_001165941|NM_001165942
Mouse	8cell	72	7.80808	RPKM	NM_028950|NM_001165943|NM_001165941|NM_001165942
Mouse	8cell	73	0	RPKM	NM_028950|NM_001165943|NM_001165941|NM_001165942
Mouse	8cell	74	1.86043	RPKM	NM_028950|NM_001165943|NM_001165941|NM_001165942
Mouse	8cell	75	0.040281	RPKM	NM_028950|NM_001165943|NM_001165941|NM_001165942
Mouse	8cell	76	0	RPKM	NM_028950|NM_001165943|NM_001165941|NM_001165942
Mouse	16cell	77	6.39198	RPKM	NM_028950|NM_001165943|NM_001165941|NM_001165942
Mouse	16cell	78	0	RPKM	NM_028950|NM_001165943|NM_001165941|NM_001165942
Mouse	16cell	79	0	RPKM	NM_028950|NM_001165943|NM_001165941|NM_001165942
Mouse	16cell	80	0.664357	RPKM	NM_028950|NM_001165943|NM_001165941|NM_001165942
Mouse	16cell	81	9.7878	RPKM	NM_028950|NM_001165943|NM_001165941|NM_001165942
Mouse	16cell	82	14.9799	RPKM	NM_028950|NM_001165943|NM_001165941|NM_001165942
Mouse	16cell	83	2.55202	RPKM	NM_028950|NM_001165943|NM_001165941|NM_001165942
Mouse	16cell	84	1.44002	RPKM	NM_028950|NM_001165943|NM_001165941|NM_001165942
Mouse	16cell	85	0.723438	RPKM	NM_028950|NM_001165943|NM_001165941|NM_001165942
Mouse	16cell	86	0.977185	RPKM	NM_028950|NM_001165943|NM_001165941|NM_001165942
Mouse	16cell	87	0	RPKM	NM_028950|NM_001165943|NM_001165941|NM_001165942
Mouse	16cell	88	38.4568	RPKM	NM_028950|NM_001165943|NM_001165941|NM_001165942
Mouse	16cell	89	14.3577	RPKM	NM_028950|NM_001165943|NM_001165941|NM_001165942
Mouse	16cell	90	2.2021	RPKM	NM_028950|NM_001165943|NM_001165941|NM_001165942
Mouse	16cell	91	24.4077	RPKM	NM_028950|NM_001165943|NM_001165941|NM_001165942
Mouse	16cell	92	0	RPKM	NM_028950|NM_001165943|NM_001165941|NM_001165942
Mouse	16cell	93	12.3647	RPKM	NM_028950|NM_001165943|NM_001165941|NM_001165942
Mouse	16cell	94	0	RPKM	NM_028950|NM_001165943|NM_001165941|NM_001165942
Mouse	16cell	95	0	RPKM	NM_028950|NM_001165943|NM_001165941|NM_001165942
Mouse	16cell	96	0.030747	RPKM	NM_028950|NM_001165943|NM_001165941|NM_001165942
Mouse	16cell	97	1.27554	RPKM	NM_028950|NM_001165943|NM_001165941|NM_001165942
Mouse	16cell	98	4.23818	RPKM	NM_028950|NM_001165943|NM_001165941|NM_001165942
Mouse	16cell	99	1.19877	RPKM	NM_028950|NM_001165943|NM_001165941|NM_001165942
Mouse	16cell	100	0.391981	RPKM	NM_028950|NM_001165943|NM_001165941|NM_001165942
Mouse	16cell	101	0	RPKM	NM_028950|NM_001165943|NM_001165941|NM_001165942
Mouse	16cell	102	0	RPKM	NM_028950|NM_001165943|NM_001165941|NM_001165942
Mouse	16cell	103	0.902885	RPKM	NM_028950|NM_001165943|NM_001165941|NM_001165942
Mouse	16cell	104	0	RPKM	NM_028950|NM_001165943|NM_001165941|NM_001165942
Mouse	16cell	105	0.53563	RPKM	NM_028950|NM_001165943|NM_001165941|NM_001165942
Mouse	16cell	106	20.0591	RPKM	NM_028950|NM_001165943|NM_001165941|NM_001165942
Mouse	16cell	107	0.0318274	RPKM	NM_028950|NM_001165943|NM_001165941|NM_001165942
Mouse	16cell	108	61.2358	RPKM	NM_028950|NM_001165943|NM_001165941|NM_001165942
Mouse	16cell	109	0	RPKM	NM_028950|NM_001165943|NM_001165941|NM_001165942
Mouse	16cell	110	0	RPKM	NM_028950|NM_001165943|NM_001165941|NM_001165942
Mouse	16cell	111	0	RPKM	NM_028950|NM_001165943|NM_001165941|NM_001165942
Mouse	16cell	112	0.872027	RPKM	NM_028950|NM_001165943|NM_001165941|NM_001165942
Mouse	16cell	113	0.218077	RPKM	NM_028950|NM_001165943|NM_001165941|NM_001165942
Mouse	16cell	114	3.46879	RPKM	NM_028950|NM_001165943|NM_001165941|NM_001165942
Mouse	16cell	115	0.0364405	RPKM	NM_028950|NM_001165943|NM_001165941|NM_001165942
Mouse	16cell	116	0	RPKM	NM_028950|NM_001165943|NM_001165941|NM_001165942
Mouse	16cell	117	12.5425	RPKM	NM_028950|NM_001165943|NM_001165941|NM_001165942
Mouse	16cell	118	13.0915	RPKM	NM_028950|NM_001165943|NM_001165941|NM_001165942
Mouse	16cell	119	48.3968	RPKM	NM_028950|NM_001165943|NM_001165941|NM_001165942
Mouse	16cell	120	0	RPKM	NM_028950|NM_001165943|NM_001165941|NM_001165942
Mouse	16cell	121	0.0331627	RPKM	NM_028950|NM_001165943|NM_001165941|NM_001165942
Mouse	16cell	122	0	RPKM	NM_028950|NM_001165943|NM_001165941|NM_001165942
Mouse	16cell	123	1.71624	RPKM	NM_028950|NM_001165943|NM_001165941|NM_001165942
Mouse	16cell	124	0	RPKM	NM_028950|NM_001165943|NM_001165941|NM_001165942
Mouse	16cell	125	0.572715	RPKM	NM_028950|NM_001165943|NM_001165941|NM_001165942
Mouse	16cell	126	0	RPKM	NM_028950|NM_001165943|NM_001165941|NM_001165942
Mouse	earlyblast	135	6.28394	RPKM	NM_028950|NM_001165943|NM_001165941|NM_001165942
Mouse	earlyblast	136	0.0465952	RPKM	NM_028950|NM_001165943|NM_001165941|NM_001165942
Mouse	earlyblast	137	0	RPKM	NM_028950|NM_001165943|NM_001165941|NM_001165942
Mouse	earlyblast	138	0	RPKM	NM_028950|NM_001165943|NM_001165941|NM_001165942
Mouse	earlyblast	139	5.73156	RPKM	NM_028950|NM_001165943|NM_001165941|NM_001165942
Mouse	earlyblast	140	14.032	RPKM	NM_028950|NM_001165943|NM_001165941|NM_001165942
Mouse	earlyblast	141	1.62995	RPKM	NM_028950|NM_001165943|NM_001165941|NM_001165942
Mouse	earlyblast	142	0.195855	RPKM	NM_028950|NM_001165943|NM_001165941|NM_001165942
Mouse	earlyblast	143	37.8811	RPKM	NM_028950|NM_001165943|NM_001165941|NM_001165942
Mouse	earlyblast	144	16.6599	RPKM	NM_028950|NM_001165943|NM_001165941|NM_001165942
Mouse	earlyblast	145	1.05482	RPKM	NM_028950|NM_001165943|NM_001165941|NM_001165942
Mouse	earlyblast	146	1.18189	RPKM	NM_028950|NM_001165943|NM_001165941|NM_001165942
Mouse	earlyblast	147	0.10386	RPKM	NM_028950|NM_001165943|NM_001165941|NM_001165942
Mouse	earlyblast	148	0.94138	RPKM	NM_028950|NM_001165943|NM_001165941|NM_001165942
Mouse	earlyblast	149	120.808	RPKM	NM_028950|NM_001165943|NM_001165941|NM_001165942
Mouse	earlyblast	150	0.238666	RPKM	NM_028950|NM_001165943|NM_001165941|NM_001165942
Mouse	earlyblast	151	0	RPKM	NM_028950|NM_001165943|NM_001165941|NM_001165942
Mouse	earlyblast	152	0.0451635	RPKM	NM_028950|NM_001165943|NM_001165941|NM_001165942
Mouse	earlyblast	153	1.45208	RPKM	NM_028950|NM_001165943|NM_001165941|NM_001165942
Mouse	earlyblast	154	0.0515596	RPKM	NM_028950|NM_001165943|NM_001165941|NM_001165942
Mouse	earlyblast	155	36.8805	RPKM	NM_028950|NM_001165943|NM_001165941|NM_001165942
Mouse	earlyblast	156	8.10933	RPKM	NM_028950|NM_001165943|NM_001165941|NM_001165942
Mouse	earlyblast	157	3.21725	RPKM	NM_028950|NM_001165943|NM_001165941|NM_001165942
Mouse	earlyblast	158	0	RPKM	NM_028950|NM_001165943|NM_001165941|NM_001165942
Mouse	earlyblast	159	1.24229	RPKM	NM_028950|NM_001165943|NM_001165941|NM_001165942
Mouse	earlyblast	160	0.910933	RPKM	NM_028950|NM_001165943|NM_001165941|NM_001165942
Mouse	earlyblast	161	17.2795	RPKM	NM_028950|NM_001165943|NM_001165941|NM_001165942
Mouse	earlyblast	162	10.8068	RPKM	NM_028950|NM_001165943|NM_001165941|NM_001165942
Mouse	earlyblast	163	0	RPKM	NM_028950|NM_001165943|NM_001165941|NM_001165942
Mouse	earlyblast	164	1.45886	RPKM	NM_028950|NM_001165943|NM_001165941|NM_001165942
Mouse	earlyblast	165	0	RPKM	NM_028950|NM_001165943|NM_001165941|NM_001165942
Mouse	earlyblast	166	0	RPKM	NM_028950|NM_001165943|NM_001165941|NM_001165942
Mouse	earlyblast	167	0	RPKM	NM_028950|NM_001165943|NM_001165941|NM_001165942
Mouse	earlyblast	168	2.44213	RPKM	NM_028950|NM_001165943|NM_001165941|NM_001165942
Mouse	earlyblast	169	3.55091	RPKM	NM_028950|NM_001165943|NM_001165941|NM_001165942
Mouse	earlyblast	170	26.199	RPKM	NM_028950|NM_001165943|NM_001165941|NM_001165942
Mouse	earlyblast	171	5.50506	RPKM	NM_028950|NM_001165943|NM_001165941|NM_001165942
Mouse	earlyblast	172	0	RPKM	NM_028950|NM_001165943|NM_001165941|NM_001165942
Mouse	earlyblast	173	0.249664	RPKM	NM_028950|NM_001165943|NM_001165941|NM_001165942
Mouse	earlyblast	174	0.0417567	RPKM	NM_028950|NM_001165943|NM_001165941|NM_001165942
Mouse	earlyblast	175	16.0337	RPKM	NM_028950|NM_001165943|NM_001165941|NM_001165942
Mouse	earlyblast	176	25.6117	RPKM	NM_028950|NM_001165943|NM_001165941|NM_001165942
Mouse	earlyblast	177	0.776124	RPKM	NM_028950|NM_001165943|NM_001165941|NM_001165942
Mouse	midblast	190	0	RPKM	NM_028950|NM_001165943|NM_001165941|NM_001165942
Mouse	midblast	191	1.02269	RPKM	NM_028950|NM_001165943|NM_001165941|NM_001165942
Mouse	midblast	192	10.7237	RPKM	NM_028950|NM_001165943|NM_001165941|NM_001165942
Mouse	midblast	193	0	RPKM	NM_028950|NM_001165943|NM_001165941|NM_001165942
Mouse	midblast	194	0.126534	RPKM	NM_028950|NM_001165943|NM_001165941|NM_001165942
Mouse	midblast	195	4.00302	RPKM	NM_028950|NM_001165943|NM_001165941|NM_001165942
Mouse	midblast	196	21.8063	RPKM	NM_028950|NM_001165943|NM_001165941|NM_001165942
Mouse	midblast	197	28.3714	RPKM	NM_028950|NM_001165943|NM_001165941|NM_001165942
Mouse	midblast	198	0.173632	RPKM	NM_028950|NM_001165943|NM_001165941|NM_001165942
Mouse	midblast	199	0	RPKM	NM_028950|NM_001165943|NM_001165941|NM_001165942
Mouse	midblast	200	0	RPKM	NM_028950|NM_001165943|NM_001165941|NM_001165942
Mouse	midblast	201	0	RPKM	NM_028950|NM_001165943|NM_001165941|NM_001165942
Mouse	midblast	202	0	RPKM	NM_028950|NM_001165943|NM_001165941|NM_001165942
Mouse	midblast	203	0	RPKM	NM_028950|NM_001165943|NM_001165941|NM_001165942
Mouse	midblast	204	20.1158	RPKM	NM_028950|NM_001165943|NM_001165941|NM_001165942
Mouse	midblast	205	7.60699	RPKM	NM_028950|NM_001165943|NM_001165941|NM_001165942
Mouse	midblast	206	0	RPKM	NM_028950|NM_001165943|NM_001165941|NM_001165942
Mouse	midblast	207	2.02228	RPKM	NM_028950|NM_001165943|NM_001165941|NM_001165942
Mouse	midblast	208	40.7372	RPKM	NM_028950|NM_001165943|NM_001165941|NM_001165942
Mouse	midblast	209	0.106097	RPKM	NM_028950|NM_001165943|NM_001165941|NM_001165942
Mouse	midblast	210	4.25737	RPKM	NM_028950|NM_001165943|NM_001165941|NM_001165942
Mouse	midblast	211	36.5269	RPKM	NM_028950|NM_001165943|NM_001165941|NM_001165942
Mouse	midblast	212	2.34413	RPKM	NM_028950|NM_001165943|NM_001165941|NM_001165942
Mouse	midblast	213	1.36136	RPKM	NM_028950|NM_001165943|NM_001165941|NM_001165942
Mouse	midblast	214	0	RPKM	NM_028950|NM_001165943|NM_001165941|NM_001165942
Mouse	midblast	215	1.08252	RPKM	NM_028950|NM_001165943|NM_001165941|NM_001165942
Mouse	midblast	216	31.9014	RPKM	NM_028950|NM_001165943|NM_001165941|NM_001165942
Mouse	midblast	217	1.18555	RPKM	NM_028950|NM_001165943|NM_001165941|NM_001165942
Mouse	midblast	218	6.72202	RPKM	NM_028950|NM_001165943|NM_001165941|NM_001165942
Mouse	midblast	219	16.6879	RPKM	NM_028950|NM_001165943|NM_001165941|NM_001165942
Mouse	midblast	220	0	RPKM	NM_028950|NM_001165943|NM_001165941|NM_001165942
Mouse	midblast	221	4.43089	RPKM	NM_028950|NM_001165943|NM_001165941|NM_001165942
Mouse	midblast	222	0.890686	RPKM	NM_028950|NM_001165943|NM_001165941|NM_001165942
Mouse	midblast	223	3.19512	RPKM	NM_028950|NM_001165943|NM_001165941|NM_001165942
Mouse	midblast	224	28.8141	RPKM	NM_028950|NM_001165943|NM_001165941|NM_001165942
Mouse	midblast	225	43.1432	RPKM	NM_028950|NM_001165943|NM_001165941|NM_001165942
Mouse	midblast	226	10.8603	RPKM	NM_028950|NM_001165943|NM_001165941|NM_001165942
Mouse	midblast	227	2.31485	RPKM	NM_028950|NM_001165943|NM_001165941|NM_001165942
Mouse	midblast	228	1.32634	RPKM	NM_028950|NM_001165943|NM_001165941|NM_001165942
Mouse	midblast	229	36.2093	RPKM	NM_028950|NM_001165943|NM_001165941|NM_001165942
Mouse	midblast	230	0.858521	RPKM	NM_028950|NM_001165943|NM_001165941|NM_001165942
Mouse	midblast	231	29.5894	RPKM	NM_028950|NM_001165943|NM_001165941|NM_001165942
Mouse	midblast	232	4.0875	RPKM	NM_028950|NM_001165943|NM_001165941|NM_001165942
Mouse	midblast	233	0.0847794	RPKM	NM_028950|NM_001165943|NM_001165941|NM_001165942
Mouse	midblast	234	0.736493	RPKM	NM_028950|NM_001165943|NM_001165941|NM_001165942
Mouse	midblast	235	0.220913	RPKM	NM_028950|NM_001165943|NM_001165941|NM_001165942
Mouse	midblast	236	41.2702	RPKM	NM_028950|NM_001165943|NM_001165941|NM_001165942
Mouse	midblast	237	0.0662396	RPKM	NM_028950|NM_001165943|NM_001165941|NM_001165942
Mouse	midblast	238	4.4826	RPKM	NM_028950|NM_001165943|NM_001165941|NM_001165942
Mouse	midblast	239	0.302733	RPKM	NM_028950|NM_001165943|NM_001165941|NM_001165942
Mouse	midblast	240	63.4228	RPKM	NM_028950|NM_001165943|NM_001165941|NM_001165942
Mouse	midblast	241	0	RPKM	NM_028950|NM_001165943|NM_001165941|NM_001165942
Mouse	midblast	242	0	RPKM	NM_028950|NM_001165943|NM_001165941|NM_001165942
Mouse	midblast	243	40.4909	RPKM	NM_028950|NM_001165943|NM_001165941|NM_001165942
Mouse	midblast	244	0	RPKM	NM_028950|NM_001165943|NM_001165941|NM_001165942
Mouse	midblast	245	10.5862	RPKM	NM_028950|NM_001165943|NM_001165941|NM_001165942
Mouse	midblast	246	12.6851	RPKM	NM_028950|NM_001165943|NM_001165941|NM_001165942
Mouse	midblast	247	32.0833	RPKM	NM_028950|NM_001165943|NM_001165941|NM_001165942
Mouse	midblast	248	21.4526	RPKM	NM_028950|NM_001165943|NM_001165941|NM_001165942
Mouse	midblast	249	0.15557	RPKM	NM_028950|NM_001165943|NM_001165941|NM_001165942
Mouse	lateblast	250	0.0383911	RPKM	NM_028950|NM_001165943|NM_001165941|NM_001165942
Mouse	lateblast	251	3.30753	RPKM	NM_028950|NM_001165943|NM_001165941|NM_001165942
Mouse	lateblast	252	0	RPKM	NM_028950|NM_001165943|NM_001165941|NM_001165942
Mouse	lateblast	253	0	RPKM	NM_028950|NM_001165943|NM_001165941|NM_001165942
Mouse	lateblast	254	2.8379	RPKM	NM_028950|NM_001165943|NM_001165941|NM_001165942
Mouse	lateblast	255	0.183537	RPKM	NM_028950|NM_001165943|NM_001165941|NM_001165942
Mouse	lateblast	256	6.08008	RPKM	NM_028950|NM_001165943|NM_001165941|NM_001165942
Mouse	lateblast	257	37.1504	RPKM	NM_028950|NM_001165943|NM_001165941|NM_001165942
Mouse	lateblast	258	4.21806	RPKM	NM_028950|NM_001165943|NM_001165941|NM_001165942
Mouse	lateblast	259	0	RPKM	NM_028950|NM_001165943|NM_001165941|NM_001165942
Mouse	lateblast	260	1.95713	RPKM	NM_028950|NM_001165943|NM_001165941|NM_001165942
Mouse	lateblast	261	1.0157	RPKM	NM_028950|NM_001165943|NM_001165941|NM_001165942
Mouse	lateblast	262	7.64424	RPKM	NM_028950|NM_001165943|NM_001165941|NM_001165942
Mouse	lateblast	263	6.08412	RPKM	NM_028950|NM_001165943|NM_001165941|NM_001165942
Mouse	lateblast	264	157.3	RPKM	NM_028950|NM_001165943|NM_001165941|NM_001165942
Mouse	lateblast	265	0.664364	RPKM	NM_028950|NM_001165943|NM_001165941|NM_001165942
Mouse	lateblast	266	0	RPKM	NM_028950|NM_001165943|NM_001165941|NM_001165942
Mouse	lateblast	267	21.0412	RPKM	NM_028950|NM_001165943|NM_001165941|NM_001165942
Mouse	lateblast	268	7.60844	RPKM	NM_028950|NM_001165943|NM_001165941|NM_001165942
Mouse	lateblast	269	64.6997	RPKM	NM_028950|NM_001165943|NM_001165941|NM_001165942
Mouse	lateblast	270	31.5596	RPKM	NM_028950|NM_001165943|NM_001165941|NM_001165942
Mouse	lateblast	271	0	RPKM	NM_028950|NM_001165943|NM_001165941|NM_001165942
Mouse	lateblast	272	0.0464871	RPKM	NM_028950|NM_001165943|NM_001165941|NM_001165942
Mouse	lateblast	273	0	RPKM	NM_028950|NM_001165943|NM_001165941|NM_001165942
Mouse	lateblast	274	27.3094	RPKM	NM_028950|NM_001165943|NM_001165941|NM_001165942
Mouse	lateblast	275	19.9688	RPKM	NM_028950|NM_001165943|NM_001165941|NM_001165942
Mouse	lateblast	276	0.0505115	RPKM	NM_028950|NM_001165943|NM_001165941|NM_001165942
Mouse	lateblast	277	13.702	RPKM	NM_028950|NM_001165943|NM_001165941|NM_001165942
Mouse	lateblast	278	9.48941	RPKM	NM_028950|NM_001165943|NM_001165941|NM_001165942
Mouse	lateblast	279	3.07467	RPKM	NM_028950|NM_001165943|NM_001165941|NM_001165942
XT	2-cell	1	27.9927	RPKM	ENSXETG00000022762
XT	4-cell	2	29.8551	RPKM	ENSXETG00000022762
XT	8-cell	3	28.53	RPKM	ENSXETG00000022762
XT	16-cell	4	29.7589	RPKM	ENSXETG00000022762
XT	Stage 6	5	32.1241	RPKM	ENSXETG00000022762
XT	Stage 8	6	27.8032	RPKM	ENSXETG00000022762
XT	Stage 9	7	27.9909	RPKM	ENSXETG00000022762
XT	Stage 10	8	34.8666	RPKM	ENSXETG00000022762
XT	Stage 11-12	9	25.7439	RPKM	ENSXETG00000022762
XT	Stage 13-14	10	16.9559	RPKM	ENSXETG00000022762
XT	Stage 15	11	5.53353	RPKM	ENSXETG00000022762
XT	Stage 16-18	12	4.73466	RPKM	ENSXETG00000022762
XT	Stage 19	13	3.44869	RPKM	ENSXETG00000022762
XT	Stage 20-21	14	3.0733	RPKM	ENSXETG00000022762
XT	Stage 22-23	15	2.59389	RPKM	ENSXETG00000022762
XT	Stage 24-26	16	2.47488	RPKM	ENSXETG00000022762
XT	Stage 28	17	3.08903	RPKM	ENSXETG00000022762
XT	Stage 31-32	18	4.07892	RPKM	ENSXETG00000022762
XT	Stage 33-34	19	5.31794	RPKM	ENSXETG00000022762
XT	Stage 38-39	20	2.78774	RPKM	ENSXETG00000022762
XT	Stage 40	21	5.52871	RPKM	ENSXETG00000022762
XT	Stage 41-42	22	5.70554	RPKM	ENSXETG00000022762
XT	Stage 44-45	23	5.86983	RPKM	ENSXETG00000022762
XL	egg	1	29.44	RPKM
XL	Stage 8	2	20.33	RPKM
XL	Stage 9	3	18.01	RPKM
XL	Stage 10	4	18.41	RPKM
XL	Stage 12	5	11.18	RPKM
XL	Stage 15	6	5.88	RPKM
XL	Stage 20	7	9.38	RPKM
XL	Stage 25	8	10.92	RPKM
XL	Stage 30	9	15.51	RPKM
XL	Stage 35	10	14.54	RPKM
XL	Stage 40	11	15.18	RPKM
XL	egg	12	24.39	RPKM
XL	Stage 8	13	28.32	RPKM
XL	Stage 9	14	23.67	RPKM
XL	Stage 10	15	22.48	RPKM
XL	Stage 12	16	8.46	RPKM
XL	Stage 15	17	6.71	RPKM
XL	Stage 20	18	6.73	RPKM
XL	Stage 25	19	9.1	RPKM
XL	Stage 30	20	11.85	RPKM
XL	Stage 35	21	12.6	RPKM
XL	Stage 40	22	22.36	RPKM
Zebrafish	1-cell	1	7.1232	TPM
Zebrafish	1-cell	2	9.21572	TPM
Zebrafish	1-cell	3	8.2463	TPM
Zebrafish	1-cell	4	8.12257	TPM
Zebrafish	1-cell	5	8.66617	TPM
Zebrafish	2-cell	6	17.4235	TPM
Zebrafish	2-cell	7	15.6849	TPM
Zebrafish	2-cell	8	21.1897	TPM
Zebrafish	2-cell	9	18.2286	TPM
Zebrafish	2-cell	10	15.8304	TPM
Zebrafish	128-cell	11	26.9223	TPM
Zebrafish	128-cell	12	24.5114	TPM
Zebrafish	128-cell	13	25.2359	TPM
Zebrafish	128-cell	14	23.5519	TPM
Zebrafish	128-cell	15	23.8673	TPM
Zebrafish	1k-cell	16	20.7972	TPM
Zebrafish	1k-cell	17	20.0756	TPM
Zebrafish	1k-cell	18	21.1575	TPM
Zebrafish	1k-cell	19	19.809	TPM
Zebrafish	1k-cell	20	22.7882	TPM
Zebrafish	Dome	21	15.9898	TPM
Zebrafish	Dome	22	18.3292	TPM
Zebrafish	Dome	23	15.5892	TPM
Zebrafish	Dome	24	15.3005	TPM
Zebrafish	Dome	25	20.5435	TPM
Zebrafish	50%-epiboly	26	3.90611	TPM
Zebrafish	50%-epiboly	27	3.35231	TPM
Zebrafish	50%-epiboly	28	6.01264	TPM
Zebrafish	50%-epiboly	29	6.52222	TPM
Zebrafish	50%-epiboly	30	5.00259	TPM
Zebrafish	Shield	31	1.52944	TPM
Zebrafish	Shield	32	0.922216	TPM
Zebrafish	Shield	33	1.10337	TPM
Zebrafish	Shield	34	1.04013	TPM
Zebrafish	Shield	35	0.903619	TPM
Zebrafish	75%-epiboly	36	0.647152	TPM
Zebrafish	75%-epiboly	37	0.642193	TPM
Zebrafish	75%-epiboly	38	0.766113	TPM
Zebrafish	75%-epiboly	39	1.09905	TPM
Zebrafish	75%-epiboly	40	0.719784	TPM
Zebrafish	1-4-somites	41	2.64456	TPM
Zebrafish	1-4-somites	42	3.42164	TPM
Zebrafish	1-4-somites	43	3.20016	TPM
Zebrafish	1-4-somites	44	3.14863	TPM
Zebrafish	1-4-somites	45	1.98789	TPM
Zebrafish	14-19-somites	46	0.445564	TPM
Zebrafish	14-19-somites	47	1.45892	TPM
Zebrafish	14-19-somites	48	1.93641	TPM
Zebrafish	14-19-somites	49	1.45581	TPM
Zebrafish	14-19-somites	50	1.38959	TPM
Zebrafish	20-25-somites	51	1.71481	TPM
Zebrafish	20-25-somites	52	2.80725	TPM
Zebrafish	20-25-somites	53	1.51807	TPM
Zebrafish	20-25-somites	54	3.54229	TPM
Zebrafish	20-25-somites	55	2.67347	TPM
Zebrafish	Prim-5	56	3.33512	TPM
Zebrafish	Prim-5	57	2.25417	TPM
Zebrafish	Prim-5	58	1.69197	TPM
Zebrafish	Prim-5	59	1.33259	TPM
Zebrafish	Prim-5	60	1.39243	TPM
Zebrafish	Prim-15	61	1.29625	TPM
Zebrafish	Prim-15	62	1.51655	TPM
Zebrafish	Prim-15	63	1.82558	TPM
Zebrafish	Prim-15	64	1.15744	TPM
Zebrafish	Prim-15	65	1.69839	TPM
Zebrafish	Prim-25	66	0.91825	TPM
Zebrafish	Prim-25	67	1.7861	TPM
Zebrafish	Prim-25	68	1.08289	TPM
Zebrafish	Prim-25	69	1.20026	TPM
Zebrafish	Prim-25	70	0.650266	TPM
Zebrafish	Long-pec	71	1.93025	TPM
Zebrafish	Long-pec	72	0.327306	TPM
Zebrafish	Long-pec	73	1.90335	TPM
Zebrafish	Long-pec	74	1.38026	TPM
Zebrafish	Long-pec	75	0.631737	TPM
Zebrafish	Protruding-mouth	76	0.904607	TPM
Zebrafish	Protruding-mouth	77	0.977594	TPM
Zebrafish	Protruding-mouth	78	1.27102	TPM
Zebrafish	Protruding-mouth	79	1.15543	TPM
Zebrafish	Protruding-mouth	80	0.833335	TPM
Zebrafish	Day-4	81	1.19762	TPM
Zebrafish	Day-4	82	0.995874	TPM
Zebrafish	Day-4	83	2.40821	TPM
Zebrafish	Day-4	84	1.36712	TPM
Zebrafish	Day-4	85	0.763042	TPM
Zebrafish	Day-5	86	1.45864	TPM
Zebrafish	Day-5	87	2.06248	TPM
Zebrafish	Day-5	88	1.75677	TPM
Zebrafish	Day-5	89	1.21356	TPM
Zebrafish	Day-5	90	0.536715	TPM
Fly	em0-2hr	1	2.58496	RPKM	FBgn0037200
Fly	em2-4hr	2	2	RPKM	FBgn0037200
Fly	em4-6hr	3	3.32193	RPKM	FBgn0037200
Fly	em6-8hr	4	2.80735	RPKM	FBgn0037200
Fly	em8-10hr	5	2.80735	RPKM	FBgn0037200
Fly	em10-12hr	6	2.80735	RPKM	FBgn0037200
Fly	em12-14hr	7	2.58496	RPKM	FBgn0037200
Fly	em14-16hr	8	1	RPKM	FBgn0037200
Fly	em16-18hr	9	2	RPKM	FBgn0037200
Fly	em18-20hr	10	1	RPKM	FBgn0037200
Fly	em20-22hr	11	1.58496	RPKM	FBgn0037200
Fly	em22-24hr	12	1.58496	RPKM	FBgn0037200
Fly	L1	13	1.58496	RPKM	FBgn0037200
Fly	L2	14	2.58496	RPKM	FBgn0037200
Fly	L3_12hr	15	2	RPKM	FBgn0037200
Fly	L3_PS1-2	16	2	RPKM	FBgn0037200
Fly	L3_PS3-6	17	2	RPKM	FBgn0037200
Fly	L3_PS7-9	18	2.58496	RPKM	FBgn0037200
Fly	WPP	19	2.58496	RPKM	FBgn0037200
Fly	P5	20	2	RPKM	FBgn0037200
Fly	P6	21	2.32193	RPKM	FBgn0037200
Fly	P8	22	2	RPKM	FBgn0037200
Fly	P9-10	23	1	RPKM	FBgn0037200
Fly	P15	24	1	RPKM	FBgn0037200
Fly	AdM_Ecl_5days	25	1.58496	RPKM	FBgn0037200
