# Supplementary material for: Developmental mRNA m5C landscape and regulatory innovations of massive m5C modification of maternal mRNAs in animals
Source: Nat Commun. 2022 May 5;13:2484. doi: 10.1038/s41467-022-30210-0 (PMC9072368; doi:10.1038/s41467-022-30210-0)
Supplement: Supplementary file 10 — Source Data [file 41467_2022_30210_MOESM10_ESM.zip › Source Data/Source_Data_ExtFig7.xlsx]

## Sheet: ExtFig7d
Sample	Density	Group
WT	6.72e-06	Type II
Noc24h	1.75e-05	Type II
Noc48h	2.82e-05	Type II
Noc72h	3.37e-05	Type II

## Sheet: ExtFig7e
Site	WT	24h	48h	72h	MII	Group
10@101163252@-	0	0	0	0	0.151152	Type II
10@103906438@+	0	0	0	0	0.147523	Type II
10@103920681@+	0.025227	0.027027	0.0430622	0.0380079	0.479806	Type II
10@103922106@+	0.00403633	0.00621118	0	0	0.419973	Type II
10@104140025@+	0	0	0.0384615	0.0273973	0.243986	Type II
10@104244040@-	0.00784314	0	0	0.0237154	0.259162	Type II
10@105349323@+	0	0	0	0	0.175719	Type II
10@11908685@+	0.0075188	0	0	0.0138889	0.494133	Type II
10@123718885@-	0.00371747	0	0	0	0.144799	Type II
10@124914574@+	0.0421769	0.0810811	0.107143	0.202783	0.912621	Type II
10@129897100@-	0	0	0	0	0.272727	Type II
10@131943510@+	0.0114943	0.0103093	0.00512821	0.00880411	0.25656	Type II
10@133782046@-	0.0197044	0	0.0416667	0.10087	0.939423	Type II
10@135122921@+	0	0	0	0	0.22963	Type II
10@135176255@-	0.0208955	0.00641026	0.015748	0.0415282	0.41744	Type II
10@135233763@+	0	0	0	0	0.177778	Type II
10@14562307@-	0.0867925	0.142857	0.204545	0.297235	0.944251	Type II
10@17275670@+	0.000626959	0	0	0.00599733	0.245902	Type II
10@3176688@+	0.00188147	0	0	0.0111406	0.282718	Type II
10@3191881@-	0	0.0454545	0	0.032967	0.430636	Type II
10@44139860@-	0.0163934	0	0.0185185	0.107807	0.763158	Type II
10@58118472@-	0.0188679	0.0721649	0.21831	0.135057	0.694505	Type II
10@6143322@+	0	0	0	0.00240385	0.215604	Type II
10@73588789@-	0.00221076	0	0.00176056	0.00409976	0.111288	Type II
10@74127281@-	0	0	0	0	0.1	Type II
10@75842250@+	0	0	0.00995025	0	0.360963	Type II
10@7841855@+	0	0	0	0	0.145263	Type II
10@81928819@-	0.00196464	0	0	0.00245098	0.163306	Type II
11@118919558@-	0.00481348	0.0105263	0.00452489	0.015928	0.273546	Type II
11@118925716@-	0	0	0	0	0.25998	Type II
11@119181515@-	0.0103578	0.0212766	0.05	0.0275229	0.786585	Type II
11@119207160@+	0	0	0.0714286	0.0176211	0.215789	Type II
11@119207404@+	0	0	0.03125	0.0336134	0.638554	Type II
11@123988246@+	0.00112994	0	0	0	0.104651	Type II
11@123988998@+	0	0	0	0.0041365	0.349779	Type II
11@123994487@+	0.00257732	0	0.0102041	0	0.203641	Type II
11@125489912@+	0.00647948	0.0046729	0.00892857	0.00954806	0.45552	Type II
11@126134949@-	0.00363967	0	0	0	0.100114	Type II
11@126213298@+	0	0	0.00943396	0	0.124633	Type II
11@126276901@+	0.00881057	0.0252101	0.021978	0.0546624	0.565894	Type II
11@129993574@+	0.00895522	0.0285714	0	0	0.186068	Type II
11@129999945@+	0.011509	0	0.00574713	0.00443599	0.116883	Type II
11@1774410@-	0.0416238	0.05	0.0653846	0.0464088	0.710021	Type II
11@1780780@-	0.194301	0.166667	0.347561	0.299531	0.887833	Type II
11@1780798@-	0.00639488	0	0.00283286	0.00725323	0.177419	Type II
11@1785081@-	0.0153584	0	0.0630631	0.0134892	0.217617	Type II
11@209626@+	0	0	0	0	0.117474	Type II
11@213413@+	0.00863309	0.00675676	0.0240964	0.00254237	0.592767	Type II
11@2424258@+	0	0	0	0	0.110169	Type II
11@33730910@-	0.00102459	0	0	0.00516605	0.110803	Type II
11@34098131@+	0	0	0	0	0.128938	Type II
11@35747681@+	0	0	0	0	0.142857	Type II
11@3848906@-	0	0	0	0.00882353	0.198901	Type II
11@47447839@-	0	0.0285714	0	0	0.4375	Type II
11@47660306@-	0.00391007	0.0178571	0.00740741	0.00813008	0.603113	Type II
11@499998@-	0	0	0	0.00176991	0.454945	Type II
11@502169@-	0.0063593	0.0111111	0.00862069	0.00120627	0.168142	Type II
11@57067452@-	0	0	0	0.0039604	0.565217	Type II
11@57099898@-	0	0	0	0.0104167	0.293194	Type II
11@57174986@-	0	0	0	0.00286123	0.39467	Type II
11@60617890@+	0.0289331	0.0816327	0.0594406	0.0784683	0.765464	Type II
11@60687247@+	0.00127551	0	0	0	0.157186	Type II
11@61079325@-	0.00158228	0	0	0	0.341317	Type II
11@61079467@-	0	0	0	0	0.104167	Type II
11@61081823@-	0.000926784	0	0	0.0150054	0.138241	Type II
11@61111371@+	0.00324675	0	0	0	0.295082	Type II
11@61112787@+	0.004914	0	0	0.0152838	0.366667	Type II
11@61183235@-	0.00383142	0	0	0	0.226667	Type II
11@61567621@-	0	0	0	0.0126382	0.268293	Type II
11@61567638@-	0.005	0.0126582	0.0384615	0.0680062	0.637363	Type II
11@61641205@-	0	0	0	0.00582751	0.285553	Type II
11@62339127@-	0.00320392	0	0.00564972	0.0033162	0.166667	Type II
11@62393089@-	0.0174757	0	0.0114943	0.0182648	0.428571	Type II
11@62398542@-	0.0204521	0	0.0216216	0.0215517	0.294444	Type II
11@62430753@-	0	0	0	0.000567859	0.116208	Type II
11@62472971@-	0.0097561	0	0	0.00630915	0.219726	Type II
11@62549392@+	0	0	0	0	0.104369	Type II
11@62561822@-	0	0	0.0294118	0.0102996	0.34767	Type II
11@62575019@-	0	0	0	0.00480769	0.102564	Type II
11@62592000@-	0.00273973	0	0	0.00545455	0.441406	Type II
11@63365538@-	0.00367197	0	0	0.0150376	0.140845	Type II
11@63764980@+	0.00209205	0	0	0.00210084	0.126214	Type II
11@64088533@+	0.00328827	0.00872093	0.00687758	0.0080506	0.334225	Type II
11@64535051@-	0.00678733	0	0	0.00773994	0.493222	Type II
11@64620532@-	0	0	0.0196078	0.0263523	0.567164	Type II
11@64621826@-	0	0	0	0	0.194849	Type II
11@64895680@-	0	0	0	0	0.139089	Type II
11@64896040@-	0	0.0869565	0.0327869	0.0195599	0.881256	Type II
11@65119725@+	0.00675676	0	0	0	0.556479	Type II
11@65304148@+	0	0	0.0192308	0	0.183962	Type II
11@65305461@+	0	0	0	0.00486618	0.122353	Type II
11@65338366@+	0	0	0	0.00398142	0.492386	Type II
11@65381523@-	0	0	0	0	0.176471	Type II
11@65425831@-	0	0	0.0144928	0	0.151706	Type II
11@65486598@+	0	0	0	0	0.151786	Type II
11@65632552@+	0	0	0	0	0.12212	Type II
11@65771260@+	0.00336377	0.00254453	0.0136054	0.0137435	0.410372	Type II
11@6631865@+	0.0045045	0.00689655	0.015873	0.00433839	0.515789	Type II
11@6633319@-	0	0	0	0.0129032	0.104822	Type II
11@66384165@+	0	0	0	0	0.164773	Type II
11@66611786@+	0	0	0	0.00847458	0.111959	Type II
11@67165740@-	0.00228571	0	0	0	0.172662	Type II
11@67200245@+	0.361423	0.378049	0.431579	0.426901	0.870968	Type II
11@67232532@-	0.0290698	0.0454545	0.047619	0.11041	0.858881	Type II
11@67352027@+	0.00164558	0.00169109	0.00493827	0.00769864	0.32967	Type II
11@68030154@-	0	0	0.03125	0.0144092	0.458484	Type II
11@68035575@-	0.00312012	0	0.0198675	0.0130081	0.425	Type II
11@68154056@+	0.00793651	0	0	0	0.307453	Type II
11@70269050@+	0.00236593	0	0	0.00125	0.134068	Type II
11@71717217@-	0	0	0	0	0.112245	Type II
11@71725843@-	0.0165631	0.0833333	0.111111	0.0367751	0.871795	Type II
11@71808958@-	0.0102041	0	0.0228571	0.017734	0.455128	Type II
11@71948794@+	0	0	0	0	0.151163	Type II
11@72006630@-	0	0	0.0196078	0.0122283	0.228814	Type II
11@73556001@+	0	0	0	0	0.2	Type II
11@73689458@-	0.00546448	0	0	0.0175439	0.218069	Type II
11@73941334@+	0	0	0	0	0.137931	Type II
11@76507307@+	0	0	0.0333333	0	0.715068	Type II
11@77790700@-	0.000497018	0.00295858	0.0021692	0.00136799	0.119481	Type II
11@8009102@+	0.00138696	0.010101	0	0.0155039	0.430218	Type II
11@8014534@+	0.001443	0	0.0121951	0.00503778	0.180523	Type II
11@824431@+	0	0.0133333	0	0.00509338	0.159683	Type II
11@824899@+	0	0	0	0	0.383134	Type II
11@850320@+	0.00197239	0	0	0.00473934	0.378788	Type II
11@86382882@-	0.0777202	0.173913	0.0555556	0.099359	1	Type II
11@865711@+	0.0121304	0.00552486	0.00877193	0.016703	0.312775	Type II
11@988594@+	0.00304878	0	0	0.00292398	0.534826	Type II
12@104336862@+	0.00236686	0.00483092	0.00705467	0.0074858	0.2	Type II
12@105724684@+	0	0	0.00387597	0.0246711	0.474856	Type II
12@109526176@-	0	0	0	0	0.108901	Type II
12@110815400@-	0	0	0	0.00285714	0.231057	Type II
12@110872937@-	0.00600495	0.0164534	0.015625	0.0126909	0.409953	Type II
12@112277756@-	0	0	0	0	0.203593	Type II
12@113596715@-	0.00212089	0	0	0	0.178937	Type II
12@118498857@-	0	0	0	0	0.280488	Type II
12@120574528@-	0.00410959	0	0.0116959	0.000749064	0.227559	Type II
12@120575403@-	0	0	0	0	0.123484	Type II
12@120582190@-	0.00302115	0	0	0.00490196	0.75166	Type II
12@120648463@-	0	0	0	0	0.162791	Type II
12@120648480@-	0	0	0	0	0.513514	Type II
12@120934013@+	0.00109218	0.00223714	0.00159617	0.00503624	0.208248	Type II
12@121004743@+	0.0141844	0	0.04	0.0392157	0.232836	Type II
12@121018934@-	0.0127389	0.0789474	0.0909091	0.0733138	0.735294	Type II
12@121747630@-	0.00147493	0	0	0	0.113475	Type II
12@122337693@+	0	0	0	0	0.119952	Type II
12@122757580@-	0	0	0	0	0.104067	Type II
12@122958380@-	0.0113636	0.228571	0.25	0.0815047	0.942029	Type II
12@124114827@-	0	0	0	0	0.274827	Type II
12@124809605@-	0	0	0	0	0.108434	Type II
12@13061357@+	0	0	0	0	0.666667	Type II
12@13065404@+	0	0	0	0	0.171053	Type II
12@132624252@-	0	0	0	0	0.382022	Type II
12@132633341@+	0	0	0	0.0026178	0.617647	Type II
12@133084927@+	0.0334928	0.0454545	0.145455	0.0934744	0.920226	Type II
12@133088315@+	0	0	0	0.003861	0.179724	Type II
12@133160472@+	0	0	0	0	0.244186	Type II
12@133200596@-	0.00662252	0.03125	0	0.0157068	0.773913	Type II
12@133298538@+	0	0	0	0	0.10119	Type II
12@1896970@+	0.00371747	0	0	0.0344828	0.741158	Type II
12@27863842@+	0	0	0	0	0.102639	Type II
12@2967757@-	0.00662252	0	0	0	0.346667	Type II
12@30787076@-	0	0	0	0.00694444	0.188715	Type II
12@3121338@+	0	0	0.00833333	0.00163666	0.359624	Type II
12@42835539@+	0	0	0	0.0361446	0.358108	Type II
12@46316800@-	0	0	0	0	0.420635	Type II
12@48539011@+	0	0	0	0	0.166667	Type II
12@49723754@+	0	0	0.0188679	0	0.770779	Type II
12@49725393@+	0	0.0294118	0	0	0.535406	Type II
12@50383705@-	0	0	0	0	0.132948	Type II
12@50388248@-	0	0	0	0	0.173676	Type II
12@50388261@-	0.00220751	0.0263158	0	0	0.136187	Type II
12@52627330@+	0.00536899	0.00798297	0.0318578	0.0323958	0.615385	Type II
12@52632548@+	0.000587347	0.000289771	0.000966931	0.000722022	0.109375	Type II
12@53346533@+	0.00193705	0.00434311	0.00992556	0.00942679	0.355705	Type II
12@53433438@+	0.0195415	0.0520446	0.0699088	0.0591655	0.813215	Type II
12@53434305@+	0.00111359	0	0	0	0.266667	Type II
12@53494897@+	0.00460123	0	0.0121951	0.0175644	0.175676	Type II
12@53495902@+	0.417563	0.38806	0.490566	0.555249	1	Type II
12@53682331@+	0.00609756	0	0	0.0378007	0.195704	Type II
12@53683071@+	0	0	0	0	0.224969	Type II
12@53683901@+	0	0	0	0.00338983	0.188904	Type II
12@53685804@+	0.027027	0	0.025641	0.0802469	0.740803	Type II
12@53700552@+	0.0018315	0.0206186	0	0.017734	0.583333	Type II
12@53702115@-	0	0.0235294	0.0147059	0	0.128655	Type II
12@53861604@+	0.00356612	0.00787402	0.00395257	0.00250627	0.299658	Type II
12@53899040@+	0.0368098	0.166667	0.12766	0.065	0.899281	Type II
12@56296022@-	0.00646204	0.012987	0.0175439	0.0246609	0.616848	Type II
12@56365449@+	0.00294118	0	0	0	0.163265	Type II
12@56527593@+	0.00546448	0	0	0.00478469	0.2	Type II
12@56537708@+	0	0	0	0	0.131841	Type II
12@56549247@+	0.0100865	0.03125	0.0490196	0.0287977	0.566474	Type II
12@56666935@-	0.000755287	0.00657895	0	0.00231214	0.109217	Type II
12@56668806@-	0.00264901	0	0.0125786	0.00426439	0.519428	Type II
12@56993837@-	0.00381679	0.037037	0	0.00215054	0.272304	Type II
12@57884103@+	0	0	0	0	0.14781	Type II
12@57892391@+	0	0	0	0.00546448	0.195238	Type II
12@6637392@+	0	0	0	0.00904977	0.15261	Type II
12@6666477@-	0.00155039	0	0	0	0.344828	Type II
12@6690862@-	0	0	0	0.00516351	0.100811	Type II
12@6704522@-	0	0	0	0	0.152431	Type II
12@6837407@+	0.0049505	0	0	0	0.396739	Type II
12@6857391@-	0.0216049	0.0895522	0.136364	0.0362117	0.428571	Type II
12@6859412@-	0.00443459	0.00369004	0.00519481	0.0130081	0.136564	Type II
12@6875666@+	0.00142806	0.00285307	0.0117021	0.00512656	0.286111	Type II
12@6974365@+	0.0027248	0	0	0	0.121255	Type II
12@6976739@+	0.0127389	0	0.0314465	0.00890472	0.689394	Type II
12@7047708@+	0	0	0	0	0.286885	Type II
12@7079735@-	0	0	0	0	0.181132	Type II
12@9093507@-	0.0242215	0	0	0.0287908	0.648294	Type II
12@98995254@+	0.000822594	0	0	0.00472126	0.104813	Type II
13@100020138@+	0.00337838	0	0.0365854	0.0168612	0.258228	Type II
13@100803244@-	0	0	0	0	0.103704	Type II
13@113838792@-	0	0	0	0	0.122186	Type II
13@114748042@-	0.00555556	0	0	0	0.105952	Type II
13@28009085@+	0	0	0	0	0.174419	Type II
13@45694772@+	0	0	0.0166667	0.0415512	0.419227	Type II
13@99091402@+	0	0	0	0	0.301205	Type II
13@99093060@+	0	0.0204082	0.0104167	0.00536193	0.230488	Type II
13@99127081@-	0	0	0	0	0.204696	Type II
14@102514248@+	0	0	0	0	0.251908	Type II
14@103406418@-	0	0	0	0	0.101521	Type II
14@103986339@-	0.00648203	0.0149626	0.0359712	0.0115875	0.722783	Type II
14@104199356@+	0	0	0	0	0.119753	Type II
14@104644159@+	0.0264901	0.0392157	0.109091	0.0875332	1	Type II
14@105241296@-	0	0	0.02	0	0.161094	Type II
14@20818691@+	0	0	0	0	0.104575	Type II
14@21737536@-	0.00753012	0.0254777	0.0189573	0.0086779	0.49697	Type II
14@23415869@-	0	0	0	0	0.23638	Type II
14@23502668@-	0.0101964	0.0191571	0.02267	0.0234445	0.239264	Type II
14@23532147@-	0	0	0	0	0.168449	Type II
14@35872560@-	0.00162866	0	0	0	0.127204	Type II
14@70793155@-	0	0	0	0	0.193548	Type II
14@75357841@+	0	0	0	0	0.150946	Type II
14@75618817@-	0	0	0	0.00130378	0.145601	Type II
14@77935609@+	0	0	0	0	0.16413	Type II
14@94528889@-	0.00171233	0	0.0272727	0	0.288397	Type II
15@22955268@+	0.00514139	0.047619	0.00970874	0.0017301	0.168161	Type II
15@41059608@+	0.0245232	0.0192308	0.075	0.0501253	0.548736	Type II
15@41059841@+	0	0	0	0	0.192857	Type II
15@44062741@+	0.00760456	0.00389105	0.0145631	0.00733075	0.155056	Type II
15@45706841@+	0	0	0	0	0.322581	Type II
15@49419956@-	0	0	0	0	0.32563	Type II
15@51012229@-	0	0	0.037037	0	0.167849	Type II
15@59179640@-	0	0	0.0267857	0.00131926	0.128205	Type II
15@59407009@+	0.0022779	0	0	0.00265957	0.226121	Type II
15@59515321@-	0	0	0	0	0.15016	Type II
15@65282080@-	0	0	0	0.00213675	0.146552	Type II
15@72491519@-	0.00108578	0.00970874	0	0.00537057	0.105769	Type II
15@74742302@-	0.0258065	0.0526316	0.025	0.0520325	0.763066	Type II
15@75902237@-	0	0	0	0.00829876	0.172662	Type II
15@77345130@-	0	0.0238095	0.0253165	0.0253378	0.211538	Type II
15@78834553@+	0	0	0	0	0.22412	Type II
15@79614865@+	0.0043709	0.00289436	0.0151515	0.0133029	0.13089	Type II
15@80988157@+	0	0	0	0.0103627	0.208333	Type II
15@82443952@-	0.0714286	0.04	0	0.00446429	0.886567	Type II
15@85189506@-	0	0	0	0	0.52381	Type II
15@89021290@+	0	0	0	0.00365631	0.14186	Type II
15@89807251@+	0	0	0	0.0230769	0.354442	Type II
15@90168986@+	0	0	0.0540541	0.00497512	0.105218	Type II
15@90772024@+	0	0	0	0.0107143	0.102639	Type II
15@90774704@-	0	0.00892857	0	0.00416089	0.212963	Type II
15@91037948@+	0.00152207	0	0	0.00765306	0.174427	Type II
15@91186183@+	0	0	0	0.00416667	0.155556	Type II
15@91424220@+	0	0.0217391	0	0.00722543	0.310129	Type II
15@91425541@+	0.563981	0.807692	0.908046	0.804487	0.924915	Type II
15@93569894@+	0	0	0	0	0.183575	Type II
16@10865631@-	0	0	0	0	0.109091	Type II
16@11773115@-	0	0	0	0.00721154	0.301754	Type II
16@11773344@-	0.0025641	0	0	0.00385604	0.125	Type II
16@135533@+	0.00762195	0.0273973	0	0.0242718	0.198052	Type II
16@136482@-	0	0	0	0	0.137931	Type II
16@1470275@-	0	0	0	0.00540541	0.785714	Type II
16@1555596@+	0	0	0	0	0.142857	Type II
16@1820490@-	0.000791139	0	0	0.00174064	0.209677	Type II
16@1838667@+	0.00134048	0	0.012987	0	0.184729	Type II
16@2027262@+	0	0	0	0.0105263	0.136364	Type II
16@2049828@-	0	0	0.0238095	0	0.231293	Type II
16@2225897@+	0.125926	0.196429	0.3125	0.320624	0.950055	Type II
16@2226826@+	0	0	0	0	0.106267	Type II
16@2331388@-	0	0	0	0	0.232353	Type II
16@2333298@-	0	0.04	0	0	0.227027	Type II
16@23680637@+	0.0289017	0	0.0238095	0.0503432	0.869328	Type II
16@27268837@-	0.00919118	0	0	0	0.320388	Type II
16@27475851@-	0	0	0	0	0.105634	Type II
16@28113197@-	0	0	0	0.00268097	0.498361	Type II
16@2815837@+	0.00289017	0	0	0	0.174458	Type II
16@2816249@+	0.00257069	0	0	0	0.350437	Type II
16@2820713@+	0.00630252	0	0.0104167	0	0.181992	Type II
16@28488755@-	0	0	0	0.0114943	0.221374	Type II
16@28848125@+	0.00628931	0	0.103448	0.013363	0.360755	Type II
16@28970333@+	0	0	0	0	0.385502	Type II
16@28989236@+	0.00869565	0	0	0.0156556	0.434783	Type II
16@2946368@+	0	0	0	0.0115163	0.253407	Type II
16@2946567@+	0.0100503	0.0322581	0.0444444	0.0397727	0.764331	Type II
16@2946591@+	0.0234742	0.030303	0.0425532	0.00262467	0.819141	Type II
16@2946691@+	0.0013986	0	0	0	0.134434	Type II
16@29810633@+	0	0	0	0	0.142687	Type II
16@29818347@+	0.000778816	0	0	0.00189274	0.13539	Type II
16@29831092@+	0	0	0.0232558	0.00277778	0.241379	Type II
16@29870296@-	0.00287356	0	0	0	0.21978	Type II
16@30096350@+	0	0.00934579	0	0.0282132	0.438222	Type II
16@3023168@-	0.0060423	0	0	0.0253165	0.184733	Type II
16@3077215@+	0	0	0	0.00815217	0.123832	Type II
16@31120682@+	0	0	0	0	0.131148	Type II
16@343682@-	0	0	0	0	0.122807	Type II
16@3536737@+	0	0	0	0	0.12959	Type II
16@4391428@-	0.00374532	0.010101	0	0.0116392	0.466667	Type II
16@4559439@+	0	0	0	0.0126422	0.115694	Type II
16@56782155@+	0	0	0	0	0.171892	Type II
16@57188373@-	0	0	0	0.0157068	0.219697	Type II
16@57462660@-	0	0	0	0.00857143	0.201082	Type II
16@57507929@-	0	0	0	0	0.272727	Type II
16@57509834@-	0.00550459	0.028169	0.0202703	0.0212404	0.48	Type II
16@58741575@-	0.0109091	0	0	0.0880829	0.685061	Type II
16@67226171@+	0	0	0	0.0183333	0.180583	Type II
16@67865941@-	0	0	0	0	0.133333	Type II
16@67916007@+	0.017341	0.0169492	0.0151515	0	0.779582	Type II
16@67916948@+	0	0	0	0	0.126238	Type II
16@69152357@-	0	0	0	0	0.115385	Type II
16@69153420@-	0	0	0	0	0.292191	Type II
16@69354086@+	0.00162602	0	0.008	0.00770925	0.101719	Type II
16@70284372@-	0	0	0	0	0.385965	Type II
16@70286448@-	0.00722022	0	0.0645161	0	0.120192	Type II
16@70298877@-	0	0	0	0	0.194595	Type II
16@70590802@+	0.00206612	0	0	0	0.772277	Type II
16@70695583@-	0	0	0	0	0.338235	Type II
16@70698565@-	0.00613497	0	0	0.0346021	0.675439	Type II
16@732269@-	0	0	0	0	0.138462	Type II
16@74485906@-	0	0.0147059	0	0.00257732	0.21875	Type II
16@75467224@-	0.00243902	0	0	0	0.122677	Type II
16@767207@+	0.0143369	0	0	0.0399002	0.29927	Type II
16@81053845@+	0.0016835	0.0103093	0.0194175	0.0315041	0.493671	Type II
16@836855@-	0	0	0	0.00232558	0.108761	Type II
16@837456@-	0.00614754	0.0232558	0.0434783	0.0713043	0.707395	Type II
16@84093014@-	0.00172117	0	0	0	0.15331	Type II
16@847930@+	0.00784314	0	0	0.0263736	0.285714	Type II
16@87864216@-	0	0	0	0.000596125	0.168421	Type II
16@87865637@-	0	0	0	0.00189934	0.302326	Type II
16@87866630@-	0.000217912	0	0.00111732	0.00131868	0.143895	Type II
16@88696960@+	0.106557	0.52381	0.5	0.382353	0.962287	Type II
16@88782187@-	0.00114679	0.00277778	0.00374532	0.00152284	0.137313	Type II
16@88792720@-	0.00301205	0	0.0110497	0.0678175	0.629977	Type II
16@88901705@-	0	0	0	0	0.14	Type II
16@89839707@-	0.0272374	0	0.0344828	0.0709459	0.899642	Type II
16@89927170@+	0.004	0	0.0208333	0.00514139	0.207792	Type II
16@89965176@+	0	0	0	0.00612557	0.189744	Type II
17@1325958@-	0.0268817	0.0357143	0	0.0365535	0.922742	Type II
17@1563140@-	0	0	0	0	0.153203	Type II
17@17171223@-	0.00252525	0	0	0	0.143864	Type II
17@17715826@-	0	0	0	0	0.156863	Type II
17@18005258@+	0	0	0	0	0.238494	Type II
17@18148971@-	0.00761905	0.0122699	0.00645161	0.0111206	0.508091	Type II
17@19239438@+	0	0	0	0.0136054	0.211538	Type II
17@19246628@-	0	0	0	0	0.106796	Type II
17@21188191@+	0	0	0	0	0.214905	Type II
17@26669432@+	0	0	0	0.00689655	0.126126	Type II
17@26883270@-	0	0	0	0.00423729	0.375839	Type II
17@26912953@-	0.00184502	0	0	0.00829187	0.21028	Type II
17@27014125@+	0	0	0	0	0.171717	Type II
17@27051149@+	0	0	0	0.0126263	0.197279	Type II
17@27183385@+	0	0	0.025	0.00162075	0.23545	Type II
17@27417107@-	0	0	0	0	0.10338	Type II
17@30687917@+	0.00428266	0	0	0	0.423828	Type II
17@30771625@+	0.00645161	0	0.015873	0.0105263	0.191992	Type II
17@33329107@+	0.0215054	0	0	0	0.192308	Type II
17@34852222@-	0.0185185	0	0	0	0.847619	Type II
17@34854199@-	0.00275482	0	0	0	0.160131	Type II
17@35443242@-	0	0	0	0	0.137255	Type II
17@3577000@-	0	0	0	0.0109489	0.160714	Type II
17@37071366@+	0.00112233	0	0	0.00215285	0.218045	Type II
17@37075828@+	0.0019084	0.016129	0.0272727	0.011236	0.363636	Type II
17@37076062@+	0.00556328	0	0	0.00528634	0.195652	Type II
17@37885582@-	0	0	0	0	0.109677	Type II
17@37885653@-	0.00309598	0	0.0204082	0	0.11194	Type II
17@38178945@-	0	0	0	0.00704225	0.311881	Type II
17@39845309@+	0.00108342	0	0.00343053	0.00242601	0.118223	Type II
17@39911169@-	0	0	0	0	0.156566	Type II
17@39911418@-	0.00197239	0	0	0.00204918	0.423313	Type II
17@40270380@-	0	0	0.0188679	0.00124069	0.136364	Type II
17@40477053@-	0	0	0	0	0.109005	Type II
17@40714749@+	0.00943396	0	0.00900901	0.0527638	0.721608	Type II
17@40715188@+	0.00164745	0.0147059	0	0.00853659	0.365488	Type II
17@40723668@+	0	0	0.025641	0.00264901	0.23907	Type II
17@42165961@-	0	0	0	0	0.173077	Type II
17@42397076@-	0.0023753	0.00952381	0.0111111	0.00606061	0.111111	Type II
17@42400897@-	0.0522906	0.0716724	0.114362	0.0927371	0.635029	Type II
17@42427654@+	0.000994036	0	0	0.00439698	0.147034	Type II
17@42428479@+	0.00358423	0.00900901	0	0.0042517	0.193587	Type II
17@42827123@+	0.0377358	0	0	0	0.14375	Type II
17@42953362@-	0.00157978	0	0	0	0.120419	Type II
17@43189511@-	0	0	0	0.00226757	0.136	Type II
17@43324549@+	0	0	0	0.00934579	0.216981	Type II
17@43474085@-	0	0	0	0.0152091	0.123457	Type II
17@4443677@-	0	0	0	0.0231425	0.787668	Type II
17@45748073@+	0.00320513	0	0.0366972	0.0181518	0.596	Type II
17@45906002@-	0	0	0	0	0.102151	Type II
17@46137844@+	0	0	0	0.0027027	0.155477	Type II
17@4638392@-	0.00766284	0	0	0.00626959	0.272	Type II
17@47482522@-	0.0049435	0.00921053	0.00922131	0.00904459	0.208674	Type II
17@47783608@-	0	0	0	0	0.178862	Type II
17@47785221@-	0	0.0408163	0.00980392	0	0.394541	Type II
17@48153054@+	0.0113636	0	0	0.0221729	0.875	Type II
17@48155484@+	0	0	0	0.0100503	0.178571	Type II
17@48155629@+	0	0	0	0	0.159574	Type II
17@48167372@+	0	0	0	0	0.28	Type II
17@4841478@-	0.00680272	0.0178571	0.0298507	0.0185185	0.553846	Type II
17@49243846@+	0.0858247	0.0799419	0.0920897	0.0963611	0.337423	Type II
17@4927130@+	0	0	0.0285714	0.0108696	0.238095	Type II
17@5345401@-	0	0	0	0	0.248826	Type II
17@56082277@-	0.00482094	0.0582524	0.02	0.0151724	0.704021	Type II
17@56166737@+	0	0	0	0	0.115888	Type II
17@57775334@-	0	0	0	0	0.513761	Type II
17@61902200@-	0	0	0	0	0.144828	Type II
17@644852@+	0	0	0	0	0.160714	Type II
17@648811@-	0	0	0	0	0.169811	Type II
17@66251944@+	0.0229008	0.0454545	0.0540541	0.0265487	0.529032	Type II
17@73221248@+	0	0	0	0.00423131	0.347354	Type II
17@73221509@+	0.00437637	0	0	0	0.376451	Type II
17@73221879@+	0	0	0	0	0.102258	Type II
17@73233199@-	0	0	0	0.00990099	0.569343	Type II
17@73233594@-	0	0	0	0	0.523188	Type II
17@73262008@+	0.00608167	0.00416667	0.0206186	0.019678	0.605333	Type II
17@73269613@-	0	0.0357143	0	0.00980392	0.603604	Type II
17@73282409@-	0	0	0	0	0.571053	Type II
17@73314957@-	0.00146199	0	0	0	0.117647	Type II
17@73491471@+	0.0140845	0	0	0.0285714	0.502538	Type II
17@73831966@-	0	0	0.0113636	0	0.151515	Type II
17@73844010@-	0.0166113	0.0306122	0.0647482	0.0742115	0.892233	Type II
17@73898205@-	0	0	0.017094	0.0144404	0.212121	Type II
17@74004761@-	0	0	0	0.00395257	0.176471	Type II
17@74078012@-	0.00970874	0	0	0	0.377358	Type II
17@74732429@-	0	0.0204082	0	0.0114114	0.629344	Type II
17@75495294@+	0	0	0	0	0.11041	Type II
17@75495327@+	0	0	0	0	0.158854	Type II
17@75496160@+	0.00377358	0.00645161	0.0152672	0.013986	0.320084	Type II
17@76168228@+	0.00308166	0.00653595	0.00826446	0.00333056	0.378378	Type II
17@78113824@-	0.004329	0	0	0.0118017	0.102941	Type II
17@7814797@+	0.00348432	0	0	0	0.298319	Type II
17@7834865@-	0.00301659	0.00934579	0.00735294	0.00280374	0.23125	Type II
17@79073874@+	0.00881057	0	0.015625	0.0407524	0.818709	Type II
17@79213397@+	0	0	0	0	0.136364	Type II
17@79639840@+	0	0	0	0	0.267477	Type II
17@79667814@+	0	0	0	0	0.214286	Type II
17@79687789@+	0	0	0	0.0120724	0.238095	Type II
17@79826308@-	0	0.0526316	0.0687023	0.0643657	0.839363	Type II
17@79826403@-	0.00749064	0	0.00613497	0.0115568	0.476684	Type II
17@79890678@-	0.00141044	0.00769231	0.0116279	0.00411946	0.105263	Type II
17@79892971@-	0.0348675	0.0714286	0.0756303	0.0752823	0.992126	Type II
17@80016242@-	0.00846262	0	0	0.00976709	0.250883	Type II
17@80041744@-	0	0	0.0116279	0.00558659	0.185714	Type II
17@80043258@-	0.002849	0	0	0	0.122137	Type II
17@80043397@-	0	0	0.0377358	0.012987	0.875	Type II
17@80202359@-	0	0	0	0.010989	0.118393	Type II
17@80210917@-	0	0	0	0	0.104583	Type II
17@80693509@+	0	0	0	0	0.272727	Type II
17@80708341@+	0	0	0	0	0.119266	Type II
17@80879415@+	0.00938967	0	0	0	0.252796	Type II
17@81037832@+	0	0	0	0	0.171429	Type II
17@8172500@+	0	0	0	0	0.309091	Type II
17@8380273@-	0	0	0	0	0.144186	Type II
18@12030350@+	0.000757576	0	0	0	0.111732	Type II
18@163365@+	0.00993377	0	0.0442478	0.0034904	0.581178	Type II
18@2573026@+	0	0	0	0	0.219298	Type II
18@47318568@-	0.00101317	0	0.0046729	0	0.399533	Type II
18@57013166@-	0.179416	0.34375	0.230263	0.249603	0.950867	Type II
18@662235@+	0.0019685	0.00980392	0	0.00159109	0.250871	Type II
18@670713@+	0.0103668	0.0163934	0.107843	0.0340599	0.421846	Type II
19@10217222@+	0.0257511	0.0789474	0.431034	0.233546	0.661538	Type II
19@10221660@+	0	0	0	0.00809717	0.246154	Type II
19@10427366@-	0	0	0	0	0.102073	Type II
19@10502079@-	0	0	0	0.0166667	0.163043	Type II
19@10792832@+	0.000869565	0	0	0	0.123116	Type II
19@10800079@+	0	0	0	0.00757576	0.144928	Type II
19@10801869@+	0	0	0	0	0.125	Type II
19@10812656@+	0.00406504	0	0	0.0176991	0.371728	Type II
19@1088299@-	0	0	0.0113636	0.0197239	0.136816	Type II
19@10943307@-	0.0251799	0.0227273	0.138889	0.150538	0.585799	Type II
19@11032379@+	0.00961538	0	0.0333333	0.0861423	0.898551	Type II
19@11033302@+	0	0	0	0	0.145299	Type II
19@1105217@+	0.000974976	0.00135685	0	0.00122067	0.110236	Type II
19@1112494@-	0	0.0166667	0	0.00162866	0.102795	Type II
19@11144133@+	0.00545455	0.0070922	0	0.00467727	0.12	Type II
19@1122548@-	0	0	0	0	0.37218	Type II
19@12849346@+	0	0	0	0.026506	0.365854	Type II
19@12858058@+	0.00421348	0	0.0357143	0.0339271	0.458824	Type II
19@12907783@-	0.00652742	0.0160256	0.00722022	0.00931929	0.309091	Type II
19@12918110@+	0.00671892	0	0.0362319	0.0296209	0.272727	Type II
19@12924275@+	0	0.0169492	0	0.0110497	0.201923	Type II
19@13035595@-	0	0	0.0142857	0.00622084	0.188455	Type II
19@13055131@+	0.0161098	0.02	0.00738007	0.0439823	0.577039	Type II
19@13215803@-	0.00662252	0	0	0	0.130435	Type II
19@13218663@-	0.02	0.037037	0.144928	0.143351	0.841463	Type II
19@13246639@+	0.0159236	0	0.0309278	0.0224913	0.890968	Type II
19@13889053@+	0.0071333	0.0103359	0.00928074	0.012893	0.674121	Type II
19@14071832@+	0	0.0416667	0	0	0.232402	Type II
19@1577305@-	0.0030303	0.0493827	0	0.129562	0.780303	Type II
19@16302214@+	0.00307692	0	0	0	0.118908	Type II
19@16629611@-	0	0	0	0.0133929	0.423333	Type II
19@16990804@+	0	0	0	0.00623053	0.122881	Type II
19@17417303@+	0.000834028	0	0	0.00245098	0.109375	Type II
19@17534838@+	0	0	0	0	0.268657	Type II
19@17626993@+	0.00174825	0	0	0.0106383	0.119565	Type II
19@17691658@+	0.0144092	0	0.025	0.0156098	0.206107	Type II
19@17973764@+	0.00294315	0.0046225	0.00341403	0.00494342	0.111343	Type II
19@18304815@+	0	0	0	0	0.27027	Type II
19@18649039@-	0.0233983	0.00913242	0.0373832	0.0370995	0.652174	Type II
19@18976527@+	0.00490196	0	0	0.0164948	0.341927	Type II
19@19135533@-	0	0	0	0.00853242	0.124646	Type II
19@19135600@-	0	0	0	0	0.471751	Type II
19@19168507@+	0.0129032	0	0	0	0.151625	Type II
19@19304934@+	0.00549451	0.02	0.0645161	0.0284091	0.136	Type II
19@19758248@-	0	0	0	0.0134771	0.18617	Type II
19@19763446@-	0	0	0	0	0.146982	Type II
19@19766953@-	0.0138889	0	0	0.00862069	0.614833	Type II
19@2794802@+	0.00616016	0	0	0	0.237903	Type II
19@281325@-	0.0015949	0	0	0.00410397	0.190476	Type II
19@282229@-	0	0	0	0.001001	0.109023	Type II
19@34857292@+	0.00177384	0.0233918	0	0.00528885	0.285784	Type II
19@34884194@+	0.00152053	0	0.00236967	0.00796813	0.111805	Type II
19@35506838@+	0.0217391	0.05	0.0645161	0.00487805	0.689431	Type II
19@3551106@-	0.002079	0.0319149	0.0229008	0.0221774	0.661202	Type II
19@3573208@+	0.0142857	0	0.0897436	0.0618893	0.366667	Type II
19@3576571@+	0.00262812	0.00191205	0.00767263	0.00793448	0.653846	Type II
19@36111187@+	0	0	0	0	0.209192	Type II
19@3632240@-	0	0	0	0	0.145631	Type II
19@36590468@+	0	0	0.03125	0	0.400442	Type II
19@36641095@+	0.00262467	0	0.0077821	0.010658	0.291667	Type II
19@38795825@-	0.00438596	0	0	0	0.141593	Type II
19@39220107@+	0.00250941	0	0.00411523	0.0042654	0.152027	Type II
19@39329235@-	0.0055371	0	0	0.00154799	0.191406	Type II
19@39397872@+	0.00464037	0	0	0.00325027	0.229299	Type II
19@39660373@+	0	0	0	0.00363636	0.161328	Type II
19@39669485@+	0	0	0	0.0136986	0.52164	Type II
19@3977491@-	0.00710744	0.0144158	0.0315436	0.0304223	0.667267	Type II
19@3978108@-	0.0028239	0.00393082	0.00487329	0.00520752	0.19615	Type II
19@39963961@+	0	0	0	0.00339367	0.291815	Type II
19@39980385@+	0.00140449	0	0.00680272	0.00714924	0.481651	Type II
19@40480272@+	0.0238908	0.0203046	0.0477612	0.0284339	0.827119	Type II
19@40873651@+	0.409496	0.75	0.466667	0.578231	0.924528	Type II
19@40880422@+	0.0385675	0.0333333	0.0833333	0.026087	0.145161	Type II
19@4090508@-	0	0	0	0	0.116364	Type II
19@4101059@-	0	0	0	0	0.304408	Type II
19@4101113@-	0	0	0	0.00340522	0.131148	Type II
19@41810159@+	0.00286533	0	0.0444444	0.0151515	0.273567	Type II
19@41892505@-	0.00392157	0	0	0	0.150943	Type II
19@41892550@-	0	0	0	0	0.392857	Type II
19@41937411@-	0	0.0185185	0	0.00302115	0.285714	Type II
19@41944214@-	0.0758621	0.291667	0.122449	0.199324	0.971564	Type II
19@44235501@-	0	0	0	0	0.24	Type II
19@4432176@+	0	0	0.03125	0.00280899	0.391248	Type II
19@4433242@+	0.00396825	0	0.0540541	0	0.104052	Type II
19@45165168@+	0	0	0	0.0114943	0.246269	Type II
19@45406758@+	0.0136364	0.0127389	0.0638298	0.0723443	0.895349	Type II
19@45496056@+	0.0327273	0.0348837	0.030303	0.0626134	0.52148	Type II
19@45496121@+	0	0	0.0123457	0.00252525	0.385787	Type II
19@46010966@+	0.0118919	0.00900901	0.0493274	0.0642202	0.49505	Type II
19@46024592@+	0.00369686	0	0	0	0.160221	Type II
19@4657688@-	0.010118	0.0205479	0.0114943	0.0275862	0.227273	Type II
19@47223172@-	0	0	0	0	0.259669	Type II
19@47278253@-	0.00276243	0	0	0	0.12037	Type II
19@47291199@-	0	0	0.010989	0.00247934	0.290961	Type II
19@47291345@-	0	0	0	0	0.155448	Type II
19@47291357@-	0.00139276	0	0	0	0.103402	Type II
19@47549349@-	0	0.0136986	0.0340909	0.0132497	0.238095	Type II
19@47653463@+	0	0.00403226	0	0.000287687	0.301274	Type II
19@4859857@-	0.00141044	0	0.0247934	0.0155393	0.480315	Type II
19@49227642@-	0.00490196	0	0	0.00271003	0.238095	Type II
19@49309798@-	0	0	0.02	0	0.102307	Type II
19@49425716@+	0.0190157	0.00775194	0.0172414	0.0291174	0.604651	Type II
19@49469918@+	0.0120492	0.015551	0.0263158	0.0262043	0.569475	Type II
19@49470063@+	0.0034888	0.005997	0.00200803	0.00510747	0.30725	Type II
19@49472656@-	0.00578035	0	0	0.00452489	0.301508	Type II
19@49513266@+	0.00472813	0.00621118	0.00245098	0.00382343	0.157682	Type II
19@49952850@-	0.0027027	0	0	0.0015873	0.217949	Type II
19@50155299@+	0	0	0.0140845	0.0113422	0.329053	Type II
19@50302928@+	0.00199601	0	0	0.0143312	0.301587	Type II
19@50304310@+	0	0	0	0.0148148	0.151203	Type II
19@50333371@+	0	0	0	0	0.111444	Type II
19@50333968@+	0.00543478	0	0.030303	0.00434783	0.148864	Type II
19@50334673@+	0	0	0	0.015873	0.379915	Type II
19@50357929@+	0.00126422	0.0070922	0	0.00870147	0.20199	Type II
19@50363558@+	0	0.0163934	0	0	0.12963	Type II
19@50363943@+	0.00641026	0	0	0.0058651	0.6	Type II
19@50410553@-	0	0	0	0	0.16263	Type II
19@51009682@-	0	0	0	0	0.142857	Type II
19@51607638@-	0	0	0	0	0.113379	Type II
19@51857512@-	0.00513149	0.0140187	0.0113636	0.0145063	0.379562	Type II
19@52729274@+	0.00252738	0.00315457	0.00502513	0.00388727	0.173522	Type II
19@54611355@-	0	0	0	0	0.108696	Type II
19@54632545@+	0.00328947	0	0.00564972	0	0.115766	Type II
19@54684512@-	0.00235294	0	0.0327869	0	0.465517	Type II
19@54697095@+	0	0	0	0	0.248227	Type II
19@55743448@-	0.004	0.0327869	0.00900901	0.0221566	0.326234	Type II
19@56163983@+	0.012	0	0	0.00504202	0.701031	Type II
19@56206327@+	0	0	0	0.00424809	0.109756	Type II
19@5678604@-	0.0483871	0.0743243	0.104348	0.115013	0.947368	Type II
19@5678622@-	0.00140449	0	0.00847458	0.00374181	0.188679	Type II
19@5679397@-	0.00376648	0	0	0	0.193548	Type II
19@5894733@-	0.0038835	0	0	0.00559441	0.299065	Type II
19@59059910@+	0.00548196	0.012987	0.0276596	0.0291402	0.235122	Type II
19@59070216@-	0	0	0	0.00126743	0.107784	Type II
19@613283@+	0	0	0	0	0.132304	Type II
19@616312@+	0	0	0	0	0.127955	Type II
19@625170@-	0	0.0769231	0.0357143	0.0112045	0.661972	Type II
19@6361697@+	0.00402414	0	0	0.0136752	0.435897	Type II
19@6368736@+	0.00590551	0	0	0.0346821	0.600823	Type II
19@6730365@-	0.021164	0.0833333	0	0.00671141	0.417582	Type II
19@6731932@-	0.00338983	0	0	0.00692841	0.439189	Type II
19@6743009@+	0.00928074	0	0.025641	0.00898204	0.653846	Type II
19@682928@+	0.00169779	0.00938967	0.0322581	0.0377682	0.637681	Type II
19@7620158@+	0	0	0	0	0.106383	Type II
19@7621389@+	0	0	0.0224719	0.0165563	0.28125	Type II
19@7696446@+	0.117308	0.0960452	0.195804	0.193524	0.858824	Type II
19@8028021@-	0	0	0	0	0.130045	Type II
19@804834@+	0.0015949	0	0.00440529	0	0.443918	Type II
19@810808@+	0.00148148	0	0.023622	0.0284168	0.112	Type II
19@8368761@-	0.000571102	0	0	0.00252525	0.140496	Type II
19@8381484@-	0.0119435	0.00598802	0.00478469	0.00895141	0.199422	Type II
19@8385749@-	0.00684932	0	0	0.00766773	0.379061	Type II
19@990241@+	0	0	0	0	0.309859	Type II
1@100742829@+	0.00571429	0	0	0	0.117284	Type II
1@1017892@-	0	0.025	0	0	0.196262	Type II
1@110280320@-	0.0126113	0.020202	0.026087	0.0314607	0.684426	Type II
1@11116800@-	0.00208225	0.0031348	0	0	0.117517	Type II
1@113241034@+	0	0	0	0	0.359649	Type II
1@113244079@-	0.00341686	0	0	0	0.109589	Type II
1@113244209@-	0	0.00252525	0	0.00216711	0.173986	Type II
1@116916026@+	0.00282087	0	0.0233918	0.00178891	0.395101	Type II
1@117532728@+	0	0	0	0	0.369792	Type II
1@11807581@+	0.00737101	0	0.015625	0	0.197222	Type II
1@11983178@-	0.00398406	0	0	0.00915332	0.408163	Type II
1@12067167@+	0.00253807	0	0	0.023753	0.315166	Type II
1@12072763@+	0	0	0	0.00289436	0.109458	Type II
1@1249268@-	0.00282486	0	0	0	0.190476	Type II
1@145597572@-	0	0	0.0243902	0.0346021	0.400862	Type II
1@149895753@-	0	0	0	0.00274348	0.184318	Type II
1@149898327@-	0	0	0	0	0.176611	Type II
1@150298288@+	0.00558659	0	0	0	0.372201	Type II
1@150300888@+	0	0	0.0444444	0.00589391	0.258312	Type II
1@150300920@+	0	0	0	0	0.493894	Type II
1@150305645@+	0.002849	0	0	0	0.228337	Type II
1@150549779@-	0	0	0.0107527	0	0.5	Type II
1@151023580@-	0	0	0	0	0.162602	Type II
1@153606727@+	0	0	0.0131579	0.00478469	0.374775	Type II
1@153637702@-	0	0	0	0.000913242	0.149386	Type II
1@153949191@-	0.00355649	0.00134228	0.00551268	0.00216802	0.211744	Type II
1@153949979@-	0.00647249	0.00389105	0.00348432	0.00606061	0.284848	Type II
1@153950060@-	0.0022779	0.0185185	0.0105263	0.018797	0.418605	Type II
1@154215719@+	0	0	0	0.00541712	0.271124	Type II
1@154248110@+	0	0	0.0186916	0.00756757	0.508621	Type II
1@154523951@-	0	0	0	0.00243902	0.152727	Type II
1@154555785@-	0	0	0	0.00659631	0.348454	Type II
1@155035000@+	0.00160643	0.00462963	0.0177778	0.0021254	0.199161	Type II
1@155217900@-	0	0.0240964	0	0	0.183333	Type II
1@155220080@-	0.0125786	0	0	0.0201613	0.806452	Type II
1@155224593@-	0	0	0	0	0.14	Type II
1@155224648@-	0	0	0	0	0.219697	Type II
1@155581059@+	0	0	0	0	0.245283	Type II
1@155583273@+	0.0132159	0.0784314	0.0857143	0.0298851	0.652174	Type II
1@155583939@+	0	0	0	0	0.240741	Type II
1@155659026@+	0.0130548	0	0.0172414	0.0182796	0.264901	Type II
1@155979406@-	0.0056101	0	0.0127796	0.00956938	0.408451	Type II
1@156220100@-	0	0	0	0	0.145161	Type II
1@156287296@-	0.00373705	0.0106242	0.00478851	0.00584212	0.695674	Type II
1@156495776@-	0	0	0.0232558	0	0.145631	Type II
1@156502798@-	0.00793651	0	0	0.00873362	0.110092	Type II
1@156712427@-	0.00332226	0	0.00485437	0.00282008	0.117647	Type II
1@156713048@-	0.00135318	0.00431034	0	0.00282406	0.183673	Type II
1@156737934@+	0	0	0	0.0110865	0.119089	Type II
1@15755574@+	0	0	0	0	0.136054	Type II
1@15755617@+	0	0.025641	0	0.00519481	0.231343	Type II
1@15819152@-	0.0123457	0.0137931	0.0359712	0.0296053	0.87485	Type II
1@160183336@+	0	0.0263158	0.0163934	0.00832178	0.222222	Type II
1@16060586@+	0.00396825	0.0117647	0.0481928	0.024602	0.919534	Type II
1@16111516@+	0	0	0.030303	0.0107527	0.285714	Type II
1@161133723@+	0	0	0	0	0.1051	Type II
1@1634618@-	0	0	0	0	0.101695	Type II
1@165876973@+	0	0	0	0	0.70037	Type II
1@16722666@+	0.00439883	0.0394737	0.0172414	0.0413333	0.681934	Type II
1@167759840@+	0	0.016129	0	0.0452962	0.505376	Type II
1@1684305@-	0	0	0	0	0.25641	Type II
1@1717138@-	0.00346021	0	0	0.00199601	0.153846	Type II
1@171753576@+	0.0164835	0.129032	0.0357143	0.0735294	0.825397	Type II
1@1720574@-	0	0	0	0.00860421	0.100801	Type II
1@173455493@+	0.00707244	0.00423729	0.00582242	0.00718047	0.317992	Type II
1@17734724@-	0	0	0	0	0.265276	Type II
1@17747246@-	0.00127065	0	0.0163934	0.00475624	0.517421	Type II
1@179051437@+	0.00692042	0.0434783	0.0384615	0.0446097	0.196429	Type II
1@180163445@+	0.00414938	0	0.0416667	0	0.166667	Type II
1@185270235@-	0	0	0	0	0.128205	Type II
1@19411179@-	0	0	0	0	0.348039	Type II
1@19683207@-	0.00229779	0	0.00530035	0.00346457	0.222076	Type II
1@19984140@+	0	0	0.0454545	0.0153374	0.239437	Type II
1@19984598@+	0.00550206	0	0	0.00945626	0.198556	Type II
1@201839890@+	0.00320513	0	0.0384615	0.0174419	0.664921	Type II
1@201951878@+	0.00175131	0	0	0.00168634	0.126126	Type II
1@201966666@+	0.0013986	0	0.00943396	0.00139665	0.193069	Type II
1@201974879@+	0.00475059	0.0147059	0	0.00193798	0.12782	Type II
1@201975021@+	0.00154799	0.00819672	0	0.020073	0.698925	Type II
1@202850340@-	0	0	0	0.0326797	0.318761	Type II
1@202985214@+	0.00147059	0	0	0.00216685	0.141284	Type II
1@202992504@+	0.00328947	0	0	0	0.430769	Type II
1@206776538@-	0	0	0	0	0.108108	Type II
1@20827042@-	0.00662252	0.0869565	0.0434783	0.0429688	0.883372	Type II
1@20977032@+	0.011811	0	0.00892857	0.0353741	0.444737	Type II
1@20978370@-	0.00526316	0.018018	0	0.0026178	0.357143	Type II
1@20978944@-	0.0379009	0.0434783	0.0198675	0.0431948	0.462243	Type II
1@20979006@-	0.0226804	0.0472973	0.0666667	0.0347323	0.505219	Type II
1@21070497@-	0.00921659	0	0	0.0170213	0.62963	Type II
1@2116044@+	0	0	0	0	0.188312	Type II
1@214507576@+	0.00727273	0	0.0361446	0.00218818	0.488889	Type II
1@21544657@-	0.00746269	0	0	0	0.148936	Type II
1@21544834@-	0	0	0.03125	0	0.404255	Type II
1@21545131@-	0	0	0	0	0.202247	Type II
1@22413010@+	0.00113379	0.0361446	0	0.0079602	0.319428	Type II
1@22413286@+	0.00235479	0.0147059	0	0.00634697	0.318245	Type II
1@224415324@-	0.079602	0.233333	0.384615	0.295213	0.880597	Type II
1@224473786@-	0.00558659	0	0	0.0125786	0.135294	Type II
1@226250458@+	0.00257732	0.030303	0	0.0067659	0.519841	Type II
1@226549685@-	0.0122449	0.0123457	0.0277778	0.0203443	0.516084	Type II
1@226567657@-	0.00179211	0	0.00809717	0.00744285	0.14395	Type II
1@226570783@-	0.00473934	0	0	0.0040568	0.206941	Type II
1@228681640@+	0.00496963	0.0225564	0.0217391	0.011335	0.694125	Type II
1@230416020@+	0	0	0.00970874	0.00968188	0.330189	Type II
1@2334962@+	0	0	0	0.00483425	0.30305	Type II
1@234040729@+	0	0	0	0	0.26087	Type II
1@23884626@-	0.000795545	0	0	0.00128205	0.107843	Type II
1@24078207@+	0	0	0	0	0.149171	Type II
1@249144375@-	0	0	0	0	0.380952	Type II
1@249144402@-	0	0	0.0645161	0.0467836	0.564516	Type II
1@249150058@-	0	0	0	0	0.11039	Type II
1@249150589@-	0	0	0.0833333	0	0.186047	Type II
1@26230202@-	0.00128949	0	0.00446429	0	0.112051	Type II
1@26898672@+	0	0	0.0142857	0.0149626	0.242925	Type II
1@28862519@+	0.0425532	0	0.137255	0.127753	0.332039	Type II
1@29481231@-	0.0052356	0.111111	0.135135	0.159459	0.940559	Type II
1@32098839@-	0	0	0	0.00849858	0.262136	Type II
1@32502626@+	0	0	0.0217391	0	0.149333	Type II
1@32801620@-	0.0411215	0.136364	0.09375	0.0703235	0.967742	Type II
1@33099579@-	0.00472813	0	0	0.00514139	0.109756	Type II
1@33238614@+	0	0	0	0.0035461	0.613208	Type II
1@33276346@-	0.00325733	0.012987	0.0458015	0.052076	0.407407	Type II
1@33480148@-	0.00177936	0	0	0.00350263	0.175234	Type II
1@35658247@-	0	0.0138889	0.00505051	0	0.138185	Type II
1@35658270@-	0.00252525	0	0.00641026	0.00105374	0.103209	Type II
1@36643504@+	0	0	0	0.003663	0.144788	Type II
1@3703863@-	0.00481928	0	0	0	0.176068	Type II
1@38168989@+	0	0	0	0.00481928	0.109434	Type II
1@38175078@+	0	0	0.0175439	0	0.419321	Type II
1@38446341@-	0	0	0	0	0.387387	Type II
1@39926377@+	0	0	0.012987	0	0.139194	Type II
1@40535941@+	0	0	0	0	0.128	Type II
1@41475233@+	0	0	0.028169	0	0.161435	Type II
1@43394974@-	0	0	0	0.0116279	0.180905	Type II
1@43829358@-	0	0	0	0	0.1	Type II
1@43829513@-	0.00630915	0.00884956	0.0165289	0.00236686	0.226027	Type II
1@43830436@-	0	0	0	0	0.116883	Type II
1@43830998@-	0.00259067	0	0	0	0.119266	Type II
1@43851708@-	0	0	0.00628931	0.00160385	0.11689	Type II
1@43853199@-	0	0	0	0	0.262789	Type II
1@44083229@+	0.0409836	0	0.0792079	0.098646	0.894198	Type II
1@44437695@+	0	0	0	0	0.114286	Type II
1@44438723@+	0.00515464	0	0.0192308	0	0.701613	Type II
1@44443655@+	0.00539245	0.0159363	0	0.00614657	0.550877	Type II
1@45110929@+	0.0051458	0	0	0	0.204993	Type II
1@45809326@+	0	0	0	0	0.146341	Type II
1@46032640@+	0.00356379	0	0.0147059	0.0204678	0.491597	Type II
1@46501388@+	0.00847458	0	0	0	0.167401	Type II
1@46743868@+	0	0.0204082	0	0	0.134409	Type II
1@46744014@+	0	0	0	0	0.428571	Type II
1@52822100@-	0	0	0	0.0226537	0.64966	Type II
1@53153566@-	0	0	0	0.00696056	0.100733	Type II
1@54428019@+	0	0	0	0.0168067	0.585774	Type II
1@54678323@+	0.0105465	0.0077821	0.0402685	0.0607287	0.667618	Type II
1@55315603@-	0.00511771	0.00621118	0.0432099	0.0275229	0.365079	Type II
1@6694709@-	0.00824176	0.00990099	0	0.00578871	0.566667	Type II
1@6694964@-	0.00598802	0	0.0205479	0.0307692	0.793651	Type II
1@6694986@-	0	0	0	0	0.197605	Type II
1@68591863@-	0	0.0454545	0.0243902	0	0.287951	Type II
1@86046713@+	0	0.00847458	0.0465116	0.0698503	0.7	Type II
1@86047642@+	0	0	0	0	0.392157	Type II
1@894384@-	0.000721501	0	0	0	0.219895	Type II
1@9789246@-	0	0	0	0	0.205674	Type II
1@9790584@-	0	0	0	0	0.176158	Type II
1@9804040@-	0	0	0	0	0.1136	Type II
1@9809534@-	0	0	0.00934579	0	0.167385	Type II
1@981617@+	0.00845411	0	0	0.0313901	0.375	Type II
1@983626@+	0.00396825	0	0	0	0.176471	Type II
20@1106282@+	0	0	0	0	0.121088	Type II
20@1145756@+	0	0	0.111111	0.00546448	0.211886	Type II
20@1424277@-	0	0	0	0	0.142259	Type II
20@17608262@-	0.00457666	0.0224719	0	0.00545951	0.133733	Type II
20@17616241@-	0.0121581	0.00877193	0.0371901	0.0386579	0.673219	Type II
20@21335499@+	0.00862069	0	0	0.0044843	0.529148	Type II
20@2443740@-	0.0113805	0.00831025	0.0168067	0.0184006	0.306849	Type II
20@25207200@+	0	0	0	0	0.160494	Type II
20@30157121@+	0	0	0	0.00236128	0.109375	Type II
20@30157152@+	0.0151515	0.0465116	0.021978	0.0181675	0.890411	Type II
20@30389038@+	0	0	0	0.00635324	0.214539	Type II
20@306778@+	0	0	0	0	0.311927	Type II
20@30738453@+	0	0	0.037037	0	0.128467	Type II
20@31024504@+	0	0	0	0	0.230769	Type II
20@31024544@+	0	0	0	0	0.259696	Type II
20@31436571@+	0.00234192	0	0.00934579	0	0.104947	Type II
20@31437638@+	0	0	0	0.0134228	0.207587	Type II
20@32660066@+	0.00476758	0.0126582	0	0	0.235893	Type II
20@32684529@-	0.00115741	0	0	0	0.146739	Type II
20@33593565@-	0	0	0	0	0.101108	Type II
20@33703281@-	0	0.181818	0.2	0.0361446	0.880952	Type II
20@33703393@-	0	0	0	0.0347003	0.405405	Type II
20@34218936@-	0.00252525	0.0136986	0.0508475	0.00218341	0.292	Type II
20@34828285@+	0	0	0	0	0.343542	Type II
20@37400468@+	0	0	0	0	0.309315	Type II
20@3782646@+	0.00441501	0.0178571	0.0121951	0.00443131	0.66738	Type II
20@39803498@+	0.00520833	0	0	0.0241935	0.136364	Type II
20@43248463@-	0	0	0	0	0.420082	Type II
20@43516296@+	0	0	0	0	0.794621	Type II
20@43536440@+	0.00149031	0.015625	0	0.0125945	0.189109	Type II
20@43995819@+	0.00892857	0.037037	0.0344828	0.0384615	0.948864	Type II
20@44045211@+	0.00361011	0	0	0.00503356	0.113636	Type II
20@44520391@+	0.00162866	0	0	0	0.145299	Type II
20@44522640@+	0.00537634	0	0.0277778	0.01373	0.263636	Type II
20@44578703@-	0	0	0	0.00478469	0.11157	Type II
20@44980711@-	0.00510204	0	0	0.012	0.232975	Type II
20@47712934@+	0.00247219	0	0.0121212	0.00166667	0.358442	Type II
20@48808242@+	0	0	0	0.00947568	0.805842	Type II
20@48808899@+	0.00111235	0	0.00909091	0.0175439	0.540773	Type II
20@54961437@-	0	0	0	0.00550964	0.265313	Type II
20@54965714@-	0	0	0	0	0.145608	Type II
20@55093270@+	0.0159787	0.0283688	0	0.0190058	0.780627	Type II
20@55953333@+	0.00371058	0	0	0.00717703	0.152758	Type II
20@55967824@+	0	0	0	0	0.105424	Type II
20@55983428@+	0	0	0	0.00805369	0.130039	Type II
20@56934907@+	0	0	0	0	0.322266	Type II
20@57019708@+	0	0	0	0	0.10566	Type II
20@57268847@+	0.0270936	0.0222222	0.0481928	0.0807601	0.761905	Type II
20@57610022@-	0	0	0	0.00433213	0.403125	Type II
20@60697773@+	0.0114504	0	0.0793651	0.0536131	0.770331	Type II
20@60710267@+	0	0	0	0	0.113821	Type II
20@60777458@+	0	0	0	0	0.109541	Type II
20@60882484@+	0	0.00591716	0	0	0.197333	Type II
20@60882503@+	0.00108108	0	0.00609756	0.00270027	0.130037	Type II
20@61296286@+	0	0	0.00790514	0.00110865	0.120567	Type II
20@61510882@-	0	0	0	0	0.296296	Type II
20@61511155@-	0	0	0	0	0.543478	Type II
20@61834507@-	0	0	0	0.00756144	0.189369	Type II
20@62152676@+	0.0422948	0.0316623	0.0575448	0.0709964	0.108221	Type II
20@62220153@-	0	0	0	0	0.16318	Type II
20@62333531@-	0.00247525	0.0222222	0.0204082	0.00557621	0.47561	Type II
20@62365075@+	0	0	0	0.0169492	0.406897	Type II
20@62572360@-	0	0	0	0.00146843	0.232143	Type II
20@627670@-	0	0	0.0444444	0.00190114	0.382353	Type II
20@628239@-	0.00243309	0	0.0165289	0.0042796	0.710938	Type II
21@27277344@-	0.00844119	0.00826446	0.00278552	0.00677966	0.310105	Type II
21@27284110@-	0.00182482	0	0	0.00152091	0.150628	Type II
21@30428839@-	0.000625782	0	0.0120968	0.000398406	0.18086	Type II
21@34809255@+	0	0	0	0	0.181579	Type II
21@35445993@+	0.0316957	0.0120482	0.0296296	0.0621572	0.811351	Type II
21@42609455@+	0.00400802	0	0	0	0.24	Type II
21@45139199@+	0.00249169	0.00854701	0.0154639	0.00480769	0.270355	Type II
21@45166000@+	0.00169014	0	0	0	0.241758	Type II
21@45548464@+	0.021164	0	0	0.0414747	0.513619	Type II
21@45730948@+	0.030137	0.05	0.0416667	0.046595	0.539877	Type II
21@46419322@-	0.00436681	0	0	0.00983607	0.282051	Type II
21@46595802@+	0	0	0	0	0.165605	Type II
21@46596010@+	0	0	0.0337079	0.00961538	0.298578	Type II
21@46934931@-	0	0.05	0	0.00632911	0.547855	Type II
21@46951316@-	0	0	0	0.0133333	0.336562	Type II
22@18075235@-	0	0	0	0	0.173835	Type II
22@18270747@-	0	0	0	0	0.139535	Type II
22@20940895@+	0	0	0	0	0.164021	Type II
22@21976915@+	0	0	0	0	0.327044	Type II
22@21977050@+	0	0	0	0	0.437751	Type II
22@21982461@-	0.00310559	0.0131579	0	0.0183246	0.323529	Type II
22@24237278@+	0.00909733	0.00662252	0.0111969	0.0136341	0.244019	Type II
22@24316052@-	0.00684932	0.0535714	0.0422535	0.0267857	0.486486	Type II
22@25024773@+	0	0	0	0.0046729	0.37931	Type II
22@29678417@+	0.00134409	0	0	0	0.10262	Type II
22@30200794@-	0	0	0	0.00881057	0.513315	Type II
22@30977532@-	0.00218341	0	0	0	0.122263	Type II
22@30980659@-	0.00666667	0	0	0.00298954	0.510386	Type II
22@30984046@-	0.0181347	0.0238095	0	0.0059761	0.289562	Type II
22@31283586@+	0.00175747	0	0	0	0.172727	Type II
22@31285605@+	0	0	0	0	0.185841	Type II
22@31289147@+	0	0	0	0	0.181818	Type II
22@31289213@+	0	0	0	0	0.108434	Type II
22@31302891@+	0.00292398	0	0	0.00932836	0.589744	Type II
22@31796694@+	0	0	0	0.00560224	0.115942	Type II
22@31823103@+	0	0	0.0338983	0.00116686	0.505675	Type II
22@32014812@-	0.00694444	0	0	0.00255102	0.111732	Type II
22@32894267@+	0	0	0	0	0.183636	Type II
22@36692993@-	0.00199203	0	0.00246914	0.00291439	0.203704	Type II
22@36698679@-	0.00286944	0	0.003663	0	0.15	Type II
22@38087259@+	0	0	0	0.0174825	0.280051	Type II
22@38247441@+	0	0	0	0	0.158333	Type II
22@38270418@+	0.002886	0	0	0	0.14827	Type II
22@38616224@-	0	0	0	0.00887574	0.228022	Type II
22@39918069@+	0	0	0	0.00708104	0.191257	Type II
22@39918273@+	0.00511182	0.0152672	0.00480769	0.010101	0.495164	Type II
22@41231886@-	0.00841908	0.0176991	0	0.00956023	0.435433	Type II
22@41648931@-	0.00663717	0.010101	0	0.0122117	0.348173	Type II
22@42003281@-	0	0	0	0.00383877	0.132762	Type II
22@42293134@+	0	0	0	0	0.173714	Type II
22@42914109@-	0.006	0	0.00990099	0.0258621	0.335938	Type II
22@43563262@-	0	0	0	0	0.148256	Type II
22@43568417@-	0	0	0.0119048	0	0.297447	Type II
22@45601752@-	0.00121212	0	0	0.00257732	0.239964	Type II
22@47569391@+	0.0120482	0	0	0	0.345679	Type II
22@50319128@+	0.00487805	0	0.0142857	0	0.155318	Type II
22@50354604@+	0	0	0	0	0.194872	Type II
22@50957625@+	0	0	0.0454545	0.0152672	0.384236	Type II
22@50962368@-	0	0	0	0.0176056	0.436455	Type II
2@101898488@-	0.00268817	0	0.0322581	0.00493827	0.387387	Type II
2@101924948@-	0	0	0	0	0.100775	Type II
2@105882672@-	0	0	0.121212	0.0226415	0.389091	Type II
2@132022229@+	0.00188029	0.00518807	0.0109514	0.0143739	0.232227	Type II
2@132384812@+	0.00184332	0.00457928	0.0103426	0.0141124	0.232877	Type II
2@150438652@-	0.00158479	0	0	0.00162075	0.134615	Type II
2@1653062@-	0.242236	0.238095	0.508772	0.363636	0.942434	Type II
2@172373861@-	0.00166528	0.00378788	0	0.00207756	0.104167	Type II
2@177134362@+	0	0	0	0	0.244444	Type II
2@203164987@+	0.00163132	0	0	0	0.224784	Type II
2@216977783@+	0.0200376	0	0.0777385	0.0577717	0.809028	Type II
2@217005943@+	0	0	0	0	0.127451	Type II
2@220370716@+	0.00819672	0	0	0	0.344	Type II
2@242168848@-	0.0437956	0.0615385	0.0227273	0.0465686	0.733179	Type II
2@242176103@-	0	0	0.00930233	0.00261097	0.136492	Type II
2@242179218@-	0	0	0	0.00650888	0.110286	Type II
2@25016033@-	0.0118443	0.0571429	0.00961538	0.0204403	0.481481	Type II
2@27354202@-	0	0	0	0	0.186756	Type II
2@27423324@-	0	0	0	0.0140845	0.23095	Type II
2@27606246@-	0	0	0.00757576	0.00575264	0.276123	Type II
2@47134979@-	0.0248139	0.0434783	0.0949367	0.113065	0.615385	Type II
2@55276927@-	0.0139643	0.0116279	0.0434783	0.0496278	0.605809	Type II
2@55277047@-	0.000777605	0	0.0117647	0.000504796	0.272727	Type II
2@61412650@+	0.0421053	0.257143	0.171429	0.22439	1	Type II
2@71213907@-	0	0	0	0.00766284	0.232558	Type II
2@73115525@+	0.0104167	0	0	0	0.459203	Type II
2@74128537@+	0	0.0232558	0	0.0136364	0.174221	Type II
2@74154160@+	0.00639659	0	0	0.00210305	0.119658	Type II
2@74435813@+	0.00555556	0	0.027027	0	0.3	Type II
2@74593144@-	0	0	0	0	0.118274	Type II
2@74688569@-	0.00340136	0	0	0.0025974	0.616667	Type II
2@74699561@-	0	0	0	0.0013289	0.125664	Type II
2@74754381@-	0	0	0	0.00214592	0.123552	Type II
2@86378633@-	0.00298507	0	0	0.00135685	0.149407	Type II
2@86393667@-	0.00791557	0.0243902	0.013245	0.0291667	0.6301	Type II
2@95756140@-	0	0	0	0.00490196	0.142857	Type II
2@96874031@-	0.00411523	0	0.0609756	0.0307167	0.807879	Type II
2@96949653@-	0.0514286	0.02	0.156863	0.0853789	0.89876	Type II
2@98275365@-	0.00397614	0	0.0384615	0.02849	0.138581	Type II
2@98275848@-	0	0	0	0	0.116909	Type II
2@99225184@+	0	0	0	0.00686106	0.277778	Type II
3@100467293@+	0.0029985	0	0	0.00323276	0.125731	Type II
3@100467384@+	0	0	0	0	0.119318	Type II
3@10312132@+	0.00392157	0	0	0.0027933	0.333333	Type II
3@10322646@+	0	0	0	0.0232558	0.211921	Type II
3@10342854@-	0	0	0	0	0.232	Type II
3@10346759@-	0.00280374	0.0170213	0.0033557	0.0103931	0.130662	Type II
3@11597746@-	0	0	0	0.00940439	0.538462	Type II
3@121491556@-	0	0	0	0	0.113426	Type II
3@122078732@-	0	0	0	0.0380435	0.708333	Type II
3@122864422@+	0.00414938	0	0	0.003003	0.117647	Type II
3@125172744@-	0	0	0	0	0.164546	Type II
3@126451999@+	0	0	0.0212766	0.0449219	0.210321	Type II
3@127340778@+	0.00110132	0	0	0	0.354344	Type II
3@127340875@+	0	0	0	0.00365297	0.262646	Type II
3@127786328@+	0	0.0147059	0.00564972	0.00142653	0.18542	Type II
3@127786879@+	0.000866551	0.021978	0.0350877	0.0310479	0.505479	Type II
3@128339239@-	0.00801603	0	0	0.0253731	0.488636	Type II
3@128341121@-	0.00584226	0.00460829	0.0172414	0.00774336	0.224888	Type II
3@128350809@-	0.00650759	0	0	0	0.342697	Type II
3@128623324@+	0.00408998	0	0.0227273	0.0412044	0.274336	Type II
3@12877689@-	0.000937367	0.000509424	0.00326264	0.002328	0.104211	Type II
3@13358419@-	0.00514139	0.00952381	0	0.0147059	0.113924	Type II
3@13363223@-	0	0	0	0	0.159236	Type II
3@13363238@-	0.0585242	0.027027	0.138462	0.0816901	0.697531	Type II
3@133894570@-	0.00483092	0	0.0166667	0.0111732	0.223404	Type II
3@141671854@-	0	0.05	0	0	0.59434	Type II
3@14239667@+	0.0052687	0	0	0.00529101	0.219713	Type II
3@150263988@-	0.00260281	0	0.0126984	0.00449236	0.211505	Type II
3@169700956@+	0	0	0.00490196	0	0.265306	Type II
3@183911560@+	0.0253165	0.0555556	0	0	0.528139	Type II
3@184017101@+	0.00808314	0.0277778	0.0223464	0.042707	0.541826	Type II
3@184043410@+	0.0035461	0.00625	0.0132159	0.000956938	0.125356	Type II
3@184045472@+	0.0189036	0.0215054	0.0274725	0.0513945	0.838938	Type II
3@184049838@+	0.00301432	0.0120724	0.00578035	0.0044665	0.179878	Type II
3@184052871@+	0.00193798	0.0106007	0	0.039501	0.360759	Type II
3@189675057@-	0	0	0.0425532	0.0214592	0.219512	Type II
3@23848883@+	0	0	0	0	0.121951	Type II
3@33038612@-	0.0196078	0	0	0.0151844	0.20979	Type II
3@39450197@+	0.243675	0.268807	0.421365	0.372912	0.911787	Type II
3@40503695@+	0.00346482	0.00101523	0.0133531	0.00633765	0.223329	Type II
3@43122216@-	0	0	0	0.00793651	0.205962	Type II
3@47454077@+	0	0	0.137255	0.0330097	0.8	Type II
3@47455682@-	0	0	0.0125	0	0.239086	Type II
3@47889275@+	0	0.00909091	0.0377358	0.00555556	0.28802	Type II
3@48199150@-	0	0	0.015625	0.00498339	0.188632	Type II
3@48473804@-	0	0	0	0.0125945	0.486486	Type II
3@48474270@-	0.00347222	0	0.0217391	0	0.109091	Type II
3@48474324@-	0.00631579	0.0204082	0.0131579	0.0109739	0.739726	Type II
3@48641705@-	0.0341322	0.0340557	0.056872	0.0517799	0.76087	Type II
3@48669759@-	0	0	0	0	0.168023	Type II
3@48727090@-	0	0	0	0	0.157447	Type II
3@49136987@-	0.00200401	0	0	0.0103359	0.177419	Type II
3@49719197@+	0.0255906	0.0361446	0.0190476	0.0625	0.586538	Type II
3@50296121@+	0	0	0	0	0.183824	Type II
3@50391211@+	0	0	0	0	0.571429	Type II
3@50392773@-	0	0	0	0	0.155515	Type II
3@52558647@-	0.0018018	0	0	0.00312175	0.214286	Type II
3@52559260@-	0.00324886	0	0.00460829	0.000548847	0.146199	Type II
3@52562897@-	0	0	0	0.00364964	0.10084	Type II
3@52728998@-	0	0	0	0	0.290598	Type II
3@52941164@-	0	0	0	0	0.149425	Type II
3@53276147@-	0.00134922	0	0.00693241	0.0016469	0.142077	Type II
3@53919877@-	0	0	0.00490196	0.00409207	0.123194	Type II
3@58413595@-	0.00383142	0	0	0	0.205128	Type II
3@58413818@-	0	0	0.0238095	0	0.150943	Type II
3@66419929@+	0.00473934	0	0	0.0244648	0.730829	Type II
3@81586069@-	0	0	0	0.00277008	0.179487	Type II
3@81635313@-	0	0	0	0	0.285714	Type II
3@9731668@+	0.025641	0.24	0.25	0.136646	0.849123	Type II
3@9848365@+	0	0	0	0	0.382979	Type II
4@10076930@-	0.00173461	0	0	0.00223964	0.141835	Type II
4@106290836@-	0	0	0	0	0.4	Type II
4@159642525@-	0	0	0.031746	0.0307377	0.345622	Type II
4@186064589@+	0.00547445	0	0	0.0266445	0.422414	Type II
4@1977091@+	0	0	0	0.00431034	0.222986	Type II
4@2252187@-	0.00276243	0	0	0.00963855	0.19258	Type II
4@2252217@-	0.00636943	0	0.0294118	0	0.12209	Type II
4@2743725@-	0	0	0	0.0203562	0.284211	Type II
4@2932418@-	0	0	0	0.00790514	0.230942	Type II
4@41683049@+	0	0	0	0	0.186441	Type II
4@83279864@-	0.00386473	0.0138889	0.00674157	0.00643317	0.32967	Type II
4@84380912@+	0.00847458	0.0454545	0.08	0.0639269	0.752212	Type II
4@844735@-	0	0	0	0	0.160883	Type II
4@861108@-	0	0	0	0	0.170382	Type II
4@99993496@-	0.02589	0.0294118	0.08	0.0163399	0.813534	Type II
5@125890065@-	0.00404858	0	0	0.00810811	0.116162	Type II
5@133308344@-	0.0036036	0.00584795	0	0	0.345521	Type II
5@133747345@-	0	0	0	0.00175131	0.119792	Type II
5@134369575@-	0.00515464	0.111111	0.0769231	0.0485651	0.75817	Type II
5@137504942@-	0	0	0	0.010453	0.139647	Type II
5@137518375@+	0	0.0322581	0	0	0.250597	Type II
5@137522028@+	0	0.00537634	0	0.00833912	0.267409	Type II
5@137847201@-	0	0	0	0	0.116438	Type II
5@137853386@-	0.00316456	0	0	0.0144231	0.152466	Type II
5@139624889@-	0	0	0	0	0.272727	Type II
5@140025168@-	0.00136612	0	0	0.00166667	0.141328	Type II
5@140075765@+	0	0	0	0	0.140625	Type II
5@141517395@+	0.0205279	0.0263158	0.031746	0.0383275	0.782763	Type II
5@1494861@-	0.000921659	0	0	0	0.192784	Type II
5@149776209@+	0	0	0	0	0.245562	Type II
5@150410305@-	0	0	0	0	0.112903	Type II
5@159854863@+	0.00735294	0.0150754	0.0611111	0.0274463	0.767139	Type II
5@169026088@+	0	0	0	0	0.160211	Type II
5@171484388@-	0	0	0	0	0.582524	Type II
5@172353565@+	0.00625434	0	0.012	0.017976	0.238095	Type II
5@17276615@+	0	0	0	0.000434028	0.106383	Type II
5@173036294@-	0	0	0	0	0.101075	Type II
5@175774769@-	0.00546448	0	0	0	0.204644	Type II
5@175819652@-	0.00194553	0.0168067	0.0102041	0.00297619	0.113122	Type II
5@176939570@-	0	0	0	0.00614439	0.169014	Type II
5@176943448@-	0.00217865	0	0.00662252	0.00426621	0.331797	Type II
5@179028959@+	0	0	0	0.00129199	0.246667	Type II
5@179225356@-	0.0019685	0	0	0.00788644	0.109565	Type II
5@179225943@-	0.00271739	0.00826446	0.00561798	0.00523952	0.183984	Type II
5@179260674@+	0.000362582	0	0.000978474	0.00128325	0.148097	Type II
5@179290083@-	0.00295858	0	0	0	0.101562	Type II
5@179302099@-	0	0	0	0	0.130742	Type II
5@1798728@-	0.000507357	0	0.00373134	0.00112423	0.116516	Type II
5@1798972@-	0	0	0	0.00557769	0.105134	Type II
5@205921@-	0	0	0	0	0.332673	Type II
5@21474124@+	0	0	0	0	0.122807	Type II
5@235309@+	0.0017819	0.00680272	0.00875274	0.00357995	0.218981	Type II
5@272880@+	0.0237436	0.0449438	0.0704698	0.0694915	0.725904	Type II
5@31511171@-	0	0	0	0	0.163728	Type II
5@32228027@-	0	0	0	0	0.231707	Type II
5@33456150@+	0.00464846	0.00847458	0.0334448	0.0115402	0.349362	Type II
5@34909029@-	0.00340136	0	0	0	0.108642	Type II
5@43557066@-	0.0106383	0	0	0.0231293	0.424242	Type II
5@44809211@+	0.00290135	0	0.00429185	0.00321337	0.575688	Type II
5@457072@+	0.00775194	0.0294118	0.0806452	0.0375536	0.895748	Type II
5@467040@+	0	0	0	0	0.116071	Type II
5@68463815@+	0.00116009	0.0026178	0.00525762	0.00378481	0.190582	Type II
5@70945906@+	0.00213675	0	0	0	0.106771	Type II
5@70948498@+	0.00270636	0	0.0180723	0.0125847	0.165272	Type II
5@74016331@+	0.00085034	0	0	0.00472193	0.155355	Type II
5@77072134@-	0.00471698	0	0	0	0.569231	Type II
5@879970@-	0	0.00952381	0.00552486	0.00197889	0.218935	Type II
5@917655@+	0.00564972	0	0	0	0.358852	Type II
6@11134765@+	0	0	0	0	0.312614	Type II
6@112677639@-	0.00138026	0	0	0.00624415	0.131086	Type II
6@127611414@-	0.00433839	0	0	0.00454545	0.125	Type II
6@136590655@-	0	0	0	0	0.205202	Type II
6@14136464@+	0.00367647	0	0	0	0.261538	Type II
6@144416279@-	0	0	0.015873	0.00498221	0.282486	Type II
6@159206582@-	0.0117541	0.0140845	0.0077821	0.0248791	0.781613	Type II
6@160176523@+	0	0.0263158	0	0.00838574	0.459973	Type II
6@167352408@-	0.00384615	0	0	0	0.101852	Type II
6@170110390@-	0.00598802	0	0	0.00766284	0.11194	Type II
6@1930449@-	0	0	0	0	0.100264	Type II
6@24418393@+	0.0126582	0	0.0344828	0.00879765	0.334951	Type II
6@24786074@+	0.00524934	0	0	0	0.165205	Type II
6@30593842@+	0.00726744	0.00671141	0.173228	0.173833	0.39375	Type II
6@31604122@+	0	0	0	0.0787402	0.643373	Type II
6@31610632@-	0.00869565	0	0	0	0.179884	Type II
6@31610759@-	0	0	0	0	0.121508	Type II
6@31611911@-	0.0826087	0.208333	0.244186	0.396378	0.917384	Type II
6@31766271@-	0.00218818	0	0.0210526	0	0.171674	Type II
6@31804233@+	0.0096463	0.030303	0.0227273	0.00137174	0.426901	Type II
6@31922586@-	0.00154799	0	0	0.000787402	0.180905	Type II
6@31938427@-	0	0	0	0.0225806	0.259259	Type II
6@32130615@+	0	0	0	0	0.385863	Type II
6@32130679@+	0	0	0	0.00849257	0.421477	Type II
6@32136404@-	0.00892857	0	0.0952381	0.0143541	0.680723	Type II
6@33162317@-	0	0	0	0	0.160813	Type II
6@33289019@-	0	0	0	0	0.190476	Type II
6@33374646@+	0	0	0	0	0.173653	Type II
6@33740510@-	0	0	0	0	0.156069	Type II
6@33744743@-	0.0027933	0.03125	0.0727273	0.0176322	0.843658	Type II
6@34213140@+	0.00275862	0	0	0.00349956	0.176471	Type II
6@36462603@-	0	0	0	0.00406504	0.102151	Type II
6@36566745@+	0.00028169	0	0.00129702	0.00307125	0.199413	Type II
6@36946311@-	0.000977517	0	0.0206186	0.00478183	0.135447	Type II
6@37450781@-	0	0	0	0.0144404	0.140203	Type II
6@38644257@-	0	0	0	0	0.135678	Type II
6@41898432@+	0.00213675	0.0135135	0	0.0116473	0.125704	Type II
6@41902852@-	0	0	0	0.000645578	0.102041	Type II
6@41908192@-	0.0134298	0.0102041	0.0654762	0.120468	0.945161	Type II
6@42988573@+	0	0	0	0	0.268341	Type II
6@43483413@-	0.00142248	0	0	0.00572246	0.152778	Type II
6@44220790@+	0.0037205	0.00777076	0.0105232	0.0162876	0.612774	Type II
6@44221511@+	0.00061237	0.00259067	0.0123457	0.00331126	0.28655	Type II
6@44222038@-	0.00568182	0	0	0.00668896	0.346939	Type II
6@44222710@-	0	0	0	0	0.210084	Type II
6@44223004@-	0.0149254	0.08	0	0.0197044	0.418868	Type II
6@44228265@-	0	0	0	0	0.12037	Type II
6@70415468@-	0	0	0	0	0.106383	Type II
6@74228445@-	0.00149042	0.00195647	0.00222058	0.00350683	0.148082	Type II
6@8097533@-	0.00280112	0	0	0	0.267692	Type II
7@100027869@+	0	0	0	0.040201	0.649171	Type II
7@100028521@+	0.00561798	0.107143	0.212121	0.0526316	0.912066	Type II
7@100031487@+	0	0	0	0	0.355691	Type II
7@100218597@-	0.0282486	0.121212	0.172414	0.148649	0.669683	Type II
7@100304759@+	0	0	0.00632911	0	0.116458	Type II
7@100485914@+	0	0	0	0	0.141566	Type II
7@101821845@+	0.0533981	0.25	0.0454545	0.0588235	0.814438	Type II
7@101838864@+	0.00641026	0	0	0	0.262944	Type II
7@127292420@+	0.00208768	0	0	0	0.203518	Type II
7@127343256@+	0.00515464	0	0.0288462	0.015674	0.153488	Type II
7@128038579@-	0.00269906	0	0.00930233	0.00608828	0.589286	Type II
7@128505745@+	0.00178891	0	0	0	0.137405	Type II
7@128595314@-	0.00460829	0	0	0.0177215	0.672825	Type II
7@129663535@-	0	0	0	0	0.14346	Type II
7@133750198@+	0	0	0	0	0.10917	Type II
7@139724405@-	0	0	0	0	0.115726	Type II
7@139724492@-	0	0	0	0	0.170879	Type II
7@143085636@+	0	0	0.00293255	0	0.128989	Type II
7@1474306@-	0	0	0	0	0.164265	Type II
7@148712089@-	0.00729927	0.0465116	0	0	0.276014	Type II
7@148922996@+	0	0	0	0	0.242857	Type II
7@150771161@+	0	0	0	0	0.1	Type II
7@150772351@+	0.00308166	0.0135135	0	0	0.30411	Type II
7@150772697@+	0	0	0	0.00396825	0.180077	Type II
7@150784149@+	0	0	0	0	0.174757	Type II
7@150915699@-	0.0279441	0.0983607	0.107692	0.144397	0.699267	Type II
7@1510192@-	0	0.00578035	0	0.00189215	0.125	Type II
7@1517570@-	0.047619	0.184211	0.305556	0.212418	0.892	Type II
7@1519958@-	0	0	0	0	0.305842	Type II
7@158439230@-	0.00809717	0.0576923	0.0243902	0	0.397516	Type II
7@158531792@-	0	0	0.011236	0.00865801	0.219952	Type II
7@24756958@-	0	0	0	0.00359712	0.120861	Type II
7@25163642@-	0.0237354	0.0584958	0.201622	0.230671	0.516285	Type II
7@30544350@-	0.0039604	0	0	0	0.395161	Type II
7@39730145@+	0.00828729	0.037037	0.0720721	0.0402985	0.822314	Type II
7@44099175@+	0.0631313	0.188406	0.445946	0.359855	0.894273	Type II
7@44747631@+	0	0.0227273	0	0.0840708	0.583333	Type II
7@44747759@+	0	0	0	0	0.12987	Type II
7@44748368@+	0	0	0	0	0.108333	Type II
7@45145292@-	0.0013369	0	0	0	0.245014	Type II
7@51095638@-	0	0	0.0263158	0.0108696	0.780488	Type II
7@51095725@-	0	0	0	0	0.206897	Type II
7@5256276@+	0.00251256	0	0	0.0075188	0.295595	Type II
7@5265508@+	0.00294118	0	0	0	0.117647	Type II
7@54825231@-	0.00113293	0	0	0.000132644	0.10664	Type II
7@5567406@-	0.00121108	0.00217391	0.00931217	0.0132907	0.208682	Type II
7@5569193@-	0.00133348	0.00212134	0.00381471	0.00416863	0.163627	Type II
7@56147232@+	0.00276243	0	0	0	0.142857	Type II
7@6054869@+	0	0	0	0	0.330295	Type II
7@6063130@+	0	0.00259067	0	0.000807428	0.188163	Type II
7@65338547@+	0	0	0	0.00263852	0.186335	Type II
7@65419104@+	0	0	0.0597015	0	0.187234	Type II
7@65422709@+	0	0	0	0.00299401	0.111111	Type II
7@65445367@-	0.00486618	0	0	0.00238379	0.111111	Type II
7@66038536@-	0	0	0	0	0.113208	Type II
7@66413602@+	0	0	0	0	0.258958	Type II
7@6647595@+	0	0	0	0	0.136659	Type II
7@72425179@-	0	0	0	0.0217984	0.285714	Type II
7@72717900@-	0	0.0408163	0	0	0.117647	Type II
7@72722710@-	0	0	0	0.0116448	0.325405	Type II
7@73610031@+	0.0027933	0	0.0434783	0.0140187	0.141711	Type II
7@73610259@+	0.0108303	0	0.0606061	0.0380952	0.944277	Type II
7@75614519@+	0	0.016129	0	0.0127479	0.383126	Type II
7@75694133@+	0.0169635	0.0176678	0.047619	0.0638471	0.673267	Type II
7@95053882@-	0	0.037037	0	0	0.197411	Type II
7@99049993@+	0	0	0	0	0.163163	Type II
7@99063771@-	0.00487805	0.0408163	0	0.0163339	0.352459	Type II
7@99711880@-	0	0	0	0.0124611	0.505	Type II
8@101717176@-	0.0086881	0	0.0111524	0.0152439	0.418283	Type II
8@101733698@-	0.0398104	0.109677	0.177134	0.159002	0.524376	Type II
8@101733760@-	0.00361664	0.0263158	0.0356473	0.0333976	0.616209	Type II
8@110352778@+	0.00268637	0.00321543	0.00277778	0.00545889	0.136059	Type II
8@143784759@+	0.0527903	0.111785	0.208219	0.235641	1	Type II
8@144698757@-	0.00202429	0	0.00473934	0.00397276	0.219251	Type II
8@144885823@-	0	0	0	0	0.106061	Type II
8@144895993@-	0.00958466	0.0344828	0.0285714	0.0460829	0.907721	Type II
8@144899240@-	0.00416133	0.00176367	0.0154905	0.00836636	0.144341	Type II
8@144991596@-	0.0078219	0.0306513	0.0137741	0.0191454	0.5	Type II
8@145139123@+	0.011215	0.0294118	0.0121951	0.02693	0.543307	Type II
8@145140252@+	0.0754148	0.0367647	0.161616	0.152047	0.864322	Type II
8@145154882@-	0.0149813	0.0147059	0.0153846	0.0117647	0.265854	Type II
8@145162338@+	0.00527009	0	0.00653595	0.011545	0.194352	Type II
8@145193278@+	0	0	0	0	0.45	Type II
8@145438486@+	0	0.0357143	0	0	0.391304	Type II
8@145582608@+	0	0	0.0212766	0.00289017	0.161435	Type II
8@145584795@+	0	0.0172414	0	0	0.752	Type II
8@145659430@-	0.00387597	0	0	0.00451467	0.116162	Type II
8@145661111@-	0	0	0	0	0.363309	Type II
8@145662226@-	0.0137457	0	0	0.0113821	0.725543	Type II
8@145725742@+	0.0202429	0.0425532	0.115385	0.0734824	0.818182	Type II
8@145726334@+	0	0	0	0.00423729	0.37037	Type II
8@145739380@-	0	0.0434783	0	0	0.133721	Type II
8@145739661@-	0	0	0	0	0.109489	Type II
8@19688043@+	0.00287356	0	0	0	0.109155	Type II
8@21996539@-	0	0	0.0147059	0	0.188764	Type II
8@21999330@-	0	0	0	0	0.222222	Type II
8@22446876@+	0.00387597	0	0	0.0129199	0.141299	Type II
8@23118072@+	0	0	0	0	0.345972	Type II
8@29931536@-	0.00244798	0	0.00735294	0.0134378	0.155146	Type II
8@41478936@+	0	0	0	0	0.192308	Type II
8@98788270@+	0.00093985	0	0.027027	0	0.110532	Type II
9@103066100@-	0	0	0	0	0.116197	Type II
9@114133968@-	0	0	0	0	0.164557	Type II
9@116172400@-	0.00636943	0.0243902	0.0123457	0	0.110769	Type II
9@117359916@+	0.000732064	0.012987	0	0.00845368	0.18159	Type II
9@124547460@+	0	0	0	0.0440771	0.946078	Type II
9@125047515@+	0	0	0.028169	0	0.370166	Type II
9@125084919@+	0	0	0.00952381	0.00363196	0.139104	Type II
9@127020302@+	0.00578035	0	0	0	0.251656	Type II
9@127911509@-	0	0	0	0	0.322709	Type II
9@130577768@-	0.00411523	0.0147059	0	0.00518135	0.16994	Type II
9@130580485@-	0.0037037	0	0	0	0.106107	Type II
9@130592082@-	0.00282486	0	0	0.0387597	0.598361	Type II
9@130605445@-	0	0	0	0	0.207407	Type II
9@130635065@-	0.026764	0.0465116	0.0516129	0.0520422	0.437984	Type II
9@130697957@-	0.00612245	0	0.037594	0.0134069	0.645161	Type II
9@130889744@-	0.00137552	0	0	0.00607698	0.38	Type II
9@131073299@-	0.00101215	0	0.00529101	0.00606796	0.107456	Type II
9@131110902@+	0	0	0	0	0.102273	Type II
9@131123242@+	0	0	0.00869565	0.0148248	0.164286	Type II
9@131152648@+	0.0177215	0	0.0232558	0.0547945	0.752809	Type II
9@131198054@+	0.00371747	0.0185185	0	0.0171149	0.320988	Type II
9@131198155@+	0.0164835	0	0	0.0301129	0.717489	Type II
9@131285970@+	0.00162602	0	0.00819672	0.00824176	0.102965	Type II
9@131467734@+	0.00191205	0	0	0	0.427083	Type II
9@131476387@+	0.0078125	0	0	0.0124378	0.132075	Type II
9@131482084@+	0	0	0	0	0.171429	Type II
9@131572163@+	0	0	0	0	0.16129	Type II
9@131761953@+	0.00221729	0.0151515	0.0049505	0.020658	0.687793	Type II
9@131768882@+	0	0.0046729	0.00680272	0.00566343	0.211765	Type II
9@131770708@-	0	0	0	0	0.234146	Type II
9@131893893@+	0	0	0.00507614	0.0027959	0.304505	Type II
9@133579291@+	0	0	0.0135135	0.0101215	0.245614	Type II
9@135895620@+	0.00157791	0	0.00806452	0.00452489	0.158324	Type II
9@135932282@+	0	0	0	0.00498753	0.388626	Type II
9@136201311@-	0	0.02	0.0120482	0.016	0.283747	Type II
9@138395461@+	0	0.0172414	0	0.00338983	0.236842	Type II
9@139100018@-	0	0	0	0.0226629	0.536667	Type II
9@139257551@-	0.057971	0	0.0465116	0.033195	0.564103	Type II
9@139887601@+	0	0	0.00613497	0.00127796	0.116667	Type II
9@139902243@-	0	0	0	0	0.341772	Type II
9@139904266@-	0	0	0	0.0118343	0.484127	Type II
9@140003464@+	0.0729167	0	0.05	0.0913706	0.423077	Type II
9@140166668@+	0.0939335	0.060241	0.168675	0.146479	0.873321	Type II
9@140167386@+	0.00350877	0	0.00840336	0.0241935	0.371841	Type II
9@140343552@-	0	0	0	0	0.107527	Type II
9@140347209@-	0.00985222	0	0	0.074184	0.552	Type II
9@19376604@-	0.00214841	0.0017321	0.00161204	0.00162746	0.101841	Type II
9@33462588@-	0.00526316	0	0	0	0.5	Type II
9@33467168@-	0.00980392	0	0.0862069	0.00576369	0.367857	Type II
9@34613857@-	0	0.00769231	0.00735294	0.0206825	0.104072	Type II
9@35704474@-	0.0052356	0	0	0.0136986	0.226415	Type II
9@35813061@-	0	0	0	0	0.227848	Type II
9@35813071@-	0.0139373	0.0333333	0.0888889	0.134783	0.926829	Type II
9@37780834@-	0	0	0	0	0.635479	Type II
9@88694112@-	0.00903226	0.0208333	0	0.0119454	0.186388	Type II
X@110863032@-	0.0145695	0.016129	0.0897436	0.0630027	0.818713	Type II
X@119004919@-	0	0	0	0	0.135993	Type II
X@135581801@+	0	0	0	0	0.139752	Type II
X@135960148@-	0	0	0	0.00604595	0.15903	Type II
X@1505481@-	0.0222469	0.0130293	0.00847458	0.0394011	0.336283	Type II
X@1510840@-	0.0519633	0.0743551	0.0978682	0.117542	0.924269	Type II
X@1510965@-	0.00070028	0	0	0.00169348	0.126918	Type II
X@152722049@-	0.00714286	0	0	0.0101351	0.258929	Type II
X@152858167@-	0	0	0	0	0.265625	Type II
X@152959707@+	0.00487805	0	0.0240964	0.0222985	0.48	Type II
X@152966314@-	0.0555556	0.0746269	0.0344828	0.10084	0.839286	Type II
X@153052357@-	0	0	0	0.00515464	0.625	Type II
X@153276446@-	0.00394477	0	0	0.00166945	0.122807	Type II
X@153578162@-	0.00356607	0.00471698	0.00606586	0.00480523	0.145161	Type II
X@153590085@-	0.000562746	0	0.00666667	0	0.104348	Type II
X@153596388@-	0.0056107	0	0.0016835	0.0107287	0.332553	Type II
X@153649326@+	0.00746269	0	0.0217391	0	0.126697	Type II
X@153657454@+	0.00510204	0	0.00840336	0.011194	0.1875	Type II
X@153714176@-	0.00273973	0	0	0	0.666667	Type II
X@153716847@-	0.04375	0.0588235	0.15	0.08742	0.757991	Type II
X@153759963@-	0	0	0	0.00472441	0.129268	Type II
X@154255293@+	0	0	0	0	0.204082	Type II
X@15721237@+	0	0.0212766	0.0384615	0.0135823	0.440559	Type II
X@16870235@-	0.0015444	0	0.00884956	0.00465116	0.133942	Type II
X@1720009@+	0	0	0	0.0143541	0.315789	Type II
X@224440@-	0	0	0.00645161	0.000937207	0.144578	Type II
X@308067@-	0	0	0.0357143	0	0.227872	Type II
X@47430892@+	0	0	0	0	0.125984	Type II
X@47518446@-	0.0102041	0	0	0	0.132231	Type II
X@48458864@+	0	0	0.0714286	0.0257009	0.196721	Type II
X@48565862@+	0	0	0	0	0.119266	Type II
X@48750919@-	0	0	0	0	0.177419	Type II
X@53224458@-	0.00218341	0	0.0192308	0.0151899	0.651719	Type II
X@53561101@-	0.00456621	0.0138889	0	0.0159574	0.921053	Type II
X@53573759@-	0	0	0	0	0.176991	Type II
X@53574984@-	0	0	0	0.00239234	0.160714	Type II
X@69595079@+	0	0	0.012987	0	0.190006	Type II
X@69607067@+	0	0.0196078	0	0.0201794	0.122404	Type II
X@69640284@+	0	0	0.0555556	0.00793651	0.654088	Type II
X@9687001@+	0	0	0	0	0.144	Type II
