# Supplementary material for: Developmental mRNA m5C landscape and regulatory innovations of massive m5C modification of maternal mRNAs in animals
Source: Nat Commun. 2022 May 5;13:2484. doi: 10.1038/s41467-022-30210-0 (PMC9072368; doi:10.1038/s41467-022-30210-0)
Supplement: Supplementary file 10 — Source Data [file 41467_2022_30210_MOESM10_ESM.zip › Source Data/Source_Data_ExtFig9.xlsx]

## Sheet: ExtFig9a
Group	Total	Hatched	Hatching Rate	Replicate
WT	138	128	0.94	1
WT	95	90	0.9474	2
WT	93	100	0.93	3
NSUN2 KO	73	47	0.6438	1
NSUN2 KO	130	83	0.6385	2
NSUN2 KO	33	48	0.6875	3

## Sheet: ExtFig9b
Time	WT_rep1	N2-11-4_rep1	WT_rep2	N2-11-4_rep2
19	0	0	1	0
19.5	0	0	2	0
20	1	1	8	0
20.5	9	0	7	0
21	15	0	16	0
21.5	49	0	25	1
22	40	0	17	0
22.5	10	1	7	8
23	2	8	3	19
23.5	1	15	1	30
24	1	11	0	12
24.5	0	4	1	7
25	0	3	1	2
25.5	0	2	1	2
26	0	0	0	0
26.5	0	2	0	1
27	0	0	0	1
27.5	0	0	0	0
28	0	0	0	0
28.5	0	0	0	0
29	0	0	0	0

## Sheet: ExtFig9d
Group	Stage	Count	Percentage
WT	C0-4	15	14.4231
WT	C5-9	29	27.8846
WT	C10-13	18	17.3077
WT	Cellularization	42	40.3846
NSUN2 KO	C0-4	28	26.9231
NSUN2 KO	C5-9	31	29.8077
NSUN2 KO	C10-13	16	15.3846
NSUN2 KO	Cellularization	29	27.8846

## Sheet: ExtFig9e
Group	Stage	Percentage
WT	C0-4	17.037
WT	C5-9	20.3704
WT	C10-13	23.3333
WT	Cellularization	39.2593
NSUN2 KO	C0-4	27.4419
NSUN2 KO	C5-9	29.0698
NSUN2 KO	C10-13	16.9492
NSUN2 KO	Cellularization	24.8837
dNSUN2	C0-4	27.1715
dNSUN2	C5-9	26.7261
dNSUN2	C10-13	18.931
dNSUN2	Cellularization	27.1715

## Sheet: ExtFig9g
Group	Stage	Percentage
WT	C0-4	10.7735
WT	C5-9	30.9392
WT	C10-13	28.7293
WT	Cellularization	29.558
NSUN2 KO	C0-4	46.9565
NSUN2 KO	C5-9	23.4783
NSUN2 KO	C10-13	11.7391
NSUN2 KO	Cellularization	17.8261
