# Supplementary material for: Developmental mRNA m5C landscape and regulatory innovations of massive m5C modification of maternal mRNAs in animals
Source: Nat Commun. 2022 May 5;13:2484. doi: 10.1038/s41467-022-30210-0 (PMC9072368; doi:10.1038/s41467-022-30210-0)
Supplement: Supplementary file 10 — Source Data [file 41467_2022_30210_MOESM10_ESM.zip › Source Data/Source_Data_Fig1.xlsx]

## Sheet: Fig1b-level
Human						Mouse						Xenopus laevis					Zebrafish											Fly
	GV	MII	TE	H1			GV	MII	1-Cell	Muscle			stage0	stage9	stage25			0hpf	2hpf	4hpf	6hpf	8hpf	10hpf	16hpf	24hpf	48hpf			Ovary	em 0-0.5hr	em 0.5-1hr	em 1-2hr	em 2-3hr	em 3-4hr	em 4-6hr	em 6-8hr	em 8-10hr	em 10-12hr	em 22-24hr	L1	L3	Pupa	AdM 5days
10@100177160@-	0.432432					10@100447235@-	0.114815	0.124352	0.337349			Scaffold103@127673@+	0.148936				10@1001183@-	0.325581		0.411765								2L@10007123@+	0.146572	0.322455	0.30427	0.340909	0.235189
10@100177994@-	0.128205	0.147059				10@100466178@-			0.217391			Scaffold103@129263@+	0.126316	0.183333			10@102140@+	0.128703	0.113725	0.145038	0.15							2L@10038800@+	0.147541
10@100183394@-		0.125				10@100471920@-	0.156951	0.18797				Scaffold103@131721@+	0.192593	0.197183			10@103431@+			0.103093	0.114286							2L@10058004@+	0.180994	0.11774	0.114832	0.122687						0.156863
10@100183566@-		0.132075				10@100477837@-			0.342857			Scaffold103@144642@+	0.102804				10@103432@+		0.793103	0.41	0.283784							2L@101153@+		0.219512		0.253968	0.152174
10@100184075@-		0.181818				10@100487187@-	0.307393	0.351464	0.382812			Scaffold103@146870@+	0.292929	0.178571			10@103470@+		0.197183	0.131387								2L@1015176@-													0.164286		0.109756
10@100185379@-		0.102041				10@100487229@-		0.125	0.28972			Scaffold103@159300@+	0.102158				10@10364028@+					0.1						2L@10201344@+	0.341249	0.666764	0.673224	0.681794	0.667912	0.596601	0.522087	0.315091	0.22907	0.169425		0.105549	0.152203		0.104251
10@100193817@-		0.145833				10@10545071@-			0.25			Scaffold103@161774@+	0.102004				10@10398697@+	0.339623										2L@10201923@+	0.150832	0.217988	0.226694	0.217435	0.210471	0.197391	0.171724	0.118303					0.152988		0.10796
10@100193818@-		0.125				10@10546327@-			0.101124			Scaffold103@161861@+	0.100182				10@104179@+		0.257143	0.390805	0.217822							2L@10206142@-	0.125779	0.10007
10@100205137@-		0.185185				10@10546418@-			0.25			Scaffold103@161988@+	0.367301	0.186298			10@105332@+		0.145161	0.102273								2L@10211874@+	0.14888	0.212121	0.20339	0.178571
10@100219274@-	0.14					10@105573958@-		0.227273				Scaffold103@214236@-	0.378453	0.184615			10@10697287@+		0.131579									2L@10212160@+			0.105528
10@100249926@-	0.490909	0.506494				10@10557847@-			0.114094			Scaffold103@263032@-	0.122857				10@10746325@+	0.194444										2L@10212174@+	0.16276	0.204918	0.178744	0.163522
10@100249935@-		0.142857				10@10557979@-			0.106145			Scaffold103@43762@-		0.289474			10@1099924@+	0.107383										2L@10248671@-	0.117188
10@100481444@-	0.138095					10@105842709@+	0.229858	0.243038	0.386957			Scaffold103@80923@+		0.153846			10@1099976@+	0.177215	0.302326	0.175258	0.121212							2L@102606@+	0.234644	0.153213	0.159509	0.157343
10@100481490@-	0.730942	0.799145				10@10733219@-			0.191489			Scaffold104@290943@-	0.129032				10@11042680@+		0.21875									2L@10263022@-	0.185353	0.163677	0.121622	0.155172
10@100904148@-		0.143478				10@10741463@-		0.192308	0.361702			Scaffold104@91349@+	0.219178				10@11047492@+	0.2625	0.278557	0.274314								2L@10268004@+	0.278689	0.174312	0.222222	0.159292	0.163265
10@100992161@-	0.971429					10@108230543@+		0.144844				Scaffold104@99571@+		0.126263			10@1110713@+	0.264151										2L@10269057@+	0.186257	0.189873	0.365079	0.142857
10@100992162@-	0.294118					10@108230549@+			0.25641			Scaffold105@205492@-	0.175				10@1119755@+		0.2	0.177419								2L@10271919@-	0.177725	0.282353	0.222826	0.373832
10@101090231@+		0.636364				10@108250963@+	0.102431	0.145865				Scaffold105@208061@-	0.23913	0.16707			10@11252645@+		0.333333									2L@10274346@-		0.119497
10@101090348@+		0.25641				10@108252840@+		0.103896				Scaffold105@223286@-	0.108333				10@11286280@-	0.20339				0.114983	0.110276					2L@10284906@-						0.144578	0.209677	0.180328		0.291139	0.11039
10@101120619@+		0.25				10@108277366@+		0.135908				Scaffold105@223389@-	0.120448				10@11297819@-	0.202703	0.108108	0.164557								2L@10286853@-		0.177778
10@101152500@+		0.171429				10@108332780@+		0.191489				Scaffold105@266363@+	0.128944				10@11325150@+	0.181416	0.145161	0.161765								2L@10288177@-			0.1		0.104167
10@101162348@-	0.11474	0.114125				10@108333050@+	0.151515	0.211538				Scaffold106@152395@+		0.238095			10@11756872@-				0.109375							2L@10289825@-		0.110345
10@101163252@-	0.114089	0.151152				10@108333148@+	0.115385	0.104167				Scaffold106@7781@+	0.939891	0.855932			10@11769481@-	0.527778	0.486822	0.50676	0.473759	0.228571						2L@10289989@-			0.140351
10@101165565@-	0.100424	0.121179				10@108333165@+		0.109091				Scaffold10719@206@-	0.193717	0.122449			10@11775228@-	0.217391	0.236749	0.199292	0.161739							2L@10303252@-	0.119097		0.104575	0.103261	0.119048
10@101190328@-	0.405963	0.430799				10@108333191@+	0.283784	0.375	0.774194			Scaffold107@70221@+	0.519481	0.278689			10@11804824@-	0.225	0.149773	0.143574	0.116618							2L@10303253@-	0.27572	0.65	0.534247	0.578378	0.492063	0.233533	0.133106
10@101370784@-		0.2				10@108333236@+			0.485714			Scaffold109@41632@+	0.147727				10@11806182@-		0.393586	0.414545	0.312253		0.159091					2L@10304620@-		0.408451	0.297297	0.313725	0.166667	0.163636
10@101373557@-		0.108696				10@108642226@-			0.119048			Scaffold109@88224@-		0.384615			10@14913846@-	0.277311	0.205074	0.234957	0.28							2L@10327384@-	0.114685
10@101445626@+	0.229075	0.321267				10@108642362@-			0.259259			Scaffold111@109468@+		0.206266			10@15017902@+	0.1										2L@10334581@+					0.119565
10@101451161@+		0.101493				10@108690989@-			0.119048			Scaffold111@124781@+	0.271028	0.218636			10@15298127@+	0.371585	0.256586	0.286234	0.249196	0.284211	0.333333					2L@10343340@+	0.209386	0.25	0.225705	0.243077	0.23918	0.106518
10@101451222@+	0.534296	0.595238				10@109683592@-		0.255319	0.380952			Scaffold111@69990@+	0.111111				10@15320029@+	0.142857			0.192308							2L@10358817@-	0.326715	0.566667	0.532895	0.431034	0.132231
10@101476139@-		0.111111				10@109693176@-	0.223881	0.132075				Scaffold112@180284@+	0.63786	0.705357			10@15384587@+	0.144981										2L@10363128@+									0.102041
10@101476173@-		0.141026				10@109767019@-			0.521739			Scaffold112@242492@-	0.254886	0.130254			10@15441915@+		0.104545		0.113636							2L@10363664@+	0.16368		0.102273		0.157895					0.128205	0.253521
10@101486728@-	0.14094					10@109769331@-			0.184615			Scaffold113@109904@-	0.390734	0.394218			10@15580173@+				0.121212							2L@10415191@+											0.157895
10@101489334@-	0.19708	0.152672				10@109823360@-			0.225			Scaffold113@110291@-	0.125				10@15592120@+	0.380952	0.317259	0.33126	0.25974	0.112108						2L@10421087@-	0.115854
10@101515451@+		0.146154				10@109852700@-	0.226667	0.438596				Scaffold113@113477@-	0.144649				10@15637261@+	0.126761										2L@10421460@-	0.211111	0.341317	0.320513	0.193717
10@101636941@-		0.178571				10@109883647@-			0.409091			Scaffold113@114708@-	0.190736				10@15637355@+	0.11437	0.124352	0.101928								2L@10423573@+	0.358629	0.54065	0.547826	0.57554	0.285714										0.155594
10@101639779@-	0.15534					10@109903807@-			0.206897			Scaffold113@115667@-	0.579646	0.445592			10@15640795@+	0.135508	0.156692	0.106667								2L@10425886@-	0.175482	0.282874	0.267002	0.273433	0.216977	0.120445
10@101640033@-	0.167331	0.212264				10@109903826@-			0.195122			Scaffold113@127643@-	0.100671				10@15658532@-	0.125561	0.19685	0.179545								2L@10433871@-	0.3
10@101643867@-	0.116935					10@110216734@-	0.173145	0.155462	0.105882			Scaffold113@57809@+		0.180556			10@1565853@-			0.512195	0.285714							2L@10459003@+	0.122807	0.364286	0.457944	0.449153	0.170347			0.15942	0.104478	0.203704
10@101654769@-			0.162791			10@110216763@-			0.138889			Scaffold113@74675@+	0.276				10@1584200@-			0.45	0.276596							2L@10461129@+			0.138211	0.106667
10@101728902@-		0.100346				10@110932014@+			0.454545			Scaffold113@75867@+	0.176471				10@15858249@-	0.326846	0.282609	0.394958	0.162162							2L@10461657@+		0.143192	0.166234
10@101911098@-	0.238806	0.285251				10@110939255@+		0.113924				Scaffold117@39377@-	0.145455				10@16044028@-	0.332481	0.354978	0.338983	0.29771	0.113043						2L@10461696@+		0.172956	0.154839	0.132132
10@102046383@-		0.133333				10@110947315@-			0.35			Scaffold117@41323@-	0.431193				10@16060206@+	0.218107	0.190285	0.199435	0.153578							2L@10481132@+	0.25	0.320755	0.351759	0.383459	0.313869	0.110738				0.219512
10@102242706@+	0.202703	0.207792				10@110967751@-			0.35			Scaffold117@41626@-	0.798165				10@16205435@+	0.492537	0.330691	0.336605	0.265851	0.109645						2L@10486060@-		0.125828
10@102295723@+		0.125				10@111164974@+			0.121392			Scaffold117@41751@-	0.106667				10@1628943@-	0.375091	0.427941	0.396871	0.362025							2L@10486685@-	0.328313	0.671569	0.671171	0.670391	0.578571	0.268116
10@102300511@+	0.167203	0.180124				10@111164987@+	0.222048	0.31614	0.395979			Scaffold117@44778@-	0.444444				10@1631088@-				0.115226							2L@10489415@+		0.116564	0.137097
10@102308556@+	0.324324	0.228571				10@111164988@+		0.123153	0.138169			Scaffold117@63785@-	0.513699	0.28125			10@1632517@-		0.170732									2L@10489508@+	0.237209	0.275862	0.287975	0.333333	0.294595								0.1
10@102309043@+		0.103825				10@111165006@+	0.112941	0.169761	0.130354			Scaffold117@75570@-		0.12			10@1633968@-	0.225594	0.168639	0.221053	0.154321							2L@10493184@-		0.165323	0.194444	0.179245
10@102311666@+	0.755102	0.666667				10@111165065@+	0.187411	0.243506	0.237624			Scaffold117@75571@-	0.126074	0.110236			10@1635841@-	0.280505	0.407767	0.320856	0.337349	0.11838						2L@10493688@-	0.117241	0.336508	0.280142	0.276667
10@102311694@+	0.41791	0.5				10@111263187@+			0.101124			Scaffold117@75739@-	0.333333	0.34375			10@1637609@-			0.162791								2L@10494142@-		0.320802	0.291803	0.273292	0.148148
10@102313058@+	0.15493	0.267857				10@111294689@+			0.5			Scaffold121@28757@-		0.606557			10@1644170@-	0.112258	0.106814									2L@10496643@-		0.115702	0.108475	0.10757
10@102317279@+			0.15625			10@111486661@+		0.112033				Scaffold121@28896@-	0.525424	0.167513			10@1651726@-		0.147239	0.110236	0.122642							2L@10507640@+	0.115696	0.147761	0.106383	0.124402
10@102672919@+	0.153558	0.233333				10@111486697@+			0.113636			Scaffold121@28921@-	0.125				10@16869177@-		0.117647									2L@10509980@-			0.10119
10@102672920@+	0.424812	0.49226				10@111496051@+			0.509615			Scaffold123@185977@-	0.260274	0.138947			10@16932632@+			0.166667								2L@10509982@-	0.100331	0.110526			0.134328
10@102684212@+		0.146341				10@111506570@+			1			Scaffold123@190644@-	0.26087	0.101449			10@169448@-	0.464789	0.445455	0.448276	0.268817							2L@10510074@-	0.136072	0.160287	0.168142	0.158038	0.100592
10@102723160@+		0.119048				10@111506749@+	0.254902					Scaffold124@135923@+	0.197917	0.106352			10@16944949@+			0.360656	0.5							2L@10513486@-	0.253482	0.936709	0.866667	0.920635	0.270833				0.125	0.1		0.111504
10@102737390@+		0.190476				10@11170402@+	0.3875	0.540373	0.619048			Scaffold124@136329@+	0.403361	0.177852			10@16950769@+			0.115385								2L@10518147@+	0.416452	0.730769	0.726027	0.512821
10@102738568@-		0.395349				10@11290580@+	0.113586	0.199468	0.458333			Scaffold124@140960@+	0.272727	0.416794			10@16965196@+			0.107143								2L@1051898@-	0.125	0.163934	0.127273	0.207317	0.163265			0.102041
10@102738626@-		0.114286				10@11290796@+	0.102804	0.125654				Scaffold124@41685@+		0.949495			10@16971683@+			0.114754								2L@1052358@-		0.172487	0.141837	0.14359	0.11828
10@102738704@-		0.106061				10@11291141@+			0.181818			Scaffold127@137847@+		0.916667			10@16981250@+		0.152074									2L@1052706@-		0.117518	0.125	0.108502
10@102738917@-		0.131579				10@11291425@+	0.293023	0.452145	0.605505			Scaffold131@30338@+	0.109434	0.122807			10@17283780@+	0.169811			0.25							2L@10647859@+															0.142857
10@102743787@-	0.155172	0.135135				10@112927515@-			0.28			Scaffold134@101850@+	0.58	0.572581			10@17283950@+	0.103175	0.158273	0.130435								2L@10734024@-	0.342278	0.658512	0.574618	0.668401	0.21968
10@102744258@+	0.238095					10@115078876@-		0.315789				Scaffold134@101851@+	0.115385	0.14902			10@1739770@-		0.390244									2L@10734038@-	0.137466	0.115883	0.121032	0.129956
10@102746375@-	0.112766	0.101266				10@115151112@-			0.4			Scaffold151@18762@+	0.242424	0.146199			10@1739948@-	0.171429	0.463415	0.560976								2L@10739224@+		0.138021	0.120393
10@102747215@-	0.1					10@115151181@-		0.255319				Scaffold151@21666@+		0.29703			10@17454212@+	0.366197	0.486792	0.335968	0.154762							2L@10739225@+	0.398148	0.641753	0.687805	0.641104	0.661218	0.276008	0.204893	0.21393	0.169492	0.363636	0.128713				0.191176
10@102747938@+	0.28125	0.627907				10@115151266@-	0.262295	0.39759	0.72			Scaffold151@25144@+	0.175439				10@17785881@+		0.132653	0.134328								2L@10739241@+	0.20178	0.389027	0.439024	0.419062	0.402385	0.106695		0.117936		0.219828
10@102749140@+	0.128205					10@115198339@-	0.238095					Scaffold151@45078@+		0.946429			10@17786006@+	0.305882	0.287879	0.361111		0.136612						2L@10739308@+	0.356863	0.666667	0.676471	0.706897	0.722689	0.269333	0.203666	0.236364	0.223077	0.331683	0.146667
10@102754056@+		0.108696				10@115220333@-			0.211268			Scaffold151@59201@+	0.85	0.492063			10@17786349@+					0.268116						2L@10739525@+		0.114048	0.12614	0.106368	0.107972
10@102758591@+			0.15			10@115233207@-	0.392271	0.550582	0.643671			Scaffold157@47158@-		0.188679			10@17973953@+	0.307692	0.314815	0.275362								2L@10739582@+										0.103858
10@102762363@+	0.342233	0.45933				10@115290817@-		0.136683	0.208243			Scaffold157@9187@-		0.210526			10@179762@+			0.11								2L@10740655@+	0.282051					0.136364				0.107527
10@102762412@+	0.224576	0.240385				10@115341111@-	0.172414					Scaffold1587@194@+	0.382768	0.158114			10@184744@+		0.103448									2L@10741044@-				0.116279
10@102762635@+	0.125	0.14026				10@115342528@-		0.128205	0.648649			Scaffold15940@651@-	0.183983	0.186257			10@18493252@-			0.126582								2L@10741230@-	0.200647	0.193798	0.213333	0.177778
10@102763319@+		0.105263				10@115401822@+	0.1375	0.105263	0.615385			Scaffold164@37281@-	0.26008	0.122939			10@1895228@+	0.114679	0.106312									2L@10743611@-	0.102804
10@102763321@+	0.269962	0.215768	0.113208			10@115408893@+	0.163934	0.212121				Scaffold169@69935@+	0.127273				10@18960731@+		0.105263									2L@10766394@-	0.261569	0.214418	0.230028	0.2277	0.236098	0.130332	0.101862	0.126506	0.111111	0.215164
10@102763380@+		0.100775				10@115411748@+	0.21875	0.24	0.333333			Scaffold169@73216@+	0.375	0.254902			10@18964177@+	0.5	0.702703	0.553191		0.408602	0.308824					2L@10766947@-	0.400601	0.354037	0.3673	0.384535	0.336579	0.234323	0.17965	0.200422	0.155361	0.28934			0.184416	0.169765	0.276836
10@102763583@+	0.193548	0.122905				10@116237328@+	0.114173	0.145833	0.204819			Scaffold17410@223@+	0.28013	0.140449			10@1900083@+	0.122302	0.141026									2L@10768842@-		0.173145	0.184397	0.142105
10@102763639@+	0.436782	0.27619		0.135714		10@116237329@+			0.134146			Scaffold17410@686@+	0.114478				10@1914840@+	0.880435	0.829384	0.817204	0.579365	0.145907						2L@1077201@-	0.147132	0.319885	0.361032	0.263323	0.1
10@102766392@+	0.138211	0.154639				10@116256132@+		0.114865				Scaffold181@26992@-	0.264706	0.191964			10@1918756@+	0.152727	0.163842	0.205556								2L@1079325@+	0.285285	0.457792	0.454545	0.449438	0.163265
10@102766419@+	0.186335	0.155963				10@116341038@+			0.25			Scaffold181@38075@-	0.111111				10@1919646@+	0.124378	0.107383	0.151832								2L@10848810@-	0.112535
10@102767295@+	0.230769					10@116485385@-	0.103627		0.309524			Scaffold181@45725@-	0.111111	0.166234			10@19600112@+					0.134146	0.194444					2L@10853348@+												0.102564
10@102767887@-	0.778261	0.850962				10@116527837@-			0.122995			Scaffold181@53623@+		0.1			10@1990099@-		0.142202									2L@10855860@-					0.103896
10@102768192@-		0.117647				10@116581454@-			0.148148			Scaffold181@54383@+	0.22	0.122449			10@200426@+	0.207612	0.191176	0.187739	0.102564							2L@10857427@-	0.181293	0.138504	0.172603	0.15411	0.121688
10@102768476@-		0.134783				10@116723577@-		0.25	0.40625			Scaffold181@56014@+	0.123288				10@20123748@+		0.113636	0.121495								2L@10857668@-	0.137674
10@102768529@-	0.495979	0.544776				10@117056080@-			0.148045			Scaffold181@7245@+		0.133721			10@20252308@+			0.229167								2L@10859519@+	0.165862	0.149284	0.151194	0.136622	0.126629
10@102771492@-	0.118694	0.135593				10@117215511@-			0.106061			Scaffold181@8151@+		0.183333			10@20255490@+		0.11828	0.141304								2L@10860216@+	0.182353	0.208417	0.188209	0.222985	0.213967		0.140496
10@102771926@-	0.111732					10@117215540@-			0.245455			Scaffold183@55769@-	0.148148				10@20258822@+		0.15528									2L@10861513@+	0.142857
10@102775447@-	0.150685	0.138365				10@117215551@-			0.412698			Scaffold183@59040@-	0.451128	0.24212			10@20290722@+	0.209091	0.113924	0.123077								2L@10969365@-	0.147132	0.136842	0.168539	0.153061
10@102775522@-	0.236052	0.142857				10@117217435@-			0.336957			Scaffold19487@153@+	0.796143	0.795203			10@205496@-			0.115								2L@10969707@-	0.161002	0.144928	0.154639	0.169492
10@102777907@-	0.202247	0.164306				10@117220402@-			0.114286			Scaffold19885@31@-	0.222222				10@206061@-			0.1								2L@10974153@-									0.105263
10@102777934@-	0.692982	0.666667				10@117224320@-		0.102778				Scaffold19@10687466@-	0.112426				10@206380@-	0.818713	0.774468	0.753968	0.494983	0.124352						2L@10980950@+		0.121813	0.1
10@102777962@-	0.147436					10@117361250@-	0.378378	0.416667				Scaffold19@2741226@-	0.344196	0.207746			10@20664779@-	0.109091	0.137931									2L@10985846@-		0.128834	0.15	0.107955
10@102778650@-		0.104167				10@117689878@-		0.117647				Scaffold19@2917448@-	0.107143				10@21518066@+	0.313725	0.352686	0.346462	0.255556							2L@10988404@+	0.307018	0.329609	0.381579	0.438961	0.384615										0.214286
10@102778727@-		0.128205				10@117710616@-	0.114094	0.137705	0.366972			Scaffold19@2920818@-	0.172414				10@21551348@+			0.131148								2L@10992705@+	0.105634
10@103314451@+	0.218579	0.260223				10@117710706@-	0.189189	0.3125				Scaffold19@2925855@-	0.921053	0.881481			10@220786@+	0.295938	0.316505	0.24635	0.162162							2L@10994008@+	0.306818	0.363636	0.560976	0.525									0.25463	0.253933	0.269553
10@103315220@+		0.126394				10@117751376@-			0.319149			Scaffold19@3232679@+	0.377323	0.226754			10@22347725@-	0.255319	0.372549	0.340909								2L@11003087@-		0.125023	0.1357	0.109572	0.111195
10@103316274@+		0.118644				10@117770473@-			0.222222			Scaffold19@3349870@+	0.314756	0.141097			10@22728084@+		0.157895	0.138889								2L@11010054@-			0.123077
10@103339087@-	0.166667	0.215686				10@117776231@-	0.30914	0.319444	0.391304			Scaffold19@3616741@+	0.184211				10@227461@+	0.32	0.29375	0.198157	0.222727	0.106383						2L@11011554@+	0.253158								0.130833	0.260377	0.139588
10@103343422@-	0.360825	0.308108				10@117777176@-		0.113527				Scaffold19@3640538@-	0.1				10@227871@+		0.204545	0.226415	0.1875							2L@1105809@-	0.212121	0.705882	0.747126	0.694444	0.592593	0.161765	0.203125	0.16129
10@103343423@-	0.168966	0.17663				10@117814643@-	0.141243	0.217105	0.365854			Scaffold19@3659193@+		0.22807			10@23058388@+			0.108696								2L@1107676@-	0.238494	0.534247	0.45098	0.4375
10@103344361@-		0.114894				10@117818491@-			0.111111			Scaffold19@4330873@-	0.263636				10@23119002@+	0.106796	0.172414	0.164634	0.118812							2L@11093728@+	0.128655	0.137931	0.337423	0.258929
10@103344545@-		0.102397				10@118146924@+		0.195652				Scaffold19@8320281@+	0.545455				10@2313100@+		0.225	0.228814								2L@11097224@-	0.113402	0.263158
10@103344637@-	0.109339	0.176349				10@118152248@+	0.347826	0.580645				Scaffold19@9325025@+	0.172414	0.117647			10@23177945@+	0.11976	0.151351	0.172619	0.128713							2L@11097979@-	0.345679	0.59887	0.510791	0.581921	0.435897		0.126437		0.145833	0.409091	0.125
10@103345201@-	0.109635	0.117438				10@118158581@+		0.119048				Scaffold20@1014870@-	0.12037				10@23324243@+	0.148318	0.165038	0.183158								2L@11098424@-	0.118547	0.141509	0.129464	0.196226						0.163265
10@103347214@-	0.679739	0.80102				10@118164411@+			0.833333			Scaffold20@1024185@-	0.166667				10@23324265@+	0.194444	0.180173	0.16532	0.122483							2L@11099508@-	0.177083
10@103347830@-	0.261905	0.241135				10@119211184@-	0.154812	0.211538				Scaffold20@1024220@-	0.291096	0.165468			10@23369074@+		0.192308									2L@11099570@-	0.2	0.197425	0.167702	0.156627
10@103347862@-		0.102564				10@119211228@-	0.330677	0.443787				Scaffold20@1038762@-	0.643678	0.221649			10@23386023@+		0.358491	0.257143	0.301887	0.131944						2L@11104393@-				0.129167			0.106383
10@103370847@-		0.104478				10@119211478@-			0.407407			Scaffold20@1042965@-	0.204082				10@2367493@+			0.211268								2L@11105966@-	0.164474	0.178161	0.194805	0.131737	0.152542
10@103370853@-	0.177419	0.333333				10@119211712@-			0.147059			Scaffold20@1264976@-	0.285219	0.190476			10@24855596@+	0.918367	0.90708	0.901554	0.330275							2L@11107324@+	0.112782	0.241935		0.25641
10@103370871@-		0.151786				10@119212526@-			0.109375			Scaffold20@1265080@-	0.648855	0.518127			10@24857268@+		0.333333	0.189873								2L@11108525@+	0.333333
10@103371003@-		0.117647				10@119213785@-			0.140187			Scaffold20@1265466@-	0.259248	0.14186			10@25155336@-		0.103448									2L@11108707@+	0.168317	0.157895	0.234043	0.103896
10@103454230@-	0.1					10@119215327@-			0.205882			Scaffold20@1289060@+	0.24618				10@25168109@-		0.271845	0.267528	0.242188	0.122396						2L@11108747@+	0.260664	0.649007	0.542553	0.554217
10@103565876@-	0.134752	0.111628				10@119216640@-			0.2			Scaffold20@132135@+	0.127586				10@25955901@-	0.645833	0.596154	0.661721	0.678571							2L@11109473@+	0.16129	0.492754	0.301205	0.413793
10@103578054@-	0.292929	0.293605				10@119239731@-			0.108333			Scaffold20@134701@+	0.137015	0.138901			10@260399@+	0.275862	0.137931	0.253521								2L@11111357@-		0.263158	0.25	0.27907	0.238636	0.120482	0.118644
10@103578090@-	0.275591	0.319444				10@119239793@-			0.10687			Scaffold20@1351768@+		0.397436			10@26336815@-	0.126214										2L@11117855@-	0.132911	0.158192	0.176471	0.131004
10@103773749@-	0.14	0.403509				10@119239865@-	0.141119	0.213542	0.175			Scaffold20@144954@+	0.927759	0.893678	0.12982		10@26338121@-	0.125	0.261406	0.212617	0.148325							2L@11118748@-		0.12
10@1038469@+	0.206897					10@119239890@-			0.195652			Scaffold20@146054@+	0.610634	0.46705			10@26346853@-			0.105923								2L@11118861@-			0.106061
10@103867728@-	0.815789	0.784				10@119429508@-			0.112903			Scaffold20@154669@+	0.200557				10@27580700@+	0.285714	0.182131	0.151639								2L@11119598@-				0.136364
10@103868801@-	0.169643					10@119439160@-	0.126582	0.100877				Scaffold20@154724@+	0.831494	0.674419			10@27585414@+	0.153846										2L@11124877@+	0.169065						0.175439				0.111111
10@103880117@-	0.128205					10@119454204@+	0.688889	0.826923	0.724138			Scaffold20@1801232@+	0.341227	0.118234			10@27601847@+		0.364583	0.325301								2L@11125685@+		0.110169		0.13913
10@103892815@+	0.166667					10@119454217@+	0.229167	0.117647	0.733333			Scaffold20@1805087@+	0.358744	0.232666			10@27618177@-		0.154762	0.153061								2L@11127486@+	0.483333					0.396705	0.139583	0.206478	0.16129	0.36	0.206186
10@103898690@+		0.115639				10@119454325@+		0.108434				Scaffold20@1821038@+	0.142857				10@27693499@+				0.12							2L@11131480@+	0.108571	0.158416		0.15
10@103898964@+	0.463636	0.609701				10@119454350@+			0.296296			Scaffold20@182536@-		0.115044			10@27791553@+		0.214286									2L@11132743@+		0.26178	0.215385	0.232394
10@103900301@+	0.133386	0.153358				10@119931343@+		0.113402	0.253731			Scaffold20@1839818@-	0.521127	0.283019			10@2797168@-	0.470831	0.461975	0.435661	0.285142							2L@11133198@+	0.142857
10@103901592@+	0.136364	0.168135				10@119931358@+			0.139241			Scaffold20@2062705@-	0.185185				10@281343@+	0.199005	0.149798									2L@11135069@+		0.114286	0.177215	0.114943
10@103906438@+	0.117647	0.147523				10@119942878@+			0.148649			Scaffold20@2062784@-	0.163043				10@28679923@-		0.115385	0.11236								2L@11135111@+		0.13
10@103920681@+	0.407035	0.479806				10@119978505@+	0.12	0.216216	0.214286			Scaffold20@2063008@-	0.229508				10@28708797@-	0.125	0.145985	0.137026								2L@11135354@+	0.391892	0.570423	0.493075	0.549153
10@103922106@+	0.338118	0.419973				10@120019964@+			0.233766			Scaffold20@2069135@+	0.11194				10@28725007@-	0.119048	0.106061									2L@11151947@-			0.102329	0.100595	0.114583
10@103988821@+		0.106383				10@120038644@+	0.222222	0.307692	0.810811			Scaffold20@2069205@+	0.328767				10@28727025@-		0.30303									2L@11179499@+	0.136286										0.112994
10@103989032@+		0.107143				10@120050094@+		0.183333				Scaffold20@2077082@-	0.60473	0.144928			10@28732443@-		0.12892									2L@11262144@-	0.254808	0.305479	0.33275	0.297697	0.130864
10@103989048@+	0.185567	0.175439				10@120054961@+			0.255814			Scaffold20@2077152@-	0.532	0.346715			10@28732530@-			0.1								2L@11265590@-	0.108333
10@103989117@+	0.115385					10@120076468@+		0.146341				Scaffold20@2078326@-	0.128				10@28738507@-	0.472222	0.20362	0.211409								2L@11266161@-	0.198795	0.288136
10@103990769@-		0.238095				10@120101522@-	0.571429	0.75				Scaffold20@2082148@-	0.536424	0.482353			10@28865257@-	0.108108										2L@11271220@+	0.212903	0.275229	0.318182	0.159091
10@104005453@+	0.230146	0.270799				10@120112716@-	0.189189					Scaffold20@2090242@-	0.741784	0.521951			10@2891472@-		0.910714	0.847458								2L@11274454@+				0.12766
10@104125271@+	0.267823	0.269269				10@120227444@+			0.27027			Scaffold20@2116363@-		0.1			10@28990493@+		0.254299	0.155306	0.123606							2L@11276992@+			0.117318	0.100174
10@104130585@+	0.140625	0.135371				10@120781483@-			0.114583			Scaffold20@2130799@-	0.795918	0.845411			10@29001000@-		0.114865									2L@11279294@+	0.138051	0.101317	0.108918	0.107364
10@104135294@+	0.90433	0.946159				10@120782486@-	0.378378	0.483871	0.472973			Scaffold20@2187860@-		0.798419			10@29002757@-	0.188679		0.104294								2L@11283152@+	0.155722	0.189394	0.147826	0.145946
10@104136085@+	0.270111	0.316975				10@120783456@-			0.214286			Scaffold20@2193237@-	0.346154	0.257669			10@29014428@-		0.209677	0.142857								2L@1131779@+	0.105398
10@104140025@+	0.229314	0.243986				10@120825110@-			0.241379			Scaffold20@2193238@-	0.709091	0.840246			10@29014651@-		0.35	0.111111								2L@1148266@+		0.132075	0.116438
10@104140315@+	0.109935	0.120529				10@120852033@-			0.183486			Scaffold20@2254055@+	0.131579				10@29016895@-	0.222222		0.14433	0.121951							2L@1149062@+				0.100592
10@104140328@+	0.134777	0.174545				10@121266973@-		0.181818				Scaffold20@2262665@+	0.1				10@29017134@-		0.16092									2L@1150067@-	0.230032	0.35443	0.278689	0.215385	0.310345
10@104140349@+	0.161125	0.193784				10@121267154@-		0.120301				Scaffold20@22743@-	0.160377	0.158416			10@29019901@-	0.288889	0.301587	0.521739								2L@11510089@-	0.324786	0.81761	0.786458	0.77459	0.553571	0.195489	0.133891			0.101205
10@104142316@+	0.100446					10@121267167@-			0.146789			Scaffold20@2377315@+		0.108434			10@29165198@-	0.372093	0.156863	0.203125								2L@11510090@-	0.219512	0.540881	0.536458	0.607287	0.39823	0.117647	0.106557
10@104142352@+	0.224377	0.251142				10@121267302@-		0.222222				Scaffold20@2377993@+		0.113208			10@2936375@+		0.911111	0.96875								2L@11511837@-		0.104677
10@104159205@+	0.147059					10@121294685@-		0.114754	0.277778			Scaffold20@2378192@+	0.114286				10@2965200@-	0.102117		0.1								2L@11512329@-		0.241935	0.261905
10@104163667@-		0.317073				10@121310861@-			0.230769			Scaffold20@2378193@+	0.114286				10@29920596@+	0.10219	0.104911	0.12724	0.140845	0.113208						2L@11513552@-					0.142857
10@104163725@-		0.125				10@121365204@+	0.131579	0.310345				Scaffold20@2447530@-	0.774487	0.617778			10@29946603@+		0.39726	0.435484								2L@11513723@-				0.212766
10@104163736@-		0.25				10@121365299@+		0.171429				Scaffold20@2514203@-		0.1875			10@29965873@+			0.126984								2L@11523702@-		0.109195		0.105263		0.112426	0.109023
10@104165221@-		0.346939				10@121381190@+			0.205479			Scaffold20@2515629@-		0.115942			10@3011218@+		0.102564									2L@11524081@-					0.105769
10@104170692@-		0.121951				10@121381236@+			0.136986			Scaffold20@2518305@-		0.205882			10@30663401@+	0.102888				0.110092						2L@11525236@-							0.214286			0.11236
10@104170826@-	0.615385	0.513514				10@121390672@+	0.208556	0.156977	0.37037			Scaffold20@2518503@-		0.195122			10@307166@-	0.123732	0.185455		0.107143							2L@1152855@-	0.118843
10@104176175@-	0.578947	0.409091				10@121396787@+	0.208333	0.2				Scaffold20@2521443@-		0.341463			10@307167@-		0.118081									2L@1152889@-	0.107485				0.106396
10@104176630@-		0.129032				10@121411406@-			0.108696			Scaffold20@2544427@-	0.897527	0.865517			10@307318@-					0.189189						2L@11591455@-															0.141869
10@104176639@-		0.138462				10@121412069@-			0.244898			Scaffold20@2580691@+	0.226115	0.16129			10@30759536@+	0.215758	0.234882	0.258272	0.152992							2L@1166255@+	0.275049	0.242009	0.278912	0.246014	0.243461
10@104179781@+	0.474576	0.636364				10@121412165@-		0.121646	0.111111			Scaffold20@3085221@-	0.228956				10@307667@-	0.192872	0.228487	0.155	0.217391							2L@1169348@-	0.148863	0.127832	0.183333	0.104326
10@104180769@+		0.122449				10@121412208@-		0.137881	0.541353			Scaffold20@3090509@-	0.158315				10@307780@-	0.14346	0.225	0.101266								2L@1171636@-	0.265416	0.476744	0.465116	0.589286
10@104180836@+	0.109244	0.122581				10@121412587@-			0.291262			Scaffold20@3116957@-	0.285714	0.227273			10@32015021@-		0.114286									2L@1175858@+	0.121739	0.189573	0.175141	0.231076	0.158568
10@104184295@-	0.539474	0.744186				10@121412696@-		0.105495	0.155172			Scaffold20@3136587@+	0.276119	0.133333			10@33025908@+			0.233333								2L@11796889@-		0.188347	0.142857	0.174556
10@104184408@-	0.721311	0.704225				10@121412751@-			0.571429			Scaffold20@3474106@+	0.632979	0.441558			10@33030646@+		0.150289	0.160563								2L@11798011@-		0.177419	0.134831
10@104210408@-	0.635613	0.730584				10@121412891@-			0.194444			Scaffold20@3475822@+		0.217391			10@3353098@+	0.392857	0.486111	0.380645	0.25							2L@11799181@-	0.218589	0.517361	0.52	0.539877	0.136986
10@104239458@-	0.122449	0.20339				10@121413019@-			0.205212			Scaffold20@35430@-	0.133253				10@33619457@+		0.110345									2L@1180768@+		0.114833
10@104239556@-	0.261146	0.262821				10@121414444@-			0.194444			Scaffold20@359195@-	0.239203	0.138158			10@3372906@-		0.28	0.387755								2L@1181493@+	0.298295	0.61157	0.529412	0.587302
10@104244040@-	0.27673	0.259162				10@121416205@-			0.102564			Scaffold20@36280@-	0.228464	0.129496			10@33788392@-		0.13986	0.110266								2L@1183656@-	0.197849	0.137441
10@104245431@-		0.105422				10@121641788@+	0.238095	0.703704				Scaffold20@363615@-	0.267313	0.11677			10@3393385@-		0.1875									2L@1184329@+	0.276481	0.251046	0.30198	0.326316
10@104245432@-	0.26087	0.275758				10@121641808@+		0.333333				Scaffold20@3749630@+	0.621951	0.401813			10@3419970@-		0.1875									2L@11850638@+	0.50431	0.62766	0.592784	0.618644	0.755556	0.492795	0.737705					0.293478	0.109589		0.117068
10@104248863@-	0.189979	0.256863				10@121745427@+	0.261905	0.2				Scaffold20@3751777@-	0.1				10@34203110@-	0.876712	0.895161	0.885714		0.459854	0.118227					2L@11851921@+	0.185015	0.232283	0.252212	0.148876	0.141176		0.146341
10@104262393@-		0.111111				10@121750517@+		0.102941	0.153846			Scaffold20@3753681@-	0.118519	0.129032			10@34209058@-	0.232558										2L@11852390@+	0.235897	0.448718	0.393939	0.439689	0.389831	0.302839	0.415842
10@104263812@+		0.152542				10@121750564@+			0.101852			Scaffold20@3756240@-	0.195402	0.12			10@34221433@-	0.111111		0.112903								2L@11984788@-	0.234216	0.359566	0.322425	0.308244	0.266362	0.167348
10@104390091@+		0.124424				10@121750839@+			0.310345			Scaffold20@3757845@-	0.2				10@34283126@-	0.5										2L@11985106@-		0.131974	0.155744	0.134061	0.119149
10@104390099@+	0.164179	0.132075				10@121792497@-			0.607843			Scaffold20@3953677@+	0.819618	0.562396			10@34422634@+	0.43609	0.551724									2L@11985488@-	0.205634	0.288172	0.319788	0.284444	0.218555	0.138504				0.105578
10@104391175@+		0.166667				10@121794739@-	0.216216					Scaffold20@3962431@+	0.64901	0.64795			10@34425590@+	0.381579										2L@11994735@-	0.114943		0.10089
10@104391203@+	0.515152	0.487805				10@121804952@-	0.242424					Scaffold20@3966064@+	0.114406				10@34426978@+	0.566116										2L@11998646@-	0.102679
10@104391495@+		0.152672				10@121823038@-			0.166667			Scaffold20@3966705@+	0.104569				10@34430752@+	0.10991										2L@12016975@-		0.146667	0.112676	0.155172
10@104392263@+		0.110092				10@121823097@-	0.278689	0.210526	0.517241			Scaffold20@3967362@+		0.19403			10@3454060@+				0.185185							2L@12017269@-		0.214286
10@104392982@+	0.185185	0.106796				10@121825482@-		0.225	0.213115			Scaffold20@4072819@+	0.104478				10@34607048@+	0.102941										2L@12020709@-		0.172185	0.146341	0.245283
10@104404285@+	0.361111	0.25974				10@121840072@-	0.151515	0.166667	0.292683			Scaffold20@4087627@+	0.111702				10@35047006@+		0.125									2L@12032216@+	0.229117	0.525253	0.601852	0.537313
10@104404726@+	0.2144	0.233223				10@121870372@-			0.107143			Scaffold20@4097402@+	0.225904				10@35053106@-	0.196429	0.283333	0.209302	0.230769							2L@12032982@+				0.104762	0.119048
10@104416081@+	0.20564	0.218816				10@122047266@-		0.133333				Scaffold20@437241@+	0.475	0.178082			10@35053354@-	0.110256	0.130824	0.131054	0.103943							2L@12039499@-	0.155779	0.425532	0.364747	0.38257	0.221393
10@104416701@+	0.185792	0.251825				10@122081587@-	0.458716	0.545455	0.558824			Scaffold20@4432181@-	0.189189				10@35061701@-		0.228571									2L@12056588@+	0.110082	0.14094		0.215094	0.160891
10@104486530@+		0.25				10@122095958@-			0.106557			Scaffold20@4433562@-	0.575				10@352823@-	0.490909	0.493421	0.576803	0.385185							2L@12057070@+		0.121846	0.121771	0.112389	0.116728
10@104573686@+	0.100559	0.252874				10@122678864@+		0.24				Scaffold20@4433805@-	0.138889				10@353680@-		0.277778									2L@12059290@-		0.184615	0.123288	0.125
10@104573811@+	0.104651					10@122678919@+		0.148148				Scaffold20@4433980@-	0.201923				10@35454611@+			0.948718								2L@12061896@-	0.187793	0.272727	0.2625	0.272727	0.112245				0.111111
10@104575639@+	0.349593	0.485981				10@122679018@+	0.383178	0.366667				Scaffold20@4434210@-	0.189655				10@35690812@+		0.230769	0.16	0.189189							2L@12062012@-				0.119403
10@104678860@+	0.131579					10@122679025@+			0.25			Scaffold20@4438392@-	0.213115				10@35745727@+			0.111111								2L@12062856@-	0.280423	0.483871	0.520833		0.339623						0.110092
10@104679278@+		0.108889				10@122679026@+			0.363636			Scaffold20@456600@+		0.2			10@35755347@+		0.488889	0.367816								2L@12102528@-	0.162162	0.361702
10@104828474@+	0.269672	0.328018	0.148936			10@122679205@+			0.14			Scaffold20@4697200@+		0.157895			10@35780607@-		0.309524									2L@12102761@-	0.304348
10@104838552@+		0.161435				10@122679326@+			0.1			Scaffold20@4798038@-		0.121951			10@35932751@-	0.240278	0.280933	0.241784	0.153846	0.19883	0.166667					2L@12108491@-		0.110858	0.114787	0.113687
10@104839186@+	0.107383	0.119565				10@122782258@+			0.225			Scaffold20@485794@-	0.872973	0.869565			10@36015025@-	0.956522	0.950541	0.956367	0.837259	0.318996	0.115497					2L@12108665@-	0.464264	0.824916	0.751136	0.765766
10@104840763@+	0.11396	0.123746				10@122811509@+			0.101124			Scaffold20@485801@-	0.230769				10@36026546@+		0.108527									2L@12208748@+	0.105634	0.192308	0.152778	0.160494		0.23913
10@104840773@+	0.114286	0.128125				10@122878605@+			0.164179			Scaffold20@4886047@-	0.135135				10@36069499@-		0.148936									2L@12299019@+	0.215072	0.458279	0.519878	0.501896	0.435484	0.404494
10@104840805@+	0.132353	0.133891	0.208333			10@122920696@+		0.104575				Scaffold20@4887835@-	0.217391	0.22			10@36140874@-	0.119048	0.114923									2L@12299310@+		0.124962	0.119545	0.103171	0.111111
10@105037154@+		0.114286				10@122941280@+			0.173913			Scaffold20@4889932@-	0.386364	0.209302			10@36141826@-		0.164122	0.180952								2L@12428959@+		0.3
10@105048491@+		0.238095				10@122941364@+			0.272727			Scaffold20@4892995@-	0.188889	0.132812			10@36181100@+		0.242236	0.184028								2L@12429553@+	0.139405	0.236842
10@105110605@-		0.154489				10@122942417@+	0.101796		0.181818			Scaffold20@510048@+	0.251621	0.131387			10@36184409@+		0.319149	0.263158								2L@12483128@-	0.110708
10@105128033@+	0.54428	0.546196				10@122942661@+			1			Scaffold20@512130@+	0.197183				10@36209258@-		0.142857	0.13948								2L@12538200@-	0.175904	0.24734	0.227468	0.26087
10@105128193@+	0.603917	0.6268				10@122942663@+			0.4			Scaffold20@5147328@+	0.105263				10@36264899@-			0.104478								2L@12538392@-	0.291339	0.492007	0.51735	0.463816	0.183824								0.110368	0.523077	0.387931
10@105154150@-			0.116279			10@122944431@+		0.185185				Scaffold20@5147390@+	0.15	0.202899			10@36270891@-		0.784615	0.84375	0.553191							2L@12694116@-	0.138889		0.133333		0.116279
10@105184930@+		0.142857				10@122994932@-		0.153846				Scaffold20@5151974@+	0.148148				10@36271060@-	0.1875	0.130435	0.110727								2L@12699892@-	0.361582	0.25	0.333333
10@105344750@+		0.121622				10@122995441@-		0.107143				Scaffold20@5152025@+	0.12037				10@36342234@-			0.142857								2L@12701904@-		0.179592	0.231481	0.106061
10@105349323@+	0.213953	0.175719				10@123002757@-	0.154639	0.228916				Scaffold20@5194721@-	0.302326	0.145833			10@36616550@-	0.770833	0.801653	0.752747	0.455696							2L@12701996@-	0.106754		0.10989
10@105350016@+	0.142045	0.145553				10@123013548@-		0.103286	0.266667			Scaffold20@5200998@-	0.2				10@37228240@-	0.328594	0.126761	0.159574								2L@12702210@-	0.136086		0.113895	0.117647
10@105351599@+	0.175					10@123013847@-			0.139535			Scaffold20@5201168@-	0.207407				10@37687781@+	0.100851										2L@12703514@-	0.164497	0.149425	0.115385
10@105351697@+	0.745455	0.957746				10@123013867@-			0.139535			Scaffold20@5205842@-	0.225225	0.193634			10@37695559@+	0.316129	0.358025	0.456								2L@12706143@+	0.180812	0.195652
10@105351901@+	0.125					10@123026911@-			0.210526			Scaffold20@5208935@-	0.129412				10@37735989@-		0.21519	0.184								2L@12708580@+						0.28
10@105352031@+	0.666667	0.675676				10@123030227@-			0.16			Scaffold20@5211492@-	0.139535				10@37744211@-	0.15625										2L@12710953@-	0.311031	0.275789	0.336756	0.297297	0.264463	0.134013				0.267399	0.223464
10@105363259@-		0.185185				10@123032615@-			0.216667			Scaffold20@5211510@-		0.611111			10@37748437@-		0.256	0.117647	0.106383							2L@12721679@-	0.191837	0.278761	0.269565	0.275626	0.164983
10@105372651@-		0.333333				10@123051640@-			0.25			Scaffold20@5215522@-		0.15625			10@37757240@-		0.142857	0.166667	0.117647							2L@12730148@+		0.111111
10@105372680@-	0.652174	0.709677				10@123076127@-	0.15625	0.339286	0.322148			Scaffold20@5237349@-		0.101449			10@37763511@-		0.138298	0.115854								2L@12980303@+													0.266667	0.166898	0.183532
10@105372710@-	0.708333					10@123076188@-			0.166667			Scaffold20@5342748@-		0.108696			10@37765979@-		0.110092									2L@13002128@-		0.681818
10@105526924@-	0.222222					10@123076199@-			0.571429			Scaffold20@5343809@-	0.106061				10@37869871@-	0.212996	0.222857	0.196765								2L@13005664@+		0.190789		0.152174
10@105727268@+		0.236842	0.107692			10@123076228@-			0.352941			Scaffold20@5344057@-	0.151786				10@37917235@+	0.100195										2L@13010887@+		0.111111	0.105634	0.104167
10@105727326@+	0.578947	0.474359				10@123076275@-			0.27451			Scaffold20@535107@+		0.393939			10@38125956@-		0.120988									2L@13011403@+	0.11875	0.484756	0.478049	0.485294
10@105779601@+	0.108696					10@123163613@-			0.125			Scaffold20@561867@+	0.853604	0.744991			10@38153724@-	0.105263										2L@13011805@+	0.116883	0.255556	0.177778	0.204301	0.173077
10@106072079@-		0.21875				10@123264821@+			0.16			Scaffold20@563397@+	0.101695				10@38156410@-		0.125									2L@13011819@+		0.191919	0.166667	0.15
10@106072625@-	0.155556	0.216216				10@123264865@+			0.511628			Scaffold20@5659401@+		0.232558			10@38159101@-			0.121951								2L@13015305@-	0.164474
10@106072879@-	0.106195					10@123265180@+	0.173077	0.45				Scaffold20@5665019@+	0.283503	0.192982	0.376238		10@38560639@+		0.111111	0.123711								2L@13167576@+	0.244444	0.457971	0.389831	0.405303	0.219697			0.111111		0.163934
10@106072970@-	0.168421	0.148148				10@123265292@+	0.37931					Scaffold20@5666535@+	0.444444				10@38580194@+		0.130137									2L@13167803@+	0.136778	0.155419	0.13806	0.108871	0.117155
10@106073024@-	0.869048	0.905405				10@126008672@+			0.30303			Scaffold20@569455@+	0.155251				10@38614015@+			0.162162								2L@13171777@-	0.12963	0.228381	0.28827	0.23937	0.285054			0.120729	0.112957	0.164286	0.176	0.117647
10@106073137@-		0.125				10@12670137@-	0.227273					Scaffold20@569539@+	0.327273	0.235955			10@38634440@+	0.195122	0.175758	0.108434		0.130435						2L@13172090@-		0.106936	0.11413							0.101911
10@106075140@-	0.104972	0.108374				10@12686383@-		0.15				Scaffold20@577586@+	0.121941				10@38637241@+		0.171053	0.291262	0.333333							2L@13172880@-										0.122172
10@106075329@-	0.1					10@126887586@-	0.175258	0.324324	0.513514			Scaffold20@596430@+	0.276482	0.149947			10@38645265@+		0.134615									2L@13175729@-	0.111582	0.132468	0.106491	0.11234				0.103093		0.103448
10@106075677@-		0.227723				10@126901163@-			0.184615			Scaffold20@598681@+	0.171975	0.112583			10@38738442@+					0.121212						2L@13177857@+		0.111111	0.103448	0.135501	0.102564
10@106075817@-		0.154762				10@126901187@-	0.107843	0.220779	0.116667			Scaffold20@6439662@+	0.571429	0.261194			10@39597445@-	0.110236										2L@13186248@-	0.327717	0.35	0.302752	0.24498	0.194853	0.106061
10@106086359@+		0.238095				10@126901251@-			0.15873			Scaffold20@6444375@+	0.5	0.346667			10@39624573@-		0.431193	0.345912								2L@13187719@-	0.460746	0.801498	0.75	0.748705	0.496774	0.131507
10@106098160@-	0.1875					10@126991538@+	0.225225	0.191919	0.615385			Scaffold20@6445582@+	0.222222	0.107477			10@39810072@-		0.100437									2L@13188895@-			0.117347
10@106139838@+		0.106383				10@126995873@+			0.142857			Scaffold20@6447842@+	0.542373	0.414286			10@401738@+		0.107143									2L@13189411@-				0.133333
10@106918732@+		0.225806				10@126996561@+			0.268293			Scaffold20@65255@-	0.228571	0.166667			10@40297704@+			0.119048								2L@13193483@+		0.336406	0.268156	0.282723
10@106960927@+		0.208333				10@126996736@+			0.112245			Scaffold20@6552191@-		0.102041			10@40298211@+				0.432432							2L@13193581@+		0.456349	0.470588	0.421941	0.130841
10@108357150@-	0.333333	0.16129				10@126997044@+	0.119403		0.345455			Scaffold20@6561278@-		0.75			10@40437401@+				0.2							2L@13194105@+		0.830769	0.824242	0.80137	0.17284
10@1086249@-	0.122951	0.157609				10@126997080@+			0.366667			Scaffold20@6615559@+		0.72093			10@40600841@-	0.413333	0.444444	0.326531								2L@13198790@-		0.145161	0.153846	0.16129
10@1094964@-	0.230769	0.388889				10@126997578@+		0.24				Scaffold20@6615921@+		0.164557			10@40612402@-	0.1125										2L@13201265@-	0.129032
10@1102438@+	0.182927					10@126998713@+			0.342857			Scaffold20@6621743@-	0.256653				10@40618226@-	0.101382										2L@13202554@-		0.102041	0.204545
10@1102439@+	0.251534	0.301205				10@126998782@+			0.264706			Scaffold20@6741514@+		0.108434			10@40618256@-		0.122807									2L@13211429@-						0.111111	0.12963						0.201365	0.324723	0.39321
10@11059982@+			0.116279			10@127022844@-			0.243902			Scaffold20@6854288@+	0.216667				10@40652921@+			0.104167								2L@13216941@-		0.117647
10@111624697@-	0.126984					10@127044802@+		0.25				Scaffold20@6854344@+	0.751351	0.571429			10@40671307@+			0.218182								2L@13219169@-	0.136103		0.203125	0.175
10@111642312@-	0.720721	0.837037				10@127045781@+		0.304348				Scaffold20@6856018@+	0.212766				10@41037339@+		0.173913	0.174157	0.274194							2L@13219227@-	0.108666		0.125
10@111642313@-		0.145985				10@127056403@-	0.328767	0.538462				Scaffold20@6856096@+	0.226415				10@41134018@+		0.838235	0.953757	0.984127							2L@13222933@+	0.229576	0.139616	0.188433	0.123061						0.222857
10@111646083@-	0.752577	0.84				10@127056751@-			0.709677			Scaffold20@6858799@+	0.776119	0.711111			10@42192572@-	0.267512	0.234361	0.261159	0.123223							2L@13287133@+	0.32342	0.491159	0.562271	0.5141
10@111894356@+	0.779698	0.776127	0.184615			10@127059532@-		0.1				Scaffold20@6869167@+	0.121622	0.178571			10@42192595@-	0.603645	0.445255	0.525959	0.270567							2L@13287792@+	0.104575			0.10989
10@111967547@+	0.219512	0.285714				10@127059534@-			0.322034			Scaffold20@7160109@-	0.493421	0.348837			10@42250981@-		0.175439	0.25								2L@13288053@+	0.14218		0.107692
10@111967563@+	0.104294	0.170616				10@127059559@-	0.966667	0.742857				Scaffold20@7160228@-	0.34965	0.127273			10@42251052@-		0.105263									2L@13290333@+	0.316038	0.144928	0.228571	0.333333
10@112257707@+	0.117506	0.113119				10@127059578@-		0.266667				Scaffold20@7307322@+		0.714286			10@42682628@-	0.175439	0.114504									2L@13297821@+	0.238166	0.494505	0.48	0.3875	0.376623				0.27451
10@112257718@+	0.355224	0.384454				10@127059760@-			0.72			Scaffold20@7307323@+		0.238095			10@42682635@-	0.252955	0.12931	0.205128								2L@13298219@+	0.278159	0.542056	0.446602	0.436893	0.438356	0.103175	0.203883	0.270833	0.232558	0.209302
10@112269785@+		0.111702				10@127059801@-			0.230769			Scaffold20@7307541@+		0.54			10@42682680@-	0.128099										2L@13300692@+	0.142105	0.189655	0.204444	0.172093	0.211055
10@112269986@+	0.663046	0.696499				10@127059809@-			0.192308			Scaffold20@7307542@+		0.88	0.131579		10@43361242@+		0.473684	0.403509								2L@13370488@-	0.125456
10@112270391@+		0.117322				10@127059952@-		0.102941				Scaffold20@7320083@+	0.170213				10@43373990@+	0.525	0.636364	0.540984								2L@13371599@-	0.18018
10@112328714@+		0.146205				10@127059981@-		0.103448				Scaffold20@7320815@+	0.113372				10@43377956@+		0.14	0.135593								2L@13372194@-	0.122137	0.216895	0.224719	0.248042	0.118156
10@112540862@+		0.189189				10@127060032@-	0.128205	0.111111				Scaffold20@7321104@+	0.113924				10@43472911@-			0.112903								2L@13373253@-		0.117241
10@112540913@+		0.208333				10@127064692@+			0.116667			Scaffold20@7323029@+	0.222222				10@43488536@-	0.212766										2L@13375122@+	0.120709	0.114504	0.132383	0.140496
10@112541140@+		0.583333				10@127070166@-	0.101124					Scaffold20@7323904@+		0.567568			10@43564858@-	0.207547										2L@13379994@+	0.154177	0.238462	0.268908	0.179054
10@112541256@+	0.52381	0.885714				10@127094877@-			0.172414			Scaffold20@7324543@+	0.426036	0.211823			10@43662743@-	0.383333	0.388889									2L@13383479@+	0.154481	0.20904	0.167224	0.174165	0.123273
10@112541257@+	0.952381	1				10@127095342@-	0.115385	0.30303				Scaffold20@7325938@+	0.383333	0.163265			10@43897039@+	0.366667	0.373786	0.422182	0.23166							2L@13385055@+	0.100733	0.139344		0.104615
10@112570214@+		0.347826				10@127095364@-			0.111111			Scaffold20@7381778@+	0.319149	0.182796			10@43899571@+	0.180328	0.307692	0.243323								2L@13385375@+	0.125
10@112572447@+		0.285714				10@127095463@-	0.106195	0.188889				Scaffold20@7383798@+	0.145833				10@43914634@+		0.102273									2L@13389628@+				0.108108
10@112583244@+		0.272727				10@127095475@-			0.313725			Scaffold20@7401967@-	0.20339				10@44066174@+		0.139535	0.121951								2L@13390602@+			0.176471
10@112595909@+	0.4	0.47619				10@127095489@-			0.244898			Scaffold20@7433495@+	0.456349	0.191176			10@44409820@+		0.6	0.609375								2L@13390998@+		0.318182		0.45	0.277778
10@112769112@+	0.134615	0.205128				10@127095536@-	0.252525	0.342105	0.595745			Scaffold20@7436480@+	0.35	0.236559			10@44609084@+	0.236062	0.215847	0.201744	0.193419	0.260417	0.272727					2L@13391545@+		0.12766		0.142857
10@11299776@+	0.154348	0.158014	0.181818			10@127095834@-			0.105769			Scaffold20@7437742@+	0.102564				10@44623805@+		0.10322		0.100423		0.122807					2L@13392916@+			0.120743
10@11356121@+	0.5299	0.553097				10@127096714@-	0.10919	0.198122	0.14			Scaffold20@7441437@+	0.116667				10@44623806@+		0.100247			0.123894						2L@13394919@-	0.499791	0.818613	0.829481	0.846322	0.824436	0.779252	0.70391	0.491987	0.383474	0.297668	0.167728	0.233581	0.286999	0.143963	0.197522
10@11359746@-	0.357143	0.192308				10@127097017@-		0.104167				Scaffold20@7445103@+	0.181467	0.140351			10@44623899@+	0.307618	0.282707	0.325581	0.21611	0.283951	0.290909					2L@13444870@-		0.106509
10@11359839@-	0.594595					10@127098367@-	0.109252	0.141753	0.138376			Scaffold20@7484632@-	0.445545	0.271186			10@44891846@+			0.133333								2L@13504615@-	0.341387	0.37902	0.421829	0.376967	0.37585	0.218182	0.254545	0.251163	0.229947	0.308989	0.163265
10@11375233@+	0.102041					10@127098404@-	0.132673	0.212121	0.301205			Scaffold20@7484884@-	0.126984				10@44912337@+		0.722772	0.715084	0.66129		0.238095					2L@13506215@-	0.370071	0.486391	0.489051	0.49635	0.560209	0.422535	0.543103	0.511364	0.5	0.526316	0.160804
10@113910148@-		0.178571				10@127099434@-			0.132353			Scaffold20@7486692@-	0.181818	0.285714			10@44921779@+		0.74359	0.8	0.846154							2L@13506573@-			0.155172	0.108808	0.101796
10@113912277@-		0.104167				10@127120374@-			0.16			Scaffold20@7506758@-		0.193798			10@45302123@+	0.230769	0.180723									2L@13506664@-		0.126126					0.1
10@113912421@-	0.355932	0.628571				10@127197346@-	0.106667	0.264151	0.142857			Scaffold20@7511733@-	0.231884	0.16			10@45592769@-	0.265625	0.30303	0.264368								2L@13508760@-			0.106061
10@113912545@-		0.238095				10@127198238@-	0.12605		0.388889			Scaffold20@7512253@-	0.205128	0.118519			10@45710130@-						0.3					2L@13508910@-							0.241379			0.243902	0.145985
10@113913162@-		0.11				10@127199137@-			0.125			Scaffold20@7631416@+		0.595506			10@45858310@+	0.169725	0.128205		0.1							2L@13509051@-	0.143033								0.125	0.171875
10@113919693@-	0.256228	0.236842				10@127199601@-			0.191489			Scaffold20@7631834@+		0.106383			10@45925836@+				0.118421							2L@13634658@+									0.112903
10@114164304@+		0.212121				10@127211389@-		0.156627	0.583333			Scaffold20@7876389@-	0.904478	0.845178			10@45925852@+	0.208092	0.206522	0.182119	0.164286							2L@13634698@+	0.45509	0.814941	0.832572	0.805195	0.784962	0.196172	0.586538	0.527778	0.421053	0.5125	0.144828
10@114164331@+		0.259259				10@127211453@-		0.168539	0.541667			Scaffold20@7876419@-	0.326861	0.16044			10@46011870@-		0.104803									2L@13634714@+	0.13125	0.108883						0.101124
10@114171692@+		0.166667				10@127266322@+	0.344828					Scaffold20@7876736@-	0.206478				10@46029861@-		0.122699									2L@13635667@+	0.309249	0.546429	0.532423	0.493075	0.48505	0.204819	0.212121	0.135135	0.216981	0.223214	0.133929
10@114200409@-		0.119048				10@127266461@+	0.285714	0.375	0.432836			Scaffold20@7905937@-	0.831461	0.569536			10@46170724@-			0.146341								2L@13781485@+	0.177698	0.210896	0.235294	0.184211
10@114208697@+	0.509091	0.433962				10@127266462@+		0.164384				Scaffold20@7909134@-	0.939896	0.902266			10@46429527@+		0.123967	0.123656								2L@13781901@+	0.250223	0.369646	0.372119	0.354463
10@114575336@+	0.538462	0.586207				10@127276441@+	0.350133	0.311594	0.542056			Scaffold20@7909135@-	0.890526	0.890805			10@46429528@+	0.129771			0.119658							2L@13789392@+	0.127193
10@114575615@+	0.105882	0.188119				10@127276512@+			0.116667			Scaffold20@7909309@-	0.128788				10@46455213@-	0.153846	0.143519	0.151646								2L@13790205@+	0.471751	0.919883	0.889362	0.923578	0.634261	0.34638	0.210508	0.174481	0.154219	0.157389		0.122293			0.112805
10@114576778@+	0.142857					10@127276749@+			0.119403			Scaffold20@7939@+	0.268293				10@46458873@-		0.166667									2L@13791451@+	0.217949	0.146667
10@114584150@+			0.227273			10@127276805@+			0.122642			Scaffold20@7946729@-	0.798925	0.444161			10@46480573@+		0.136943	0.121547								2L@13792558@+			0.120879
10@114710701@+	0.417989	0.393617				10@127276818@+			0.114286			Scaffold20@7947032@-	0.271472	0.12816			10@5029475@+	0.227273	0.260726	0.272171	0.221622	0.18254						2L@13792946@+	0.194805	0.113636
10@114724315@+		0.191781				10@127277935@+	0.143911	0.134454				Scaffold20@7947066@-	0.106494				10@5100831@-	0.106667										2L@13794083@+	0.177778
10@1149698@+	0.709916	0.694695	0.102273			10@127278180@+			0.151163			Scaffold20@7973134@-		0.152542			10@5122835@-	0.135593	0.135135	0.222222								2L@13814630@+		0.112676
10@1149739@+	0.291254	0.20768				10@127281525@+			0.169811			Scaffold20@7977265@-	0.113035				10@5426084@+				0.163636							2L@13815545@+		0.13617	0.134021	0.125984
10@11504148@-	0.111111	0.105263				10@127282257@-		0.121951				Scaffold20@8011848@+	0.15	0.206278			10@5433336@+	0.711538	0.709402	0.691589	0.738462	0.540541	0.333333					2L@13817850@+	0.220588	0.543046	0.557143	0.33871
10@11504304@-		0.132075				10@127282800@-	0.189189	0.140351				Scaffold20@8012081@+	0.142857				10@5478535@+	0.354839				0.346154	0.2					2L@13824087@-					0.111111
10@11505205@-		0.142857				10@127283545@-	0.342857	0.298387				Scaffold20@8019269@+	0.163265	0.105263			10@5648711@+		0.217391									2L@13824595@-		0.129363	0.136905	0.138067	0.118694
10@11505244@-		0.100324				10@127283924@-	0.175					Scaffold20@8019940@+	0.347222	0.210366			10@580357@+	0.63354	0.512788	0.553688	0.158242							2L@13825900@-	0.12844	0.136546	0.185185
10@11505636@-	0.218618	0.245025				10@127284099@-	0.12					Scaffold20@8019991@+	0.125				10@580358@+	0.158385	0.136763	0.147359								2L@13826623@-	0.194444	0.146341	0.206573	0.167598	0.154412
10@115341787@+	0.147358	0.187746				10@127284390@-		0.166667				Scaffold20@8024357@+	0.685185	0.705314			10@596143@-	0.180556	0.166667			0.142857						2L@13826657@-		0.116751	0.121693	0.147239
10@115348456@+	0.11039					10@127284404@-	0.163934	0.176471				Scaffold20@8031806@+	0.4	0.184783			10@6114041@-		0.145161									2L@13828562@-		0.187282	0.183532	0.181044	0.111479
10@115349217@+	0.103594	0.103604				10@127284714@-	0.24	0.212121				Scaffold20@8067200@+	0.131593				10@6133796@-		0.541353	0.666667	0.576271							2L@13828750@-	0.242015	0.432624	0.444248	0.382688	0.194503
10@115486070@+		0.146067				10@127284819@-	0.791667	0.84375				Scaffold20@8126814@+	0.18854	0.122699			10@6199879@+	0.166124		0.135802								2L@13830122@+	0.362353	0.385417	0.45	0.446154
10@115489579@+	0.142857					10@127285862@-	0.387097	0.461538	0.481481			Scaffold20@8129589@+	0.170659	0.111549			10@6199977@+	0.110193	0.134021	0.222222								2L@13830676@+		0.123711	0.228571
10@115661523@+	0.458239	0.486692				10@127295416@+	0.133641	0.106796	0.285714			Scaffold20@8133045@+		0.101871			10@6264822@-		0.173913	0.261745								2L@13830823@+		0.119565
10@115884005@-		0.111111				10@127295465@+			0.555556			Scaffold20@8133573@+	0.216216				10@6528892@-		0.111111									2L@13831854@-	0.319018			0.8	0.228916
10@116056751@-		0.124183				10@127295730@+			0.2			Scaffold20@8135715@+	0.388711	0.281553			10@6562456@+	0.449339	0.483475	0.483506	0.380849	0.357923	0.426295					2L@13832161@-	0.124277	0.2	0.309859	0.280488	0.136364
10@116060274@-	0.18894	0.237037				10@127297835@-	0.245902	0.144737				Scaffold20@8137492@+	0.118859				10@6565879@+		0.138298				0.108295					2L@13833474@+	0.140572	0.112576	0.122575	0.11648
10@116062232@-	0.334601	0.320946				10@127299342@-	0.105263					Scaffold20@8139288@+	0.18543				10@6585065@+	0.139535										2L@13895383@+	0.363636	0.925	0.922414	0.92	0.675676	0.211268	0.244444	0.231884	0.105263	0.163265
10@116064510@-	0.490358	0.433333				10@127300490@-	0.363636	0.265957	1			Scaffold20@8139372@+	0.401786	0.235023			10@6621508@-	0.338983	0.324324	0.334135	0.325							2L@13896242@+	0.153527	0.213873	0.230088	0.214626	0.138568
10@116073646@-	0.396797	0.498626				10@127305525@-		0.210526				Scaffold20@920383@-		0.245763			10@6700968@-	0.163265	0.121739	0.129032								2L@13900221@-		0.34555	0.346154	0.343023
10@116073798@-		0.129199				10@127305744@-	0.131579		0.52381			Scaffold20@931112@-	0.170213				10@6720395@+	0.541667	0.432432	0.285714		0.355932	0.222222					2L@13901334@-					0.12987
10@116100441@-	0.286154	0.326331				10@127326109@+			0.55			Scaffold20@931439@-	0.230769	0.178378			10@6840944@-		0.109606									2L@13902582@-		0.151079	0.26087	0.226027					0.103448	0.109091
10@116193746@-		0.297297				10@127326615@+	0.863636	0.821429				Scaffold20@932920@-	0.313043	0.276008			10@7066002@-		0.241379	0.209091								2L@14018206@+	0.108575
10@116195475@-	0.326087	0.393939				10@127326876@+	0.794872					Scaffold21849@557@+	0.369042	0.31677			10@7066003@-		0.436782	0.495495	0.121951							2L@14018362@+	0.106247
10@116925370@+	0.25	0.55814				10@12733981@-		0.166667				Scaffold21849@558@+	0.287905	0.220155			10@7069887@-	0.13	0.169697	0.140909								2L@14186709@-	0.127451	0.377049	0.372093	0.217949	0.138298
10@117026336@+	0.384615					10@127380847@+			0.212121			Scaffold21@1000520@-	0.230769	0.122082			10@7075049@-	0.147826	0.18									2L@14186710@-	0.417476	0.8	0.833333	0.78481	0.537634	0.2	0.231481	0.127451		0.127273
10@117026387@+		0.111111				10@127380906@+	0.121951					Scaffold21@1056099@+	0.174419				10@7184076@-		0.611111	0.408163								2L@14188935@-		0.169231	0.232143	0.236364	0.166667
10@117040923@+	0.104651					10@127380918@+			0.171429			Scaffold21@1099453@-	0.125304				10@7184118@-		0.126582	0.114286								2L@14342895@+	0.21004	0.188202	0.222591	0.215084	0.114504					0.114754
10@117040936@+		0.112903				10@127380919@+			0.194444			Scaffold21@1099531@-	0.105322				10@7185919@-	0.134328										2L@14343130@+	0.102389
10@1176332@+	0.197835	0.197892				10@127458908@+			0.196262			Scaffold21@1107061@-	0.221591	0.138952			10@7186465@-		0.243243	0.309524								2L@14343618@+	0.10675
10@1176381@+	0.471922	0.445302				10@127471861@+			0.116279			Scaffold21@1107399@-	0.132465				10@7208155@-	0.38										2L@14344042@+					0.148148
10@1177102@+	0.131004					10@127471869@+			0.10177			Scaffold21@1107491@-	0.222958	0.110874			10@7218145@-	0.216667	0.273973	0.103175								2L@14344269@+	0.278443	0.483871	0.189655	0.266667
10@117818510@-	0.344828					10@127471943@+			0.117073			Scaffold21@1107916@-	0.143106				10@7756821@+	0.105263										2L@14348070@-	0.210191		0.214286		0.101695
10@117823991@-	0.296296	0.392857				10@127484935@+			0.122727			Scaffold21@1111157@-	0.189627	0.146006			10@7759419@+	0.12931	0.105263									2L@14353308@-		0.18599	0.192308	0.202422	0.118103
10@11784605@+		0.347826				10@127485460@+	0.146667	0.135678	0.243697			Scaffold21@1165733@-	0.312217	0.117302			10@7765173@+	0.323232										2L@14360117@+	0.201044	0.435185	0.36	0.424528	0.114504
10@11805412@+	0.135135					10@127485461@+		0.145	0.159664			Scaffold21@1277155@+		0.218182			10@7946839@+	0.133333										2L@14360246@+	0.112108	0.146409	0.102902	0.114286
10@11805444@+		0.72				10@127485513@+			0.222222			Scaffold21@144261@+	0.36	0.289157			10@7946843@+	0.326409	0.214058	0.26	0.285714	0.151515						2L@14364467@+	0.133253	0.1917	0.222004	0.152997
10@11805551@+	0.285714	0.130435				10@127495165@+			0.111111			Scaffold21@1559706@-	0.184211				10@7977233@+	0.133758	0.102564									2L@14364503@+	0.309701	0.588957	0.555785	0.54698	0.229607
10@118424125@-		0.155779				10@127498755@+			0.162011			Scaffold21@1567223@-	0.170213	0.109375			10@8013718@+	0.179641	0.236364	0.187097								2L@14601981@-		0.18612	0.196923	0.212418	0.181818
10@118429463@-		0.153846				10@127515447@+			0.777778			Scaffold21@1568267@-	0.682432	0.455556			10@8018492@+	0.150097										2L@14602838@-			0.107191	0.130769
10@118434376@-		0.103448				10@127517744@-		0.162791				Scaffold21@1665140@-		0.55			10@8182396@+		0.189873	0.138095		0.16						2L@14602938@-	0.183824	0.568116	0.601907	0.602094	0.522682	0.134615	0.192661
10@118434445@-	0.161765	0.231343				10@127517908@-	0.123028	0.111413	0.125786			Scaffold21@1842222@-	0.104478				10@8200603@+	0.25974	0.405172	0.339744	0.346667	0.358025	0.569231					2L@14617200@+		0.135593	0.107317	0.116279
10@118434846@-	0.129032					10@127518258@-	0.532751	0.502128	0.569767			Scaffold21@2163108@-		0.305556			10@8375953@+	0.485405	0.410574	0.441916	0.230769							2L@14976336@-	0.118321							0.142857	0.191011	0.115702
10@118440665@-	0.490196	0.461538				10@127518473@-	0.357414	0.342767	0.701299			Scaffold21@2181461@-		0.144737			10@8385791@+	0.457088	0.396707	0.565217	0.421488	0.100372						2L@14977442@-	0.186738									0.113537
10@118464778@-	0.131579					10@127520058@-	0.16129		0.12			Scaffold21@2251851@-	0.48415	0.348765			10@8564177@+	0.581897	0.599502	0.563636	0.243363							2L@14977444@-	0.14992
10@118592784@-	0.142857					10@127520091@-			0.137931			Scaffold21@2256110@-	0.300777	0.154485			10@9407406@-		0.568182	0.587444	0.382353	0.365854	0.325					2L@14992379@-	0.28536						0.215686	0.192308	0.347826	0.244186
10@118592832@-		0.193548				10@127520359@-			0.235294			Scaffold21@2522534@+		0.542056			10@9812966@-					0.123656	0.125					2L@15037447@-			0.195652
10@118687394@-	0.107527					10@127520373@-			0.10101			Scaffold21@2643792@+		0.602941			10@9814842@-	0.115385	0.24	0.163636	0.193548	0.265823	0.354839					2L@15047612@-		0.380282	0.414634	0.238095	0.19	0.171717	0.221053			0.138122	0.162162
10@118807986@-	0.246269	0.242236				10@127520954@-			0.157895			Scaffold21@2801655@-		0.25			10@9839108@-	0.102439	0.103383				0.125					2L@15048340@-		0.365854	0.325397	0.25	0.358779		0.170732
10@118885874@-		0.142857				10@127521046@-			0.197917			Scaffold21@280378@+		0.286667			10@98680@+	0.113169	0.14629	0.108046								2L@15050288@-		0.188235			0.148148
10@118960734@+	0.179389	0.214286				10@127538565@-		0.147059				Scaffold21@28487@+		0.122449			11@10909573@-	0.696026	0.696525	0.678723	0.539745	0.247209						2L@15116127@+	0.246281	0.648318	0.625984	0.647687	0.554217	0.118568	0.165138
10@119000607@+		0.25				10@127539286@-	0.236453	0.210526				Scaffold21@2894646@-		0.112245			11@11003979@+		0.352941	0.340426								2L@15229549@-			0.107143
10@119000690@+	0.104167					10@127540978@-	0.304582	0.393617				Scaffold21@2909477@-		0.119048			11@11114422@+			0.162162								2L@15241421@-			0.105263
10@119040622@-			0.117647			10@127541061@-	0.105263					Scaffold21@2912427@-		0.261905			11@11156166@+			0.605263								2L@154397@-		0.102273
10@119042908@-		0.205882				10@127542222@-		0.106599				Scaffold21@2921540@-		0.112676			11@11247753@+	0.105802		0.105431								2L@154957@-	0.373057					0.142857
10@119042976@-		0.102041				10@127543261@-	0.104089	0.140845				Scaffold21@3051645@+	0.111111				11@11269942@+	0.249612	0.290801	0.304598	0.274194	0.346939						2L@15502180@+			0.104265
10@11904828@-	0.133333					10@127550210@-	0.137931	0.172012				Scaffold21@3053657@+	0.158273				11@11447891@-		0.222222	0.263158								2L@15502231@+	0.146382	0.274725		0.179487	0.122807
10@11908685@+	0.490468	0.494133				10@127553766@-	0.106825	0.130742				Scaffold21@3066250@+		0.469136			11@11502377@-		0.10992	0.129108								2L@15502431@+	0.167925	0.338747	0.376147	0.28866
10@11911748@+	0.235457	0.220524				10@127553866@-	0.173913	0.107692				Scaffold21@3070367@+	0.277778	0.189286			11@11545554@-			0.15493								2L@15503045@+	0.280876	0.275093	0.309498	0.304813	0.233766
10@11912222@+	0.117512	0.133978				10@127554296@-		0.103641				Scaffold21@3073986@+	0.152824	0.147368			11@11734153@-			0.145455								2L@156786@+	0.125126
10@11912535@+	0.16035	0.228873				10@127560113@-	0.606838	0.553299				Scaffold21@3154527@+		0.178571			11@11886292@+	0.454198	0.334951	0.44	0.17847							2L@15729456@-	0.296124	0.259758	0.242788	0.234414							0.134615
10@119134142@-		0.101911				10@127569303@-		0.119658				Scaffold21@3175412@+		0.193878			11@11907410@-	0.228173	0.292499	0.257726	0.156597							2L@15729829@-	0.215041	0.154191	0.164232	0.139033
10@11929947@-	0.135					10@127569374@-	0.118812					Scaffold21@3180368@+	0.55				11@12090773@-	0.126984	0.127907	0.138824	0.121622	0.131579						2L@15730056@-	0.100543
10@119805534@-	0.104167					10@127575076@-	0.195965	0.240458				Scaffold21@3213628@-		0.254545			11@12090860@-	0.246914	0.160772	0.141176								2L@15730148@-	0.10733
10@119805883@-	0.217391	0.392857				10@127588178@-		0.107612				Scaffold21@3429426@-	0.117647				11@12312101@+	0.603604	0.699115	0.62585	0.533333	0.233129						2L@15730411@-	0.169395	0.121981	0.130152	0.129294
10@120101399@-	0.169811	0.292135				10@127590646@-			0.466667			Scaffold21@3429618@-	0.733813	0.342391			11@12326673@+	0.128205			0.133333							2L@15750645@-		0.103683
10@12021141@-	0.137931	0.189873				10@127610366@-	0.101449	0.130137				Scaffold21@3430335@-	0.205357				11@12602334@-	0.37	0.456268	0.4	0.410476		0.375					2L@15752474@+	0.142857	0.297872	0.283476	0.265957	0.193492		0.125	0.135802	0.256098	0.327273		0.19697
10@120441966@-	0.127907	0.356061				10@127658634@+			0.470588			Scaffold21@3430741@-	0.153846				11@12637131@-		0.208092	0.260274	0.194631							2L@15764800@+	0.111538			0.123223
10@120444519@-		0.124031				10@127659651@+			0.22807			Scaffold21@3430742@-	0.490196	0.433333			11@12724008@-				0.102564							2L@15765437@+	0.148834	0.227041	0.208333	0.276878	0.137931
10@120789328@+	0.217862	0.269926	0.10061			10@127659838@+	0.178862	0.248927	0.614865			Scaffold21@3594941@+		0.847222			11@12743434@+				0.272727							2L@15767850@-	0.40035	0.572148	0.557312	0.536524	0.384937	0.161943	0.134615	0.174194	0.153285	0.195946
10@120790114@+	0.137417	0.172335				10@127661510@-			0.557692			Scaffold21@3659051@+		0.159091			11@12797030@-		0.179487	0.153153								2L@15769054@-	0.359223	0.535565	0.422535	0.352564
10@120801833@-		0.160714				10@127664282@-			0.162162			Scaffold21@441486@-		0.174603			11@12858789@-	0.421525	0.378553	0.380719	0.171756							2L@1595316@-	0.202532	0.358974	0.273973	0.230088	0.148936
10@120840173@-	0.117117	0.216667				10@127664304@-	0.401384	0.457627	0.990741			Scaffold21@4416127@+		0.122807			11@12884604@+		0.103896	0.107527								2L@1595931@-	0.5	0.85906	0.819149	0.829457	0.405063		0.110169			0.134328				0.108434
10@120840289@-	0.2	0.8				10@127664632@-			0.391304			Scaffold21@441861@-	0.128205				11@12890268@+	0.110526	0.131579	0.151057	0.184211							2L@16046686@+	0.44583	0.605236	0.60354	0.584488		0.509434
10@120897039@+		0.25				10@127666607@-		0.26087				Scaffold21@442184@-	0.243243				11@12922348@+			0.110526								2L@1610167@-	0.111111	0.1125		0.1125
10@120900471@-		0.132075				10@127696470@+	0.25					Scaffold21@442187@-	0.428571	0.336538			11@12927070@+		0.227586	0.139098	0.164557							2L@1610929@-		0.103448
10@120900703@-		0.119691				10@127741700@+			0.416667			Scaffold21@5298872@-	0.680851	0.511811			11@13281253@-		0.181395		0.107143							2L@1610949@-	0.112676			0.116883
10@120925109@-	0.212996	0.276596				10@127741852@+			0.146341			Scaffold21@5301688@-		0.240506			11@13398080@+	0.169844	0.154551	0.186708	0.100552							2L@1611504@+	0.171171
10@120925175@-	0.393939					10@127742461@+			0.150685			Scaffold21@5497704@-	0.279883	0.16129			11@13398139@+	0.223361	0.320769	0.30717	0.248882							2L@1612365@+	0.697802					0.388889	0.379747	0.174419	0.114286
10@12111114@+	0.177215	0.269663				10@127742487@+			0.164948			Scaffold21@5497705@-	0.322767	0.190698			11@13398366@+		0.151899									2L@16260575@-	0.206972				0.106457				0.14375	0.107492	0.117647
10@121196352@+	0.284884	0.294278				10@127742497@+		0.110236				Scaffold21@5497864@-	0.144054				11@1369450@-		0.405405	0.555556								2L@16261105@-								0.125874		0.110553
10@121203178@+	0.146119	0.125				10@127742554@+			0.13253			Scaffold21@5501418@-	0.294118	0.192982			11@13827805@+		0.236842	0.27027		0.139269						2L@16261346@-	0.398089	0.399666	0.434077	0.40717	0.501667	0.30597	0.459596	0.489051	0.575221	0.574879	0.787879
10@121207694@+		0.117788				10@127742648@+	0.338462	0.34188	0.705882			Scaffold21@5505761@-	0.1				11@14353671@+	0.132743										2L@16261680@-	0.269841	0.168831	0.108974	0.103004	0.103093
10@121212284@+	0.522634	0.56535				10@127742702@+		0.125				Scaffold21@5505796@-	0.166667				11@14368657@+	0.102564	0.166667									2L@16265542@-	0.105069	0.153338	0.131246	0.14819	0.138749					0.106352
10@12129721@+	0.21256	0.228571				10@127742816@+	0.246753	0.208955				Scaffold21@566993@+	0.178668				11@14574503@+		0.150685	0.214286								2L@16265998@-	0.105159
10@121356134@-		0.119048				10@127742849@+			0.52381			Scaffold21@567898@+	0.190592				11@1498830@+	0.118644										2L@16290364@+				0.170732
10@121485624@+		0.102564				10@127742853@+			0.238095			Scaffold21@5767833@-	0.151316				11@1513752@-					0.113537	0.162011					2L@16301272@+	0.14	0.109792
10@121485632@+	0.234043	0.317241				10@127742889@+			0.125			Scaffold21@5789880@-	0.175141				11@15345955@+	0.697674	0.67907	0.673611	0.292683							2L@16303618@+	0.131579
10@121485633@+	0.313131	0.144828				10@127742904@+			0.5			Scaffold21@5807429@+	0.175131				11@15612623@-				0.114537							2L@16307669@+	0.112782	0.107759
10@121587204@+	0.186335	0.151869				10@127745571@+	0.12766					Scaffold21@5942280@-	0.24				11@16203117@-		0.100406									2L@16324458@-		0.115385		0.114256
10@121589892@-	0.115942					10@128015268@+			0.296296			Scaffold21@6049406@+		0.152174			11@16259334@+					0.479167						2L@16328727@-	0.103286		0.11875	0.134134	0.117411
10@121602905@-		0.100534				10@128023829@+	0.615854	0.625806	0.758621			Scaffold21@85043@+	0.84375	0.900709			11@16601713@+				0.12							2L@16344389@-	0.297297
10@12160844@+	0.247191	0.324561				10@128059087@+			0.333333			Scaffold21@88470@+	0.116279				11@16679433@+	0.211155	0.215054	0.22093	0.189003	0.121212						2L@16345225@-	0.149682	0.139698	0.105701	0.121753	0.100083
10@121632143@-		0.102491				10@128059121@+	0.14794	0.24173	0.431755			Scaffold21@993739@-	0.474249	0.414835			11@16721639@-	0.108108										2L@16345677@-	0.109375		0.10219
10@121632349@-		0.122715				10@128077022@+			0.113402			Scaffold223@28118@-		0.137931			11@16960490@+		0.111111									2L@16346952@-			0.104167
10@121658107@+	0.149254	0.164179				10@128084029@+			0.252059			Scaffold22536@167@+		0.431818			11@16966155@+		0.176	0.171271								2L@16510394@-		0.116105			0.123348
10@121671627@+	0.179389	0.184549				10@128086192@+			0.164062			Scaffold22@1001257@-	0.310552	0.260052			11@16966581@+	0.46	0.316705	0.303299								2L@16510437@-		0.125523	0.110032	0.130872	0.127451	0.119048
10@12171710@+	0.179487	0.666667				10@128088519@+	0.145859	0.122128	0.301587			Scaffold22@1001443@-	0.536	0.235233			11@18264666@-	0.142276	0.155007	0.135048	0.112245							2L@16657943@+	0.145695	0.257143	0.136364	0.45
10@12198975@+		0.118644				10@128089039@+	0.133333	0.137091	0.32981			Scaffold22@1013317@-	0.373272	0.53268			11@18264829@-		0.135135									2L@16661462@+	0.193182	0.2	0.13764	0.175732
10@12208598@-		0.285714				10@128089156@+			0.134615			Scaffold22@1014254@-	0.15528				11@18277905@-	0.613445	0.521875	0.526596	0.522293	0.121429						2L@16661610@+	0.648485	0.92976	0.928571	0.943069	0.306452	0.131579	0.221154	0.252125	0.236994	0.195822		0.178571	0.251185	0.220297	0.225352
10@122610906@+	0.847943	0.922717	0.128205			10@128090110@+	0.114765	0.113018	0.238516			Scaffold22@1067399@+		0.185567			11@18506955@-	0.511628	0.404412	0.372449	0.263441							2L@16678135@+	0.216312	0.26506	0.189911	0.172087	0.147147
10@122643313@+	0.21028	0.15311				10@128111043@+			0.538462			Scaffold22@1109311@+	0.105813				11@18610732@-		0.131965	0.111554								2L@16699177@+	0.1025
10@122664258@+	0.33218	0.573034				10@128112618@+			0.140625			Scaffold22@1110431@+	0.44768	0.196594			11@18635479@-			0.176471								2L@16723711@-	0.254902					0.337349	0.148649						0.169231	0.160494	0.138889
10@122664274@+	0.117089	0.105263				10@128114648@+	0.453947	0.402985				Scaffold22@1110781@+	0.151746	0.112994			11@18651872@-					0.208333	0.357143					2L@16723767@-	0.110613	0.321901	0.286475	0.317411	0.273654	0.170543
10@122665539@+		0.322581				10@128116648@+			0.142857			Scaffold22@1130474@+	0.653061	0.489489			11@18652016@-					0.109756	0.175758					2L@16724539@-	0.126174	0.125668	0.122398	0.110241
10@122665540@+		0.21875				10@128119658@+	0.112583	0.150485				Scaffold22@1132536@+	0.274194	0.144165			11@18652465@-				0.103448	0.166667	0.188976					2L@16731778@-	0.104891
10@122668240@+	0.227064	0.194149				10@128119719@+	0.24031	0.274809				Scaffold22@1348760@+	0.41791				11@18664132@-	0.172043	0.214286	0.215385	0.320513							2L@16735320@-	0.442953	0.512397	0.5	0.475657	0.410543	0.119944	0.100131	0.184576	0.363636	0.541502	0.514706	0.2
10@122668241@+		0.104				10@128123407@+	0.151786	0.148515	0.677419			Scaffold22@1359353@+		0.810345			11@18664582@-		0.117647			0.125						2L@16735428@-	0.122625		0.114644	0.105512						0.107692	0.193878
10@123263435@-	0.132184	0.2				10@128123459@+			0.677419			Scaffold22@1395143@-		0.204082			11@18741234@-		0.255034	0.296703								2L@16737846@-				0.107143
10@123279634@-	0.146597	0.283871				10@128123502@+	0.150327	0.114286				Scaffold22@1396281@-	0.142857				11@18967547@-	0.875	0.732824	0.795556	0.212121							2L@16742780@-	0.171382	0.156789	0.155514	0.143885
10@123279660@-	0.904762	0.85				10@128123851@+			0.411765			Scaffold22@1406853@+		0.971831			11@18969736@-	0.196721										2L@16827616@+	0.14916	0.140411	0.184211	0.172515	0.164179		0.120482		0.107692	0.126582
10@123279677@-		0.14557				10@128123959@+			0.208333			Scaffold22@1417666@-		0.12			11@19000302@-		0.104167									2L@16828168@+			0.107071							0.174242
10@123357484@-		0.104167				10@128124162@+			0.190476			Scaffold22@1431151@-	0.620455	0.492537			11@19101411@+	0.513158	0.340351	0.455026								2L@16829293@+		0.196721	0.113636	0.222222	0.100719					0.108108
10@123357539@-		0.676471				10@128124187@+			0.296296			Scaffold22@1442588@-	0.230769				11@19101945@+		0.146341									2L@16829937@+	0.105744	0.114137	0.134707	0.10585	0.104903
10@123673395@-		0.100935				10@128126060@+	0.223265	0.279935				Scaffold22@1452366@+	0.208333				11@19102859@+	0.211268	0.131206	0.100427								2L@16869859@+													0.117647
10@123718885@-	0.126452	0.144799				10@128126072@+	0.304545	0.283673				Scaffold22@1507870@+		0.184466			11@19106840@+		0.108696									2L@16880631@+	0.142857	0.253333	0.253521	0.282609
10@123733980@-		0.10596				10@128126730@+		0.108796	0.347826			Scaffold22@1621023@-		0.138889			11@19449960@+	0.152778	0.123153	0.117438								2L@16881127@+	0.242424	0.289855	0.309091		0.179487
10@123734004@-	0.222345	0.240741				10@128127623@+	0.33121	0.439024				Scaffold22@1685542@-		0.150685			11@19462487@+		0.188889	0.173228								2L@16881176@+	0.102273		0.105263
10@123734492@-		0.108475				10@128128227@+	0.327189	0.398649				Scaffold22@1721964@-		0.167568			11@19462731@+	0.25	0.122699	0.174603								2L@16903713@+		0.170732		0.3	0.102041
10@123734493@-	0.189112	0.160535				10@128130506@-	0.12963	0.139535				Scaffold22@1722671@-		0.15873			11@19492871@+	0.527778		0.491803	0.145455							2L@16903997@+	0.119048
10@123872560@+	0.157895	0.174603				10@128232130@+	0.372093	0.166667	0.580645			Scaffold22@1724843@-	0.165138				11@19496729@+		0.111111	0.145349								2L@16907664@+		0.174603
10@123872592@+	0.333333	0.45977				10@128232147@+		0.254237				Scaffold22@1754196@-	0.15311	0.11138			11@19496736@+		0.353448	0.366864	0.108374							2L@16909705@-										0.115789
10@123872624@+	0.108108					10@128240462@+			0.122951			Scaffold22@1754235@-	0.308351	0.227926			11@19510255@+	0.363636	0.274194	0.189944	0.158537							2L@16910075@-										0.109091
10@123923219@+	0.122449					10@128241313@+		0.129944	0.157658			Scaffold22@1754451@-	0.173719	0.123077			11@19510322@+	0.640777	0.605364	0.590793	0.491803							2L@16913718@+	0.297297			0.787879			0.116667
10@123923341@+	0.132075					10@128241701@+			0.105263			Scaffold22@1755314@-	0.130081				11@19510340@+	0.324324	0.27305	0.268519	0.209738							2L@16915539@+		0.218391	0.358974	0.227273	0.134328
10@123923343@+	0.346939	0.1				10@128243216@+			0.132075			Scaffold22@1806515@-	0.223881				11@19877159@+	0.112903										2L@1707820@-	0.461347	0.828125
10@123985986@+	0.117647	0.177665				10@128244285@+			0.217532			Scaffold22@1806683@-	0.235294				11@19883420@+		0.238095	0.115385								2L@1708571@-	0.156194	0.252747	0.264901	0.270833
10@123988996@+		0.458333				10@128247594@+			0.139423			Scaffold22@1867359@+		0.305556			11@19884954@+		0.270833	0.16129								2L@1713230@-	0.171875	0.1	0.108108	0.125
10@124008590@+	0.135359	0.157182				10@128247636@+			0.117647			Scaffold22@1867654@+		0.533333			11@19929477@+	0.149321	0.252236	0.228125	0.162745							2L@1713238@-	0.119617	0.12782	0.130435
10@124190719@+	0.266055	0.201389				10@128248470@+	0.33853	0.457627	0.35461			Scaffold22@1964227@+	0.605263				11@20156905@-		0.153846									2L@1713783@-	0.316176	0.459459
10@124330409@+	0.106383	0.24				10@128248482@+	0.315166	0.421829	0.375			Scaffold22@1964344@+	0.887097				11@21286371@-	0.496894	0.494253	0.463415								2L@1713855@-	0.113636
10@124330439@+	0.903846	1				10@128249415@+			0.113636			Scaffold22@1964525@+	0.159664				11@21538432@-		0.105839									2L@1718042@-				0.108491
10@124331863@+	0.166667					10@128249761@+		0.125786				Scaffold22@1964693@+	0.15625				11@21577815@-	0.522017	0.606898	0.560209	0.368003	0.216353	0.113279					2L@1718766@-	0.153639	0.170673	0.205405	0.179487
10@124335965@+	0.175439					10@128250800@+			0.116992			Scaffold22@1990285@-		0.297619			11@21578043@-	0.484361	0.503759	0.456977	0.306157	0.172682						2L@1725749@-	0.140843
10@124336113@+	0.2					10@128278795@+	0.104478					Scaffold22@2006893@-		0.54			11@21612786@-	0.418182	0.243902	0.286765	0.242718							2L@1726147@-	0.249479	0.148162	0.175187	0.16045	0.196498
10@124336146@+	0.344086	0.291262				10@128281090@+		0.102041				Scaffold22@2021883@+	0.115385				11@21630501@-		0.12	0.110092								2L@17368165@-	0.232704	0.289855	0.25
10@124339150@+	0.181818	0.416667				10@128283314@+		0.166667				Scaffold22@2022403@+	0.349515				11@22372@+		0.114286									2L@17373646@-		0.254545	0.320755	0.20339
10@124339325@+		0.493151				10@128283579@+		0.857143				Scaffold22@2023386@+	0.410256	0.1			11@22428368@+	0.24										2L@17373897@-	0.100775
10@124340393@+		0.142857				10@128284975@+	0.545455	0.828125	0.166667			Scaffold22@2044265@+	0.149533				11@22944297@+		0.404255									2L@17405930@+	0.123711
10@124342172@+	0.416667	0.212121				10@128290541@+	0.208333	0.192308				Scaffold22@2044473@+	0.12931				11@2354294@+	0.11794	0.137681	0.108696								2L@17411168@+	0.122497	0.184706	0.185591	0.171705	0.127651				0.114706	0.312081	0.181818
10@124345632@+	0.257143	0.387097				10@128291412@+			0.257143			Scaffold22@2054207@+		0.214286			11@2354535@+	0.104199		0.131387								2L@17464102@-	0.147392	0.129171	0.177122	0.133531	0.10355
10@124345774@+	0.363636	0.564103				10@128308348@+			0.123457			Scaffold22@2059304@+	0.213333	0.24			11@23846297@-	0.156436	0.13623	0.130469								2L@17472246@-							0.195652	0.18
10@124352019@+		0.391304				10@128310274@+			0.113636			Scaffold22@2155852@-	0.833333	0.434783			11@23860864@-	0.271739	0.263158	0.177778		0.12782						2L@17479365@-			0.122222
10@124353096@+		0.132075				10@128310407@+			0.164835			Scaffold22@2156103@-	0.255411	0.14876			11@23885373@-	0.128527										2L@17479507@-		0.122867	0.112676	0.10041	0.129241
10@124353100@+		0.125				10@128312970@+			0.150685			Scaffold22@2268956@+		0.403846			11@2431335@-	0.104478	0.108696									2L@17479805@-			0.102564	0.136	0.146667
10@124354875@+	0.37931					10@128313876@+			0.305085			Scaffold22@2285415@-		0.342857			11@2431725@-	0.333333	0.204082	0.25								2L@17484903@+	0.104065	0.173913	0.115789	0.163732	0.14128
10@124355010@+		0.14				10@128315651@+	0.232558	0.224018				Scaffold22@2637701@-		0.36			11@2440480@+			0.270408	0.258621							2L@17487323@-				0.110465
10@124355017@+		0.153846				10@128317941@+			0.1			Scaffold22@2653657@+	0.710298	0.553535			11@24522690@-			0.135135								2L@17487657@-	0.230088	0.261006	0.306931	0.172161	0.327586
10@124355050@+		0.106383				10@128321115@+			0.26087			Scaffold22@2666788@+	0.583891	0.38737			11@24526579@-	0.25641	0.207792	0.216667								2L@17500626@-	0.324107	0.409091	0.383908	0.378571	0.132812
10@124358346@+		0.12963				10@128321163@+			0.109375			Scaffold22@2670754@+	0.727273	0.671329			11@24530305@-	0.138889		0.102729								2L@1751948@-	0.131004	0.189873	0.227273	0.171875
10@124377731@+	0.152542					10@128321203@+			0.222222			Scaffold22@2700755@-	0.163814	0.10997			11@24568119@-	0.206897	0.183246	0.154867								2L@17524224@-															0.223684
10@124377764@+		0.19403				10@128322750@+			0.163265			Scaffold22@2712137@+	0.193156	0.104952			11@2480629@-	0.145038										2L@17972419@+	0.178571	0.101031
10@124380647@+		0.173913				10@128337852@+			0.152174			Scaffold22@2715741@+	0.110236				11@2483025@-	0.192308										2L@17973074@+	0.111111
10@124380771@+	0.136364	0.173913				10@128353193@+			0.123145			Scaffold22@2747149@+	0.921053	0.663793			11@24891866@+		0.3									2L@18066814@+									0.107692
10@124389405@+	0.434783	0.272727				10@128353194@+			0.124487			Scaffold22@2747164@+	0.1				11@24997783@+		0.378788	0.306122								2L@18130885@-	0.125		0.16		0.157895
10@124392771@+		0.104167				10@128358396@+	0.308036	0.307918	0.604651			Scaffold22@2749337@+		0.118644			11@25007269@-	0.11745	0.183051	0.182692	0.238806							2L@18132234@-		0.1	0.116667	0.100386
10@124395699@+	0.113636					10@128359445@+			0.112745			Scaffold22@2756683@+		0.12037			11@25016309@-	0.230769										2L@18133622@-	0.162551	0.154255	0.204969	0.155689
10@124396694@+	0.119048					10@128360094@+		0.112882	0.143939			Scaffold22@2861717@-		0.415525			11@251158@-	0.18126	0.222964	0.113936								2L@18152373@-								0.177778
10@124399612@+		0.116667				10@128360981@+		0.105997				Scaffold22@2890274@+	0.410256				11@2513077@-		0.212121	0.354839								2L@18158082@-	0.125641		0.116838	0.116711
10@124403102@+		0.209302				10@128361025@+			0.118545			Scaffold22@2928017@-		0.14			11@25277368@+	0.131579	0.178395	0.163313								2L@18158484@-	0.185897	0.23622	0.20438	0.257703	0.108939
10@124610046@-		0.155556				10@128361846@+			0.224138			Scaffold22@2950622@-		0.133333			11@25743288@+					0.10101						2L@184262@+	0.186667	0.126582	0.130952	0.154762
10@124758026@-	0.131313	0.120879				10@128362033@+			0.11465			Scaffold22@2951180@-		0.148936			11@25746645@+		0.148148	0.108434								2L@18447193@-		0.111111
10@124800825@+	0.481818	0.530201				10@128368025@-		0.142857				Scaffold22@2951211@-		0.564103			11@25757509@+		0.100437									2L@18447562@-	0.525547	0.84854	0.886957	0.833113	0.686879	0.264192	0.352697	0.479339	0.575758	0.666667	0.240223
10@124914574@+	0.871861	0.912621		0.108239		10@128368042@-		0.159091				Scaffold22@2963433@+	0.177966	0.132132			11@25765662@+	0.175										2L@184771@+				0.134228
10@124922315@+	0.128049					10@128377154@+	0.15942	0.163265				Scaffold22@2963995@+	0.111111				11@25766300@+	0.679245	0.634069	0.603261	0.342308							2L@18534684@-		0.10089		0.116279
10@125248725@+		0.155556				10@128383586@+	0.12	0.113924	0.323529			Scaffold22@2964033@+	0.169231				11@25781663@+		0.111111									2L@18535228@-	0.15493
10@125601947@-		0.115385				10@128383632@+			0.464286			Scaffold22@2964590@+	0.143885	0.114537			11@25792574@+			0.15								2L@18537556@-	0.383929	0.613333	0.666667	0.753247	0.581395
10@125639745@-		0.107143				10@128383794@+			0.172414			Scaffold22@2964651@+	0.213043	0.208211			11@25799185@+		0.555556			0.237288						2L@185396@+	0.15873	0.289062		0.392857	0.2
10@125767817@-	0.363095	0.310345				10@128387678@+			0.375			Scaffold22@2965624@+	0.153285	0.125			11@25805332@+		0.162524	0.12963	0.143133	0.132029						2L@18541333@-	0.241758		0.254902	0.128205
10@125768338@-	0.245614	0.368078				10@128390559@+	0.576471	0.568182				Scaffold22@2965653@+	0.206349	0.138504			11@25808545@+		0.15	0.125		0.123288						2L@18601933@-					0.102273
10@125804177@-	0.263736	0.106667				10@128393652@+	0.112903	0.2				Scaffold22@3025053@-		0.684211			11@2598567@-	0.147059	0.171642	0.167464	0.171875							2L@18602212@-	0.167939					0.113636		0.115385
10@126090362@-	0.232962	0.266433				10@128409284@-	0.34104	0.378505	0.532407			Scaffold22@3136069@+		0.174419			11@25989959@+		0.127451									2L@18660871@+			0.152672		0.101695
10@126090363@-	0.379144	0.4361				10@128411740@+	0.16092	0.365854	0.509091			Scaffold22@3264965@+		0.205882			11@25995632@+		0.246667	0.249042								2L@18680380@-	0.110227
10@126100631@-	0.324481	0.386647				10@128411741@+			0.25			Scaffold22@3269568@-		0.247664			11@26052816@+	0.321224	0.466019	0.38835	0.302326	0.166667						2L@18681749@-	0.217608
10@126100693@-		0.108866				10@128411807@+			0.112782			Scaffold22@3269740@-	0.654762	0.564516			11@26096971@+	0.166008	0.181006	0.147761	0.205645							2L@18682556@+		0.125
10@126135922@-		0.175				10@128428594@+			0.403361			Scaffold22@3271968@-	0.249198	0.352459			11@26188905@-	0.285335	0.288523	0.209481								2L@18686054@-				0.169811
10@126135928@-	0.880952	0.875				10@128480363@+	0.428571	0.222222	1			Scaffold22@3276098@-	0.131711				11@26199381@+			0.115741								2L@18692084@-		0.176744
10@126135961@-	0.125	0.119048				10@128481766@+		0.16129				Scaffold22@3411803@-	0.125	0.112903			11@26339374@+	0.140288										2L@18693164@-			0.144928
10@126136478@-	0.166667	0.441667				10@128482199@+			0.195122			Scaffold22@3412087@-		0.343066			11@26340632@+		0.1375									2L@18696609@+	0.188462	0.195238	0.179487	0.166667
10@126136694@-		0.15				10@128482330@+	0.331169	0.368715	0.859649			Scaffold22@3414046@-		0.586538			11@26340917@+		0.333333	0.393443								2L@18696618@+	0.235294	0.235849	0.165854	0.198582	0.25
10@126205772@+	0.315789	0.368421				10@128482744@+	0.130435	0.108434				Scaffold22@3420069@-	0.810811	0.776442			11@26340995@+	0.28125	0.207792	0.121622								2L@18699199@+		0.15625
10@126302226@+	0.238095	0.285714				10@128482768@+	0.219512	0.256098				Scaffold22@3421557@-	0.184211	0.138028			11@26341227@+	0.5	0.4	0.466258								2L@18705579@-	0.188432	0.119767	0.12626	0.100469
10@126307928@-		0.181818				10@128483263@+		0.11399				Scaffold22@3446584@+	0.363636	0.252632			11@26341228@+	0.833333	0.837838	0.839506	0.254237							2L@18709739@+	0.126263
10@126307937@-	0.363636	0.363636				10@128483598@+	0.125	0.194969	0.152174			Scaffold22@3446653@+	0.31746	0.231672			11@26381847@-	0.2109	0.216121	0.189637	0.111531							2L@187900@+		0.114754	0.138889	0.117021
10@126308383@-	0.674603	0.757143				10@128485644@+			0.130435			Scaffold22@3446742@+		0.10566			11@26385832@-		0.129353	0.114943								2L@18827961@+	0.166667
10@126308396@-	0.431973	0.430233				10@128488323@+	0.222222	0.194444				Scaffold22@3447099@+	0.41573	0.208219			11@26473907@+		0.681013	0.643902	0.290323							2L@18828677@+	0.283951	0.269231	0.5	0.473684
10@126308965@-		0.156863				10@128511534@-			0.112676			Scaffold22@3447803@+	0.856618	0.821346			11@26507517@+	0.100503		0.109524								2L@18835154@-			0.13355
10@126310067@-	0.338521	0.333333				10@128511538@-	0.164251	0.206468	0.387324			Scaffold22@3454221@+	0.489712	0.376374			11@26545882@+	0.1	0.197802									2L@18837564@-			0.116279
10@126310592@-	0.510417	0.513158				10@128512199@-	0.448276	0.454955	0.47619			Scaffold22@3456644@+	0.103774				11@26615244@+		0.615385	0.659517	0.489583							2L@18837866@-	0.182186	0.35	0.323944	0.306667									0.113636		0.12
10@126310844@-	0.122667	0.107981				10@128512354@-			0.151515			Scaffold22@3456779@+	0.201299	0.116667			11@26629156@+	0.230769	0.122066	0.135922								2L@18858115@-	0.171053
10@126310920@-	0.12336	0.181818				10@128515707@-			0.193548			Scaffold22@3457604@+	0.114286				11@26660287@-		0.509434	0.607143								2L@18917418@-		0.102041		0.108696
10@126312081@-		0.143426				10@128515719@-	0.192308	0.282609	0.683333			Scaffold22@3457632@+	0.114754				11@26663136@-			0.240741								2L@18920474@-	0.479452	0.539157	0.554217	0.464738	0.483389	0.240122	0.179775	0.216049	0.113208	0.324176	0.322581
10@126370752@-	0.151367	0.226179				10@128516216@-		0.106729	0.22449			Scaffold22@3457721@+	0.114155				11@2666401@+			0.111111								2L@18939837@-	0.156627	0.296748	0.272059	0.316109	0.263708	0.108571			0.173077
10@126451112@-		0.136842				10@128516234@-	0.126543	0.162983	0.307229			Scaffold22@3495803@-	0.101227				11@26762787@-			0.545455	0.186047							2L@18940040@-	0.102041		0.109792							0.106061	0.177778
10@126672228@+	0.158754	0.170213				10@128516992@-			0.126087			Scaffold22@3508944@-	0.834135	0.504702			11@26772905@-	0.204301	0.181996	0.144552	0.173913							2L@18964682@-		0.2	0.166667	0.272727	0.12963
10@126676207@+	0.21875					10@128517021@-			0.1			Scaffold22@3509168@-	0.114674				11@27171591@-			0.101449								2L@18972973@-		0.116883	0.148148
10@126682464@-	0.131894	0.153623				10@128517316@-			0.12069			Scaffold22@3509352@-	0.527363	0.239884			11@27305840@-	0.203252	0.167128	0.15503								2L@18974005@-	0.139665	0.13	0.103659
10@127389127@-		0.122449				10@128517684@-			0.301887			Scaffold22@3512368@-	0.915584	0.655856			11@2735191@+		0.100375									2L@18976389@+		0.218182		0.283019	0.204545
10@127408284@+	0.28125	0.363636				10@128518946@-	0.130653		0.153846			Scaffold22@3512370@-	0.133663				11@27627655@-	0.127536	0.152137	0.165877								2L@18986720@-	0.109612
10@127408455@+	0.131188	0.16476				10@128519439@-			0.224719			Scaffold22@3514427@-	0.227184				11@27647959@-	0.113208										2L@18986811@-	0.178151	0.223235	0.146739	0.219444	0.157895
10@127477532@-	0.28	0.657895				10@128519464@-			0.185185			Scaffold22@3538367@+		0.101695			11@2788160@+	0.205128	0.217949	0.243902	0.208333							2L@19005706@+			0.101695
10@127527666@-	0.144737					10@128519505@-	0.108247		0.191781			Scaffold22@3561965@-	0.195375	0.118676			11@28072557@+		0.171875	0.28								2L@19006835@+		0.243902	0.372549	0.367347	0.127273
10@127529548@-	0.322034	0.201754				10@128520738@-			0.15873			Scaffold22@3727779@-		0.161765			11@28403102@-		0.1									2L@19039252@+	0.146561	0.11828	0.138286	0.113938	0.114047
10@127531103@+		0.172414				10@128522480@-	0.21131	0.283582	0.38961			Scaffold22@432280@+	0.102041				11@284376@+	0.361111	0.5	0.37046	0.280353	0.164461	0.110246					2L@19039490@+	0.194702	0.234127	0.259067	0.245427	0.163188
10@127540986@-	0.119048	0.24				10@128525504@-			0.111111			Scaffold22@433764@+	0.227273				11@28695558@-	0.100913										2L@19042493@+	0.104022	0.253112	0.149533	0.212996	0.132832
10@127584804@-	0.116402					10@128525521@-	0.100649	0.133562				Scaffold22@434422@+	0.223881	0.109948			11@28697528@-	0.117647										2L@19044061@-	0.57047	0.95	0.83	0.933333	0.436275	0.242291	0.240876	0.200924	0.236769	0.226667	0.133903	0.212838	0.243902	0.106618	0.171429
10@127668770@+		0.205882				10@128525605@-	0.108108	0.150442				Scaffold22@434667@+		0.62069			11@28697804@-	0.167883				0.137131						2L@19046843@+			0.107143
10@127668800@+		0.181818				10@128525623@-	0.283465	0.208333				Scaffold22@447080@+	0.819608	0.744787			11@28697859@-		0.173267	0.201493								2L@19052202@+	0.420332	0.615909	0.657258	0.664894	0.243243
10@127724807@-	0.392857	0.451613				10@128525749@-	0.117647					Scaffold22@4604984@-		0.733333			11@28715514@-			0.118343	0.14433							2L@19052906@+	0.339845	0.422695	0.456029	0.421751	0.142626
10@127753278@-		0.138889				10@128525761@-	0.209677	0.280702				Scaffold22@4610486@-	0.277778	0.159236			11@28721993@-		0.262295	0.162162	0.171429	0.24						2L@19053025@+	0.145058	0.180929	0.184406	0.183047
10@127753402@-		0.111765				10@128544818@-			0.151515			Scaffold22@4676475@-	0.163793				11@28738709@-					0.102941						2L@19056800@+			0.107843						0.100478		0.108108
10@127806658@-		0.132353				10@128558077@-		0.222222				Scaffold22@4685826@-	0.255411	0.144589			11@28741552@-	0.109091										2L@19064409@+	0.131455
10@128076809@-	0.178253	0.174583				10@128559240@-	0.234513	0.33452	0.764706			Scaffold22@4692058@-	0.129231				11@28823279@-		0.103448									2L@19064431@+		0.100671	0.102151
10@128076821@-		0.145937				10@128560682@-			0.118421			Scaffold22@6028120@-	0.43487	0.307377			11@28871922@+		0.147059									2L@19065469@-	0.217544	0.176072	0.2167	0.169892	0.166113	0.11596	0.186312
10@12811787@+	0.462151	0.505415				10@128562838@-			0.107527			Scaffold22@6028225@-	0.276	0.161687			11@28879157@+			0.102564								2L@19066402@-		0.103448			0.1
10@128147782@-		0.25				10@128565823@-		0.119816	0.25			Scaffold22@6308923@+		0.168067			11@2889275@+		0.419355	0.348837								2L@19066698@-					0.115942
10@12872561@+		0.15625				10@128571327@-		0.227273				Scaffold22@855314@+		0.185185			11@2904972@+			0.10989								2L@19115799@+	0.203252	0.257143	0.351351	0.266667
10@12872571@+		0.15625				10@128572151@-			0.586207			Scaffold22@906775@-	0.72459	0.45			11@2909668@+		0.146067									2L@19116125@+	0.374702	0.546875	0.633005	0.693267	0.393162	0.119565
10@12873991@+	0.233333					10@128631867@-		0.241379				Scaffold22@906908@-	0.115294				11@2910787@+		0.627451	0.738095								2L@19130247@-	0.376441	0.636607	0.635233	0.668275	0.204461
10@12874448@+		0.210526				10@128631997@-			0.162791			Scaffold22@906910@-	0.261283	0.10303			11@29187882@+	0.282609	0.20059	0.257253	0.166667							2L@19130817@-	0.1515	0.35473	0.352336	0.364209	0.111111
10@12876375@+		0.16129				10@128632017@-			0.19403			Scaffold22@909483@+	0.181818	0.116618			11@29276953@+		0.102362									2L@19131589@-	0.111086	0.113112		0.115179
10@128798542@+		0.122449				10@128632613@-		0.11236				Scaffold22@911888@+	0.206897				11@29292457@+			0.15								2L@19132828@+	0.144644
10@128830529@+	0.113636					10@128634105@-			0.382353			Scaffold22@975347@-	0.25641				11@2985329@+		0.152542									2L@19168313@+									0.125	0.109756
10@128926083@+	1					10@128634162@-			0.177419			Scaffold22@975393@-	0.55102				11@2985445@+		0.777778	0.818182								2L@19180881@-	0.247619	0.195556	0.172691	0.214286
10@129231605@+	0.546875	0.670732				10@128634461@-		0.145455	0.653846			Scaffold23502@192@+	0.276018	0.214286			11@30447980@+					0.603448	0.313725					2L@19186441@+			0.106299	0.118072
10@129245796@+	0.182692	0.416667				10@128634569@-		0.125				Scaffold23502@406@+	0.807692	0.808511			11@31515954@+	0.12766										2L@19340773@-			0.139535
10@129249639@+	0.24	0.173077				10@128641245@-			0.123596			Scaffold2384@255@+	0.152				11@32045795@-	0.130435		0.161538								2L@1935273@+	0.151394	0.20122	0.228571	0.224138	0.131868
10@129249823@+		0.277778				10@128642679@-			0.142857			Scaffold23@2586167@-		0.12			11@32069897@+	0.1625	0.216216	0.208029	0.124088							2L@19362804@-	0.145714	0.126935	0.150538
10@129250185@+	0.541667	0.285714	0.125			10@128670737@-	0.147541	0.196078	0.333333			Scaffold23@2879379@-	0.364865	0.322222			11@32085998@-		0.298077	0.340659	0.409091	0.202899	0.1					2L@1936436@+	0.101266	0.113636	0.133333	0.164384
10@12940017@-	0.666667	0.949153				10@128670894@-			0.162162			Scaffold23@3935444@+	0.107143				11@3208769@+	0.141593										2L@19365180@+								0.126761	0.24031	0.156627					0.104787
10@129866398@+	0.118644					10@128671124@-		0.195122				Scaffold23@4195942@+	0.134831	0.306306			11@3220137@+	0.128571	0.189333	0.17765	0.18705							2L@1936858@+	0.230928	0.379791	0.345382	0.301471	0.281437					0.110526
10@129867833@+			0.285714			10@128671828@-				0.11329		Scaffold23@4498658@-	0.317073	0.166667			11@32206192@+		0.114286									2L@1937091@+	0.147866	0.110145	0.131098	0.15015	0.104167
10@129897100@-	0.22449	0.272727				10@128677877@-			0.128571			Scaffold23@4632387@-	0.432836	0.161504			11@32208048@+		0.304348	0.281513	0.25							2L@193910@+	0.25	0.7			0.405405
10@129902707@-	0.111111					10@128677921@-			0.137255			Scaffold24@162557@-	0.102041				11@32232862@+			0.108696								2L@193912@+	0.217391	0.345455			0.256757
10@129906160@-	0.346667	0.263158				10@128678362@-	0.126761	0.181818				Scaffold24@163920@-	0.657895	0.453659			11@32251476@+	0.170213										2L@19392852@-	0.144928	0.125828	0.120879
10@129910198@-	0.107692					10@128678761@-		0.177419				Scaffold24@2179455@+	0.654867	0.402778			11@3226390@+	0.183842	0.224858	0.233603	0.177326	0.117571						2L@193978@+	0.151515	0.220183	0.272727	0.352941	0.126984
10@129910583@-		0.136364				10@128678822@-			0.236842			Scaffold24@2242246@+		0.197368			11@32292506@+	0.2	0.136929	0.132701								2L@19404080@-	0.1
10@129910627@-		0.121951				10@128683280@-			0.431034			Scaffold24@2247980@+	0.112903				11@32767834@+		0.10929	0.147541		0.114286						2L@19419343@+															0.159091
10@129913657@-	0.261905					10@128699625@-	0.139665	0.208333	0.194444			Scaffold24@22668@-	0.195122				11@32883349@+	0.282051	0.244275	0.205556	0.1875	0.222222						2L@19483308@-	0.242424			0.578947
10@129923893@-	0.213333	0.226667				10@128699667@-		0.17931				Scaffold24@229586@+	0.168675				11@32905982@+	0.369565	0.25			0.288462						2L@19483325@-	0.266667								0.101695
10@129924489@-	0.705882	0.869565				10@128702476@-		0.162162				Scaffold24@2298627@+	0.25				11@3331950@-			0.156863								2L@19489587@-	0.152381
10@13043672@-		0.12766				10@128704759@-	0.356688	0.548872	0.783784			Scaffold24@2338592@+	0.460829	0.251852			11@3354555@-		0.220126	0.298387	0.113636							2L@19489880@-	0.177305	0.156627	0.310345	0.270833
10@13142243@+		0.178571				10@128704845@-	0.30303	0.381818	0.508475			Scaffold24@2338593@+	0.101382				11@3357669@-	0.235294										2L@19490873@+	0.122222
10@131516062@+		0.170732				10@128704925@-			0.275862			Scaffold24@2343368@+	0.25	0.120482			11@3394774@+	0.769962	0.825397	0.845238								2L@19492709@-		0.126761		0.133333
10@131565221@+	0.412935	0.589416				10@128802074@-		0.16129				Scaffold24@2415537@+	0.128205				11@3397177@+	0.214286	0.158687	0.180808	0.158798	0.112903						2L@19494224@+	0.122137	0.195122	0.177215	0.146893	0.150685
10@131566028@+		0.238095				10@128806802@+			0.108696			Scaffold24@2415710@+	0.809524				11@34441354@-	0.285714	0.5	0.522472	0.123077							2L@19496832@+	0.18982	0.380026	0.420308	0.390129	0.276995
10@131646681@-	0.162162	0.170732				10@128806864@+			0.101852			Scaffold24@2442652@+	0.410256				11@34678286@+		0.109756									2L@19501674@+		0.1	0.117647	0.2
10@131676034@-	0.115942					10@128807041@+			0.282609			Scaffold24@2526070@+		0.123077			11@34899011@-		0.207547									2L@19504268@-	0.370253	0.427562	0.469849	0.360902
10@131761771@-		0.138889				10@128807467@+			0.192771			Scaffold24@2534327@+		0.25			11@3563772@+	0.9										2L@19504390@-	0.123077	0.137615	0.118255	0.115059
10@131761784@-	0.346154					10@128817206@+		0.119438				Scaffold24@272464@+	0.36	0.327273			11@3586086@-					0.1025						2L@19504710@-	0.36413	0.439201	0.410064	0.428994	0.132287
10@131762020@-	0.101449					10@128817443@+			0.135593			Scaffold24@277339@+	0.172932				11@35897054@+	0.913934	0.88866	0.881081	0.349515	0.102837						2L@19504958@-	0.161905	0.104348		0.133333	0.123077
10@131943510@+	0.278481	0.25656				10@128920660@-		0.116564	0.345455			Scaffold24@277575@+		0.657895			11@36016132@+	0.617647	0.593614	0.544732	0.378289		0.12					2L@19505994@-	0.119403
10@13233330@+		0.12594				10@13008570@+	0.172176	0.231125	0.464286			Scaffold24@30264@-	0.512121	0.342682			11@36597184@-		0.222222	0.189873								2L@19506183@-	0.167192	0.179916	0.188755	0.15544
10@13243681@+	0.109091	0.177778				10@13009057@+	0.105038	0.12341	0.102564			Scaffold24@30329@-	0.167883				11@36815778@-		0.26087	0.366667								2L@19508471@-	0.115044
10@133106520@-		0.209677				10@13127406@+		0.120482	1			Scaffold24@30383@-	0.105932				11@36889791@-					0.484663	0.25	0.160173	0.225	0.229249		2L@19527444@-		0.102041		0.147541
10@133107484@-		0.156863				10@13192153@-	0.15917	0.192171	0.123596			Scaffold24@3083419@-	0.113636				11@37063294@-	0.596154	0.544794	0.485618	0.204013							2L@19544096@+	0.144243	0.13948	0.164912	0.142216	0.135843			0.111212		0.191228	0.117506
10@133109675@-		0.117647				10@13531277@-			0.129412			Scaffold24@3106561@-	0.101626				11@37187863@-	0.131805	0.185442	0.17903	0.136864							2L@19579569@-				0.106312
10@133109738@-		0.243902				10@13542703@-			0.21875			Scaffold24@3107989@-	0.867568	0.710294			11@37187864@-		0.16115									2L@19584495@+		0.130621	0.131833	0.159574
10@133109758@-		0.236364				10@13552980@-	0.391667	0.473684	0.5			Scaffold24@3174560@+	0.174242				11@37213407@+		0.6	0.578947		0.454545	0.3					2L@19585050@+	0.414966	0.703093	0.66289	0.785536											0.228311
10@133109842@-		0.215686				10@13647677@-	0.106383		0.114583			Scaffold24@3174647@+	0.147368				11@37239507@+			0.112676								2L@196603@+		0.113208
10@133622086@-		0.540541				10@14127668@+			0.26087			Scaffold24@3174765@+	0.193772				11@37286854@-		0.263158	0.240741								2L@19701559@+	0.151515
10@133758956@+	0.109756					10@14132365@+		0.142857				Scaffold24@3174776@+	0.111111	0.107914			11@37308834@-		0.138614	0.101523	0.102941							2L@19717084@+	0.135593
10@133782046@-	0.885959	0.939423				10@14655554@-	0.136232	0.253219	0.360406			Scaffold24@3217651@+	0.121212				11@37743484@-			0.121212								2L@19717108@+	0.26	0.714286
10@133962969@+	0.410526	0.492308				10@14655595@-	0.296569	0.374269	0.364407			Scaffold24@3223643@+	0.138889				11@37937682@+	0.197279										2L@19726745@+					0.107143
10@133982302@+		0.340909				10@14655827@-			0.130178			Scaffold24@3224160@+	0.666667	0.610063			11@38515464@-		0.102941	0.196721								2L@19726833@+			0.1875	0.166667	0.135135
10@133996041@+	0.142857	0.126582				10@14655837@-	0.117083	0.112381	0.294944			Scaffold24@3226828@+	0.585789	0.393162			11@38599528@-	0.111111	0.125984	0.115979								2L@19727534@+		0.113636
10@134006198@+		0.153846				10@14661102@-	0.182796	0.140957	0.163265			Scaffold24@3232906@+	0.110787				11@38624855@-	0.136612	0.159509	0.146453	0.10582							2L@19729624@+	0.162162	0.653061	0.483333	0.469388	0.404762	0.144068	0.136
10@134021167@-		0.108696				10@17723363@+	0.247126	0.229358	0.379747			Scaffold24@3235415@+	0.246154				11@38626903@-		0.100619									2L@1974564@+	0.153691	0.150562	0.162257	0.178117
10@134021249@-		0.228261				10@17724182@+	0.196078	0.269231	0.322884			Scaffold24@3235615@+	0.243243	0.232143			11@38779300@+	0.103627										2L@19749445@-	0.172414	0.806452	0.52381
10@134022838@-		0.11828				10@17724517@+	0.146552	0.112676	0.188713			Scaffold24@3236645@+	0.169697	0.170732			11@38790922@+	0.229167	0.26087	0.270718	0.210098							2L@19751352@-		0.124031	0.118421
10@134038791@-		0.111801				10@17901395@-		0.161765	0.775			Scaffold24@3236740@+	0.242857				11@38836629@+	0.408163	0.378788	0.27027								2L@19777361@-	0.222222	0.405634	0.430575	0.412137	0.301834
10@134041515@-	0.947368	0.95389		0.214286		10@17901426@-		0.144928				Scaffold24@3288894@+	0.380435				11@38877319@-	0.101449	0.102564	0.127226								2L@19778384@-		0.102715
10@134041533@-	0.65534	0.808108				10@17947889@-			0.171875			Scaffold24@3295520@+	0.106383				11@38877472@-		0.139785	0.147783								2L@19778630@-	0.415385	0.684615	0.735632	0.716763	0.691589	0.112583	0.101695		0.111607
10@134121291@-	0.511211	0.557078				10@17947919@-			0.311475			Scaffold24@3298554@+	0.566372	0.368627			11@38877660@-		0.668966	0.629921	0.230769							2L@19778631@-	0.136364	0.186567	0.170455	0.182353
10@134146985@+	0.12766					10@18056058@+			0.124324			Scaffold24@3690332@-	0.152313				11@38877697@-		0.164706	0.106061								2L@19779061@-				0.15942	0.155556
10@134161663@+	0.325581	0.341727				10@18089536@+			0.125			Scaffold24@3690410@-	0.695266	0.455598			11@39020093@-		0.131148									2L@19779994@-			0.107143
10@134161785@+	0.147321	0.168675				10@18092947@+	0.68323	0.837209	1			Scaffold24@3740022@+	0.22973	0.165289			11@3963556@-	0.195122	0.155556	0.193548								2L@19780020@-				0.147541
10@134351493@+	0.24911	0.278689				10@18094417@+			0.256757			Scaffold24@3740731@+		0.264368			11@39678120@+				0.136364							2L@1978021@-	0.152174		0.216216
10@134540605@+		0.681818				10@18096331@+			0.1			Scaffold24@3741398@+		0.25			11@39680895@+			0.119048		0.1						2L@19780536@-		0.1
10@134595800@+	0.142857	0.40678				10@18114456@+	0.259036	0.318519	0.824324			Scaffold24@3745390@+	0.459459	0.244444			11@39776709@-	0.185345	0.15493	0.164179								2L@19780716@-	0.228571	0.322738	0.334437	0.383838	0.257692					0.125
10@134713170@-		0.104167				10@18118978@+			0.2			Scaffold24@3755978@+	0.186441				11@40313469@-				0.151899							2L@19782511@-	0.1	0.162791		0.128205
10@134723470@-		0.133333				10@18121217@+			0.25			Scaffold24@3756002@+	0.218182				11@4038694@-		0.128205	0.307692								2L@19782784@-	0.25	0.348039	0.208696	0.346154	0.296296				0.128205
10@134723523@-		0.318182				10@18218046@-	0.2	0.238095	0.409091			Scaffold24@3756924@+	0.123967				11@41482994@+	0.857143	0.933921	0.940048	0.947059	0.586957						2L@1978763@-	0.131805	0.155131	0.153846	0.154596
10@134726267@-	0.191489	0.306452				10@18219503@-	0.148515	0.202703	0.418182			Scaffold24@38838@+	0.218978	0.15894			11@4175944@+		0.105882									2L@197978@+	0.148936
10@134726702@-	0.156863	0.447368				10@18319161@+	0.352201	0.432292	1			Scaffold24@40646@+	0.192982				11@42499567@-		0.5	0.422222								2L@1981726@+	0.121693	0.111888	0.177083	0.107914
10@134733685@-	0.181818					10@18472964@+			0.14			Scaffold24@4195171@-	0.1875	0.106557			11@43053716@+		0.177778									2L@1982591@+	0.132979	0.375													0.1
10@134735699@-		0.106061				10@18511585@+			0.196078			Scaffold24@4203379@-		0.147059			11@43236114@-		0.115108			0.170213						2L@1983241@+	0.32377	0.716763	0.674797	0.783333
10@134736085@-		0.139535				10@18523905@+			0.257143			Scaffold24@4227671@-		0.153061			11@43242815@-			0.118644								2L@1983319@+				0.107143
10@134755947@-		0.117647				10@18524725@+	0.130435		0.55			Scaffold24@4536586@+	0.285714	0.152318			11@43430581@-	0.100775	0.115044	0.111111								2L@1984889@-	0.14721
10@134756003@-		0.190476				10@18526741@+	0.183521	0.184116	0.119048			Scaffold24@4537806@+	0.4	0.313869			11@43569058@+	0.2										2L@1988779@+	0.179929	0.205535	0.224526	0.20807	0.220007	0.196494	0.267191	0.183594
10@13485173@-		0.333333				10@18526824@+	0.173684	0.185366				Scaffold24@4537827@+	0.111111				11@43577994@+			0.118644								2L@200135@+	0.222222	0.633333	0.652174	0.801325	0.491228	0.190883
10@134999542@+		0.228571				10@18531709@+			0.72			Scaffold24@4567787@-		0.161616			11@43601032@-	0.11465										2L@200152@+	0.122807		0.110497	0.115741
10@135012666@+		0.448276				10@18531823@+			0.170732			Scaffold24@4567859@-		0.12766			11@43796456@+	0.775785	0.777424	0.794613	0.264957							2L@20059247@-	0.15601	0.145729	0.175439	0.141844
10@135012713@+		0.653846				10@18531886@+		0.120401				Scaffold24@4568979@-		0.121951			11@43889795@+		0.132959	0.143742	0.105042							2L@20059323@-	0.33945	0.342007	0.421769	0.341121	0.121359
10@135015273@+		0.294118				10@18532102@+	0.132353	0.180233				Scaffold24@4590382@-	0.18414	0.109948			11@45244029@-		0.309524	0.287879								2L@20059584@-	0.411881	0.302875	0.271117	0.329193	0.101737
10@135044494@+		0.636364				10@18591207@-	0.292135	0.267857				Scaffold24@4592300@-	0.273247	0.131926			11@45365864@-			0.117647								2L@20061789@+	0.111904	0.186288	0.155963	0.163121
10@135076151@-	0.173432	0.252918				10@18591559@-	0.183908	0.318182				Scaffold24@4607466@-		0.90566			11@45368915@-		0.657534	0.6	0.54	0.388889						2L@20062966@+	0.39588	0.442459	0.468685	0.427465	0.235294
10@135076152@-	0.249084	0.208494				10@18591598@-		0.111111				Scaffold24@495501@+	0.617647	0.710074			11@45479213@+	0.318182	0.18018	0.173267								2L@20063518@+	0.23751	0.292926	0.297543	0.287604	0.170732										0.139535
10@135076230@-		0.1				10@18592241@-	0.139535					Scaffold24@495516@+	0.545455	0.274648			11@45569665@+		0.863636	0.72973								2L@20075985@+	0.152542		0.113095
10@135076377@-	0.32852	0.170213				10@18599236@-	0.153846					Scaffold24@534349@+		0.109589			11@45658479@-		0.246575	0.102804								2L@20088571@+	0.171598		0.151639	0.147436
10@135076380@-	0.159259	0.217778				10@18613190@-		0.155844				Scaffold24@541209@+		0.178947			11@45660658@-				0.108108							2L@20093491@-	0.251029	0.181173	0.172599	0.171157	0.147356
10@135076403@-	0.260331	0.323383				10@18613230@-	0.135714	0.259615	0.7			Scaffold24@567960@-	0.105036				11@45751372@-	0.907692										2L@20093611@-	0.348324	0.290196	0.282	0.297114	0.245059
10@135077244@-	0.276667	0.304				10@18616918@-	0.315217	0.205479				Scaffold24@576372@-	0.202869	0.17094			11@46008531@+			0.108696								2L@20093763@-															0.134409
10@135081461@-	0.294118	0.264516				10@18621128@-		0.106383				Scaffold250@23205@+	0.10989				11@46044542@-		0.110187	0.10479	0.101942	0.134831	0.152174					2L@20095605@+	0.12	0.138462	0.14	0.2
10@135081492@-		0.145161				10@18634913@-			0.22807			Scaffold2549@1028@+	0.134272				11@46094220@+	0.362266	0.380803	0.351912	0.282143	0.426829						2L@2028409@+	0.119534		0.142857
10@135081544@-	0.101449					10@18635728@-			0.294118			Scaffold25@1828733@+	0.204163				11@46131039@+		0.232877	0.12963								2L@20336527@+	0.139028	0.10989	0.12812	0.10311	0.104418		0.175439
10@135082362@-		0.165354				10@18646269@-			0.323529			Scaffold25@1860790@+	0.132031				11@46161013@-	0.126984										2L@20340028@+	0.112069				0.131868
10@135082363@-	0.358871	0.318182				10@18646356@-			0.204545			Scaffold25@19723@-		0.370558			11@46164449@-		0.111111									2L@20346961@+	0.239766	0.373206	0.489362	0.353774	0.337662	0.163265	0.103448
10@135082975@-	0.140741	0.125				10@18646501@-			0.242424			Scaffold25@2007904@+		0.170732			11@46167930@-	0.308642	0.113208	0.25641								2L@20349097@-		0.134486	0.121231	0.134301
10@135083018@-	0.490775	0.481172				10@18654233@-	0.277778	0.333333				Scaffold25@2008305@+	0.133333				11@46173819@-			0.103306								2L@20364307@+	0.118467
10@135083871@-	0.595166	0.525896				10@18743713@-			0.219512			Scaffold25@2132288@+		0.115942			11@46173858@-	0.160083	0.132	0.118902								2L@2040629@+		0.108581
10@135083872@-	0.383436	0.337302				10@18743714@-		0.126126	0.170732			Scaffold25@2191808@+		0.243902			11@46174784@-	0.16129										2L@2041017@+	0.106566	0.155763	0.176678	0.214894	0.1
10@135084475@-	0.195513	0.247159				10@18743765@-			0.257143			Scaffold25@2192095@+		0.106383			11@46179792@-	0.257951	0.12	0.233933	0.146429							2L@2041191@+		0.121143
10@135084489@-	0.326761	0.340967				10@18743780@-			0.285714			Scaffold25@2361178@-	0.161529				11@46207573@-	0.201389	0.172043	0.142857	0.217391							2L@20417659@+	0.414792	0.557427	0.502793	0.498715	0.481043	0.213609
10@135085763@-	0.123894					10@18743833@-	0.15	0.176471				Scaffold25@2479889@-	0.116788				11@46225230@-	0.194245	0.258896	0.22973	0.211297							2L@20422332@+			0.106529
10@135085764@-	0.214076	0.180929				10@18743863@-			0.263158			Scaffold25@2491520@-		0.899598			11@46225327@-	0.342857	0.293467	0.276023	0.212435							2L@2042934@+	0.105448	0.118621	0.11346
10@135086334@-	0.148289	0.202417				10@19860866@-	0.256098	0.363636	0.225806			Scaffold25@2779009@-	0.313725	0.130435			11@46268743@-	0.143048	0.145631	0.126016								2L@20442621@+	0.138889
10@135086866@-	0.100346	0.138801				10@19887072@-			0.292929			Scaffold25@3536728@+	0.428571	0.189474			11@46268991@-				0.108696							2L@20449858@-	0.142045
10@135087268@-	0.434426	0.471264				10@19888726@-	0.106628					Scaffold25@538279@+	0.191489	0.186441			11@46292301@+	0.272727										2L@20451739@+	0.152778
10@135087665@-	0.113043					10@19904592@-			0.184615			Scaffold25@674987@-		0.21875			11@46292496@+			0.115385								2L@20458975@-	0.156069
10@135094881@-	0.391304	0.527273	0.141361			10@19907461@-			0.222222			Scaffold25@675251@-		0.446429			11@46411698@-		0.122558	0.107266								2L@2046880@+	0.130952
10@135096627@-		0.114754				10@19907568@-			0.171429			Scaffold26341@468@-	0.111455				11@46411708@-	0.116716		0.111842	0.125	0.170213	0.170213					2L@20644218@-		0.118304	0.121076	0.141684
10@135096645@-	0.137255					10@19907588@-			0.414634			Scaffold26628@425@+	0.285714	0.125			11@46428@+		0.149864	0.16221	0.150289							2L@20650620@+	0.159574	0.243243	0.344444	0.231884	0.340206
10@135096646@-		0.132353				10@19934544@+	0.115044	0.214953	0.323944			Scaffold26@2105105@-		0.1			11@46430275@-	0.526108	0.3625	0.435798	0.492537							2L@20653779@-	0.159375	0.108108	0.1875	0.219178
10@135098663@-	0.446602	0.511905				10@19934545@+	0.192982	0.209524	0.197183			Scaffold26@2978760@+	0.899038	0.787879			11@46461757@-						0.142857					2L@20654901@-	0.191626	0.185984	0.197889	0.222603	0.162791
10@135106053@-	0.144781	0.251046				10@19934578@+			0.16129			Scaffold26@2979111@+	0.604545	0.217391			11@46596045@-		0.251429	0.184713								2L@20657326@+	0.153086	0.109137	0.114943	0.1133
10@135106117@-	0.410256	0.46875				10@19934881@+	0.179487	0.315789	0.363636			Scaffold26@2979112@+	0.140271				11@46600488@-	0.135135										2L@20659793@-		0.101911		0.181373	0.141304
10@135107203@-	0.128205					10@19935022@+	0.103896	0.141593				Scaffold26@3488251@+		0.158333			11@46634265@+		0.116438			0.116279						2L@20662461@-	0.209302	0.204082		0.246154	0.288889								0.111111	0.134328
10@135107253@-	0.308943	0.343434				10@20024968@+			0.145695			Scaffold26@687509@-	0.347222				11@479034@-			0.161765								2L@20662969@-		0.131579	0.103448	0.130841
10@135113592@-	0.5	0.413043				10@20046410@+			0.326923			Scaffold26@777970@-	0.421053				11@508681@+	0.304029	0.34375	0.212766								2L@20675448@-	0.258824	0.365385	0.42	0.369231	0.302326								0.221154		0.19685
10@135122597@+	0.501592	0.566372				10@20099627@+	0.235955	0.2				Scaffold26@812287@-	0.173684				11@5557084@+		0.156863									2L@20677193@+	0.269939	0.35443	0.416667	0.347222	0.15942					0.116279
10@135122921@+	0.211957	0.22963				10@20110748@+	0.379562	0.427451				Scaffold26@966879@-	0.339207				11@5639105@-		0.121951									2L@20737408@+	0.223046	0.201691	0.19403	0.206422	0.186992
10@135125892@+		0.666667				10@20132039@+	0.171141	0.284722				Scaffold279@13737@-	0.144444				11@5731664@+	0.131148										2L@20738187@+	0.15		0.117021
10@135126329@+	0.431635	0.422481				10@20132041@+	0.701342	0.752727				Scaffold27@169435@+		0.111538			11@5860207@+		0.318182									2L@20738756@+	0.142129	0.168474	0.221825	0.153439
10@135126437@+	0.225632	0.209677				10@20148595@+	0.780488	0.818182				Scaffold27@177044@+	0.303571	0.129707			11@5867834@+	0.304348	0.428571									2L@20738757@+	0.245725	0.408237	0.483929	0.388594	0.237209
10@135165601@+	0.231618	0.304348				10@20261982@+			0.464286			Scaffold27@177090@+		0.111111			11@6045979@+				0.138614							2L@20751772@-	0.126728	0.107011
10@135169000@-			0.167883	0.202247		10@20266784@+			0.423077			Scaffold27@2386343@+	0.428571	0.303483			11@6072202@+	0.134146										2L@20755049@-			0.130435	0.113636
10@135176255@-	0.410294	0.41744				10@20281275@+		0.13253				Scaffold27@275691@+		0.2			11@6257613@+			0.317073								2L@20757423@-	0.448155	0.662393	0.646388	0.609272
10@135202559@+		0.103448				10@20347842@+			0.35			Scaffold27@474078@-	0.785078	0.694433			11@6257626@+			0.133333								2L@20771502@+					0.134752
10@135204816@+	0.610577	0.525316				10@20357325@+			0.118812			Scaffold27@508404@-		0.306667			11@6529282@-					0.189655						2L@20790018@-	0.132754	0.30721	0.309133	0.29484	0.22576	0.138277
10@135207773@+	0.165049	0.375				10@20357581@+			0.105			Scaffold27@592667@-	0.133965				11@7074077@-			0.101449								2L@20791478@-	0.20684	0.552632	0.569444	0.565789	0.439655	0.159091	0.213483
10@135233637@+	0.685714	0.47619				10@21341818@+			0.533333			Scaffold27@592695@-	0.213936				11@7074320@-		0.316667	0.408163								2L@20791542@-	0.224919	0.627119	0.841463	0.719101	0.487395	0.382222	0.212121
10@135233763@+		0.177778				10@21342546@+			0.125			Scaffold27@63548@+	0.321637	0.336283			11@726935@+	0.193548										2L@207989@+	0.422031	0.624204	0.646809	0.623529	0.61631	0.22963	0.413462	0.358025	0.242424	0.191489	0.118557
10@135233992@+	0.407407	0.285714				10@21347337@+		0.126984	0.12			Scaffold28@1719375@-	0.311475				11@729503@+		0.1875									2L@20813686@+	0.12973
10@135234571@+		0.772727				10@22213253@+	0.151042	0.270718	0.685185			Scaffold28@1728890@-	0.404255	0.467391			11@729533@+	0.490566	0.45	0.571429								2L@20882294@-	0.189698	0.31312	0.285714	0.230241	0.190476	0.106383
10@135369201@-		0.212121				10@22213719@+	0.230769	0.473684				Scaffold28@1848255@+	0.174312				11@730253@+	0.576087	0.632653	0.682692								2L@20920123@-	0.10757
10@13538828@-		0.134146				10@22403949@+	0.26087	0.448276				Scaffold28@1848291@+	0.172414				11@7323360@-	0.25	0.185404	0.173285	0.178571							2L@20921740@-			0.101266
10@13538851@-	0.148148					10@22664523@+			0.232558			Scaffold28@2034711@+	0.125	0.109705			11@7323439@-	0.125	0.123721									2L@210045@+	0.663934	0.897059	0.821429	0.926316	0.9	0.392857	0.347826	0.231707	0.206452	0.22449	0.21875	0.134328			0.12987
10@13541785@-	0.738095	0.718563				10@22702176@+			0.255814			Scaffold28@253067@-	0.170213				11@7336374@-	0.333333	0.290226	0.261695	0.263534	0.101075						2L@210064@+			0.1
10@13541939@-		0.106218				10@22704722@-	0.304348					Scaffold28@3022374@-	0.127907				11@7342355@-		0.105053									2L@21069467@-	0.158257	0.233645	0.15942	0.136364
10@13570633@-	0.181818	0.275				10@23785946@-	0.155039	0.125926	0.194444			Scaffold28@3029450@+		0.114286			11@7378914@+	0.166667										2L@21099375@-		0.151786	0.214286	0.131579
10@13570657@-	0.258824					10@24187731@+	0.569767	0.5	1			Scaffold28@3042363@+	0.848485	0.520362			11@74654@-	0.160377										2L@21128963@+				0.153846
10@13570685@-	0.171171	0.216216				10@24879680@+			0.131148			Scaffold28@3047795@+		0.413333			11@74666@-	0.15894	0.145889	0.112121	0.116063							2L@21140713@-			0.115702
10@13698870@-		0.10084				10@24897259@+		0.110236	0.392857			Scaffold28@3691415@-	0.176471				11@7774236@+			0.151515	0.14							2L@21143737@+		0.292929	0.261139	0.265996	0.20069
10@13708138@-	0.105023					10@24902028@+			0.16092			Scaffold29@1340848@+	0.110816				11@7832827@+			0.811321								2L@21145961@-		0.135294
10@13734200@-	0.146667					10@24903779@+		0.15942	0.230769			Scaffold29@1341026@+	0.106009	0.138528			11@8303309@+	0.318182	0.351648	0.310757	0.35							2L@21154830@-	0.328395	0.264348	0.232465	0.206897
10@14562307@-	0.82866	0.944251	0.102102	0.15528		10@24904418@+			0.128205			Scaffold29@1342100@+	0.163921				11@87710@-	0.216138	0.177893	0.197731	0.19391	0.12						2L@21157799@-	0.10443	0.191304	0.108911	0.163793
10@14562999@-	0.464	0.421196				10@24905992@+	0.358108	0.471519	0.487013			Scaffold29@1345210@+	0.707373	0.652495			11@88855@-	0.182979	0.157767	0.12212	0.100719	0.165232						2L@21175781@-										0.109244
10@14880287@+	0.148936	0.127273				10@24907995@+		0.113497	0.25641			Scaffold29@162535@+	0.363844	0.117424			11@88891@-	0.121667	0.10122									2L@21179368@-			0.112339							0.150877
10@14921119@+		0.185185				10@24909892@+			0.11194			Scaffold29@1723693@+	0.558824	0.255814			11@88933@-		0.114625	0.126126	0.121766							2L@21181260@+	0.209486		0.121387	0.127036	0.145833				0.140625	0.217822	0.150685
10@14944647@+	0.418868	0.405825				10@24912795@+		0.187117	0.145161			Scaffold29@1723701@+	0.957447	0.864407			11@91808@-	0.186667	0.238227	0.296992	0.141463	0.119266						2L@21181546@+									0.103448
10@14946299@+	0.102041					10@25297041@-		0.147059				Scaffold29@1725596@+	0.203226	0.107595			12@10265037@-	0.291667										2L@21226931@+				0.109573	0.106862
10@15139246@+	0.433333	0.285714				10@25297043@-		0.205882				Scaffold29@177972@-	0.227941				12@1045222@-	0.241195	0.271378	0.244228	0.192848	0.113402						2L@21230982@+	0.153846	0.148919	0.141356	0.166948
10@15139706@+	0.592058	0.648536				10@25359935@+	0.144928	0.133758	0.166667			Scaffold29@178033@-	0.101695				12@1045729@-	0.224299	0.41	0.226667								2L@21255102@+	0.238908	0.466135	0.445122	0.492063
10@15177363@-			0.142857			10@25473079@+			0.106557			Scaffold29@178812@-	0.164179				12@10532922@+			0.305556	0.428571							2L@21256021@+	0.257143	0.395161	0.45	0.4
10@15255034@-	0.134615	0.113636				10@25522945@+		0.316667				Scaffold29@1830008@+	0.431438	0.444444			12@10532933@+			0.111111								2L@21261650@+	0.11954			0.169492
10@15255208@-	0.169811	0.352941				10@26279941@-		0.101695				Scaffold29@1840452@-	0.141277				12@10763953@-		0.1875	0.333333								2L@21273770@+	0.107618
10@15255408@-		0.170213				10@26280230@-			0.346154			Scaffold29@1843932@-	0.300098	0.194444			12@10845046@+	0.147059	0.110236	0.120192								2L@21275445@+	0.243902	0.275248	0.29368	0.300184	0.226776
10@15256377@-		0.111111				10@26280287@-			0.2			Scaffold29@1847716@-		0.175644			12@11229836@+			0.119048								2L@21275463@+	0.110353		0.125
10@15296850@-	0.5	0.32				10@26302674@-			0.214286			Scaffold29@1932782@+	0.196177				12@11243391@+		0.341121	0.380597	0.135593							2L@21275599@+		0.127451
10@15883440@-	0.327783	0.297501	0.107143			10@26984461@-	0.150235	0.162393				Scaffold29@1933762@+	0.207955	0.10358			12@1132923@-					0.101124						2L@21277605@+	0.109195
10@15902346@-	0.134243	0.112339				10@27050317@-	0.151515	0.352941				Scaffold29@200001@-	0.337838	0.15625			12@11367@+			0.114754								2L@21277933@+	0.120253
10@16634679@-	0.12					10@27054612@-		0.103093				Scaffold29@200018@-	0.314286				12@11426157@-		0.176471			0.10661						2L@21287723@-				0.117188
10@16790249@-	0.72					10@27054633@-	0.176923	0.103896				Scaffold29@2012616@-		0.109091			12@1143014@-			0.15625								2L@2134555@+	0.102298
10@16794608@-	0.271825	0.330636				10@27101381@-	0.207317	0.160714				Scaffold29@2027391@+	0.193548	0.176471			12@11440007@-	0.158965	0.407407	0.365385	0.219512							2L@2135145@+	0.160221	0.122951	0.11945	0.107639	0.137604
10@17275670@+		0.245902				10@27138874@-		0.1				Scaffold29@2049457@+		0.160714			12@11455035@-	0.178571	0.159091	0.146199								2L@213663@-			0.10022	0.106223
10@17746493@+		0.166667				10@27164950@-	0.12					Scaffold29@2049476@+		0.953488			12@1153686@+	0.217742	0.259259	0.197917	0.130841							2L@2140728@-	0.127841	0.110599
10@1779332@-		0.126984				10@27189187@-	0.187342	0.312849				Scaffold29@2069818@+	0.3	0.148305			12@1153906@+		0.109244	0.148515								2L@2143806@-	0.4
10@1779333@-	0.125	0.174603				10@27190671@-	0.107383					Scaffold29@210380@-	0.164835	0.209091			12@11572569@-				0.113636							2L@2144363@-	0.21118
10@1779386@-	0.316547	0.429134				10@27197365@-			0.454545			Scaffold29@2122420@-	0.106952				12@11572664@-		0.171986									2L@2146520@-	0.183051	0.227273	0.139535	0.245902
10@1779398@-	0.153285					10@27197417@-	0.146119	0.100719				Scaffold29@2132578@-	0.168317				12@11589@+		0.145833	0.110526								2L@2150785@+	0.2		0.289474
10@1779618@-	0.188679	0.205015				10@27324614@-	0.157609					Scaffold29@2261038@-		0.25			12@11632721@-	0.345133	0.20743	0.273846	0.225989							2L@2152080@+		0.104478		0.114286
10@17865442@+	0.125402	0.137931				10@27328119@-	0.146154	0.326531				Scaffold29@2261587@-		0.115702			12@11634559@-	0.153846	0.222527	0.202512	0.176072	0.24	0.333333					2L@2152259@+		0.165289	0.134146	0.132812
10@17921831@+	0.10559	0.137405				10@27366119@-		0.163934	0.785714			Scaffold29@2329498@-	0.619469	0.389937			12@11705816@+	0.305927	0.325893	0.295238								2L@215257@-	0.179204	0.313525	0.275727	0.306358	0.215827			0.128472	0.116071	0.205882	0.113573	0.10625
10@17942881@+		0.147368				10@27616727@-	0.121469	0.184549				Scaffold29@2390293@-	0.662338	0.465517			12@11713875@+	0.262911										2L@215795@-		0.109091	0.103982							0.111111
10@17944047@+		0.186047				10@27616770@-			0.183908			Scaffold29@2390319@-	0.114754				12@1171786@-	0.29932	0.294643	0.317365	0.215686							2L@2158328@-			0.135838
10@180492@+	0.162162	0.152542				10@27616847@-		0.101266	0.175676			Scaffold29@2421115@-		0.111111			12@1171792@-	0.445946	0.473214	0.560976	0.326923							2L@215871@-	0.176	0.552846	0.267327	0.355556	0.311321				0.175	0.326923
10@180633@+	0.169643					10@29030170@+			0.203947			Scaffold29@2422176@-		0.190476			12@1176660@-	0.104167										2L@215957@-	0.111765	0.171053							0.10084	0.156863
10@180799@+		0.105263				10@29030236@+			0.177215			Scaffold29@2451209@-		0.302326			12@1176682@-	0.145455	0.140351	0.142857								2L@21617319@-		0.135011		0.135593
10@18112413@+	0.116719	0.120755				10@29030338@+			0.115385			Scaffold29@2479448@+		0.119601			12@1190522@-	0.153488	0.136986	0.215311								2L@21628074@-	0.120179
10@18168748@+		0.137405				10@29030370@+		0.163265				Scaffold29@2503168@-		0.190476			12@1212361@-	0.101279	0.133229	0.118943								2L@216465@-		0.146154
10@18189796@+		0.160494				10@29030574@+	0.386768	0.498282	0.507538	0.174277		Scaffold29@2504619@-		0.161905			12@1218256@-		0.113867									2L@21659865@+	0.297248	0.264137	0.297376	0.282891	0.169518
10@18190962@+		0.158537				10@29030681@+	0.28	0.2875	0.649682			Scaffold29@258594@+	0.134328				12@12286155@+		0.888889	0.897436								2L@21661560@+	0.404669	0.693069	0.672414	0.672	0.26
10@18250702@+		0.24				10@29347634@-			0.178082			Scaffold29@2617728@+		0.122449			12@12299657@+		0.104167									2L@21701785@+	0.111111
10@18270340@+	0.166667	0.223881				10@30200442@-	0.15942	0.117241	0.285714			Scaffold29@2624686@-		0.28			12@12436333@-	0.761905										2L@21766011@-			0.109091	0.238806	0.157895
10@18807271@+		0.4				10@30558979@-			0.2			Scaffold29@2632383@-		0.104478			12@12441206@-	0.737564	0.645833	0.765957								2L@2178185@-	0.114943
10@19636704@+	0.502994	0.390135				10@30618319@-		0.135135				Scaffold29@2632386@-		0.530303			12@12444722@-	0.324948	0.236364									2L@2178186@-	0.16092									0.125
10@21185926@-	0.173077					10@30618326@-	0.701149	0.526316				Scaffold29@2632616@-		0.282609			12@12911@+	0.184211										2L@2190497@-	0.22314	0.216185	0.219037	0.214588	0.120332
10@21845684@+	0.37931					10@30618418@-	0.296296	0.4				Scaffold29@2638336@+		0.123153			12@13193@+	0.64	0.6	0.627119	0.186916							2L@22122286@+	0.263421	0.278607	0.261538	0.366906
10@22002737@+	0.135593					10@30691145@-			0.481481			Scaffold29@2664357@+		0.251701			12@14455707@+	0.24769	0.217033	0.197368								2L@22123338@+	0.491972	0.760705	0.748804	0.745	0.415254
10@22002774@+	0.190476	0.189474				10@30837523@-	0.5	0.291667	1			Scaffold29@2664467@+		0.170213			12@15007544@-		0.146417									2L@22123441@+	0.212042	0.157605	0.152205	0.170732
10@22022785@+	0.10582					10@31314628@+			0.107843			Scaffold29@2676447@+		0.625			12@15050924@+		0.139535	0.140845								2L@22123799@+	0.122727
10@22031714@+	0.175824	0.213115				10@31328093@+			0.1875			Scaffold29@2682252@+	0.137255				12@15267009@+	0.934351	0.93808	0.941463	0.471698							2L@22128579@-		0.140351	0.136986	0.12586	0.145228
10@22048433@-		0.167488				10@31608744@-				0.174603		Scaffold29@2682407@+		0.170213			12@15268282@+	0.168142										2L@22129177@-	0.137172	0.15342	0.181481	0.188455	0.171769
10@22292589@-	0.135531	0.176471				10@33528400@-			0.372093			Scaffold29@2698496@+		0.17284			12@15582304@+			0.116667								2L@2215623@-	0.122715	0.109175	0.12063	0.122867	0.128872
10@22292653@-	0.151515	0.117647				10@33622619@-	0.314721	0.366972	0.588957			Scaffold29@2698521@+		0.116667			12@15878299@-	0.485714	0.625	0.701754								2L@2224911@+				0.193548
10@22497825@-	0.110119	0.164336				10@33622641@-			0.164319			Scaffold29@2698545@+		0.190476			12@16412544@-		0.106087									2L@22258111@+	0.245283
10@22634489@+		0.147059				10@33622962@-	0.121891	0.194203	0.299652			Scaffold29@2717599@+	0.16	0.113636			12@16412893@-	0.155556	0.168841	0.134701								2L@2232089@-	0.187811	0.279018	0.30312	0.248164	0.148629
10@22824724@-		0.242424				10@33624138@-	0.306069	0.389163	0.711111			Scaffold29@2720471@+		0.461538			12@1696247@+	0.139706	0.110092	0.106061								2L@2235125@-		0.116279
10@22826196@-	0.805627	0.807107				10@33624313@-			0.214286			Scaffold29@2751978@+	0.166667				12@1786937@+	0.349091	0.36	0.246377	0.264706							2L@2236331@-		0.190476
10@23003395@-		0.148649				10@33624380@-			0.116667			Scaffold29@2754432@+	0.19883				12@18020715@+	0.232558	0.185185	0.224026								2L@22367136@+					0.128571
10@23481651@+	0.555556	0.326531				10@33624675@-			0.289474			Scaffold29@2754507@+	0.395238	0.254364			12@18030701@+	0.151515										2L@2242414@+	0.338509	0.628743	0.509202	0.487603
10@23482056@+		0.12766				10@33949798@-	0.161491	0.25	0.112676			Scaffold29@2796721@+		0.781513			12@18370@+	0.219907	0.165957	0.254747	0.104322							2L@22432223@+	0.129412
10@23728852@+	0.150943					10@34019409@-			0.141509			Scaffold29@2806123@+		0.119658			12@18491392@-	0.34375	0.240204	0.256894	0.110169							2L@2243740@+	0.102749	0.101582	0.117117	0.127811
10@24833380@+			0.107143			10@34153773@-	0.196581	0.219512				Scaffold29@2806581@+		0.111111			12@18491437@-	0.151786	0.147249	0.108727								2L@2244028@+	0.389073	0.410072	0.360902	0.403509
10@24874255@-	0.48	0.425606				10@34155994@-			0.521739			Scaffold29@286201@+	0.152174				12@18735795@-	0.795276	0.693878	0.772358	0.478261	0.142857						2L@22440413@+	0.15873	0.25	0.45977	0.472973	0.380282	0.244444
10@24909736@-	0.185567	0.351351				10@34162739@-			0.25			Scaffold29@2908175@-	0.171875				12@18853857@-		0.118881									2L@22440798@+		0.166667	0.186441	0.2375	0.172414	0.179487
10@25313875@+		0.136364				10@34162886@-			0.235294			Scaffold29@308288@+	0.107937				12@18976102@+	0.684932	0.578125	0.58427	0.510638	0.181373						2L@2244235@+	0.346629	0.368897	0.35	0.452778	0.289474	0.179487
10@25314257@+	0.837838	0.820312				10@34184157@-			0.171429			Scaffold29@309723@+	0.236502	0.102453			12@19001230@+	0.326531	0.170732	0.363636	0.483871	0.111111						2L@2245418@+															0.10101
10@25465157@+	0.690722	0.73913				10@34207136@-	0.215116	0.305164	0.34			Scaffold29@3123184@-		0.104789			12@19004121@+		0.163636									2L@22473662@+	0.251174	0.124294		0.141058	0.119792	0.139461	0.179669	0.146429	0.12709	0.242525	0.140496		0.116364	0.118143	0.134585
10@25465171@+	0.146341	0.137931				10@34282451@+		0.118497				Scaffold29@3131718@+	0.160162				12@19015252@+	0.3	0.290323	0.245833								2L@22477910@+			0.107091								0.130199
10@25701224@+	0.331143	0.344782				10@34282491@+			0.310345			Scaffold29@3168528@+	0.555556	0.612613			12@19029347@+	0.291667	0.132143	0.185185	0.109091							2L@22611407@-	0.185185
10@27054149@-	0.14094	0.138165				10@34282515@+			0.191489			Scaffold29@3176244@+	0.107843				12@19054658@+	0.213115	0.217557	0.255319	0.173554							2L@2263604@+													0.133333	0.111111	0.148089
10@27324390@-		0.179487				10@34282575@+	0.238924	0.366522	0.285714			Scaffold29@3197351@+	0.291667	0.12945			12@19084333@+		0.406667	0.411392								2L@2268549@-															0.117758
10@27415630@-	0.164835	0.140741				10@34282699@+			0.11236			Scaffold29@3253675@+	0.504505	0.227891			12@19199@+	0.563467	0.526775	0.502083	0.249721							2L@22747092@+	0.1
10@27443855@-	0.113475	0.198113				10@34282759@+			0.103093			Scaffold29@3256108@+	0.240854	0.174098			12@19594009@-	0.542725	0.516539	0.48048	0.363636	0.25						2L@22963135@+			0.109589	0.25974
10@27462075@+		0.128289				10@34283025@+			0.206522			Scaffold29@3259536@+	0.20743	0.136891			12@19594010@-	0.898851	0.937984	0.915663	0.767442	0.425532						2L@230895@-		0.102377
10@28340515@-	0.238095	0.242424				10@34298123@+			0.251908			Scaffold29@3259667@+	0.129952				12@19594011@-	0.118329	0.117949	0.140187	0.181818							2L@2309620@-	0.28355	0.584239	0.536957	0.59375	0.455556	0.112392
10@28438940@-	0.520231	0.572917				10@34298147@+	0.184314	0.20915	0.296703			Scaffold29@3261006@+	0.419142	0.29471			12@19972030@-	0.167939	0.164062	0.158228								2L@234987@-	0.149425
10@28821555@+		0.185185				10@34298453@+	0.313131	0.439655	0.369048			Scaffold29@3324697@-	0.291667	0.146341			12@20043868@-	0.842857	0.752577	0.829787								2L@2368714@+		0.222566	0.229231	0.208568	0.188129					0.110345	0.132743
10@28821661@+		0.178571				10@34298489@+	0.90625	0.833333	1			Scaffold29@73678@-	0.115385	0.122449			12@20072349@+					0.101695						2L@2372910@-	0.134668		0.179825	0.174888
10@28821933@+	0.35352	0.381628				10@34298666@+	0.130137	0.268293	0.5625			Scaffold29@74577@-	0.513043	0.148649			12@20083470@+	0.25974	0.325843	0.227273								2L@2373209@-	0.145576	0.153061	0.158201	0.144426	0.154229
10@28822363@+	0.34573	0.355405				10@34299547@+			0.233333			Scaffold29@75231@-	0.792	0.555556			12@20122096@-		0.539326	0.392523	0.253731							2L@2381522@+	0.253623	0.381818	0.575	0.395349	0.147059
10@28966544@+	0.202703	0.177419				10@34299552@+			0.241758			Scaffold29@79772@-	0.312102	0.141093			12@20207038@-		0.101828									2L@238601@-	0.132296	0.246888	0.253456	0.261538	0.183288
10@28966555@+		0.112676				10@34299675@+			0.166667			Scaffold30785@405@-	0.322086	0.382943			12@20207968@-	0.108108	0.125									2L@239377@-	0.110465	0.314433	0.153846	0.285714	0.217105
10@28966582@+		0.512195				10@34300426@+	0.541284	0.588235	0.644444			Scaffold30@118389@+	0.452381	0.263804			12@20208107@-					0.260479	0.191667					2L@242523@-				0.134328
10@28966620@+	0.108696					10@34313661@-			0.238095			Scaffold30@119539@+	0.120482				12@20263584@-		0.153846	0.132353								2L@2490379@-	0.201653	0.198068	0.286585	0.267327
10@28966628@+	0.468085	0.681319				10@34324441@-			0.206897			Scaffold30@120661@+		0.352113			12@20274001@-		0.23301	0.213592	0.184211							2L@252026@-			0.306122
10@28966754@+	0.206897	0.15625				10@34324446@-			0.1875			Scaffold30@1783562@+	0.392	0.229814			12@20280183@-	0.321839	0.34347	0.354595	0.24152							2L@2574519@-	0.116803			0.121951
10@28971331@+		0.111111				10@34403653@-	0.508475	0.513889	1			Scaffold30@1787022@+	0.12766	0.190476			12@20280895@-	0.2	0.171875	0.241667								2L@2576218@-	0.132948										0.207547
10@29710969@+	0.10728	0.197674				10@36507083@+			0.119565			Scaffold30@1787796@+	0.1				12@20381744@+	0.918919	0.95122	0.93617	0.487179							2L@2576468@-	0.110994
10@29776193@-		0.203704				10@36507128@+	0.135802					Scaffold30@2071343@-	0.118519				12@20382935@+	0.135338	0.122807	0.179012								2L@2577890@+	0.221154	0.333333
10@29779888@-	0.48					10@36507150@+	0.264151	0.261538	0.7			Scaffold30@2324904@-	0.12766				12@20383020@+		0.10101									2L@2578987@+	0.108062
10@29779893@-	0.307692					10@36507151@+	0.214286	0.149254	0.211538			Scaffold30@35618@-	0.132554				12@20384428@+			0.122995								2L@2580764@+	0.672378	0.93	0.897872	0.923695	0.533271	0.250164	0.387986	0.349302	0.39668	0.285472	0.103609	0.196124	0.15494	0.180491	0.365228
10@29812536@-	0.208333	0.285714				10@36507206@+		0.202703	0.25			Scaffold30@41931@-	0.166972				12@20393102@+	0.125										2L@2580772@+	0.198878	0.23871	0.247283	0.284472	0.166518
10@29839794@-	0.108108					10@36507537@+	0.704225	0.884211	0.676471			Scaffold311@15469@+		0.139535			12@20396235@+		0.148936	0.174194								2L@2581927@-	0.105125
10@29839873@-	0.656716	0.643836				10@36507590@+			0.428571			Scaffold31@1704234@-	0.419753	0.2607			12@20449334@+	0.780488	0.851525	0.863799	0.531722	0.127379						2L@262746@-											0.382353
10@30611377@-	0.621951	0.693023				10@36701992@+			0.172414			Scaffold31@1710460@-	0.211268				12@20475845@+		0.97561	0.892857								2L@2742209@+	0.135499	0.104803
10@30629376@-	0.169884	0.162963				10@36828718@+			0.263736			Scaffold31@1733942@-		0.224638			12@20509150@+	0.8	0.807692	0.758621								2L@2742702@+	0.231707
10@31134003@-	0.862069	0.894309				10@36828788@+			0.15			Scaffold31@1755382@-	0.116279				12@20509214@+	0.1	0.104895									2L@2748470@-				0.115385
10@31137849@-		0.146341				10@36832717@+	0.464286	0.242424	1			Scaffold31@1756143@-	0.209302				12@21063770@+	0.165138	0.135484									2L@275833@-	0.576355	0.673077
10@31137979@-	0.303797	0.519231				10@36974601@+	0.230769					Scaffold31@2014757@-		0.135135			12@21067977@+		0.144444									2L@2758843@-	0.235	0.447368	0.308271	0.407407	0.138776
10@31138344@-	0.25	0.492958				10@37136211@-			0.190476			Scaffold31@2020748@-	0.125				12@21420492@+	0.125	0.1125	0.108108								2L@2766947@+	0.203008				0.108108
10@31139136@-		0.142857				10@37136651@-			0.423077			Scaffold31@2022413@-		0.257576			12@21980278@+	0.148352										2L@2767623@-	0.100535
10@31230528@-	0.12963	0.108696				10@3873096@+	0.112245	0.315789	0.576471			Scaffold31@2118488@+	0.102564				12@21982362@+	0.288116	0.314888	0.314607	0.3							2L@2768875@-	0.15139	0.125725		0.103387	0.109774
10@31676684@+		0.117647				10@3873120@+		0.125	0.236967			Scaffold31@2270284@+	0.186441				12@23721481@-	0.568627	0.47619	0.46729	0.208333							2L@279026@+	0.244444			0.625	0.235294						0.152542
10@3176688@+	0.274607	0.282718				10@39045688@+		0.151316				Scaffold31@2272818@+		0.145161			12@23722748@-	0.130435		0.119318								2L@2809784@+	0.1875
10@3185845@-		0.318841				10@39074211@+	0.152174	0.393939	1			Scaffold31@2272864@+	0.229508				12@23731507@-		0.107843	0.166667								2L@2817697@-			0.113636
10@3191881@-	0.382195	0.430636				10@39097095@+	0.396226	0.466667				Scaffold31@2327350@-	0.149068				12@23734741@-			0.12963								2L@2818442@-	0.108756	0.15	0.110246	0.107692
10@3209220@-	0.112816	0.10381				10@39098366@+	0.170732	0.243243				Scaffold31@2339701@-	0.482759	0.346457			12@23734933@-	0.150538		0.1171								2L@2818463@-	0.236696	0.397241	0.441088	0.394397	0.15942	0.216216
10@32128635@-		0.129032				10@39134216@+	0.142857	0.167742	0.266667			Scaffold31@2369924@-	0.55914	0.413534			12@23817669@-			0.104046								2L@2819970@-		0.142857	0.170732	0.100529
10@32311780@-	0.100897	0.123558				10@39144920@+			0.130435			Scaffold31@2387347@-	0.268116	0.150754			12@23820025@-		0.138889	0.12963								2L@2820131@-	0.151786		0.135135	0.109091
10@32324504@-		0.212963				10@39158296@-	0.235294	0.321429				Scaffold31@2417048@-		0.219512			12@23916962@+		0.13253									2L@2821234@-	0.292345	0.57483	0.560127	0.477987
10@32344802@-	0.343656	0.366947				10@39369788@+			0.285714			Scaffold31@2470956@-		0.108696			12@23923571@+			0.130435								2L@282809@-	0.279476	0.612457	0.623116	0.598425	0.578704	0.484375	0.405797
10@32345045@-	0.888052	0.893782				10@39369869@+			0.214953			Scaffold31@2565153@-	0.308271	0.3769			12@23923699@+	0.142857		0.1								2L@2856612@+	0.10739	0.177083	0.166667	0.212766	0.165605	0.121924	0.113988
10@32345259@-	0.216867	0.226962				10@39369911@+	0.219697	0.269231	0.330579			Scaffold31@2566018@-	0.273312	0.167026			12@23924171@+	0.102381	0.101093									2L@2865048@+	0.342105	0.669014	0.691508	0.691943	0.583548	0.189873	0.197802	0.221591	0.117886	0.220238
10@32576029@-	0.123711	0.142857				10@39369965@+			0.174061			Scaffold31@2605594@+		0.156134			12@23978235@+	0.179775										2L@2865235@+		0.167464	0.108108	0.172932	0.196262
10@32635974@-		0.10231				10@39370071@+			0.19898			Scaffold31@2606825@+		0.198276			12@23986350@+		0.103424	0.111785								2L@2865395@+		0.147059	0.107692				0.192982
10@32740541@+		0.28				10@3947565@+			0.17623			Scaffold31@2628855@-		0.313725			12@24282281@+		0.264706	0.210526								2L@2876119@+		0.11244	0.11831	0.116239
10@33199289@-	0.182448	0.280702				10@39511884@+			0.128378			Scaffold31@2852362@-	0.826923	0.672727			12@24833702@+		0.102107	0.121693								2L@2877712@-	0.561388	0.936508	0.922772	0.902439	0.829885	0.649368	0.484211	0.332553	0.245146	0.146186		0.126838
10@34398994@-		0.166667				10@39526928@+		0.153846	0.216667			Scaffold31@2853808@-	0.107843				12@24837556@+			0.307692								2L@2880381@+		0.1625	0.10989	0.128571
10@34399269@-		0.119048				10@39529553@+			0.104478			Scaffold31@2854047@-	0.102041				12@25289466@+				0.209677							2L@2881231@-	0.131944
10@34399310@-		0.142857				10@39530012@+			0.62963			Scaffold31@2854395@-	0.356688	0.137931			12@25293491@+		0.188679									2L@2882306@-	0.193237	0.239209	0.256557	0.255034	0.186744
10@34399394@-		0.285714				10@39533832@+			0.104575			Scaffold31@2854759@-	0.125				12@25325865@+	0.25	0.313953	0.321429								2L@293880@-	0.156942			0.104298
10@34636924@-	0.158889	0.174157				10@39563775@+			0.104478			Scaffold31@2855159@-	0.126437				12@25571373@+	0.383562	0.41958	0.416847	0.130435							2L@2949657@+	0.174825	0.238764	0.235602	0.200445	0.23057			0.111842	0.123288	0.156463
10@34636925@-	0.389321	0.329004				10@3956861@+		0.138667	0.192			Scaffold31@2858661@-	0.166667				12@25573972@+	0.166667	0.204444	0.266968								2L@2950675@+		0.107527
10@34636959@-	0.120996					10@3956880@+			0.145161			Scaffold31@2859250@-	0.22973	0.186047			12@25580987@+	0.333333	0.275641	0.280374								2L@2950816@+				0.105263
10@34688268@-	0.193349	0.143541				10@3957175@+			0.10219			Scaffold31@2864523@-	0.167568				12@26427258@-					0.520833	0.136842					2L@2951943@+	0.329949	0.7072	0.686842	0.713981	0.558215	0.130243	0.116904			0.109843
10@35104129@-	0.188755	0.257042				10@3957369@+			0.328571			Scaffold31@2864564@-	0.295203				12@26428972@-	0.264151		0.108796								2L@295851@+	0.109082	0.126095	0.11296	0.114004
10@35104151@-	0.13125	0.14604				10@3957847@+	0.177515	0.291291	0.585366			Scaffold31@2885249@-		0.170213			12@26570601@-		0.125									2L@296774@+			0.132353	0.118644
10@35105101@+	0.541667	0.818182				10@3963447@+			0.172222			Scaffold31@292893@-	0.243902				12@26571848@-			0.140625								2L@2970387@-	0.106918	0.101079
10@3821505@-	0.171429	0.307692				10@3964204@+			0.134615			Scaffold31@307293@+	0.100982				12@26571900@-		0.75									2L@297038@+	0.10119
10@3821774@-		0.24				10@3965455@+			0.153846			Scaffold31@54951@-	0.303571	0.123288			12@26637567@-	0.119048										2L@2970976@-	0.387097								0.105263
10@3823927@-		0.235294				10@39732176@+		0.185185				Scaffold31@56685@-	0.192308				12@26725356@-			0.132743								2L@2971992@-	0.113424
10@3824012@-		0.190476				10@3973218@+		0.458333				Scaffold31@56979@-	0.10687				12@26906178@-	0.33										2L@2972107@-	0.191223	0.215789	0.17529	0.18705
10@3824066@-		0.28125				10@39732233@+	0.156863	0.28125	0.25			Scaffold31@60159@-	0.183333				12@27005150@+	0.384615	0.366337	0.427083	0.207317							2L@2972233@-	0.23212	0.263113	0.186718	0.261765											0.123077
10@38241093@-	0.114943					10@3980218@+			0.153846			Scaffold31@61877@-	0.323077	0.254902			12@27288978@+		0.122449									2L@2975911@-	0.129949	0.10582	0.105455	0.123656
10@3824161@-		0.275862				10@39806843@+			0.2			Scaffold31@64711@-	0.108108				12@27525249@-		0.114504	0.114286								2L@2976354@-	0.431363	0.373646	0.395349	0.332344	0.15
10@3824382@-	0.410256	0.5				10@39821579@+			0.240741			Scaffold32@1064508@+	0.483333				12@278554@-		0.103728									2L@2976368@-	0.112178	0.102725	0.101493
10@38246025@-	0.103448					10@39823191@+			0.171717			Scaffold32@1069949@+	0.115385				12@28126502@-		0.163934									2L@2978254@+					0.108696
10@38344672@+		0.185185				10@39823310@+			0.136364			Scaffold32@1072200@+	0.189655	0.113208			12@28175949@-			0.108696								2L@2981477@-	0.14803	0.166094	0.164223	0.16076
10@38347464@+		0.3				10@39823922@+			0.416667			Scaffold32@1076483@+	0.242424	0.103093			12@28209793@+		0.738095	0.638554	0.463415							2L@2981798@-	0.100999	0.13141	0.112376	0.127135
10@38347470@+		0.25				10@39828219@+		0.272727				Scaffold32@1421219@-	0.512397	0.425721			12@286180@-	0.274194	0.222222	0.215385								2L@2982101@-	0.107826
10@38647423@+	0.571429	0.428571				10@39828470@+			0.15625			Scaffold32@1421547@-	0.458986	0.417171			12@28636881@+		0.783784	0.547619								2L@2985293@-	0.126607	0.118353	0.155689	0.142857
10@38691671@-	0.227273					10@39828560@+	0.142857	0.645161				Scaffold32@1421940@-	0.144737				12@28645030@+	0.282609	0.345679	0.326667	0.238532							2L@2990366@-	0.170732
10@38727848@+	0.26087					10@3984098@+			0.126316			Scaffold32@1442438@+		0.246154			12@28646679@+					0.140162						2L@2991942@-	0.111111
10@394663@-	0.565737	0.620408				10@39863795@+			0.123077			Scaffold32@1442673@+		0.390244			12@28656557@+	0.703297	0.690647	0.555066	0.282609							2L@2997798@+	0.109533	0.155556	0.112903	0.132653
10@43316120@+	0.1					10@39874089@+	0.12					Scaffold32@1615323@+	0.113636				12@28661191@+	0.680851	0.634146	0.653846	0.677419							2L@3022325@-	0.152603	0.28436	0.266949	0.25	0.287879	0.125654	0.153153			0.166667
10@43316391@+	0.938776	0.976744		0.175926		10@39892599@-	0.125	0.142857				Scaffold32@1761568@-		0.365854			12@28671082@+	0.12										2L@3022616@-	0.129834	0.165242	0.150877	0.145786	0.156593	0.114583
10@43596085@+	0.28125	0.488372				10@39892876@-			0.633333			Scaffold32@1806389@-		0.163265			12@28680945@+	0.27907										2L@3027157@-	0.129502	0.127486	0.121026	0.133581
10@43690547@-		0.236842				10@39959933@-				0.135593		Scaffold32@1808816@-	0.425926	0.347826			12@28791393@+		0.125									2L@3036029@-		0.124283	0.108359	0.131004
10@43690669@-	0.107143	0.183908				10@40056492@-	0.148649	0.102041				Scaffold32@1814391@-	0.190476	0.121951			12@289936@-	0.340909	0.289617	0.253859	0.242347							2L@3036765@-	0.208429	0.175296	0.167546	0.167504
10@43695656@-	0.107527	0.123457				10@40076831@-			0.106383			Scaffold32@19839@+	0.157895				12@29128831@+			0.157895								2L@3039522@-	0.337079	0.276423	0.343511	0.375839
10@43696271@-	0.10951					10@40080758@-			0.106509			Scaffold32@19959@+		0.1			12@29156076@-	0.304348	0.178194	0.208534	0.112661							2L@3125387@-	0.369697	0.420168	0.48	0.391304
10@43696272@-	0.213068	0.130564				10@40141851@-	0.839465	0.789757	1			Scaffold32@2036278@+	0.130372				12@29171947@+		0.14				0.171429					2L@3126076@-		0.338462
10@43882130@-	0.199159	0.191672				10@40141852@-	0.112957		0.111801			Scaffold32@2037295@+	0.10083				12@29186804@+			0.1								2L@3167766@+	0.256007	0.332589	0.340483	0.319066	0.146667
10@43892636@-		0.12963				10@40141992@-	0.320144	0.34957	0.586912	0.295107		Scaffold32@2042306@+	0.215686	0.144954			12@29193298@+			0.178571								2L@3167817@+	0.271429	0.370879	0.363014	0.312349	0.215827
10@44052587@-		0.154472				10@40142003@-	0.117002	0.115331				Scaffold32@2043814@+	0.312057	0.155039			12@297505@-		0.173913									2L@3167837@+			0.126888	0.104784
10@44139860@-	0.564103	0.763158				10@40142132@-			0.192661			Scaffold32@2044005@+		0.159091			12@297778@-			0.110403								2L@3167917@+	0.207113	0.242038	0.281179	0.248609	0.104972
10@45676615@-	0.25641	0.1625				10@4015524@+		0.164384				Scaffold32@2044102@+	0.413669	0.27907			12@29892196@-					0.146341						2L@3170492@-	0.166667
10@45950937@-	0.101266					10@4016741@+			0.166667			Scaffold32@2044124@+	0.119835				12@29904768@-	0.144737		0.106452								2L@3270620@+															0.181818
10@45951417@-	0.104972					10@4018442@+			0.216216			Scaffold32@2044156@+	0.108571				12@29907415@-	0.480315	0.299595	0.286576	0.127758							2L@3295520@-	0.229508
10@45951794@-		0.106849				10@4018572@+	0.118182	0.173554				Scaffold32@2182057@-	0.164948				12@30007432@-		0.378882	0.419718	0.330508	0.195122						2L@3295643@-			0.102941	0.114504
10@45951865@-	0.105263	0.172308				10@4018596@+	0.612613	0.538462				Scaffold32@222340@+		0.207547			12@30328312@-	0.168539		0.128728								2L@3295767@-		0.107527
10@45952015@-	0.114	0.169374				10@4028456@+			0.56			Scaffold32@2266978@+		0.131579			12@30375861@+	0.15493	0.104895			0.1						2L@3296419@-			0.1	0.119565
10@45952524@-	0.105769	0.121622				10@40290246@-	0.158621	0.408451	0.512605			Scaffold32@2432666@+	0.100775				12@30463530@+	0.321429	0.246753	0.325397	0.166667							2L@3296646@-	0.11	0.308943	0.220472	0.247059
10@45953241@-	0.293839	0.299191				10@40293227@-			0.216216			Scaffold32@268957@+		0.358974			12@30465806@+		0.122093	0.104907	0.112782							2L@3336530@-		0.169139		0.149254
10@45954583@-	0.183946	0.20781				10@4033338@+	0.146341	0.2	1			Scaffold32@269122@+		0.168831			12@30466947@+	0.697674	0.651568	0.710306	0.46281							2L@3337488@-	0.144781	0.503268	0.533333	0.393939
10@45956795@-	0.334071	0.338552				10@4083795@+	0.20339	0.222222				Scaffold32@302965@+		0.282609			12@30475787@+	0.215827	0.205255	0.188546	0.12582							2L@3337758@-	0.115502	0.170423	0.194196	0.181614	0.121212
10@45958927@-		0.26087				10@40847945@-			0.44			Scaffold32@303008@+		0.112			12@30476133@+	0.104478	0.133603	0.118593								2L@3338288@-				0.166667
10@46111929@-	0.125					10@40883022@-			0.136364			Scaffold32@361366@+	0.411765	0.170213			12@30774249@-		0.2									2L@3353316@-		0.111111		0.142857
10@46121872@-	0.145833					10@40884011@+			0.72			Scaffold32@361445@+	0.264706				12@309170@-	0.188679										2L@3361027@-	0.109375
10@46122398@-		0.214286				10@40920253@+		0.15625	0.263158			Scaffold32@361648@+	0.1125				12@31445140@-	0.244898	0.29386	0.243644	0.192623	0.22807						2L@3365565@-	0.126316	0.128571	0.136656	0.167496
10@46168103@-	0.15625	0.282051				10@40933141@+			0.25			Scaffold32@377231@+	0.106061				12@31539070@-		0.174603	0.15493								2L@3367590@-				0.225806
10@46222945@+	0.246377	0.152318				10@40933169@+			0.128205			Scaffold32@388786@+		0.12766			12@31545410@-				0.168421							2L@3372917@-	0.290541	0.514286	0.226804	0.417722
10@46258865@+		0.139535				10@40933204@+			0.361702			Scaffold32@460513@+	0.111111				12@31929330@-		0.135593									2L@3373069@-		0.152174	0.101266	0.134328
10@46261213@+	0.251497	0.162651				10@41228187@-	0.25641	0.1875				Scaffold32@990553@+	0.169231				12@31948427@+		0.2	0.191781								2L@343327@+			0.121212		0.134921
10@46264978@+	0.126263	0.231959				10@41285398@-		0.102041				Scaffold33@1141934@-		0.375			12@32063347@-			0.139785								2L@343719@+		0.141509	0.152381	0.109244
10@46282626@+	0.206897					10@41451296@+			0.181818			Scaffold33@1891546@-	0.181818	0.104712			12@32102746@-	0.120219										2L@344724@+	0.177143	0.364162	0.394387	0.434722	0.360129	0.142857
10@465073@-			0.126984			10@41451338@+			0.163934			Scaffold33@1999055@-		0.256579			12@32490716@+	0.108333	0.136364									2L@3453487@+	0.187364	0.121212	0.12945	0.120301
10@465086@-			0.101695			10@41464466@+	0.255814	0.4				Scaffold33@2161999@+		0.135135			12@33128458@-		0.222222									2L@3456712@-	0.340557	0.622318	0.691429	0.650602	0.157895
10@46773656@+		0.118421				10@41464515@+		0.1				Scaffold33@2222195@+		0.179012			12@33131090@-			0.147059								2L@3457931@+			0.169231
10@46773660@+	0.1625	0.140845				10@41489339@-		0.2				Scaffold33@2247486@+		0.363636			12@33212692@+		0.168831									2L@3468105@-	0.16122
10@47099676@-			0.166667			10@41530599@+	0.310345	0.536585	0.53125			Scaffold33@2247487@+		0.754717			12@33350957@+			0.142857		0.175						2L@3468125@-	0.132302
10@47099684@-			0.285714			10@41655020@-			0.490566			Scaffold34@1749953@-	0.209677	0.171429			12@3399639@+		0.181818	0.152174								2L@3469308@-	0.507412	0.373891	0.369018	0.373298	0.288875				0.104072	0.233871	0.15				0.521739
10@47254456@+		0.121622				10@41719533@-		0.176471	0.340909			Scaffold34@1749954@-	0.39726	0.184211			12@3403128@+	0.142857	0.3	0.133333								2L@3478739@+			0.375	0.78125
10@47254460@+	0.13253	0.138889				10@41745855@-			0.141414			Scaffold34@1757368@-	0.280632				12@3403162@+	0.318182	0.171053	0.2								2L@3510691@-	0.120949	0.126546	0.163043	0.186161
10@48025514@-		0.170732				10@41745872@-		0.118519	0.238095			Scaffold34@2046119@+	0.572917	0.541096			12@3408194@+	0.125	0.17931	0.138528								2L@3511804@-			0.101498	0.108046
10@486816@-	0.111612	0.125304	0.125			10@41926986@-			0.241379			Scaffold34@2049841@+	0.111801				12@3421884@+		0.104478									2L@3514200@-	0.108746	0.191679	0.164179	0.136646
10@4872989@+		0.104348				10@41927029@-			0.6			Scaffold34@2052284@+	0.308756	0.294521			12@3432627@-	0.48249	0.325301	0.324798	0.256098	0.185897						2L@3516034@+	0.14325
10@49514808@+	0.12065	0.188862				10@42182960@-			0.115044			Scaffold34@2052302@+	0.131313				12@34656270@-		0.121359									2L@356982@-	0.100313
10@49634497@+	0.367953	0.357143				10@42183175@-			0.151899			Scaffold34@2056061@+	0.198758	0.139535			12@34826435@+		0.15942									2L@3578215@-									0.152542	0.220588
10@49643949@+		0.118644				10@42183436@-			0.113793			Scaffold34@2057934@+	0.107143				12@34830310@+	0.125										2L@3627064@-	0.147023		0.118421	0.111592	0.133962
10@49658591@-	0.166667					10@42183767@-	0.92863	0.932677	0.978571	0.437267		Scaffold35@1279961@+		0.103125			12@34847411@-						0.105769					2L@3627170@-	0.285714	0.24307	0.2842	0.234302	0.218911		0.120536	0.205128	0.172932	0.130112	0.108808
10@49658745@-		0.111111				10@42183846@-		0.111215	0.241379			Scaffold35@130334@+		0.16			12@34876559@+	0.730769	0.746032									2L@3627188@-	0.11461								0.10219
10@49658960@-		0.164384				10@42184088@-	0.25045	0.340448	0.343096			Scaffold35@1392957@+	0.16095				12@34979533@+	0.107143	0.228814	0.178182	0.172012							2L@3639328@-	0.167802	0.190619	0.20823	0.170918	0.179862			0.206452	0.171296	0.173516
10@49659089@-		0.264151				10@42184595@-	0.102625	0.17301				Scaffold35@1853928@+	0.40678	0.254125			12@35039430@-			0.113208								2L@3639398@-	0.106933	0.148547	0.109712	0.140708	0.110083			0.109489	0.111111
10@49663093@-	0.641509	0.655556				10@42185209@-	0.133884	0.248485	0.39			Scaffold35@1864977@+	0.290323				12@35039458@-		0.185714	0.119048								2L@3639509@-	0.105867	0.109137						0.146552	0.123188
10@49674666@-		0.4375				10@42185435@-	0.111374	0.155162	0.286145			Scaffold35@1894367@-	0.131313				12@35042661@-		0.111588									2L@3708585@-	0.140625	0.159292	0.131148	0.129412
10@50664384@-		0.108911				10@42185559@-			0.111111			Scaffold35@1959861@-	0.682692	0.53			12@35116021@-	0.25641	0.434783	0.384615								2L@3714133@+	0.12311	0.111111	0.116279	0.124088
10@50664428@-		0.15493				10@42196950@-			0.114833			Scaffold35@1979046@-	0.122622				12@35150609@-	0.266129	0.318584	0.398305	0.2							2L@3714973@+				0.104575
10@50665983@-	0.148148	0.140244				10@42197781@-		0.12639				Scaffold35@1984232@-	0.240492				12@35250333@-	0.113475	0.141071	0.100176	0.1							2L@3811384@-	0.352201	0.397213	0.466321	0.44186	0.353933
10@50669468@-	0.14053	0.144483				10@42275025@-			0.147368			Scaffold3654@824@+	0.169725	0.138504			12@35396144@+		0.186813	0.125								2L@3864834@+	0.173077		0.508475	0.704225	0.15
10@50690855@-	0.134259	0.186458				10@42275272@-		0.103258	0.197092			Scaffold3654@880@+	0.231441	0.129808			12@35408788@+		0.139535	0.257143								2L@3865836@+		0.179104
10@50723572@-	0.193548	0.315789				10@42275355@-		0.113645	0.117851			Scaffold36@1110340@-		0.127273			12@35427543@+		0.105263									2L@3869619@+		0.15493
10@50724596@-	0.111111	0.119048				10@42454366@-		0.12766				Scaffold36@1120140@+	0.568421	0.759874			12@35467552@-	0.194175	0.197632	0.166667	0.134071							2L@3874018@-	0.144654		0.12037
10@50943355@-		0.164021				10@42502347@+			0.117347			Scaffold36@1122002@-	0.888889				12@35705726@-		0.106383									2L@406320@+			0.108434	0.164835
10@50943380@-		0.103659				10@42571516@-		0.139535	0.307692			Scaffold36@1125084@-	0.187766	0.124324			12@35748526@+		0.338983									2L@407191@+				0.146341
10@50964834@-	0.414097	0.462185				10@42572781@-		0.4				Scaffold36@1130637@-	0.133705	0.107143			12@35753252@+		0.131148			0.102151						2L@4098935@+	0.135417	0.169355	0.157205	0.13141
10@50964894@-	0.118227	0.122807				10@42701607@+				0.147541		Scaffold36@1164484@+	0.193717	0.102767			12@35764210@+	0.111675										2L@4098964@+	0.113095	0.130435	0.197248	0.144295			0.104938
10@5123040@+	0.540541					10@43021495@-				0.127604		Scaffold36@1392667@-		0.622222			12@35764490@+	0.799544	0.848214	0.856322	0.564103	0.156352						2L@4099526@+	0.125326	0.12069	0.118852	0.112957	0.101149
10@51309454@-		0.138889				10@43345752@+			0.104072			Scaffold36@1437309@-		0.191489			12@35772037@+	0.106538										2L@4099540@+	0.137097	0.123506	0.184906	0.169184	0.165236
10@5144827@+	0.301587	0.46988				10@43345753@+			0.163717			Scaffold36@1510913@-		0.207547			12@35779061@+	0.121212										2L@4099912@+	0.139731	0.130797	0.142657	0.16716	0.105159
10@51565203@+	0.261261	0.416667				10@43345822@+		0.108696	0.123288			Scaffold36@1513118@-		0.482143			12@35924509@+	0.491611	0.428182	0.42654	0.406355	0.407216						2L@4100782@+	0.160142	0.153285	0.115385	0.219298	0.126126
10@51579277@+	0.204913	0.207207				10@43346072@+			0.125714			Scaffold36@1532895@-	0.100475				12@35936033@+					0.150685						2L@410374@-	0.153103	0.166144	0.194203	0.20944
10@51582257@+	0.426087	0.373057				10@43372151@+			0.209302			Scaffold36@1532955@-	0.148649				12@35962265@+	0.712329	0.575	0.56962		0.586957	0.159091					2L@4107687@+	0.212389	0.163265	0.131902	0.150685
10@51582898@+	0.279678	0.333839				10@43440305@+		0.102041				Scaffold36@1546874@-	0.246269				12@35968115@+		0.318182	0.211268								2L@410921@-	0.359406	0.567164	0.556845	0.509158	0.152941
10@51584651@+	0.102845					10@43511551@+		0.2				Scaffold36@1548881@-	0.189796				12@35999497@-	0.18593	0.224138	0.131579								2L@414526@-	0.254054	0.217391
10@51584825@+	0.106796					10@43524237@+	0.128713	0.142857				Scaffold36@1548912@-	0.415074	0.162471			12@36001088@-	0.282486	0.188679	0.182609								2L@415613@+										0.1
10@51585548@+	0.493311	0.522124				10@4353743@+	0.106195	0.158904				Scaffold36@175856@-	0.363636				12@36120282@-	0.112676										2L@415751@+	0.247516	0.230047	0.271614	0.231853	0.241875	0.131868	0.129338	0.196809	0.255556	0.197917
10@51808007@-	0.269231	0.652174				10@4354909@+	0.127983	0.154545				Scaffold36@183024@-	0.546296	0.25			12@36431266@-			0.151163								2L@416203@+	0.273518	0.305763	0.294603	0.304213	0.30661	0.139798	0.15937	0.187328	0.171329	0.174089
10@51827945@+	0.12	0.303704				10@4355289@+			0.174603			Scaffold36@184342@-	0.524038	0.426724			12@3645281@-	0.126984		0.178571								2L@417136@+	0.13285				0.116628				0.102473	0.136585
10@51857510@+		0.227273				10@4355699@+			0.219512			Scaffold36@184343@-	0.357843	0.286344			12@36464539@-	0.166667		0.27027								2L@419368@-	0.224037	0.124304
10@51866180@+	0.310345					10@4355929@+			0.128205			Scaffold36@1956775@-		0.166667			12@36475515@+		0.645161									2L@4225963@-	0.101	0.101781	0.107692
10@52178022@-	0.206897	0.225806				10@4356007@+			0.266667			Scaffold36@1969158@-		0.129032			12@36475516@+		0.83871									2L@4226036@-	0.155186	0.14	0.192635	0.102757
10@52383477@-		0.46875				10@4356150@+			0.169811			Scaffold36@1969529@-		0.203704			12@36750583@+			0.395349								2L@4226913@-	0.120047	0.117647		0.176471
10@52383532@-	0.285714	0.472222				10@4356215@+			0.137931			Scaffold36@198115@+	0.189189				12@36941915@-		0.2	0.108696								2L@4381573@-			0.153846
10@52383533@-		0.189189				10@4357126@+		0.117207				Scaffold36@203871@+	0.224719	0.309091			12@37046733@-		0.125									2L@4382460@-	0.120968	0.1		0.105263	0.110565					0.116883
10@52419159@+		0.333333				10@4369096@-	0.173469	0.452991	0.295775			Scaffold36@207318@+	0.419847				12@37065510@+		0.186916	0.369942		0.170732						2L@4383558@-	0.193182	0.208539	0.263158	0.229452	0.146296
10@52569788@-		0.1875				10@4369234@-		0.1	0.272727			Scaffold36@207319@+	0.134752				12@37501648@-							0.106383				2L@4384238@-	0.103774
10@530722@-			0.32			10@4374709@-	0.244444	0.333333	0.214286			Scaffold36@215550@-		0.371429			12@37513112@-			0.15								2L@4384937@-			0.103245	0.133515
10@530753@-	0.305613	0.264957	0.428571			10@43910876@+		0.132075				Scaffold36@220685@-		0.517986			12@37703758@+				0.126761							2L@4385022@-	0.1417		0.119497	0.127841
10@530791@-			0.321429			10@43946725@+			0.6			Scaffold36@220834@-		0.505882			12@37801771@+			0.195122								2L@4385245@-	0.15	0.111111	0.139535
10@5436269@-	0.219917	0.247467				10@43947323@+		0.285714	1			Scaffold36@319547@-	0.214815				12@37907638@+			0.24								2L@4385959@-	0.193548	0.141176	0.128205	0.170732	0.128571
10@5437430@-	0.168094	0.177187				10@43947683@+			0.53125			Scaffold36@487214@-		0.309524			12@38065867@+		0.102941	0.242424								2L@4386523@-	0.136126			0.1	0.195122
10@55600237@-	0.261905	0.482759				10@43950918@-			0.172414			Scaffold36@489195@-		0.195122			12@38432748@+		0.621622	0.5625								2L@4394350@+	0.253763	0.320557	0.302158	0.234375
10@55663101@-	0.125					10@43951078@-	0.280488	0.514706	0.612903			Scaffold36@511369@+	0.175676				12@3875698@+		0.115865									2L@4395510@+	0.169014	0.466667	0.45
10@55955536@-		0.333333				10@43951079@-			0.193548			Scaffold36@520463@-	0.98	0.875			12@38948454@-		0.109195	0.128								2L@4395699@+	0.215385	0.314159	0.317308	0.44
10@5727039@+	0.227197	0.24379				10@43951444@-			0.242424			Scaffold36@520810@-		0.243243			12@3915378@-		0.191489	0.166667								2L@4398020@+		0.125
10@5762843@+	0.285398	0.312814				10@43956807@-			0.210145			Scaffold36@521100@-	0.428571	0.306122			12@3917427@-			0.184211								2L@4398043@+	0.268437	0.473684	0.537037	0.515152
10@5791136@+	0.76886	0.837229				10@43992493@-			0.147059			Scaffold36@559929@+		0.10989			12@3919592@-			0.140351								2L@4442677@+	0.247807	0.214286	0.215805	0.201987	0.230216	0.146802
10@5791423@+		0.100176				10@43992514@-			0.233766			Scaffold36@614513@+	0.102041				12@43385036@-		0.278689	0.2125								2L@4443369@-	0.133829
10@58118472@-	0.631734	0.694505				10@43997102@-			0.111111			Scaffold36@63845@-		0.245283			12@43386693@-			0.118421								2L@4445528@+	0.120311
10@58119562@-	0.237965	0.281295				10@43997692@-			0.215385			Scaffold36@67830@-	0.514286	0.446328			12@43389992@-	0.217391	0.213415	0.178378								2L@4447332@-	0.597598	0.852941	0.87234	0.920635	0.216216	0.103627
10@58119986@-		0.325				10@43998112@-			0.275			Scaffold36@738591@+		0.236364			12@43390924@-			0.128571								2L@4449662@-	0.108197	0.107143	0.101695
10@5931374@-			0.123288			10@43999208@-			0.238806			Scaffold36@742422@+		0.170732			12@44351912@+		0.284091	0.232558		0.381579	0.428571					2L@4451916@-	0.113253
10@5948011@+	0.667145	0.781053				10@44003667@-	0.131579					Scaffold36@816034@+	0.251082	0.107527			12@44352356@+						0.315789					2L@4453835@-	0.137083	0.136364	0.128205
10@5948339@+	0.25289	0.306768				10@44003705@-			0.11828			Scaffold36@822659@+	0.380177	0.131881			12@44353520@+					0.733333	0.7					2L@4455637@-	0.268882	0.422535	0.489583	0.411043	0.357143
10@5952942@+	0.194079	0.186304				10@44003842@-			0.264706			Scaffold36@82429@-	0.350649	0.147493			12@44353937@+						0.166667					2L@4456165@-	0.140306	0.146789		0.126437
10@5953001@+	0.368664	0.278555				10@44003949@-			0.151685			Scaffold36@825785@+		0.461538			12@44608627@-	0.303922	0.339869	0.302122	0.306061	0.331169	0.395833					2L@4457964@-	0.40559	0.670102	0.672406	0.668079	0.669783	0.568871	0.528693	0.373372	0.306048	0.236544	0.152052	0.172062	0.20078		0.223359
10@5957508@+	0.298467	0.329282				10@44004101@-			0.143791			Scaffold36@84176@-	0.295833	0.162667			12@44760819@-					0.1	0.176471					2L@4458024@-	0.116505	0.12275	0.130261	0.128198	0.128544		0.110784
10@5994995@-	0.207207	0.259259				10@44004220@-		0.117647	0.117647			Scaffold36@879264@-	0.415493	0.273245			12@44776646@-	0.107143										2L@4461931@-	0.100503
10@5995053@-		0.173333				10@44004280@-	0.15625		0.242424			Scaffold36@885459@-	0.136691	0.115385			12@4487741@-	0.153333	0.25									2L@4464085@+	0.214452	0.158965	0.150997	0.132159	0.109635
10@60560781@+	0.192557	0.203463				10@44004358@-			0.533333			Scaffold36@886900@-	0.174419				12@4487784@-		0.131579									2L@4467426@+		0.151163		0.142857
10@6078005@+		0.111782				10@44004379@-			0.2			Scaffold36@896782@-	0.683333	0.351852			12@4496112@-		0.160494	0.205882	0.3							2L@449961@-	0.172445	0.211207	0.251701	0.272727
10@6143285@+	0.272774	0.295044				10@44004436@-	0.157303	0.204545	0.36			Scaffold37191@346@+	0.105919				12@45242466@-			0.111111								2L@453531@+	0.153242	0.12311	0.110794
10@6143322@+	0.234366	0.215604				10@44004523@-			0.2			Scaffold37@1161726@-	0.622951	0.482353			12@45877510@+		0.181818	0.158879	0.217391							2L@453603@+	0.123916		0.102019	0.110574
10@6152051@+	0.852436	0.880353				10@44004713@-			0.235294			Scaffold37@1164939@-		0.144737			12@45891521@+	0.333333	0.25	0.216667								2L@475570@+	0.128039	0.105263	0.144695	0.15747	0.114463
10@6152057@+	0.180428	0.147586				10@4403349@-		0.114754				Scaffold37@1165106@-	0.395349	0.217949			12@45896540@+	0.157895		0.108352								2L@475763@+		0.117021	0.136752	0.1	0.128302
10@6152058@+	0.398485	0.360385				10@44219227@+	0.143088	0.27051	0.517986			Scaffold37@1301026@-		0.227273			12@45972710@+	0.166667	0.135802	0.136364								2L@477917@-		0.28125
10@61550109@-	0.10563	0.12752				10@44268446@+	0.463636	0.542088	0.573209			Scaffold37@1698886@-		0.468085			12@4627446@-	0.721448	0.751012	0.665163	0.363198							2L@4796405@+	0.175439								0.102564
10@61550655@-	0.357964	0.35				10@44363738@+	0.128079	0.161677				Scaffold37@1699274@-	0.731707	0.430556			12@4634436@-	0.118421										2L@4817053@-				0.102564
10@61552814@-	0.250906	0.30259				10@44440104@-			0.2			Scaffold37@1892657@+		0.381381			12@4651910@-	0.130253	0.153672	0.15437								2L@4817135@-	0.209302	0.127907	0.128205	0.109375
10@61819578@-	0.126354					10@44441913@-			0.277778			Scaffold37@1899428@+	0.25641	0.130189			12@4651989@-			0.100457								2L@4817469@-	0.211538
10@61832621@-	0.222222					10@44446922@-		0.111111				Scaffold37@1974469@-		0.593583			12@46558811@-			0.176471								2L@4845929@-				0.103659
10@61833737@-		0.125				10@44458511@-			0.234043			Scaffold37@364270@-		0.114754			12@46571611@-		0.222222									2L@4851945@+	0.357143	0.666667	0.633117	0.631702	0.580214	0.163223
10@61846490@-		0.112167				10@45095138@+	0.11378	0.164251	0.260692			Scaffold37@364334@-		0.666667			12@47616284@+		0.185771	0.148387	0.107692							2L@4851994@+	0.171577	0.290618	0.257028	0.293663	0.243112
10@61873986@-		0.102234				10@45120687@+			0.170213			Scaffold37@366359@-		0.118421			12@47640180@+		0.119403									2L@4878846@-			0.100592
10@61898739@-	0.320988	0.320845				10@45120695@+			0.109756			Scaffold37@367887@-		0.147727			12@47652666@+	0.228571	0.120482	0.153061								2L@4884928@+	0.229249	0.239501	0.247357	0.239754	0.22062
10@61941170@-	0.490088	0.604651	0.272727			10@45158412@+			0.105442			Scaffold37@377608@-		0.304348			12@47748681@+	0.273504	0.321739	0.242537								2L@4892225@+	0.176471
10@61967803@-	0.346232	0.370423				10@45158647@+	0.195745	0.218182	0.903226			Scaffold37@484802@-	0.677966	0.42268			12@47748687@+	0.18018	0.109524	0.168067	0.121495							2L@4901765@+		0.103704	0.102273
10@62029911@-			0.131579			10@45158758@+			0.135135			Scaffold38@1425280@+	0.235714				12@47753848@+	0.885965	0.883333	0.939698	0.46875							2L@4909840@-	0.107084	0.164506	0.158249	0.142241	0.206651	0.168675	0.206349	0.156863	0.100529
10@6245117@+		0.1				10@4520883@+		0.1				Scaffold38@1425386@+	0.387755	0.115352			12@47808122@+	0.220588										2L@4910601@-	0.110915	0.134078	0.142857		0.171171			0.111111	0.136364
10@6245178@+	0.228723	0.259179				10@4520886@+			0.470588			Scaffold38@1425471@+	0.326816	0.197436			12@478103@+	0.105263	0.118421									2L@4911731@-	0.144186	0.110294	0.181818		0.173913
10@6257206@+	0.611588	0.772069				10@45314808@+				0.136973		Scaffold38@1425522@+	0.721014	0.435356			12@47932364@+		0.121212			0.104348						2L@4948496@-	0.306011	0.65	0.361702	0.590909
10@6262768@+	0.105882	0.112406				10@45381399@-			0.2			Scaffold38@1426620@+	0.290221	0.12594			12@47947125@+	0.916667	0.920354	0.845455	0.888889							2L@4956498@+	0.274319	0.11465		0.150259
10@6274873@+	0.105398	0.182524				10@45469106@-		0.10219				Scaffold38@933986@-		0.205128			12@47950026@+		0.128571									2L@4957225@+	0.100569	0.118568	0.101695	0.106707
10@6275221@+	0.114815	0.142037				10@45476390@-			0.163934			Scaffold39@1024618@+	0.184397				12@47950027@+		0.117647									2L@4957226@+	0.261029	0.265659	0.289694	0.233533
10@6275456@+	0.108241	0.132934				10@45486342@-		0.162162				Scaffold39@1031639@+		0.108434			12@47970657@+	0.608696	0.528796	0.61426	0.509934							2L@4968196@-		0.118665	0.123953	0.110197
10@6275531@+	0.169231	0.192958				10@45700984@+	0.230769					Scaffold39@1032821@+	0.111111				12@47970667@+	0.191406		0.130363								2L@4968786@-	0.101961	0.105431	0.110266
10@6275532@+	0.396411	0.368805				10@4712622@+	0.125					Scaffold39@1046505@+	0.14876	0.109589			12@47970708@+			0.106195	0.121951							2L@4972307@+	0.217497	0.273292	0.296296	0.272876
10@63983028@-		0.192308				10@4712789@+	0.75	0.702128				Scaffold39@1122969@+	0.464286	0.276596			12@47973901@+	0.3	0.28	0.388235								2L@4973320@+	0.104146
10@64135986@+		0.26087				10@4746701@+			0.101449			Scaffold39@1123826@+	0.160839	0.123077			12@48038531@+		0.139706									2L@4978081@+	0.19428	0.265306	0.375	0.295455
10@64136352@+		0.147059				10@5002268@+			0.363636			Scaffold39@1129334@+	0.230769				12@48173402@+	0.260355	0.163793	0.221557								2L@4979766@-	0.107011
10@64159451@+		1				10@5004213@+			0.131148			Scaffold39@1560873@+	0.234867	0.123894			12@48209220@+	0.112195	0.150278	0.153226		0.203704						2L@4983719@+	0.366412	0.883721
10@64160142@+		0.238095				10@5005221@+	0.3	0.291667				Scaffold39@1603587@+	0.124352				12@48674547@-	0.169811										2L@4987206@+	0.270916	0.522267	0.605042	0.491071	0.152174
10@64564923@+	0.155666	0.135021				10@50422763@-			0.5			Scaffold39@1603594@+	0.114286				12@48685524@-	0.194986	0.327273									2L@4994804@-		0.111475	0.121045	0.11327
10@64565230@+	0.269076	0.285968				10@50592808@+		0.172414				Scaffold39@1730945@-		0.240741			12@48705509@-		0.134503									2L@4994915@-			0.102317
10@64565488@+		0.110173				10@5168755@-			0.219512			Scaffold39@716100@+	0.451327	0.40404			12@48705937@-					0.227273						2L@5008602@-		0.149321	0.14359	0.162896	0.13764
10@64566683@+		0.120846				10@5175816@-		0.184211				Scaffold39@716109@+	0.138614				12@48859846@-	0.237154	0.354497	0.29902	0.351648	0.154867	0.199262					2L@5008863@-		0.145161								0.109756
10@6470159@-	0.25	0.417722				10@5175818@-		0.222222				Scaffold39@812503@+	0.290541	0.113636			12@4901008@-		0.283333	0.248276	0.152542							2L@5009046@-		0.110851	0.111473				0.1			0.132159
10@6470280@-	0.14	0.25				10@5194551@-			0.27027			Scaffold39@812815@+	0.134969	0.166667			12@4907151@+		0.126984									2L@5014042@-	0.119048
10@64967326@-	0.571429	0.833333				10@52261790@+			0.203704			Scaffold39@812993@+	0.174211				12@4929482@-	0.162791										2L@5053259@+	0.198276
10@64967359@-	0.14	0.269231				10@52284155@+			0.346154			Scaffold39@898700@+	0.128755	0.122222			12@49451891@+	0.272727										2L@5070234@+									0.104317
10@64967743@-	0.714286	0.75				10@5229546@-	0.162791					Scaffold39@898789@+	0.213873	0.152174			12@49528075@+	0.192053	0.147482	0.110104								2L@5071125@+	0.104539	0.112231	0.111087	0.118926	0.110906
10@64974389@-		0.102041				10@52319554@+			0.242991			Scaffold39@898837@+	0.102941				12@49620692@+		0.1									2L@5094411@+	0.210699	0.207447	0.158348	0.209524
10@67726483@-		0.111111				10@52320086@+			0.169811			Scaffold39@927624@+	0.114537				12@49634582@+	0.11859	0.123951									2L@5094615@+	0.104753
10@67748487@-		0.323529				10@52320132@+			0.169811			Scaffold39@942917@+	0.144068				12@49748987@-	0.108108										2L@5097866@+	0.1
10@6779507@+		0.25				10@52417853@+	0.191241	0.22467	0.260714			Scaffold39@944187@+	0.183445				12@4979838@-	0.147826		0.118012			0.145833					2L@5097930@+	0.110769			0.102804
10@6884352@+		0.108696				10@52417878@+	0.185115	0.290448	0.366197			Scaffold39@949424@+	0.337423	0.226415			12@49902882@+				0.125							2L@5143101@+												0.140845			0.221557
10@69644793@+		0.181818				10@52417879@+		0.12	0.232227			Scaffold39@949955@+	0.195122	0.114943			12@49903363@+			0.107023								2L@5177359@+											0.12
10@69647274@+		0.140845				10@52418019@+	0.910405	0.88535	0.876	0.466258		Scaffold39@951437@+	0.382353				12@49914410@+			0.724138								2L@5178007@+											0.2
10@69681956@-	0.833333					10@52418070@+			0.107477			Scaffold39@957925@+	0.138211	0.102564			12@50261680@+	0.716667	0.707692	0.761658	0.684932	0.17801						2L@5179627@+											0.138614
10@70239287@-		0.25				10@52418081@+			0.181818			Scaffold39@958022@+	0.199275	0.10989			12@50261695@+				0.103448							2L@5214436@-													0.10453
10@70253210@-		0.109756				10@52436629@+			0.133333			Scaffold39@958274@+	0.227979	0.161765			12@50433578@+	0.278261	0.265625	0.164286								2L@5220668@-		0.139896	0.177778
10@70587566@+		0.1125				10@5304437@-			0.8			Scaffold39@990341@+	0.209677				12@50544923@+				0.15							2L@5274829@-		0.110734	0.102273	0.120976
10@70587621@+	0.182927	0.135747				10@53379628@-			0.22449			Scaffold402@1825@-	0.104478				12@50548053@+			0.119048								2L@5318519@-			0.114943	0.174699	0.102041
10@70645129@+	0.62069	0.73494				10@53379789@-	0.525773	0.693878				Scaffold403@6898@+	0.102804				12@50586394@+	0.166667										2L@5322454@-					0.107143
10@70666634@+	0.413158	0.465374				10@53379790@-	0.195876	0.212121				Scaffold40@1268058@-	0.142857				12@50587347@+	0.151515										2L@5340399@-	0.266667	0.633803	0.725806	0.666667
10@70670095@+	0.569231	0.702065				10@53536502@-	0.107143					Scaffold40@1273252@-	0.678571	0.392523			12@50587645@+	0.120482										2L@5340708@-		0.155172
10@70694114@+	0.699123	0.75739				10@53536887@-	0.125					Scaffold40@1277895@-	0.198529	0.160194			12@50615186@-	0.43299	0.193291	0.292135	0.247471	0.188164	0.180606					2L@5519460@-	0.158713	0.155556	0.160279	0.222222
10@70930985@+	0.121127					10@53537093@-		0.208333				Scaffold40@1297048@-	0.211073				12@50616758@-	0.202614	0.22314	0.181818	0.235602	0.171271	0.122363					2L@5521729@-			0.151429
10@70932382@+		0.138889				10@53538070@-		0.177778	0.25			Scaffold40@1518675@-	0.130435				12@50621890@+	0.12973	0.15	0.103774								2L@5523074@-	0.152174
10@70940274@+	0.5	0.55887				10@53538591@-	0.122807	0.144578	0.55			Scaffold40@1520943@-	0.920398	0.802974			12@511757@+	0.615385	0.634409	0.619048	0.256757							2L@5526206@+	0.272727
10@70951821@+			0.166667			10@53538676@-		0.107143	0.310345			Scaffold40@1524347@-	0.517241	0.346008			12@5142969@-	0.29918	0.311927	0.243243	0.359649							2L@5526449@+	0.212766
10@70967566@+	0.166667	0.190265				10@53547591@-			0.517241			Scaffold40@1573934@-	0.50655	0.244211			12@5145845@-	0.129032										2L@5526506@+	0.109375
10@71211372@+	0.160377	0.117347				10@53611387@-			0.25			Scaffold40@1637875@+		0.213333			12@515145@+	0.1875	0.109375	0.13125								2L@5528524@+				0.114504
10@71243484@+	0.204	0.190871				10@53622821@-			0.115789			Scaffold40@1650750@+		0.134021			12@520261@+	0.516667	0.660194	0.471831	0.186207							2L@5528598@+				0.16
10@71255051@+			0.24			10@53625747@-	0.161905	0.280488	0.847826			Scaffold40@1652134@+		0.236111			12@520536@+		0.232143	0.204819	0.104762							2L@5530915@-				0.106719
10@71265942@+		0.169492				10@53625748@-			0.234043			Scaffold40@1655859@+		0.329897			12@520886@+	0.265306	0.304348	0.369427	0.203704							2L@5531351@-	0.127135
10@71392719@+	0.824675	0.724359				10@53629873@-			0.215686			Scaffold40@1716152@-		0.375			12@5260264@-		0.144737	0.170213								2L@5531886@-	0.193426	0.146269	0.109541
10@71899392@-	0.909091	0.88255				10@53674569@-		0.107143				Scaffold40@1722967@-	0.245283	0.235294			12@5347869@+	0.192308	0.186813	0.263158								2L@5533144@+		0.185185
10@71899597@-	0.132964	0.120172				10@53677781@-			0.285714			Scaffold40@1760347@+	0.255814				12@5360795@+	0.128571										2L@5535294@+		0.204819	0.116279
10@71899696@-	0.121693	0.136729				10@53698738@-			0.164706			Scaffold40@1760846@+		0.362069			12@5364057@+	0.223404	0.189189	0.131868								2L@5539733@-	0.109025	0.114491	0.135717	0.120139	0.103014						0.112278
10@71899864@-	0.389474	0.342593				10@53698995@-		0.117647	0.436364			Scaffold40@704197@-		0.363636			12@545867@+		0.206186	0.161616								2L@5543385@+				0.106242
10@71905434@-	0.681529	0.699422				10@53699037@-	0.1					Scaffold40@713640@-	0.212121	0.16318			12@5474814@+	0.220339	0.169014	0.16129								2L@5543541@+	0.227982	0.220927	0.206777	0.226009	0.144353
10@71905483@-	0.258621					10@53699103@-			0.148936			Scaffold40@713762@-	0.133333				12@5605972@-	0.21875										2L@5543561@+	0.192061	0.187559	0.209924	0.188422	0.145848
10@71905831@-	0.273381	0.313433				10@53750827@-			0.109091			Scaffold41@1058883@+		0.133333			12@573245@-	0.297297	0.184615	0.225256	0.216327	0.105634						2L@559801@+		0.107861	0.113636	0.102362
10@71905900@-		0.140845				10@53750888@-	0.291667	0.210526	0.157895			Scaffold41@1147082@-	0.154669				12@573973@-	0.12766	0.185393	0.156028	0.140992							2L@565279@+		0.203704	0.236842	0.189189
10@71906061@-	0.148936					10@56228596@-	0.116279					Scaffold41@1147451@-	0.271584				12@5787679@-	0.187967	0.108654	0.11386	0.101443							2L@569241@+	0.109474	0.150838	0.198795	0.128378						0.280702
10@71906196@-	0.296296	0.340136	0.107143			10@57519458@-			0.181818			Scaffold41@370288@-	0.389831	0.196532			12@5916150@-	0.132743	0.11326									2L@572036@+	0.14658			0.118605
10@71906375@-	0.609756	0.764706				10@57708105@+			0.4			Scaffold41@379246@-	0.15891				12@5916268@-		0.206186	0.14								2L@572489@+		0.103448		0.132353	0.193548
10@71906393@-		0.133333				10@5805385@-			0.1375			Scaffold41@445420@-		0.438202			12@5916276@-	0.118644										2L@5725144@+	0.16442	0.107623	0.166016	0.123726	0.126781					0.150327		0.109589
10@71912268@-	0.259325	0.294118				10@5805403@-			0.407407			Scaffold41@481204@-	0.102616				12@595903@-		0.764706	0.82243	0.691964	0.3						2L@573217@-	0.138095
10@7203856@-		0.48				10@58223509@-			0.404762			Scaffold41@489751@-	0.160448				12@600958@-		0.815789	0.479339	0.453782	0.25	0.107143					2L@575840@-														0.224
10@7204711@-		0.185185				10@58235312@-			0.123596			Scaffold41@502309@-	0.147059				12@601073@-	0.446154	0.306931	0.31094	0.209632							2L@576120@-														0.244838
10@72059110@-	0.21875	0.269231				10@58235550@-			0.184615			Scaffold41@542467@-		0.146429			12@601551@-		0.109375									2L@5770061@-	0.225225	0.37	0.438356	0.390909	0.17284
10@72059512@-	0.170732					10@58235778@-	0.575342	0.551181	0.592857			Scaffold41@542656@-	0.125	0.119217			12@619284@-		0.116883	0.138889	0.130178							2L@5770830@-	0.196382	0.2	0.218274	0.25625	0.244444
10@72060096@-	0.553846	0.226415				10@58235862@-			0.14218			Scaffold41@542798@-	0.244898				12@6287976@+	0.305556										2L@5801472@-	0.153457	0.151603	0.11437	0.135747	0.104784
10@72060755@-		0.173077				10@58269889@+	0.105263	0.15				Scaffold41@545557@-	0.126582				12@6351007@+		0.423729	0.333333								2L@5801727@-	0.131401
10@72060766@-	0.176471	0.113636				10@58271656@+	0.157895		1			Scaffold41@545585@-	0.134328				12@6378389@+			0.135135								2L@5802599@+	0.183398	0.253333	0.256809	0.268293
10@72060791@-		0.194444				10@58292670@+		0.171053				Scaffold41@545595@-	0.208955				12@6386090@+			0.145833								2L@5886400@+	0.181818														0.103334
10@72060818@-		0.116279				10@58304885@+	0.111111	0.104167				Scaffold41@559924@-		0.227513			12@6420427@-	0.221239										2L@5918688@+									0.208333				0.134615
10@7214006@-	0.184211					10@58457719@+			0.4			Scaffold41@560114@-		0.208571			12@6675117@-	0.208	0.344322	0.350754	0.163558							2L@5919656@+		0.571429
10@72164286@+		0.1				10@58540912@+			0.183673			Scaffold41@570960@-		0.317204			12@6743995@-			0.2	0.215686	0.186047						2L@5946499@+		0.110606	0.105815
10@7218076@-		0.175				10@58813448@+			0.386364			Scaffold41@570961@-		0.114362			12@8199737@-		0.36	0.475								2L@5951383@+		0.322581	0.25	0.2
10@72192286@-	0.657143	0.725				10@58984031@+			0.16			Scaffold41@571079@-		0.111702			12@9229719@+		0.116279									2L@5992114@-			0.116343							0.115132
10@72195456@-	0.104895					10@59049529@+	0.109375	0.145833				Scaffold41@625425@-		0.291667			12@9376818@-		0.119048	0.102041								2L@5994236@-								0.102041
10@72289804@+	0.882353	0.933333				10@59085028@+	0.128205					Scaffold41@793742@+	0.519465	0.278853			12@9381071@-			0.948718								2L@5995165@-	0.103641			0.113565					0.104651	0.122449
10@72293758@+	0.102941					10@59086685@+			0.428571			Scaffold41@794712@+	0.44429	0.170623			12@9571996@-			0.642857								2L@5995618@-								0.125	0.146341
10@72298920@+		0.141667				10@59086710@+	0.516129	0.509091	0.6			Scaffold41@796903@+	0.580247	0.318182			12@9635669@+	0.102204	0.106145	0.123077	0.138889							2L@5995788@-	0.179545	0.160083	0.148466	0.173077	0.145236			0.232877	0.277778	0.351351	0.105882	0.137405
10@72300896@+	0.125	0.163934				10@59104421@+			0.2			Scaffold41@797384@+	0.796154	0.534954			12@9711979@-	0.26533	0.244635	0.121212								2L@6023656@-	0.109649		0.104348
10@72301266@+	0.110345	0.195				10@59104455@+			0.24			Scaffold41@971574@-		0.25			12@9879610@-			0.137255								2L@6035636@-			0.111842	0.12069
10@72326502@+		0.147541				10@59131297@+	0.108108	0.155844	0.375			Scaffold41@971575@-		0.131313			12@9949585@+	0.308824	0.407407									2L@6039803@+				0.114943
10@72327166@+		0.119403				10@59135935@+			0.25			Scaffold42@1000544@+	0.289474	0.128889			13@1012396@+	0.378378	0.308943	0.172727								2L@6040020@+	0.175926	0.222222	0.153846	0.185714
10@72327218@+		0.207792				10@59136363@+			0.227273			Scaffold42@1001154@+		0.140496			13@1014884@-	0.815495	0.787571	0.857143	0.518419	0.161224						2L@6040044@+	0.256757	0.383333	0.2	0.367089	0.178571		0.114583			0.102273
10@7239547@-	0.238095					10@59138756@+	0.518519					Scaffold42@1186593@-		0.555556			13@10185329@-			0.129412								2L@6040803@+	0.295082
10@72492089@+	0.116883					10@59337063@+			0.168142			Scaffold42@1251275@-	0.296296	0.165158			13@10194436@+		0.152941	0.140244								2L@6043310@-		0.176471		0.166667
10@72513643@+		0.16129				10@59416364@+		0.363636	0.966667			Scaffold42@1252939@-	0.107143				13@10261350@-	0.152174		0.124899								2L@6045007@-			0.106383
10@72517819@+		0.114754				10@59447275@-			0.347826			Scaffold42@1257659@-	0.3	0.108696			13@10261885@-			0.116505								2L@6052154@+	0.127562
10@72517820@+		0.322581				10@59455124@-			0.347826			Scaffold42@1257681@-	0.133333				13@10535940@+		0.151515	0.210526								2L@6066466@+	0.241814	0.221154	0.218437	0.20679	0.16307
10@72520128@+		0.140351				10@59467659@-		0.128205				Scaffold42@1259098@-	0.142857				13@10577919@-			0.116279								2L@6097621@-	0.12027
10@72520884@+		0.357143				10@59702685@+			0.119718			Scaffold42@1372883@+	0.371795	0.22739			13@109150@-	0.129288	0.172673	0.13109	0.147806							2L@6123404@+	0.148936
10@72521188@+	0.244444	0.204545				10@59863198@+			0.170732			Scaffold42@1430704@+		0.314961			13@11490504@-		0.198795	0.208029	0.149351	0.136364						2L@6326296@+		0.137466	0.1	0.142857											0.130435
10@72521687@+	0.139241	0.108696				10@59890119@+		0.112903				Scaffold42@1626857@+	0.216495				13@11497432@-			0.117647								2L@6326298@+	0.149215	0.142077	0.142276	0.136	0.12069
10@72575723@+	0.464286	0.69697				10@59890959@+			0.155172			Scaffold42@1626974@+	0.162791				13@11768822@-		0.11165									2L@6326779@+		0.1125
10@72575724@+	0.172414	0.225352				10@59895630@+			0.309524			Scaffold42@1627817@+	0.135135				13@11775367@-	0.394737	0.50108	0.465217	0.145652							2L@6326983@+				0.106481
10@72575766@+	0.742857	0.825641	0.142857			10@59896423@+			0.146341			Scaffold42@1628111@+	0.105882				13@119886@+				0.131579							2L@6327572@+	0.267241	0.466667
10@72633226@+	0.122481	0.157546				10@59896443@+	0.125	0.130435	0.487805			Scaffold42@1628166@+	0.15	0.114537			13@12310688@+			0.106195								2L@6328607@+		0.117347	0.125
10@72637124@+		0.100719				10@59896633@+			0.478261			Scaffold42@1629459@+	0.555556	0.25			13@12493968@+	0.25	0.577465	0.531915	0.4375							2L@6328608@+	0.23494	0.369309	0.423497	0.289951	0.178161
10@72638649@+		0.163814				10@59950479@-			0.4			Scaffold42@177462@-		0.284091			13@12494048@+	0.217391	0.346667	0.388889	0.133333							2L@6334411@-	0.360947	0.397661	0.512987	0.495327	0.412141	0.133929	0.182857	0.187097	0.176471	0.225352	0.268041
10@73060737@+				0.1		10@59950630@-			0.126582			Scaffold42@41085@-		0.509804			13@12502484@-						0.290323					2L@6335158@-	0.153153	0.192727	0.221739	0.12987	0.179775					0.138462	0.117647
10@73060802@+			0.318182	0.135		10@59951382@-	0.289843	0.344262	0.471867			Scaffold42@62849@+		0.948718			13@12631797@+	0.64	0.573171	0.540323	0.408163	0.15						2L@6335453@-	0.180645	0.225	0.278351	0.139073	0.158333						0.104651
10@73103995@+	0.114551	0.136986				10@59951451@-		0.10089	0.118557			Scaffold42@965589@+		0.123288			13@12720888@+		0.101852	0.1								2L@6335605@-	0.550562	0.85567	0.90411	0.912281	0.824427	0.414634	0.584906	0.333333	0.270833	0.673077	0.304348
10@73104007@+	0.103858	0.136842				10@59951452@-	0.210098	0.318047	0.428198			Scaffold42@965648@+		0.119048			13@12721183@+	0.5	0.531381	0.481633	0.330097	0.388889						2L@6337063@-	0.10628
10@73121927@+	0.131387	0.13369				10@59951745@-		0.149688	0.156425			Scaffold42@997750@+	0.631579	0.372642			13@12726614@+	0.304762	0.295775	0.331169	0.270588	0.357143						2L@6344490@+	0.150309	0.170714	0.201639	0.185317	0.144895
10@73122076@+	0.366071	0.261745				10@59988836@-			0.115635			Scaffold42@997780@+	0.263158				13@12726624@+					0.121951						2L@6345423@+	0.115752	0.118493	0.133362	0.127716
10@73122263@+	0.941176	0.924444	0.12766			10@60002652@-	0.136364					Scaffold42@998106@+		0.380952			13@12735255@+	0.257143										2L@6374654@+	0.1875	0.166667	0.14	0.185185			0.19697
10@73122609@+		0.1				10@60002684@-	0.1875					Scaffold430@12035@+	0.19085	0.122449			13@12735455@+	0.607143										2L@6375799@+									0.111111
10@73122848@+	0.172249	0.155642				10@60003016@-	0.385787	0.6	0.726316			Scaffold43@1078886@-	0.623596	0.619289			13@12752861@+		0.155172									2L@6376031@+		0.128571					0.137931	0.115385
10@73576804@-		0.155779				10@60099731@+			0.28			Scaffold43@1188853@+	0.425532				13@12761060@+					0.113636						2L@6376252@+	0.153846
10@73588789@-		0.111288				10@60292577@+	0.101485					Scaffold43@1188944@+	0.111111				13@12762684@+	0.45				0.615385						2L@6376853@+	0.238095	0.216374	0.202247	0.277955			0.306306	0.404494		0.404762	0.333333
10@73610985@-		0.14094				10@60297543@+			0.106796			Scaffold43@1208274@-	0.818182	0.808153			13@12785303@+	0.329787	0.365385	0.175								2L@6424759@+	0.206522	0.259494	0.308475	0.281588	0.15942
10@73993108@+		0.103448				10@60299536@+			0.189655			Scaffold43@1570652@-		0.184783			13@12793746@+			0.111842								2L@6445400@-	0.102941
10@74034089@+		0.21831				10@60596940@-			0.358974			Scaffold43@1578273@-		0.262295			13@12809244@+						0.113636					2L@6452644@-	0.10221
10@74034114@+	0.445545	0.510204				10@60712267@-	0.138889					Scaffold43@956686@-	0.209719				13@12812650@+	0.195531	0.173333									2L@6457690@+	0.27381	0.555556	0.521311	0.525	0.267327
10@74034724@+	0.164062	0.186667				10@60712289@-	0.361111					Scaffold43@967184@-	0.607955	0.493023			13@1287925@-		0.1									2L@6466541@-		0.102941	0.172043	0.105263
10@74093332@-	0.176471	0.134328				10@60715253@-		0.2				Scaffold44669@282@+	0.601504				13@1288532@-	0.235457	0.270833									2L@6467088@-	0.14876	0.140244	0.195556
10@74096371@-	0.176211	0.204819				10@60723890@-			1			Scaffold44669@435@+	0.123457				13@12948968@+		0.416058	0.388664	0.20339							2L@6471394@-	0.143827		0.129568	0.106557
10@74127281@-		0.1				10@60750592@-		0.258065				Scaffold44@112875@+	0.152893	0.106383			13@13858206@+	0.164794	0.150943									2L@6475617@-	0.238482	0.473958	0.592593	0.525424	0.281818
10@74127929@-	0.428571	0.373913				10@61092681@+	0.104167	0.147059	0.2			Scaffold44@1420090@+		0.217391			13@13939661@+		0.16	0.169231								2L@6476638@-		0.126437	0.178161	0.100559
10@74628528@+			0.111111			10@61663710@+			0.100279			Scaffold44@1442694@-	0.136986				13@13942277@+		0.304348	0.194444								2L@6476858@-		0.116279
10@74856703@-	0.26506	0.294118				10@61665363@+	0.226815	0.344872	0.445676			Scaffold44@165167@+	0.411765				13@13953595@+		0.110429	0.168498								2L@6482782@+	0.501916	0.863874	0.90303	0.833333	0.785047	0.128205	0.25		0.152542		0.127119	0.135135
10@7487541@-		0.241379				10@61689895@+			0.137931			Scaffold44@72260@+		0.714286			13@14040415@+		0.107527	0.15625								2L@6484633@+	0.15
10@7487681@-	0.15873	0.232558				10@61695675@+			0.148148			Scaffold44@772983@+		0.243243			13@14043457@+		0.126761									2L@6485458@+	0.118321	0.159693	0.153182	0.169139	0.12967
10@74968485@+		0.15625				10@61695698@+	0.302439	0.5	0.848485			Scaffold44@860617@+	0.204651	0.122984			13@14102844@-				0.103896							2L@6493432@-	0.122886		0.121212	0.181818
10@75006840@-	0.140164	0.12743				10@61695739@+			0.103896			Scaffold44@90674@+	0.13602				13@14952415@-		0.756757			0.212766						2L@6499470@+	0.143911	0.258621	0.2		0.238095		0.119048
10@7509409@-		0.208791				10@61695746@+			0.243243			Scaffold44@908635@+	0.114379				13@14952431@-	0.205128		0.120301								2L@6565256@-	0.153333	0.261905	0.282353	0.227273
10@75156333@-	0.223452	0.207101				10@61695770@+			0.131579			Scaffold44@949018@+	0.256158	0.110187			13@15651545@-			0.380952	0.267857							2L@6635055@-	0.164384	0.43129	0.39782	0.447439	0.216495	0.1		0.137931		0.150943
10@75204039@-		0.142857				10@61695787@+			0.144444			Scaffold45@1208328@-	0.362546	0.170599			13@15666963@+	0.222222	0.228022	0.238673	0.277512							2L@6635844@-		0.257143		0.166667
10@75258571@-	0.147059	0.242857				10@61695788@+			0.363636			Scaffold45@1300641@+	0.362126				13@157075@+	0.111111										2L@6638968@-				0.101796
10@75258572@-		0.15				10@61695814@+			0.205357			Scaffold45@1310458@+	0.190625				13@15730131@-	0.258621	0.231266	0.225434	0.263785	0.227848						2L@6640507@-	0.165877	0.354701	0.447154	0.458647	0.454545
10@75276249@-	0.133663	0.209677				10@61695868@+		0.188811				Scaffold45@390425@-	0.2				13@157757@+	0.103175										2L@6651838@+	0.571984	0.916667	0.93617	0.956044	0.410959	0.114286	0.135135	0.112069		0.144654		0.159483
10@75277033@-	0.820513	0.864407				10@61695878@+	0.100806	0.108696	0.22807			Scaffold45@390578@-		0.465116			13@15796817@+		0.104167									2L@6653625@+	0.27971	0.388889	0.361957	0.364435	0.153521
10@75401218@-				0.52381		10@61695919@+			0.237113			Scaffold46@1049054@+		0.101449			13@15896965@+	0.195652	0.207547	0.210526								2L@6654061@+	0.283636	0.383085	0.433735	0.396154	0.166667
10@75491779@+		0.181818				10@61695920@+			0.102041			Scaffold46@1080350@+		0.166667			13@161553@+	0.161616										2L@6654174@+	0.257042	0.280624	0.333333	0.267677	0.106952
10@75491829@+		0.34375				10@61695921@+			0.185567			Scaffold46@195759@+	0.114286				13@16349673@+			0.153846								2L@6655550@-	0.402597	0.510288	0.555556	0.458333	0.457711	0.283582	0.340426	0.151515	0.101449
10@75491894@+		0.24				10@61695990@+	0.197861	0.208	0.104478			Scaffold46@197500@+	0.171123	0.117409			13@16374853@+			0.123377								2L@6658672@+	0.41206	0.649351	0.625	0.666667
10@75492120@+		0.222222				10@61695998@+			0.166667			Scaffold46@591230@-		0.157143			13@16516880@+	0.833333	0.755102	0.82								2L@6658903@+	0.301775	0.36039	0.316583	0.380531
10@75527614@+	0.629703	0.680152				10@61696180@+	0.712	0.6375	1			Scaffold46@591231@-		0.489209			13@17518582@+	0.238095	0.369231	0.21978								2L@6661007@+	0.434555	0.679487	0.661017	0.473684									0.204545	0.225806	0.238235
10@75529484@+	0.114086	0.102219				10@61696203@+			0.164384			Scaffold46@619590@+	0.390244	0.47191			13@177343@+	0.214058	0.102564	0.13098								2L@6661318@+	0.252525	0.295238	0.318801	0.289562
10@75530912@+	0.521739	0.598522				10@61696263@+			0.229167			Scaffold46@642276@+	0.692073	0.486903			13@17764053@-	0.356923	0.298165	0.278897	0.209928							2L@6664401@+	0.108746	0.106824			0.10397		0.170213
10@75538649@+			0.130435			10@61696483@+		0.128205				Scaffold46@643432@+	0.142857				13@179009@+	0.120603	0.122924	0.10728								2L@6668532@+	0.128322	0.114691	0.127487	0.109431
10@75545537@+	0.114286					10@61696506@+			0.232558			Scaffold46@643500@+	0.414474	0.215596			13@17909317@-	0.159836	0.146497									2L@6669645@+		0.106115			0.108108
10@75545549@+		0.134752				10@61696570@+		0.122222				Scaffold46@695574@+		0.470588			13@18125465@-		0.157895	0.163462								2L@6672089@-	0.421362	0.781015	0.767133	0.798507	0.731429	0.644628	0.256031
10@75545620@+	0.229167	0.297297				10@61699588@+	0.148148	0.12				Scaffold46@893197@+	0.631894	0.342105			13@18129457@-		0.140845									2L@6675455@-	0.176249	0.136646		0.128205
10@75551126@+		0.113131				10@61702065@+			0.55			Scaffold46@961864@+		0.104167			13@182301@+	0.1										2L@6675671@-			0.113924
10@75551937@+		0.148148				10@61850158@-			0.52			Scaffold47@16484@-		0.107143			13@18434466@+	0.413043	0.227848	0.168317	0.175258	0.102941						2L@6684114@-		0.103293
10@75552208@+		0.137529				10@61851131@-			0.458333			Scaffold47@200520@-		0.120482			13@18459660@+	0.25	0.178571	0.189474								2L@6726708@+		0.103139	0.124731
10@75556645@+		0.103448				10@61863978@-			0.545455			Scaffold47@201460@-	0.157895				13@18851433@-			0.5								2L@6852692@+	0.505208	0.413374	0.485714	0.550562
10@75557298@+	0.315556	0.314176				10@61871318@-			0.24			Scaffold47@202311@-	0.300583				13@19767569@-			0.125								2L@6858703@+	0.222826	0.818182		0.890909	0.583333	0.183051	0.165254	0.160839	0.178218	0.363636
10@75557817@+	0.188889	0.275956				10@61885707@-			1			Scaffold47@202312@-	0.181442				13@2104178@-	0.320225	0.440813	0.357058	0.299848	0.455882	0.488889					2L@6858888@+		0.103448		0.116279
10@75558103@+	0.301527	0.351351				10@61887322@-			0.269231			Scaffold47@222365@-	0.222222	0.106667			13@21785378@-		0.108571	0.115108								2L@6859316@+		0.131579
10@75559235@+	0.108333					10@62108705@-			0.237288			Scaffold47@224476@-	0.132159				13@21785755@-			0.1								2L@6859996@+	0.146875	0.379771	0.378251	0.339683	0.28
10@75562251@-			0.122449			10@62108822@-			0.139535			Scaffold47@245995@+	0.136364				13@21812113@-	0.327772	0.336683	0.196517								2L@6907348@-	0.178268	0.450593	0.535385	0.438795	0.253012
10@75562285@-	0.342466	0.211538				10@62109062@-			0.104348			Scaffold47@267976@+	0.104093				13@21817951@+		0.108108									2L@6909650@+			0.111111
10@75562482@-	0.2	0.123188				10@62110963@-	0.155172	0.128205				Scaffold47@269075@+	0.327089	0.15942			13@21863586@-		0.207921	0.141732								2L@6912785@-	0.185696	0.177186	0.158648	0.153931	0.115776
10@75563016@-		0.178571				10@62110976@-	0.227273	0.392857				Scaffold47@318427@+	0.133333	0.103896			13@21868025@-	0.144737	0.121951									2L@6924337@+	0.419634	0.77409	0.77633	0.763866	0.709323	0.419844	0.298327	0.261654	0.264957	0.5					0.114173
10@75567687@-	0.162011	0.238806				10@62134515@-	0.25729	0.290425	0.423718			Scaffold47@318487@+	0.581633	0.40411			13@21869577@-	0.113208										2L@6925020@+	0.101521		0.106042
10@75567922@-	0.179039	0.169903				10@62134666@-	0.287524	0.379278	0.475256			Scaffold47@319824@+	0.185053	0.130814			13@21966675@+	0.131579										2L@6926399@+		0.177626	0.168209	0.166815	0.124005
10@75568118@-	0.211538	0.344828				10@62430602@-			0.323529			Scaffold482@556@-		0.307692			13@21996023@+	0.439394	0.496644	0.438144	0.110727							2L@6944457@-	0.53342	0.715543	0.704433	0.704545	0.593711	0.163889	0.186341	0.130964	0.118289	0.151596	0.206667		0.314145	0.299725	0.49212
10@75571255@-	0.1375	0.114286				10@62434522@-			0.146789			Scaffold49@1090161@-	0.184783				13@21996980@+			0.25641								2L@6946013@-	0.231293	0.316109	0.223744	0.310345
10@75573199@-	0.422619	0.542969				10@62435688@-	0.255495	0.279503	0.373239			Scaffold50@464470@-	0.268293	0.125			13@22010298@+	0.12766										2L@6947273@-	0.317308	0.626506	0.568627	0.625
10@75576862@-	0.150362	0.160853				10@62443538@-			0.142857			Scaffold50@466000@-		0.162791			13@2212355@-			0.144928								2L@6950781@+	0.111111	0.117371	0.113924
10@75579350@-	0.135314	0.179104				10@62449511@-	0.346847	0.331818	0.22093			Scaffold50@546904@+	0.110181				13@22206386@+		0.37234	0.361204	0.27907							2L@6951279@+	0.103261	0.1375
10@75579359@-	0.220447	0.15917				10@62449512@-	0.150235	0.131455	0.280488			Scaffold50@547098@+	0.104235				13@22234979@+				0.117647							2L@6951736@+	0.238462	0.470588
10@75758044@+		0.13388				10@62456774@-	0.228374	0.369416	0.40699			Scaffold50@764830@+	0.206406	0.129252			13@2240614@+		0.125									2L@6952666@+	0.225352
10@75832516@+	0.157328	0.150106				10@62458926@-			0.118541			Scaffold51@1150617@+	0.292683				13@2248086@+		0.148936	0.20339								2L@6952930@+	0.1		0.123077
10@75842250@+	0.382637	0.360963				10@62470017@-	0.130268		0.688889			Scaffold51@27829@+	0.254617	0.16129			13@22487700@+		0.756098	0.680851								2L@6957527@+	0.261519	0.20202	0.210744	0.27027
10@75860743@+	0.115385	0.259709				10@62471117@-			0.149351			Scaffold51@28004@+	0.151786				13@2263358@+	0.321429	0.27381	0.29703								2L@6959631@-	0.12069
10@75864949@+	0.11747	0.139752				10@62486735@-		0.238095	0.28			Scaffold51@64762@+	0.609756	0.496063			13@22689800@+									0.123016		2L@6959632@-	0.169492
10@75867012@+	0.768473	0.745257				10@62497863@-	0.22029	0.297297	0.505263			Scaffold51@780291@+	0.125				13@22758131@+		0.171053									2L@6960802@+			0.110092
10@75898637@-	0.217391	0.166667				10@62497898@-			0.10274			Scaffold51@802637@+	0.140351				13@22845976@+		0.208333									2L@6970644@-	0.470721	0.595381	0.531513	0.547619	0.350889
10@75910102@-	0.291667					10@62507667@-			0.103093			Scaffold51@80751@+	0.615116	0.397351			13@22862207@+	0.360825	0.413953	0.376923								2L@6971373@-	0.128049
10@75910162@-		0.119048				10@62558915@-	0.15	0.212121	0.923077			Scaffold51@809227@+	0.15				13@22868406@+		0.106061									2L@6976736@-												0.123574	0.151625
10@75910261@-	0.105263					10@62558916@-			0.178571			Scaffold51@809290@+	0.164179				13@22975531@+	0.18797	0.179739	0.190731								2L@7013925@+	0.191489	0.169591	0.186747	0.116667
10@75910391@-	0.206897	0.142857				10@62559425@-			0.303571			Scaffold51@809304@+	0.758621	0.615385			13@23035680@-		0.363636	0.377698	0.3							2L@7017562@-			0.115942		0.112903
10@75910570@-	0.147059	0.255814				10@62559584@-			0.203822			Scaffold51@82003@+	0.230159	0.137143			13@23199704@-	0.129187										2L@7017754@-			0.125
10@7604935@-	0.220779					10@62559699@-			0.182692			Scaffold51@82461@+	0.110687				13@23207483@-	0.148148	0.218557	0.133634	0.102362							2L@7028087@+	0.400966	0.718487	0.63806	0.667797	0.382436
10@7618537@-	0.118812	0.107256				10@62575104@-			0.127072			Scaffold51@82619@+		0.184032			13@2347757@+	0.100209										2L@7028089@+	0.172414	0.131356	0.129151
10@7618850@-	0.122396	0.117925				10@62587522@-			0.306122			Scaffold51@831102@-	0.510919	0.34895			13@23712485@-	0.14652	0.162939	0.107256								2L@7028381@+		0.136364	0.116279
10@76781848@+		0.119048				10@62588089@-			0.3125			Scaffold51@834459@-	0.828791	0.516337			13@23836213@-	0.211982		0.30303								2L@7031853@-	0.173028		0.102515
10@76789937@+		0.147059				10@62602211@-			0.196078			Scaffold51@840243@-	0.105701				13@23836217@-	0.109244										2L@7036585@+		0.176249	0.183188	0.149311
10@76937055@+		0.123596				10@62621507@-		0.104478				Scaffold51@840350@-		0.115583			13@2431074@-		0.135135									2L@7051540@+	0.119577	0.180851	0.246575	0.247423	0.22973				0.129032
10@76938552@+			0.122449			10@62627623@-			0.245902			Scaffold52@1024993@+	0.378378				13@2439067@-		0.106061									2L@7051548@+	0.125926	0.29	0.225352	0.333333	0.202532		0.14433		0.15873	0.230769
10@76994884@-		0.363636				10@62634008@-			0.313725			Scaffold52@1025107@+	0.392857	0.155844			13@24475770@-		0.191083	0.228758	0.15873							2L@7051775@+				0.105128
10@76995406@-	0.604651					10@62651052@-			0.28125			Scaffold52@1134378@-		0.163934			13@24490216@+		0.130435	0.333333								2L@7052497@+	0.195086	0.170674	0.187401	0.179978	0.11588
10@77161387@-		0.12766				10@62764347@-	0.341584	0.32				Scaffold532@5125@+		0.602273			13@24595901@-			0.176471								2L@7053652@+	0.337838	0.66849	0.667297	0.681481	0.598677		0.268012	0.252381	0.10396	0.158416
10@77161962@+		0.12766				10@62920802@+			0.18			Scaffold53@140054@+		0.102564			13@24606480@+			0.115646								2L@7057495@+	0.2	0.21519	0.125
10@77162731@+		0.25				10@62937477@+	0.142012	0.302703	0.411765			Scaffold53@669834@+		0.516129			13@24621127@+	0.192593	0.111688		0.103064							2L@7058082@+	0.139535	0.167155	0.17402	0.114551					0.109756
10@77162778@+		0.5				10@62942701@+	0.54491	0.729167	0.84375			Scaffold53@766290@+	0.165138				13@24647846@-			0.119048								2L@7058292@+		0.125874	0.107362	0.130252
10@77167158@+	0.375839	0.241206				10@62947159@+			0.146154			Scaffold53@81591@+	0.336538	0.344059			13@24652864@-	0.111111										2L@7061022@+	0.2358	0.24846	0.248532	0.208333	0.225352		0.119403
10@77167654@+		0.111111				10@62949211@+		0.122449				Scaffold53@817255@-	0.109185	0.153351			13@24804329@+	0.277419	0.416298	0.377968	0.380486	0.299543	0.244165					2L@7061080@+	0.126984	0.147651
10@77167983@+		0.181818				10@62957138@+			0.174603			Scaffold53@817389@-	0.366446				13@24926820@-		0.12037									2L@7100091@-														0.255435
10@7829804@-	0.292517	0.28125				10@62958126@+			0.129412			Scaffold53@844682@-	0.179487				13@25009660@-	0.126316	0.11708		0.10625							2L@7182808@+	0.119469
10@7839073@+	0.168919	0.155187				10@62960427@+			0.15			Scaffold53@853159@+	0.792453	0.903101			13@250205@-		0.116279									2L@7191698@-	0.293981	0.557407	0.580392	0.552342	0.467949	0.118919	0.168103	0.121469	0.140523	0.224	0.194175
10@7841855@+	0.110417	0.145263				10@62965029@+	0.25	0.458333	1			Scaffold54@1084227@-		0.25			13@25028016@-	0.330579	0.388158	0.235849	0.32	0.205479						2L@7191760@-	0.14741	0.229885	0.189112	0.181598	0.186869
10@7849693@+		0.266667				10@62966504@+			0.186441			Scaffold54@445986@-		0.166667			13@25096186@-			0.105263								2L@7192859@-	0.306452	0.404541	0.39403	0.379613	0.438803	0.117978	0.222527	0.173745	0.199095	0.313253	0.188235	0.113636
10@7860546@+		0.181818				10@62966635@+	0.657143	0.761062	0.625			Scaffold54@446412@-	0.11236				13@25105786@-		0.121951									2L@7206553@-		0.119469		0.103448
10@7860727@+	0.690073	0.634409				10@62973253@+	0.202247	0.447368				Scaffold54@536460@+		0.390244			13@25109310@-	0.189189	0.155172	0.177143								2L@7409591@-	0.182015		0.122249	0.100971
10@79553835@-		0.266667				10@63338709@-			1			Scaffold54@803762@-	0.112434				13@25112393@-		0.342466	0.453333								2L@7421505@+		0.128342		0.11236
10@79555914@-		0.125				10@63338783@-			0.259259			Scaffold54@873395@+		0.307692			13@25142596@-					0.323077	0.215686					2L@7421576@+	0.435185	0.428161	0.337884	0.437778	0.240506
10@79565604@-	0.151079					10@63338842@-			0.181818			Scaffold54@874573@+		0.123711			13@25295834@-	0.144543	0.170507	0.132709	0.196585	0.120846	0.119355					2L@7421877@+	0.225	0.169742	0.152709	0.175439
10@79572039@-	0.664516	0.683453				10@64088251@-			0.225806			Scaffold54@885259@+		0.233645			13@25445155@-		0.119658									2L@7423917@+			0.134615		0.20339
10@79576358@-	0.130952					10@67014943@-			0.255814			Scaffold55@110974@-		0.1			13@25508072@-	0.368421	0.389474	0.255319	0.419355							2L@7428462@+		0.211538
10@79581405@-	0.225	0.224138				10@67219247@+			0.204545			Scaffold55@222976@+	0.375				13@25589346@+	0.125										2L@7429514@+		0.168776	0.147436	0.146226
10@79581479@-		0.216216				10@67267332@-	0.183824	0.232	0.215686			Scaffold55@301966@+	0.479319	0.6663			13@25621082@+	0.119403										2L@7500287@-			0.131579
10@79584171@-		0.282895				10@67268066@-			0.104762			Scaffold55@328873@-	0.933399	0.890879			13@25623787@+			0.139535								2L@75013@+						0.111111
10@79603294@-		0.111111				10@67268085@-		0.116364				Scaffold55@329972@-	0.195517				13@25759319@-		0.180851	0.110236								2L@75195@+	0.185754	0.25	0.400709	0.234375	0.387755	0.15
10@79614121@-		0.140541				10@67285134@-	0.107143					Scaffold57@694274@+	0.425	0.135417			13@25764938@-	0.145833	0.251282	0.292135	0.165217							2L@7693932@-					0.180556
10@79686108@-	0.152941	0.100719				10@67285172@-		0.111111				Scaffold57@694295@+	0.951613	0.955556			13@25766734@-		0.145242									2L@7694689@-	0.150943	0.644444	0.542169	0.686869	0.445498	0.391753	0.111111
10@79686121@-	0.292308	0.154639				10@67285182@-			0.590909			Scaffold57@694308@+	0.578947	0.276596			13@25795306@-	0.25	0.211538	0.183673								2L@7803462@-	0.142857	0.236667	0.281081	0.153846
10@79686165@-	0.166667					10@67548025@-		0.173554				Scaffold57@694456@+	0.134831				13@25795353@-	0.542857	0.726316	0.697917								2L@7804835@-		0.10219	0.166667
10@79686181@-	0.12766					10@67548026@-	0.121212					Scaffold58@257094@+	0.27451	0.210674			13@25798275@-		0.103245									2L@7822949@+				0.114315
10@79686217@-	0.242424	0.163934				10@67548252@-			0.217391			Scaffold58@263871@+	0.113043				13@25801323@-		0.185841	0.207317								2L@7823607@+	0.405088	0.51373	0.495798	0.497881	0.488746	0.248756	0.119048
10@79686270@-		0.171429				10@67548259@-			0.387755			Scaffold58@267191@+		0.322034			13@25959256@-		0.119565	0.109091								2L@7824733@+	0.107042	0.11136	0.126736	0.102151
10@79735632@-	0.116279					10@67548316@-			0.44186			Scaffold58@269641@+	0.588235	0.602273			13@26060962@-	0.14	0.208035	0.209105	0.135521							2L@7824786@+	0.228758	0.255422	0.306407	0.246719	0.270492	0.22
10@79735648@-	0.125					10@67548390@-			0.285714			Scaffold58@273816@+	0.333333	0.100806			13@27004166@-		0.147059									2L@8003382@-			0.189189		0.117647
10@79761977@-		0.153191				10@67548397@-	0.111111	0.11	0.37037			Scaffold58@316370@-	0.261364	0.248162			13@27009981@-	0.237226	0.1875	0.128205	0.113208							2L@8003629@-	0.11194	0.140845	0.16129	0.208333	0.130081
10@79762009@-	0.120968	0.281385				10@67548930@-			0.24			Scaffold58@76441@+		0.644444			13@28736729@+			0.466667								2L@8009111@-	0.134615
10@79781770@-	0.128205	0.12987				10@67548942@-			0.24			Scaffold59@483733@-	0.222222	0.230769			13@28741778@+		0.185185	0.237113								2L@8036045@+	0.306843	0.434783	0.393762	0.457023	0.306288
10@79781918@-	0.707317	0.785276				10@67979767@+			0.238095			Scaffold59@876480@+	0.440678	0.385417			13@28819992@+		0.135922	0.118577	0.102041							2L@8037427@+		0.141836	0.11792	0.118269
10@8006599@+	0.183735	0.196544				10@68035801@+	0.111111					Scaffold59@985276@+	0.752688	0.507692			13@28828137@-		0.11875	0.10219		0.132353						2L@8037428@+	0.170279	0.338517	0.343925	0.347701	0.204122
10@81585839@+		0.14				10@68041481@+		0.171429				Scaffold60@355443@-	0.101124				13@28833957@-						0.125					2L@8041775@+		0.1
10@81585918@+		0.322581				10@68095689@-			0.325581			Scaffold60@371285@-	0.298771	0.201657			13@28842194@+		0.503937	0.440476	0.391304							2L@8042502@-	0.238129	0.282118	0.281685	0.282839	0.262074	0.215102	0.210265	0.125957	0.101772
10@81586372@+		0.235294				10@68097113@-	0.123288	0.292264	0.377049			Scaffold60@371482@-	0.393531	0.229117			13@28899662@+		0.139785									2L@8050100@+			0.179487	0.177778	0.230769
10@81586481@+		0.106667				10@68097153@-			0.106918			Scaffold61@152134@+	0.156334				13@28913031@-		0.170455									2L@8050207@+		0.12766
10@81586585@+		0.175				10@68097229@-		0.107143				Scaffold61@152250@+	0.188172	0.117284			13@28918193@+		0.166667	0.157895								2L@8051470@+		0.17757	0.205714	0.207792	0.103896
10@81851326@+	0.144928					10@68097235@-			0.173469			Scaffold61@156214@+	0.523077	0.198113			13@2967323@-	0.540107										2L@8056702@-		0.129851	0.113422	0.118976
10@81918887@-	0.292969	0.360614				10@68097707@-			0.216667			Scaffold61@157587@+	0.326733				13@2989377@-		0.146341									2L@8058060@-										0.104651
10@81928765@-	0.604651	0.5397				10@68097882@-			0.174757			Scaffold61@419223@-	0.696013	0.444056			13@2989432@-	0.121622										2L@8059464@-	0.247191
10@81928819@-	0.155031	0.163306				10@68098426@-		0.121127	0.122449			Scaffold61@424018@-	0.126826				13@3011317@-	0.255814	0.292308	0.147059								2L@8062412@-		0.130435	0.113636
10@81928864@-	0.237374	0.297634				10@68243124@-	0.102128	0.186667	0.263027			Scaffold61@427630@-	0.926151	0.877301			13@30150054@+	0.856115	0.853679	0.832948	0.631387	0.214286						2L@8063631@-	0.280702	0.5
10@81965161@-	0.106257	0.116531				10@6886927@-	0.119565	0.252336	0.338983			Scaffold61@510406@+	0.371429	0.222222			13@30150264@+	0.227824	0.22241	0.208824	0.211511							2L@8065463@-	0.180556	0.136986	0.166667
10@81965296@-		0.188406				10@6887130@-	0.425134	0.685714	0.994624			Scaffold61@511241@+	0.185185				13@310852@+	0.192	0.148515			0.166667						2L@8067502@-	0.336493	0.473118	0.649123			0.125
10@82007405@-	0.158416	0.11583				10@6887372@-		0.111732	0.137931			Scaffold61@595796@+	0.147059				13@31205418@-		0.91954	0.927835	0.913043							2L@8067754@-	0.161458	0.295082	0.234375	0.189655	0.176471
10@82031718@-		0.128205				10@6887561@-			0.121212			Scaffold61@853050@+	0.123529				13@31205419@-		0.329412	0.316327								2L@8068846@-	0.134615
10@82031737@-		0.2				10@6889917@-			0.336842			Scaffold61@889075@+	0.735683	0.466844			13@31239130@-		0.114286	0.150538								2L@8070336@-	0.358974	0.235294	0.146667	0.22973	0.285714
10@82031926@-	0.2					10@6890114@-	0.152344	0.172249	0.29717			Scaffold61@894811@+	0.745583	0.754386			13@312448@+	0.317073										2L@8077314@-		0.116279		0.139785
10@82031956@-		0.27451				10@6890340@-			0.119658			Scaffold61@895970@+	0.169922				13@31248743@-		0.178218	0.1875								2L@8077416@-	0.185185	0.327381	0.384106	0.280374
10@82032022@-		0.135417				10@69248967@+			0.226415			Scaffold61@916627@+	0.218468				13@31250659@-		0.357143	0.262136								2L@8080037@-	0.201835	0.473684
10@82032512@-	0.164329	0.142132				10@69249627@+			0.132075			Scaffold62093@78@-	0.285714				13@31268866@-		0.233333	0.103448								2L@8107386@+	0.265574	0.321761	0.352464	0.31041	0.27791
10@82033040@-	0.134576	0.153247				10@69266350@+			0.16			Scaffold62@564038@-	0.117241				13@31274680@-		0.103448									2L@811629@+	0.333333	0.651515	0.685714	0.535714	0.716049
10@82033432@-	0.935484	0.868852				10@69270078@+			0.363636			Scaffold62@569358@-	0.533333	0.22973			13@31284313@-		0.181818	0.135135								2L@8121336@-	0.165289	0.363636	0.6	0.5	0.258621
10@82049386@-	0.130435	0.238532				10@69270259@+	0.192308	0.295455				Scaffold63@193359@-	0.125				13@31373877@-		0.82	0.862069		0.134228						2L@812149@+					0.172414
10@82213959@+	0.162162					10@69270328@+			0.28			Scaffold63@261962@-		0.234177			13@31575732@-		0.191304	0.135417								2L@812272@+			0.195876	0.110429
10@82281195@+	0.1	0.227273				10@69270368@+	0.428571	0.505155	0.794872			Scaffold63@277780@-		0.680851			13@31575733@-		0.253863	0.182163	0.103695							2L@812274@+	0.401923	0.762712	0.705263	0.690909	0.772358	0.336493	0.289062	0.120567		0.135714
10@82281646@+		0.16092				10@69270378@+		0.10101				Scaffold63@280243@-		0.447761			13@31581350@-		0.27907	0.301587	0.184211							2L@8126270@-	0.157994			0.115646
10@82282123@+	0.11	0.1				10@69270610@+			0.146341			Scaffold63@884163@-	0.112638				13@31603824@-						0.124224	0.149733		0.150685		2L@812719@+	0.22807		0.276596	0.189873	0.178082	0.128205
10@82363517@+		0.107335				10@69270669@+			0.152174			Scaffold6464@830@+		0.287671			13@31628894@+					0.240506	0.326923					2L@8133345@+					0.15625
10@82405463@+	0.424242	0.557143				10@69285739@+	0.209302	0.223881				Scaffold65@19840@+		0.131579			13@31632664@+		0.117117			0.121951						2L@8134653@-		0.125			0.135135
10@83635244@+		0.695652				10@69290481@+			0.703704			Scaffold66@581460@+		0.101449			13@31747729@+		0.186782	0.203036								2L@814125@-	0.193548	0.186667	0.263889	0.28	0.152542
10@83635318@+		0.222222				10@69290849@+	0.340426	0.382353				Scaffold66@587311@+		0.347826			13@317524@+	0.690722				0.627907	0.633333					2L@8161284@+	0.343511	0.358974	0.470588
10@83635411@+	0.9					10@6935255@-		0.121784	0.113725			Scaffold66@590871@+		0.446429			13@31755305@+			0.153846								2L@8192594@-			0.136691
10@83635441@+	0.375					10@69850124@+			0.423077			Scaffold66@668594@-		0.116667			13@31756859@+		0.541667	0.772727								2L@8196624@-			0.111111
10@83635583@+		0.25				10@69932457@+	0.214286	0.223529				Scaffold67@113472@-	0.104012				13@318430@+	0.598802	0.490683	0.550492	0.415642	0.589595	0.609524					2L@8197898@+										0.103004
10@855690@-		0.128713				10@69978633@+	0.767442	0.812121	1			Scaffold67@113564@-	0.297468	0.145773			13@31928871@+	0.234921		0.261905								2L@8198664@+	0.781407	0.942857		0.947368	0.867925	0.669246	0.466951	0.49026	0.472574	0.455696	0.488889	0.281407	0.22293	0.159314	0.414634
10@855695@-	0.47093	0.514286				10@7000373@-			0.513514			Scaffold67@113577@-	0.11236				13@31940774@+	0.6	0.22314	0.202899								2L@820282@+	0.371636	0.318444	0.322981	0.33892	0.110855
10@856663@-		0.12				10@70097259@+			0.117284			Scaffold67@165348@-	0.115385				13@31957226@+	0.666667	0.618421									2L@820357@+	0.304239	0.219895	0.187713	0.227692
10@857850@-	0.11985	0.142857				10@70097308@+			0.103825			Scaffold67@204828@+	0.270161	0.229167			13@31967574@+		0.261649	0.251064								2L@8213437@+	0.153302	0.333333	0.357143	0.262295
10@863756@-	0.347541	0.319859				10@70097313@+			0.212598			Scaffold67@28198@-		0.103448			13@32844568@-	0.586957	0.465116	0.617647								2L@8219700@-	0.256529	0.447034	0.428302	0.462319	0.394074	0.183986	0.218905	0.113821	0.114786	0.121718
10@88213027@-	0.11461	0.126788				10@70097334@+			0.389474			Scaffold67@30551@-		0.561404			13@32867810@-			0.12766								2L@823087@+	0.228527	0.792101	0.807518	0.800948	0.677327	0.517338	0.212406
10@88259656@-		0.112222				10@70097373@+		0.150215				Scaffold67@525188@-	0.191697	0.140036			13@33050574@-	0.292929	0.347826									2L@8260934@-	0.267454	0.474502	0.457656	0.510701	0.410487	0.122096	0.107889
10@88281210@-	0.125341	0.124767				10@70097382@+	0.179487	0.312236				Scaffold67@526565@-	0.242647	0.24359			13@33051367@-				0.101064							2L@8261830@-	0.146552	0.133449	0.157492	0.132026	0.111505
10@88281445@-	0.142857					10@70175131@+	0.201415	0.256035	0.5			Scaffold67@543481@+		0.107692			13@33051440@-		0.126506	0.175309		0.159664						2L@8298264@-		0.105882	0.114458	0.156923	0.143443					0.162162
10@88515890@-		0.205882				10@70191634@+			0.184615			Scaffold67@552119@-	0.183099	0.160187			13@33062192@-	0.135392	0.168909	0.152381	0.132022							2L@8307252@-	0.106074			0.101695
10@88515926@-		0.333333				10@70192005@+			0.155172			Scaffold67@563030@-	0.169014				13@33073046@-		0.1									2L@8307304@-			0.166667
10@88515936@-		0.14				10@70192620@+			0.137255			Scaffold67@570855@-	0.75	0.304348			13@33243520@-	0.787879	0.934211	0.924528								2L@8310184@-	0.34296	0.163987	0.17193	0.248031
10@88515954@-		0.162791				10@70192883@+			0.102041			Scaffold67@571454@-	0.138889				13@33305423@-	0.230769	0.174603	0.307692								2L@831032@+	0.191781	0.154128	0.172494	0.133192
10@88854131@-	0.11039	0.141892				10@70192965@+			0.107143			Scaffold67@581726@-	0.113636				13@33312664@-		0.14									2L@8310822@-	0.428571	0.829787	0.709924	0.788889	0.158273			0.105263
10@88854427@-	0.116022	0.126531				10@70534740@+	0.170833	0.20098	0.20122			Scaffold67@608721@-	0.112389				13@33317652@-	0.232558		0.25								2L@8313250@+	0.101266
10@88912460@+	0.921053					10@70923426@-			0.517241			Scaffold67@647199@-	0.119171				13@33322634@-		0.113636									2L@8313916@+	0.217617	0.41844	0.397849	0.348315	0.25
10@88935799@+		0.212121				10@70927769@-			0.52			Scaffold67@9361@+	0.130435				13@33329655@-	0.84058	0.906977	0.913043								2L@8316412@+		0.171946	0.18287	0.155294	0.161017
10@89102674@+		0.194805				10@70935920@-			0.387097			Scaffold68@468914@+	0.126214				13@33332810@-		0.209302	0.153846								2L@836769@-		0.151899	0.169355	0.143177
10@89102860@+		0.278689				10@70956344@-			0.225			Scaffold68@468942@+	0.12381				13@33332845@-			0.177778								2L@8373131@+	0.303892	0.459677	0.406699	0.444444	0.382353	0.190476	0.135135		0.123209
10@89116450@+		0.205128				10@7120398@-		0.184874	0.291667			Scaffold70@37268@+	0.261905	0.172932			13@33398977@-		0.304878	0.337209								2L@837377@-	0.102941	0.415663	0.331169	0.32716	0.139785
10@89116606@+		0.2				10@7120455@-			0.125			Scaffold70@37398@+		0.131818			13@33410846@-		0.1075									2L@8375276@+	0.103636
10@89118101@+		0.266667				10@7120537@-			0.235294			Scaffold70@39294@+		0.204819			13@33423533@-	0.169811	0.100901									2L@8382187@-		0.118421
10@89311841@+		0.113636				10@71331026@-	0.124524	0.151645	0.238426			Scaffold70@730941@-		0.12987			13@33438348@-			0.100193								2L@8386304@+		0.219917	0.172043	0.136054
10@89512097@-	0.15873	0.106667				10@71344883@-			0.131579			Scaffold71@524916@+	0.125				13@33448543@-	0.170103										2L@8390510@-													0.266219	0.257459	0.218537
10@89577744@-	0.112676					10@71344900@-	0.464286	0.611511	0.407767			Scaffold71@527725@+	0.244444	0.106061			13@33448544@-	0.806283				0.119403						2L@8400484@+	0.304348
10@89623522@+	0.232824	0.36828				10@71347897@+	0.138138	0.218391	0.272727			Scaffold71@553025@-		0.121951			13@33472100@+		0.12									2L@8404286@+										0.227273
10@89623808@+	0.655172	0.898305				10@71381397@+			0.111111			Scaffold71@554534@-		0.178295			13@33666439@+	0.148649										2L@8404770@+	0.117409	0.110301	0.127095	0.120585				0.1		0.132353
10@89623961@+		0.117647				10@71381523@+			0.124138			Scaffold7247@906@+		0.776596			13@33671323@+		0.190476	0.131783								2L@8406537@+	0.224846	0.374251	0.307407	0.317829	0.224684					0.124378
10@89624089@+	0.196547	0.196526				10@71383347@+		0.131818	0.315789			Scaffold72@281406@+		0.206897			13@33860164@-	0.147368	0.200855	0.222222	0.210526							2L@8409392@-	0.313288	0.493217	0.509687	0.501931	0.257426	0.208333
10@89726288@+		0.118644				10@71383655@+	0.211864	0.247934	0.486842			Scaffold72@281570@+	0.106383				13@339228@-	0.170732										2L@8414276@-	0.192982
10@89727129@+		0.217391				10@71384940@+			0.101266			Scaffold72@756203@-	0.114407	0.105505			13@346970@-	0.215385		0.113208								2L@8434474@-	0.215385	0.216102	0.169697	0.13587
10@909690@-	0.128764	0.113937				10@7140344@-			0.190476			Scaffold72@756896@-	0.123746				13@347016@-		0.125	0.145455								2L@8439941@+	0.3	0.295775		0.153846
10@90974762@-		0.17284				10@71433202@+			0.369863			Scaffold72@760736@-	0.171171				13@34788500@+		0.34	0.475728	0.30303	0.480663	0.44898					2L@8445313@+		0.525	0.295455	0.225	0.156863
10@91404413@-		0.111111				10@7154440@-			0.293103			Scaffold72@809441@+		0.202899			13@34918675@+	0.289634	0.285366	0.2	0.128049	0.12987						2L@8450291@-	0.134818	0.174419	0.183099	0.170807			0.117647
10@91404484@-		0.173387				10@7160709@-		0.123457	0.157143			Scaffold73@248907@-		0.291667			13@34936820@+	0.142322	0.129717		0.102113							2L@8464743@+	0.491071	0.542056	0.580058	0.580669	0.479419		0.128205	0.177083	0.116279	0.327869	0.136364
10@91404605@-	0.843478	0.917241				10@7160752@-		0.163043	0.166667			Scaffold73@249585@-		0.384181			13@34936903@+				0.130435							2L@8509731@-	0.15084	0.194881	0.184039	0.205151	0.107408
10@92509244@-		0.215385				10@7211785@-			0.112069			Scaffold73@256558@-		0.267241			13@35025901@-	0.117117										2L@8512440@-	0.554572	0.953917	0.913043	0.930502	0.816901	0.378601	0.222973	0.250636	0.268534	0.296675	0.208494	0.15493	0.136842
10@92617084@-		0.1875				10@72656325@+	0.641851	0.592734	0.83378			Scaffold73@257364@-		0.229167			13@35031715@-	0.26534	0.189415	0.222951								2L@8517216@-	0.157843	0.161017	0.160207	0.122616	0.102431
10@92617239@-		0.12766				10@72657279@+	0.109562		0.189394			Scaffold73@323803@-	0.578125	0.509804			13@35050233@-	0.797834	0.622222	0.728261	0.540984							2L@8517875@+	0.121118
10@92617246@-	0.125					10@72674554@+	0.106383					Scaffold73@345936@+	0.357143				13@3510@+	0.111111										2L@8517966@+	0.156542		0.118971	0.107955
10@92617267@-		0.155556				10@74185373@+		0.25				Scaffold73@351272@+		0.162791			13@354669@+		0.12963	0.225225								2L@8518115@+				0.119403
10@92617279@-	0.106061					10@74584218@+	0.16129	0.285714				Scaffold73@354256@+	0.189189				13@35640533@-		0.104478									2L@8518549@+	0.219512	0.348837	0.186047	0.321739	0.343373
10@92617395@-	0.72973	0.880952				10@74621218@+	0.357143	0.473684	0.52			Scaffold73@370769@-		0.121622			13@35696575@+		0.1									2L@852271@-	0.180939	0.128682	0.122222	0.14652
10@92617411@-	0.375	0.169811				10@74967305@+	0.761905	0.909091				Scaffold73@39929@+	0.275362				13@3573756@-		0.117647									2L@852569@-	0.282609	0.150735	0.118182	0.143345
10@92635361@+	0.113757	0.157343				10@74991068@+		0.117647				Scaffold73@39962@+	0.104167				13@361583@+	0.12										2L@8527780@-	0.110638	0.210269	0.228758	0.180782	0.17704
10@93149@-	0.346975	0.349345	0.372549			10@74991070@+	0.809524	0.88				Scaffold73@504627@+		0.492958			13@36176442@+			0.133333								2L@8527828@-			0.103846
10@93165@-	0.285774	0.267666	0.257669			10@74991437@+			0.140845			Scaffold73@577902@-		0.210526			13@36184292@+		0.457143	0.47191								2L@8541041@+			0.12963	0.125
10@93389594@-	0.125616	0.138602				10@74991981@+	0.176471	0.275862				Scaffold73@579250@-	0.111111				13@36189129@+		0.1133	0.170604								2L@854109@+	0.168278	0.207127	0.195423	0.214191	0.206373		0.107425
10@93461@-	0.120612	0.165777	0.106061			10@75015727@+	0.230769					Scaffold73@77550@+		0.163934			13@36210456@-	0.425	0.657763	0.56231	0.345794							2L@854207@+	0.265656	0.414338	0.422739	0.417383	0.399526	0.15736	0.143902
10@93558227@+		0.206897				10@75050991@+			0.423077			Scaffold73@77670@+		0.102941			13@36288995@-		0.137255									2L@854270@+	0.493329	0.798119	0.825243	0.808123	0.756757	0.364718	0.216387
10@93558362@+	0.64486	0.826923				10@75060913@+		0.16				Scaffold73@82354@+		0.166667			13@36290681@-	0.147163										2L@862805@-		0.101695
10@93572922@+	0.105802	0.10691				10@75060930@+	0.245098	0.274194	0.254237			Scaffold73@83238@+	0.108696	0.126582			13@36292368@-	0.127081	0.145946									2L@864459@-		0.362319	0.287879
10@93623930@+	0.350649	0.558333				10@75060931@+			0.186441			Scaffold73@83307@+	0.409091	0.247619			13@36306650@-	0.10219	0.132928									2L@8662594@+			0.107843
10@93668730@+		0.106667				10@75060951@+			0.118644			Scaffold74@300380@-	0.208668	0.177122			13@36308986@-	0.187586	0.189319	0.156968								2L@8674262@+													0.117925
10@93807937@-	0.195652	0.25				10@75060960@+	0.142857	0.244681				Scaffold74@322341@-		0.151515			13@3637725@-	0.116883		0.123596								2L@8685734@-	0.114249
10@93904@-			0.107914			10@75061016@+	0.107784	0.162162				Scaffold74@333253@-	0.103093				13@3637745@-	0.205882	0.123288	0.142857								2L@8688347@-	0.189112	0.554878	0.518868	0.56		0.162162
10@93999797@-		0.10473				10@75061071@+		0.152542				Scaffold74@419009@+	0.28866	0.21608			13@3638611@-			0.10241								2L@8710892@-		0.183007	0.19469	0.219512
10@94051035@+		0.101083				10@75061089@+			0.183673			Scaffold74@419626@+	0.123153				13@36467063@-	0.240741	0.185185	0.221239	0.291667							2L@8711107@-			0.103896
10@94238524@-		0.24				10@75061176@+			0.109756			Scaffold74@507268@+	0.130148	0.117647			13@36883718@-	0.188811	0.240566	0.234234								2L@8712165@-	0.296703
10@94413898@+		0.101796				10@75061528@+		0.123077				Scaffold74@527428@+	0.259953	0.100402			13@36935780@-	0.142857										2L@873085@+		0.136364
10@94449019@+	0.244604	0.26682				10@75061953@+			0.230769			Scaffold74@527900@+	0.122642				13@36981121@-	0.113475	0.113402									2L@875776@+	0.104167	0.144603	0.132791	0.142857
10@94449420@+	0.128767					10@75062003@+			0.20339			Scaffold74@603721@+		0.141509			13@36981130@-	0.158273										2L@8775539@-													0.102564
10@94654572@+		0.104167				10@75125092@+		0.140684				Scaffold74@650370@+		0.246377			13@36981136@-	0.486301	0.718182	0.610526	0.637681	0.38488	0.362117					2L@8941440@-	0.109375
10@94773974@+	0.1	0.196721				10@75131077@+	0.25	0.283525	0.340659			Scaffold74@657893@+		0.125			13@36981241@-	0.104478	0.125	0.204082		0.116541						2L@8942219@-	0.111607
10@94773982@+	0.603774	0.744186				10@75157095@+	0.1125	0.157343				Scaffold74@661601@+		0.206897			13@36984045@-					0.120743						2L@8944592@-		0.101266	0.143519	0.119919
10@94773983@+	0.407407	0.55814				10@75160395@+	0.318182	0.389831				Scaffold74@669995@+		0.431373			13@36984057@-					0.401515	0.330827					2L@8978206@-	0.134615
10@95079692@-	0.235955	0.19375				10@75166096@+		0.157303				Scaffold74@679391@+		0.695652			13@36994799@+					0.134615						2L@8978914@-	0.264237
10@95084247@-	0.181818					10@75175300@+	0.154135	0.277533	0.482353			Scaffold74@681007@+		0.130435			13@37041387@-			0.159091								2L@8980105@-	0.35014	0.209302		0.301887
10@95084299@-		0.217391				10@75180245@+	0.196319	0.233533	0.857143			Scaffold74@684049@+		0.965318			13@3713047@-	0.20339	0.116667	0.195652								2L@8998324@+	0.162234		0.103359
10@95085651@-		0.131195				10@75181593@+			0.413793			Scaffold74@777772@+	0.148936				13@3713157@-	0.402516	0.275862	0.338624	0.325301	0.191489						2L@9166247@-	0.170412	0.18251	0.167192	0.138678	0.145677
10@95089515@-		0.154882				10@75182447@+			0.393939			Scaffold75@374994@+	0.251908				13@37189889@-			0.103448								2L@9235190@+		0.277778
10@95093541@-	0.220588	0.168421				10@75183512@+	0.823529	0.65625				Scaffold7760@266@+	0.129098				13@37193256@-	0.261391	0.210526									2L@9243688@+			0.104167
10@95123760@-		0.111765				10@75183632@+	0.210526					Scaffold79535@243@-	0.283186				13@37216479@-	0.125	0.1875									2L@9252678@-	0.27933	0.224096	0.225461	0.22658	0.19784				0.115009	0.249404	0.409091	0.181818
10@95441281@-	0.236486	0.167832				10@75230733@+			0.163807			Scaffold79@213435@+	0.214286	0.125			13@37216738@-	0.122291										2L@9252882@-										0.126838	0.212471	0.173077
10@95653849@+	0.172052	0.190575				10@75245824@+			0.225941			Scaffold79@239647@+		0.309091			13@37250555@-			0.119048								2L@9387879@+	0.136086	0.152256	0.149091	0.158974
10@95666967@+		0.166667				10@75261890@+			0.697674			Scaffold79@402136@+	0.107463				13@37253841@-					0.125						2L@9430209@-			0.25
10@95668151@+	0.48	0.333333				10@75261906@+			0.159091			Scaffold80511@233@-	0.157895				13@37258799@-			0.267857		0.2875	0.432099					2L@9431823@+	0.163476	0.222656	0.233161	0.139241
10@95737@-	0.162162					10@75276831@+			0.118421			Scaffold80@106587@+	0.282609	0.123457			13@37312673@-			0.152542								2L@9431824@+	0.22619	0.220472	0.272021	0.195652
10@96005869@+			0.142857			10@75309954@+			0.130137			Scaffold80@117054@+	0.105263				13@37325062@+	0.103316										2L@9432948@+	0.143297		0.123515
10@96022260@+	0.249057	0.284404				10@75310867@+			0.132353			Scaffold80@135652@-		0.427083			13@37334111@+	0.141561	0.136364	0.116592								2L@9432979@+	0.150888		0.108235
10@96053342@+	0.213333	0.223565				10@75310868@+	0.434783	0.550459	0.748792			Scaffold80@150175@-		0.688889			13@37394268@+		0.171875									2L@9491892@-	0.151261
10@96097556@-	0.10983	0.124939				10@75311446@+			0.1			Scaffold80@334788@+	0.105263				13@37823049@-			0.132231								2L@9504069@+				0.1
10@96122662@-	0.133829					10@75311524@+	0.156463	0.293103	0.26087			Scaffold80@340095@+		0.346154			13@37869715@-	0.105634										2L@9504264@+			0.111111
10@96162529@+	0.212121					10@75311785@+	0.132353	0.197802	0.266667			Scaffold80@340860@+	0.477273	0.143885			13@38061075@+	0.105496	0.120056									2L@9515486@+	0.101064
10@96162601@+	0.3	0.259259				10@75579314@+		0.103774				Scaffold80@340901@+	0.139535				13@388641@-	0.160433	0.161826	0.144201								2L@9535076@+	0.12093							0.142857
10@96163026@+	0.12		0.125			10@75584962@+	0.155844	0.155172				Scaffold80@441301@+		0.131579			13@390671@-	0.946188	0.91002	0.945087	0.310694							2L@9535111@+	0.151365	0.105023	0.162963					0.125	0.15
10@96163066@+		0.133333				10@75585248@+	0.292683	0.625				Scaffold80@44229@+		0.2			13@395370@-	0.289291	0.153846	0.114701								2L@9535131@+	0.131894	0.128713	0.145299	0.153846	0.132653
10@96163202@+	0.194444	0.255319				10@75585421@+	0.111111	0.297872	0.478261			Scaffold80@458620@-		0.268657			13@395371@-		0.23619	0.236334	0.120307							2L@9535342@+	0.483871	0.72973		0.676471		0.184211					0.115789
10@96281823@+		0.108696				10@75585994@+	0.289062	0.429907				Scaffold80@464621@-		0.202128			13@39774765@+		0.44186	0.457143								2L@9536298@+	0.534351	0.764706	0.744186	0.826087	0.694444	0.293333	0.512195	0.276596	0.288462	0.205882	0.116279
10@96341255@+	0.608696	0.621622	0.125			10@75603980@+				0.241379		Scaffold80@472636@-		0.117073			13@39777994@+	0.117647										2L@9572467@+			0.126984	0.117647	0.113043
10@96443491@+	0.171429					10@75646246@-		0.119617	0.410256			Scaffold80@586515@-	0.203704				13@39778284@+	0.289474	0.301724	0.418919								2L@9574202@-	0.315674	0.455975	0.457199	0.452958	0.421801	0.20356
10@96447679@+	0.214286	0.269565				10@75646615@-	0.178273	0.215302	0.280702			Scaffold80@631444@-		0.375			13@3980096@-	0.122449										2L@9574304@-	0.267394	0.291725	0.310034	0.29746	0.320115	0.147837
10@96454821@+	0.206897	0.52381				10@75646880@-	0.164384	0.219321	0.161616			Scaffold80@638237@-	0.103774				13@39837644@+	0.208333										2L@9697444@-										0.133929
10@96484111@+		0.102273				10@75652935@-		0.125				Scaffold80@89090@+		0.12069			13@39844736@+		0.205128									2L@9700247@+		0.102338
10@96990535@-		0.178571				10@75656852@-			0.15942			Scaffold81@16676@+	0.389313	0.22334			13@398487@-	0.114943	0.104811									2L@9710051@-				0.10188
10@96997789@-	0.369804	0.347356				10@75656899@-	0.229798	0.283582	0.12			Scaffold81@17533@+	0.234043				13@39857937@+		0.16263									2L@9710221@-		0.161137	0.137184	0.151284	0.124563
10@96998427@-	0.34267	0.395918				10@75656924@-	0.27003	0.374101	0.262295			Scaffold81@19121@+	0.101695				13@39861009@+	0.115336	0.103846	0.140351								2L@9710397@-		0.104116	0.112272	0.120915
10@97023686@-	0.170431	0.232305				10@75657028@-	0.21374	0.323077				Scaffold81@19172@+	0.275	0.106618			13@39864028@+	0.60166										2L@9764032@+			0.125108	0.101556
10@97028587@-	0.36887	0.334043				10@75694855@-		0.105263				Scaffold81@211001@-		0.242424			13@3987552@-	0.105263										2L@9788787@-				0.105769
10@97074121@-	0.23192	0.153509				10@75699957@-			0.137615			Scaffold81@382278@+	0.13964				13@3994028@-	0.144928										2L@9789548@-		0.126984		0.111588
10@97074546@-		0.194444				10@75700003@-			0.258065			Scaffold81@382702@+	0.100806				13@40597580@-	0.116667										2L@9890574@-	0.145367			0.118081
10@97099027@-	0.182243	0.268421				10@75715705@-			0.125			Scaffold81@386704@+	0.107709				13@40650312@-		0.341463									2L@98909@+				0.651163	0.458333	0.192771	0.181818	0.183099	0.100917	0.202899
10@97115693@-	0.52381					10@75721289@-			0.176471			Scaffold81@67402@+		0.112676			13@41319594@+		0.144578									2L@9891140@+	0.107143
10@97115934@-	0.636364	0.727273				10@75721493@-		0.135714				Scaffold81@68172@+	0.105263	0.149123			13@41329909@-	0.256757		0.231441	0.213483							2L@9893059@-	0.115479
10@97116405@-	0.225806					10@75725261@-	0.125		0.25			Scaffold81@70537@+	0.145161	0.12844			13@41362932@-			0.126761								2L@9893130@-	0.66289	0.99115	0.973154	0.949495	0.204545		0.153846	0.179487	0.211765	0.137931		0.139535
10@97117436@-	0.62069	0.843931				10@75725324@-			0.169231			Scaffold84@171772@+	0.112903				13@4198646@+			0.143939								2L@9895597@+				0.143243
10@97170439@-	0.213235	0.335227				10@75735196@-			0.209302			Scaffold84@197446@+	0.136364				13@4255333@+		0.151261	0.125								2L@9896031@+	0.114504
10@97174608@-	0.115578					10@75737477@-	0.116386		0.105882			Scaffold84@224821@-	0.364198	0.241449			13@42570716@+	0.396552	0.420455	0.28481								2L@9904043@-													0.1
10@97175480@-	0.166667	0.253731				10@75739328@-			0.205882			Scaffold84@554310@-	0.706503	0.421911			13@42581397@+	0.1625	0.315068	0.160714								2L@9911214@-	0.282416	0.397516	0.2875	0.316667
10@97197270@-	0.286645	0.350725				10@75739379@-			0.214286			Scaffold8543@511@+	0.595213	0.324675			13@43015575@-	0.107143	0.106383									2L@9913913@+	0.171216
10@97366387@-	0.164875	0.114504				10@75739480@-	0.166227	0.180723	0.170455			Scaffold86@493194@-	0.951632	0.93531			13@43139376@-					0.104478						2L@9938362@-	0.516441	0.647343	0.713781	0.606618	0.650206	0.508806	0.36742	0.188537	0.126516	0.104779	0.125749	0.207705	0.143251	0.105714	0.326271
10@97423984@-	0.168724	0.102362				10@75742388@-			0.101695			Scaffold87@170072@+		0.34949			13@43153663@-	0.132353										2L@9940008@+				0.142857	0.102041
10@97440266@-		0.145078				10@75742419@-	0.131579	0.193038	0.324324			Scaffold87@170073@+		0.159898			13@43170148@-			0.108062								2L@9955208@+	0.506173	0.860558	0.86722	0.87055	0.667606	0.186235	0.171975		0.135135			0.104167
10@97442438@-	0.146091					10@75747845@-			0.282051			Scaffold87@170437@+	0.11828				13@43179382@-		0.106742									2L@9956491@-	0.21861	0.202532	0.169014	0.283333
10@97453518@-		0.129747				10@75747932@-	0.154762	0.120301	0.384615			Scaffold87@179269@-		0.340426			13@43290507@-	0.111922										2L@9958118@+	0.179894	0.210407	0.246047	0.179679
10@97607265@+		0.172414				10@75754894@-			0.359375			Scaffold87@183190@-		0.102564			13@43331739@+			0.189189								2L@9958163@+	0.161834	0.179554	0.201077	0.175
10@97626147@+	0.538462					10@75764184@-		0.102941				Scaffold87@183656@-		0.416667			13@43344457@-	0.231317	0.130217	0.149051	0.183556	0.180851	0.14					2L@9958755@+			0.118644
10@97626201@+	0.307692					10@75764256@-		0.125				Scaffold87@340325@-		0.138462			13@43356236@-						0.108527					2L@9961166@-		0.101594	0.132438	0.108559
10@97664677@-		0.125				10@75772739@-	0.176	0.247059	0.322581			Scaffold87@362782@+	0.468085				13@43511250@+				0.56							2L@9961204@-					0.105386
10@97816902@+	0.163215	0.158235				10@75894462@+		0.150198	0.150943			Scaffold87@363135@+	0.319328	0.128676			13@44269052@+		0.18797	0.148551	0.206294							2L@9962778@-	0.107692			0.115385	0.140351
10@97817630@+			0.111111			10@75894551@+		0.147059	0.114286			Scaffold87@363680@+	0.123596	0.133215			13@4446370@-		0.114458	0.10303	0.133333							2L@9965548@-		0.105341
10@97817634@+			0.109375			10@75894597@+			0.133803			Scaffold87@374137@+		0.131148			13@4525277@-		0.116279									2L@9967702@+	0.150272	0.222972	0.240029	0.237317	0.203487	0.163319	0.147558
10@97983657@-		0.15625				10@75894607@+	0.215116	0.412698	0.512821			Scaffold87@375033@+	0.595238	0.462585			13@45390017@-	0.3125	0.210024	0.205298								2L@9996275@-	0.255656	0.194853	0.190083	0.205714	0.201635						0.104167
10@98105659@-		0.112745				10@75895335@+	0.216216	0.157576	0.108108			Scaffold87@377663@+	0.102564				13@45480163@+	0.156028										2L@9998468@-					0.176471
10@98307723@-	0.120307	0.124898				10@75895810@+	0.247813	0.347826	0.519481			Scaffold87@409786@-	0.151351				13@4564994@+				0.108434							2LHet@32600@-	0.235925	0.347826	0.347826	0.270492	0.348837			0.106796
10@98593228@+	0.260073	0.305419				10@75897028@-	0.115512	0.101871	0.109244			Scaffold87@409833@-	0.616541	0.282443			13@46101589@+		0.102564									2R@10037774@-	0.120858	0.104193			0.103164
10@98711923@+	0.589413	0.579926				10@7589867@+		0.375				Scaffold87@413300@-	0.212476	0.24375			13@46101607@+		0.10566									2R@10039204@-		0.12709	0.147903	0.138103	0.146077
10@98717606@+		0.146341				10@7589868@+		0.208333				Scaffold87@414912@-	0.136419				13@46108385@+	0.509434	0.608576	0.555556	0.568816	0.320179	0.16127					2R@10041450@+										0.216667
10@98744437@+		0.112583				10@7589913@+			0.439024			Scaffold87@445883@-	0.236022	0.149533			13@46144784@+	0.334495	0.352828	0.311355	0.301242							2R@10042127@+	0.294118	0.157464	0.154696	0.196941	0.180301		0.112583	0.139535	0.214286	0.268041	0.181818
10@98984516@-	0.216802	0.234266				10@7589926@+			0.45			Scaffold87@480463@-	0.113636				13@46173191@+		0.228571									2R@10044730@-	0.171908	0.126214	0.180952
10@99079135@+	0.195266	0.203209				10@7589948@+			0.25			Scaffold87@480466@-	0.246193	0.159722			13@46562772@+	0.157143	0.164706	0.149371	0.132463							2R@10046489@+		0.15		0.111111
10@99079359@+	0.5	0.717172				10@7589981@+	0.15508	0.193069	0.177215			Scaffold87@499652@-	0.139205				13@4727725@-			0.142857								2R@10048175@-		0.113208
10@99079597@+	0.24	0.32459				10@7590146@+	0.123288	0.196581	0.234043			Scaffold87@504156@-	0.327208	0.191228			13@47523216@+	0.15625	0.12931	0.125								2R@10124047@-	0.362069	0.652005	0.684389	0.724638	0.603886	0.106383
10@99079729@+	0.5625	0.622754				10@7590214@+	0.126667	0.212766	0.25			Scaffold87@505729@-	0.133005				13@48169704@+			0.153846								2R@10124633@-	0.265023	0.337612	0.310567	0.308051	0.255046
10@99079730@+	0.176955	0.239645				10@7590262@+	0.174603	0.18				Scaffold88@300948@-	0.598361	0.360656			13@49076835@-	0.174095	0.22694	0.182642	0.121827	0.108527						2R@10126046@-	0.103093
10@99080370@+	0.143411	0.143266				10@7590300@+			0.761905			Scaffold88@301164@-	0.15	0.175			13@49110366@-	0.136564		0.117021	0.111111							2R@10128196@+	0.26284	0.371951	0.338235	0.269231
10@99080409@+	0.115789	0.160428				10@7590453@+	0.423729	0.4125	0.58427			Scaffold88@301165@-	0.373239	0.205128			13@49359108@+	0.147059	0.154867	0.165289								2R@10128733@+	0.233083	0.264706	0.271186	0.203704
10@99080424@+	0.236641	0.220126				10@7590454@+	0.411111	0.521739	0.41573			Scaffold88@301716@-	0.261682				13@49385449@-	0.157552	0.161692	0.133144	0.22314							2R@10133455@+	0.160714					0.218182
10@99092371@-	0.731183	0.832653				10@7590504@+			0.106061			Scaffold88@301815@-	0.636364	0.257143			13@49387032@-	0.180604	0.173966	0.183876	0.192513							2R@10140768@-	0.103777	0.221374	0.252747	0.183735
10@99093883@-	0.71267	0.75906				10@7590593@+		0.206186	0.256637			Scaffold88@304817@-	0.167526				13@49392753@-		0.130095	0.100412								2R@10156406@-	0.142202
10@99093894@-	0.222727	0.266266				10@75906149@-			0.147541			Scaffold88@307242@-	0.410127	0.297619			13@49392757@-	0.117739	0.121724	0.100163								2R@10157013@-	0.290511	0.350042	0.330717	0.329069	0.266474	0.186955
10@99093929@-	0.2275	0.206114				10@75916887@-		0.141655	0.193772			Scaffold88@307340@-	0.169374	0.151079			13@49392936@-	0.11743			0.106742							2R@10188960@-	0.127119
10@99094350@-	0.585586	0.54902				10@75921413@-	0.204545	0.232919	0.208791			Scaffold88@307538@-	0.524138	0.285714			13@49394826@-	0.204724	0.268293	0.25641								2R@10240592@+	0.205479	0.489796	0.685185
10@99126305@-		0.102757				10@75921430@-			0.161905			Scaffold88@307748@-	0.227273				13@49724830@-	0.122222	0.338129	0.237288	0.124722							2R@10250042@+	0.179878	0.187773	0.153034	0.215789	0.17737	0.1	0.253968
10@99130218@-		0.105991				10@75935970@+	0.137931		0.478261			Scaffold89@384610@+	0.26142	0.161616			13@49978869@+	0.358974	0.7	0.768519								2R@10252175@+		0.119463
10@99130527@-	0.123333	0.129032				10@7598737@+			0.101351			Scaffold89@497575@-	0.10308				13@49978910@+		0.12963	0.130682								2R@10252843@+	0.111835		0.105469
10@99130775@-		0.132716				10@75995802@+			0.275862			Scaffold89@497687@-	0.180507	0.122989			13@49978953@+	0.270833	0.772277	0.742138	0.604167							2R@10298385@-	0.108341	0.165948		0.146141	0.108635
10@99139524@-		0.11336				10@76008746@+			0.115578			Scaffold89@497999@-	0.718543	0.545901			13@50422454@-	0.272727	0.359551	0.362776	0.125							2R@10298402@-	0.129013	0.225728	0.177384	0.191529	0.184087
10@99150562@-		0.138593				10@76008960@+			0.124031			Scaffold90@487417@-	0.215385	0.15942			13@50799696@-	0.117647		0.14433	0.106796							2R@10298411@-		0.141732		0.127202	0.123103
10@99156016@-	0.131148	0.249292				10@76038343@+			0.128617			Scaffold90@498716@-	0.714286	0.434783			13@50989204@-			0.15								2R@10298893@-	0.104396
10@99160167@-		0.101852				10@76039392@+			0.106383			Scaffold90@79900@-	0.828125	0.496815			13@51079481@-			0.318182								2R@10383384@+			0.108911
10@99160183@-	0.152294	0.137153				10@76039900@+			0.12			Scaffold94@115794@-	0.8	0.669784			13@51083412@-			0.459459								2R@10383534@+	0.199369	0.216653	0.211911	0.243902
10@99190883@+		0.185185				10@76042025@+			0.179104			Scaffold94@116242@-	0.104				13@51329197@-		0.27027									2R@10383806@+	0.24304	0.399573	0.349481	0.352941
10@99206012@+	0.148936	0.191489				10@76042057@+			0.128205			Scaffold94@116579@-	0.149123				13@51365566@-	0.272727	0.342857	0.367347	0.196078							2R@10390106@-	0.118182	0.243243		0.228571
10@99210156@+	0.454545					10@76042302@+			0.236364			Scaffold94@138094@+	0.101382				13@51408263@-	0.270833	0.291667	0.342857	0.214286							2R@10390720@-		0.108527
10@99219429@-		0.155313				10@76042591@+			0.106383			Scaffold94@218520@+	0.141536				13@51430872@-		0.228571									2R@10397936@+		0.177885	0.208333	0.119205
10@99219878@-		0.120787				10@7604277@+			0.25			Scaffold94@218769@+	0.175024				13@51939654@-	0.126214										2R@10398700@+		0.308824	0.260664	0.234177
10@99221866@-	0.508658	0.516423				10@76207752@-			0.166667			Scaffold94@218790@+	0.169399				13@51942179@-	0.196429	0.137615	0.126016								2R@10440546@+	0.241379	0.594771	0.607477	0.545455	0.625	0.167665	0.215909	0.285714	0.169492	0.5
10@99226269@-	0.320896	0.395862				10@76217352@-			0.107843			Scaffold94@223112@+	0.377522	0.146497			13@51966809@-	0.289474	0.15873	0.205357								2R@10470486@+	0.107438	0.168831		0.155172	0.193237
10@99258032@-	0.888651	0.90107	0.354067	0.335616		10@7624679@+	0.142857	0.214286				Scaffold94@223182@+	0.823678	0.579487			13@52615847@-		0.111111									2R@10471474@+		0.185185		0.102564	0.225806
10@99258081@-		0.121094				10@76264726@-	0.268293	0.186441				Scaffold94@225041@+	0.134565				13@53159633@+	0.163934										2R@10482608@+											0.2	0.111111		0.102041
10@99330454@+	0.5					10@76266451@-			0.478261			Scaffold94@225399@+	0.163399				13@53159661@+	0.202532										2R@10483743@-		0.298354	0.266497	0.285714
10@99330508@+	0.166667	0.285714				10@76272620@-	0.738462	0.625				Scaffold94@230300@+	0.373134	0.232558			13@53160115@+	0.230769	0.324324									2R@10484909@-		0.13587	0.105058	0.13245
10@99342106@+	0.333333					10@76278592@-	0.151515	0.127273				Scaffold94@230339@+	0.126214				13@53160464@+	0.236593	0.231061	0.23622								2R@10485748@-	0.216418								0.133333
10@99379381@-	0.176471	0.4				10@76282599@-	0.125					Scaffold94@230973@+	0.16307				13@53160996@+	0.153949	0.143048	0.109195								2R@10489045@+	0.20229	0.193333	0.185185	0.148876
10@99426292@+		0.169231				10@76291121@-			0.35			Scaffold94@233877@+	0.212008				13@531972@+		0.135314	0.138462								2R@10492332@-	0.279817	0.184874	0.260563	0.284264
10@99426869@+		0.214286				10@76292314@-		0.179104				Scaffold94@237813@+	0.257353				13@53843853@+	0.149808	0.12114	0.118316								2R@10495277@-		0.136364	0.162069	0.125
10@99433730@+	0.184211					10@76297776@-	0.35443	0.321429				Scaffold94@249191@-		0.126214			13@53893838@+		0.428571									2R@10495499@-	0.436364	0.666667	0.620155	0.681034	0.514925
10@99434079@+	0.228571					10@76297800@-	0.121951					Scaffold94@249879@-		0.34375			13@53899634@+	0.206897										2R@10495630@-					0.347826
10@99437235@-	0.123077					10@76298693@-			0.1875			Scaffold94@76016@+	0.291667	0.131661			13@53978869@-	0.166667										2R@10496514@-		0.224719	0.155556	0.132075	0.170213
10@99439489@-	0.103586					10@76298778@-			0.243243			Scaffold94@87581@+	0.279661	0.175182			13@5549490@-		0.155172									2R@10502009@-	0.558824					0.155172					0.289474
10@99439646@-	0.195455	0.300578				10@76305132@-			0.40625			Scaffold94@88611@+	0.114754				13@5643115@-					0.147826	0.108696					2R@10503525@-	0.233766	0.378378	0.327273		0.271186
10@99473795@+	0.268293	0.34				10@76313239@-		0.101449				Scaffold96@318658@-	0.834783	0.688525			13@564428@+	0.333333										2R@10503796@-	0.296296	0.45045	0.2		0.15625						0.137931
10@99473796@+		0.355932				10@76321585@-	0.174603					Scaffold97@110456@+		0.107692			13@5766603@+			0.15								2R@10504936@-	0.139535
10@99474017@+	0.140845					10@76345241@-		0.166667				Scaffold97@124861@+		0.111111			13@578807@+	0.12766										2R@10562510@-														0.24
10@99474167@+			0.26087			10@76375039@-			0.37037			Scaffold97@127808@+		0.303483			13@580062@+	0.115385										2R@10649082@-	0.125654	0.101449	0.123288
10@99474168@+			0.3			10@76375143@-		0.120791	0.145833			Scaffold97@148096@-	0.1125	0.12973			13@580644@+	0.121951										2R@10736618@-	0.183066	0.269648	0.256693	0.249357	0.195361	0.126733				0.116477	0.257143
10@99474169@+			0.272727			10@76387434@-			0.25			Scaffold97@164525@-		0.210526			13@589993@+		0.111111									2R@10738653@-	0.110811										0.120482
10@99474184@+		0.151515				10@76388965@-			0.235294			Scaffold97@167456@-		0.11			13@5910971@+	0.126374	0.137784	0.107465	0.112805							2R@10739339@-	0.107955
10@99474457@+	0.113636	0.190476				10@76392397@-		0.136473	0.25			Scaffold97@186395@-		0.88			13@592264@+	0.155756	0.188312	0.261261								2R@10743947@+				0.147059
10@99474643@+		0.25				10@76392586@-			0.11			Scaffold97@190200@-	0.208333	0.15736			13@593370@+	0.134615										2R@10744032@+	0.160714	0.467391	0.341176	0.471545
10@99474659@+	0.172414	0.1875				10@76392799@-			0.121212			Scaffold97@194021@-	0.396552				13@6287334@+		0.119403									2R@10744556@+				0.1
10@99476982@+	0.805556	0.842105				10@76392856@-	0.140819	0.159821	0.152542			Scaffold97@195688@-	0.146919				13@6287342@+	0.141732										2R@10746879@-	0.118448	0.135542	0.1287	0.174629
10@99477007@+	0.194444					10@76409618@-		0.121136				Scaffold97@222004@-	0.245902				13@6533983@-	0.224138	0.355932	0.301587								2R@10749099@-	0.18	0.39726	0.316406	0.363924	0.172859
10@99477416@+		0.710526				10@76411528@-	0.682257	0.836262	0.852941			Scaffold97@222104@-	0.102857				13@6537994@-	0.848485	0.83871	0.876923								2R@10749921@-		0.132275	0.113984	0.112745
10@99496976@+		0.178571				10@76412508@-	0.397849	0.515929	0.536765			Scaffold97@324306@-		0.357895			13@6539786@-	0.425	0.23913	0.338983								2R@10751228@-	0.135021	0.269663	0.219251	0.273256	0.133047
10@99498291@+		0.55102				10@76412530@-	0.560411	0.674372	0.596154			Scaffold97@63647@-		0.129032			13@685867@-		0.247619	0.183333								2R@10752042@-			0.178571
10@99510223@+	0.12963	0.191489				10@76412559@-			0.347222			Scaffold97@86013@-		0.734375			13@687624@-		0.296296	0.267176	0.2							2R@10752238@-	0.124688	0.142857	0.24	0.237209
10@99517464@+	0.542169	0.506667				10@76412568@-			0.106061			Scaffold98@285307@-		0.402299			13@693334@-	0.416667	0.457031	0.391026	0.267606							2R@10754809@-	0.143713
10@99519327@+		0.106061				10@76412623@-			0.147059			Scaffold99@154478@-	0.105263				13@70440@+						0.181818					2R@10759200@+			0.125
10@99519473@+	0.184211					10@76420112@-	0.386957	0.427861				Scaffold99@204586@-	0.977778				13@76102@-	0.135135										2R@10759283@+	0.107807	0.12369	0.182741	0.123288	0.114094
10@99519485@+	0.133333					10@7644393@-			0.266667			Scaffold99@321583@+	0.109091				13@76135@-			0.132075								2R@10760013@+	0.175727	0.16648	0.154091	0.145918	0.143162		0.184211	0.194444
10@99519660@+	0.106667					10@76469142@+			0.185185			chr1L@100012351@+	0.114144				13@76206@-	0.118421	0.147059	0.149351								2R@10765493@+	0.124743														0.135135
10@99519888@+	0.40625	0.242424				10@76490007@+	0.258883	0.367568				chr1L@100014242@+	0.302326				13@7624601@+	0.280374	0.324324	0.46								2R@10765727@+				0.116279
10@99520032@+		0.193548				10@76490758@+	0.62753	0.703276				chr1L@100022873@+	0.763636	0.405063			13@76571@-	0.102649	0.150376	0.1875	0.124957							2R@10766464@+				0.102041
10@99677334@-		0.45				10@76499478@+	0.653846	0.765458				chr1L@100024485@+	0.15641	0.132867			13@7693909@-		0.135135									2R@10823505@+					0.120482
10@99771089@-	0.197802	0.175				10@76504641@+	0.182927	0.189655				chr1L@100052349@+	0.327511	0.21645			13@7694067@-		0.130909	0.136943								2R@10877762@+	0.106502		0.115469	0.105086
10@99994257@+	0.153846	0.219512				10@76506456@+		0.134969				chr1L@100088949@+	0.16129	0.110465			13@7715617@-		0.189815	0.349153	0.172043	0.12069						2R@10878519@+	0.330127	0.489333	0.449701	0.454006
11@101455851@+		0.129252				10@76506567@+	0.143921	0.137124				chr1L@100093953@+	0.129114				13@7752525@-			0.170213								2R@10881174@-			0.120968	0.10625
11@101464887@+	0.842795	0.763838				10@76507376@+		0.108949				chr1L@100094839@+	0.207513	0.104925			13@8264337@+	0.441176	0.3125	0.236994								2R@11026256@+	0.356651	0.339089	0.31891	0.360743
11@101465202@+		0.10396				10@76511022@+	0.560261	0.716495				chr1L@100094945@+	0.287879				13@8264684@+	0.133333	0.105769	0.136364	0.147059							2R@11026713@+	0.10699
11@101981493@+		0.11465				10@76533611@+	0.111111					chr1L@10021674@+	0.306773	0.180328			13@8924883@+	0.258333	0.124294	0.138889								2R@11027166@+	0.213066	0.169636	0.180392	0.194505
11@101981563@+	0.768627	0.818038				10@76541902@+	0.535714	0.466667				chr1L@10021753@+	0.891304	0.295238			13@9018613@+			0.103175								2R@11027431@+	0.631351	0.726027	0.724702	0.730198	0.149533										0.235294
11@102033239@+		0.171543				10@76545475@+	0.192308	0.125				chr1L@10022608@+	0.451883	0.171004			13@9209833@+	0.597641	0.695312	0.662338	0.678832	0.533835	0.619765					2R@11027480@+	0.411126	0.347315	0.398714	0.359296	0.10687
11@102217984@+	0.188679	0.280702				10@76607132@-				0.139081		chr1L@100249692@+	0.1	0.211268			13@9229853@-		0.388889	0.309091								2R@11030729@+	0.107259
11@102323731@-	0.126506	0.160705				10@7663244@-			0.1			chr1L@100256285@+	0.304762	0.357143			13@94587@-					0.194444	0.172414					2R@11033975@-	0.1875
11@102962653@-	0.175649	0.200355				10@76762134@-	0.28	0.377358				chr1L@10026195@+	0.378378				13@9531433@-		0.100592									2R@11094784@-		0.114372
11@103270443@+	0.224638	0.170886				10@76762155@-		0.150943				chr1L@100267417@-	0.243595	0.152934			13@9549514@+		0.621951	0.506849	0.589552							2R@11099528@-	0.260486	0.425287	0.357143	0.228571	0.242424
11@103325938@+			0.285714			10@76788449@-	0.83871	0.906977	1			chr1L@100362728@-		0.176471			13@9564692@-			0.135593								2R@11099650@-	0.11811	0.16	0.200803	0.193772	0.117479
11@103327042@+	0.130137					10@7681276@+			0.490566			chr1L@10039454@+	0.731225	0.536184			13@9589614@+		0.119565									2R@11100981@-	0.135593
11@10477941@+	0.903704	0.923211				10@7681448@+			0.257143			chr1L@10039486@+	0.132353				13@9594296@+				0.101124							2R@11104246@+	0.231383	0.309091	0.21978	0.235849	0.173913
11@10517157@+		0.166667				10@76825946@-		0.168675	0.224852			chr1L@10126186@+	0.155556				13@9594359@+			0.161538								2R@11110288@+				0.104478
11@10527786@+		0.100796				10@77033323@+			0.190476			chr1L@101355479@+	0.902611	0.8			13@99523@-		0.166667		0.133333							2R@11151393@-			0.119565
11@10594828@-		0.289474				10@77042370@+	0.119403	0.103448				chr1L@101366819@-		0.273381			13@99544@-		0.268293									2R@11151516@-		0.196617	0.208108	0.202381	0.117978
11@10595487@-	0.309091	0.116667				10@77042822@+	0.136364	0.344828				chr1L@101373134@-	0.27451				13@9996607@-	0.131148										2R@11153547@-	0.194313	0.536232	0.569853	0.547264	0.366013
11@10596274@-		0.21875				10@77049751@+		0.109589				chr1L@101428178@-	0.111111				14@10555464@-			0.239437								2R@11154860@-	0.178886	0.791469	0.821192	0.761905	0.432099
11@10596363@-		0.126984				10@77050222@+	0.304348	0.488372				chr1L@101431721@-	0.131488	0.136713			14@10872155@+	0.411348	0.465116	0.42963	0.117241							2R@11162290@-				0.181818
11@10597631@-		0.157895				10@7705685@+			0.538462			chr1L@101431780@-	0.109589				14@10892191@+	0.1875	0.221687	0.253933	0.144351							2R@11200320@+	0.177625	0.181556	0.169072	0.148426	0.169841
11@10610612@+		0.126582				10@77268821@+			0.134921			chr1L@101432273@-	0.333333	0.16			14@1111849@+			0.147541								2R@11202659@+		0.104882
11@10621289@+	0.255072	0.244792				10@77269349@+			0.134921			chr1L@10144532@+	0.173077				14@1114612@+	0.4				0.201681						2R@11203407@+				0.111111	0.107143
11@10631281@-	0.104247					10@77321651@-		0.193548				chr1L@101445604@-	0.3625				14@11156694@+	0.130699										2R@11203704@+	0.113402	0.106796	0.215909	0.202614	0.119048					0.131783
11@10631292@-	0.319672	0.220884				10@77490066@-			0.161972			chr1L@101457821@-	0.921053	0.798742			14@11161345@+		0.103448									2R@11207648@-	0.188285	0.19171	0.1875	0.245614	0.127119	0.108808
11@10631300@-	0.23913	0.273077				10@77515670@-			0.114286			chr1L@101457822@-	0.815789	0.682927			14@11247330@+	0.247788	0.215278	0.205645	0.274809	0.229508						2R@11208655@-	0.153846
11@10645395@-	0.14794	0.142984				10@77515671@-		0.116279	0.209524			chr1L@101457896@-	0.324873	0.146789			14@11249279@+	0.218182	0.201835	0.22043		0.157534						2R@11209068@-	0.410959	0.308824		0.357143		0.180556		0.357143	0.378378		0.191781
11@10647871@-	0.106557					10@77515673@-			0.103774			chr1L@101493235@-	0.84058	0.756863			14@1132601@+			0.106383								2R@11258442@-	0.126812	0.117647		0.11236
11@10647995@-		0.147482				10@7752860@+	0.24	0.352273	0.28972			chr1L@101493587@-	0.52349	0.218569			14@1134174@+	0.208333	0.122807	0.153846								2R@11264940@-	0.137633
11@10648051@-	0.738134	0.768566				10@77597128@+			0.102041			chr1L@101496471@-	0.119658				14@1138898@+	0.181818	0.181818									2R@11265158@-	0.247899	0.139493	0.143736	0.137109	0.109498				0.156388	0.298588	0.346667	0.225
11@106681140@-		0.107609				10@77597856@+			0.12			chr1L@101499575@-	0.112903				14@1143440@+	0.12										2R@11271219@+		0.119403			0.101351
11@10673626@-	0.192308					10@77598226@+			0.277778			chr1L@101501487@-	0.276923	0.146919			14@1203471@-					0.101744						2R@11272062@+	0.103884	0.111702
11@106810300@-	0.488818	0.591295				10@77598309@+	0.178947					chr1L@10162318@-		0.447761			14@1213615@-	0.295082	0.160494	0.27027	0.179487	0.139186						2R@11304169@+															0.142349
11@106849406@-	0.108257					10@77598310@+			0.285714			chr1L@101880641@+	0.28169	0.138889			14@1234912@-	0.15873	0.129179	0.15564								2R@11308234@+															0.19469
11@106888633@-	0.52551	0.530864				10@77606639@+			0.264706			chr1L@10198412@+	0.148936				14@1237829@-	0.17284	0.187234	0.180041	0.174157	0.117757						2R@11360692@-	0.241948	0.141487		0.123123
11@106888775@-	0.326829	0.404639				10@77606702@+			0.125			chr1L@10200025@+		0.178295			14@1253068@+		0.23913	0.265306								2R@11360957@-	0.107832
11@106888930@-	0.128342	0.173913				10@77606724@+			0.245614			chr1L@102006640@+	0.107722				14@1257746@+		0.446429	0.473684								2R@11361563@-	0.101036
11@107047513@+	0.362745	0.345455				10@77606897@+			0.125506			chr1L@102022598@+	0.118421	0.115385			14@12639974@-		0.14									2R@11363754@-	0.573889	0.412731	0.360265	0.421338		0.190476
11@107299570@-		0.134286				10@77609855@+		0.158706	0.235849			chr1L@102049387@+	0.123711				14@12640106@-			0.141791								2R@11406008@-			0.156627	0.189474
11@107462020@+	0.102804					10@77617315@+	0.104651		0.229167			chr1L@10209383@+	0.337349	0.168582			14@12663996@+	0.139219	0.167213	0.131868	0.100848							2R@11407809@-		0.127451	0.14717	0.137931
11@107462021@+	0.37037	0.48062				10@77630741@+			0.179104			chr1L@10229003@+		0.389189			14@1368663@+		0.371429	0.263158								2R@11413823@-		0.148649	0.210526
11@107518219@+	0.727941	0.698198				10@77644494@+			0.124378			chr1L@102688958@-	0.10989				14@1380267@+		0.468085	0.34188	0.26							2R@11429605@+	0.308209	0.373916	0.382828	0.378165	0.212463
11@107537043@+	0.565217	0.723404				10@77644538@+			0.137203			chr1L@102955505@+		0.103774			14@1380299@+		0.2	0.119266								2R@11452101@-	0.191781	0.166667	0.169811	0.217391	0.160714
11@107662400@-	0.342857	0.393939				10@77644716@+			0.592233			chr1L@103025814@+	0.397626	0.229247			14@1382545@+				0.138889							2R@11458566@-	0.209243	0.159292	0.141447	0.140288
11@107662674@-		0.133333				10@77644765@+	0.183099	0.330769	0.24			chr1L@103043632@+	0.781695	0.44719			14@1386503@+		0.102273									2R@11459888@+	0.235294
11@10772803@+		0.134615				10@77645190@+			0.180723			chr1L@103089057@+		0.135593			14@1386582@+	0.131579	0.137931	0.119816								2R@11460975@-			0.131148
11@107729425@-	0.236111	0.225				10@77645815@+			0.121951			chr1L@103114431@+		0.173913			14@13972560@+	0.402796	0.295467	0.365125	0.21135							2R@11548240@-	0.148936
11@107879576@+	0.145833	0.131034				10@77978733@+	0.122951					chr1L@103126512@+		0.103093			14@14130529@-	0.202899	0.113402									2R@11550257@-		0.206349
11@107879737@+	0.344828	0.35				10@77981795@+			0.109244			chr1L@103138846@-		0.101695			14@14167694@-		0.132075									2R@11550500@-		0.219251		0.139037
11@107879738@+	0.136364	0.243323				10@77984699@+		0.138298				chr1L@103159693@-	0.257143				14@14471124@-	0.115942										2R@11551497@-	0.240629	0.86413	0.821516	0.859107	0.283871
11@108040732@-	0.67619	0.712766				10@77988356@-			0.140625			chr1L@103192133@-	0.265625	0.119816			14@14484212@-	0.171975	0.142114									2R@11565968@-			0.123348
11@108093698@+		0.809524				10@77988778@-			0.25			chr1L@103206287@-	0.361702	0.111111			14@14487728@-	0.113636										2R@11570697@+		0.107143	0.113565	0.141176
11@108093724@+		0.16129				10@77990209@-	0.15					chr1L@103363415@-	0.154098				14@14829051@+				0.183673							2R@11570925@+			0.109302
11@108093741@+		0.945946				10@77990735@-	0.118881					chr1L@103808702@-		0.337255			14@14849040@+		0.333333	0.44898								2R@11570999@+		0.125	0.104213	0.104235
11@108151830@+	0.25	0.113636				10@77992029@-			0.315789			chr1L@103906373@-		0.42			14@152064@-	0.18	0.184549	0.193599								2R@11571674@+	0.136799	0.212534	0.176781	0.201794
11@108160488@+		0.126984				10@77992504@-			0.12766			chr1L@103984241@-	0.175				14@15413262@-		0.151515									2R@11571727@+				0.105263
11@108175456@+	0.2	0.115942				10@77994180@-	0.118919	0.123932	0.21978			chr1L@104026863@+	0.140036	0.114398			14@15431501@-		0.12069									2R@11574114@+	0.205761	0.40241	0.404762	0.371308
11@108213964@+	0.216216					10@77996403@-			0.272727			chr1L@104047476@+	0.186047				14@161063@-	0.639706	0.699605	0.70935	0.560322	0.26087	0.185379					2R@11740279@+								0.116667
11@10880250@+		0.772727				10@78034384@-			0.227273			chr1L@104872584@-		0.37931			14@18556116@-		0.130435	0.111111								2R@11752421@-	0.161616	0.128686	0.136364	0.132258	0.111082						0.117925
11@110007681@+		0.285714				10@78034697@-		0.1	0.285714			chr1L@105314102@+		0.142857			14@18574261@-	0.522134	0.684211									2R@11752810@-	0.106724	0.121479	0.126829	0.116001							0.146552
11@110300965@+	0.132812	0.18254				10@78036715@-			0.166667			chr1L@105342529@+	0.384615	0.343137			14@18625665@-	0.118919	0.129657	0.132597	0.111111							2R@11754046@-	0.27923	0.325	0.314702	0.314725	0.234516		0.116124	0.162113	0.232258	0.314754	0.244444	0.12037
11@110450674@-	0.305556	0.571429				10@78041515@-			0.6			chr1L@105350175@+		0.2			14@18638510@-	0.266667										2R@11755091@-	0.101545	0.110698	0.115385	0.104167
11@110450921@-	0.23913	0.309524				10@78050923@+			0.580524			chr1L@105352684@+	0.139535				14@19020174@-			0.125								2R@11811064@-	0.236364	0.384615	0.405556	0.465909	0.13012
11@110485338@-	0.16129	0.268657				10@78059719@+			0.151282			chr1L@105366516@+		0.173184			14@192527@-	0.116279		0.259259								2R@11812194@-	0.292517	0.688073	0.594059	0.672897	0.198864
11@110583072@-		0.222222				10@78063244@+			0.10566			chr1L@105383321@-		0.103448			14@194202@-	0.104167			0.12							2R@11843854@+			0.117647
11@110583085@-	0.633333	0.893617				10@78071850@+	0.166369	0.291878	0.301724			chr1L@106095177@+	0.121622	0.116			14@19586943@-			0.382979								2R@11879492@-	0.604076	0.873874	0.8	0.805556
11@110583096@-		0.111111				10@78071928@+	0.276276	0.30888	0.697917			chr1L@106117488@+	0.348485	0.171717			14@19661391@-	0.373134										2R@11879493@-	0.660741	0.717172	0.745098	0.735294			0.147228	0.138889	0.168478	0.127726		0.126844
11@111154936@+		0.3				10@78078059@+		0.112				chr1L@106124237@+	0.350769	0.203874			14@19969271@+	0.553763										2R@11889545@+	0.72449	0.954545	0.946667	0.948276	0.808824	0.426667					0.447917	0.485714	0.225
11@111154988@+		1				10@78078474@+			0.255034			chr1L@106385650@+	0.815	0.770221			14@20014147@+	0.172285		0.225564	0.160714							2R@11889765@+	0.118056	0.245283			0.162791
11@111473307@+		0.117647				10@78078493@+			0.114286			chr1L@106394572@+	0.197822				14@20024965@+	0.34	0.232	0.235294	0.291667	0.3						2R@11890652@+	0.124138										0.105882
11@111590666@+	0.218045	0.166667				10@78078732@+		0.105033	0.287709			chr1L@106397016@+	0.165803	0.141361			14@20133673@+	0.2	0.131068	0.188953								2R@11892108@+	0.168033	0.104396		0.137931
11@111591212@+	0.283019	0.22449				10@78079297@+			0.393939			chr1L@106554330@+	0.156863				14@206412@-	0.21197	0.229667	0.204453	0.11775							2R@11898444@-	0.163043	0.119691	0.127273	0.192053
11@111592583@+	0.345679	0.282609				10@78164919@-	0.165794	0.285366	0.338983			chr1L@106629889@+	0.553571	0.411765			14@2127708@+	0.171429										2R@11899697@+		0.107527	0.1125
11@111592661@+		0.114504				10@78167422@-	0.166397	0.240426	0.336493			chr1L@106630709@+	0.109375				14@21454416@+			0.177778								2R@11903089@+	0.160178	0.266667	0.272727	0.339623
11@111594481@+		0.192308				10@78167423@-	0.324159	0.407258	0.6621			chr1L@106649707@-	0.630168	0.2786	0.190805		14@2154668@+			0.102041								2R@11903605@-	0.25641					0.263699
11@111594705@+	0.641975	0.684211				10@78167424@-			0.105023			chr1L@106650569@-	0.847307	0.52862	0.521827		14@21974614@+	0.862191	0.767327	0.745283								2R@11910735@+	0.16943	0.263708	0.276119	0.232877	0.150943	0.122449
11@111594748@+	0.136364	0.126984				10@78167459@-		0.10119				chr1L@106730618@-	0.282051	0.184466			14@21992645@+	0.121037	0.166407	0.111399	0.115044							2R@11911882@+	0.172324
11@111594988@+	0.183673	0.184211				10@78169393@-			0.164983			chr1L@106814894@-		0.150327			14@21996132@+	0.139869	0.209063	0.210332	0.144144							2R@11914488@-	0.658711	0.929664	0.91453	0.894366	0.226891	0.122078	0.114625				0.106952	0.163743	0.208145	0.322314	0.45
11@111595564@+	0.20202	0.25				10@78169718@-		0.195652	0.606061			chr1L@107070917@-	0.192908				14@22126413@-		0.101064									2R@11935556@+	0.104762	0.103448	0.118182	0.229358	0.21875	0.154762	0.142857
11@111610384@-		0.113402				10@78171091@-			0.218182			chr1L@107074313@-	0.493937	0.321429			14@22599044@-	0.164179	0.131474	0.125								2R@11935661@+		0.146853	0.192661	0.133858	0.251256		0.109375	0.188679
11@111631697@-	0.735053	0.811995				10@78171092@-			0.236364			chr1L@107430262@+		0.148438			14@22641562@-	0.648649	0.548483	0.561522	0.344779							2R@11946083@+				0.134615	0.10101	0.144876
11@111656687@-		0.318182				10@78171752@-			0.160584			chr1L@107493011@-		0.355556			14@22661462@-	0.324503	0.268222	0.314465	0.109756							2R@11971887@-		0.159722
11@111706987@-		0.1				10@78172082@-		0.100257	0.109091			chr1L@107516299@+	0.177305				14@22661506@-	0.604396	0.389671	0.42378	0.184322							2R@11971984@-		0.131868	0.174419	0.131783
11@111724425@-	0.182482	0.207317				10@78173911@-	0.125984	0.153203	0.119205			chr1L@107550298@-	0.118644				14@22694679@+	0.451824	0.538571	0.635644	0.463178							2R@11972182@-	0.466165	0.967742		0.952381	0.705882	0.270968	0.19802	0.168919	0.149123		0.198502	0.148148		0.123077	0.282051
11@111896016@+		0.227273				10@78173941@-	0.212575	0.3125	0.452703			chr1L@107553423@-	0.571429	0.272727			14@22762994@+		0.536585	0.547619		0.103139						2R@11976239@-		0.113333		0.153846	0.102273
11@111896235@+		0.142857				10@78173942@-	0.173529	0.253247	0.198529			chr1L@108286766@-	0.119048	0.107143			14@22773679@+	0.319149	0.194562	0.1785	0.128239							2R@11985768@-			0.238095
11@111896288@+	0.591304	0.678571				10@78174962@-		0.111111	0.230769			chr1L@108290420@-	0.122449				14@22800944@+	0.162791										2R@11987923@-	0.114504	0.107692
11@111896326@+	0.109589	0.114286				10@78175569@-			0.155039			chr1L@108425339@-		0.227273			14@22816776@+	0.326733										2R@11987952@-		0.196721	0.157895
11@111896470@+	0.145455	0.262136				10@78175583@-	0.12043	0.169096	0.103448			chr1L@108585510@+	0.147368				14@22816885@+	0.159091	0.186047									2R@12019349@+	0.12	0.266289	0.229651	0.235925	0.16129
11@111904173@+		0.115646				10@78178309@-			0.298969			chr1L@108589941@+	0.150685				14@22838096@+	0.118343										2R@12032335@+	0.101796
11@111945202@+		0.178571				10@78178310@-			0.112245			chr1L@108591298@+	0.266187	0.123711			14@22838192@+	0.792876	0.77729	0.795835	0.42623	0.125848						2R@12032374@+	0.270142
11@111945397@+		0.106383				10@78179003@-			0.10596			chr1L@108767121@+	0.152	0.155556			14@22847699@+	0.104839	0.15736	0.169697								2R@12033214@+	0.153518	0.208333	0.230769
11@111945409@+		0.2				10@78179744@-			0.168675			chr1L@108771472@+	0.60274	0.243902			14@22984302@-		0.105306									2R@12034065@-	0.111111		0.149533	0.102564	0.15493
11@111954908@+	0.177778					10@78181094@-			0.14433			chr1L@108863754@+	0.153846				14@23016141@-		0.111594	0.102703								2R@12035607@-	0.16
11@111956863@-	0.111111					10@78181520@-			0.151163			chr1L@108864394@+	0.168067	0.118132			14@23375050@-		0.831169	0.790698	0.358209							2R@12052280@+	0.217391	0.393939
11@11204629@+	0.666667	0.571429				10@78182523@-			0.116505			chr1L@108864433@+	0.102564				14@23412800@+			0.102439								2R@12054506@+		0.3125	0.117647
11@112151416@+	0.133333					10@78182965@-			0.110169			chr1L@108917027@-	0.12605	0.107843			14@23473187@+	0.375656	0.295515	0.289157	0.128931							2R@12055685@+		0.134146		0.21875
11@113073109@+		0.545455				10@78186997@-			0.282051			chr1L@108949426@+	0.729412	0.61157			14@23473188@+	0.170324	0.118182	0.124832								2R@12055944@+		0.139344	0.128205	0.114754
11@113085185@+	0.150943					10@78187601@-	0.555556	0.7	1			chr1L@108949538@+	0.740541	0.585366			14@23479531@+	0.680447	0.599553	0.56231	0.353846	0.101695						2R@12073152@-	0.433925	0.637007	0.579503	0.639752	0.469077	0.171312
11@113102942@+		0.642857				10@78187747@-			0.112245			chr1L@108952303@+	0.554913	0.311111			14@23512545@+	0.271605	0.363014	0.401575	0.289474							2R@1207586@+	0.252632		0.42	0.5	0.318841	0.181818	0.19403		0.185185	0.253968
11@113102991@+		0.111111				10@78187834@-	0.252708	0.292929	0.576087			chr1L@108952304@+	0.150289				14@24408020@+		0.118421									2R@12077042@+	0.428571
11@113103022@+		0.258065				10@78187859@-			0.213592			chr1L@108953241@+	0.174825	0.138095			14@244573@+	0.181529	0.218487	0.1	0.26087							2R@12077947@+		0.328358			0.151515
11@113144292@+		0.166667				10@78188023@-			0.160714			chr1L@108953318@+	0.148936				14@24600899@+		0.625	0.604938	0.40566	0.171011						2R@12078049@+			0.119403
11@113144350@+		0.307692				10@78193499@-	0.121107	0.189189	0.383117			chr1L@108953319@+	0.228261	0.222222			14@24606701@+	0.375	0.4447	0.414729	0.280816	0.132346						2R@12079212@+	0.100264	0.804878	0.714286	0.777778
11@113149400@-	0.135135					10@78196407@-	0.211382	0.272727	0.529412			chr1L@108962546@+	0.105263				14@24614392@+	0.11194	0.198347									2R@12082421@-	0.135714	0.117647
11@113150313@-		0.162162				10@78196415@-	0.205674	0.206897	0.458824			chr1L@108964861@+	0.261194	0.162651			14@24895804@+			0.111111								2R@12085446@+		0.215297	0.22884	0.2173	0.155026	0.111317	0.120141
11@113215058@+	0.637066	0.638783				10@78199115@-			0.123288			chr1L@108969423@+		0.106061			14@25276341@-		0.163001	0.116725								2R@12088177@-		0.224469	0.173333	0.193548
11@113221990@+	0.125	0.140719				10@78200656@-			0.278689			chr1L@108970136@+	0.220779	0.218391			14@26150680@-		0.206687	0.256923								2R@12111149@-	0.492754	0.781818		0.658537	0.372549
11@113222803@+	0.100418	0.101796				10@78200678@-			0.121212			chr1L@109269637@-		0.563636			14@26153585@-	0.4	0.31875	0.322335	0.130137							2R@12112374@-	0.185714
11@113222876@+	0.144068	0.131944				10@78200694@-		0.12				chr1L@109274147@-		0.775			14@26172655@-	0.205128	0.142857		0.121622							2R@12124810@+													0.222785	0.195736	0.263094
11@113239017@+	0.146341	0.125				10@78200799@-			0.101695			chr1L@109283456@-		0.3125			14@26938411@-	0.637492	0.635516	0.599326	0.293189							2R@12127542@-			0.1
11@113239692@+		0.136364				10@78202913@-	0.585938	0.666667	0.886792	0.1125		chr1L@10942964@-	0.330275				14@27400840@-	0.636364	0.543599	0.60355	0.333333							2R@1213763@+			0.2
11@113673898@-	0.333333					10@78207437@-		0.157754	0.182648			chr1L@109440988@+		0.105556			14@27473480@-	0.854701	0.865248	0.866337	0.904762	0.308333						2R@12149977@-	0.269777	0.484772	0.489362	0.475237	0.44677	0.107829
11@113711422@-	0.291667					10@78210443@-			0.17931			chr1L@109445109@+	0.142857				14@27612867@+			0.136364								2R@12153673@+	0.298507					0.114035
11@113712387@-	0.309091	0.319149				10@7821298@+			0.210526			chr1L@109445658@+		0.659722			14@279904@+	0.232508	0.1537	0.193262	0.134737							2R@12154802@-	0.196903			0.222222
11@113724997@-	0.884058	0.914894				10@78217179@-			0.103175			chr1L@109465182@+		0.357143			14@28331342@-	0.215686										2R@12155900@-	0.37931	0.444959	0.483341	0.442032	0.435185	0.18239	0.105
11@113934665@+		0.161972				10@78220207@-	0.156164	0.173684	0.243421			chr1L@109508780@-	0.143678				14@29463310@+		0.162162									2R@12156809@-	0.134694
11@113934892@+	0.115789	0.149351				10@7822137@+		0.107527				chr1L@109516224@-	0.37931	0.202703			14@29464294@+		0.108108	0.25								2R@12165820@-							0.119403	0.131687
11@113934897@+	0.391304	0.431373				10@78222674@-			0.542857			chr1L@109518971@-	0.64488	0.471963			14@29566189@+	0.180723										2R@12181124@-	0.111111	0.152439	0.12037		0.114833
11@113935097@+		0.171875				10@78244452@-			0.122951			chr1L@109525902@-	0.103053				14@29566197@+	0.152381	0.183673	0.135135								2R@12184146@+		0.100775	0.195312	0.252427
11@113935114@+		0.107955				10@78244537@-	0.194444					chr1L@109541573@-	0.170854				14@30298691@+		0.487179									2R@12205594@-		0.132075
11@113935270@+	0.15	0.245614				10@78244586@-			0.84			chr1L@109545625@-	0.2				14@3065877@-	0.121951	0.112676									2R@12210712@+		0.107062			0.100977
11@11398746@-		0.259259				10@78270009@-	0.227273			0.153659		chr1L@109552070@-		0.118577			14@3088980@-	0.473684										2R@12211689@+											0.106061
11@11398796@-		0.2				10@78272142@-	0.333333	0.416667				chr1L@109571322@-	0.109589				14@31167441@+	0.303371	0.259494	0.163399								2R@12229887@-	0.113111
11@11400708@-		0.214286				10@78273494@-				0.138889		chr1L@109571362@-	0.911765	0.751244			14@31291679@+	0.131313										2R@12232286@+	0.188498		0.132941	0.108782
11@11400768@-		0.166667				10@78282436@-			0.421053			chr1L@109610227@+	0.163934				14@31539681@-							0.140187				2R@12232908@+	0.159927	0.143104	0.152619	0.1317	0.130043
11@114270870@-		0.15493				10@78285000@-	0.355769	0.321429	0.48			chr1L@109667428@+	0.118143				14@31588889@-		0.590909	0.543478								2R@12245619@+															0.1875
11@114270882@-		0.125				10@78285157@-			0.339623			chr1L@109668232@+	0.100917				14@31601970@+			0.169811								2R@12412908@+				0.103448
11@114271080@-	0.175258	0.272727				10@78287872@-			0.486486			chr1L@109690509@-	0.107143				14@3169507@+				0.114754							2R@12416115@+		0.131579	0.169231
11@114315344@+	0.143059	0.106383				10@78288061@-			0.152174			chr1L@109888036@+	0.237569				14@3171314@+		0.147059									2R@12418967@+	0.133468		0.10131	0.114309
11@114315351@+	0.110294					10@78351671@-			0.196721			chr1L@110159342@-		0.1375			14@31725093@-	0.45098	0.301075	0.445545								2R@12468461@+			0.116379
11@115049490@-		0.128205				10@78400533@-	0.147541	0.111111	0.305556			chr1L@110163828@-	0.166667				14@31732874@-	0.159722	0.11828	0.103774								2R@12475444@-	0.128878	0.160839	0.164286	0.120567	0.131783
11@115085351@-	0.13125					10@78403532@-			0.104839			chr1L@11040802@-	0.258065				14@31745480@-	0.656863	0.676647	0.720183	0.516129							2R@12476222@-	0.106729
11@116627906@-	0.103343	0.133333				10@78405477@-			0.153846			chr1L@110443125@-	0.390273	0.399718			14@31782789@+		0.448276	0.441176								2R@12476558@-	0.165441	0.143678	0.108761
11@116729293@-		0.259259				10@78408429@-			0.36			chr1L@110555487@+	0.180723				14@31799305@-	0.32381	0.169492	0.277419								2R@1248914@-	0.168783
11@116732564@-	0.140845	0.169014				10@78408430@-		0.111732				chr1L@110941539@+	0.110169				14@3180955@+		0.827586	0.867647								2R@12543339@-				0.162162
11@116969037@-		0.129032				10@78411477@-			0.215686			chr1L@110942075@+	0.104167				14@3182930@+		0.127907									2R@12543365@-		0.144578	0.133333	0.276316
11@116969038@-	0.25	0.131148				10@78440417@-			0.131579			chr1L@110942790@+	0.1				14@31845417@-	0.103125										2R@12544783@-		0.103226	0.191667	0.118519
11@117041006@+		0.147132				10@78585491@-		0.123077				chr1L@110969050@-	0.434783				14@31848444@-	0.156159	0.172104	0.122628	0.105793							2R@12562193@-	0.191667	0.376812	0.361446	0.50463	0.157407
11@117049587@+		0.122449				10@78585543@-	0.121622					chr1L@110984811@-	0.457627	0.403361			14@31952787@-	0.165563										2R@12566569@-				0.115942
11@117049812@+	0.894737	0.868421				10@78585641@-			0.44			chr1L@110989385@-	0.15				14@31956910@-	0.149573	0.139785	0.252632								2R@12568602@-	0.146119	0.177143		0.164706
11@117049886@+	0.214612	0.240909				10@78589483@-		0.466667				chr1L@110989488@-	0.520833	0.141026			14@31965913@-		0.144144	0.15122								2R@12586735@-					0.102041
11@117049911@+		0.10089				10@78590060@-		0.142857	0.35			chr1L@111007979@+	0.41523	0.209655			14@32368255@+		0.104828									2R@12593221@-		0.183333	0.180556	0.24
11@117060689@+		0.100865				10@78748272@-	0.761062	0.921875	0.857143			chr1L@111008927@+	0.310204				14@32428629@-	0.5	0.337681	0.337838	0.103448							2R@12643900@-			0.151515	0.145455
11@117063313@+	0.302469	0.289673				10@78748273@-			0.140351			chr1L@111015083@+	0.114591				14@32486201@-	0.369565				0.157407						2R@12644206@-		0.276923		0.21875
11@117067076@+	0.12	0.112108				10@78748711@-	0.326531	0.209302	0.630137			chr1L@111206339@-	0.106061				14@32486223@-	0.126761										2R@12644352@-			0.136364
11@117067492@+	0.113636	0.102564				10@78749175@-			0.25			chr1L@111326707@+	0.152833	0.104816			14@32505264@+	0.17037	0.110843	0.138667	0.130719							2R@12644494@-		0.180851	0.109091
11@117067623@+	0.338462	0.292208				10@78749229@-			0.567568			chr1L@111330332@+	0.246957	0.109745			14@32511764@+	0.25	0.180412	0.253275	0.333333							2R@12660861@-	0.135647
11@117079708@-	0.740741					10@7906347@-			0.363636			chr1L@111331026@+	0.24183	0.166023			14@32512097@+		0.5									2R@12678749@+	0.429319	0.701149	0.685185	0.731707	0.59434	0.109402	0.105137	0.227273	0.145215	0.244131	0.270492
11@117079745@-	0.461538					10@7907199@-			0.145833			chr1L@111331893@+	0.10892				14@32687110@-	0.37037	0.279412	0.270833								2R@12738335@+	0.222222	0.13369	0.174699	0.120879
11@117100164@-		0.142857				10@7907471@-		0.264				chr1L@111332397@+	0.102534				14@33307654@+	0.90625										2R@12740150@+	0.215488	0.146067	0.163763	0.193103
11@117100344@-	0.2	0.212766				10@7907518@-		0.255102	0.351351			chr1L@111332534@+	0.221732	0.109026			14@33396432@-	0.44382	0.303303	0.482051	0.346535	0.445946	0.229508					2R@12742004@-	0.112575
11@117109736@+	0.244373	0.330484				10@79526615@-		0.28				chr1L@111336849@+	0.275615	0.149079			14@33639405@+	0.284974	0.301471	0.274194								2R@12742621@-		0.121212
11@117156360@+	0.351351	0.617647				10@79527504@-			0.2			chr1L@111337973@+	0.123596				14@33640990@+			0.206349								2R@12744422@+	0.260404	0.21121	0.225984	0.209481	0.188153	0.131004	0.1167	0.113095	0.171756	0.219697	0.118694
11@117186682@-	0.238095					10@79540747@-			0.128571			chr1L@111367525@-	0.130769				14@33646595@+		0.102857									2R@12747182@+	0.386667	0.549587	0.549172	0.524044	0.503081	0.228094				0.147352	0.178357
11@117186792@-	0.366667	0.642857		0.105263		10@79540955@-	0.141256	0.168528	0.389558			chr1L@111369671@-		0.101205			14@33715155@+		0.102564									2R@12747449@+	0.111994	0.110776	0.121711	0.123636	0.101901
11@117186839@-		0.45				10@79540985@-			0.136719			chr1L@111415880@+	0.234424	0.111645			14@33782656@+	0.783297	0.784173	0.756198	0.630189	0.107345						2R@12752375@-	0.115562	0.129597	0.14628	0.127989
11@117227184@+		0.380952				10@79541699@-	0.184149	0.235178	0.486577			chr1L@111415930@+	0.856667	0.741818			14@33938110@-		0.217391	0.160714								2R@12755825@+	0.180062	0.272894	0.302875	0.283194	0.275919	0.193893	0.182485
11@117242153@+		0.162162				10@79541778@-			0.125			chr1L@111426692@+	0.955882	0.884615			14@34058785@-		0.25	0.157895								2R@12836319@-	0.195266	0.413203	0.449799	0.42233
11@117246449@+		0.44				10@79541910@-			0.191398			chr1L@111432731@+	0.178571				14@34245645@-	0.123077										2R@12888765@-		0.1
11@117253649@+	0.218659	0.168116				10@79545110@-			0.119369			chr1L@112358083@+	0.486034	0.274936			14@34246587@-	0.447537	0.29863	0.305842								2R@12888836@-	0.531387	0.786096	0.817241	0.804878	0.507353	0.235872	0.147541	0.15	0.157895						0.134653
11@117257932@+	0.20354	0.205333				10@79554685@-			0.175			chr1L@112404350@-	0.221053				14@34251599@-	0.418919	0.517241	0.358974								2R@12890364@+	0.4								0.113924
11@117261743@+	0.281106	0.331541				10@79669658@+			0.257143			chr1L@112422875@-	0.150812				14@34251910@-	0.151832										2R@12890451@+				0.14
11@117263217@+	0.285347	0.43361				10@79675482@+			0.255319			chr1L@112423692@-	0.13369				14@34283064@-	0.180943	0.187028	0.169758	0.166617	0.154801	0.136663					2R@12891673@-	0.116667			0.109489
11@117265075@+	0.118151	0.113429				10@79675725@+			0.153846			chr1L@112473311@+	0.102941				14@34456480@-		0.156863	0.177419		0.166667						2R@12893931@+	0.227898	0.358974	0.373874	0.381074	0.289331
11@117266389@+	0.114613	0.13544				10@79675785@+			0.146341			chr1L@112509346@-	0.179487	0.16092			14@34483413@+					0.107914						2R@12897829@-			0.102473
11@117282116@+		0.55				10@79688293@+		0.124444				chr1L@112511027@-	0.458333	0.189831			14@34839065@+		0.111111									2R@12904875@-	0.194389	0.220649	0.229304	0.233516	0.165901
11@117282894@+	0.158273					10@79734868@+	0.380952					chr1L@112511657@-		0.513158			14@35017002@+	0.102041	0.103896									2R@12926262@+				0.138462
11@117283149@+	0.414414	0.25974				10@79736597@-	0.112	0.156627				chr1L@112532475@-	0.352273	0.255814			14@35076334@-			0.272727								2R@12930467@+	0.163588	0.302115	0.292899	0.299065
11@117283497@+		0.12037				10@79737694@-			0.133333			chr1L@112534882@-		0.219512			14@35103304@-		0.106383	0.137681								2R@12938374@+					0.100189
11@117283542@+	0.469697	0.554839	0.1875			10@79738685@-			0.188525			chr1L@112547894@-	0.128713				14@35152054@+		0.18677	0.122685								2R@12938647@+	0.107969				0.119403
11@117283633@+		0.121739				10@79739614@-	0.825688	0.847458	1			chr1L@112555764@-	0.873134	0.815603			14@35173634@+	0.3	0.227273	0.241935	0.170213							2R@12942902@-	0.395349					0.12381	0.191304	0.120482	0.26
11@117389428@-		0.394737				10@79739762@-		0.116667				chr1L@112591607@-	0.132203				14@35282989@-		0.555556									2R@12951476@+		0.19403	0.125
11@117389429@-	0.518519	0.486486				10@79758842@-			0.101695			chr1L@112605230@-	0.236443				14@36587536@+		0.10303	0.107143	0.111111							2R@12952701@+	0.301987	0.463905	0.421462	0.366935		0.525
11@117403233@-	0.170732	0.416667				10@79758951@-			0.164021			chr1L@112605291@-	0.197917				14@36650481@+	0.130081	0.118782	0.113891	0.135266	0.146341						2R@12976370@-	0.161424	0.244898	0.284153	0.3625	0.325581
11@118107927@-	0.323529	0.619048				10@79759065@-		0.115854	0.12987			chr1L@112647042@-		0.289575			14@37550122@-	0.444444	0.433824	0.461538	0.45614	0.3						2R@12976979@-	0.177363	0.167139	0.251397	0.189189	0.16129
11@118272366@+	0.129187					10@79766878@-	0.148148					chr1L@112649162@-		0.21978			14@37553034@-	0.155963	0.11828			0.222222						2R@12977116@-	0.280466	0.410394	0.388471	0.311547	0.211538									0.104762
11@118342929@+		0.157895				10@79859434@+			0.166667			chr1L@112819231@+	0.185185				14@37553103@-				0.101266							2R@12979856@+			0.111111
11@118344572@+	0.111111					10@79860150@+	0.25	0.349515	0.633333			chr1L@11429973@+	0.185185	0.178899			14@37649106@-	0.263158										2R@129842@-	0.191847	0.106383	0.129032	0.1	0.185714
11@118348824@+		0.1				10@79860185@+			0.236842			chr1L@11437678@+	0.324885	0.145813			14@37653875@-	0.131313										2R@1323425@+	0.118421					0.275362
11@118373791@+	0.178571					10@79862718@+	0.143979	0.166304	0.244552			chr1L@11486423@+	0.32				14@37888527@+			0.112								2R@1328249@+						0.105263
11@118392959@+	0.909091					10@79863227@+			0.124748			chr1L@115050077@-	0.333333				14@37888930@+		0.131148									2R@13291668@+		0.137883	0.122013	0.137587	0.121003
11@118393120@+		0.478261				10@79864070@+			0.113636			chr1L@115052986@-		0.12963			14@37888935@+		0.113208									2R@13293414@-	0.21097	0.121429		0.194444
11@118401391@+	0.119403					10@79894969@-				0.18		chr1L@115085168@+	0.139241	0.131148			14@37888988@+		0.25	0.149425								2R@13303230@-					0.116667
11@118401490@+	0.103512					10@79896464@-	0.333333	0.176471				chr1L@115088417@+	0.819048	0.728477			14@40071436@+	0.176471										2R@13317101@-		0.116564		0.118665
11@118401531@+	0.110949	0.125967				10@79898984@-	0.2		1			chr1L@115089349@+	0.49505	0.182156			14@40174115@-	0.155556	0.24	0.125								2R@13320930@-					0.103448
11@118401911@+	0.174699	0.148936				10@79903225@-	0.238095	0.454545	0.414634	0.129754		chr1L@115103339@+	0.140845				14@40279870@-		0.117942	0.11								2R@13321083@-	0.442547	0.783019	0.790123	0.830769	0.710345	0.339623	0.47032	0.312321	0.200413	0.310078	0.165854	0.101604
11@118402921@+		0.101083				10@79907092@-			0.171429			chr1L@11521424@+	0.702128				14@40342490@+	0.158107	0.243478									2R@13321097@-	0.246479	0.201987	0.132479	0.231317	0.263889	0.111111	0.21374	0.191038	0.116904	0.2	0.142292
11@118403008@+	0.194332	0.299663				10@79912450@-		0.123393	0.104072			chr1L@115933657@+	0.135135				14@40375101@+		0.121212	0.10219								2R@13322274@-	0.128866		0.128852	0.114198				0.111111
11@118405309@+	0.410156	0.341463				10@79912655@-		0.102689	0.102459			chr1L@116285017@-	0.135922				14@4143817@-	0.86747	0.87037	0.815385	0.190476							2R@13331842@-					0.126638	0.108108
11@118405347@+	0.141975	0.245968				10@79913684@-	0.219672	0.289406	0.351974			chr1L@116285048@-	0.207407				14@4151433@-	0.107744	0.119741	0.124309								2R@13350767@+		0.136929	0.10625	0.102113	0.1
11@118405571@+	0.206897	0.281501				10@79916837@-	0.493671	0.514286	0.813853			chr1L@116589216@+	0.512821				14@4164680@-		0.518182	0.216783								2R@13351503@+	0.111842	0.189298	0.164291	0.18277	0.147477
11@118406279@+	0.107246	0.104839				10@79916939@-			0.8			chr1L@116737729@-		0.214286			14@42075901@-		0.184615	0.340249	0.115702							2R@13351585@+	0.131397	0.13656	0.133101	0.123924	0.116898						0.1296
11@118443143@+		0.138889				10@79927233@+			0.55			chr1L@116771448@-	0.578947	0.380734			14@4222074@-	0.924051	0.892857	0.867257	0.238095							2R@13354175@-	0.180428	0.217687	0.184278	0.166253	0.108666
11@118472615@+	0.661765	0.8125				10@79930678@+	0.214286	0.380952	1			chr1L@116778459@-	0.185185				14@4222107@-		0.105263									2R@13355410@-		0.171875
11@118473178@+	0.113636	0.138047				10@79931130@+			0.208333			chr1L@116808663@+		0.432432			14@42779351@-	0.141104	0.163265									2R@13359372@+	0.567347	0.8	0.831683	0.79845	0.80292	0.685	0.727273			0.588235	0.181818
11@118505699@+	0.409091	0.346154				10@79931944@+			0.407407			chr1L@116808804@+		0.106509			14@42836181@-	0.16		0.145455								2R@13359375@+	0.345679	0.311321	0.23	0.132812	0.224638	0.167513	0.268293			0.264706
11@118509926@+	0.112676	0.147783				10@79946554@+			0.395833			chr1L@116829889@+		0.310345			14@42895738@-	0.132159										2R@13407953@-			0.114815	0.109462
11@118514654@+	0.47619	0.303571				10@79960345@+			0.186047			chr1L@116830552@+	0.122449				14@42921503@-	0.125	0.1									2R@13410459@-					0.111111
11@118516480@+	0.263514	0.291045				10@79961090@+			0.134615			chr1L@116883739@+	0.243299	0.114617			14@42957713@+	0.351598	0.338346	0.325203								2R@13412068@-		0.103509		0.102507
11@118518703@+		0.10473				10@79964959@+			0.343284			chr1L@116911433@-	0.508338	0.167147			14@42957903@+	0.36129	0.298701	0.339623								2R@13413109@-		0.137476	0.141414	0.146487	0.135537
11@118527446@+	0.134199					10@79964967@+			0.516556			chr1L@116922281@+	0.101852				14@42970065@+		0.106952									2R@13415169@-		0.162162	0.179825	0.179775	0.118367
11@118636045@-		0.111351				10@79964968@+		0.155914	0.304636			chr1L@116940347@+	0.15942	0.111111			14@42970424@+	0.175824	0.275862									2R@13425030@+	0.195749	0.402288	0.471813	0.334192	0.32862	0.171656	0.14433
11@118767243@-	0.816327	0.970588				10@79967592@+			0.175			chr1L@117462042@+		0.144737			14@43478140@+				0.172414							2R@13433422@+	0.103832			0.127778
11@118767517@-	0.366667	0.2625				10@79977197@-			0.123077			chr1L@117754464@+	0.22619	0.108108			14@43706831@+				0.115942							2R@13439085@+		0.132812		0.1
11@118767832@-	0.135802					10@79977244@-	0.200803	0.193694	0.3125			chr1L@117759796@+	0.135593				14@4508054@-	0.141104										2R@13440345@+		0.181818	0.238532	0.25						0.134328
11@118767948@-	0.254237	0.358209				10@79977387@-			0.10596			chr1L@117759800@+	0.220339	0.113636			14@4516978@-	0.104651										2R@13442750@+		0.418256	0.413567	0.417563	0.156812
11@118767951@-	0.113636					10@79977805@-	0.330709	0.349057	0.961538			chr1L@117779079@+	0.148315				14@47008550@-			0.1								2R@13457595@+	0.172996	0.244949	0.233333	0.231884
11@118769356@-		0.208333				10@79978408@-	0.344444	0.453988	0.5			chr1L@117898280@+	0.122449				14@47030227@+	0.351351	0.3125									2R@13457699@+		0.177419
11@118769372@-		0.136364				10@79979325@-		0.200855	0.448			chr1L@118093844@+		0.222222			14@47511824@+	0.416949	0.334941	0.37935	0.374317	0.305882	0.125					2R@13458467@+		0.136646	0.164634	0.142322
11@118769399@-	0.175926	0.222222				10@79984075@-	0.197674	0.234568	0.242105			chr1L@118121531@+		0.123077			14@47518449@+					0.106383	0.116279					2R@13461943@+	0.17229	0.186992	0.199158	0.167315
11@118769668@-	0.163717	0.139752				10@80007319@+				0.121739		chr1L@118318853@-	0.1				14@47541961@+	0.110138	0.145674									2R@13461975@+	0.114192
11@118769858@-		0.172414				10@80036006@-	0.205882					chr1L@118322875@-	0.73236	0.448087			14@47563902@+	0.296764	0.325879	0.296724	0.132723							2R@13463300@-		0.163404	0.186583	0.168953	0.134066
11@118770024@-		0.5				10@80036175@-	0.278146	0.307317	0.931034			chr1L@118693675@+	0.529897	0.379668			14@47697388@-		0.128205									2R@13463489@-		0.192982	0.219512	0.169014	0.109589
11@118771913@-	0.117021					10@80036228@-		0.128968	0.151515			chr1L@120103596@-	0.149254				14@48211405@+			0.4								2R@13475040@-	0.27907	0.304659	0.397638	0.299703	0.118577
11@118772185@-	0.172414	0.189189				10@80036274@-			0.333333			chr1L@120103871@-	0.508772	0.35443			14@48379803@-					0.226519						2R@13475272@-			0.107692
11@118772280@-	0.65625	0.558824				10@80036529@-			0.171875			chr1L@12060713@-		0.129032			14@48424301@+		0.107527	0.109524								2R@13477510@-	0.327189	0.506494	0.394366	0.292929	0.101695
11@118772455@-	0.235294	0.418239				10@80036798@-			0.18			chr1L@12088040@-		0.579365			14@48424343@+		0.168421	0.10628								2R@13479091@+	0.340882	0.314554	0.327974	0.313467	0.353652	0.248761	0.203018	0.217822	0.150127	0.206154	0.155
11@118773007@-		0.111111				10@80037295@-	0.512922	0.578261	0.925532			chr1L@121773741@+	0.346667	0.206349			14@48488912@-			0.120253								2R@13495080@-		0.171429
11@118778990@-	0.151429	0.137525				10@80054546@+	0.154822	0.104396				chr1L@121773742@+	0.152941				14@48513040@-	0.369048	0.344262	0.306389	0.274194	0.140845						2R@13519714@-	0.179104	0.240506	0.280374	0.186992	0.256198	0.216216	0.242718	0.193548
11@118842606@+	0.276705	0.294243				10@80058544@-	0.245614	0.202899				chr1L@121778295@+	0.130435				14@49017186@-		0.222222	0.202128	0.136364	0.263158	0.181818					2R@13553924@+		0.102789	0.125		0.103594					0.107143
11@118842691@+	0.277635	0.207865				10@80058858@-	0.287879	0.203883	0.44			chr1L@121781818@+	0.595745	0.458974			14@49064948@+	0.361174	0.371664	0.338121	0.330954	0.186941						2R@13554329@+	0.17556	0.259372	0.298243	0.281382	0.28768	0.142723	0.14212	0.128597	0.104335	0.182249
11@118849857@+	0.582061	0.637363				10@80060202@-	0.181818					chr1L@121833495@-	0.1125				14@49075872@+	0.264368	0.243517	0.216913	0.186516	0.115157						2R@13559967@-		0.101806	0.12	0.196
11@118850193@+	0.161074	0.172867				10@80061442@-			0.472222			chr1L@12269224@-	0.128763				14@49087689@+	0.113978	0.100515									2R@13562163@-		0.122807		0.141509
11@118901082@-			0.1			10@80062272@-	0.12766					chr1L@12269663@-	0.282051				14@49089243@+	0.184211	0.148936	0.234043	0.105							2R@13563416@-	0.259259	0.461929	0.5	0.425926	0.222222
11@118916190@-		0.101695				10@80066607@-		0.12				chr1L@12272118@-	0.552764	0.241779			14@49089324@+	0.877395	0.870253	0.828431	0.696296	0.447692	0.143911					2R@13576285@+	0.142857
11@118918777@-	0.342264	0.390543				10@80068446@-	0.489796	0.378788				chr1L@122808977@-		0.157895			14@49135775@-		0.101796									2R@13595548@-		0.131034	0.186813		0.275
11@118919558@-	0.248112	0.273546				10@80068738@-	0.238095	0.196429				chr1L@122809064@-		0.128205			14@493096@-		0.116667	0.120521								2R@13612751@-	0.166667
11@118922830@-	0.127273	0.148607				10@80086361@-	0.125					chr1L@12282896@-	0.254063	0.172651			14@49323887@-		0.136364									2R@13613369@-			0.106061	0.102439
11@118925716@-	0.229058	0.25998				10@80116062@+			0.112676			chr1L@12298972@-	0.210526	0.17316			14@49654829@-		0.682927	0.615385								2R@13614901@+	0.512315					0.233333		0.157895
11@118948738@+	0.11215	0.13253				10@80116085@+	0.114943	0.143498	0.328358			chr1L@12301533@-	0.142157				14@49813821@-				0.12766							2R@13624465@-	0.194915	0.282799	0.353211	0.30622	0.252525			0.104651		0.147059
11@118949404@+	0.391753	0.393617				10@80116713@+			0.118812			chr1L@12318546@+	0.216495				14@50731060@-	0.341176	0.129412	0.134328								2R@13626878@-				0.103448
11@118952315@+	0.470588	0.538462				10@80116782@+		0.178295	0.168919			chr1L@12318548@+	0.204301				14@50731106@-	0.120482										2R@13628996@+		0.141026	0.112033	0.122222
11@118964826@-	0.136364	0.127566				10@80124808@+			0.127049			chr1L@12318601@+	0.695122	0.625			14@50752518@-			0.115385								2R@13635286@-	0.288918	0.148936	0.113433	0.106534
11@118965106@-		0.136253				10@80126275@+	0.107623	0.108949				chr1L@124323912@+		0.1			14@50767358@-		0.12963	0.118644								2R@13651473@+		0.128713	0.253333	0.106557
11@118965216@-	0.280734	0.378303				10@80126337@+			0.125			chr1L@124352451@+		0.210526			14@50796489@-	0.183673										2R@13664847@-	0.197674	0.275362	0.300518	0.370504	0.256477		0.114943
11@118965310@-	0.162304	0.261426				10@80130303@+		0.141809	0.263889			chr1L@124822250@-	0.146341				14@51204424@-		0.135714	0.204819								2R@13665868@-					0.232558
11@118967974@-	0.775701	0.629032				10@80143922@+			0.164384			chr1L@124831150@-	0.528571	0.267857			14@51255316@+		0.173469									2R@13665973@-	0.116071	0.150442	0.109589
11@118968608@-		0.166667				10@80145301@+			0.307692			chr1L@124833985@-	0.222222	0.106383			14@51412937@+		0.333333	0.314286								2R@13666666@-	0.22449
11@118969168@-	0.2	0.222222				10@80145429@+			0.138614			chr1L@124896373@-	0.222222				14@51645347@+	0.12										2R@13674370@+	0.170886
11@118971099@-		0.1875				10@80149873@+			0.243243			chr1L@124984371@+		0.729167			14@51739304@+	0.1										2R@13674513@+			0.102564
11@118972352@-	0.102362					10@80150013@+	0.178723	0.180505	0.177083			chr1L@125010673@-	0.258824	0.143617			14@51740320@+		0.109375	0.111111								2R@13674973@+	0.301255	0.395349		0.410256
11@118978140@+	0.310345					10@80150052@+			0.135135			chr1L@125013501@-	0.173077				14@52647692@+			0.108696								2R@13675570@+	0.197368	0.2
11@118978143@+	0.206897					10@80151389@+			0.126126			chr1L@125015531@-		0.3125			14@52647984@+					0.1						2R@13676338@-	0.51013	0.670382	0.681416	0.67649	0.620192	0.192218	0.126935	0.101742
11@118978238@+		0.206294				10@80153969@+			0.119318			chr1L@125022374@-	0.315789	0.316327			14@52650837@+	0.106529										2R@13678435@+				0.101774
11@118978268@+	0.701107	0.836667	0.11828			10@80154376@+			0.37037			chr1L@125026156@-	0.431818	0.134921			14@52650953@+	0.130435		0.137681								2R@13682848@+	0.145594	0.22	0.208054	0.263889	0.257576	0.15625		0.254902
11@118978400@+		0.283784				10@80154446@+		0.178771	0.134752			chr1L@125026171@-	0.4375	0.19863			14@53116084@+	0.202247	0.115854	0.103448	0.147059	0.119565						2R@13685118@+	0.123967
11@118978429@+	0.4	0.283333				10@80155238@+	0.346535	0.425926	0.876923			chr1L@125069381@-		0.214286			14@53372055@-	0.126208	0.135808	0.125536								2R@1372110@-						0.346154
11@118978580@+	0.75	0.324324				10@80156472@+		0.107413				chr1L@125138949@-	0.163265				14@53489195@-			0.104027								2R@1373416@-						0.238095
11@118978609@+	0.133333					10@80156610@+			0.167647			chr1L@125224001@-		0.109244			14@53489293@-		0.115702	0.144654								2R@13744347@+	0.204787	0.225326	0.173127	0.177419	0.10219
11@118978610@+	0.295082	0.357143				10@80157573@+	0.125					chr1L@125230958@-		0.122807			14@53538949@-		0.273438	0.310811	0.127193							2R@13744532@+		0.117503	0.112694
11@118978621@+	0.157895	0.136986				10@80158169@+			0.25			chr1L@125242080@-		0.292453			14@53551147@+	0.115385	0.107595	0.15								2R@13744716@+	0.123288		0.148148	0.142361
11@118981785@+	0.191571	0.19573				10@80170255@+			0.147541			chr1L@125354627@-	0.131399				14@53557197@+	0.209677	0.120253									2R@13744753@+		0.112867		0.101449
11@118983232@+	0.87619	0.92562				10@80170712@+			0.225			chr1L@125989484@+		0.777778			14@53557273@+	0.229167	0.359184	0.406736								2R@13745201@+	0.365123	0.421642	0.421456	0.373786									0.125	0.133136	0.170974
11@118983440@+	0.5125	0.575				10@80171415@+			0.169492			chr1L@126225409@+	0.422535	0.423573			14@53557274@+		0.134921	0.132124								2R@13747430@+	0.24183	0.255814		0.236842
11@118984917@+	0.741497	0.824742				10@80179755@+			1			chr1L@126459920@-	0.118321				14@53567557@-		0.18552	0.157377								2R@13755403@-	0.444444
11@118987275@+		0.111111				10@80232378@+	0.14841	0.151246	0.163522			chr1L@126459922@-	0.174242				14@53570287@-		0.22093	0.112	0.144928							2R@13756221@-	0.10641
11@118995463@+			0.176471			10@80232577@+			0.208			chr1L@126497541@-	0.539683	0.270142			14@53570716@-		0.131356	0.175								2R@1381678@-	0.166667
11@119019816@+		0.169811				10@80232603@+	0.166425	0.186325	0.187151			chr1L@126497582@-	0.103448				14@53587389@+	0.882051	0.859	0.856107	0.483792	0.135708						2R@1382618@-	0.754386										0.263158
11@119019890@+	0.184211					10@80232796@+			0.179641			chr1L@126519698@-	0.904762	0.676471			14@5405365@-	0.220183										2R@13981470@-		0.241935	0.172662	0.201835	0.126761
11@119019925@+		0.104478				10@80232797@+	0.45977	0.56231	0.433735			chr1L@126962417@-	0.329553	0.123382			14@568161@-	0.423077	0.477707	0.34	0.193548							2R@14007356@-	0.260638	0.432203	0.465672	0.350844	0.268657				0.102222	0.145946	0.143939
11@119019969@+		0.15				10@80232860@+			0.165354			chr1L@126962530@-	0.161271	0.101124			14@5848258@+	0.165829	0.258621									2R@14009031@-	0.155235	0.123404	0.107692	0.133197
11@119020680@+		0.125				10@80233038@+			0.157534			chr1L@126966269@-	0.90852	0.894796			14@5870261@+	0.144366		0.151766								2R@14021400@-	0.110178		0.129032	0.117647
11@119020753@+	0.388889	0.175439				10@80241150@+			0.113402			chr1L@126983014@-	0.762712	0.528455			14@6223993@-	0.566667	0.564356	0.552632	0.164474							2R@14025087@+	0.353041	0.450314	0.5	0.441327	0.155642
11@119031673@+	0.268571	0.286765				10@80241819@+			0.235669			chr1L@126984193@-	0.830638	0.608046			14@659852@+	0.149254	0.196429	0.15		0.130435						2R@14025512@+	0.170172	0.222628	0.189189	0.222222
11@119031850@+		0.125				10@80253729@+	0.325416	0.324	0.156863			chr1L@126984942@-	0.129496				14@659868@+	0.517986	0.482759	0.454545		0.101449						2R@14025542@+	0.390566	0.450172	0.526316	0.573529	0.140496
11@119032020@+		0.242424				10@80253771@+	0.131635	0.182573	0.545455			chr1L@127095873@-		0.142857			14@6916231@+	0.926691	0.958566	0.966601	0.842877	0.342571	0.225572	0.139562	0.165421	0.202676		2R@14025543@+	0.189493	0.199324	0.142857	0.125926
11@119146780@+	0.122699					10@80260794@-		0.205128				chr1L@127250886@+	0.136364				14@6971828@+	0.864865	0.756757			0.242424	0.26087					2R@14031250@+		0.108108	0.118743	0.105041
11@119155695@+		0.13369				10@80260818@-		0.21875				chr1L@127260271@-		0.125			14@7119510@+		0.101449									2R@14032155@+	0.203888	0.331803	0.296149	0.310363	0.224172
11@119170341@+	0.218462	0.230137				10@80265067@+			1			chr1L@127674896@+	0.797335	0.612885			14@7119646@+	0.107143										2R@14032346@+	0.317392	0.518018	0.508278	0.573574	0.372141	0.162033	0.105096						0.129303	0.146667	0.219724
11@119171457@+		0.136364				10@80265113@+			0.37037			chr1L@127739505@+		0.204301			14@718426@+		0.117284									2R@14035226@-	0.477128	0.792517	0.775084	0.787713	0.689563	0.469174	0.147229
11@119175379@+		0.166667				10@80265176@+			0.275362			chr1L@127769367@+		0.209302			14@720747@+	0.148936	0.196078	0.18								2R@14040130@+				0.134259
11@119179644@-	0.515539	0.636111	0.307692			10@80277619@+	0.153846	0.155367	0.22179			chr1L@127769536@+		0.305085			14@7300793@-	0.136986	0.2897	0.173647	0.232033	0.192857						2R@14040764@+	0.23493	0.380192	0.411552	0.409091	0.31694
11@119179776@-		0.17094				10@80287685@+	0.463768	0.53271				chr1L@127804226@+		0.683333			14@7315804@-		0.214286	0.206897		0.103093						2R@14048930@+	0.178784	0.319118	0.278369	0.262411
11@119180521@-	0.92	0.82235	0.37931	0.384615		10@80287795@+			0.136842			chr1L@127805816@+		0.389474			14@7340639@-			0.107527								2R@14049462@+			0.115741
11@119181515@-	0.753555	0.786585				10@80288135@+			0.571429			chr1L@128613060@-	0.101449				14@7360645@+		0.170123		0.102308							2R@14050929@+	0.137421	0.134454		0.180328
11@119183265@-	0.217857	0.166139				10@80288282@+	0.16129	0.266667	0.328125			chr1L@128613695@-	0.606383	0.3125			14@7370453@-	0.110092				0.101449						2R@14053177@-	0.176166	0.148773	0.149083	0.166163
11@119187819@-	0.5	0.483871				10@80288319@+	0.25	0.112903	0.126984			chr1L@128618286@-	0.185185				14@7376753@-		0.142202	0.125874	0.135802	0.168675	0.130952					2R@14057231@-	0.332815	0.577997	0.590214	0.598361	0.424194
11@119206583@+		0.259414				10@80288376@+			0.153846			chr1L@128625735@-	0.222222	0.101523			14@7675926@+		0.106557									2R@14061984@+		0.113636		0.118644
11@119206643@+	0.210811	0.318182				10@80318350@-		0.411765	0.333333			chr1L@128625795@-	0.361233	0.208791			14@7689252@+	0.110902										2R@14063862@-					0.111111
11@119206739@+		0.106952				10@80318889@-		0.194444				chr1L@128640323@-	0.114407				14@7693347@+	0.211592	0.230581	0.183165	0.104536							2R@14063966@-	0.102123	0.153014	0.125407		0.13587
11@119207160@+	0.245399	0.215789				10@80319092@-			0.15			chr1L@128736724@-		0.136364			14@7868716@+	0.173913		0.113772								2R@14065991@-								0.108696
11@119207404@+	0.754237	0.638554				10@80319257@-	0.166667					chr1L@128861333@-	0.5				14@8241367@-			0.130435								2R@14067180@-	0.306452	0.676056	0.622222								0.131148
11@119207566@+		0.104762				10@80319297@-	0.424242	0.463415	1			chr1L@128861336@-	0.107143				14@8455808@+		0.12069									2R@14067200@-		0.140845	0.177419	0.258621
11@119207731@+		0.117647				10@80319371@-	0.111111		0.40625			chr1L@128878368@-	0.213423	0.107239			14@8646541@+	0.267782	0.255471	0.254123	0.102351							2R@14070214@-				0.102273
11@119226300@-	0.104113	0.108477				10@80319389@-			0.371429			chr1L@128878499@-	0.143243	0.106952			14@8658730@+	0.151261	0.214286	0.1								2R@14070912@-	0.246736	0.432292	0.442478	0.471698
11@119227117@-	0.6601	0.7134	0.55914			10@80319425@-			0.371429			chr1L@129847165@-	0.265625	0.188648			14@8662410@+	0.1875										2R@14163521@-	0.424691	0.500307	0.498926	0.489796	0.318436					0.169231	0.170732
11@119229833@-	0.120624	0.134299				10@80319475@-			0.235294			chr1L@129847296@-	0.658537	0.708333			14@876169@-	0.131579	0.144928									2R@14164354@-	0.114557		0.101925
11@119234776@-	0.930466	0.942162	0.707317			10@80320235@-			0.477273			chr1L@129858086@-	0.215517	0.346847			14@8826811@+	0.162791										2R@14167387@-	0.115016	0.105882		0.16092
11@119234778@-	0.262421	0.268278	0.116279			10@80320291@-			0.5			chr1L@129858121@-	0.521912	0.282051			14@887911@-	0.333333	0.316872	0.292683	0.217391							2R@14170074@-	0.102679	0.137795		0.106383
11@119243563@-	0.434783	0.491228				10@80320439@-	0.135135					chr1L@129884953@-		0.179775			14@8928588@+	0.141414										2R@14172822@-	0.184408	0.242126	0.192079	0.219048	0.209877					0.105263
11@119243663@-	0.282258	0.247863				10@80330236@+	0.344828					chr1L@129917446@+	0.339759	0.109312			14@8934959@+	0.132353										2R@14173491@-	0.119048		0.271186	0.23913	0.123288
11@119243741@-	0.675159	0.744186				10@80335552@+	0.85					chr1L@130235274@+	0.452381	0.290909			14@9078979@+	0.117925	0.140389	0.111111	0.106918							2R@14173809@-	0.280285	0.41543	0.404467	0.381232	0.310145		0.114458	0.145455	0.109756	0.238095		0.15
11@119252358@-	0.205882					10@80335580@+	0.95					chr1L@13034351@-	0.243169	0.126953			14@9134022@-		0.15625	0.116883								2R@14173938@-	0.141494		0.130879	0.109689	0.126984
11@119252604@+	0.104167	0.101449				10@80340231@-				0.121693		chr1L@13054570@-	0.15859				14@9667055@+	0.106695										2R@14174838@-	0.182266	0.293233	0.261364	0.244444	0.193548
11@119369564@+	0.285714					10@80381662@-	0.195652	0.206349				chr1L@13075542@-		0.104803			14@9848@+	0.346154	0.527273	0.5	0.306306							2R@14286137@+	0.246939	0.680124	0.565056	0.589189	0.613466	0.513621	0.625	0.338323
11@119507695@+	0.147541					10@80382082@-		0.1				chr1L@130795546@+	0.482759	0.289157			15@1166323@+	0.419355		0.348837								2R@14286322@+	0.310362	0.766393	0.769841	0.723926	0.770642	0.66376	0.726841	0.316547
11@119513648@+	0.149254					10@80387049@-			0.352941			chr1L@130803786@+		0.294118			15@11893505@-	0.113208										2R@14286323@+		0.120408	0.184676	0.124396	0.139721		0.115023
11@119534360@-	0.62069					10@80387149@-			0.212766			chr1L@130820691@-	0.168737				15@11893604@-	0.12	0.113208	0.126582								2R@14295624@+	0.111732	0.108108
11@119534958@-		0.333333				10@80387286@-		0.108696				chr1L@131024357@+	0.144781	0.137838			15@11893873@-		0.130435	0.142857	0.108844							2R@14295635@+			0.144	0.139706	0.117647
11@119535441@-		0.108696				10@80387377@-		0.285714				chr1L@131030725@+	0.392532	0.21			15@11919351@-				0.133929							2R@14296931@+	0.166667
11@119535447@-		0.148936				10@80392584@-		0.116667				chr1L@131038705@+	0.164923	0.294291			15@1199720@+	0.182648	0.192982	0.204082								2R@14303688@+			0.125806	0.110145
11@119599656@-	0.615385	0.588235				10@80392734@-			0.113043			chr1L@131054334@+	0.37931	0.145299			15@1207863@+	0.186869	0.341463									2R@14303731@+	0.128576	0.355695	0.356164	0.369178	0.339243	0.110076	0.198044	0.117333	0.121479	0.249467
11@120008267@-		0.380952				10@80392741@-			0.130435			chr1L@13134682@+		0.391753			15@12134682@-	0.115385										2R@14315318@+	0.18
11@120082072@+	0.267123	0.267647				10@80392870@-			0.218182			chr1L@13141287@+		0.15625			15@12134781@-	0.12	0.141304	0.133803								2R@14316495@+				0.136364
11@120096385@+	0.101754					10@80392919@-			0.127907			chr1L@131524389@+	0.333333				15@12135050@-		0.131868	0.157233	0.112676							2R@14319205@-	0.10101
11@120099596@+	0.588435	0.632385				10@80393031@-	0.186047	0.216216	0.227273			chr1L@131524872@+		0.135714			15@12160463@-	0.241379	0.22956	0.236667	0.116751							2R@14325477@-	0.169042	0.127302
11@120099994@+	0.192308					10@80393032@-			0.772727			chr1L@13161867@+	0.108696				15@125975@+			0.126866								2R@14335110@-	0.139249
11@120200925@+		0.116279				10@80395445@-			0.124031			chr1L@13161923@+		0.36			15@13009920@-	0.254717	0.293763	0.236559								2R@14338955@+	0.214286	0.292453	0.281553	0.346774	0.112782					0.114286			0.114754		0.145631
11@120201107@+		0.115942				10@80395549@-			0.116788			chr1L@13182103@-	0.24				15@13010530@-		0.123077									2R@14348142@-									0.156522	0.100379			0.148936
11@120317713@+	0.174668	0.214981				10@80395550@-			0.125			chr1L@13183263@-	0.46	0.242647			15@13010565@-	0.12069	0.102804									2R@14500933@+	0.229358	0.27957	0.313725	0.310345	0.207692	0.285714	0.12963
11@120343817@+		0.107851				10@80399161@-	0.133333	0.113924	0.388889			chr1L@131924320@-	0.309091	0.172059			15@13564057@+	0.258741	0.278086	0.25	0.16509							2R@14502021@-					0.104247
11@120350909@+	0.542169	0.57715				10@80399314@-	0.113821	0.125	0.211679			chr1L@131968332@-	0.216407				15@13564463@+	0.166667	0.168	0.138092								2R@14502234@-	0.186394	0.24557	0.248047	0.27451	0.246554	0.12979
11@120356721@+		0.135135				10@80410033@-		0.136986				chr1L@131968495@-	0.329545	0.144361			15@13598271@-	0.44	0.311765	0.348	0.15748							2R@14509385@+	0.45993	0.857143	0.873563	0.834783	0.681818	0.478261
11@120358534@+	0.140845	0.125				10@80410107@-		0.125	0.445255			chr1L@13196893@-		0.129496			15@13812977@-	0.323529	0.281787	0.382979	0.172414							2R@14509610@+		0.118474	0.16129	0.127404	0.108527
11@120446527@+		0.102273				10@80410148@-			0.125926			chr1L@132184774@+	0.229167				15@13988478@+		0.188406	0.235955								2R@14509611@+	0.308472	0.558	0.564639	0.56691	0.387597	0.25
11@120524394@+		0.137615				10@80410207@-			0.188889			chr1L@132189769@+		0.109091			15@14125850@-		0.13242									2R@14510784@-			0.121622
11@120673469@+		0.140127				10@80410239@-			0.220588			chr1L@132191573@+		0.21875			15@14280090@+		0.4									2R@14513376@+	0.225
11@120690533@+		0.109091				10@80410431@-	0.125					chr1L@132191627@+		0.107595			15@14289821@+	0.71875	0.670732	0.6875								2R@14520940@-		0.1379	0.118033	0.122466
11@120690539@+	0.135922					10@80410506@-			0.272727			chr1L@132199735@-	0.517241	0.673469			15@14291318@+	0.488889	0.424837	0.510067								2R@14526093@-		0.117357	0.120178	0.113038					0.10119
11@120702601@+	0.191011	0.424242				10@80410512@-			0.176471			chr1L@132347270@+		0.226667			15@14295378@+	0.328947	0.412162	0.321918								2R@14529223@-	0.122349	0.144737	0.101796
11@120702712@+		0.171429				10@80410551@-		0.133333				chr1L@132374705@-	0.109827				15@14295697@+			0.156863								2R@14546508@-	0.119002	0.157588	0.163823	0.157165
11@120776184@+		0.222222				10@80410578@-			0.272727			chr1L@133007234@+	0.285714	0.134615			15@1464249@-		0.121311	0.109689								2R@14570834@-															0.186047
11@120833315@+		0.206897				10@80412836@-		0.122807				chr1L@133008136@+	0.866667	0.552941			15@1467819@-	0.130435		0.120933	0.100213							2R@14588628@+		0.297778	0.211921	0.292308	0.160494
11@120837939@+	0.153666	0.132494				10@80412999@-	0.333333	0.372263	0.709091			chr1L@133009584@+	0.164502				15@14925778@-		0.129412	0.153846	0.121212							2R@14590817@+			0.104762
11@121036049@+	0.9218	0.911255				10@80413061@-			0.367347			chr1L@133009949@+	0.858974	0.537037			15@14942584@-			0.12								2R@14590978@+	0.111111	0.110236	0.165179	0.138889	0.16129
11@121039419@+	0.101535					10@80415177@-			0.3			chr1L@133047128@-		0.451852			15@14942839@-	0.5	0.631068	0.486486	0.514286	0.5	0.567568					2R@14594315@+	0.273973
11@121424741@+	0.344828					10@80416762@-			0.17284			chr1L@133474445@+	0.135878	0.143403			15@14972615@-			0.6		0.604651						2R@14596756@-	0.312727	0.497238	0.523077	0.442308	0.429429	0.105263							0.192661	0.144279	0.271084
11@121498282@+		0.36				10@80416767@-			0.101124			chr1L@133478667@+	0.2	0.141732			15@15095312@-	0.177778										2R@14596765@-	0.109804	0.12987	0.168539	0.130612
11@12183787@+	0.22	0.185751				10@80416784@-		0.104762	0.189189			chr1L@133489175@+	0.109929				15@1509736@-	0.201493	0.245455	0.158416	0.134328							2R@14597858@-	0.147059
11@12243272@+	0.100946					10@80417176@-		0.104575	0.232558			chr1L@133505776@+		0.175			15@15152390@-					0.131579						2R@14644889@-		0.129442		0.131579
11@12247871@+	0.118827	0.143701				10@80417324@-			0.193548			chr1L@133872338@-		0.106383			15@15169340@-	0.108108	0.242718	0.158879								2R@14659930@+	0.169492
11@122526558@+	0.5	0.803922				10@80417372@-	0.186916	0.113924				chr1L@134208122@+	0.208494				15@15169341@-		0.355769	0.265116	0.15625							2R@14660472@+	0.226852	0.256098	0.275	0.395062
11@122526584@+	0.456522	0.711538	0.121495			10@80417624@-	0.268156	0.253425	0.453333			chr1L@134233114@+	0.553191	0.552846			15@15236187@-	0.12	0.139594	0.103448	0.121495							2R@14663830@-			0.107692
11@122526594@+	0.26087	0.25				10@80418806@-			0.166667			chr1L@134396779@-		0.172414			15@15253478@-	0.184	0.464692	0.357362	0.360595	0.445946	0.117647					2R@14683176@-	0.170103	0.506329	0.309942	0.547009
11@122526618@+	0.5	0.606061				10@80419561@-	0.117857	0.141079	0.423077			chr1L@134655587@-	0.171429	0.2			15@1529076@-	0.144201	0.158301	0.103943								2R@14707868@+	0.103062	0.105174	0.137543	0.131676
11@122667730@+		0.346939				10@80419562@-			0.137255			chr1L@134656167@-		0.103448			15@1546306@+	0.12659	0.122421	0.12012								2R@14707999@+	0.162236		0.10693
11@12277287@+	0.573209	0.593103				10@80420023@-		0.105919	0.326923			chr1L@134807547@-		0.5			15@1558946@+	0.218059	0.223224	0.216258	0.148196	0.13564						2R@14727116@-				0.107143
11@12278341@+	0.15146	0.257778				10@80420074@-			0.175439			chr1L@134818968@-	0.122047				15@1572956@-		0.228571									2R@14728521@-		0.101695	0.125
11@12281442@+	0.434322	0.418491				10@80427696@-	0.169192	0.279762	0.239316			chr1L@13506709@+	0.103448				15@15816946@-	0.396825				0.189655						2R@14728690@-		0.107955
11@12281519@+	0.287383	0.289189				10@80430970@-	0.332506	0.35514	0.478261			chr1L@135684537@-		0.306667			15@15981471@-	0.101222	0.122924	0.123596								2R@14731423@-	0.351351	0.907216	0.870968	0.933333
11@12281647@+	0.114286	0.108312				10@80433322@-			0.2			chr1L@135685389@-	0.101124				15@1605361@-		0.106557	0.108108								2R@14731446@-	0.128713	0.126214		0.275862
11@12281713@+	0.148265	0.208763				10@80433351@-			0.210526			chr1L@135687189@-	0.191919	0.114286			15@16137084@+	0.148936										2R@14732583@-	0.413043
11@12281754@+	0.12628					10@80433387@-			0.282051			chr1L@135719506@-	0.393939	0.126866			15@16176177@-	0.111111										2R@14738516@+	0.350943	0.344262	0.211921	0.25	0.146341
11@12282844@+	0.130435	0.154545				10@80541862@-			0.239437			chr1L@135719728@-	0.123552				15@16289018@+		0.16	0.157895								2R@14857248@-	0.102564
11@12282872@+	0.102362	0.12381				10@80542402@-	0.208333	0.391304				chr1L@135780630@-		0.101124			15@16298813@+		0.137725	0.277027	0.111111							2R@14857838@-	0.118043
11@12283884@+		0.261194				10@80542638@-			0.291667			chr1L@136107303@-	0.153846				15@1630290@-	0.157143	0.1875			0.142857						2R@14858225@-	0.112865
11@12284362@+	0.130435					10@80542672@-			0.12987			chr1L@136118088@-	0.141553				15@16312062@+		0.27027	0.366667	0.363636							2R@14861453@+	0.397516	0.807263	0.849398	0.84058	0.631206	0.119497	0.273438	0.267606	0.304348	0.301205	0.238095
11@12284949@+		0.101695				10@80543329@-	0.342975	0.452282	0.815217			chr1L@137291507@-	0.801471	0.537736			15@16343853@+		0.240602	0.303502	0.224138							2R@14861532@+			0.100372	0.107692
11@12285008@+			0.135135			10@80544049@-			0.394737			chr1L@137291906@-	0.782713	0.91933			15@16367080@+		0.108911									2R@14861877@+	0.147368	0.155556		0.112903	0.108108
11@122933141@-	0.318182					10@80544398@-			0.103448			chr1L@137295837@-	0.672222	0.323171			15@17047166@-	0.175676	0.166667	0.172973								2R@14861977@+	0.1	0.108527
11@12302611@+	0.296296	0.348837				10@80544407@-	0.39781	0.469231	0.48062			chr1L@137537211@+	0.106667				15@17055628@-	0.515152	0.755952	0.763359	0.73913	0.230415						2R@14886084@+														0.329268
11@12315438@+	0.238095					10@80544778@-		0.102679				chr1L@137541408@+	0.169271	0.14717			15@17143494@-		0.367698	0.183865	0.11828							2R@15018720@+	0.206897	0.326923		0.323529	0.34		0.109375	0.15493	0.130435	0.142857
11@12315906@+	0.196078	0.435897				10@80544781@-			0.102362			chr1L@137544208@+	0.16185	0.134615			15@1714692@-	0.144578		0.133333								2R@15023638@-		0.176265	0.128205	0.175879
11@12315944@+	0.515152	0.763636				10@80544809@-			0.172414			chr1L@137581031@+		0.809091			15@1748701@-	0.373333	0.514706	0.329545								2R@15027421@+	0.105263		0.12	0.121693
11@12316144@+	0.25	0.283333				10@80548478@-	0.165605	0.275748	0.345588			chr1L@137581144@+		0.295302			15@1773072@+		0.464435	0.44591	0.215517							2R@15028284@+	0.135253	0.228188	0.233636	0.221221	0.109448
11@12341244@+		0.188679				10@80549655@-	0.107784		0.342105			chr1L@137581694@+		0.784615			15@1777303@+		0.269231	0.209877								2R@15048220@+		0.144578	0.126638							0.139706
11@123595275@-		0.3				10@80549719@-			0.153846			chr1L@137643287@-	0.166667	0.121212			15@18240092@+	0.192308	0.179104	0.307692								2R@15048915@+		0.10559	0.131944	0.138462
11@123597600@-	0.125817	0.110951				10@80549901@-			0.253731			chr1L@137644577@-	0.308824	0.15942			15@1830796@-	0.198987	0.212149	0.186057	0.160334	0.11962	0.102765					2R@15059886@+		0.148936	0.139535	0.126667
11@123612275@-		0.107527				10@80550172@-	0.196931	0.252577	0.35468			chr1L@137648418@-	0.134454	0.104895			15@1842298@-	0.238964	0.275229	0.270073		0.220339						2R@15060024@+		0.12963	0.128713	0.15
11@123612293@-	0.106667					10@80550658@-	0.103306	0.104651				chr1L@137737225@-	0.194853				15@1851728@-	0.303352	0.324742	0.289157		0.140625	0.25					2R@15099510@+	0.255435	0.586667	0.516854	0.554455	0.515152
11@123612318@-		0.113208				10@80550688@-			0.162162			chr1L@137743331@-	0.14486				15@1861187@-	0.126377	0.146542	0.105634		0.159091						2R@15104005@+	0.202532	0.533333	0.393443	0.421875
11@12379996@+	0.828001	0.853739	0.2875			10@80550699@-			0.112			chr1L@137746626@-	0.217054				15@18845969@+			0.666667								2R@15113634@+			0.106796
11@123988246@+		0.104651				10@80550873@-	0.848214	0.809129	0.862745			chr1L@137763026@-	0.458781	0.201613			15@18853760@+	0.392857										2R@15115465@+	0.101942
11@123988998@+	0.349558	0.349779				10@80561281@-			0.147059			chr1L@137764189@-	0.312715	0.143836			15@18964911@+			0.157025								2R@15169415@-	0.17623	0.139896	0.215116	0.251938
11@12399210@+	0.184211					10@80568004@-			0.325843			chr1L@137764320@-	0.23622	0.110345			15@19030798@-		0.104072	0.104712								2R@15170585@-	0.112164
11@123994487@+	0.19519	0.203641				10@80568310@-			0.188406			chr1L@137967700@+		0.125			15@19038689@-	0.12766	0.122977	0.119231								2R@15170868@-	0.546201	0.687339	0.68323	0.713924	0.383838					0.134615	0.114583
11@123995045@+	0.24					10@80568981@-	0.100865	0.126888	0.216			chr1L@138218988@+		0.130081			15@19056791@-			0.136986								2R@15179206@-	0.103378
11@124085455@+		0.132353				10@80569063@-			0.104167			chr1L@138221139@+		0.625			15@19062314@-		0.166667									2R@15190272@+	0.130197	0.108722	0.108949	0.13962	0.106145
11@124496447@+	0.287179	0.175879				10@80569134@-	0.109557	0.149038	0.125683			chr1L@138247283@-		0.102041			15@19082011@-	0.695122	0.736721	0.689888	0.213166							2R@15280156@-	0.152112	0.310063	0.291774	0.297214	0.17265
11@124551352@+		0.113208				10@80576779@-			0.149123			chr1L@138254345@+		0.204082			15@19086220@-	0.18314	0.16369	0.201133								2R@15280562@-	0.119787	0.19964	0.131234	0.193989
11@124748001@+	0.106383	0.1				10@80577004@-			0.152542			chr1L@138500393@-	0.169492	0.156379			15@19141864@-			0.112903								2R@15288237@-	0.168269	0.243982	0.294455	0.217391	0.219512
11@124749135@+	0.42126	0.498771				10@80577112@-			0.102564			chr1L@138504146@-	0.238095	0.19917			15@19337951@+	0.222222	0.13494	0.161667	0.120219							2R@15297701@-	0.177679	0.1872	0.222989	0.187831	0.108652
11@124750454@+	0.218391	0.210084				10@80577204@-			0.178571			chr1L@138524625@-	0.69898	0.334552			15@19339629@+	0.84058	0.913525	0.866188	0.653916	0.223673						2R@15315215@+				0.137931
11@124754515@-	0.81982	0.694444				10@80577269@-	0.108696		1			chr1L@138536985@-		0.121951			15@19344109@+	0.208333	0.125541	0.124339								2R@15318739@-	0.35533	0.727788	0.668934	0.748052	0.114458
11@124754516@-	0.136364					10@80583829@-		0.104167				chr1L@138546807@-		0.27027			15@19347488@+	0.234043	0.2	0.234848								2R@15321301@-				0.115942
11@124754645@-		0.139785				10@80584195@-			0.458333			chr1L@138564584@-	0.128492				15@19372952@-		0.780488	0.744681		0.527273						2R@15325914@+	0.14511	0.1258	0.123512	0.107296
11@124755122@-	0.168605	0.210526				10@80584233@-			0.433333			chr1L@138674644@-	0.151256				15@19372953@-		0.547368	0.571429		0.362069						2R@15327294@+	0.151414	0.152589	0.125964	0.135179	0.127633					0.132948	0.104895
11@124757093@-	0.172414					10@80584255@-			0.116667			chr1L@138675136@-	0.110638				15@19372954@-			0.109091								2R@15328293@+	0.260593	0.2566	0.254792	0.273757	0.206129
11@124757343@-	0.113333					10@80585662@-	0.276423	0.363229	0.485714	0.143418		chr1L@138706605@-	0.933333	0.96			15@19489959@-	0.19084		0.127711	0.113744							2R@15328560@+	0.102349		0.105263	0.117438
11@124761301@-	0.161049	0.209459				10@80586895@-	0.110638	0.154229				chr1L@138723539@+		0.414634			15@19502079@+	0.134615	0.127946									2R@15330477@+		0.102752			0.101513
11@124761373@-	0.283465	0.233333				10@80609695@+			0.4			chr1L@138723830@+		0.307692			15@19502080@+	0.2125	0.232323	0.259887								2R@15333443@-	0.590937	0.913043	0.909091	0.930348	0.665563	0.431953	0.357759	0.307884	0.332117	0.250541	0.127389	0.195597	0.130561		0.152683
11@124765062@-	0.2864	0.286908				10@80611098@+	0.107143	0.148936	0.62069			chr1L@138795912@+		0.137931			15@19617570@-	0.108824	0.137363	0.196891	0.12037							2R@15341188@+	0.109589
11@124765537@-	0.118644	0.2				10@80614731@+			0.295455			chr1L@138795913@+		0.150685			15@19797990@-	0.16476	0.158527	0.132353	0.109453							2R@15358123@+		0.105611	0.126198	0.117517	0.110465
11@124857174@+	0.38405	0.424742	0.290323			10@80615027@+	0.779412	0.612903				chr1L@138803543@+		0.155172			15@20496427@-		0.227799	0.188312	0.119403							2R@15375135@-	0.169811
11@124857952@+	0.267442	0.231638				10@80622930@+			0.217391			chr1L@140104567@+	0.179487				15@20507358@-	0.290323	0.209581	0.186528	0.205882							2R@15377417@-	0.105263
11@124908879@+	0.177156	0.198925				10@80634413@+			0.340206			chr1L@14050239@-	0.318182				15@20515923@-		0.271429	0.231884								2R@15377863@-		0.121212
11@124967080@-		0.119403				10@80634415@+	0.100962		0.773196			chr1L@14050581@-	0.125				15@20517633@-	0.282609	0.42953	0.414966	0.3125							2R@15378621@-	0.28	0.314286	0.111111	0.243902
11@124972039@-	0.544118	0.423077				10@80638400@+	0.109375		0.205128			chr1L@14050764@-	0.171271				15@20523686@-	0.179104	0.133739	0.112245	0.104938							2R@15378693@-	0.228916	0.131579		0.236842
11@125221183@+		0.2				10@80640178@+		0.220238	0.5			chr1L@140969919@-	0.190476				15@20529796@-		0.167598	0.19469	0.186441							2R@15380899@+	0.228013	0.175758		0.156398
11@125237765@+		1				10@80640204@+		0.191011	0.647059			chr1L@140969939@-	0.154545	0.107895			15@20535841@-	0.150943										2R@15383435@-	0.144852	0.120586	0.111185	0.130586						0.166667	0.10355
11@125280130@+	0.138462	0.202381				10@80640682@+			0.25			chr1L@140970169@-	0.292308	0.197183			15@20652832@-			0.126984								2R@15383663@-										0.119048
11@12530146@+	0.104816	0.110193				10@80642859@-			0.538462			chr1L@140973338@-	0.326087	0.13125			15@21356778@+	0.372807	0.324786	0.313861	0.132653							2R@15390784@+	0.108995
11@125302039@+	0.160164					10@80642993@-			0.470588			chr1L@140990454@+		0.103976			15@21458402@+		0.144068	0.111111								2R@1545335@-	0.170455
11@125302187@+		0.157258				10@80643057@-	0.297203	0.405714	0.622642			chr1L@141035176@+		0.104575			15@22540771@+			0.102041								2R@15488434@-									0.185185
11@125302336@+		0.166667				10@80643127@-		0.136364				chr1L@141035777@+		0.26			15@22738025@-		0.12766	0.146341								2R@15546187@+													0.236364	0.182609	0.237931
11@125439417@+		0.117647				10@80643506@-			0.12844			chr1L@141053111@+		0.226415			15@22748608@-					0.166667						2R@15551838@-		0.117647	0.109375	0.138462
11@125442450@+		0.117464				10@80643521@-			0.172932			chr1L@141081189@+	0.241206	0.1125			15@22756309@-			0.3								2R@15553671@-	0.100334	0.10219		0.105634
11@125448151@+		0.104348				10@80644333@-			0.243243			chr1L@141093142@+		0.134615			15@22822637@-		0.653153	0.591054	0.502304	0.421053						2R@15555521@-	0.223859	0.287975	0.317778	0.303263
11@125448962@+	0.30786	0.426945				10@80645514@-	0.177011	0.163121	0.562914			chr1L@141580410@+		0.115044			15@22828609@-		0.482759	0.333333	0.241379	0.314286						2R@15558474@+	0.132353	0.134752
11@125453537@+	0.131907	0.104693				10@80646483@-		0.2				chr1L@141585552@+		0.244444			15@22832326@-		0.25	0.135135								2R@15558951@+	0.103448
11@125453657@+	0.192417	0.17316				10@80648610@-	0.16934	0.281947	0.333333			chr1L@141603597@+		0.159574			15@22965039@+		0.338462	0.311111								2R@15559853@+	0.324324	0.82	0.745455	0.819672	0.415584		0.103175
11@125489912@+	0.415094	0.45552				10@80648611@-	0.125	0.168699	0.104762			chr1L@141613891@+		0.103896			15@23021306@+	0.318182	0.310559	0.354497	0.5							2R@1592371@+	0.16074		0.12766	0.134454
11@12549741@+		0.142857				10@80656227@-			0.111111			chr1L@141623525@+	0.477011	0.260331			15@23021967@+		0.238095									2R@16130992@-	0.227528	0.231707	0.262295	0.270588
11@125525840@+		0.108491				10@80656252@-			0.17037			chr1L@141624635@+	0.444444	0.241667			15@23036923@-		0.110236	0.131841								2R@16131538@-	0.25027	0.274908	0.341772	0.300613
11@125765573@-	0.206897	0.185185				10@80666030@-	0.111111		0.192308			chr1L@141628136@+	0.165563				15@23066941@-	0.232558										2R@16143291@-	0.438384	0.481586	0.481343	0.533454	0.424
11@125812804@+	0.573446	0.648094				10@80666319@-	0.514286	0.307692	0.465753	0.108141		chr1L@141629496@+	0.25641	0.134146			15@23068559@-	0.163043	0.119205									2R@16145947@+			0.101124
11@125829288@-		0.3				10@80666321@-			0.16			chr1L@141629577@+		0.195652			15@23068586@-	0.182692										2R@16146815@+	0.170455	0.256499	0.259398	0.307273	0.259794	0.318182	0.366667	0.40678	0.121495	0.180124	0.193548
11@125932652@-	0.192469	0.152778				10@80666711@-			0.40625			chr1L@141638081@+	0.121951				15@23196835@-		0.417582	0.40708								2R@16147742@+								0.107477			0.111732
11@125932693@-		0.164319				10@80666769@-			0.40625			chr1L@141761477@+	0.636711	0.390052			15@23275671@-		0.25	0.294118								2R@16151764@+	0.11337	0.127036	0.134238	0.13601	0.134952
11@126074206@-		0.1012				10@80666826@-			0.551724			chr1L@141789578@+	0.21118	0.121076			15@23275721@-		0.174419	0.171717								2R@16152255@+	0.209488	0.342185	0.34816	0.336907	0.333873	0.196686	0.240121	0.180944	0.132461	0.105482
11@126081394@-	0.105708	0.109726				10@80668047@-			0.151163			chr1L@141828563@+	0.137255				15@23279025@-	0.367089	0.141732	0.17362								2R@16162494@+	0.342	0.305019	0.29918	0.279817	0.253275					0.111111
11@126134949@-		0.100114				10@80669337@-			0.277778			chr1L@141828950@+	0.582734	0.243243			15@23305255@+	0.102041										2R@16171961@-										0.101695
11@126162664@+	0.104478	0.254545				10@80669948@-			0.105882			chr1L@141838301@+	0.412162	0.135922			15@23407674@+				0.171429							2R@16172862@-	0.193878								0.25		0.201613
11@126162665@+	0.19403	0.263636				10@80671750@-			0.263158			chr1L@141841426@+	0.127778				15@23460390@+				0.108911							2R@16173982@-	0.15	0.327273									0.126126
11@126174023@+	0.263441	0.239709				10@80671775@-			0.185185			chr1L@141891101@+	0.231111				15@23922138@+			0.103448								2R@16192378@-		0.16	0.25
11@126213298@+	0.113869	0.124633				10@80707441@-			0.366197			chr1L@141891290@+	0.299065	0.210784			15@23939703@-		0.337931	0.274725	0.294118							2R@16211009@+	0.139059	0.251174	0.226415	0.219008	0.12
11@126225950@+	0.138889	0.3				10@80713564@-		0.104	0.16129			chr1L@141893085@+	0.211806	0.116505			15@24096706@+	0.117647	0.14978		0.172185							2R@16211518@+	0.135524	0.259939	0.288026	0.229885
11@126225996@+	0.244444	0.238095				10@80715924@-			0.170213			chr1L@141893359@+		0.133874			15@24141002@+		0.151515	0.217822								2R@1643421@+		0.125786	0.162562	0.168724	0.1
11@126226147@+			0.111111			10@80717809@-			0.2			chr1L@141894069@+	0.259036	0.274368			15@24144868@+		0.333333									2R@16438515@-	0.181818		0.153846	0.1
11@126276901@+	0.519754	0.565894				10@80717923@-			0.216867			chr1L@141937894@+	0.903614	0.936364			15@24188427@+		0.108696	0.147059								2R@16448729@-	0.184713	0.158192	0.180952	0.205882
11@126480637@+	0.4					10@80719126@-			0.184615			chr1L@141945003@+	0.540984	0.443709			15@24302419@-		0.122807	0.108434	0.25							2R@16449015@-		0.102426	0.114379	0.1	0.100629
11@126480781@+		0.678571				10@80719233@-		0.176471				chr1L@141947691@+	0.462687	0.168367			15@24470596@-		0.134328	0.135593	0.168539							2R@16451199@-			0.166667
11@126480782@+		0.518519				10@80727056@-	0.395833	0.506849	0.263158			chr1L@141949837@+	0.107143				15@24489979@-		0.208122	0.135021	0.157895							2R@1646214@-				0.119469
11@126870625@-		0.182927				10@80727089@-	0.359756	0.459459	0.622951			chr1L@141955689@-	0.383721	0.172251			15@24652989@-					0.16129						2R@1649002@+	0.265809	0.301775	0.40566	0.279279	0.213592		0.166667			0.285714
11@126870674@-	0.25	0.365854				10@80729990@-	0.173913	0.222222	0.246154			chr1L@142416451@-		0.117647			15@24680759@-	0.125	0.145161	0.175456	0.13881							2R@1649357@+	0.124138	0.232	0.166667	0.175676	0.107595
11@12697069@+		0.128205				10@80741958@-			0.230769			chr1L@142419042@-		0.201835			15@24682915@-	0.519231	0.395018	0.345878	0.31401							2R@16511177@+	0.174312	0.131868	0.314815
11@128426222@-	0.352941	0.157895				10@80771238@+			0.276923			chr1L@142421733@-		0.189024			15@24683453@-	0.20339	0.264	0.23702	0.205479	0.100719						2R@1651438@+	0.101351
11@128628193@+	0.357143	0.16129				10@80771299@+			0.325581			chr1L@142425345@-		0.142857			15@24684357@-	0.156863										2R@16514553@+		0.106195
11@128840422@-	0.758065	0.761194				10@80777562@+			0.137681			chr1L@142429665@-		0.224138			15@24698261@-		0.102564									2R@16523339@-	0.138254
11@128840495@-	0.117284	0.116379				10@80785092@+	0.151625	0.293436	0.287234			chr1L@142450512@-		0.153846			15@2471083@+	0.16129	0.140777									2R@1652610@+				0.106383
11@128840576@-		0.110132				10@80787938@+	0.231788	0.312977	0.214876			chr1L@142454968@-		0.340426			15@2471113@+			0.147541								2R@16526390@-	0.187581	0.129145	0.134185	0.117359	0.181818
11@128842877@-	0.106195	0.136905				10@80788888@+	0.161458	0.264151	0.190909			chr1L@142489558@+	0.112601				15@24776384@+	0.186567	0.114907	0.122581	0.216418	0.13253						2R@16527847@-	0.197168	0.106061	0.116139	0.103448
11@128846525@-	0.853535	0.84131				10@80790365@+			0.526316			chr1L@142494631@+	0.547858	0.417851			15@24825741@+	0.340909										2R@16530291@-	0.122966	0.154472	0.100977	0.16875
11@128857938@-	0.114754	0.12828				10@80790774@+			0.424242			chr1L@142494729@+	0.395356	0.24876			15@24975747@+			0.1								2R@16531135@-	0.162222	0.258333	0.289286	0.286765	0.213415					0.107143
11@128993816@-	0.55511	0.648452	0.152174			10@80790775@+	0.142857					chr1L@142495379@+	0.397079	0.244264			15@24987953@+		0.242424	0.202703								2R@16532570@+	0.199023	0.161485	0.140216	0.148749	0.104291
11@129245944@+	0.56	0.601036				10@80791056@+	0.125		0.266667			chr1L@142567586@+	0.946903	0.863636			15@25024575@+		0.898551	0.800847	0.167364							2R@1653707@+	0.446602			0.878049	0.795918	0.262987	0.243056	0.257143	0.193548	0.52381	0.109677
11@129245945@+	0.392045	0.349462				10@80791176@+			0.428571			chr1L@142585717@+	0.151429				15@2524462@+				0.103896							2R@16545995@+							0.12	0.160714		0.1
11@129307388@+		0.192308				10@80791185@+			0.192308			chr1L@142585729@+	0.609819	0.374798			15@25245793@-	0.125424	0.15625	0.177866								2R@16711131@-		0.16129
11@129307637@+	0.217391					10@80791304@+	0.130435	0.121951				chr1L@142586355@+	0.22973				15@2525829@+	0.148936										2R@16711202@-	0.117117
11@1295828@-	0.151786	0.116667				10@80792156@+	0.285714					chr1L@142586901@+		0.116667			15@25287496@-	0.266129	0.174377	0.19244		0.162791						2R@16716782@-	0.189873	0.210136	0.205184	0.15736
11@12958837@+	0.212121	0.6				10@80793615@+			0.240741			chr1L@142656549@+	0.303571	0.116788			15@2528944@+	0.2										2R@16719814@-		0.102273		0.12
11@12958874@+		0.857143				10@80795161@+			0.235294			chr1L@142666050@+		0.577778			15@2563608@+			0.162791								2R@16759417@+	0.185345	0.15		0.16	0.121739
11@12960354@+		0.388889				10@80796301@-	0.448529	0.42735				chr1L@142843238@+		0.7			15@25904345@-			0.109375								2R@16766177@+	0.256637
11@12960631@+		0.113636				10@80797954@-			0.11236			chr1L@142869422@-	0.941176	0.943005			15@26185229@-	0.18										2R@16881229@-	0.27809	0.270936	0.280255	0.32967	0.191589
11@12961543@+	0.589041	0.807692				10@80798102@-	0.126183	0.121302				chr1L@14298148@+		0.127273			15@26190888@-	0.3625	0.3125	0.329545								2R@16881230@-	0.112717			0.11828
11@1297333@-	0.127193	0.115265				10@80798207@-			0.140496			chr1L@143009078@+	0.199561				15@26219833@-	0.333333	0.622642									2R@16883047@+	0.282664	0.322928	0.342841	0.317091	0.329467	0.123194
11@129734116@-	0.844784	0.816				10@80798277@-			0.12			chr1L@143009086@+	0.461227	0.332237			15@26251098@-	0.231884	0.212996	0.171687	0.129032		0.100817					2R@16889229@+		0.147208	0.153488	0.125561
11@129734285@-	0.222034	0.219368				10@80798694@+	0.465116	0.516854				chr1L@143009429@+	0.39255	0.290541			15@26274206@+		0.216102	0.259179								2R@16889267@+			0.145631	0.129032
11@129742830@-	0.112285	0.131051				10@80798729@+			0.28			chr1L@143029006@+	0.160149				15@26839647@-	0.188889										2R@16889603@+				0.110553
11@129746673@-	0.257384	0.336806				10@80803659@+			0.151899			chr1L@143031244@+	0.124814				15@2720313@-			0.333333								2R@16891996@+		0.125828	0.12605
11@129772199@-	0.146465	0.143519				10@80803829@+	0.179487	0.230769				chr1L@143032659@+	0.370896	0.190871			15@2731437@-		0.141026	0.117143								2R@16897488@-	0.217228	0.238908	0.227758	0.212219	0.186335
11@129772200@-	0.111628					10@80804315@+	0.227273	0.241379				chr1L@143041460@+		0.122642			15@27495471@-			0.157895								2R@16898584@-		0.181818	0.148649	0.164653
11@129780509@-	0.321881	0.399733				10@80804590@+	0.1	0.148936				chr1L@143042153@+	0.132159				15@27544396@-			0.112245								2R@16902207@+		0.171171	0.142012	0.12749	0.11086
11@129782013@-	0.172117	0.107879				10@80804591@+	0.12069	0.148936				chr1L@143151859@-	0.604167	0.401198			15@27601731@-	0.174419										2R@16912932@+	0.26325	0.307818	0.266846	0.225467	0.231884		0.10241
11@129784610@-	0.15566	0.159176				10@80807277@+		0.135417				chr1L@143157438@-		0.135514			15@27604199@-	0.114078	0.1									2R@16913361@+	0.173817	0.165584	0.147803	0.142518	0.140017
11@129788571@-	0.183425	0.181704				10@80810179@-				0.174963		chr1L@143185951@-		0.575			15@27605304@-	0.179894	0.203704									2R@16939535@-		0.113022	0.151515	0.125514
11@129795097@-	0.12761	0.143443				10@80828347@+	0.174855	0.167404	0.212318			chr1L@143229273@+	0.49	0.278832			15@27608244@-	0.22449										2R@16941215@-		0.113636
11@1297951@-		0.100313				10@80828508@+	0.168084	0.223519	0.276968			chr1L@14328401@+	0.125				15@27782018@-			0.321429								2R@16948634@+	0.240477	0.191176	0.183583	0.197318	0.130647
11@129802082@-	0.173867	0.192593				10@80829104@+	0.89312	0.715311	0.851562			chr1L@143292020@-	0.208333				15@27898947@-	0.36036										2R@16948818@+	0.231362	0.151429	0.185874	0.202247	0.120773
11@129992233@+	0.10393					10@80904325@-	0.140845	0.232558				chr1L@143372334@+	0.23796	0.143415			15@27929990@-	0.738263	0.696221	0.751381	0.280702							2R@16973615@+					0.189189
11@129993574@+	0.195411	0.186068				10@80904665@-		0.160494				chr1L@143373006@+	0.853933	0.832117			15@28023474@-	0.217391	0.149425	0.131944	0.109375							2R@16973702@+		0.176471
11@129997713@+	0.20868	0.226393				10@80918194@-	0.115385					chr1L@143377025@+		0.539474			15@28230514@-	0.4575	0.55102			0.111111						2R@16978044@-	0.149199	0.10148		0.145695
11@129999945@+	0.130029	0.116883				10@81044349@-			0.201439			chr1L@143451825@+	0.173077				15@28239313@-	0.107741	0.134592									2R@17013754@-	0.100386		0.156863
11@130013357@+	0.107492					10@81044602@-	0.530973	0.505	0.636364			chr1L@14349448@+	0.358333	0.170306			15@2830491@-		0.26087									2R@17014483@-	0.380117	0.628378	0.528736	0.477273									0.119048
11@130014200@+	0.365079	0.288344				10@81044708@-			0.125			chr1L@143570340@+		0.158333			15@28398217@+	0.728571	0.698789	0.701684	0.647182	0.687831	0.56338					2R@17018695@-		0.112735	0.119048	0.117002
11@130079564@+	0.300303	0.303491				10@81048855@-			0.221519			chr1L@143574657@+	0.171875				15@28398313@+	0.189189	0.175337	0.16815	0.229008	0.160839	0.116279					2R@17034681@+	0.339416	0.256858	0.271403	0.320638	0.282895	0.123431	0.13089	0.110092	0.101227	0.205882	0.104895
11@130079669@+	0.100312					10@81049283@-	0.168033	0.174157	0.455466			chr1L@143577557@+		0.108696			15@28471551@+					0.180645						2R@17034849@+		0.104317
11@130079893@+	0.855652	0.847471				10@81049284@-	0.702479	0.781308	0.959432			chr1L@143589342@-		0.150442			15@2856979@+	0.186275	0.160221	0.155405	0.108696	0.146341						2R@17037676@-	0.490196	0.793173	0.748252	0.809339	0.151351
11@130080073@+	0.125767					10@81052239@-			0.101307			chr1L@143589826@-		0.105882			15@2862644@+					0.21875	0.157895					2R@17053280@-		0.178385	0.176199	0.159068	0.117555					0.158798
11@130099311@-		0.1875				10@81076977@+	0.125749	0.134426	0.357934			chr1L@143592760@-		0.358974			15@28814900@+	0.19614	0.185022	0.159633	0.170103	0.10275						2R@17055553@-		0.146264	0.164324	0.160518	0.127886					0.109091
11@130184301@-	0.102244					10@81076994@+			0.121622			chr1L@143669491@+	0.119048				15@291569@+				0.184211							2R@17056769@+	0.413088	0.546784	0.432584	0.537217	0.252101
11@130184404@-	0.666667	0.6				10@81077002@+	0.101664	0.129436	0.35426			chr1L@143757251@-	0.181818				15@29512452@+	0.381356	0.385439	0.349057	0.359649							2R@17060577@+	0.162602	0.212644	0.299435	0.225166
11@130342974@+	0.135802					10@81079906@+			0.128205			chr1L@143757318@-	0.72619	0.556452			15@29515251@+		0.128571									2R@17061103@+	0.253485	0.33631	0.319643	0.302682
11@130344438@+	0.131148					10@81079983@+			0.169643			chr1L@143791448@-	0.615385	0.291667			15@30149517@-	0.141791	0.127451	0.108187								2R@17071693@+	0.134969
11@130344920@+		0.133333				10@81080010@+	0.163987	0.187588	0.294872			chr1L@143804507@+	0.685484	0.327747			15@30149600@-	0.484262	0.42069	0.418363	0.234551							2R@17077806@+		0.149733	0.11
11@130345329@+		0.133333				10@81080234@+	0.155271	0.169205	0.430034			chr1L@143804508@+	0.889764	0.648598			15@30149872@-		0.118457	0.120482								2R@17078347@+	0.190476	0.252747	0.254545	0.183333
11@130746683@-		0.166667				10@81081129@+			0.189333			chr1L@143807680@+	0.129944				15@30150502@-	0.435146	0.425414	0.370981	0.30137							2R@17094442@+	0.142857	0.104816	0.11157	0.146667
11@130747191@-		0.105413				10@81081158@+	0.136765	0.175277	0.35119			chr1L@143808124@+	0.424242				15@30249015@-		0.109756									2R@17164074@+									0.119048
11@130747838@-	0.130435	0.1375				10@81081878@+		0.137476	0.293173			chr1L@143859591@-	0.160428				15@30262825@-	0.169811										2R@17172596@+		0.171598	0.182527	0.161538
11@130748253@-		0.101754				10@81081939@+		0.108597	0.167883			chr1L@143874622@+	0.155556				15@30460885@-	0.250201	0.186441	0.228571								2R@17179201@-	0.174004	0.125	0.197708	0.19
11@130750634@-		0.124183				10@81081957@+			0.105991			chr1L@143884131@+	0.4	0.348968			15@30510366@-	0.25		0.105263								2R@17180085@-	0.149837				0.105691
11@130776537@-	0.22	0.232804				10@81081977@+	0.864532	0.912921	1	0.150943		chr1L@143892920@+	0.261905	0.176101			15@31165185@+		0.418605	0.345679								2R@17191617@+	0.102773	0.192661	0.228261	0.251572
11@130785255@-	0.209302	0.230631				10@81082096@+			0.175258			chr1L@143894113@+	0.152778	0.100649			15@31169688@+		0.589744									2R@17191693@+	0.247436	0.304813	0.48	0.254386	0.209302
11@130785256@-	0.140909	0.110294				10@81108847@+	0.182018	0.145078	0.375817			chr1L@143898536@+		0.134367			15@31169997@+			0.214286								2R@17192278@+			0.104167
11@130785800@-	0.900285	0.927739				10@81108946@+			0.216495			chr1L@143900050@+	0.266667				15@32015679@-		0.367816	0.404412								2R@17192956@+		0.148649	0.196429
11@130786003@-		0.105469				10@81115091@+			0.150442			chr1L@143969346@-	0.135427				15@32402052@+		0.117647	0.153846								2R@17193220@+		0.135593
11@130786368@-		0.272727				10@81115167@+			0.114286			chr1L@143969358@-	0.160285	0.108844			15@32593119@+			0.285714								2R@17194317@+				0.170732
11@1331251@+		0.162162				10@81118228@+			0.110638			chr1L@143982605@-	0.719512	0.510204			15@33068814@-			0.117647								2R@17194419@+	0.131646	0.348624	0.358696	0.252174
11@1331433@+	0.222222					10@81119132@+	0.140684	0.148438	0.294686			chr1L@143988356@+		0.155738			15@33700706@-	0.103448										2R@17194583@+		0.129151		0.119266
11@133801395@-		0.291667				10@81119267@+	0.102564	0.111538	0.108571			chr1L@143991190@+	0.292857	0.152918			15@33886197@-		0.166023	0.15415								2R@17198769@-	0.417476	0.379182	0.268182	0.26971	0.320113				0.149573	0.287293	0.413043	0.133333
11@133801410@-		0.818182				10@81119291@+	0.230189	0.308017	0.251748	0.159977		chr1L@143991811@+		0.202899			15@33886934@-		0.287671	0.290323	0.142857							2R@17202761@+			0.125
11@133909932@+	0.307692					10@81119328@+			0.118644			chr1L@144140920@-	0.261905				15@338870@+				0.105263							2R@17203272@+	0.132472	0.270936	0.278788	0.301136	0.264706
11@133909952@+	0.464286	0.666667				10@81119570@+	0.246914	0.218107	0.664062	0.153246		chr1L@144145221@-		0.172589			15@33921990@-	0.25	0.181818	0.169643								2R@17206727@+		0.125786	0.143302
11@133938925@+	0.818182	0.555556				10@81119648@+	0.30137	0.342857	0.630631	0.101488		chr1L@144208554@+	0.183206	0.155172			15@33933386@-				0.152542							2R@17209875@-			0.2	0.142857
11@134028227@-	0.241192	0.139485				10@81144835@+	0.26087					chr1L@144210195@+	0.130935				15@34167604@-	0.139535										2R@17213149@+	0.108607
11@134062723@-	0.178261	0.198413				10@81154249@-	0.711162	0.742574	0.794118			chr1L@144213047@+	0.179104	0.102041			15@34268175@+			0.15								2R@17215445@+			0.122222	0.148387	0.10628
11@134062765@-	0.326403	0.299786				10@81157344@-	0.244604	0.257426	0.2			chr1L@144213338@+	0.863636				15@34401301@-	0.344098	0.411141	0.302521	0.333333	0.276882	0.255639					2R@17216647@+	0.112403	0.221477		0.177419	0.118644
11@134063937@-	0.119658	0.183824				10@81178172@+			0.155673			chr1L@144236011@+	0.102273				15@34414968@-		0.107266									2R@17216648@+	0.356234	0.843931	0.635135	0.753425	0.676923						0.121277
11@134063949@-	0.170833	0.13981				10@81179433@+	0.105533		0.213098			chr1L@144236222@+	0.442478	0.242857			15@36293556@+		0.184416	0.156736	0.106987							2R@17223684@+	0.300341	0.70297	0.766667	0.739726	0.392157
11@134094615@+	0.196226	0.396694				10@81180018@+	0.301768	0.275076	0.385103			chr1L@144282427@+	0.219512				15@36558046@-	0.162393	0.192547	0.161538								2R@17223685@+		0.114583		0.132353
11@134094791@+	0.349073	0.388747		0.165138		10@81181306@+	0.124291	0.118683	0.412668			chr1L@144295669@+	0.118644				15@36558073@-	0.223602	0.293103	0.22449								2R@17225450@+		0.640288	0.765152	0.665094	0.533333	0.114286	0.140449	0.118143	0.142857	0.285714
11@134094892@+		0.105758				10@81181317@+			0.10245			chr1L@144302214@+	0.329545				15@37007100@+	0.138298										2R@17225484@+		0.203947	0.209877	0.238095	0.176211
11@134095142@+	0.245376	0.311534				10@81181541@+			0.112861			chr1L@144304573@+	0.233333	0.12			15@37017965@+	0.113809	0.14966									2R@17226194@+		0.104167
11@134109971@+		0.138504				10@81181564@+		0.104575	0.197443			chr1L@144306608@+	0.157303	0.108911			15@37679937@+			0.446154								2R@17226535@+		0.146667		0.109756
11@134116271@+	0.423077	0.532338				10@81181565@+			0.145028			chr1L@14465736@-	0.169811				15@37679938@+			0.171875								2R@17226797@+		0.104762
11@134126504@+	0.125	0.159292				10@81190048@+	0.156442	0.185714	0.212766			chr1L@14475256@-	0.704762	0.582418			15@37735321@+			0.150943								2R@17227282@+		0.106182	0.122315
11@134131678@+	0.313653	0.466146				10@81190152@+			0.123457			chr1L@14475359@-	0.416667	0.127717			15@38642627@+		0.204545									2R@17275944@+			0.105108
11@134131745@+	0.259036	0.216138				10@81190462@+			0.161616			chr1L@145005440@+	0.156627	0.192308			15@38728152@+	0.247387	0.214022	0.171674	0.288889							2R@17277984@+	0.163043	0.150376	0.1625	0.122222
11@134132824@+		0.12069				10@81192612@+	0.248252	0.292793	0.51049			chr1L@145007935@+	0.288				15@38736979@+	0.365994	0.340476	0.34891	0.340909	0.361111						2R@17371122@+			0.116667
11@134133314@+		0.28				10@81192746@+			0.169014			chr1L@145025789@+	0.423913	0.189815			15@38763792@+	0.5	0.39604	0.62								2R@17372105@+	0.149701	0.176471
11@134184264@+		0.136364				10@81192764@+			0.379747			chr1L@145237283@-	0.141844				15@38766048@+	0.240924	0.293919	0.355932	0.351351							2R@17374079@+	0.113821	0.481481
11@134257753@-		0.25				10@81192932@+		0.138889				chr1L@145247222@-	0.295025				15@38766060@+	0.141414	0.116861	0.118868								2R@17387461@-	0.172897	0.222222	0.318182	0.273973	0.276119					0.105263
11@134261372@-	0.208333					10@81240181@+		0.6875				chr1L@145285907@+	0.75	0.538462			15@39820444@-	0.227273		0.292683								2R@17388367@-	0.293478	0.431818					0.105263
11@134262135@-		0.135135				10@81242125@+	0.636364	0.833333				chr1L@145286029@+		0.3875			15@40333009@-		0.142857	0.105263								2R@17388373@-	0.145833	0.108696						0.138889
11@134262197@-		0.151515				10@81246716@+		0.212121				chr1L@145299078@+	0.138889				15@40370478@+		0.162162	0.243243								2R@17388466@-	0.11976
11@134262223@-	0.939394	0.918919				10@81250708@+			0.928571			chr1L@145299687@+		0.232558			15@40370564@+			0.106383								2R@17388964@-	0.106383
11@134281705@-	0.24	0.411765				10@81264845@-			0.184874			chr1L@145354080@-	0.842767	0.766554			15@40480355@-		0.530612	0.347826								2R@17405292@-			0.151515
11@134776@-	0.230769					10@81265758@-			0.111111			chr1L@145361197@-	0.353659	0.252023			15@40782728@+		0.111111	0.125	0.230769							2R@17405361@-		0.157534	0.143791	0.137931
11@13751261@+	0.163265					10@81268926@+	0.157895					chr1L@145362096@-	0.183803				15@41079511@+			0.428571								2R@17471416@+													0.821429	0.849624	0.883382
11@14280927@+	0.128571	0.153017				10@81269373@+			0.197183			chr1L@14536964@+	0.294633	0.220157	0.233083		15@42130888@-						0.115566					2R@17509653@-			0.128205		0.132075	0.101695
11@14280928@+		0.107221				10@81293099@+			0.105263			chr1L@145510717@+		0.105882			15@42237127@+			0.181818								2R@17510056@-	0.107692
11@14287591@+	0.10687					10@81293120@+			0.141176			chr1L@145554632@+	0.243165	0.119863			15@42363115@-	0.456522										2R@17511227@-		0.1
11@14380449@-	0.1	0.12283				10@81304692@+			0.17094			chr1L@145651084@-	0.397759	0.373867			15@4236839@-	0.175227	0.21146	0.175805	0.209091	0.141667						2R@17513940@+	0.109375
11@14380536@-	0.127962	0.141686				10@81305199@+			0.223529			chr1L@145879355@-		0.5125			15@42944605@+	0.159786	0.217391	0.156	0.128834							2R@17515194@+	0.128501	0.236025	0.257426	0.26	0.114286
11@14380556@-		0.102712				10@81305256@+			0.121951			chr1L@145879725@-	0.290909	0.174731			15@42967571@+	0.215054	0.253521	0.262295								2R@17518134@+			0.109489
11@1464838@+		0.158537				10@81309109@+			0.128571			chr1L@145890012@-		0.125786			15@42980642@+		0.1	0.122449								2R@17523887@+		0.108911		0.114286
11@1467081@+	0.12844					10@81309230@+			0.166667			chr1L@145932920@+	0.189769				15@43113071@-	0.114286										2R@17525056@+	0.389155	0.764336	0.745298	0.739857	0.300221
11@1472011@+		0.139241				10@81310742@+			0.159574			chr1L@145940987@-		0.177778			15@43740660@+			0.121212								2R@17525094@+	0.108451
11@1502035@-	0.139955	0.205742				10@81310840@+	0.681159	0.591549	0.681818			chr1L@145951381@+	0.301587				15@43846771@+		0.104046	0.122807								2R@17525350@+	0.17682	0.19	0.207328	0.235294
11@15260581@+	0.11236					10@81310841@+	0.245902	0.136986	0.409091			chr1L@145955465@+	0.127389				15@43876374@+		0.102941									2R@17538129@+	0.214286			0.4375	0.19
11@1577760@-		0.12766				10@81311980@+	0.102941					chr1L@146341896@-	0.191781				15@43876397@+	0.539877	0.582781	0.565891	0.532258	0.545455						2R@17542722@+		0.103203
11@1577817@-		0.135036				10@81314015@+			0.438095			chr1L@146357302@+		0.188406			15@44073346@-			0.419355								2R@17543668@+		0.195652	0.1	0.21978	0.103659
11@1577951@-	0.181818	0.235714				10@81314041@+			0.131579			chr1L@146358589@+		0.10989			15@4412598@-		0.922414	0.727599	0.6							2R@17544436@+	0.111111	0.111111
11@1578007@-		0.285714				10@81315052@+			0.2			chr1L@146379446@-	0.144244				15@44384977@-	0.142857	0.233202	0.28777	0.190608	0.106686						2R@17547361@-	0.154128
11@1578185@-		0.100233				10@81318273@+			0.192308			chr1L@146480489@-	0.424419	0.194595			15@44385018@-	0.680272	0.697802	0.743636	0.597727	0.181347						2R@17547382@-	0.125778
11@1585173@-	0.164908	0.154731				10@81318885@+	0.112069	0.152174	0.324074			chr1L@146508416@-	0.236307				15@44486521@-	0.112676	0.147826	0.152439								2R@17552850@+	0.191489
11@1586842@-	0.19	0.183623				10@81319037@+	0.178571	0.164706				chr1L@146508560@-	0.121951				15@44494766@-		0.2	0.211538								2R@17555473@-	0.107345	0.101449	0.130952	0.12069	0.103448
11@1587091@-	0.115607	0.188612				10@81319248@+	0.284615	0.321429	0.672414			chr1L@146787196@+	0.1				15@44730348@-	0.121622										2R@17555505@-			0.109375	0.121951
11@1593134@-	0.295673	0.251418				10@81319331@+	0.3	0.383178	0.666667			chr1L@147110803@+		0.539604			15@44814088@+		0.133333									2R@17555778@-	0.455285					0.163551	0.104167	0.142259	0.107143	0.138889	0.103704	0.117647
11@1593149@-	0.103814	0.105357				10@81319339@+	0.339286	0.47619	0.674419			chr1L@147165735@+		0.175			15@44840844@+	0.146417	0.165217	0.130952								2R@17573418@+	0.100532
11@16799876@-		0.142857				10@81321366@+			0.247619			chr1L@147835379@+	0.30303	0.110429			15@45931608@+		0.111111									2R@17597931@-	0.189655	0.236364	0.140351	0.193333	0.241379
11@16800273@-		0.108696				10@81321403@+			0.1			chr1L@147869595@+	0.128571				15@45988144@-	0.382202	0.375078	0.366341	0.251821							2R@17606697@-	0.310313	0.441493	0.443059	0.420999	0.298246
11@16800469@-		0.1				10@81322550@+		0.142857				chr1L@147879131@+	0.282609	0.1			15@46031165@-		0.111111									2R@17608488@+	0.108696						0.112903	0.134831	0.171053	0.386364
11@16810210@-	0.286982	0.323708				10@81322608@+	0.288136	0.430851	0.759259			chr1L@147922444@-	0.132743				15@462475@+	0.148148	0.107692									2R@17609720@+	0.192513	0.32014	0.291803	0.307063	0.157374					0.198992	0.262626
11@16810322@-	0.140827	0.158661				10@81322679@+			0.111111			chr1L@147930908@-	0.479167	0.325			15@46450928@-	0.16129										2R@17922629@+													0.191235	0.143791	0.196335
11@16810508@-	0.396476	0.435768				10@81322684@+			0.244898			chr1L@147934607@-		0.105263			15@46492728@+	0.139535										2R@17956377@+	0.270037	0.215089	0.213946	0.210607	0.186391			0.116717		0.179181
11@16810608@-		0.12253				10@81323142@+			0.265306			chr1L@147940760@-		0.125			15@46607270@-		0.114286	0.107807								2R@17956677@+	0.335573	0.283554	0.282325	0.286451	0.265597	0.119001		0.119266	0.102798	0.157203
11@16812415@-	0.370787	0.339577				10@81323218@+			0.162791			chr1L@148050995@-	0.173469				15@46718630@+		0.107143	0.108696								2R@17959600@-	0.307453	0.281759	0.283451	0.228643	0.174797
11@16812648@-		0.101742				10@81324481@+	0.110727	0.152482	0.352941			chr1L@148052827@-	0.525641	0.450292			15@46728276@-		0.287129	0.16129								2R@17964872@+		0.103846	0.126531
11@16847968@-		0.121056				10@81325119@+			0.363636			chr1L@14932020@+		0.146341			15@46728284@-		0.210526	0.166667								2R@17969561@+				0.106061
11@16876438@-	0.171343	0.186813				10@81325120@+	0.609687	0.775758	1			chr1L@149876584@+		0.102041			15@467320@-	0.355102	0.428571	0.354167	0.291713	0.272177	0.213642					2R@17971578@+	0.247312	0.611111	0.555556
11@17035615@+		0.129032				10@81325145@+	0.435216	0.411552	1			chr1L@149924911@-		0.214286			15@46751110@+			0.1875								2R@17971785@+		0.153846	0.121212	0.176471
11@17035699@+		0.197674				10@81326002@+		0.111421	0.108696			chr1L@15006222@+		0.112069			15@47112416@-			0.394737								2R@17972050@+	0.157895
11@17035707@+	0.112903	0.102273				10@81326064@+			0.171053			chr1L@15007645@+		0.113514			15@472273@-	0.166749	0.111404	0.109355								2R@17992252@+	0.110721
11@17035708@+		0.142857				10@81346330@-	0.14	0.161616				chr1L@15015201@+		0.746032			15@47331712@+	0.506494		0.85								2R@18010919@+	0.158924
11@17035752@+	0.327273	0.512195				10@81346850@-		0.134557	0.228814			chr1L@15015263@+		0.157895			15@47406872@-	0.112583	0.122642	0.137203								2R@18011399@+	0.170868
11@17035885@+		0.170732				10@81347445@-			0.15			chr1L@15015707@+		0.185185			15@4986848@+		0.215385	0.260274								2R@18011501@+	0.152027		0.12963
11@17073790@+		0.305556				10@81350192@-			0.322581			chr1L@15015831@+		0.147368			15@508145@+	0.158537	0.140127	0.135359								2R@18014241@-		0.185185	0.145161
11@17099045@-	0.172414					10@81350236@-	0.707317	0.628571		0.119617		chr1L@15018135@+		0.319149			15@508240@+	0.160714	0.132743									2R@18014425@-				0.109244
11@1774149@-	0.261062	0.282051				10@81350290@-	0.132075	0.209302				chr1L@150250208@-	0.696376	0.493787			15@509106@+		0.126722	0.133603								2R@18058811@+		0.135135	0.14	0.118812
11@1774410@-	0.582979	0.710021				10@81350341@-	0.217391					chr1L@150267684@-	0.263128	0.130342			15@512019@+		0.108992									2R@18061384@-	0.190141	0.28125	0.156863	0.1	0.145833	0.205128
11@17756703@+		0.363636				10@81367352@-		0.113636				chr1L@150931151@-		0.363636			15@512847@+	0.27566	0.240741	0.185043	0.167785							2R@18063306@+	0.212679	0.148472		0.142857
11@1780780@-	0.843956	0.887833	0.13197	0.295508		10@81370200@-	0.806139	0.863402				chr1L@151012385@+	0.118705				15@515150@+	0.191489	0.242424	0.312139	0.204545							2R@18063896@+	0.194444
11@1780798@-	0.100264	0.177419				10@81370299@-	0.108527	0.131944				chr1L@151012417@+	0.89434	0.81388			15@515197@+		0.163636	0.144231	0.211538							2R@18064191@+	0.106061
11@1785081@-	0.103774	0.217617				10@81386045@+			0.361702			chr1L@151012710@+	0.150167				15@515344@+			0.116883								2R@18064360@+	0.282209	0.287879	0.235	0.239316
11@18017353@-	0.133333					10@81386438@+			0.166667			chr1L@151059541@-	0.206349	0.267606			15@515391@+			0.105769								2R@18065485@-	0.143713
11@18031643@-	0.333333					10@81387786@+	0.102041		0.55			chr1L@151059683@-	0.175	0.118893			15@540322@+	0.402941	0.404624	0.425	0.311111	0.142857						2R@18071267@+	0.190909	0.115538	0.158672	0.133721
11@18034507@-		0.153846				10@81460508@-		0.32				chr1L@151110083@-	0.211864				15@5443547@+	0.175439										2R@18072384@+	0.104478	0.397436	0.388889	0.479452
11@18110947@-	0.255319					10@81486907@-	0.206897	0.214876				chr1L@151112954@-	0.243902				15@5531101@+	0.185185	0.256281	0.19697								2R@18103276@+	0.31477	0.233586	0.270142	0.224976	0.158621
11@18111987@-		0.128571				10@81487866@-			0.245614			chr1L@151113288@-	0.283019	0.306931			15@5602191@-	0.180723	0.105769									2R@18103843@+	0.213052	0.116505	0.190722	0.146825
11@18118386@-	0.160622	0.216495				10@81488196@-			0.302326			chr1L@151114106@-	0.818182	0.619048			15@5669331@-		0.216216		0.128205	0.102564						2R@18218087@+	0.387387	0.458824	0.37037	0.387755
11@18210555@-	0.191781	0.255102				10@81489848@-	0.11828					chr1L@151122914@-	0.333333	0.1625			15@5724132@-	0.315217	0.179832	0.168156								2R@18264718@+	0.204005	0.168401	0.186907	0.202727	0.114961
11@18283916@+	0.392857					10@81489878@-	0.201117	0.262821	0.285714			chr1L@151122915@-		0.111111			15@5732615@-		0.322581									2R@18302443@-	0.12028	0.101156
11@18284534@+		0.121951				10@81489919@-	0.102439		0.22807			chr1L@151148104@-	0.107143				15@5732621@-		0.48	0.333333								2R@18302462@-	0.22488	0.21626	0.20948	0.189619	0.133933
11@18339359@-	0.238095	0.2375				10@81489989@-			0.172414			chr1L@151165449@-	0.214103	0.148284			15@592239@-		0.135135									2R@18308756@+	0.104478	0.150376
11@18343627@-	0.360902	0.377622				10@81490269@-			0.366667			chr1L@151184148@-	0.25641	0.134021			15@593760@-	0.107692	0.117098									2R@18309843@+	0.288095	0.435754	0.670732	0.514286
11@18362931@+	0.211429	0.315335				10@81492869@-			0.231884			chr1L@151185402@-		0.604478			15@6254541@-		0.176471									2R@18313606@-	0.196429	0.17734	0.170455	0.177778
11@18417914@+		0.263158				10@81492890@-			0.144			chr1L@151185631@-		0.439394			15@7236700@-	0.329787	0.340909	0.285714	0.189189							2R@18366589@+	0.106322	0.191011	0.166667	0.206349
11@18420283@+			0.238095			10@81493087@-	0.256831	0.274854	0.504348			chr1L@151186310@-	0.166667	0.257042			15@7471059@-		0.306122									2R@18366590@+	0.116477	0.11236	0.182796	0.125
11@18477755@+	0.60033	0.669082				10@81493105@-			0.107383			chr1L@151186971@-	0.1				15@8394226@-		0.122449									2R@18369726@+		0.138889	0.218391	0.121622
11@18487203@+	0.511742	0.5				10@81496168@-			0.75			chr1L@151191802@-	0.122449				15@8412145@+			0.215686								2R@18369727@+	0.196721	0.401869	0.311111	0.3375		0.357143
11@18500677@+	0.919831	0.971698				10@81532512@-		0.147059				chr1L@151191884@-	0.138462				15@8797001@-			0.119048								2R@18371918@+	0.168224	0.380952
11@18528437@-	0.842849	0.885686				10@81559659@+	0.180723	0.147619	0.330097			chr1L@151287716@-	0.126615				15@8800873@-			0.134615								2R@18375682@+		0.102041
11@18531154@-	0.288355	0.322327				10@81565604@+	0.720588	0.569482	0.440299	0.67858		chr1L@151287924@-	0.668203	0.291667			15@8956936@-	0.373333	0.389423	0.365651	0.322368	0.27027						2R@18375763@+		0.109375
11@18579782@-		0.12987				10@81565675@+	0.127907	0.11215	0.392857			chr1L@151353811@-	0.818182	0.629454			15@990674@+		0.153846									2R@18380231@+		0.119691
11@18591778@-	0.340909	0.219512				10@81566090@+				0.100239		chr1L@151360891@-	0.165803				16@11190726@+		0.4375	0.323944	0.166667							2R@18384699@-	0.207547	0.430137	0.439024	0.490148
11@18636654@-		0.116327				10@81591080@-			0.118881			chr1L@151407582@+	0.103093				16@11360879@+			0.1								2R@18385059@-	0.109827	0.13125	0.125
11@18655900@-		0.184211				10@81592717@-			0.14741			chr1L@151423568@+	0.444934	0.369159			16@11401763@-	0.166667	0.145833									2R@18385166@-	0.18	0.175	0.118421	0.145038
11@18723143@+	0.186047	0.292683				10@81593997@-		0.116216	0.221095			chr1L@151434334@-	0.188406				16@11440992@-		0.708661	0.722922	0.555085	0.172269						2R@18386060@-	0.333333	0.572626	0.540578	0.544732
11@18723252@+	0.223301	0.218543				10@81594470@-	0.120246	0.154623	0.341436			chr1L@151516278@+	0.138596				16@11659873@-	0.353261	0.401198	0.509091								2R@18386483@-		0.152174
11@18723631@+	0.396694	0.348214				10@81595522@-			0.1218			chr1L@151521852@+	0.157895				16@11807925@-	0.208122	0.283333	0.192771								2R@18422584@-	0.291457	0.487805	0.493506	0.518519	0.22449
11@18723728@+		0.111111				10@81596029@-	0.477854	0.66546	0.889575			chr1L@151522173@+	0.567568				16@11808226@-	0.176471										2R@18423219@-			0.102804
11@18725338@+	0.173077	0.336449				10@81596057@-	0.100791	0.143387				chr1L@151522435@+	0.363636	0.222222			16@11889483@+				0.147541							2R@18428153@-				0.135593
11@18725928@+		0.168675				10@81606384@+			1			chr1L@151524182@+	0.1				16@11932411@-	0.432314	0.374408	0.453202	0.5	0.223097						2R@18443080@-				0.125
11@18749817@-		0.206897				10@81622825@-	0.116766	0.152249	0.168421			chr1L@151535250@+	0.203046	0.210526			16@11955510@+		0.140625	0.217822								2R@18443637@-	0.11			0.196078
11@18749947@-	0.244444	0.319149				10@81624023@-			0.108108			chr1L@151580741@-		0.157143			16@11959049@+			0.101449								2R@18443638@-	0.182692	0.147541	0.3	0.333333
11@18750064@-	0.253165	0.24424				10@81624157@-	0.124514					chr1L@151581459@-		0.62069			16@12041345@+	0.183824	0.339623	0.304878	0.137255	0.190476						2R@18448394@-				0.146341
11@18750457@-	0.255814	0.331797				10@81624168@-			0.291667			chr1L@151581460@-		0.626506			16@12047919@+			0.106061								2R@18448395@-	0.195122	0.146341		0.170732
11@18754173@-		0.151618				10@81625089@-	0.135802					chr1L@151669645@+	0.112903				16@12050298@+	0.130809	0.14094		0.144231	0.133333						2R@18451738@-			0.118644
11@18762209@-	0.116711	0.142012				10@81625772@-	0.176955	0.247826	0.139785			chr1L@151685612@+	0.377193	0.153846			16@12057425@+	0.186047	0.161871	0.160448	0.172249							2R@18452227@-			0.365854
11@18762240@-	0.11254					10@81625878@-			0.2			chr1L@151688930@+	0.134146	0.103448			16@12068404@+		0.133333									2R@18452580@-		0.666667	0.52459	0.596491	0.315217
11@18762242@-	0.654952	0.642667				10@81626526@-	0.255507	0.288235	0.27907			chr1L@151689122@+	0.122302				16@12098634@-	0.291667	0.325	0.314286		0.179487						2R@18453883@-				0.113636
11@18787397@-		0.132022				10@81626546@-		0.104348				chr1L@151696037@+	0.374269	0.20122			16@12246476@+		0.216216									2R@18489054@-		0.117241	0.102459	0.104225
11@18813133@-	0.105708	0.108563				10@81627554@-			0.347368			chr1L@151696661@+	0.122137				16@12334427@+		0.324324									2R@18489544@-		0.140426	0.128492	0.15493	0.118863
11@19164553@+	0.123288					10@81704883@+			0.11215			chr1L@151696755@+	0.826087	0.675			16@12424491@+		0.259259									2R@18492085@-		0.119048	0.107143	0.113924
11@19251169@-	0.214286	0.171429				10@81718988@+			0.101562			chr1L@151697093@+	0.321429	0.261905			16@1253123@+			0.107143								2R@18492665@-				0.14
11@19251223@-	0.73125	0.718121				10@81720219@+			1			chr1L@151767925@-		0.117021			16@1259823@+	0.173789	0.218045	0.125								2R@18522394@-	0.104712
11@19854093@+	0.778146	0.865169				10@81812266@+	0.601852	0.732143	1			chr1L@151772414@-		0.773333			16@1259837@+	0.135615	0.140673	0.155172	0.105263							2R@18525048@-			0.111111
11@19901432@+	0.250535	0.301518				10@8206530@-		0.145455				chr1L@151772447@-		0.37037			16@1259844@+	0.260173	0.293605	0.264865								2R@18526772@-	0.389779	0.461488	0.468667	0.500854	0.375712
11@19970305@+	0.159785	0.111688				10@8206913@-	0.363636	0.352941				chr1L@151800054@+		0.105263			16@1260498@+	0.243902	0.319905	0.268293	0.125	0.15493						2R@18527148@-	0.230237	0.219713	0.21161	0.243714	0.164384
11@20067167@+	0.620751	0.556923				10@8207534@-	0.586957	0.626506				chr1L@151821349@+		0.308824			16@12931886@-		0.140845									2R@18527477@-	0.181481	0.207547	0.237858	0.259166	0.160149
11@20070590@+	0.400585	0.538889				10@82620192@-		0.155556				chr1L@151829877@-		0.441176			16@13018164@+	0.109375										2R@18528477@-	0.103398	0.135373	0.132498	0.14143	0.128376
11@20075779@+		0.103571				10@82812133@+	0.290323	0.56				chr1L@151832841@-		0.177778			16@13528283@-			0.137097								2R@18532677@-	0.1501	0.104967	0.114928	0.104275
11@20077463@+	0.962656	0.951111	0.454545	0.370968		10@82859261@+		0.28125				chr1L@151883363@-	0.167107				16@13718129@-	0.12381	0.147727	0.144578								2R@18533711@-	0.271296	0.167647	0.185091	0.172421	0.164883
11@20136275@+	0.139241	0.133429				10@82860583@+		0.130719	0.165563			chr1L@151888491@-	0.183673				16@13810015@-			0.104167								2R@18558665@+	0.154446	0.112054	0.13655	0.102227
11@20141954@+		0.177778				10@82881752@+	0.125333	0.111111	0.345455			chr1L@151889405@-	0.148477				16@13819655@-		0.128603									2R@18574042@-										0.105263
11@203501@-		0.130435				10@82883976@+			0.107527			chr1L@151891886@-	0.118136				16@14097606@-			0.169811								2R@18593657@-												0.164706
11@20385437@+	0.45					10@82890485@+	0.105128		0.183521			chr1L@151987366@+		0.185714			16@14153323@-		0.352273	0.316327								2R@1863157@-		0.172093	0.124498
11@20385937@+	0.152778	0.159794				10@82897326@+			0.190476			chr1L@151987521@+	0.342857				16@14376480@+	0.285714	0.234043	0.254197								2R@1865879@-				0.285714	0.216867	0.156863
11@20404731@+	0.112245	0.186992				10@82985701@+	0.208333					chr1L@152007343@+	0.18				16@14379378@+	0.653846	0.68932	0.594697								2R@18691917@-											0.102436	0.1
11@20404938@+	0.307692	0.45				10@83190990@+	0.539604	0.31828	0.848485			chr1L@15210142@-	0.289796	0.138088			16@14506521@+	0.113208	0.126761	0.163043	0.106383							2R@18692315@-										0.119385	0.195745	0.147287
11@205163@-	0.116279					10@83192612@+			0.52381			chr1L@152229525@+	0.269231				16@14567904@+	0.179487	0.147275	0.12664								2R@18692396@-											0.133333	0.161972
11@205290@-	0.358974	0.5				10@83232638@-	0.423077	0.554217				chr1L@152306335@-		0.111111			16@15363973@-			0.128205								2R@18692480@-												0.148
11@206000@-	0.15	0.15942				10@83316305@-	0.358025	0.434783				chr1L@152396121@+	0.260417				16@15561587@-	0.128571		0.138408	0.150442							2R@18692567@-											0.131811	0.190141
11@20648292@+	0.17074	0.195219				10@83360279@+			0.135802			chr1L@152399867@+	0.146341				16@15566995@-		0.125	0.141176								2R@18693471@-											0.104317
11@20668450@+			0.227273			10@83366613@+			0.131098			chr1L@152407601@-	0.107692				16@15741507@+		0.176471	0.110526		0.147059						2R@18736698@-	0.117647
11@20676379@+		0.123711				10@83366777@+	0.558603	0.716873	0.834522			chr1L@152409293@-	0.833333				16@17332096@+			0.111111								2R@18736758@-	0.117647
11@20676821@+	0.292363	0.298651				10@83367260@+	0.119843	0.182266	0.276471			chr1L@152475459@+	0.313433	0.277311			16@17464068@-		0.217391	0.21875								2R@18736822@-				0.107143
11@209440@+	0.249077	0.23913				10@83367432@+			0.17			chr1L@152481594@+	0.193237				16@17557823@-		0.378882	0.288089	0.296296							2R@18742315@+	0.249994	0.540789	0.550414	0.557488	0.578551	0.461348	0.451674	0.308407	0.211453	0.146481			0.123369		0.126532
11@20949941@+	0.118056	0.141753				10@83369020@+			0.139241			chr1L@152482099@+	0.484945	0.309278			16@17557879@-		0.412088	0.377919	0.34							2R@18771273@-	0.280288	0.463653	0.461306	0.452242	0.274131
11@209626@+		0.117474				10@83369077@+			0.151163			chr1L@152530524@-	0.11215				16@18093534@-		0.148368	0.151724	0.1							2R@18772040@-	0.481577	0.789644	0.829181	0.841476	0.464206	0.124118		0.106911	0.100112
11@213413@+	0.540098	0.592767				10@83373619@+		0.128205				chr1L@152534731@+		0.10929			16@18120690@-		0.125	0.111801								2R@18772177@-	0.114551	0.148851	0.143803	0.121121
11@215674@-		0.484848				10@83374675@+	0.254717	0.416667				chr1L@152572464@+	0.612687	0.387244			16@18326548@+		0.131579									2R@18774183@+	0.126488	0.137615	0.15873	0.214286	0.233766
11@215820@-	0.454545	0.341463				10@83377808@+		0.342105				chr1L@152586204@-	0.133517				16@18332416@+	0.47331	0.427846	0.445033	0.229097							2R@18776167@-	0.289003	0.266234	0.226837	0.219373	0.188755
11@2186952@-		0.222222				10@83420095@+			0.207547			chr1L@152587228@-	0.280535	0.113784			16@18343457@+	0.119171	0.10089	0.105134								2R@18782920@+			0.154321	0.15
11@2187712@-	0.84375	0.95				10@83420135@+			0.166667			chr1L@152590934@-	0.15665				16@18529995@-			0.108108								2R@18810279@-	0.142857
11@2187714@-	0.375	0.4				10@83420170@+			0.229167			chr1L@152833096@+		0.121951			16@19043652@+	0.163886	0.18821	0.210184	0.131377							2R@18810770@-	0.212766	0.227273
11@218806@-		0.225806				10@83608977@-			0.384615			chr1L@153412243@-		0.555556			16@19256471@-	0.169946	0.179167	0.182186	0.117904	0.134259	0.108092					2R@18810861@-	0.235821	0.474138	0.421053	0.27451			0.147059				0.145833
11@22257814@+		0.108911				10@83608992@-			0.384615			chr1L@153433350@-		0.104348			16@19314441@+		0.282828	0.311765								2R@18817794@+	0.101818		0.116822	0.130952	0.107563
11@224134@-		0.105505				10@84533615@-		0.116279				chr1L@153493169@+	0.15873				16@19732426@+	0.270677	0.282051	0.261905								2R@18819093@+	0.224299	0.430353	0.484663	0.500971	0.329464	0.133971
11@22646888@-	0.911321	0.945185	0.137255	0.160959		10@84692987@+	0.807018	0.906667	1			chr1L@153494431@+	0.130719				16@19737791@-	0.37931	0.203947	0.226027	0.25							2R@18819432@+						0.111111
11@22647314@-	0.142857					10@84699453@+		0.176471				chr1L@153501069@+	0.106782				16@20496563@+		0.222222	0.232323								2R@18822583@-		0.116197	0.118056
11@22844378@-		0.107143				10@84725809@+			0.243902			chr1L@153501070@+	0.130496				16@21501890@-	0.222222	0.174603	0.165138								2R@18824163@-	0.171715	0.296163	0.304829	0.302752	0.195185
11@233187@-	0.603659	0.716418				10@84726563@+	0.282051	0.189189				chr1L@153504320@+	0.185771	0.16			16@22222011@+	0.135338	0.116959	0.102941								2R@18948208@+													0.138889	0.147186	0.183206
11@2416927@+			0.166667			10@85131787@-			0.558824			chr1L@153504423@+	0.727778	0.658333			16@22224754@+			0.166667								2R@18949710@-	0.119452			0.101942
11@2423602@+	0.251799	0.26506				10@85144171@-	0.18313	0.251623				chr1L@153504971@+	0.780952	0.566667			16@22587163@+	0.11856	0.103738									2R@18949787@-	0.473011	0.830542	0.791579	0.83432	0.600512	0.335507	0.136017	0.136824	0.184944	0.149844
11@2424258@+	0.12037	0.110169				10@85184460@-			0.102273			chr1L@153505076@+	0.619231	0.592199			16@22587228@+	0.143552	0.125481	0.134157	0.113208							2R@18950925@-			0.122699	0.1375	0.132812
[truncated: 43,531 more rows]

## Sheet: Fig1b-count,proportion,density
Species	Stage	Site	Gene Count	Gene Proportion (%)	Density (‰)
Human	GV	27101	8602	50.7822	3.27731
Human	MII	35013	9813	59.5268	4.26969
Human	TE	1442	1120	6.29744	0.174738
Human	H1	437	416	2.68162	0.0705
Mouse	GV	15910	6108	41.4861	2.56925
Mouse	MII	20694	6736	45.9889	3.48742
Mouse	1-Cell	32326	7568	58.4898	9.15191
Mouse	Muscle	928	783	7.29322	0.183112
XL	Stage 0	16234	7140	45.7077	3.77581
XL	Stage 9	13792	7618	41.9009	2.15945
XL	Stage 25	45	39	0.184423	0.00798
Zebrafish	0 hpf	4636	2964	28.1161	1.89957
Zebrafish	2 hpf	6138	3909	31.3623	2.05927
Zebrafish	4 hpf	5823	3844	29.2832	2.43444
Zebrafish	6 hpf	2663	1848	15.7317	0.902321
Zebrafish	8 hpf	1246	953	6.7326	0.271895
Zebrafish	10 hpf	421	328	2.23814	0.0794
Zebrafish	16 hpf	19	19	0.110024	0.00335
Zebrafish	24 hpf	13	14	0.0789177	0.00245
Zebrafish	48 hpf	24	21	0.120461	0.00438
Fly	Ovary	5497	3029	36.7999	1.38256
Fly	embryo 0-0.5	5379	2927	42.9746	1.87722
Fly	embryo 0.5-1	5156	2864	41.1613	1.89515
Fly	embryo 1-2	5053	2806	41.5519	1.86141
Fly	embryo 2-3	2971	1862	23.1333	1.01569
Fly	embryo 3-4	945	740	8.07155	0.239825
Fly	embryo 4-6	817	640	7.18778	0.22537
Fly	embryo 6-8	642	492	5.08948	0.166698
Fly	embryo 8-10	633	491	4.85178	0.149
Fly	embryo 10-12	983	671	6.5266	0.235705
Fly	embryo 22-24	565	389	3.74976	0.117
Fly	L1	171	157	1.50196	0.0405
Fly	L3	167	165	1.43428	0.0375
Fly	Pupa	156	155	1.88312	0.0378
Fly	Body (male) 5days	280	253	2.06379	0.0633

## Sheet: Fig1c
Species	Group	Region	Count	Proportion
Human	TypeII	5'UTR	707	0.0727291
Human	TypeII	CDS	5566	0.572575
Human	TypeII	3'UTR	2805	0.288551
Human	TypeII	exon	643	0.0661455
Human	TypeI	5'UTR	4426	0.138269
Human	TypeI	CDS	18033	0.563355
Human	TypeI	3'UTR	7462	0.233115
Human	TypeI	exon	2089	0.0652609
Mouse	TypeII	5'UTR	99	0.056314
Mouse	TypeII	CDS	1231	0.700228
Mouse	TypeII	3'UTR	382	0.217292
Mouse	TypeII	exon	46	0.0261661
Mouse	TypeI	5'UTR	5034	0.115799
Mouse	TypeI	CDS	29627	0.681519
Mouse	TypeI	3'UTR	7883	0.181335
Mouse	TypeI	exon	928	0.0213471
XT	TypeII	5'UTR	121	0.0478261
XT	TypeII	CDS	1898	0.750198
XT	TypeII	3'UTR	475	0.187747
XT	TypeII	exon	36	0.0142292
XT	TypeI	5'UTR	1273	0.0795923
XT	TypeI	CDS	11994	0.749906
XT	TypeI	3'UTR	2532	0.158309
XT	TypeI	exon	195	0.0121921
XL	TypeII	5'UTR	78	0.0338248
XL	TypeII	CDS	1815	0.787077
XL	TypeII	3'UTR	402	0.174328
XL	TypeII	exon	11	0.00477016
XL	TypeI	5'UTR	1404	0.0707733
XL	TypeI	CDS	15446	0.778607
XL	TypeI	3'UTR	2923	0.147343
XL	TypeI	exon	65	0.00327654
Zebrafish	TypeII	5'UTR	5	0.0189394
Zebrafish	TypeII	CDS	238	0.901515
Zebrafish	TypeII	3'UTR	18	0.0681818
Zebrafish	TypeII	exon	3	0.0113636
Zebrafish	TypeI	5'UTR	258	0.0293749
Zebrafish	TypeI	CDS	8096	0.921781
Zebrafish	TypeI	3'UTR	328	0.0373449
Zebrafish	TypeI	exon	101	0.0114995
Fly	TypeII	5'UTR	18	0.0236531
Fly	TypeII	CDS	688	0.904074
Fly	TypeII	3'UTR	51	0.0670171
Fly	TypeII	exon	4	0.00525624
Fly	TypeI	5'UTR	272	0.0355974
Fly	TypeI	CDS	7036	0.920822
Fly	TypeI	3'UTR	311	0.0407015
Fly	TypeI	exon	22	0.0028792

## Sheet: Fig1d
Species	Group	Region	Bin	Density
Human	Type I	5' UTR	1	0.327935
Human	Type I	5' UTR	2	0.443521
Human	Type I	5' UTR	3	0.528219
Human	Type I	5' UTR	4	0.54529
Human	Type I	5' UTR	5	0.560207
Human	Type I	5' UTR	6	0.487742
Human	Type I	5' UTR	7	0.533899
Human	Type I	5' UTR	8	0.530606
Human	Type I	5' UTR	9	0.47757
Human	Type I	5' UTR	10	0.459404
Human	Type I	CDS	11	0.518728
Human	Type I	CDS	12	0.466211
Human	Type I	CDS	13	0.455055
Human	Type I	CDS	14	0.435431
Human	Type I	CDS	15	0.417661
Human	Type I	CDS	16	0.396062
Human	Type I	CDS	17	0.411079
Human	Type I	CDS	18	0.401971
Human	Type I	CDS	19	0.36042
Human	Type I	CDS	20	0.362951
Human	Type I	CDS	21	0.342936
Human	Type I	CDS	22	0.335827
Human	Type I	CDS	23	0.347042
Human	Type I	CDS	24	0.394082
Human	Type I	CDS	25	0.350019
Human	Type I	CDS	26	0.371888
Human	Type I	CDS	27	0.36279
Human	Type I	CDS	28	0.338948
Human	Type I	CDS	29	0.341316
Human	Type I	CDS	30	0.368047
Human	Type I	CDS	31	0.377391
Human	Type I	CDS	32	0.341588
Human	Type I	CDS	33	0.340583
Human	Type I	CDS	34	0.372599
Human	Type I	CDS	35	0.38212
Human	Type I	CDS	36	0.361269
Human	Type I	CDS	37	0.355685
Human	Type I	CDS	38	0.364607
Human	Type I	CDS	39	0.33683
Human	Type I	CDS	40	0.384853
Human	Type I	CDS	41	0.399516
Human	Type I	CDS	42	0.373403
Human	Type I	CDS	43	0.353766
Human	Type I	CDS	44	0.365934
Human	Type I	CDS	45	0.369151
Human	Type I	CDS	46	0.338123
Human	Type I	CDS	47	0.354174
Human	Type I	CDS	48	0.362744
Human	Type I	CDS	49	0.36547
Human	Type I	CDS	50	0.371166
Human	Type I	CDS	51	0.385952
Human	Type I	CDS	52	0.35655
Human	Type I	CDS	53	0.391774
Human	Type I	CDS	54	0.345634
Human	Type I	CDS	55	0.338237
Human	Type I	CDS	56	0.355492
Human	Type I	CDS	57	0.386223
Human	Type I	CDS	58	0.35506
Human	Type I	CDS	59	0.391533
Human	Type I	CDS	60	0.309143
Human	Type I	3' UTR	61	0.300786
Human	Type I	3' UTR	62	0.300569
Human	Type I	3' UTR	63	0.262759
Human	Type I	3' UTR	64	0.271162
Human	Type I	3' UTR	65	0.276843
Human	Type I	3' UTR	66	0.252927
Human	Type I	3' UTR	67	0.238571
Human	Type I	3' UTR	68	0.244923
Human	Type I	3' UTR	69	0.268412
Human	Type I	3' UTR	70	0.284268
Human	Type I	3' UTR	71	0.248771
Human	Type I	3' UTR	72	0.257553
Human	Type I	3' UTR	73	0.249628
Human	Type I	3' UTR	74	0.270821
Human	Type I	3' UTR	75	0.236767
Human	Type I	3' UTR	76	0.251353
Human	Type I	3' UTR	77	0.239117
Human	Type I	3' UTR	78	0.226284
Human	Type I	3' UTR	79	0.233909
Human	Type I	3' UTR	80	0.241386
Human	Type I	3' UTR	81	0.226158
Human	Type I	3' UTR	82	0.239467
Human	Type I	3' UTR	83	0.226601
Human	Type I	3' UTR	84	0.208544
Human	Type I	3' UTR	85	0.204971
Human	Type I	3' UTR	86	0.210879
Human	Type I	3' UTR	87	0.209201
Human	Type I	3' UTR	88	0.219556
Human	Type I	3' UTR	89	0.213755
Human	Type I	3' UTR	90	0.214408
Human	Type I	3' UTR	91	0.202642
Human	Type I	3' UTR	92	0.21096
Human	Type I	3' UTR	93	0.200078
Human	Type I	3' UTR	94	0.183355
Human	Type I	3' UTR	95	0.1818
Human	Type I	3' UTR	96	0.170744
Human	Type I	3' UTR	97	0.139492
Human	Type I	3' UTR	98	0.0970595
Human	Type I	3' UTR	99	0.0683801
Human	Type I	3' UTR	100	0.0397762
Human	Type II	5' UTR	1	0.0468788
Human	Type II	5' UTR	2	0.0744602
Human	Type II	5' UTR	3	0.115186
Human	Type II	5' UTR	4	0.112733
Human	Type II	5' UTR	5	0.125498
Human	Type II	5' UTR	6	0.144813
Human	Type II	5' UTR	7	0.147506
Human	Type II	5' UTR	8	0.187418
Human	Type II	5' UTR	9	0.182341
Human	Type II	5' UTR	10	0.194682
Human	Type II	CDS	11	0.146713
Human	Type II	CDS	12	0.153588
Human	Type II	CDS	13	0.14796
Human	Type II	CDS	14	0.186913
Human	Type II	CDS	15	0.166306
Human	Type II	CDS	16	0.147341
Human	Type II	CDS	17	0.160769
Human	Type II	CDS	18	0.165342
Human	Type II	CDS	19	0.166819
Human	Type II	CDS	20	0.168722
Human	Type II	CDS	21	0.142667
Human	Type II	CDS	22	0.178425
Human	Type II	CDS	23	0.140723
Human	Type II	CDS	24	0.177404
Human	Type II	CDS	25	0.131693
Human	Type II	CDS	26	0.175774
Human	Type II	CDS	27	0.167172
Human	Type II	CDS	28	0.142476
Human	Type II	CDS	29	0.165647
Human	Type II	CDS	30	0.191037
Human	Type II	CDS	31	0.176143
Human	Type II	CDS	32	0.150249
Human	Type II	CDS	33	0.170329
Human	Type II	CDS	34	0.188117
Human	Type II	CDS	35	0.183612
Human	Type II	CDS	36	0.178661
Human	Type II	CDS	37	0.169148
Human	Type II	CDS	38	0.177105
Human	Type II	CDS	39	0.155462
Human	Type II	CDS	40	0.17738
Human	Type II	CDS	41	0.156025
Human	Type II	CDS	42	0.176951
Human	Type II	CDS	43	0.169669
Human	Type II	CDS	44	0.192363
Human	Type II	CDS	45	0.180503
Human	Type II	CDS	46	0.156742
Human	Type II	CDS	47	0.194994
Human	Type II	CDS	48	0.190171
Human	Type II	CDS	49	0.165949
Human	Type II	CDS	50	0.140389
Human	Type II	CDS	51	0.194057
Human	Type II	CDS	52	0.181641
Human	Type II	CDS	53	0.16998
Human	Type II	CDS	54	0.186198
Human	Type II	CDS	55	0.203857
Human	Type II	CDS	56	0.15948
Human	Type II	CDS	57	0.178988
Human	Type II	CDS	58	0.166128
Human	Type II	CDS	59	0.191126
Human	Type II	CDS	60	0.156245
Human	Type II	3' UTR	61	0.184933
Human	Type II	3' UTR	62	0.169986
Human	Type II	3' UTR	63	0.183633
Human	Type II	3' UTR	64	0.130523
Human	Type II	3' UTR	65	0.131173
Human	Type II	3' UTR	66	0.122697
Human	Type II	3' UTR	67	0.126797
Human	Type II	3' UTR	68	0.139839
Human	Type II	3' UTR	69	0.140838
Human	Type II	3' UTR	70	0.111741
Human	Type II	3' UTR	71	0.129336
Human	Type II	3' UTR	72	0.119379
Human	Type II	3' UTR	73	0.122671
Human	Type II	3' UTR	74	0.162227
Human	Type II	3' UTR	75	0.130736
Human	Type II	3' UTR	76	0.0968685
Human	Type II	3' UTR	77	0.133833
Human	Type II	3' UTR	78	0.148937
Human	Type II	3' UTR	79	0.123203
Human	Type II	3' UTR	80	0.107681
Human	Type II	3' UTR	81	0.144899
Human	Type II	3' UTR	82	0.132154
Human	Type II	3' UTR	83	0.102087
Human	Type II	3' UTR	84	0.117839
Human	Type II	3' UTR	85	0.106469
Human	Type II	3' UTR	86	0.104337
Human	Type II	3' UTR	87	0.126921
Human	Type II	3' UTR	88	0.112717
Human	Type II	3' UTR	89	0.100668
Human	Type II	3' UTR	90	0.132271
Human	Type II	3' UTR	91	0.0829454
Human	Type II	3' UTR	92	0.113843
Human	Type II	3' UTR	93	0.0966593
Human	Type II	3' UTR	94	0.0990319
Human	Type II	3' UTR	95	0.0895147
Human	Type II	3' UTR	96	0.0864396
Human	Type II	3' UTR	97	0.0829726
Human	Type II	3' UTR	98	0.063674
Human	Type II	3' UTR	99	0.04997
Human	Type II	3' UTR	100	0.0308987
Mouse	Type I	5' UTR	1	0.363724
Mouse	Type I	5' UTR	2	0.555426
Mouse	Type I	5' UTR	3	0.676266
Mouse	Type I	5' UTR	4	0.782702
Mouse	Type I	5' UTR	5	0.833514
Mouse	Type I	5' UTR	6	0.860922
Mouse	Type I	5' UTR	7	0.893646
Mouse	Type I	5' UTR	8	0.875459
Mouse	Type I	5' UTR	9	0.784536
Mouse	Type I	5' UTR	10	0.683816
Mouse	Type I	CDS	11	0.858288
Mouse	Type I	CDS	12	0.854057
Mouse	Type I	CDS	13	0.801211
Mouse	Type I	CDS	14	0.773156
Mouse	Type I	CDS	15	0.756957
Mouse	Type I	CDS	16	0.779775
Mouse	Type I	CDS	17	0.712236
Mouse	Type I	CDS	18	0.722549
Mouse	Type I	CDS	19	0.668488
Mouse	Type I	CDS	20	0.673228
Mouse	Type I	CDS	21	0.626202
Mouse	Type I	CDS	22	0.604614
Mouse	Type I	CDS	23	0.65206
Mouse	Type I	CDS	24	0.627651
Mouse	Type I	CDS	25	0.597974
Mouse	Type I	CDS	26	0.61494
Mouse	Type I	CDS	27	0.611719
Mouse	Type I	CDS	28	0.647767
Mouse	Type I	CDS	29	0.624975
Mouse	Type I	CDS	30	0.607351
Mouse	Type I	CDS	31	0.628008
Mouse	Type I	CDS	32	0.625936
Mouse	Type I	CDS	33	0.60124
Mouse	Type I	CDS	34	0.630297
Mouse	Type I	CDS	35	0.629659
Mouse	Type I	CDS	36	0.649566
Mouse	Type I	CDS	37	0.602628
Mouse	Type I	CDS	38	0.606705
Mouse	Type I	CDS	39	0.606681
Mouse	Type I	CDS	40	0.66064
Mouse	Type I	CDS	41	0.602094
Mouse	Type I	CDS	42	0.62577
Mouse	Type I	CDS	43	0.617087
Mouse	Type I	CDS	44	0.619862
Mouse	Type I	CDS	45	0.585022
Mouse	Type I	CDS	46	0.622601
Mouse	Type I	CDS	47	0.616404
Mouse	Type I	CDS	48	0.684995
Mouse	Type I	CDS	49	0.627859
Mouse	Type I	CDS	50	0.614554
Mouse	Type I	CDS	51	0.653459
Mouse	Type I	CDS	52	0.639496
Mouse	Type I	CDS	53	0.662801
Mouse	Type I	CDS	54	0.610705
Mouse	Type I	CDS	55	0.617875
Mouse	Type I	CDS	56	0.634468
Mouse	Type I	CDS	57	0.624698
Mouse	Type I	CDS	58	0.659871
Mouse	Type I	CDS	59	0.661116
Mouse	Type I	CDS	60	0.644127
Mouse	Type I	CDS	61	0.676233
Mouse	Type I	CDS	62	0.600429
Mouse	Type I	CDS	63	0.619423
Mouse	Type I	CDS	64	0.554677
Mouse	Type I	CDS	65	0.653152
Mouse	Type I	CDS	66	0.591936
Mouse	Type I	CDS	67	0.638276
Mouse	Type I	CDS	68	0.664524
Mouse	Type I	CDS	69	0.64776
Mouse	Type I	CDS	70	0.563595
Mouse	Type I	3' UTR	71	0.500007
Mouse	Type I	3' UTR	72	0.466889
Mouse	Type I	3' UTR	73	0.440327
Mouse	Type I	3' UTR	74	0.451688
Mouse	Type I	3' UTR	75	0.374444
Mouse	Type I	3' UTR	76	0.395414
Mouse	Type I	3' UTR	77	0.286055
Mouse	Type I	3' UTR	78	0.343462
Mouse	Type I	3' UTR	79	0.330007
Mouse	Type I	3' UTR	80	0.348068
Mouse	Type I	3' UTR	81	0.313129
Mouse	Type I	3' UTR	82	0.281667
Mouse	Type I	3' UTR	83	0.274247
Mouse	Type I	3' UTR	84	0.305358
Mouse	Type I	3' UTR	85	0.3041
Mouse	Type I	3' UTR	86	0.29028
Mouse	Type I	3' UTR	87	0.273596
Mouse	Type I	3' UTR	88	0.298763
Mouse	Type I	3' UTR	89	0.32227
Mouse	Type I	3' UTR	90	0.27294
Mouse	Type I	3' UTR	91	0.296306
Mouse	Type I	3' UTR	92	0.244451
Mouse	Type I	3' UTR	93	0.265114
Mouse	Type I	3' UTR	94	0.226468
Mouse	Type I	3' UTR	95	0.240684
Mouse	Type I	3' UTR	96	0.273326
Mouse	Type I	3' UTR	97	0.226512
Mouse	Type I	3' UTR	98	0.226996
Mouse	Type I	3' UTR	99	0.226288
Mouse	Type I	3' UTR	100	0.233241
Mouse	Type I	3' UTR	101	0.203905
Mouse	Type I	3' UTR	102	0.25268
Mouse	Type I	3' UTR	103	0.218055
Mouse	Type I	3' UTR	104	0.198708
Mouse	Type I	3' UTR	105	0.211447
Mouse	Type I	3' UTR	106	0.207303
Mouse	Type I	3' UTR	107	0.210341
Mouse	Type I	3' UTR	108	0.206736
Mouse	Type I	3' UTR	109	0.179159
Mouse	Type I	3' UTR	110	0.199686
Mouse	Type I	3' UTR	111	0.174914
Mouse	Type I	3' UTR	112	0.17757
Mouse	Type I	3' UTR	113	0.169723
Mouse	Type I	3' UTR	114	0.151676
Mouse	Type I	3' UTR	115	0.136905
Mouse	Type I	3' UTR	116	0.112323
Mouse	Type I	3' UTR	117	0.113154
Mouse	Type I	3' UTR	118	0.0888313
Mouse	Type I	3' UTR	119	0.0236911
Mouse	Type I	3' UTR	120	0.00456913
Mouse	Type II	5' UTR	1	0.025071
Mouse	Type II	5' UTR	2	0.0243112
Mouse	Type II	5' UTR	3	0.0808146
Mouse	Type II	5' UTR	4	0.0896276
Mouse	Type II	5' UTR	5	0.0323441
Mouse	Type II	5' UTR	6	0.0868398
Mouse	Type II	5' UTR	7	0.112549
Mouse	Type II	5' UTR	8	0.0890112
Mouse	Type II	5' UTR	9	0.130367
Mouse	Type II	5' UTR	10	0.129891
Mouse	Type II	CDS	11	0.109135
Mouse	Type II	CDS	12	0.0974715
Mouse	Type II	CDS	13	0.12337
Mouse	Type II	CDS	14	0.0661575
Mouse	Type II	CDS	15	0.120868
Mouse	Type II	CDS	16	0.132212
Mouse	Type II	CDS	17	0.13909
Mouse	Type II	CDS	18	0.117262
Mouse	Type II	CDS	19	0.0799803
Mouse	Type II	CDS	20	0.0865426
Mouse	Type II	CDS	21	0.139225
Mouse	Type II	CDS	22	0.110038
Mouse	Type II	CDS	23	0.109582
Mouse	Type II	CDS	24	0.134269
Mouse	Type II	CDS	25	0.0926555
Mouse	Type II	CDS	26	0.103722
Mouse	Type II	CDS	27	0.116493
Mouse	Type II	CDS	28	0.153421
Mouse	Type II	CDS	29	0.111269
Mouse	Type II	CDS	30	0.0685828
Mouse	Type II	CDS	31	0.194281
Mouse	Type II	CDS	32	0.0968934
Mouse	Type II	CDS	33	0.171464
Mouse	Type II	CDS	34	0.188335
Mouse	Type II	CDS	35	0.104423
Mouse	Type II	CDS	36	0.109703
Mouse	Type II	CDS	37	0.190137
Mouse	Type II	CDS	38	0.085538
Mouse	Type II	CDS	39	0.158103
Mouse	Type II	CDS	40	0.138296
Mouse	Type II	CDS	41	0.154605
Mouse	Type II	CDS	42	0.139504
Mouse	Type II	CDS	43	0.0840387
Mouse	Type II	CDS	44	0.116059
Mouse	Type II	CDS	45	0.0848382
Mouse	Type II	CDS	46	0.16488
Mouse	Type II	CDS	47	0.120041
Mouse	Type II	CDS	48	0.126468
Mouse	Type II	CDS	49	0.186309
Mouse	Type II	CDS	50	0.0791862
Mouse	Type II	CDS	51	0.147973
Mouse	Type II	CDS	52	0.130797
Mouse	Type II	CDS	53	0.131148
Mouse	Type II	CDS	54	0.149102
Mouse	Type II	CDS	55	0.142298
Mouse	Type II	CDS	56	0.0650503
Mouse	Type II	CDS	57	0.10039
Mouse	Type II	CDS	58	0.118807
Mouse	Type II	CDS	59	0.106844
Mouse	Type II	CDS	60	0.119517
Mouse	Type II	CDS	61	0.104907
Mouse	Type II	CDS	62	0.157646
Mouse	Type II	CDS	63	0.0942674
Mouse	Type II	CDS	64	0.14176
Mouse	Type II	CDS	65	0.131784
Mouse	Type II	CDS	66	0.128662
Mouse	Type II	CDS	67	0.116966
Mouse	Type II	CDS	68	0.152484
Mouse	Type II	CDS	69	0.138488
Mouse	Type II	CDS	70	0.100018
Mouse	Type II	3' UTR	71	0.106708
Mouse	Type II	3' UTR	72	0.0779362
Mouse	Type II	3' UTR	73	0.0885169
Mouse	Type II	3' UTR	74	0.139768
Mouse	Type II	3' UTR	75	0.140857
Mouse	Type II	3' UTR	76	0.101989
Mouse	Type II	3' UTR	77	0.0499709
Mouse	Type II	3' UTR	78	0.0578704
Mouse	Type II	3' UTR	79	0.0926472
Mouse	Type II	3' UTR	80	0.0672438
Mouse	Type II	3' UTR	81	0.110922
Mouse	Type II	3' UTR	82	0.068918
Mouse	Type II	3' UTR	83	0.0766479
Mouse	Type II	3' UTR	84	0.0672382
Mouse	Type II	3' UTR	85	0.0608854
Mouse	Type II	3' UTR	86	0.101652
Mouse	Type II	3' UTR	87	0.127616
Mouse	Type II	3' UTR	88	0.109612
Mouse	Type II	3' UTR	89	0.0339992
Mouse	Type II	3' UTR	90	0.0779828
Mouse	Type II	3' UTR	91	0.0518717
Mouse	Type II	3' UTR	92	0.0436987
Mouse	Type II	3' UTR	93	0.0691324
Mouse	Type II	3' UTR	94	0.0607165
Mouse	Type II	3' UTR	95	0.052115
Mouse	Type II	3' UTR	96	0.0430923
Mouse	Type II	3' UTR	97	0.0513831
Mouse	Type II	3' UTR	98	0.0864753
Mouse	Type II	3' UTR	99	0.0508863
Mouse	Type II	3' UTR	100	0.105171
Mouse	Type II	3' UTR	101	0.025965
Mouse	Type II	3' UTR	102	0.0686401
Mouse	Type II	3' UTR	103	0.0518538
Mouse	Type II	3' UTR	104	0.0348008
Mouse	Type II	3' UTR	105	0.0435085
Mouse	Type II	3' UTR	106	0.0525394
Mouse	Type II	3' UTR	107	0.0610714
Mouse	Type II	3' UTR	108	0.0174307
Mouse	Type II	3' UTR	109	0.0615331
Mouse	Type II	3' UTR	110	0.113646
Mouse	Type II	3' UTR	111	0.0523058
Mouse	Type II	3' UTR	112	0.0611247
Mouse	Type II	3' UTR	113	0.044193
Mouse	Type II	3' UTR	114	0.0452243
Mouse	Type II	3' UTR	115	0.0366367
Mouse	Type II	3' UTR	116	0.0635901
Mouse	Type II	3' UTR	117	0.0095057
Mouse	Type II	3' UTR	118	0.0099552
Mouse	Type II	3' UTR	119	0.0107805
Mouse	Type II	3' UTR	120	0.0126279
Xenopus laevis	Type I	5' UTR	1	0.0870552
Xenopus laevis	Type I	5' UTR	2	0.121909
Xenopus laevis	Type I	5' UTR	3	0.164481
Xenopus laevis	Type I	5' UTR	4	0.173589
Xenopus laevis	Type I	5' UTR	5	0.193474
Xenopus laevis	Type I	5' UTR	6	0.222976
Xenopus laevis	Type I	5' UTR	7	0.260092
Xenopus laevis	Type I	5' UTR	8	0.261177
Xenopus laevis	Type I	5' UTR	9	0.346842
Xenopus laevis	Type I	5' UTR	10	0.331677
Xenopus laevis	Type I	CDS	11	0.404908
Xenopus laevis	Type I	CDS	12	0.410352
Xenopus laevis	Type I	CDS	13	0.380837
Xenopus laevis	Type I	CDS	14	0.381335
Xenopus laevis	Type I	CDS	15	0.376475
Xenopus laevis	Type I	CDS	16	0.403957
Xenopus laevis	Type I	CDS	17	0.410368
Xenopus laevis	Type I	CDS	18	0.371042
Xenopus laevis	Type I	CDS	19	0.373803
Xenopus laevis	Type I	CDS	20	0.328966
Xenopus laevis	Type I	CDS	21	0.367529
Xenopus laevis	Type I	CDS	22	0.361191
Xenopus laevis	Type I	CDS	23	0.367266
Xenopus laevis	Type I	CDS	24	0.35383
Xenopus laevis	Type I	CDS	25	0.368178
Xenopus laevis	Type I	CDS	26	0.361592
Xenopus laevis	Type I	CDS	27	0.365076
Xenopus laevis	Type I	CDS	28	0.375603
Xenopus laevis	Type I	CDS	29	0.341856
Xenopus laevis	Type I	CDS	30	0.320706
Xenopus laevis	Type I	CDS	31	0.338251
Xenopus laevis	Type I	CDS	32	0.367195
Xenopus laevis	Type I	CDS	33	0.346368
Xenopus laevis	Type I	CDS	34	0.347454
Xenopus laevis	Type I	CDS	35	0.378378
Xenopus laevis	Type I	CDS	36	0.349312
Xenopus laevis	Type I	CDS	37	0.359202
Xenopus laevis	Type I	CDS	38	0.358519
Xenopus laevis	Type I	CDS	39	0.365296
Xenopus laevis	Type I	CDS	40	0.355242
Xenopus laevis	Type I	CDS	41	0.309559
Xenopus laevis	Type I	CDS	42	0.381098
Xenopus laevis	Type I	CDS	43	0.355967
Xenopus laevis	Type I	CDS	44	0.328653
Xenopus laevis	Type I	CDS	45	0.342606
Xenopus laevis	Type I	CDS	46	0.395279
Xenopus laevis	Type I	CDS	47	0.369342
Xenopus laevis	Type I	CDS	48	0.418203
Xenopus laevis	Type I	CDS	49	0.382601
Xenopus laevis	Type I	CDS	50	0.347203
Xenopus laevis	Type I	CDS	51	0.350146
Xenopus laevis	Type I	CDS	52	0.383906
Xenopus laevis	Type I	CDS	53	0.335682
Xenopus laevis	Type I	CDS	54	0.320646
Xenopus laevis	Type I	CDS	55	0.363233
Xenopus laevis	Type I	CDS	56	0.368342
Xenopus laevis	Type I	CDS	57	0.315715
Xenopus laevis	Type I	CDS	58	0.361169
Xenopus laevis	Type I	CDS	59	0.300636
Xenopus laevis	Type I	CDS	60	0.384525
Xenopus laevis	Type I	CDS	61	0.357517
Xenopus laevis	Type I	CDS	62	0.360108
Xenopus laevis	Type I	CDS	63	0.379117
Xenopus laevis	Type I	CDS	64	0.359049
Xenopus laevis	Type I	CDS	65	0.362795
Xenopus laevis	Type I	CDS	66	0.334673
Xenopus laevis	Type I	CDS	67	0.347264
Xenopus laevis	Type I	CDS	68	0.297679
Xenopus laevis	Type I	CDS	69	0.295591
Xenopus laevis	Type I	CDS	70	0.262987
Xenopus laevis	Type I	3' UTR	71	0.195551
Xenopus laevis	Type I	3' UTR	72	0.173542
Xenopus laevis	Type I	3' UTR	73	0.156787
Xenopus laevis	Type I	3' UTR	74	0.145053
Xenopus laevis	Type I	3' UTR	75	0.121581
Xenopus laevis	Type I	3' UTR	76	0.133815
Xenopus laevis	Type I	3' UTR	77	0.123913
Xenopus laevis	Type I	3' UTR	78	0.113412
Xenopus laevis	Type I	3' UTR	79	0.122292
Xenopus laevis	Type I	3' UTR	80	0.139957
Xenopus laevis	Type I	3' UTR	81	0.104994
Xenopus laevis	Type I	3' UTR	82	0.113237
Xenopus laevis	Type I	3' UTR	83	0.10194
Xenopus laevis	Type I	3' UTR	84	0.111986
Xenopus laevis	Type I	3' UTR	85	0.0995227
Xenopus laevis	Type I	3' UTR	86	0.0901627
Xenopus laevis	Type I	3' UTR	87	0.102493
Xenopus laevis	Type I	3' UTR	88	0.105435
Xenopus laevis	Type I	3' UTR	89	0.094536
Xenopus laevis	Type I	3' UTR	90	0.091283
Xenopus laevis	Type I	3' UTR	91	0.0948281
Xenopus laevis	Type I	3' UTR	92	0.0965769
Xenopus laevis	Type I	3' UTR	93	0.0933977
Xenopus laevis	Type I	3' UTR	94	0.0667456
Xenopus laevis	Type I	3' UTR	95	0.0740773
Xenopus laevis	Type I	3' UTR	96	0.0660345
Xenopus laevis	Type I	3' UTR	97	0.0732609
Xenopus laevis	Type I	3' UTR	98	0.034567
Xenopus laevis	Type I	3' UTR	99	0.0321083
Xenopus laevis	Type I	3' UTR	100	0.00974089
Xenopus laevis	Type II	5' UTR	1	0
Xenopus laevis	Type II	5' UTR	2	0.0359428
Xenopus laevis	Type II	5' UTR	3	0.0284475
Xenopus laevis	Type II	5' UTR	4	0.0487262
Xenopus laevis	Type II	5' UTR	5	0.0764367
Xenopus laevis	Type II	5' UTR	6	0.0542814
Xenopus laevis	Type II	5' UTR	7	0.0961472
Xenopus laevis	Type II	5' UTR	8	0.0351124
Xenopus laevis	Type II	5' UTR	9	0.0691754
Xenopus laevis	Type II	5' UTR	10	0.0970335
Xenopus laevis	Type II	CDS	11	0.112215
Xenopus laevis	Type II	CDS	12	0.165025
Xenopus laevis	Type II	CDS	13	0.138371
Xenopus laevis	Type II	CDS	14	0.0976033
Xenopus laevis	Type II	CDS	15	0.153139
Xenopus laevis	Type II	CDS	16	0.130463
Xenopus laevis	Type II	CDS	17	0.194067
Xenopus laevis	Type II	CDS	18	0.137733
Xenopus laevis	Type II	CDS	19	0.138658
Xenopus laevis	Type II	CDS	20	0.131166
Xenopus laevis	Type II	CDS	21	0.178502
Xenopus laevis	Type II	CDS	22	0.179031
Xenopus laevis	Type II	CDS	23	0.127963
Xenopus laevis	Type II	CDS	24	0.151227
Xenopus laevis	Type II	CDS	25	0.144839
Xenopus laevis	Type II	CDS	26	0.136657
Xenopus laevis	Type II	CDS	27	0.132304
Xenopus laevis	Type II	CDS	28	0.14402
Xenopus laevis	Type II	CDS	29	0.187266
Xenopus laevis	Type II	CDS	30	0.157065
Xenopus laevis	Type II	CDS	31	0.164168
Xenopus laevis	Type II	CDS	32	0.133341
Xenopus laevis	Type II	CDS	33	0.191823
Xenopus laevis	Type II	CDS	34	0.185874
Xenopus laevis	Type II	CDS	35	0.175045
Xenopus laevis	Type II	CDS	36	0.215732
Xenopus laevis	Type II	CDS	37	0.200468
Xenopus laevis	Type II	CDS	38	0.0881009
Xenopus laevis	Type II	CDS	39	0.160186
Xenopus laevis	Type II	CDS	40	0.165645
Xenopus laevis	Type II	CDS	41	0.130548
Xenopus laevis	Type II	CDS	42	0.184049
Xenopus laevis	Type II	CDS	43	0.233823
Xenopus laevis	Type II	CDS	44	0.174988
Xenopus laevis	Type II	CDS	45	0.149469
Xenopus laevis	Type II	CDS	46	0.22347
Xenopus laevis	Type II	CDS	47	0.163791
Xenopus laevis	Type II	CDS	48	0.224818
Xenopus laevis	Type II	CDS	49	0.152672
Xenopus laevis	Type II	CDS	50	0.174997
Xenopus laevis	Type II	CDS	51	0.170576
Xenopus laevis	Type II	CDS	52	0.22991
Xenopus laevis	Type II	CDS	53	0.181828
Xenopus laevis	Type II	CDS	54	0.14145
Xenopus laevis	Type II	CDS	55	0.162734
Xenopus laevis	Type II	CDS	56	0.172926
Xenopus laevis	Type II	CDS	57	0.167414
Xenopus laevis	Type II	CDS	58	0.139567
Xenopus laevis	Type II	CDS	59	0.167071
Xenopus laevis	Type II	CDS	60	0.167949
Xenopus laevis	Type II	CDS	61	0.170685
Xenopus laevis	Type II	CDS	62	0.224876
Xenopus laevis	Type II	CDS	63	0.177677
Xenopus laevis	Type II	CDS	64	0.183477
Xenopus laevis	Type II	CDS	65	0.190215
Xenopus laevis	Type II	CDS	66	0.197618
Xenopus laevis	Type II	CDS	67	0.194829
Xenopus laevis	Type II	CDS	68	0.175916
Xenopus laevis	Type II	CDS	69	0.108393
Xenopus laevis	Type II	CDS	70	0.135463
Xenopus laevis	Type II	3' UTR	71	0.137747
Xenopus laevis	Type II	3' UTR	72	0.135044
Xenopus laevis	Type II	3' UTR	73	0.120594
Xenopus laevis	Type II	3' UTR	74	0.0852031
Xenopus laevis	Type II	3' UTR	75	0.0852636
Xenopus laevis	Type II	3' UTR	76	0.0524634
Xenopus laevis	Type II	3' UTR	77	0.0808561
Xenopus laevis	Type II	3' UTR	78	0.0616962
Xenopus laevis	Type II	3' UTR	79	0.119634
Xenopus laevis	Type II	3' UTR	80	0.0715342
Xenopus laevis	Type II	3' UTR	81	0.0812154
Xenopus laevis	Type II	3' UTR	82	0.0944956
Xenopus laevis	Type II	3' UTR	83	0.06137
Xenopus laevis	Type II	3' UTR	84	0.0564122
Xenopus laevis	Type II	3' UTR	85	0.0814059
Xenopus laevis	Type II	3' UTR	86	0.0577117
Xenopus laevis	Type II	3' UTR	87	0.0382336
Xenopus laevis	Type II	3' UTR	88	0.0284792
Xenopus laevis	Type II	3' UTR	89	0.0475896
Xenopus laevis	Type II	3' UTR	90	0.019378
Xenopus laevis	Type II	3' UTR	91	0.0706148
Xenopus laevis	Type II	3' UTR	92	0.0668226
Xenopus laevis	Type II	3' UTR	93	0.0381479
Xenopus laevis	Type II	3' UTR	94	0.0392445
Xenopus laevis	Type II	3' UTR	95	0.0388048
Xenopus laevis	Type II	3' UTR	96	0.0439518
Xenopus laevis	Type II	3' UTR	97	0.040022
Xenopus laevis	Type II	3' UTR	98	0.0202245
Xenopus laevis	Type II	3' UTR	99	0.0104232
Xenopus laevis	Type II	3' UTR	100	0.00560727
Xenopus tropicalis	Type I	5' UTR	1	0.0909442
Xenopus tropicalis	Type I	5' UTR	2	0.151234
Xenopus tropicalis	Type I	5' UTR	3	0.203899
Xenopus tropicalis	Type I	5' UTR	4	0.252786
Xenopus tropicalis	Type I	5' UTR	5	0.259032
Xenopus tropicalis	Type I	5' UTR	6	0.258923
Xenopus tropicalis	Type I	5' UTR	7	0.356806
Xenopus tropicalis	Type I	5' UTR	8	0.451787
Xenopus tropicalis	Type I	5' UTR	9	0.424054
Xenopus tropicalis	Type I	5' UTR	10	0.423663
Xenopus tropicalis	Type I	CDS	11	0.522421
Xenopus tropicalis	Type I	CDS	12	0.562724
Xenopus tropicalis	Type I	CDS	13	0.469879
Xenopus tropicalis	Type I	CDS	14	0.437035
Xenopus tropicalis	Type I	CDS	15	0.452557
Xenopus tropicalis	Type I	CDS	16	0.471779
Xenopus tropicalis	Type I	CDS	17	0.392497
Xenopus tropicalis	Type I	CDS	18	0.474642
Xenopus tropicalis	Type I	CDS	19	0.381253
Xenopus tropicalis	Type I	CDS	20	0.422382
Xenopus tropicalis	Type I	CDS	21	0.459972
Xenopus tropicalis	Type I	CDS	22	0.348709
Xenopus tropicalis	Type I	CDS	23	0.393376
Xenopus tropicalis	Type I	CDS	24	0.442458
Xenopus tropicalis	Type I	CDS	25	0.436171
Xenopus tropicalis	Type I	CDS	26	0.403494
Xenopus tropicalis	Type I	CDS	27	0.478153
Xenopus tropicalis	Type I	CDS	28	0.453054
Xenopus tropicalis	Type I	CDS	29	0.436739
Xenopus tropicalis	Type I	CDS	30	0.429012
Xenopus tropicalis	Type I	CDS	31	0.419088
Xenopus tropicalis	Type I	CDS	32	0.399
Xenopus tropicalis	Type I	CDS	33	0.37878
Xenopus tropicalis	Type I	CDS	34	0.43382
Xenopus tropicalis	Type I	CDS	35	0.460004
Xenopus tropicalis	Type I	CDS	36	0.465866
Xenopus tropicalis	Type I	CDS	37	0.457616
Xenopus tropicalis	Type I	CDS	38	0.446888
Xenopus tropicalis	Type I	CDS	39	0.379647
Xenopus tropicalis	Type I	CDS	40	0.453824
Xenopus tropicalis	Type I	CDS	41	0.352448
Xenopus tropicalis	Type I	CDS	42	0.424979
Xenopus tropicalis	Type I	CDS	43	0.407886
Xenopus tropicalis	Type I	CDS	44	0.451287
Xenopus tropicalis	Type I	CDS	45	0.414033
Xenopus tropicalis	Type I	CDS	46	0.396339
Xenopus tropicalis	Type I	CDS	47	0.388371
Xenopus tropicalis	Type I	CDS	48	0.435027
Xenopus tropicalis	Type I	CDS	49	0.534349
Xenopus tropicalis	Type I	CDS	50	0.440606
Xenopus tropicalis	Type I	CDS	51	0.448659
Xenopus tropicalis	Type I	CDS	52	0.454526
Xenopus tropicalis	Type I	CDS	53	0.458716
Xenopus tropicalis	Type I	CDS	54	0.430699
Xenopus tropicalis	Type I	CDS	55	0.404902
Xenopus tropicalis	Type I	CDS	56	0.505018
Xenopus tropicalis	Type I	CDS	57	0.392597
Xenopus tropicalis	Type I	CDS	58	0.434671
Xenopus tropicalis	Type I	CDS	59	0.450692
Xenopus tropicalis	Type I	CDS	60	0.472519
Xenopus tropicalis	Type I	CDS	61	0.425631
Xenopus tropicalis	Type I	CDS	62	0.422815
Xenopus tropicalis	Type I	CDS	63	0.45083
Xenopus tropicalis	Type I	CDS	64	0.431649
Xenopus tropicalis	Type I	CDS	65	0.464761
Xenopus tropicalis	Type I	CDS	66	0.403048
Xenopus tropicalis	Type I	CDS	67	0.422647
Xenopus tropicalis	Type I	CDS	68	0.400497
Xenopus tropicalis	Type I	CDS	69	0.389904
Xenopus tropicalis	Type I	CDS	70	0.321686
Xenopus tropicalis	Type I	3' UTR	71	0.279945
Xenopus tropicalis	Type I	3' UTR	72	0.243083
Xenopus tropicalis	Type I	3' UTR	73	0.169915
Xenopus tropicalis	Type I	3' UTR	74	0.237638
Xenopus tropicalis	Type I	3' UTR	75	0.188554
Xenopus tropicalis	Type I	3' UTR	76	0.179129
Xenopus tropicalis	Type I	3' UTR	77	0.177515
Xenopus tropicalis	Type I	3' UTR	78	0.173104
Xenopus tropicalis	Type I	3' UTR	79	0.181294
Xenopus tropicalis	Type I	3' UTR	80	0.157273
Xenopus tropicalis	Type I	3' UTR	81	0.171347
Xenopus tropicalis	Type I	3' UTR	82	0.165918
Xenopus tropicalis	Type I	3' UTR	83	0.158471
Xenopus tropicalis	Type I	3' UTR	84	0.193853
Xenopus tropicalis	Type I	3' UTR	85	0.166521
Xenopus tropicalis	Type I	3' UTR	86	0.185648
Xenopus tropicalis	Type I	3' UTR	87	0.181109
Xenopus tropicalis	Type I	3' UTR	88	0.18134
Xenopus tropicalis	Type I	3' UTR	89	0.158491
Xenopus tropicalis	Type I	3' UTR	90	0.153199
Xenopus tropicalis	Type I	3' UTR	91	0.179207
Xenopus tropicalis	Type I	3' UTR	92	0.145732
Xenopus tropicalis	Type I	3' UTR	93	0.178956
Xenopus tropicalis	Type I	3' UTR	94	0.163867
Xenopus tropicalis	Type I	3' UTR	95	0.16842
Xenopus tropicalis	Type I	3' UTR	96	0.154512
Xenopus tropicalis	Type I	3' UTR	97	0.160393
Xenopus tropicalis	Type I	3' UTR	98	0.143164
Xenopus tropicalis	Type I	3' UTR	99	0.189207
Xenopus tropicalis	Type I	3' UTR	100	0.127727
Xenopus tropicalis	Type I	3' UTR	101	0.194024
Xenopus tropicalis	Type I	3' UTR	102	0.165155
Xenopus tropicalis	Type I	3' UTR	103	0.134024
Xenopus tropicalis	Type I	3' UTR	104	0.1443
Xenopus tropicalis	Type I	3' UTR	105	0.136163
Xenopus tropicalis	Type I	3' UTR	106	0.126449
Xenopus tropicalis	Type I	3' UTR	107	0.121968
Xenopus tropicalis	Type I	3' UTR	108	0.0806591
Xenopus tropicalis	Type I	3' UTR	109	0.0399914
Xenopus tropicalis	Type I	3' UTR	110	0.0106
Xenopus tropicalis	Type II	5' UTR	1	0
Xenopus tropicalis	Type II	5' UTR	2	0.0464283
Xenopus tropicalis	Type II	5' UTR	3	0.0716146
Xenopus tropicalis	Type II	5' UTR	4	0.0392876
Xenopus tropicalis	Type II	5' UTR	5	0.0457457
Xenopus tropicalis	Type II	5' UTR	6	0.0836982
Xenopus tropicalis	Type II	5' UTR	7	0.103166
Xenopus tropicalis	Type II	5' UTR	8	0.128271
Xenopus tropicalis	Type II	5' UTR	9	0.154849
Xenopus tropicalis	Type II	5' UTR	10	0.107316
Xenopus tropicalis	Type II	CDS	11	0.15515
Xenopus tropicalis	Type II	CDS	12	0.197681
Xenopus tropicalis	Type II	CDS	13	0.177011
Xenopus tropicalis	Type II	CDS	14	0.141489
Xenopus tropicalis	Type II	CDS	15	0.167785
Xenopus tropicalis	Type II	CDS	16	0.105755
Xenopus tropicalis	Type II	CDS	17	0.214253
Xenopus tropicalis	Type II	CDS	18	0.152603
Xenopus tropicalis	Type II	CDS	19	0.170668
Xenopus tropicalis	Type II	CDS	20	0.179731
Xenopus tropicalis	Type II	CDS	21	0.147702
Xenopus tropicalis	Type II	CDS	22	0.158919
Xenopus tropicalis	Type II	CDS	23	0.218475
Xenopus tropicalis	Type II	CDS	24	0.130942
Xenopus tropicalis	Type II	CDS	25	0.136589
Xenopus tropicalis	Type II	CDS	26	0.163436
Xenopus tropicalis	Type II	CDS	27	0.15219
Xenopus tropicalis	Type II	CDS	28	0.126067
Xenopus tropicalis	Type II	CDS	29	0.130712
Xenopus tropicalis	Type II	CDS	30	0.165289
Xenopus tropicalis	Type II	CDS	31	0.192583
Xenopus tropicalis	Type II	CDS	32	0.0899533
Xenopus tropicalis	Type II	CDS	33	0.161515
Xenopus tropicalis	Type II	CDS	34	0.213208
Xenopus tropicalis	Type II	CDS	35	0.158622
Xenopus tropicalis	Type II	CDS	36	0.176096
Xenopus tropicalis	Type II	CDS	37	0.19425
Xenopus tropicalis	Type II	CDS	38	0.166196
Xenopus tropicalis	Type II	CDS	39	0.144702
Xenopus tropicalis	Type II	CDS	40	0.250313
Xenopus tropicalis	Type II	CDS	41	0.16902
Xenopus tropicalis	Type II	CDS	42	0.212196
Xenopus tropicalis	Type II	CDS	43	0.189131
Xenopus tropicalis	Type II	CDS	44	0.172488
Xenopus tropicalis	Type II	CDS	45	0.156696
Xenopus tropicalis	Type II	CDS	46	0.177649
Xenopus tropicalis	Type II	CDS	47	0.181748
Xenopus tropicalis	Type II	CDS	48	0.170433
Xenopus tropicalis	Type II	CDS	49	0.213771
Xenopus tropicalis	Type II	CDS	50	0.199667
Xenopus tropicalis	Type II	CDS	51	0.201536
Xenopus tropicalis	Type II	CDS	52	0.150083
Xenopus tropicalis	Type II	CDS	53	0.127955
Xenopus tropicalis	Type II	CDS	54	0.242491
Xenopus tropicalis	Type II	CDS	55	0.234294
Xenopus tropicalis	Type II	CDS	56	0.180269
Xenopus tropicalis	Type II	CDS	57	0.148303
Xenopus tropicalis	Type II	CDS	58	0.146979
[truncated: 472 more rows]
