# Supplementary material for: Developmental mRNA m5C landscape and regulatory innovations of massive m5C modification of maternal mRNAs in animals
Source: Nat Commun. 2022 May 5;13:2484. doi: 10.1038/s41467-022-30210-0 (PMC9072368; doi:10.1038/s41467-022-30210-0)
Supplement: Supplementary file 10 — Source Data [file 41467_2022_30210_MOESM10_ESM.zip › Source Data/Source_Data_Fig2.xlsx]

## Sheet: Fig2c
Sample	Group	Time	Count	Density
WT	Type I	0	594	0.000114
Noc24h	Type I	24	846	0.000509333
Noc48h	Type I	48	2437	0.00102579
Noc72h	Type I	72	10053	0.00136481

## Sheet: Fig2d
Site	WT	24h	48h	72h	MII	Group
10@101162348@-	0	0.0243902	0	0.0115942	0.114125	Type I
10@101162425@-	0	0	0.12	0.0573248	0.0488998	Type I
10@101165565@-	0	0.037037	0.1	0.0121951	0.121179	Type I
10@102046383@-	0.00904977	0.0909091	0.205882	0.12892	0.133333	Type I
10@102746375@-	0	0.0540541	0.0434783	0.0266667	0.101266	Type I
10@103901592@+	0	0	0	0.0751445	0.168135	Type I
10@104140328@+	0	0.047619	0	0	0.174545	Type I
10@104140349@+	0	0.05	0	0.1133	0.193784	Type I
10@104161633@+	0.00826446	0.0661376	0.105455	0.158187	0.0829406	Type I
10@104184295@-	0.0114416	0.0142857	0.119403	0.0514905	0.744186	Type I
10@104184408@-	0.0445545	0.031746	0.107143	0.118421	0.704225	Type I
10@104239458@-	0	0	0	0.0431034	0.20339	Type I
10@104239556@-	0.00416667	0	0	0.0172414	0.262821	Type I
10@104240388@-	0.012931	0.106383	0.158537	0.0752	0.0558069	Type I
10@104248863@-	0.0043573	0	0	0.0321716	0.256863	Type I
10@105350016@+	0.00537634	0.0869565	0.275862	0.181818	0.145553	Type I
10@106073024@-	0.0178571	0	0.0857143	0.0885312	0.905405	Type I
10@1086249@-	0.00223214	0.0134529	0.0441989	0.0333543	0.157609	Type I
10@111642312@-	0.0544959	0.148148	0.534884	0.392982	0.837037	Type I
10@111642313@-	0.0106667	0.0357143	0.0952381	0.0531915	0.145985	Type I
10@111646083@-	0.0026738	0	0	0.121547	0.84	Type I
10@112270391@+	0	0	0.047619	0	0.117322	Type I
10@11912222@+	0	0	0	0	0.133978	Type I
10@11912535@+	0.00645161	0.114286	0.179487	0.16035	0.228873	Type I
10@120801833@-	0.00520833	0	0.0188679	0.00395257	0.160714	Type I
10@122668240@+	0.0306122	0	0	0	0.194149	Type I
10@122668241@+	0	0	0	0	0.104	Type I
10@12277092@+	0.00766284	0.205882	0.290323	0.186047	0.0784314	Type I
10@123734492@-	0	0	0	0.0710059	0.108475	Type I
10@123734493@-	0	0	0	0.106936	0.160535	Type I
10@124008590@+	0.00423729	0	0	0	0.157182	Type I
10@126090362@-	0.00531915	0	0.00980392	0.0321361	0.266433	Type I
10@126090363@-	0.00259067	0	0.0294118	0.0357815	0.4361	Type I
10@126682464@-	0.0166667	0	0.138889	0.0544554	0.153623	Type I
10@131565221@+	0.005	0	0.027027	0.110429	0.589416	Type I
10@135094881@-	0.150289	0.342857	0.351351	0.458333	0.527273	Type I
10@135106718@-	0.00714286	0.0909091	0.404762	0.148936	0.0900474	Type I
10@135122597@+	0.00364964	0	0.1	0.0609481	0.566372	Type I
10@135126437@+	0	0	0	0.0166667	0.209677	Type I
10@33199289@-	0.0499244	0.0243902	0.0963455	0.097035	0.280702	Type I
10@43695656@-	0	0.0357143	0.056338	0.049904	0.123457	Type I
10@43696272@-	0	0	0	0	0.130564	Type I
10@43882130@-	0	0	0	0.00267857	0.191672	Type I
10@43891969@-	0	0.103448	0.15625	0.170823	0.0207454	Type I
10@5144827@+	0.00195236	0.015544	0.0110294	0.0114521	0.46988	Type I
10@51585548@+	0	0	0.0111111	0.00993377	0.522124	Type I
10@58119562@-	0.003544	0	0	0.000696379	0.281295	Type I
10@6143285@+	0.00332226	0.125	0.169811	0.19962	0.295044	Type I
10@61550109@-	0	0	0	0.0289855	0.12752	Type I
10@6275221@+	0	0	0	0	0.142037	Type I
10@6884352@+	0	0	0	0	0.108696	Type I
10@70694114@+	0.0277778	0.0571429	0.136986	0.117647	0.75739	Type I
10@71899696@-	0.0446194	0.0434783	0.307692	0.198777	0.136729	Type I
10@71912268@-	0	0.0111111	0.00925926	0.00584795	0.294118	Type I
10@73576804@-	0.0193983	0.0147059	0.0222222	0.0189766	0.155779	Type I
10@73610985@-	0.00541516	0	0	0.0223124	0.14094	Type I
10@74034089@+	0.00790167	0.114286	0.37963	0.29694	0.21831	Type I
10@74034114@+	0.00181159	0.0434783	0.166667	0.0960838	0.510204	Type I
10@74034724@+	0.000537057	0.0413223	0.0413534	0.0445344	0.186667	Type I
10@74096371@-	0.00314465	0	0.0149254	0.0163551	0.204819	Type I
10@75006840@-	0	0	0	0.00191571	0.12743	Type I
10@75006969@-	0.00396825	0	0.0769231	0.117333	0.0743464	Type I
10@75156333@-	0.0077821	0.03125	0.0533333	0.0585284	0.207101	Type I
10@75529484@+	0.00380228	0	0	0	0.102219	Type I
10@75530912@+	0.00566572	0	0.0731707	0.0333778	0.598522	Type I
10@75832516@+	0.00115207	0	0	0.0013089	0.150106	Type I
10@75849829@+	0.00204918	0.08	0.172161	0.11437	0.0264901	Type I
10@75860743@+	0	0	0	0	0.259709	Type I
10@75864949@+	0	0	0	0	0.139752	Type I
10@75867012@+	0.0375854	0.48	0.714286	0.365482	0.745257	Type I
10@76994884@-	0	0.0535714	0.0697674	0.0320197	0.363636	Type I
10@76994927@-	0.0147059	0.0178571	0.121951	0.0420792	0.148148	Type I
10@7839073@+	0.00539892	0.0619469	0.00384615	0.00378549	0.155187	Type I
10@81109482@+	0	0.027027	0.121951	0.0581542	0.0528233	Type I
10@81918887@-	0.0218509	0.00990099	0.0722892	0.0488677	0.360614	Type I
10@81928765@-	0.00972763	0.105263	0.0972222	0.071599	0.5397	Type I
10@81928864@-	0	0.0277778	0.0888889	0.0635838	0.297634	Type I
10@81965161@-	0	0	0.0454545	0.0103093	0.116531	Type I
10@82007405@-	0.00723982	0.0294118	0.0864745	0.0880182	0.11583	Type I
10@855690@-	0.0188679	0.0925926	0.26087	0.176056	0.128713	Type I
10@855695@-	0.3	0.576271	1	0.627219	0.514286	Type I
10@88213027@-	0	0	0	0	0.126788	Type I
10@95085651@-	0	0.0526316	0.0697674	0.108025	0.131195	Type I
10@95089515@-	0	0	0	0	0.154882	Type I
10@96997789@-	0.00377358	0.025641	0	0	0.347356	Type I
10@96998427@-	0	0	0	0	0.395918	Type I
10@97366387@-	0	0	0	0	0.114504	Type I
10@98307723@-	0	0	0	0.00867052	0.124898	Type I
10@99126305@-	0	0	0	0.00197628	0.102757	Type I
10@99129934@-	0.0340136	0.191489	0.272727	0.169972	0.0452756	Type I
10@99130218@-	0	0	0	0.026764	0.105991	Type I
10@99130527@-	0	0	0	0	0.129032	Type I
10@99130775@-	0	0.0666667	0	0.033033	0.132716	Type I
10@99190883@+	0.000348432	0	0	0	0.185185	Type I
10@99439646@-	0.00153492	0.0373134	0.0523256	0.0612546	0.300578	Type I
11@102962653@-	0.00380228	0.0357143	0	0	0.200355	Type I
11@110300965@+	0	0.027027	0.0338983	0.0128205	0.18254	Type I
11@114315344@+	0.00136799	0	0	0.00686642	0.106383	Type I
11@118473178@+	0.00688705	0.0414508	0.0379147	0.0354153	0.138047	Type I
11@118518703@+	0	0	0.0232558	0.0194986	0.10473	Type I
11@118767948@-	0.0384615	0.121951	0	0.189243	0.358209	Type I
11@118889966@+	0.0021645	0.0877193	0.111111	0.0717593	0.016	Type I
11@118918777@-	0.0114943	0.046875	0.0909091	0.101684	0.390543	Type I
11@118922830@-	0	0	0	0.00401606	0.148607	Type I
11@118964826@-	0	0.00990099	0.0967742	0.016441	0.127566	Type I
11@118965106@-	0.00406504	0	0	0.00575816	0.136253	Type I
11@118965216@-	0	0	0	0.0125471	0.378303	Type I
11@118965310@-	0.00187617	0.0227273	0	0	0.261426	Type I
11@118967974@-	0	0.027027	0.0851064	0.0229885	0.629032	Type I
11@118968608@-	0	0	0	0	0.166667	Type I
11@119179644@-	0.116522	0.217742	0.181818	0.180033	0.636111	Type I
11@119179776@-	0.000752445	0	0.0277778	0.0234657	0.17094	Type I
11@119206583@+	0	0.0263158	0.0851064	0.0122449	0.259414	Type I
11@119206643@+	0	0.0769231	0.122449	0.203279	0.318182	Type I
11@119206739@+	0	0	0.02	0.0948276	0.106952	Type I
11@119207566@+	0	0	0	0	0.104762	Type I
11@119207731@+	0	0	0	0	0.117647	Type I
11@120008267@-	0.0134128	0.0833333	0.164384	0.174603	0.380952	Type I
11@120082072@+	0.00381679	0	0	0.0130548	0.267647	Type I
11@120099596@+	0.0769231	0.291667	0.574468	0.545627	0.632385	Type I
11@125442450@+	0.00368189	0	0	0.00700637	0.117464	Type I
11@125448151@+	0.00634249	0.0116279	0.00520833	0.0109729	0.104348	Type I
11@125448962@+	0.0148368	0	0	0.0205128	0.426945	Type I
11@125453537@+	0	0.0144928	0.00990099	0.00618047	0.104693	Type I
11@125453657@+	0.010989	0.0211268	0.0193237	0.0265432	0.17316	Type I
11@126174023@+	0	0	0.0851064	0.0266344	0.239709	Type I
11@129997713@+	0.0152071	0.0490798	0.04	0.036961	0.226393	Type I
11@129999060@+	0.0268304	0.0932203	0.193333	0.142947	0.0293515	Type I
11@134028227@-	0.00289017	0	0.166667	0.132184	0.139485	Type I
11@1577817@-	0	0	0.04	0.10355	0.135036	Type I
11@1774149@-	0.157065	0.347709	0.551136	0.4919	0.282051	Type I
11@203501@-	0.00552486	0	0.0714286	0.0567823	0.130435	Type I
11@20385937@+	0.003367	0.00934579	0.00561798	0	0.159794	Type I
11@20404731@+	0.00374883	0	0.0046729	0.00833868	0.186992	Type I
11@209440@+	0.0383795	0.157895	0.357798	0.241214	0.23913	Type I
11@2423602@+	0.0230769	0.153846	0.314286	0.292308	0.26506	Type I
11@2905980@-	0.00333611	0.0416667	0.170732	0.13848	0.267068	Type I
11@2905989@-	0.0235808	0.172414	0.395161	0.370757	0.424274	Type I
11@2906032@-	0.000909918	0	0.0217391	0.0517241	0.145808	Type I
11@2906067@-	0.00523169	0.0306122	0.0869565	0.134969	0.0967352	Type I
11@2906289@-	0.002	0	0.123077	0.160326	0.0343137	Type I
11@3037050@-	0.0619469	0.05	0.0454545	0.061657	0.740506	Type I
11@3040426@-	0	0	0.0263158	0.0291262	0.118211	Type I
11@33752976@-	0	0	0	0	0.116412	Type I
11@36296215@-	0.007109	0.0166667	0.025	0.0634648	0.177489	Type I
11@406939@-	0	0	0	0.00518135	0.141553	Type I
11@44266180@+	0	0	0	0.0393013	0.310638	Type I
11@44639852@+	0	0	0	0.00954654	0.113622	Type I
11@450492@+	0	0	0	0.0311615	0.169065	Type I
11@45937265@-	0	0	0	0	0.293333	Type I
11@45937378@-	0	0	0	0.0658915	0.121359	Type I
11@45939307@-	0	0.0294118	0.0357143	0.0553746	0.160804	Type I
11@46400758@+	0	0	0	0.0430464	0.12253	Type I
11@47187821@-	0.00568182	0	0	0.030888	0.117207	Type I
11@47204018@-	0.00440529	0.00909091	0.0166667	0.00564972	0.241935	Type I
11@47267048@-	0.0105634	0.0967742	0.125	0.0833333	0.0645161	Type I
11@47587481@+	0.00312256	0.0180723	0.0204082	0.0427441	0.222513	Type I
11@47602455@+	0.0284464	0.0697674	0.0833333	0.0658683	0.419643	Type I
11@47653257@-	0.00381679	0.0212766	0	0.0168067	0.1875	Type I
11@47660338@-	0.00238095	0.0126582	0.011236	0.00215054	0.133501	Type I
11@47804634@-	0	0.173913	0.466667	0.247557	0.496835	Type I
11@489598@+	0.00268673	0.0152284	0.0443548	0.0311021	0.151648	Type I
11@489680@+	0.000502513	0.035	0.0228311	0.0556634	0.58018	Type I
11@490874@+	0	0	0	0	0.13253	Type I
11@490875@+	0.00730994	0.0298507	0.0789474	0.0144928	0.229839	Type I
11@498078@-	0.00164745	0.0471698	0.0631579	0.0336658	0.167089	Type I
11@500549@-	0.00759494	0.0707071	0.0882353	0.129954	0.147465	Type I
11@533518@-	0.00221729	0	0.0107527	0.00694444	0.126667	Type I
11@535441@-	0	0	0	0	0.225806	Type I
11@562765@+	0	0.047619	0.162791	0.153125	0.305556	Type I
11@563572@+	0	0.0344828	0.0465116	0.00362319	0.273438	Type I
11@563605@+	0.0369128	0.309524	0.255814	0.221122	0.092437	Type I
11@57070013@-	0.0306748	0.258065	0.392157	0.259162	0.26087	Type I
11@57070063@-	0.0451807	0.128571	0.1625	0.124851	0.675676	Type I
11@57174880@-	0.00374883	0.00928793	0.0215517	0.0308416	0.416787	Type I
11@57176648@-	0	0.015625	0.0204082	0.0021692	0.164029	Type I
11@57182556@-	0.00426439	0.00689655	0.012931	0.0110837	0.228571	Type I
11@57193102@-	0	0	0	0.0123967	0.273034	Type I
11@57194107@-	0	0.12	0.255319	0.135043	0.544365	Type I
11@57428743@+	0	0	0	0	0.105769	Type I
11@57506186@+	0.00546448	0.0344828	0.2	0.0901857	0.105134	Type I
11@57507911@+	0.00973236	0.0703125	0.0612245	0.0483384	0.11522	Type I
11@57509310@+	0.00362538	0	0.0092081	0.0210412	0.164721	Type I
11@57509395@+	0.0232163	0.313544	0.556202	0.475612	0.0770665	Type I
11@60610322@+	0.00137931	0.0202703	0.00677966	0.00939457	0.212042	Type I
11@60666651@-	0.00156617	0.0151515	0.0531915	0.0475234	0.37785	Type I
11@608871@+	0	0	0	0	0.126374	Type I
11@60898767@-	0	0	0	0	0.216667	Type I
11@609685@+	0	0	0.0555556	0	0.260123	Type I
11@61067340@-	0.010064	0.0507614	0.0569948	0.0662983	0.195	Type I
11@61067619@-	0	0	0.00666667	0.0078125	0.165121	Type I
11@61070223@-	0.000527426	0.00369004	0	0.0120385	0.184807	Type I
11@61108959@+	0.114391	0.53125	0.787879	0.519608	0.836735	Type I
11@61111379@+	0	0	0	0.0147059	0.111111	Type I
11@61111390@+	0.0420712	0.0638298	0.163265	0.294372	0.596154	Type I
11@61124189@-	0.00719424	0	0	0	0.1	Type I
11@61125256@-	0	0	0	0	0.170616	Type I
11@61563364@+	0.0014652	0.0273973	0.0268817	0.0633284	0.230088	Type I
11@61569016@-	0.0108359	0	0.0792079	0.0290598	0.198473	Type I
11@61646786@-	0.00773694	0.0454545	0.107527	0.0598425	0.0347701	Type I
11@61658687@-	0.00352113	0	0.0694444	0.0134378	0.199437	Type I
11@62334402@-	0.00532179	0.00442478	0.00840065	0.00945709	0.103142	Type I
11@62338439@-	0.00849013	0.0111607	0.0187617	0.00696774	0.106481	Type I
11@62364118@-	0.0034662	0.0545455	0.173913	0.125353	0.412195	Type I
11@62383104@-	0.00473934	0.0238095	0	0.0139165	0.36	Type I
11@62388093@-	0	0	0	0	0.208333	Type I
11@62396401@-	0.00127551	0.0759494	0.0238095	0.0962627	0.212121	Type I
11@62397091@-	0.0114177	0.0291262	0.0543478	0.0907859	0.275	Type I
11@62398625@-	0.0185894	0.0882353	0.251678	0.220743	0.1125	Type I
11@62432615@-	0	0	0	0.00151976	0.142857	Type I
11@62439264@+	0.0119403	0	0.0172414	0.0172166	0.186441	Type I
11@62446480@-	0	0	0.0333333	0	0.301587	Type I
11@62458092@-	0.0242291	0.0958084	0.0679612	0.103412	0.638781	Type I
11@62460173@-	0.0311111	0	0.178571	0.0622837	0.26967	Type I
11@62460207@-	0.0272374	0	0	0.0245902	0.240627	Type I
11@62554390@+	0.00995025	0.0697674	0.272727	0.264368	0.14094	Type I
11@62559834@-	0	0	0	0	0.132812	Type I
11@62559835@-	0	0	0	0	0.134921	Type I
11@62603195@-	0.0103359	0.00625	0.0292398	0.0246305	0.373016	Type I
11@62606648@-	0	0	0	0	0.169355	Type I
11@62623839@+	0.000698324	0	0.00877193	0.0135659	0.190476	Type I
11@62648418@+	0.00111732	0	0.0131579	0.00576218	0.252525	Type I
11@62648466@+	0.00236742	0.0107527	0.0271084	0.0149728	0.348571	Type I
11@62648804@+	0.000915081	0.003125	0.00660793	0.0264037	0.265233	Type I
11@62655857@+	0.0010327	0.0136187	0.0191939	0.0225195	0.315436	Type I
11@62655996@+	0	0.00199203	0.0140845	0.00586579	0.230088	Type I
11@62656026@+	0.0148577	0.0709593	0.285714	0.231271	0.194539	Type I
11@63381645@-	0	0	0.0740741	0.079096	0.377672	Type I
11@63381699@-	0	0	0.0294118	0.0155763	0.132479	Type I
11@6340598@-	0.0014771	0.0263158	0.104348	0.113262	0.357616	Type I
11@6341388@-	0.00203666	0.0273973	0.0689655	0.14978	0.391304	Type I
11@63449200@+	0.00622407	0	0.0943396	0.182163	0.16524	Type I
11@63526363@+	0.471579	0.830769	0.96	0.780303	0.950884	Type I
11@63581215@+	0	0	0	0	0.203038	Type I
11@63585372@+	0	0.115385	0.265306	0.286307	0.701824	Type I
11@63585397@+	0	0.08	0.117647	0.135659	0.376451	Type I
11@63585691@+	0	0	0.1	0.117647	0.0169536	Type I
11@63585755@+	0	0	0	0	0.142476	Type I
11@63586453@+	0.00606061	0.04	0.125	0.109091	0.106898	Type I
11@63756151@+	0.00157233	0.0684932	0.0630631	0.0479303	0.266436	Type I
11@63767798@-	0.0096463	0	0.129032	0.0367893	0	Type I
11@63933385@-	0.0114504	0	0.0731707	0.0325733	0.106918	Type I
11@63995049@+	0	0	0	0	0.25	Type I
11@64005899@+	0.00232019	0	0	0.00936037	0.227273	Type I
11@64012094@-	0.00545256	0.0348837	0.035503	0.0203284	0.328244	Type I
11@64013935@-	0.00123229	0.00179856	0.0106809	0.00389737	0.116694	Type I
11@64030198@+	0	0	0	0	0.355372	Type I
11@64032697@+	0	0	0	0.00617284	0.14	Type I
11@64033434@+	0.0693642	0.342857	0.142857	0.253968	1	Type I
11@64034834@+	0	0	0	0	0.186441	Type I
11@64084403@-	0.00431464	0.0156556	0.0143737	0.0266904	0.150767	Type I
11@64532919@-	0.00177305	0	0.0307692	0.00873709	0.109342	Type I
11@64533497@-	0	0.0217391	0.037037	0.0218069	0.120507	Type I
11@64536697@-	0.00704225	0.0319149	0.0416667	0.0230947	0.238315	Type I
11@64536792@-	0.00446097	0.0197368	0.0689655	0.0276268	0.746783	Type I
11@64557061@-	0	0.037037	0.125	0.0364372	0.146597	Type I
11@64557376@-	0.013468	0	0	0.0527704	0.228188	Type I
11@64620385@-	0	0.0555556	0.031746	0.0173745	0.175	Type I
11@64621407@-	0.00348432	0.0357143	0.0273973	0.047817	0.140588	Type I
11@64789600@+	0.0241546	0.119048	0.181818	0.227848	0.102564	Type I
11@64806265@+	0.0135747	0	0.172414	0.147059	0.115285	Type I
11@64808911@+	0.00445434	0.0263158	0.133333	0.0915888	0.131579	Type I
11@64809031@+	0	0	0	0.0056338	0.179487	Type I
11@64809239@+	0	0	0	0.0163636	0.185185	Type I
11@64809283@+	0.00531915	0.0384615	0.179487	0.08	0.26087	Type I
11@64811925@+	0.00352113	0.0526316	0.02	0.0433213	0.306122	Type I
11@64875750@+	0.00649351	0.102564	0.140845	0.211521	0.0297265	Type I
11@64876081@+	0.00289017	0.0196078	0.0958904	0.151625	0.103044	Type I
11@64884591@-	0	0	0.0416667	0.0376344	0.632883	Type I
11@64894049@+	0	0.0243902	0	0	0.104167	Type I
11@64897230@-	0.00653595	0.0434783	0.0952381	0.0344828	0.283568	Type I
11@64954757@+	0	0	0	0.0284238	0.145455	Type I
11@64954767@+	0.00601202	0.0645161	0.0212766	0.0415704	0.412121	Type I
11@64955440@+	0.00356506	0	0.0754717	0.155172	0.354037	Type I
11@64974255@+	0	0.012987	0	0.022339	0.223958	Type I
11@6499273@-	0.0199601	0.125	0.279412	0.215847	0.256545	Type I
11@65113746@+	0	0.04	0	0	0.258371	Type I
11@65119609@+	0.0052356	0	0.0178571	0.0283976	0.410654	Type I
11@65292666@+	0	0	0.106061	0.128926	0	Type I
11@65293448@+	0	0	0	0.00518135	0.117871	Type I
11@65298178@+	0.00627353	0.0833333	0.189189	0.161668	0.517241	Type I
11@65299124@+	0	0.0217391	0	0.0010101	0.106383	Type I
11@65300178@+	0.00383877	0.038961	0.04	0.0314875	0.4	Type I
11@65304129@+	0.0044843	0	0.0222222	0.00628931	0.122807	Type I
11@65305947@+	0	0	0	0	0.102894	Type I
11@65306446@-	0	0	0	0.0374065	0.330435	Type I
11@65306566@-	0.0163265	0	0.0588235	0.0494118	0.169014	Type I
11@65306581@-	0.0189573	0.0227273	0.0294118	0.0367232	0.11413	Type I
11@65306606@-	0.0261194	0.0363636	0	0.0243363	0.116935	Type I
11@65306635@-	0.00787402	0.0576923	0.025641	0.0305882	0.13615	Type I
11@65306695@-	0.258065	0.610169	0.84	0.472469	0.968254	Type I
11@65306902@-	0.00289855	0	0	0.00220751	0.14527	Type I
11@65307822@-	0	0	0	0.00464396	0.35942	Type I
11@65338137@+	0	0	0.0078125	0.00996169	0.276836	Type I
11@65338223@+	0	0.00892857	0.0300752	0.00458365	0.214286	Type I
11@65339125@+	0.00578035	0	0.0925926	0.0287671	0.12931	Type I
11@65365886@-	0.00704225	0	0	0	0.104	Type I
11@65366866@-	0	0.0263158	0.184211	0.153348	0.395939	Type I
11@65366883@-	0.00913242	0.02	0.0606061	0.0418182	0.126829	Type I
11@65374214@-	0	0.0238095	0.037037	0.110619	0.056962	Type I
11@65375262@-	0.0101523	0.0769231	0.142857	0.0291545	0.00900901	Type I
11@65403065@+	0.0075188	0.0465116	0.142857	0.0630372	0.0478723	Type I
11@65484446@+	0	0	0	0.010274	0.198795	Type I
11@65486681@+	0	0.0357143	0.0175439	0.0300885	0.149701	Type I
11@65487856@-	0.00125628	0.00847458	0.0247934	0.0282814	0.11	Type I
11@65625607@-	0.00166044	0.00253807	0.0101215	0.0217511	0.296296	Type I
11@65628515@+	0	0	0	0	0.21978	Type I
11@65630617@+	0.00550964	0	0	0.0294118	0.263298	Type I
11@65631108@+	0	0	0	0.0320988	0.141748	Type I
11@65633361@+	0	0	0	0.00904977	0.215768	Type I
11@65652409@-	0	0.00483092	0	0.00758621	0.127803	Type I
11@65658557@+	0.0327103	0.243655	0.358696	0.267839	0.419355	Type I
11@65658584@+	0.00548446	0.0314136	0.0621118	0.0873786	0.3125	Type I
11@65658648@+	0	0.00520833	0	0	0.119048	Type I
11@65658707@+	0.0659459	0.291139	0.411765	0.31279	0.633333	Type I
11@65658739@+	0.00191755	0.00490196	0.0422535	0.0174807	0.242424	Type I
11@65745316@+	0.0039604	0.10628	0.151832	0.116022	0.011509	Type I
11@65770841@+	0.0225	0.110517	0.245614	0.312668	0.717965	Type I
11@65771293@+	0	0	0	0.000440141	0.200717	Type I
11@65829444@+	0.00275103	0	0.0991736	0.0729847	0.141234	Type I
11@66031198@+	0.0168067	0	0.115385	0.0775401	0.197183	Type I
11@66033609@+	0.011194	0.0121951	0.0298507	0.05997	0.1133	Type I
11@66033626@+	0	0.012987	0	0.0301724	0.123397	Type I
11@66044158@+	0.325342	0.619718	0.840909	0.637658	0.461832	Type I
11@66044159@+	0.0376712	0.328571	0.465116	0.342146	0.167939	Type I
11@66044626@+	0.0422078	0.0833333	0	0.141844	0.0874317	Type I
11@66044663@+	0.00436681	0.0217391	0	0.00877193	0.315789	Type I
11@66044664@+	0	0.0851064	0	0.0117994	0.198473	Type I
11@66052242@-	0.00197824	0.00390625	0.0175439	0.0298913	0.140893	Type I
11@66055684@-	0.0182421	0.05	0.144068	0.169632	0.32549	Type I
11@66056443@-	0.00416089	0.034188	0.0252101	0.0429752	0.147482	Type I
11@66105265@-	0	0.028169	0.0217391	0.0159046	0.104583	Type I
11@66206153@-	0.0564202	0.0661765	0.165803	0.265504	0.696035	Type I
11@66249939@+	0	0.0869565	0.08	0.1	0.116995	Type I
11@66254091@+	0	0	0	0.0110497	0.119748	Type I
11@66258773@+	0.0033557	0.037037	0.108108	0.0897833	0.307163	Type I
11@66258798@+	0	0	0.0263158	0.0264706	0.168129	Type I
11@66258851@+	0	0	0	0.0136986	0.308858	Type I
11@66276622@+	0	0	0.0689655	0.0552486	0.14801	Type I
11@6632423@-	0.00803213	0.0357143	0.133333	0.0295858	0.171537	Type I
11@6633391@-	0	0.0208333	0.038961	0.0820244	0.130137	Type I
11@6633392@-	0	0.0208333	0.0657895	0.0461812	0.238426	Type I
11@66384218@+	0.00369686	0.0212766	0.056338	0.0242537	0.121884	Type I
11@66391736@+	0.00149031	0.0217391	0	0.00159109	0.120344	Type I
11@66392014@+	0	0	0	0.013986	0.102632	Type I
11@66393982@+	0	0	0	0	0.13125	Type I
11@66616385@-	0	0	0	0	0.149254	Type I
11@66616405@-	0.00293255	0.030303	0.015873	0.00966184	0.243243	Type I
11@66617187@-	0.0052356	0	0.181818	0.103659	0.254237	Type I
11@66617525@-	0.00344828	0.0217391	0	0.0406977	0.171429	Type I
11@66617781@-	0	0.025641	0	0.0188679	0.186047	Type I
11@66633733@-	0.00334448	0	0.0181818	0.00754717	0.411458	Type I
11@66636370@-	0.276276	0.545455	0.925926	0.666667	0.974093	Type I
11@67023486@+	0	0	0.0416667	0	0.101852	Type I
11@6704378@-	0.00252101	0.0629371	0.178161	0.153022	0.543568	Type I
11@67046914@+	0.0052356	0	0	0.00552486	0.104023	Type I
11@67048973@+	0.00383142	0.2	0.0588235	0.12	0.0631148	Type I
11@67057671@+	0	0.0645161	0.0714286	0.0276923	0.435897	Type I
11@67067061@+	0	0	0	0	0.141304	Type I
11@67067298@+	0	0	0	0	0.138889	Type I
11@67075135@+	0.0156863	0	0.025641	0.218605	0.12766	Type I
11@67196093@+	0.00877193	0.128571	0.136364	0.115194	0.3	Type I
11@67202091@+	0.160819	0.433333	0.729167	0.629213	0.515152	Type I
11@67205945@-	0.0163132	0.0462963	0.0862069	0.202186	0.288	Type I
11@67206256@-	0	0	0	0	0.121212	Type I
11@67208949@-	0.00345423	0	0.0133333	0.0422764	0.258242	Type I
11@67208951@-	0	0	0.0149254	0.0313531	0.171875	Type I
11@67258465@+	0.004329	0.037037	0	0.0301887	0.18241	Type I
11@67259484@-	0	0.0576923	0	0.137313	0.015873	Type I
11@67259648@-	0	0.0515464	0.108108	0.0734095	0	Type I
11@67259703@-	0.00414938	0.0434783	0.0671642	0.0845714	0.120482	Type I
11@67259724@-	0.00704225	0	0.0267857	0.0478955	0.287582	Type I
11@67260478@-	0.0116732	0.0367647	0.10101	0.0491803	0.121053	Type I
11@67265657@-	0.0173913	0	0.181818	0.141304	0.337931	Type I
11@67266246@-	0.0311284	0.0869565	0.0980392	0.0300752	0.272059	Type I
11@67267691@-	0.0027248	0	0.025641	0.0619137	0.111111	Type I
11@67376042@+	0.000626174	0.00938967	0	0.014849	0.393013	Type I
11@67376960@+	0.00124069	0	0	0.00243506	0.133333	Type I
11@67759231@-	0	0	0	0	0.321429	Type I
11@67810274@+	0.0326409	0.0652174	0.111111	0.137558	0.15	Type I
11@67888526@-	0.072	0.129032	0.369863	0.401821	0.316327	Type I
11@67888678@-	0.020649	0.0606061	0.275362	0.157143	0.217391	Type I
11@68031303@-	0.0121704	0.0104167	0.0364964	0.0613057	0.108312	Type I
11@68154088@+	0.0283286	0.04	0.237705	0.310062	0.409201	Type I
11@68193580@+	0	0.0206186	0.0178571	0.0123735	0.142289	Type I
11@68216290@+	0.00398406	0.0307692	0.0178571	0.06621	0.150235	Type I
11@68377477@+	0.00371747	0	0.126316	0.0701754	0.0192308	Type I
11@68523933@-	0	0	0	0.00691244	0.205128	Type I
11@68552292@-	0.0107527	0.04	0.20915	0.165017	0.836066	Type I
11@68663994@-	0.00890411	0.0661765	0.126638	0.110762	0.11597	Type I
11@70052536@+	0.00176056	0.0625	0.268293	0.234421	0	Type I
11@70267615@+	0	0	0	0.00289436	0.119107	Type I
11@70281217@+	0.104056	0.358696	0.45283	0.448728	0.410305	Type I
11@70281640@+	0.00897666	0.0243902	0.11215	0.0416667	0.182028	Type I
11@70281698@+	0.003517	0	0.00502513	0.0218732	0.268631	Type I
11@70282344@+	0.00457666	0	0.0104167	0.00306435	0.202128	Type I
11@71145710@-	0.00671141	0.0263158	0.0869565	0.0347648	0.122517	Type I
11@71146307@-	0.00187617	0.0252101	0.0125786	0.0129376	0.110252	Type I
11@71146336@-	0.0088968	0.0275862	0.079096	0.0730689	0.341929	Type I
11@71146386@-	0	0	0	0.000602047	0.102877	Type I
11@71150087@-	0	0.05	0	0.0204604	0.183508	Type I
11@71195463@+	0.0223881	0.0434783	0.125	0.138889	0.608	Type I
11@71714392@-	0.00552486	0.0684932	0.0606061	0.0985075	0.182432	Type I
11@71715273@-	0.00331126	0	0	0.0017331	0.178667	Type I
11@71715321@-	0	0.0128205	0	0	0.313725	Type I
11@71715727@-	0	0	0	0.00145138	0.129717	Type I
11@71716387@-	0	0.0609756	0.0547945	0.103774	0.105072	Type I
11@71718299@-	0.0182648	0.0465116	0.254902	0.13164	0.688474	Type I
11@71719736@-	0	0.0151515	0	0.00677966	0.222453	Type I
11@71724706@-	0.00490196	0	0.00694444	0.010551	0.297968	Type I
11@71724707@-	0.00987654	0.0769231	0.0486111	0.104046	0.411236	Type I
11@71725099@-	0.0358056	0.317073	0.463415	0.542277	0.418269	Type I
11@71725428@-	0.027027	0.148148	0.121622	0.127198	0.546218	Type I
11@71814244@-	0.0156062	0.0657895	0.181818	0.233835	0.464912	Type I
11@71814304@-	0.00389105	0.130435	0.0487805	0.12938	0.22467	Type I
11@71906680@+	0.00228861	0.00563204	0.012069	0.0142556	0.242424	Type I
11@71935864@+	0.0186916	0.142857	0.19	0.147712	0.241758	Type I
11@71939238@+	0.00125313	0	0.0191388	0.0126214	0.196532	Type I
11@71939464@+	0.00292398	0.0185185	0.039823	0.0296296	0.243902	Type I
11@71939522@+	0.00566038	0	0.012931	0.00235294	0.107527	Type I
11@71941280@+	0.00136054	0	0.026087	0.0291698	0.16092	Type I
11@71941843@+	0	0	0	0.00221729	0.293478	Type I
11@71942194@+	0.00107759	0.0131579	0.00431034	0.00575126	0.146154	Type I
11@71943288@+	0	0	0.00900901	0	0.106383	Type I
11@71948407@+	0.00298063	0.0506329	0.146497	0.125169	0.0447761	Type I
11@71948820@+	0.00444444	0.0111111	0.0340909	0.0240334	0.219512	Type I
11@72004527@-	0.0343643	0.164706	0.216667	0.145089	0.130435	Type I
11@72013380@-	0.0125	0	0.0930233	0.0115274	0.236	Type I
11@72091346@-	0.00387597	0	0.05	0.0603248	0.365772	Type I
11@72408057@-	0	0	0.027027	0.00587084	0.148515	Type I
11@72408125@-	0.0204604	0.0810811	0.131579	0.0797342	0.221374	Type I
11@72408410@-	0	0.0263158	0.0208333	0.00988142	0.182692	Type I
11@73106197@+	0	0.2	0.511628	0.350168	0.875843	Type I
11@73107225@+	0	0	0	0	0.184524	Type I
11@73390759@-	0	0.0344828	0.144737	0.140704	0.00280899	Type I
11@73630021@+	0	0	0.025641	0.00505051	0.193878	Type I
11@73638335@+	0.106061	0.518519	0.657143	0.467593	0.740741	Type I
11@73688035@-	0.0628415	0.210526	0.225	0.335953	0.730823	Type I
11@73915465@+	0	0	0	0	0.123656	Type I
11@73964651@+	0.0135135	0.0285714	0.208333	0.117493	0.183505	Type I
11@75115721@+	0.124841	0.277703	0.437318	0.498754	0.695652	Type I
11@75134853@-	0	0	0.0102041	0.00179695	0.108527	Type I
11@75139629@-	0	0.0175439	0.0816327	0.102927	0.101215	Type I
11@764334@+	0.0570281	0.191142	0.373385	0.374093	0.863184	Type I
11@76506738@+	0.00672269	0.3	0.456522	0.318966	0.282123	Type I
11@76507504@+	0.00207684	0.102041	0.207692	0.202991	0.266667	Type I
11@76507520@+	0.00114416	0.0210526	0.115385	0.113514	0.262376	Type I
11@76507638@+	0.00490196	0.0192308	0.166667	0.0812408	0.0743243	Type I
11@76507639@+	0.00162075	0	0.117647	0.0206795	0.127273	Type I
11@76507750@+	0	0	0	0	0.101124	Type I
11@76508136@+	0	0.0588235	0.166667	0.047138	0.0971429	Type I
11@76509066@+	0	0.05	0.0769231	0.0798969	0.285714	Type I
11@77333600@-	0.00128123	0.00515464	0	0.000484496	0.105991	Type I
11@77790772@-	0.010352	0.075594	0.116858	0.133825	0.0505747	Type I
11@791841@-	0	0	0	0.0220588	0.133929	Type I
11@792177@-	0	0	0.0138889	0.0104712	0.122715	Type I
11@792555@-	0	0	0.0322581	0.0206612	0.121495	Type I
11@792683@-	0	0	0	0.00314961	0.191651	Type I
11@8009160@+	0	0	0	0.0140406	0.128403	Type I
11@819644@+	0	0	0.0555556	0.0144033	0.18186	Type I
11@819659@+	0.0172414	0	0.0178571	0.0603113	0.131967	Type I
11@819695@+	0.00286533	0	0.0625	0.078635	0.130461	Type I
11@823705@+	0	0.0747664	0.101562	0.090209	0.389107	Type I
11@823799@+	0	0.0373832	0.0220588	0.0360169	0.122675	Type I
11@824877@+	0	0.016129	0	0.0257069	0.166667	Type I
11@838010@+	0	0	0	0.000368189	0.235294	Type I
11@838633@+	0.00224215	0.00555556	0.0254777	0.0231176	0.115385	Type I
11@840069@-	0.00921659	0	0.03125	0.0596206	0.133333	Type I
11@840440@-	0.000477897	0	0.00175439	0.00304592	0.300459	Type I
11@840464@-	0.00487686	0.00978261	0.0180437	0.0199641	0.127072	Type I
11@86382917@-	0.043956	0	0.0810811	0.100324	0	Type I
11@865592@+	0.0207692	0.0914286	0.126168	0.178092	0.178571	Type I
11@865732@+	0.00575954	0.116751	0.240196	0.271318	0.0570175	Type I
11@8705560@+	0.00920853	0.0102041	0.0346535	0.0365098	0.20428	Type I
11@899342@-	0.0327381	0.0555556	0.0652174	0.0512821	0.113402	Type I
11@899390@-	0.00890869	0.0350877	0.289157	0.124844	0.0267559	Type I
11@903093@-	0.0649351	0.0263158	0.162162	0.184549	0.576628	Type I
11@9160945@-	0.0225564	0.285714	0.322581	0.126712	0.342995	Type I
11@992682@+	0.0283019	0.142857	0.0363636	0.173913	0.628253	Type I
11@994103@+	0.0280112	0.111111	0.0384615	0.0687961	0.379528	Type I
11@994206@+	0.00425532	0	0.195122	0.103448	0.26087	Type I
12@105380182@+	0.0104167	0.0425532	0.138889	0.0859729	0.0784314	Type I
12@105380241@+	0	0.0232558	0.057971	0.0166667	0.460829	Type I
12@105724640@+	0.0619765	0.114943	0.339286	0.355493	0.286544	Type I
12@106633189@-	0.0303819	0.142857	0.232143	0.257793	0.521277	Type I
12@106633249@-	0.00607903	0.0645161	0.0645161	0.0690033	0.802198	Type I
12@106633513@-	0.00750751	0.115942	0.190476	0.139502	0.274648	Type I
12@106633929@-	0.00453172	0.0588235	0.018018	0.0337711	0.255814	Type I
12@106641518@-	0.0127186	0.027027	0.233333	0.313544	0.223881	Type I
12@106641657@-	0	0	0.0447761	0.100279	0.0258065	Type I
12@108929206@-	0.00290698	0.0357143	0.133333	0.0387205	0.559078	Type I
12@109530434@-	0.00226757	0.0294118	0	0.00235294	0.345708	Type I
12@109536295@+	0.000765697	0.0416667	0.015873	0.0112016	0.223785	Type I
12@109548449@+	0.0115741	0	0	0.0331384	0.184459	Type I
12@109888048@-	0	0.0238095	0	0	0.108352	Type I
12@110009465@-	0	0	0	0	0.118644	Type I
12@110780200@+	0.00158983	0	0.0127389	0.00868726	0.132785	Type I
12@110811834@-	0.0340136	0.08	0.0434783	0.158974	0.591489	Type I
12@112227678@+	0.0767888	0.354839	0.416667	0.510638	0.71875	Type I
12@112227690@+	0	0	0	0	0.151515	Type I
12@112237787@+	0.00104384	0	0	0.000967118	0.148936	Type I
12@112460476@+	0.00337838	0	0.0136986	0	0.248408	Type I
12@112460477@+	0.00166945	0	0	0.00653595	0.294872	Type I
12@113596765@-	0.0019084	0.0213415	0.034749	0.106407	0.010929	Type I
12@113596766@-	0.00951475	0.0676923	0.142308	0.188073	0.0478599	Type I
12@113601069@-	0.00395257	0	0.025974	0.011879	0.157895	Type I
12@113612514@-	0	0.00769231	0.00420168	0.00372578	0.160772	Type I
12@113623810@+	0	0	0	0	0.151515	Type I
12@113624535@+	0.00143266	0	0.00952381	0.00112486	0.136752	Type I
12@113770727@-	0	0	0	0	0.266667	Type I
12@117479782@-	0.00236967	0.0204082	0.0254237	0.0627063	0.317665	Type I
12@117484452@-	0	0.0116959	0.0117647	0.00762777	0.189267	Type I
12@117537046@-	0.00382409	0.0117647	0.00847458	0.0117271	0.145669	Type I
12@118471522@-	0.0127119	0.25	0.482143	0.28133	0.211921	Type I
12@118683951@+	0.0874751	0.131579	0.0263158	0.120944	0.304348	Type I
12@118683952@+	0.229617	0.214286	0.219512	0.284238	0.966667	Type I
12@120533807@-	0.0114943	0.152941	0.232877	0.147239	0.442478	Type I
12@120533808@-	0.0027933	0.0674157	0.133333	0.0552291	0.0881057	Type I
12@120534551@-	0	0	0.0555556	0.0424028	0.233108	Type I
12@120534922@-	0.00452489	0	0.114286	0.08	0.22488	Type I
12@120554505@-	0	0	0	0.019685	0.132013	Type I
12@120575055@-	0.0046729	0.0291971	0.00540541	0.0367454	0.226238	Type I
12@120575553@-	0.0407767	0.328767	0.466667	0.388828	0.876289	Type I
12@120580419@-	0.00573066	0.0277778	0.0654206	0.00375235	0.475188	Type I
12@120582141@-	0.157434	0.413793	0.380282	0.292373	0.846764	Type I
12@120634673@-	0.0470615	0.120259	0.216201	0.282776	0.163698	Type I
12@120636388@-	0.0593354	0.115172	0.22668	0.236857	0.476525	Type I
12@120636485@-	0.0682881	0.0909091	0.118916	0.132145	0.500279	Type I
12@120636769@-	0.0103352	0.0161476	0.0132505	0.0173689	0.175676	Type I
12@120636771@-	0.0394132	0.0394963	0.0520919	0.0727586	0.421776	Type I
12@120636992@-	0.0990297	0.182235	0.302914	0.319757	0.576366	Type I
12@120648956@-	0.00657895	0.0740741	0.152174	0.141717	0.115385	Type I
12@120650378@-	0	0.129032	0.025	0.0827858	0.159383	Type I
12@120901848@-	0.000386399	0	0.00376648	0.00547196	0.272689	Type I
12@120901881@-	0.0106067	0.0319767	0.0401691	0.0474708	0.39261	Type I
12@120903445@-	0.00439883	0.0177778	0.0122951	0.0160836	0.151363	Type I
12@120936121@+	0.000793651	0.049505	0.0625	0.127404	0.00605327	Type I
12@121013453@+	0.0182371	0	0.0454545	0.0274791	0.433333	Type I
12@121132041@+	0	0	0.0283019	0	0.133333	Type I
12@121746381@-	0.00862069	0.0362538	0.0319149	0.0344828	0.116667	Type I
12@121855712@+	0	0	0	0.00625	0.142054	Type I
12@121858127@+	0	0	0	0	0.140842	Type I
12@122337668@+	0.0130548	0.0574713	0.025	0.0451367	0.155884	Type I
12@123350372@-	0.00436681	0.0111111	0.0322581	0.0382096	0.124022	Type I
12@123467203@+	0.0177602	0.0399202	0.106888	0.116853	0.053407	Type I
12@123467256@+	0.0118534	0.0416667	0.0802469	0.130246	0	Type I
12@123756260@-	0.0128332	0.0222222	0.0609756	0.103506	0.0761246	Type I
12@123756287@-	0.00134409	0.0363636	0.0465116	0.0446927	0.17734	Type I
12@123756289@-	0.00797872	0.0344828	0.0526316	0.0901034	0.227053	Type I
12@124069289@+	0.00348675	0.025974	0.0536398	0.0666267	0.167339	Type I
12@124094553@+	0.00766284	0	0	0.00555556	0.196429	Type I
12@124810045@-	0.00423729	0.0819672	0.142857	0.0932358	0.309091	Type I
12@124810789@-	0	0	0	0.00658979	0.103261	Type I
12@124816994@-	0.00636943	0.08	0.0441176	0.02	0.284404	Type I
12@124817810@-	0.0338462	0.1875	0.271186	0.345659	0.7625	Type I
12@124821593@-	0	0	0.0188679	0.0136674	0.201439	Type I
12@124826461@-	0	0	0.0172414	0.021097	0.171053	Type I
12@124829285@-	0.00280112	0	0.00900901	0.00831025	0.153846	Type I
12@124829345@-	0.00414938	0.0217391	0.0263158	0.0712531	0.382222	Type I
12@124829426@-	0.00683371	0.131579	0.245455	0.205556	0.666667	Type I
12@124831197@-	0.00826446	0.0454545	0.00917431	0.0463259	0.181435	Type I
12@125284705@-	0.0258621	0	0.0704225	0.0971963	0.115385	Type I
12@125431449@-	0	0	0	0	0.147059	Type I
12@125431696@-	0.0120968	0	0	0.0045045	0.10989	Type I
12@125432713@-	0	0	0	0.00682594	0.149254	Type I
12@125434716@-	0	0.016129	0.0121951	0.00674536	0.133333	Type I
12@125434717@-	0.0250896	0.174603	0.22973	0.223906	0.508333	Type I
12@125435029@-	0.0114286	0.0625	0.275862	0.138075	0.298701	Type I
12@125441403@-	0	0	0.0169492	0.0060241	0.125786	Type I
12@125449478@-	0	0	0	0.0118343	0.104167	Type I
12@125509721@+	0.002457	0.0454545	0.0697674	0.0671378	0.13172	Type I
12@12870816@+	0	0	0	0	0.412281	Type I
12@13061972@+	0.0034188	0.037037	0	0.0109622	0.333333	Type I
12@13062102@+	0	0	0	0	0.161765	Type I
12@13065970@+	0.00211864	0	0.0227273	0.0179426	0.266667	Type I
12@132212924@+	0	0	0	0	0.239344	Type I
12@132262872@+	0	0	0.030303	0.00452489	0.111111	Type I
12@132407117@+	0	0	0.0434783	0.0434783	0.210884	Type I
12@132414548@+	0	0.0285714	0	0.00242718	0.111111	Type I
12@132425944@+	0.0025641	0.0434783	0.0684932	0.117647	0	Type I
12@132426238@+	0.00340136	0.0136986	0	0.00542741	0.128713	Type I
12@132428150@+	0	0	0.00694444	0.00616143	0.164948	Type I
12@132636682@+	0.00740741	0.10101	0.0779221	0.0398614	0.0789474	Type I
12@133146530@+	0.0111111	0.146341	0.261538	0.237473	0.15907	Type I
12@133153438@+	0	0.142857	0.189189	0.222222	0.406204	Type I
12@133158673@+	0	0	0	0.0358056	0.685259	Type I
12@133159607@+	0	0	0.0126582	0.0168634	0.371134	Type I
12@133159608@+	0	0	0.0126582	0.00508475	0.123584	Type I
12@133159664@+	0.00460829	0.0491803	0.119403	0.133574	0.163474	Type I
12@133159683@+	0.0229358	0.208955	0.44	0.371528	0.16109	Type I
12@133159696@+	0	0.0123457	0.0131579	0.0236593	0.15777	Type I
12@133159818@+	0	0	0.0227273	0.0472813	0.14241	Type I
12@133160028@+	0	0	0.139535	0.115578	0.22087	Type I
12@133160037@+	0	0	0	0.00263158	0.143345	Type I
12@133160039@+	0.0138889	0.0392157	0.136364	0.0536193	0.136986	Type I
12@133160270@+	0.0405405	0.16129	0.25	0.237354	0.0725076	Type I
12@133160368@+	0.00833333	0.0405405	0.133333	0.0957854	0.292383	Type I
12@133160392@+	0.0561798	0.285714	0.652174	0.465875	0.327044	Type I
12@133200991@-	0	0	0	0	0.116667	Type I
12@133202707@-	0.00625	0	0	0	0.291209	Type I
12@133218334@-	0	0	0	0.0524017	0.21	Type I
12@133219475@-	0	0.1	0.28125	0.173913	0.0526316	Type I
12@133264320@+	0	0	0	0	0.139535	Type I
12@133303372@-	0.00840336	0.0185185	0	0.0251256	0.46875	Type I
12@133303955@-	0.00647668	0.116564	0.171598	0.147708	0.252643	Type I
12@133349384@-	0	0	0	0	0.276109	Type I
12@133354358@-	0.0342466	0.3	0.37037	0.114407	0.458186	Type I
12@14943641@-	0.004329	0	0	0.0010142	0.135076	Type I
12@22215248@+	0	0	0	0	0.118812	Type I
12@2906417@+	0.00220751	0	0	0.00454545	0.160976	Type I
12@2967401@-	0	0.016129	0	0.00619195	0.112299	Type I
12@31255183@+	0.00421941	0.05	0.0277778	0.0857143	0.713978	Type I
12@31255232@+	0	0.2	0.30303	0.217978	0.492144	Type I
12@31256573@+	0.068	0.36	0.166667	0.32549	0.0364656	Type I
12@31256853@+	0	0.0204082	0.0344828	0.0080429	0.104927	Type I
12@32908408@-	0.00746269	0.0454545	0.135593	0.15503	0.641905	Type I
12@42719793@-	0.0046225	0.025641	0.0736196	0.100941	0.0222513	Type I
12@42729762@+	0.00642055	0.112676	0.0657277	0.0781387	0.00265428	Type I
12@48531590@+	0.083558	0.282051	0.565217	0.326923	0.780488	Type I
12@48531591@+	0.00410397	0.1	0.0151515	0.0275049	0.585366	Type I
12@49224110@-	0	0	0.0173913	0.0207006	0.159763	Type I
12@49245873@-	0	0	0	0	0.107438	Type I
12@49333487@-	0.0028393	0.0647482	0.0594595	0.105533	0.255149	Type I
12@49334892@-	0	0	0	0	0.102048	Type I
12@49396571@-	0.0047619	0.0465116	0	0	0.104575	Type I
12@49522657@-	0.00763021	0.0117878	0.00785855	0.0164234	0.102676	Type I
12@49580135@-	0.00157729	0	0	0	0.102011	Type I
12@49663717@+	0.000817661	0	0	0	0.111679	Type I
12@49666100@+	0.00620476	0	0	0.00861326	0.113443	Type I
12@49719578@+	0.0121951	0.0714286	0.12963	0.161572	0.346351	Type I
12@49719940@+	0	0	0	0.0106383	0.231744	Type I
12@49720471@+	0.097561	0.297872	0.581818	0.672986	0.891678	Type I
12@49721017@+	0	0	0	0	0.284853	Type I
12@49724121@+	0.0238095	0	0	0.0655738	0.201021	Type I
12@49724526@+	0.0675676	0.0769231	0.155556	0.112195	0.428158	Type I
12@49959346@-	0.00817439	0.0555556	0.144444	0.0814159	0.5953	Type I
12@49959876@-	0.00614439	0	0.0252101	0.0372596	0.167808	Type I
12@50506082@+	0.000841751	0	0.0136054	0	0.152542	Type I
12@50513966@+	0	0	0	0.000515996	0.13253	Type I
12@50524397@-	0.00487805	0.0238095	0	0	0.123457	Type I
12@50528338@-	0	0	0	0	0.103448	Type I
12@52448551@+	0	0.025	0.0217391	0.0595238	0.428571	Type I
12@52450892@+	0.00481928	0.040404	0.078125	0.0945946	0.47619	Type I
12@52463988@+	0.0979021	0.430769	0.825397	0.43128	0.715026	Type I
12@52564650@-	0	0	0	0	0.119048	Type I
12@52566061@-	0	0	0	0	0.171875	Type I
12@52566091@-	0.00635324	0.102941	0.149171	0.0972973	0.138211	Type I
12@52566888@-	0.00126263	0	0.0207254	0.0408889	0.101266	Type I
12@52579224@-	0	0	0.0136054	0.000914077	0.147541	Type I
12@52627332@+	0.00475838	0.0440286	0.118408	0.147527	0.269231	Type I
12@52635378@+	0.0520886	0.314329	0.601414	0.523198	0.752809	Type I
12@52639307@+	0.00214848	0.0294291	0.0663914	0.0585571	0.207317	Type I
12@53343047@+	0.00232558	0.0114943	0.0414938	0.0456563	0.134615	Type I
12@53467085@-	0	0.03125	0.0444444	0.0153846	0.44	Type I
12@53470975@-	0	0	0.0135135	0	0.22449	Type I
12@53681903@+	0	0	0.106383	0.0231788	0.293587	Type I
12@53684242@+	0	0	0.0273973	0.0056391	0.159624	Type I
12@53684639@+	0	0	0	0.00195312	0.103682	Type I
12@53684655@+	0	0	0.0114943	0.00206612	0.387097	Type I
12@53686172@+	0	0.0588235	0	0.0245399	0.546218	Type I
12@53687106@+	0.00657895	0	0	0	0.121265	Type I
12@53693726@+	0.0114943	0.162162	0.228571	0.314885	0.205479	Type I
12@53701903@-	0.003861	0	0.111111	0.0778816	0.311765	Type I
12@54576314@-	0.0120968	0.0533333	0.0882353	0.112339	0.0701754	Type I
12@56321626@-	0.00632911	0	0.0588235	0.173684	0.0327869	Type I
12@56437217@+	0.0876953	0.0677966	0.0752912	0.0990298	0.519543	Type I
12@56505042@+	0.00130634	0.0833333	0.130435	0.108684	0.00674536	Type I
12@56506690@+	0.0767635	0.463054	0.808642	0.741514	0.728205	Type I
12@56522417@+	0	0	0	0.00511509	0.25	Type I
12@56531421@+	0	0.0208333	0	0.020202	0.24	Type I
12@56536381@+	0.0025	0	0.176471	0.104723	0.071161	Type I
12@56552479@+	0.00559538	0.0122431	0.021789	0.0210822	0.268293	Type I
12@56618196@+	0	0	0	0.00402414	0.10625	Type I
12@56634191@-	0	0	0.0243902	0	0.15942	Type I
12@56665905@-	0.00367647	0	0	0	0.107366	Type I
12@56666531@-	0.204793	0.214286	0.386364	0.280055	0.843815	Type I
12@56668788@-	0.00227015	0.0140845	0	0.0081103	0.137325	Type I
12@56709787@-	0	0	0	0.0342205	0.4	Type I
12@56814917@-	0.00464396	0.0121951	0.008	0.0274657	0.16041	Type I
12@56818631@-	0	0	0	0	0.113744	Type I
12@56993060@-	0	0	0.0666667	0.0655391	0.109787	Type I
12@56993142@-	0.004329	0	0.0204082	0.0278552	0.16377	Type I
12@57039696@-	0.0449361	0.389121	0.687764	0.517094	0.259219	Type I
12@57624647@+	0.00402068	0.0253165	0.017094	0.0193705	0.362134	Type I
12@57625581@+	0.00257954	0.0425532	0.0457143	0.0222222	0.230769	Type I
12@57626051@+	0.00522193	0.027027	0.212766	0.0595238	0.014652	Type I
12@57627363@+	0.0276285	0.103448	0.263158	0.274034	0.49815	Type I
12@57627364@+	0.10101	0.255814	0.673077	0.518859	0.809465	Type I
12@57628025@+	0.00779589	0.0418118	0.04	0.0667927	0.356151	Type I
12@57881913@+	0.00534759	0	0.0714286	0.0811404	0.10495	Type I
12@57908562@+	0	0.0142857	0.0384615	0.0522599	0.173913	Type I
12@58143048@-	0	0.0162602	0	0	0.123077	Type I
12@58143281@-	0	0	0.00840336	0	0.109375	Type I
12@58144522@-	0.00325203	0.1	0.131868	0.0564103	0	Type I
12@58144813@-	0	0.00952381	0	0.00970874	0.183099	Type I
12@58145438@-	0.0069808	0.0113636	0.00757576	0.0456026	0.176471	Type I
12@62415535@-	0.121212	0.220039	0.335423	0.485972	0.28125	Type I
12@6602790@-	0	0	0	0.00558659	0.1	Type I
12@6635357@+	0.00392157	0	0.00671141	0	0.108635	Type I
12@6635492@+	0.00194932	0	0	0	0.243316	Type I
12@6635718@+	0	0	0.0909091	0	0.241379	Type I
12@6640876@+	0.00524934	0	0	0	0.24	Type I
12@6666456@-	0.00164204	0	0	0.00774648	0.114286	Type I
12@6669935@-	0.00153846	0.0197368	0.0454545	0.0297398	0.635974	Type I
12@6670853@-	0	0	0	0.00373599	0.104167	Type I
12@6670878@-	0	0	0	0.011592	0.104332	Type I
12@6691425@-	0.00457666	0.0392157	0.0273973	0.0403226	0.265077	Type I
12@6833856@+	0.110899	0.319149	0.42268	0.387097	0.897321	Type I
12@6839869@+	0	0	0	0.0021097	0.130653	Type I
12@6858037@-	0.0448276	0.135593	0.3125	0.19965	0.186047	Type I
12@6875656@+	0.00134048	0.00990099	0.0163711	0.0172309	0.159011	Type I
12@6875897@+	0.00255789	0.00512383	0.0097371	0.0127555	0.645777	Type I
12@68946981@-	0	0.0298507	0.121212	0.129828	0.142857	Type I
12@69020863@-	0.00677966	0	0	0.00597907	0.116279	Type I
12@69054201@+	0.0113636	0.0769231	0.150943	0.15625	0.667568	Type I
12@6965312@+	0	0	0	0.0425532	0.740646	Type I
12@6970636@+	0.00653595	0.0294118	0.0515464	0.0311042	0.508111	Type I
12@6972360@+	0.032419	0.192308	0.3125	0.166667	0.170862	Type I
12@6973227@+	0.00393701	0	0	0.0110294	0.122699	Type I
12@6976808@+	0.00339869	0.0198556	0.0363423	0.0749772	0.133508	Type I
12@69987364@+	0.0031746	0.00956938	0.0196629	0.0204301	0.118193	Type I
12@7043190@+	0	0.047619	0.140351	0.121884	0.0540541	Type I
12@7046612@+	0	0	0.057971	0.143149	0.727273	Type I
12@7046709@+	0	0	0.032967	0.00395257	0.117647	Type I
12@7047224@+	0	0	0	0.0047081	0.221311	Type I
12@7047944@+	0	0	0	0.0043573	0.1	Type I
12@7047987@+	0	0	0.0277778	0	0.130435	Type I
12@7048226@+	0	0	0	0	0.223881	Type I
12@7050576@+	0	0.0869565	0.0769231	0.0324675	0.105263	Type I
12@7053689@+	0.00464396	0.0165746	0.0213675	0.0134255	0.119588	Type I
12@7053691@+	0.023678	0.0437158	0.0603448	0.0427419	0.273101	Type I
12@70748549@+	0	0	0	0	0.172897	Type I
12@7079393@-	0.00509165	0.064	0.07393	0.0561583	0.346014	Type I
12@7079658@-	0	0.00840336	0.0394089	0.0623742	0.283679	Type I
12@76443524@-	0.00341297	0.0218978	0.0731707	0.0305233	0.195556	Type I
12@80083647@-	0.0176282	0.101449	0.314721	0.330633	0.128107	Type I
12@80084101@-	0.0125523	0	0.0338983	0.035461	0.453968	Type I
12@8925969@+	0.00613497	0.0149254	0	0	0.308081	Type I
12@8925970@+	0	0	0	0.0120069	0.566502	Type I
12@93805071@-	0.00948992	0.153846	0.296296	0.175325	0.594302	Type I
12@95907755@+	0	0	0.121212	0.02849	0.201581	Type I
12@98987834@+	0.00635209	0.0641711	0.0926829	0.159429	0.0677789	Type I
12@98995221@+	0.00970246	0.0461812	0.0637255	0.0477789	0.298716	Type I
13@100038181@+	0.0385396	0.0458716	0.0491803	0.0556845	0.101562	Type I
13@100038389@+	0.0485612	0.198276	0.222222	0.318182	0.45098	Type I
13@113832356@-	0	0	0.135135	0	0	Type I
13@113909281@+	0.00587372	0.0123457	0.0153846	0.0352459	0.20283	Type I
13@114294570@+	0.00625978	0.0363636	0.0420168	0.0404281	0.132313	Type I
13@114751218@-	0	0.0740741	0.2	0.212245	0.0693446	Type I
13@20356729@-	0.0145631	0.0416667	0.0447761	0.0482375	0.155819	Type I
13@25029321@-	0	0	0.186047	0	0	Type I
13@25458475@-	0.0238095	0	0	0.0138889	0.109489	Type I
13@27998884@+	0.0128205	0.134146	0.14876	0.171413	0.246154	Type I
13@27998985@+	0.0173333	0.038961	0.147239	0.12578	0.095082	Type I
13@28014191@-	0	0	0.0416667	0	0.153203	Type I
13@45008500@-	0.00156006	0	0.0208333	0.00238949	0.10084	Type I
13@45008768@-	0.0022779	0.037037	0.0903226	0.0438462	0.124197	Type I
13@48562776@-	0.00273224	0	0	0.00373134	0.19186	Type I
13@48620813@+	0.00884956	0	0	0	0.125	Type I
13@53236787@+	0	0.0769231	0.0862069	0.0570652	0.328653	Type I
13@55015013@-	0.0381766	0.0311587	0.052808	0.0485437	0.452459	Type I
13@55015044@-	0.00260741	0.0019685	0.00275103	0.000414508	0.109131	Type I
13@60384976@-	0	0	0.0175439	0.0225564	0.164179	Type I
13@73633605@+	0.10551	0.384615	0.702703	0.547914	0.759644	Type I
13@73633606@+	0.0146341	0.12	0.402878	0.420682	0.325546	Type I
13@76111903@-	0.003125	0.0103093	0.13	0.0804598	0.0115607	Type I
13@76430665@+	0	0	0.0188679	0.00879765	0.59116	Type I
13@76430734@+	0.0630252	0.108108	0.390244	0.377358	0.635193	Type I
13@98674638@+	0.0623053	0.103896	0.183099	0.101626	0.776316	Type I
13@99047527@+	0.00465116	0.0952381	0.0133333	0.00626959	0.265528	Type I
13@99047580@+	0.0923695	0.565217	0.439394	0.543981	0.515426	Type I
13@99092930@+	0.0114286	0.0431034	0.0833333	0.127832	0.238686	Type I
13@99229049@-	0.00321027	0	0.0060241	0.0133745	0.161112	Type I
13@99992745@+	0.00749064	0.0131579	0.038835	0.0484392	0.264249	Type I
14@100800311@-	0.0479616	0.118056	0.0634921	0.0708134	0.401333	Type I
14@100801286@-	0.00558659	0.0694444	0.113636	0.102662	0.243469	Type I
14@102144355@+	0.00290698	0.0178571	0.0275862	0.0355412	0.240506	Type I
14@102515897@+	0.016055	0.081761	0.0434783	0.0490566	0.242424	Type I
14@102814850@-	0.519126	0.6	0.847826	0.851582	0.654867	Type I
14@103986345@-	0.00258732	0.055409	0.120755	0.143445	0.00962696	Type I
14@103987714@-	0.00346861	0.0280561	0.0659898	0.0964167	0.376651	Type I
14@103999005@+	0.00526316	0.025	0.114286	0.133333	0.0135135	Type I
14@103999052@+	0.0382514	0.0731707	0.206897	0.203285	0.242424	Type I
14@104001715@+	0.00671141	0.333333	0.277778	0.233813	0.347826	Type I
14@104095677@+	0.0983607	0.1	0.229167	0.39172	0.239737	Type I
14@104182306@+	0.0111111	0.0238095	0.0208333	0.0139535	0.169989	Type I
14@104194183@+	0	0	0.0196078	0	0.332855	Type I
14@104199008@+	0.00526316	0.0416667	0	0	0.17735	Type I
14@104199439@+	0	0	0	0.00564972	0.131297	Type I
14@104506668@+	0.0113636	0.05	0	0.0340136	0.196911	Type I
14@104518443@+	0	0	0	0	0.10084	Type I
14@104643123@+	0.165517	0.461538	0.675676	0.696667	0.25	Type I
14@104643757@+	0.00666667	0.0384615	0.0930233	0.0992366	0.269231	Type I
14@104644003@+	0	0	0	0.0487805	0.372093	Type I
14@104644937@+	0.00515464	0.142857	0	0.046729	0	Type I
14@104644960@+	0.0239726	0.111111	0.0980392	0.116667	0.113636	Type I
14@104645073@+	0.00395257	0	0	0.0129534	0.107692	Type I
14@105167947@+	0.0230769	0.2	0.118812	0.285444	0.204771	Type I
14@105173721@+	0.00295858	0	0.0886076	0.054878	0.172026	Type I
14@105179216@+	0.00153139	0	0.0258065	0.0308989	0.117048	Type I
14@105180892@+	0.0115473	0.14	0.148438	0.0922385	0.515483	Type I
14@105181018@+	0	0	0.0212766	0	0.168168	Type I
14@105181024@+	0	0	0.0111111	0.0243506	0.112583	Type I
14@105185885@+	0.00625	0	0.238095	0.0213415	0	Type I
14@105225848@+	0.0084507	0.034188	0.102273	0.0584538	0.0733945	Type I
14@105235999@-	0.00763359	0.0416667	0	0.0454545	0.171171	Type I
14@105239273@-	0.00373832	0	0	0.0228426	0.260577	Type I
14@105356071@+	0	0	0	0.00699301	0.176101	Type I
14@105359877@+	0	0.0769231	0	0.0484429	0.396063	Type I
14@105361126@+	0	0	0	0	0.105143	Type I
14@105361816@+	0.0530973	0.138889	0.116279	0.25486	0.705941	Type I
14@105609823@-	0	0	0	0	0.103672	Type I
14@105609862@-	0	0	0.0232558	0.105882	0.0373832	Type I
14@105609886@-	0	0	0.0555556	0.0231788	0.111776	Type I
14@105642939@-	0	0	0	0	0.105263	Type I
14@105715269@+	0.0102564	0.05	0.0754717	0.114695	0.228571	Type I
14@105715363@+	0.0137741	0.0277778	0.182796	0.144898	0.234483	Type I
14@105716527@+	0.00341297	0	0.0232558	0.00471698	0.112069	Type I
14@105930825@+	0	0	0.0188679	0.00946372	0.236025	Type I
14@105931040@+	0	0	0.025641	0	0.113314	Type I
14@105931478@+	0.011583	0.0363636	0.1	0.0849057	0.12605	Type I
14@20923814@+	0.000655738	0	0.0049505	0	0.134868	Type I
14@20925399@+	0	0	0	0	0.161179	Type I
14@20925430@+	0.00115741	0	0.0075188	0	0.169345	Type I
14@20940627@+	0.00141643	0	0.108434	0.0633803	0.0120482	Type I
14@21702240@-	0.0121786	0.136364	0.316364	0.257777	0.0404891	Type I
14@21854319@-	0	0	0.0555556	0.0209205	0.309111	Type I
14@21967673@-	0.00235294	0	0	0	0.4	Type I
14@23058000@-	0.000729927	0	0.00980392	0	0.144192	Type I
14@23345376@+	0.027972	0.173913	0.162162	0.147436	0.298387	Type I
14@23415720@-	0	0	0	0	0.169591	Type I
14@23415783@-	0.0271084	0.0512821	0.0392157	0.101266	0.138686	Type I
14@23528582@-	0.00119048	0	0	0.00069541	0.115721	Type I
14@23567008@+	0.00425532	0.12	0.366667	0.164751	0.101828	Type I
14@23790983@+	0.00131579	0	0	0.030871	0.24979	Type I
14@24031525@-	0	0	0	0	0.333333	Type I
14@24031555@-	0.0149254	0.0526316	0.282051	0.207547	1	Type I
14@24589034@+	0	0	0.0714286	0.059322	0.152318	Type I
14@24605483@+	0.00113122	0.0255102	0.03125	0.0197498	0.253846	Type I
14@24606366@+	0.00797872	0.017341	0.0762712	0.0611309	0.265193	Type I
14@24607440@+	0.00498132	0.0125	0.0216346	0.0148102	0.18593	Type I
14@24651366@-	0	0.0140845	0.0106383	0.0227618	0.203947	Type I
14@24652000@-	0.004914	0	0.0291971	0.00554939	0.229167	Type I
14@24652222@-	0.00536193	0.0277778	0.161972	0.0712435	0.540816	Type I
14@24652508@-	0.00829876	0.0714286	0.144928	0.0942529	0.0183486	Type I
14@24653897@-	0.00714286	0.0263158	0.0512821	0.0417633	0.153846	Type I
14@24657927@-	0	0	0	0.0235849	0.134615	Type I
14@24686190@-	0.0277311	0.0423729	0.0782123	0.0580714	0.186047	Type I
14@24686191@-	0.110923	0.139831	0.219101	0.30707	0.412791	Type I
14@24706293@+	0.0120482	0.0434783	0.0192308	0.00253165	0.440678	Type I
14@24706503@+	0.00263158	0	0	0	0.150183	Type I
14@35515783@+	0.00589391	0.0140845	0.0458015	0.0294118	0.1571	Type I
14@50052737@-	0.154186	0.138427	0.191593	0.195741	0.579902	Type I
14@50360414@+	0	0	0.0238095	0.00246305	0.270952	Type I
14@53187840@+	0.003367	0.169231	0.212963	0.237519	0.381877	Type I
14@64921540@+	0	0	0.04	0.0386266	0.149254	Type I
14@69341140@-	0	0	0	0	0.177778	Type I
14@75357857@+	0	0	0.0375	0.0122449	0.280747	Type I
14@75366697@+	0	0.0416667	0	0.00181159	0.141211	Type I
14@75369153@+	0.0141343	0.04	0.03125	0.0144928	0.172556	Type I
14@75618799@-	0.00571973	0	0	0	0.279848	Type I
14@75904673@+	0.0157895	0.0384615	0	0.0754717	0.34375	Type I
14@75904691@+	0.0707071	0.272727	0.571429	0.536946	0.410359	Type I
14@75904752@+	0.0200803	0	0	0.0236486	0.389262	Type I
14@75936053@+	0	0	0	0	0.113695	Type I
14@76488734@+	0	0.142857	0.290323	0.17551	0.0882353	Type I
14@90863494@+	0.00326797	0	0	0.004	0.107102	Type I
14@93407086@-	0	0	0	0	0.246237	Type I
14@93407984@-	0.00293255	0.0333333	0.113208	0.0638767	0.0897297	Type I
14@93412791@-	0.00497512	0.0434783	0.0535714	0.143396	0.275	Type I
14@94567110@+	0	0	0.0363636	0.00277008	0.145161	Type I
14@95267236@-	0.00502221	0.0091659	0.0138714	0.0192282	0.13785	Type I
14@99980696@-	0	0	0	0.00516796	0.104712	Type I
15@101906404@-	0.005	0	0	0	0.108696	Type I
15@22955166@+	0	0	0	0.010772	0.131417	Type I
15@22955206@+	0.00417537	0	0.00854701	0.0407801	0.117647	Type I
15@23006681@-	0.012605	0	0.0387597	0.0652884	0.296875	Type I
15@25213093@+	0.00120482	0.0121951	0.0253165	0.053719	0.213262	Type I
15@25223018@+	0.00882353	0.015873	0.0131579	0.027027	0.118971	Type I
15@31668403@+	0.00664452	0	0.0434783	0	0.424242	Type I
15@32605708@-	0.020202	0.0869565	0.130435	0.0694444	0.147959	Type I
15@40711227@+	0	0	0	0	0.183673	Type I
15@41022169@+	0	0	0	0	0.150313	Type I
15@41029348@-	0.0213415	0.0566038	0.145833	0.0592334	0.338196	Type I
15@41037320@-	0	0	0	0	0.138713	Type I
15@41058064@+	0.002	0.00666667	0.0153846	0.004662	0.163871	Type I
15@41058065@+	0.00395257	0.00684932	0	0.0129672	0.151399	Type I
15@41059514@+	0.0052356	0.047619	0.119048	0.085595	0.028169	Type I
15@41102904@+	0	0	0	0	0.295699	Type I
15@41106614@+	0	0	0	0	0.134328	Type I
15@41275172@-	0	0	0	0	0.186667	Type I
15@42451673@-	0.00961538	0	0	0	0.289474	Type I
15@43408429@-	0.00821018	0	0.00675676	0.00610094	0.247788	Type I
15@44053636@+	0.00579799	0.0593472	0.106024	0.122337	0.140333	Type I
15@45695698@+	0	0.0322581	0.0571429	0.025	0.106383	Type I
15@49170478@+	0.00113766	0.0108696	0	0.00265957	0.240506	Type I
15@49170733@+	0.000798722	0	0.0179856	0.00546697	0.327465	Type I
15@49620224@+	0	0	0.025	0	0.1	Type I
15@59191890@-	0	0	0	0	0.18797	Type I
15@59429257@-	0	0	0.011236	0	0.120482	Type I
15@59453308@-	0.00355872	0.0344828	0.105882	0.0760157	0.0498615	Type I
15@59516912@-	0	0	0	0	0.128329	Type I
15@64385929@-	0.00625	0.0176471	0.0769231	0.145134	0.16065	Type I
15@64422445@+	0	0	0	0.00259403	0.127059	Type I
15@64455130@-	0.0025974	0.00809061	0.0111248	0.0130366	0.325743	Type I
15@65257663@-	0.00755287	0.0119048	0	0.0272727	0.516459	Type I
15@65822924@+	0.00770713	0	0.103093	0.0718563	0.212121	Type I
15@66679624@+	0.0134831	0.16129	0.0853659	0.193825	0.230909	Type I
15@66679634@+	0.0134529	0.108108	0.317073	0.229508	0.4296	Type I
15@66782908@+	0.00456621	0.02	0.153846	0.103679	0.0438511	Type I
15@66789997@-	0	0.166667	0.152778	0.223035	0.406716	Type I
15@67813676@+	0	0	0.0857143	0.0103093	0.174475	Type I
15@68499543@-	0.0147059	0.0227273	0.0666667	0.0723982	0.469388	Type I
15@68499561@-	0.00632911	0	0.0588235	0.0152672	0.278107	Type I
15@68499725@-	0.0190476	0.0263158	0.0930233	0.0517241	0.603581	Type I
15@69113158@-	0	0	0	0	0.106383	Type I
15@69745333@+	0.00443906	0.00945416	0.014339	0.01872	0.108605	Type I
15@72636346@-	0.00985222	0	0	0.01983	0.427586	Type I
15@72636347@-	0	0	0	0	0.155844	Type I
15@74315390@+	0.0273973	0.0434783	0.04	0.0711111	0.714286	Type I
15@74740931@-	0.00684932	0	0.0212766	0.0253566	0.221212	Type I
15@74742289@-	0	0	0	0	0.109215	Type I
15@74742313@-	0.0271186	0.245283	0.297297	0.162879	0.422642	Type I
15@74751055@-	0.131387	0.410256	0.490909	0.390496	0.881356	Type I
15@74751056@-	0.0259259	0.0769231	0.0535714	0.063786	0.162465	Type I
15@74925160@-	0.00492611	0.0454545	0	0	0.111542	Type I
15@74932858@-	0.00473934	0.047619	0	0	0.155372	Type I
15@75093068@+	0	0	0	0	0.15537	Type I
15@75093184@+	0	0	0	0	0.131707	Type I
15@75129549@-	0.00444444	0	0.0512821	0.0143541	0.226766	Type I
15@75230298@-	0.0205511	0.142857	0.328467	0.356361	0.703991	Type I
15@75648644@-	0	0.025641	0	0	0.217391	Type I
15@75932137@-	0.00671141	0.0822785	0.157534	0.142145	0.2509	Type I
15@78584966@-	0.141864	0.575758	0.712329	0.52513	0.812785	Type I
15@80189219@-	0.00139276	0	0.034188	0.0193548	0.275862	Type I
15@80988091@+	0.00934579	0.2	0.366667	0.474576	0.2	Type I
15@81294773@+	0	0	0.136364	0.0948454	0.0816327	Type I
15@81294974@+	0.0106383	0.030303	0.04	0.165079	0.140625	Type I
15@81295165@+	0.02	0	0.0166667	0.0753769	0.177778	Type I
15@81295372@+	0	0	0	0	0.144068	Type I
15@81295578@+	0	0.103448	0.1	0.0756757	0.551282	Type I
15@82823293@-	0.00832441	0.00569981	0.00562701	0.00926485	0.161826	Type I
15@83207636@-	0.00811176	0.00580552	0.00524345	0.00903652	0.168498	Type I
15@83658683@+	0.00674157	0.0606061	0.192771	0.0989523	0.0726496	Type I
15@89021283@+	0.00325027	0.0201342	0	0.0193548	0.28103	Type I
15@89169719@+	0.00294118	0	0	0.0218642	0.14316	Type I
15@89174256@+	0	0.0208333	0.00970874	0.0341328	0.122722	Type I
15@89850722@+	0	0	0	0	0.12931	Type I
15@90771887@+	0.0070922	0.238095	0.173913	0.140684	0.22084	Type I
15@90775454@-	0.00850547	0.0350877	0.0864198	0.0689194	0.104478	Type I
15@90776914@-	0.00455581	0.0228013	0.0459016	0.0364372	0.216312	Type I
15@90809017@+	0.00161812	0	0	0	0.204724	Type I
15@90809046@+	0.00324324	0	0	0	0.274336	Type I
15@90809047@+	0	0	0	0	0.106904	Type I
15@90814459@+	0.0782845	0.234568	0.446043	0.234489	0.619718	Type I
15@90814902@+	0.00825688	0.100386	0.125	0.112721	0.37262	Type I
15@91186466@+	0.00246305	0	0	0	0.380435	Type I
15@91419011@+	0.00143472	0	0	0.0273349	0.133068	Type I
15@91419746@+	0.00114416	0	0.0283688	0.0239044	0.138448	Type I
15@91421412@+	0	0	0.0485437	0.13986	0.0392471	Type I
15@91425961@+	0.0431655	0.0526316	0.16	0.226496	0.492632	Type I
15@91426341@+	0	0	0	0.028777	0.155022	Type I
15@91463232@+	0	0	0	0.0208333	0.1	Type I
15@91485688@+	0	0	0	0	0.12766	Type I
15@91496885@+	0	0	0	0	0.166667	Type I
15@91503166@+	0.0142276	0.0547945	0.15625	0.0913462	0.688513	Type I
15@91512791@-	0.00193237	0	0.020202	0.0226155	0.109647	Type I
15@91543722@-	0	0	0	0	0.16568	Type I
15@93426119@+	0.0103093	0.0461538	0.134328	0.118887	0	Type I
15@93426220@+	0.00746269	0.0185185	0.0480769	0.107188	0.243243	Type I
16@105869@+	0.00125078	0.00943396	0.0157068	0.00705882	0.169742	Type I
16@10849594@+	0	0	0	0	0.11194	Type I
16@11035471@-	0.0114286	0.0869565	0.192308	0.133333	0.342105	Type I
16@11035851@-	0	0	0	0	0.106061	Type I
16@11642200@-	0	0	0	0.0181311	0.142857	Type I
16@11773419@-	0	0.032967	0.177215	0.121439	0.0477941	Type I
16@11773539@-	0	0.0434783	0.0416667	0	0.149826	Type I
16@133060@+	0.00307692	0.0217391	0.116279	0.0373377	0.0421941	Type I
16@135996@-	0.0267857	0.103448	0.2	0.353712	0.178082	Type I
16@1399946@-	0.000788644	0.0315315	0.0636364	0.100656	0.0114943	Type I
16@1401491@-	0.00922266	0.0490196	0.135338	0.167028	0.170732	Type I
16@1412532@+	0.0749186	0.111111	0.222222	0.0647887	0.171975	Type I
16@1496466@-	0.0118343	0.0909091	0.15	0.101781	0.218045	Type I
16@15154989@-	0	0.0769231	0	0	0.356722	Type I
16@1549325@+	0.00311526	0	0.0454545	0.0395683	0.2	Type I
16@1556964@+	0.010989	0	0	0.0209205	0.254545	Type I
16@1557686@+	0	0.142857	0.341463	0.182008	0.308411	Type I
16@1560260@+	0.0353982	0.14	0.230769	0.236527	0.0666667	Type I
16@16421681@+	0.00793651	0	0.0666667	0.0506912	0.126126	Type I
16@1820459@-	0.0104895	0.02	0.0258621	0.0133883	0.108434	Type I
16@1820725@-	0.00452745	0.0160428	0.05	0.0357576	0.128571	Type I
16@1820893@-	0.00178891	0.030303	0.106383	0.115505	0	Type I
16@1821167@-	0.00171527	0.0183486	0.111111	0.102496	0	Type I
16@1827124@-	0	0	0	0	0.200717	Type I
16@1838740@+	0.0121766	0.0273973	0.2	0.0956522	0.226361	Type I
16@1838835@+	0.0288336	0.111111	0.328125	0.227053	0.131474	Type I
16@18542434@-	0.0226131	0.1	0	0.039666	0.21131	Type I
16@1859320@-	0.0058309	0.0375	0.0632911	0.0508021	0.454524	Type I
16@1991390@-	0.00310559	0	0.030303	0.0774194	0.15625	Type I
16@1991399@-	0	0	0	0	0.194444	Type I
16@2012871@-	0.0556839	0.202493	0.435968	0.487717	0.328275	Type I
16@2014563@-	0.204868	0.218543	0.28125	0.258929	0.717949	Type I
16@2014564@-	0.084728	0.0402685	0.0412371	0.118393	0.39759	Type I
16@2025371@+	0.00286533	0.0322581	0.0350877	0.0197368	0.121495	Type I
16@2025391@+	0.0126582	0.236364	0.431373	0.303887	0.540351	Type I
16@2047858@-	0	0	0	0.0146862	0.106346	Type I
16@2048065@-	0.13125	0.395833	0.702128	0.592445	0.408257	Type I
16@2049118@-	0.017316	0.0243902	0.0869565	0.0630435	0.102911	Type I
16@2049609@-	0.00576369	0.215385	0.314607	0.2625	0.767701	Type I
16@2050075@-	0.00361011	0.102564	0.0746269	0.0732143	0.271845	Type I
16@2051020@-	0	0	0.0126582	0.0285235	0.3051	Type I
16@2052995@-	0	0	0.0140845	0.00394477	0.102399	Type I
16@2059578@-	0.0139665	0.133333	0.142857	0.15604	0.0339921	Type I
16@2087566@+	0.00134318	0.0383275	0.141304	0.0837933	0.0159363	Type I
16@2087885@+	0	0.0128617	0.0135593	0.0251708	0.341772	Type I
16@2088167@+	0.00433369	0.0434783	0.0361446	0.0435931	0.188679	Type I
16@2130265@+	0	0.04	0.037037	0.102439	0.12037	Type I
16@2130315@+	0	0.238095	0.333333	0.260116	0.486957	Type I
16@21666822@+	0.0108644	0.0422535	0.0434783	0.0475367	0.178999	Type I
16@2222300@+	0.00254453	0	0.0535714	0.0326633	0.205231	Type I
16@2222535@+	0	0.0175439	0.05	0.00649351	0.125331	Type I
16@2222598@+	0	0	0.00869565	0.0126939	0.105523	Type I
16@2226116@+	0.00217865	0.0131579	0	0.0125786	0.113253	Type I
16@2226360@+	0.180297	0.373333	0.642857	0.651994	0.912583	Type I
16@2226655@+	0.0496084	0.16129	0.303571	0.281646	0.698225	Type I
16@2227934@+	0	0	0	0	0.144928	Type I
16@2227936@+	0.0906801	0.382979	0.677419	0.634328	0.666667	Type I
16@2257066@+	0.0139319	0	0	0.0516432	0.188034	Type I
16@2258588@+	0.0355191	0.140351	0.45614	0.44058	0.188679	Type I
16@2258891@+	0	0	0	0	0.175676	Type I
16@2258941@+	0.0415094	0.0945946	0.155172	0.157303	0.182692	Type I
16@2259132@+	0.00866551	0.0357143	0.0724638	0.18931	0.220588	Type I
16@2263972@-	0.00298151	0.117117	0.174359	0.161911	0.00350877	Type I
16@2264680@-	0.00403769	0.0209424	0.0457143	0.103799	0	Type I
16@2285556@+	0.00363636	0	0	0.0465116	0.116022	Type I
16@2301372@-	0.00224719	0.0487805	0.027027	0.0114286	0.533333	Type I
16@2303511@-	0.0132212	0.0299401	0.105263	0.107914	0.556314	Type I
16@2304030@-	0.00428266	0.0212766	0.0205479	0.0349733	0.129442	Type I
16@2304031@-	0.00741525	0.0719424	0.145833	0.0910165	0.401535	Type I
16@2329018@-	0.0113208	0.0243902	0.0638298	0.0461538	0.260586	Type I
16@2331480@-	0	0.0731707	0.0185185	0.103896	0.0977918	Type I
16@2331495@-	0	0	0.0588235	0.0353698	0.114286	Type I
16@23584634@+	0.00321543	0.04	0.037037	0	0.207133	Type I
16@23690655@+	0	0.0267857	0.0142857	0.0109051	0.152618	Type I
16@23691506@+	0.0010582	0.0204082	0.0377358	0.0520416	0.230361	Type I
16@23695351@+	0	0.0227273	0.0681818	0.21645	0	Type I
16@240043@-	0.0163934	0.0987654	0.141304	0.198413	0.4	Type I
16@240082@-	0.00248139	0.114286	0.121951	0.0976909	0.108108	Type I
16@249069@-	0	0	0	0	0.104167	Type I
16@27472695@-	0	0.025	0.0606061	0.0233463	0.416667	Type I
16@27472851@-	0.0828729	0.472222	0.652174	0.412141	0.853041	Type I
16@27475816@-	0	0	0	0	0.100578	Type I
16@2758082@+	0.0742857	0.125	0.392857	0.365854	0.215494	Type I
16@28109569@-	0	0	0.017341	0.0248125	0.106592	Type I
16@28115966@-	0.00236407	0.0267857	0.123894	0.065442	0.226874	Type I
16@28137060@-	0.00265252	0.0666667	0.0555556	0.0155039	0.588636	Type I
16@28137092@-	0.0189003	0.030303	0.325	0.314629	0.201342	Type I
16@28181102@-	0	0	0.00666667	0.00319489	0.167237	Type I
16@2820386@+	0.0108992	0.0916667	0.209877	0.146919	0.315789	Type I
16@28488941@-	0	0	0	0	0.529412	Type I
16@28495341@-	0.028777	0.0425532	0.0847458	0.0835655	0.136	Type I
16@28601537@+	0	0	0.0344828	0.0728477	0.220918	Type I
16@28842009@+	0	0	0.0740741	0.0564706	0.167985	Type I
16@28845724@+	0.00456621	0.0833333	0	0.00711744	0.135995	Type I
16@28857386@-	0.00818797	0.0378151	0.0725806	0.161688	0.206226	Type I
16@28916345@-	0.00442478	0.129032	0.1	0.15311	0.232143	Type I
16@28916779@-	0	0	0	0	0.142857	Type I
16@28925898@-	0	0	0	0	0.233333	Type I
16@28993272@+	0	0.0967742	0.025	0.0602007	0.121475	Type I
16@2933329@+	0	0	0.037037	0.0545024	0.630435	Type I
16@2946446@+	0.00200602	0	0.0289855	0.00270636	0.140719	Type I
16@29808316@+	0.00106838	0	0.0315789	0.00653595	0.111667	Type I
16@29809742@+	0.00215517	0.0126582	0.00628931	0.0407524	0.281833	Type I
16@29810762@+	0.00173913	0.0363636	0.0985915	0.0542763	0.152338	Type I
16@29817901@+	0	0	0.0909091	0.0314961	0.276923	Type I
16@29817956@+	0.0429553	0.195122	0.185714	0.425249	0.484472	Type I
16@29818382@+	0.00135593	0.00636943	0.0193798	0.0303391	0.110923	Type I
16@29818446@+	0.0482361	0.154762	0.351351	0.321302	0.487535	Type I
16@29818722@+	0.0135453	0.108911	0.153333	0.188377	0.320941	Type I
16@29821028@+	0.0362117	0.203704	0.35443	0.441242	0.251131	Type I
16@29821029@+	0.00573066	0.173077	0.342105	0.276404	0.208238	Type I
16@29830908@+	0	0	0	0	0.103972	Type I
16@29848044@+	0.00982801	0.0357143	0.1875	0.0634921	0.073744	Type I
16@29848064@+	0.0309278	0.307692	0.375	0.360335	0.754941	Type I
16@29857604@+	0.002442	0	0	0.0413793	0.193241	Type I
16@29870445@-	0	0	0	0.00267023	0.105263	Type I
16@29873938@-	0.00290698	0.04	0.25	0.185771	0	Type I
16@29888191@-	0.00896861	0.103448	0.1	0.108939	0	Type I
16@29888192@-	0.0625	0.258065	0.566667	0.533693	0.222222	Type I
16@29897056@-	0.0545455	0.133333	0.296296	0.194444	0.0909091	Type I
16@29979433@+	0.429329	0.47619	0.813953	0.746988	0.875923	Type I
16@30004626@-	0.00292398	0.0163934	0	0	0.191336	Type I
16@30006459@-	0	0	0.0714286	0.0641509	0.308429	Type I
16@30006881@-	0.00510204	0.0666667	0.214286	0.203252	0.465608	Type I
16@30012312@+	0.0363636	0.0416667	0.148148	0.157377	0.186667	Type I
16@30094990@+	0.00325733	0	0.136364	0.0933852	0.01693	Type I
16@3022796@+	0.0402194	0.5	0.581395	0.318681	0.794872	Type I
16@3024553@-	0	0	0.0952381	0.0972222	0.184058	Type I
16@3025410@-	0	0.0526316	0.171429	0.104235	0.185714	Type I
16@3026721@-	0.0153846	0.159091	0.415094	0.268852	0.640921	Type I
16@3026898@-	0.013245	0.133333	0.4	0.347826	0.176259	Type I
16@3026939@-	0	0.0294118	0.0222222	0	0.212121	Type I
16@3029739@-	0	0.027027	0.0666667	0.075718	0.55428	Type I
16@3029897@-	0	0	0.0263158	0.0368852	0.188366	Type I
16@30364393@-	0	0.0113636	0	0.008	0.12069	Type I
16@30364815@-	0.0151188	0	0.0555556	0.0585938	0.67094	Type I
16@30435611@-	0	0	0.0350877	0.0365566	0.133071	Type I
16@30680474@+	0	0.0333333	0.0555556	0.0463768	0.466511	Type I
16@3074198@+	0	0	0	0	0.177632	Type I
16@30750632@+	0.020979	0.0344828	0.027027	0.0214592	0.586345	Type I
16@3075721@+	0.003367	0.111111	0.228916	0.111954	0.183333	Type I
16@3077272@+	0	0.0307692	0.0181818	0.104558	0.0405983	Type I
16@3077414@+	0.0173611	0.202899	0.393939	0.275109	0.725379	Type I
16@30785890@+	0	0	0	0	0.279775	Type I
16@30939104@+	0	0.05	0.05	0.0546075	0.127389	Type I
16@30958117@+	0.033557	0.05	0.122449	0.07109	0.0924025	Type I
16@30958128@+	0.0123457	0	0	0	0.125926	Type I
16@31045367@+	0	0	0	0.0156863	0.23301	Type I
16@31051336@+	0.0121951	0	0.037037	0.0165975	0.13	Type I
16@31123475@+	0.00378788	0	0.031746	0.0342298	0.134146	Type I
16@339532@-	0.044586	0.102564	0.037037	0.191617	0.386047	Type I
16@347179@-	0	0.0243902	0.104167	0.0907173	0.138667	Type I
16@3536077@+	0.0346821	0.0416667	0.411765	0.17284	0.660194	Type I
16@3708129@-	0.00292398	0.0126582	0.0122699	0.0176917	0.178022	Type I
16@417501@-	0.0171958	0.035461	0.103448	0.111409	0.0934579	Type I
16@449046@+	0	0	0	0	0.133333	Type I
16@4491425@+	0	0.08	0.0126582	0.0191304	0.165574	Type I
16@4491504@+	0.00134048	0.0416667	0	0	0.223228	Type I
16@449418@+	0.00907716	0.0422535	0	0.0375839	0.410526	Type I
16@4494669@+	0.00114943	0	0	0	0.15371	Type I
16@4494726@+	0	0	0	0.00639659	0.105919	Type I
16@4505732@+	0	0	0.00961538	0.00960219	0.176221	Type I
16@4506200@+	0.0871632	0.194805	0.315789	0.2	0.338028	Type I
16@4559522@+	0.00614754	0.0232558	0	0	0.219368	Type I
16@4659474@-	0.00701754	0.037037	0.0454545	0	0.153754	Type I
16@4751034@-	0.0179641	0	0.0625	0.00546448	0.310345	Type I
16@4755166@-	0	0	0.025	0	0.147059	Type I
16@4851291@-	0.00568182	0.0384615	0.185185	0.0662983	0.125261	Type I
16@4934362@-	0	0	0	0.020202	0.426368	Type I
16@56782218@+	0.0529801	0.133333	0.0921053	0.137324	0.569331	Type I
16@56832432@+	0.00212766	0.025	0.00826446	0.0142487	0.294832	Type I
16@56839507@+	0	0	0.0277778	0.0091047	0.388004	Type I
16@56862974@+	0	0.272727	0.166667	0.207317	0.037594	Type I
16@56973165@+	0.0397351	0.15	0.435897	0.321534	0.368627	Type I
16@57188340@-	0.00613497	0.03125	0	0.00425532	0.13438	Type I
16@57493591@+	0	0	0.0344828	0.0148883	0.399582	Type I
16@57505822@+	0.00502513	0	0	0	0.470588	Type I
16@57513485@-	0	0.027027	0	0	0.136364	Type I
16@57513509@-	0.00215285	0	0.0392157	0.0207424	0.125	Type I
16@57520240@-	0.00738916	0.185185	0.392157	0.411765	0.25	Type I
16@57785883@+	0	0	0	0.0210526	0.138976	Type I
16@57787353@+	0	0	0.0652174	0.00993377	0.150728	Type I
16@57787390@+	0	0	0	0.0357143	0.170499	Type I
16@57792815@-	0.00346021	0.0227273	0.0819672	0.115446	0	Type I
16@57793642@-	0.00180832	0.0469799	0.0277778	0.0328947	0.177419	Type I
16@57794727@-	0	0.030303	0.0425532	0.0536673	0.110829	Type I
16@57799390@-	0.020649	0.0416667	0.120879	0.209205	0.00807043	Type I
16@57805529@-	0.00144718	0	0.0314136	0.0160305	0.332727	Type I
16@57805538@-	0	0	0	0	0.10646	Type I
16@58080596@+	0	0.0333333	0	0	0.352941	Type I
16@58198028@-	0	0	0	0.012987	0.274678	Type I
16@58554891@-	0	0.00952381	0	0.039823	0.156069	Type I
16@58752477@-	0.00209205	0	0.0151515	0.0196078	0.107992	Type I
16@601547@+	0.00392157	0.125	0.213115	0.220779	0.393103	Type I
16@603411@+	0.02	0.166667	0.04	0.15534	0.0806452	Type I
16@67188739@-	0	0	0	0.010989	0.558824	Type I
16@67228865@+	0	0.0422535	0.0347826	0.0385463	0.130533	Type I
16@67228879@+	0.0094518	0.0394737	0.166667	0.130256	0.166304	Type I
16@67262918@+	0	0	0	0	0.139535	Type I
16@67263525@-	0	0.0253165	0.0612245	0.0247148	0.120181	Type I
16@67691935@-	0	0	0	0	0.125285	Type I
16@67692950@-	0	0	0	0.00680272	0.115016	Type I
16@67693646@-	0.00442478	0	0	0	0.116739	Type I
16@67697018@-	0.00724638	0	0	0.0395062	0.211382	Type I
16@67915645@+	0	0.0285714	0.097561	0.0829016	0.212237	Type I
16@67915973@+	0	0	0	0.00867679	0.103926	Type I
16@67979445@-	0	0	0	0	0.105769	Type I
16@67979678@-	0	0	0.0106383	0.0139064	0.589041	Type I
16@67979705@-	0.00374532	0.031746	0.126214	0.0835544	0.138889	Type I
16@68261898@+	0	0	0	0	0.253846	Type I
16@68387439@+	0.00629723	0.286713	0.547368	0.394975	0.027027	Type I
16@686195@-	0.0235018	0.0677083	0.19457	0.227928	0.270386	Type I
16@69074256@+	0.0267857	0.047619	0	0.10559	0.69697	Type I
16@69153368@-	0	0	0	0	0.469697	Type I
16@69171779@+	0	0	0	0	0.215534	Type I
16@69353338@+	0.00338983	0.0967742	0.0833333	0.124473	0.754274	Type I
16@69354189@+	0	0	0	0.00913242	0.17552	Type I
16@69358321@+	0.00750751	0.0206897	0.015873	0.0167785	0.13073	Type I
16@69363967@-	0.00662252	0.157895	0.310345	0.107143	0.415896	Type I
16@69364077@-	0.0262391	0.138889	0.116667	0.274151	0.341873	Type I
16@69782823@-	0.00220022	0	0	0.00397812	0.113717	Type I
16@70296375@-	0	0	0.00469484	0.00861196	0.174107	Type I
16@70514655@-	0.0041841	0.0153846	0	0.0097561	0.221843	Type I
16@70515012@-	0.0147783	0.0597015	0.263158	0.181425	0.569316	Type I
16@70515315@-	0	0	0.0425532	0.013289	0.185819	Type I
16@70695497@-	0	0.0769231	0.0384615	0.102564	0.397436	Type I
16@70697509@-	0	0	0.0298507	0.0208768	0.146307	Type I
16@70698604@-	0.0266667	0	0.060241	0.0997506	0.596154	Type I
16@70711784@-	0	0.05	0.0505051	0.0287474	0.116041	Type I
16@70814711@-	0.00657895	0.130435	0.06	0.00561798	0.191601	Type I
16@715798@+	0	0	0.190476	0.0687023	0.217391	Type I
16@715799@+	0.0162602	0.0666667	0.190476	0.19708	0.0434783	Type I
16@716254@+	0.0245902	0.107143	0.0454545	0.165714	0.255814	Type I
16@716957@+	0	0.0555556	0	0	0.268293	Type I
16@717579@+	0.0515464	0.047619	0.142857	0.109091	0	Type I
16@718404@+	0.0239521	0.111111	0.333333	0.226131	0.727273	Type I
16@718405@+	0.0550725	0.225	0.265306	0.281847	0.181818	Type I
16@71961973@+	0	0.108696	0.0263158	0.0101833	0.0806452	Type I
16@720726@+	0.00230947	0	0.0128205	0	0.121951	Type I
16@72141428@+	0	0.0357143	0	0.0262172	0.150718	Type I
16@72141585@+	0	0	0	0	0.220253	Type I
16@72142417@+	0	0	0	0.00244499	0.10395	Type I
16@72144968@+	0.00595238	0.042735	0.0894309	0.0424901	0.396355	Type I
16@72144974@+	0.00304878	0.034188	0.0564516	0.0292634	0.141705	Type I
16@72146411@+	0.0265781	0.234375	0.371134	0.29274	0.519578	Type I
16@72146452@+	0.00485437	0.0273973	0.0384615	0.110224	0.0726577	Type I
16@72146599@+	0.027027	0.06	0	0.0498339	0.177778	Type I
16@72146616@+	0	0.0714286	0.0277778	0.100897	0	Type I
16@722276@+	0	0	0	0	0.172414	Type I
16@722369@+	0	0	0	0	0.133333	Type I
16@722790@+	0.00656455	0	0.04	0.0403101	0.322581	Type I
16@723784@+	0.0136986	0	0	0	0.285714	Type I
16@731472@+	0.0656878	0.1375	0.186813	0.199129	0.907895	Type I
16@732629@+	0.00583658	0	0	0	0.112	Type I
16@733584@-	0.0273973	0.266667	0.473684	0.322581	0.287879	Type I
16@74490618@-	0.0299625	0.108108	0.09375	0.103306	0.166348	Type I
16@74505170@-	0.0109489	0.0333333	0	0.0149626	0.246898	Type I
16@74655829@-	0	0.025641	0.0285714	0	0.149321	Type I
16@74657136@-	0	0	0.015625	0.00647249	0.101852	Type I
16@74747892@-	0.0126582	0.0357143	0	0.00613497	0.108108	Type I
16@74908317@-	0.0841121	0.148148	0.210526	0.220238	0.594684	Type I
16@75269451@-	0.0404858	0.230769	0.509804	0.433043	0.711765	Type I
16@75682221@+	0.0118343	0.0526316	0.135802	0.12178	0.1875	Type I
16@765594@+	0.0266075	0.0172414	0.0625	0.158537	0.170616	Type I
16@765748@+	0.032	0.109756	0.229167	0.272418	0.395349	Type I
16@765766@+	0.00492126	0.0229885	0.0652174	0.101891	0.0483871	Type I
16@765775@+	0.0193906	0.145455	0.274194	0.28036	0.0315789	Type I
16@765938@+	0.0153322	0.0379747	0	0.0741627	0.1875	Type I
16@767188@+	0.0602151	0.216216	0.37931	0.382789	0.635593	Type I
16@767189@+	0.00214592	0.027027	0.0322581	0.0118694	0.138211	Type I
16@767270@+	0	0	0	0	0.1	Type I
16@771671@+	0	0.00925926	0	0.00956938	0.109375	Type I
16@835887@-	0	0.153846	0.142857	0.009375	0.12069	Type I
16@84089676@-	0	0	0.160714	0.0758929	0.004662	Type I
16@84115506@-	0.00843882	0	0	0.0166667	0.201856	Type I
16@84214995@-	0	0	0	0	0.528662	Type I
16@84651550@-	0.014808	0.113208	0.275	0.331037	0.0873016	Type I
16@84651609@-	0	0	0.00578035	0.00231125	0.136364	Type I
16@847960@+	0	0.0172414	0.16129	0	0.0196078	Type I
16@85009592@-	0	0	0.0163934	0.00224215	0.209171	Type I
16@85699712@+	0.00340136	0	0.0243902	0.0497018	0.107529	Type I
16@85699713@+	0.00684932	0.030303	0.0769231	0.038055	0.154365	Type I
16@85699733@+	0	0	0	0	0.159417	Type I
16@85833030@-	0.00655738	0	0.0357143	0.0304709	0.134684	Type I
16@87363313@-	0	0	0	0	0.358974	Type I
16@87363335@-	0	0	0	0	0.243902	Type I
16@87864194@-	0.00184275	0.0056926	0.00341297	0.00171086	0.113043	Type I
16@87864616@-	0.0112708	0.106509	0.192867	0.196207	0.284289	Type I
16@87864812@-	0.00286709	0.0149733	0.0197505	0.0188416	0.144172	Type I
16@87865894@-	0.000440917	0	0.00549451	0.0025395	0.173228	Type I
16@87868066@-	0.00303951	0.0646259	0.0789474	0.0568635	0.370597	Type I
16@87868135@-	0.0009113	0.0438247	0.0442623	0.0553819	0.226154	Type I
16@87902510@-	0.00127024	0.027972	0.0470016	0.0402075	0.153846	Type I
16@87902657@-	0.00364583	0.179104	0.200477	0.149668	0.0970874	Type I
16@87903007@-	0.00608108	0.223214	0.388889	0.334838	0.667785	Type I
16@87903060@-	0.00487126	0.037037	0.0505618	0.0447686	0.17341	Type I
16@87903061@-	0.00774103	0.0392157	0.0625	0.106437	0.125749	Type I
16@88719710@-	0	0	0.0208333	0.00348432	0.109589	Type I
16@88721610@-	0	0.136364	0.0465116	0.291498	0.1	Type I
16@88721771@-	0.151751	0.727273	0.774194	0.641509	0.962963	Type I
16@88721822@-	0	0	0	0.057971	0.166667	Type I
16@88722636@-	0	0.0540541	0.0689655	0.0325815	0.221311	Type I
16@88723958@-	0	0.015625	0.0416667	0.0569476	0.207921	Type I
16@88723970@-	0.00301205	0.0714286	0.108696	0.0806452	0	Type I
16@88788628@-	0.00650759	0.0263158	0.037594	0.116088	0.448193	Type I
16@88791456@-	0	0	0.0141844	0.0235457	0.121302	Type I
16@88791863@-	0.0224719	0.142857	0.206751	0.27267	0.512381	Type I
16@88871230@+	0	0.0227273	0.196581	0.0914158	0.0918711	Type I
16@88876157@-	0.00084317	0	0	0.00355872	0.181818	Type I
16@88876887@-	0.100877	0.281553	0.522843	0.555879	0.488372	Type I
16@88880533@-	0.003125	0	0	0	0.119048	Type I
16@88891177@-	0.14433	0.322581	0.5	0.349206	0.612903	Type I
16@89334880@-	0.0106383	0.0434783	0	0.0186916	0.328467	Type I
16@89341503@-	0.0497238	0.30303	0.5	0.307965	0.889381	Type I
16@89341536@-	0.00613497	0.14	0.35	0.173333	0.513514	Type I
16@89345968@-	0	0	0	0.00979021	0.129032	Type I
16@89346246@-	0.0168067	0	0	0	0.134615	Type I
16@89346308@-	0	0	0.0625	0.077193	0.277311	Type I
16@89348362@-	0.00332226	0	0	0	0.223404	Type I
16@8942591@+	0.0106007	0.0288462	0.128205	0.117808	0.223735	Type I
16@89598401@+	0	0	0	0.00600601	0.110145	Type I
16@89598406@+	0	0	0.119048	0	0.00566572	Type I
16@89619402@+	0	0	0	0	0.150943	Type I
16@89620212@+	0.587302	0.705882	0.916667	0.714286	0.931034	Type I
16@89620323@+	0.0070922	0	0.030303	0.0193798	0.515504	Type I
16@89627436@+	0.00388582	0.0589623	0.1255	0.122746	0.0678571	Type I
16@89712957@-	0.00227273	0.0638298	0.0588235	0.0442708	0.422185	Type I
16@89713640@-	0.0124378	0.189189	0.5	0.252595	0.477504	Type I
16@89718042@-	0.0027248	0	0.05	0.03125	0.17757	Type I
16@89759732@+	0	0	0	0	0.121429	Type I
16@89761720@+	0	0	0.0285714	0.0244565	0.348571	Type I
16@89762193@+	0.0114943	0.0217391	0.266667	0.233333	0.221649	Type I
16@89762284@+	0.0189573	0.111111	0.12	0.176966	0.365517	Type I
16@89804109@-	0	0	0	0	0.318182	Type I
16@89816169@-	0	0	0	0	0.124183	Type I
16@89911757@+	0	0	0	0	0.148352	Type I
16@89916771@+	0.00900901	0.0454545	0	0.171617	0.0622407	Type I
16@89925700@+	0.156364	0.612903	0.708333	0.667692	0.940678	Type I
16@90024023@+	0	0	0.0671141	0.0467938	0.177778	Type I
16@90025581@+	0	0	0.0104167	0.000929368	0.2	Type I
16@97294@-	0.00682594	0	0	0	0.414062	Type I
16@97547@-	0.00436681	0	0.140845	0.138329	0.076087	Type I
17@10600616@-	0.446224	0.666667	0.914894	0.789855	0.607843	Type I
17@12896113@-	0.0217391	0.203704	0.430303	0.402235	0.517597	Type I
17@12898118@-	0.0527817	0.655462	0.841463	0.59955	0.912246	Type I
17@12898357@-	0.00179856	0.0347826	0.0342466	0.0860215	0.539735	Type I
17@12899924@-	0.149606	0.672727	0.743243	0.657303	0.715935	Type I
17@1340189@-	0.002331	0	0	0	0.111793	Type I
17@1368269@-	0.00131752	0	0.00574713	0.00318134	0.165414	Type I
17@1368612@-	0.00896861	0	0.0344828	0.0192308	0.291667	Type I
17@1373621@-	0.00199203	0	0.0297619	0.0179372	0.101695	Type I
17@1374607@-	0	0	0	0.0199715	0.121053	Type I
17@1375289@-	0.00278164	0	0.0405405	0.0510585	0.446809	Type I
17@1375290@-	0.00138504	0.0222222	0.119205	0.115479	0.248705	Type I
17@1381443@-	0.00921659	0.0333333	0.0973451	0.0331325	0.235294	Type I
17@1382940@-	0.00395257	0	0.00671141	0	0.143396	Type I
17@1385775@-	0	0	0	0.0270758	0.281633	Type I
17@1421597@-	0	0	0.0333333	0.0163265	0.219895	Type I
17@1422265@-	0.0126582	0	0.0625	0.00584795	0.245509	Type I
17@1422511@-	0	0	0.0166667	0	0.108401	Type I
17@1423646@-	0.0111111	0.0285714	0	0.0260664	0.479212	Type I
17@1437515@-	0.00362319	0	0	0.00578704	0.139944	Type I
17@16256546@-	0.00714286	0.0222222	0.142857	0.146129	0.396226	Type I
17@16256613@-	0	0	0	0.0227429	0.106383	Type I
17@16256649@-	0.0149533	0.0194175	0.0952381	0.142857	0.0809524	Type I
17@16256697@-	0.00529101	0.0784314	0.0943396	0.213064	0.159574	Type I
17@17046077@+	0.00502513	0	0.0106383	0.00833333	0.215947	Type I
17@17062194@+	0.00608519	0.025	0.028777	0.0514512	0.172005	Type I
17@17287258@-	0.00271657	0.0472	0.130131	0.121048	0	Type I
17@17715771@-	0.00314465	0	0.04	0	0.121951	Type I
17@17715790@-	0	0	0	0	0.12766	Type I
17@17715806@-	0	0	0	0	0.170213	Type I
17@17716091@-	0	0.0434783	0.160714	0.12963	0	Type I
17@17716151@-	0	0	0.0588235	0.122222	0.2	Type I
17@17716787@-	0	0	0	0	0.125	Type I
17@17716888@-	0	0	0	0.0294118	0.142857	Type I
17@17717939@-	0.00789889	0.0307692	0.0344828	0.157692	0.142857	Type I
17@17719184@-	0	0	0	0.00495868	0.17284	Type I
17@17719333@-	0	0	0.0625	0	0.155556	Type I
17@17720359@-	0	0	0	0.00940439	0.108696	Type I
17@17720419@-	0.00884956	0.107143	0.108696	0.0953757	0.0277778	Type I
17@17720756@-	0.00787402	0.037037	0.08	0.122807	0.0638298	Type I
17@1783931@+	0	0	0.00689655	0.00506586	0.157355	Type I
17@1787220@+	0	0	0	0.0162671	0.132983	Type I
17@1795145@+	0	0	0.0128205	0	0.145992	Type I
17@18004862@+	0	0.0769231	0.06	0.113889	0.0379747	Type I
17@18148374@-	0.00719424	0	0.017341	0.0309735	0.237037	Type I
17@18150290@-	0.0032	0.00505051	0	0.00581114	0.252207	Type I
17@18151034@-	0.00898876	0.0102564	0.0232558	0.03621	0.429477	Type I
17@18154154@-	0.00139082	0	0	0.0121951	0.115772	Type I
17@18154287@-	0.00860832	0	0.0181818	0.0295749	0.210896	Type I
17@18156707@-	0.00819672	0.0357143	0.0454545	0.0382609	0.612967	Type I
17@18775959@+	0	0	0.104167	0.00967742	0.010582	Type I
17@19246757@-	0.727941	0.666667	0.935484	0.875	0.569767	Type I
17@19263697@-	0.0121212	0	0.075	0.02	0.15942	Type I
17@1945159@+	0	0	0.0106383	0.0130719	0.121951	Type I
17@1945167@+	0	0.027027	0	0.0426487	0.119048	Type I
17@1946504@+	0	0	0	0	0.146341	Type I
17@1946606@+	0	0	0	0	0.121951	Type I
17@19580412@+	0.0479452	0.185714	0.185714	0.21286	0.6	Type I
17@19580420@+	0.00671141	0.0684932	0.1	0.144068	0.6	Type I
17@21215504@+	0	0.0487805	0.0422535	0.00627943	0.247286	Type I
17@21217861@+	0.00564972	0.0294118	0.0909091	0.079096	0.298305	Type I
17@21319341@+	0.00873362	0	0.104167	0.0132013	0	Type I
17@21319343@+	0.00896861	0.0333333	0.0204082	0.0304054	0.41844	Type I
17@21319855@+	0	0	0.142857	0	0	Type I
17@2227657@-	0	0.0980392	0.152672	0.0831063	0.0666667	Type I
17@2227811@-	0	0	0	0.00671141	0.201923	Type I
17@2235464@-	0.00375235	0.0795455	0.104046	0.11046	0.00790514	Type I
17@2497094@+	0.00303951	0.04	0.192308	0.0900322	0.0634058	Type I
17@2593258@-	0	0	0	0	0.124138	Type I
17@2593832@-	0.00374532	0.0344828	0.0517241	0.0389408	0.224085	Type I
17@2593958@-	0.0190024	0.133758	0.156863	0.077514	0.185594	Type I
17@2596083@-	0.00772201	0.0338983	0.037037	0.0710744	0.1775	Type I
17@26669384@+	0.00380228	0.0740741	0.0945946	0.0460829	0.693252	Type I
17@26674794@-	0.0292398	0.0588235	0.108108	0.135593	0.12069	Type I
17@26675075@-	0	0	0	0	0.262069	Type I
17@26919184@-	0.00769231	0	0	0.0233161	0.14511	Type I
17@26942740@-	0.0142602	0.00840336	0.0441176	0.0320665	0.284706	Type I
17@26943142@-	0.00374532	0.0163934	0.0263158	0.0325098	0.186094	Type I
17@26943143@-	0.00938086	0.0245902	0.0178571	0.0272374	0.130879	Type I
17@26960596@-	0.00236967	0	0	0.0056926	0.210719	Type I
17@27028815@+	0	0.0294118	0.0526316	0.0133333	0.105882	Type I
17@27076383@+	0	0	0	0	0.125	Type I
17@27076578@+	0.00337838	0.0833333	0.229167	0.124169	0.166667	Type I
17@27182248@+	0	0	0	0.0217391	0.219512	Type I
17@27183369@+	0.00320513	0.151515	0.295082	0.237255	0.55814	Type I
17@27187592@+	0.00403226	0.0615385	0.0222222	0.0614407	0.110811	Type I
17@27420010@-	0	0	0.05	0.0117647	0.347826	Type I
17@27903613@-	0	0.1	0.0434783	0.0331126	0.101408	Type I
17@27940388@+	0.0869565	0.25	0.653846	0.278571	0.572207	Type I
17@28575343@-	0	0	0	0	0.296512	Type I
17@28593929@-	0.0078125	0.0133333	0.00854701	0.0113154	0.134711	Type I
17@30186143@-	0.00675676	0.333333	0.553191	0.518919	0.749487	Type I
17@30186167@-	0	0.0769231	0.195652	0.214689	0.437647	Type I
17@30660490@-	0	0.0333333	0	0.0102389	0.10989	Type I
17@33466935@-	0	0	0	0	0.108696	Type I
17@34052444@+	0	0	0.2	0	0	Type I
17@34854328@-	0.00959233	0	0	0.00234192	0.217514	Type I
17@34871740@-	0.00639659	0.025	0.0560748	0.0659341	0.28278	Type I
17@34958579@+	0	0	0.0344828	0.19403	0.419355	Type I
17@35346663@+	0.126866	0.606557	0.864078	0.495212	0.935673	Type I
17@35346664@+	0.0148148	0.0517241	0.06	0.0605227	0.511236	Type I
17@35442560@-	0	0	0	0	0.189655	Type I
17@35442601@-	0	0	0	0.00972763	0.169492	Type I
17@35443409@-	0	0	0	0	0.140625	Type I
17@35443433@-	0.00485437	0	0.028169	0.00436681	0.116667	Type I
17@35468523@-	0	0	0.0111111	0	0.166667	Type I
17@3566568@-	0.00931677	0.0245399	0.121547	0.166385	0.0905923	Type I
17@3582930@-	0	0	0	0	0.16129	Type I
17@3582955@-	0	0	0.0298507	0	0.193548	Type I
17@35872818@+	0	0	0	0	0.156551	Type I
17@36478736@+	0.0658436	0.222222	0.27027	0.233051	0.681529	Type I
17@37009954@-	0.00827922	0.0106061	0.0204513	0.0323138	0.198225	Type I
17@37070650@+	0	0	0	0.0117435	0.103093	Type I
17@37075173@+	0.0041841	0	0.0769231	0.0206186	0.102041	Type I
17@37075831@+	0.00187617	0.0153846	0.0277778	0.00496278	0.112676	Type I
17@37075981@+	0	0	0.00746269	0.0199734	0.117647	Type I
17@37076416@+	0.00144718	0	0	0.000817661	0.17284	Type I
17@37076434@+	0	0	0.00621118	0.00254237	0.168831	Type I
17@37359358@+	0.0133397	0.087947	0.186861	0.172838	0.271334	Type I
17@3765528@-	0	0	0	0	0.121622	Type I
17@37816717@+	0	0	0	0.00331126	0.151231	Type I
17@38137165@+	0.248843	0.616279	0.848485	0.696996	0.826201	Type I
17@38137177@+	0.0125786	0.0188679	0.0813953	0.103257	0.306293	Type I
17@38137216@+	0.00660611	0.0273973	0.0552995	0.120275	0.0142031	Type I
17@38151258@+	0.0138696	0.127168	0.351351	0.256497	0.174941	Type I
17@38176082@-	0	0.131579	0.103448	0.129771	0.222222	Type I
17@38186077@-	0	0.0833333	0	0.0742188	0.108225	Type I
17@38326830@+	0.00348432	0	0	0	0.276862	Type I
17@39912113@-	0	0	0	0.00340798	0.448347	Type I
17@39914023@-	0.0132979	0.228814	0.41358	0.343206	0.134796	Type I
17@40125646@+	0.0244648	0.0869565	0.0985915	0.138686	0.12069	Type I
17@40125647@+	0.102236	0.5	0.714286	0.524	0.769613	Type I
17@40140821@-	0.00873362	0	0.208791	0.130737	0.0428571	Type I
17@40141464@-	0.00749064	0.0363636	0.105634	0.0518331	0.417143	Type I
17@40148433@-	0.00167504	0.0175439	0	0.00715137	0.115132	Type I
17@40265418@-	0.004914	0.00884956	0.0352941	0.0165563	0.154206	Type I
17@40271298@-	0.0138889	0	0.0526316	0.0545455	0.400691	Type I
17@40277860@-	0	0.0806452	0.102041	0.0603732	0.0651685	Type I
17@40351918@-	0.037037	0.137931	0.117647	0.0322581	0.0192308	Type I
17@40352835@-	0	0	0	0.0430108	0.201681	Type I
17@40352878@-	0	0	0.104478	0.0318471	0.146226	Type I
17@40463432@+	0	0.0740741	0.0638298	0.00408163	0.202532	Type I
17@40465607@-	0	0	0.0123457	0.012987	0.210526	Type I
17@40465903@-	0	0	0	0.0293501	0.42	Type I
17@40467788@-	0.00444444	0.037037	0.104348	0.0912647	0.460227	Type I
17@40714815@+	0	0	0	0	0.378989	Type I
17@40717820@+	0.00903955	0.045977	0.10101	0.0982353	0.419522	Type I
17@40762541@+	0.00257069	0	0	0.0111524	0.152807	Type I
17@40812267@+	0.00742574	0.02	0.0227273	0.014433	0.396178	Type I
17@40950159@-	0	0	0.0223881	0.0124224	0.131579	Type I
17@40985562@+	0.010118	0.25	0.330357	0.177277	0.0204809	Type I
17@40985563@+	0.103789	0.402985	0.706897	0.548544	0.692851	Type I
17@41102634@-	0.00396825	0.047619	0.0588235	0.0552764	0.103896	Type I
17@41167155@-	0.00699301	0.02	0	0.0188305	0.105563	Type I
17@41168495@-	0.0194301	0.0697674	0.195652	0.223924	0.424304	Type I
17@41174244@-	0.0175824	0.315789	0.428571	0.375533	0.289212	Type I
17@41847111@-	0.0141643	0.117647	0.290909	0.25	0.458128	Type I
17@41847162@-	0	0.0454545	0	0	0.132075	Type I
17@42148318@+	0.0125	0.0185185	0.15	0.137441	0.348837	Type I
17@42152758@+	0	0	0	0	0.103448	Type I
17@42152764@+	0	0	0	0.0139373	0.232143	Type I
17@42153116@+	0	0	0	0	0.117647	Type I
17@42156013@-	0.0030581	0	0.0704225	0.0300752	0.317308	Type I
17@42162480@-	0	0	0	0	0.113924	Type I
17@42289033@-	0.00179533	0.016129	0.010101	0.011919	0.147514	Type I
17@42290617@-	0.00255754	0.0384615	0	0.00230415	0.245788	Type I
17@42398444@-	0.0116279	0.0536913	0.156	0.151327	0.0924658	Type I
17@42400911@-	0.0484131	0.385827	0.589124	0.50653	0.210465	Type I
17@42428767@+	0.0168196	0.0686275	0.141304	0.074928	0.163441	Type I
17@42428993@+	0.0120301	0.046729	0.0804598	0.0951973	0.12619	Type I
17@42429612@+	0.0533842	0.191235	0.339394	0.245213	0.277883	Type I
17@42827146@+	0	0.04	0.0416667	0.0322581	0.138686	Type I
17@42929179@-	0.00533333	0	0	0	0.147273	Type I
17@42930888@-	0	0	0	0	0.106109	Type I
17@42937340@-	0	0	0.01	0.00826446	0.133333	Type I
17@42953429@-	0.0519263	0.538462	0.72549	0.430684	0.796694	Type I
17@43003371@-	0.028169	0.178571	0.32	0.264925	0.112426	Type I
17@43005839@-	0	0.0384615	0.0617284	0.0230263	0.101732	Type I
17@43189159@-	0.00483092	0.101124	0.133333	0.178042	0.0344828	Type I
17@43189160@-	0.0242131	0.0786517	0.05	0.120178	0.045977	Type I
17@43189191@-	0.0353982	0.172414	0.365854	0.356796	0.6	Type I
17@43189401@-	0.0102215	0.00833333	0.0070922	0.00704225	0.321918	Type I
17@43189759@-	0.0116473	0.05	0.105691	0.0667594	0.650888	Type I
17@43194020@-	0.0025974	0.030303	0.0192308	0.0267176	0.190476	Type I
17@43195495@-	0.00787402	0	0.0178571	0.0337079	0.422535	Type I
17@43198454@-	0.00468019	0	0.0254237	0.0377358	0.201389	Type I
17@43198481@-	0.0271084	0.0714286	0.0952381	0.056051	0.453416	Type I
17@43209698@-	0.00176678	0	0.00934579	0.00464037	0.115607	Type I
17@43209700@-	0.0053286	0.102041	0.252336	0.14123	0.116959	Type I
17@43318511@+	0	0.0208333	0.00909091	0.00231214	0.571429	Type I
17@43318518@+	0	0	0.0294118	0	0.285714	Type I
17@43320614@+	0	0.0555556	0.0661157	0.0523883	0.107266	Type I
17@43323312@+	0	0.0461538	0.0234375	0.0446623	0.341564	Type I
17@43324459@+	0.031746	0.0294118	0.0535714	0.0720887	0.566434	Type I
17@43341180@-	0	0.047619	0	0.0322581	0.775	Type I
17@43341535@-	0	0	0	0.016	0.307692	Type I
17@43471918@-	0.00961538	0.130435	0	0	0.2	Type I
17@43472422@-	0	0	0	0	0.12069	Type I
17@43472424@-	0.00806452	0.04	0.0277778	0.00943396	0.333333	Type I
17@43474107@-	0.00609756	0.047619	0	0.0367347	0.17284	Type I
17@43474137@-	0	0	0	0.047619	0.45122	Type I
17@4442456@-	0.0542986	0	0.0588235	0.11041	0.0241546	Type I
17@4447855@-	0	0	0.00719424	0.0141509	0.194817	Type I
17@4448356@-	0	0	0	0	0.115424	Type I
17@4448384@-	0	0	0	0.016632	0.105395	Type I
17@4448962@-	0.00492611	0.148936	0.03125	0.0209644	0.0450837	Type I
17@4449201@-	0.00595238	0.0338983	0.047619	0.0419948	0.404927	Type I
17@4449202@-	0	0.0508475	0.0722892	0.0527704	0.364076	Type I
17@4453567@-	0.0045045	0	0	0.00496278	0.437401	Type I
17@44799523@-	0.0239596	0.110795	0.250794	0.269433	0.429487	Type I
17@45727631@+	0.00160514	0.0769231	0.049505	0.113573	0.055336	Type I
17@4576712@-	0.00421941	0.0416667	0.0322581	0.0448343	0.222222	Type I
17@4578396@-	0.0042735	0	0.0588235	0.00826446	0.206009	Type I
17@4579377@-	0	0	0.0483871	0.0515695	0.189155	Type I
17@4579706@-	0	0	0	0.00352113	0.136194	Type I
17@45905962@-	0	0	0.0555556	0.0132576	0.217391	Type I
17@45915225@-	0.0384615	0.0416667	0	0.0962567	0.594595	Type I
17@46048770@+	0	0	0	0	0.177083	Type I
17@46052592@+	0.00283286	0.0175439	0.0526316	0.0457516	0.156522	Type I
17@4607261@-	0	0.0434783	0.0952381	0.106017	0.259434	Type I
17@46137222@+	0.016835	0	0	0.049505	0.320635	Type I
17@46152438@-	0.00225225	0.118812	0.212245	0.147821	0.0105954	Type I
17@47006147@+	0	0	0	0.0152838	0.161157	Type I
17@47007796@-	0.021978	0.047619	0.037037	0.104575	0	Type I
17@47482388@-	0.00751582	0.0446429	0.118443	0.129219	0.159145	Type I
17@47486492@-	0.011782	0.0441696	0.0766871	0.11676	0.0616438	Type I
17@47490571@-	0.00158793	0	0	0.00912548	0.420821	Type I
17@4797301@+	0	0	0	0	0.106667	Type I
17@48133967@+	0	0	0.0075188	0.00377834	0.108108	Type I
17@48154383@+	0.0534846	0.36	0.496124	0.437059	0.677686	Type I
17@48156538@+	0.0148515	0.0588235	0.0277778	0.0660981	0.350877	Type I
17@48157736@+	0.00430108	0	0	0.00275103	0.126984	Type I
17@48167618@+	0.0096463	0.0606061	0.0449438	0.0274869	0.571429	Type I
17@48213469@-	0.0026738	0	0.0434783	0.0170604	0.549887	Type I
17@4841045@-	0.00378788	0	0	0.162437	0.282828	Type I
17@4842083@-	0	0.0833333	0.0655738	0.138085	0.332031	Type I
17@4844138@+	0.00625	0.0322581	0	0.0112994	0.105882	Type I
17@48458677@-	0	0.0117647	0	0.0232558	0.194737	Type I
17@48459249@-	0.00537634	0.00763359	0.011811	0.00452694	0.208541	Type I
17@48459565@-	0.0429594	0.0816327	0.0980392	0.0531758	0.3632	Type I
17@48469762@-	0.000415282	0.00309598	0.00182815	0.00291611	0.211192	Type I
17@48474604@-	0	0	0.0320197	0.0313917	0.410708	Type I
17@4848051@+	0.00453515	0.0289855	0.150943	0.109668	0.0789474	Type I
17@48562397@+	0	0	0	0	0.122449	Type I
17@48562750@+	0.00865801	0	0.05	0.0283912	0.135593	Type I
17@48563099@+	0	0	0	0.00655738	0.139535	Type I
17@49048160@-	0	0	0.030303	0.0208333	0.701031	Type I
17@4907917@+	0.0184211	0.0681818	0.0752688	0.0689046	0.13	Type I
17@4925404@+	0.0170098	0.040201	0.0642857	0.0524327	0.155	Type I
17@4925859@+	0.014245	0.0185185	0	0.031457	0.138889	Type I
17@5342452@-	0.0274725	0.037037	0.16129	0.097561	0.045977	Type I
17@56081240@-	0.0364254	0.0864198	0.124122	0.0890228	0.670337	Type I
17@56083720@-	0.001638	0	0.00921659	0.0127389	0.204696	Type I
17@56160927@+	0.0121212	0.0444444	0.236364	0.208696	0.116246	Type I
17@56160963@+	0.00775194	0.0444444	0.0266667	0.110375	0.0294917	Type I
17@56160964@+	0.0125628	0.0408163	0.168831	0.177437	0.0658886	Type I
17@57763115@+	0.00652174	0.0175439	0	0.00465116	0.48189	Type I
17@61678359@+	0.0205128	0.185185	0.444444	0.708475	0.858156	Type I
17@61678360@+	0	0	0.0645161	0.00923077	0.184397	Type I
17@61678508@+	0.00497512	0	0.1	0.047619	0.138122	Type I
17@61833837@-	0	0	0	0	0.204678	Type I
17@61911664@-	0.00276243	0	0.113636	0.0149254	0	Type I
17@61912843@-	0.00346021	0	0	0.0291005	0.15625	Type I
17@62496155@-	0.00538793	0.0373832	0.0909091	0.033239	0.16035	Type I
17@648723@-	0	0.015625	0	0	0.139535	Type I
17@66039472@+	0.00179426	0.00763359	0.13253	0.027671	0.196208	Type I
17@66040149@+	0.00106157	0	0	0.00916031	0.109085	Type I
17@673335@-	0.0046875	0	0.0108696	0.0143791	0.120573	Type I
17@6917703@+	0.00308642	0.00990099	0.116279	0.118326	0.0322581	Type I
17@6918436@+	0	0	0.0348837	0.0200765	0.120846	Type I
17@695409@+	0	0	0	0.00361011	0.15942	Type I
17@703789@-	0.00729927	0.0333333	0.0714286	0.0808081	0.276471	Type I
17@704202@-	0.0131579	0.2	0.208333	0.326923	0.780083	Type I
17@704203@-	0	0	0	0	0.169421	Type I
17@7124937@+	0.0295918	0.0263158	0.137931	0.141772	0.497409	Type I
17@7128200@+	0.0103909	0.00763359	0.0182186	0.0364595	0.124498	Type I
17@7130812@-	0	0.0952381	0	0.032967	0.343096	Type I
17@7132737@-	0	0	0.0384615	0	0.239437	Type I
17@7139362@-	0.0045045	0.0185185	0.0978261	0.0720109	0.271863	Type I
17@7162894@+	0	0.172414	0	0.0164835	0.00909091	Type I
17@7212989@+	0.00881489	0.0588972	0.0803571	0.0719153	0.163847	Type I
17@7217425@-	0.0172911	0.211538	0.307692	0.262458	0.192308	Type I
17@72200065@+	0.0321457	0.0443491	0.0711111	0.0767918	0.238733	Type I
17@72745269@+	0.00121803	0.00740741	0	0.00267666	0.127352	Type I
17@72745297@+	0.0110159	0.0596026	0.100503	0.153616	0.424157	Type I
17@72765201@+	0.00143266	0	0	0.00550206	0.114416	Type I
17@72765334@+	0.00729927	0.0315789	0.109375	0.0537634	0.00626305	Type I
17@72860459@-	0.0145631	0.0434783	0.0333333	0.00277778	0.121495	Type I
17@7293739@-	0	0.05	0	0.0350877	0.253731	Type I
17@72998164@+	0.00324149	0.121212	0.227273	0.138182	0.135135	Type I
17@72998270@+	0	0	0	0.0123305	0.25	Type I
17@72999339@+	0	0.0487805	0.161765	0.113307	0	Type I
17@72999423@+	0	0.0169492	0.00684932	0.0283375	0.155556	Type I
17@72999492@+	0	0	0	0	0.15625	Type I
17@72999671@+	0.0218579	0.28125	0.494382	0.434718	0.296296	Type I
17@72999813@+	0.004329	0.025641	0.0740741	0.0839866	0.111111	Type I
17@73000324@+	0.0037037	0.1	0.0588235	0.0526316	0.2	Type I
17@73001141@+	0	0	0	0.0223124	0.25	Type I
17@73016684@+	0.00117371	0	0	0	0.1325	Type I
17@73061488@+	0	0.111111	0.0869565	0.120879	0.137371	Type I
17@73127733@-	0.0131868	0.0779221	0.0923077	0.157724	0.844311	Type I
17@73221490@+	0.00164745	0	0	0.00373832	0.154094	Type I
17@73234356@-	0	0.05	0.0357143	0	0.408144	Type I
17@73262241@+	0.00273224	0	0	0.00334448	0.126761	Type I
17@73264185@-	0	0.103448	0.0606061	0.00666667	0.115044	Type I
17@73269349@-	0	0	0	0.0193424	0.242857	Type I
17@73269528@-	0	0.0416667	0	0.0114286	0.170886	Type I
17@73496963@-	0	0.08	0.214286	0.130081	0.453608	Type I
17@73497712@-	0.025	0.130435	0.115385	0.113636	0.690972	Type I
17@73560499@+	0.00348432	0	0.0645161	0.0517241	0.148073	Type I
17@73564860@+	0.0467836	0.111111	0.114286	0.144981	0.278378	Type I
17@73567066@+	0.11674	0.328767	0.465753	0.513109	0.715232	Type I
17@73568038@+	0.00519481	0.0204082	0.0181818	0.0787589	0.130261	Type I
17@73569167@+	0.00578035	0.0454545	0.157143	0.238095	0.110616	Type I
17@73569211@+	0.0147493	0.0634921	0.0666667	0.0795229	0.159649	Type I
17@73569307@+	0	0	0.0169492	0.0249221	0.485887	Type I
17@73570038@+	0.00215054	0.0106383	0.0285714	0.0440457	0.269778	Type I
17@7363066@-	0	0	0.0333333	0	0.138889	Type I
17@73746799@+	0	0	0	0	0.25	Type I
17@73751855@+	0.024	0.135135	0.137931	0.190751	0.28	Type I
17@73752629@+	0	0	0.016129	0.0403226	0.120482	Type I
17@73752635@+	0	0	0	0.00286533	0.376812	Type I
17@73753041@+	0	0	0	0.0185185	0.212766	Type I
17@73753067@+	0	0.0215054	0	0.0223602	0.61039	Type I
17@73774026@-	0.305031	0.539683	0.412698	0.346667	0.939897	Type I
17@73824869@-	0	0.00952381	0.0108696	0.0458554	0.188953	Type I
17@73827345@-	0	0	0.0120482	0.00350263	0.104885	Type I
17@73830468@-	0.00204082	0.0103093	0.0181818	0.123094	0.227273	Type I
17@73831107@-	0.00623053	0.0652174	0.0857143	0.138861	0.0357143	Type I
17@73831594@-	0.0446097	0.0786517	0.110465	0.0993724	0.409091	Type I
17@73831837@-	0	0	0	0	0.275	Type I
17@73836407@-	0	0	0	0	0.138889	Type I
17@73892695@-	0	0	0.137931	0.105634	0.719626	Type I
17@74035796@-	0	0.0238095	0.0263158	0.0184211	0.325021	Type I
17@7414800@+	0	0	0.0178571	0.00143403	0.185663	Type I
17@7415866@+	0	0	0.0729167	0.0229299	0.276079	Type I
17@7415867@+	0.0033557	0.108108	0.105263	0.0397436	0.19819	Type I
17@7416162@+	0	0	0	0.00176211	0.112536	Type I
17@74261498@+	0.00806452	0	0	0	0.182716	Type I
17@74261506@+	0	0	0.0555556	0.0711009	0.271335	Type I
17@74261648@+	0	0.131579	0.111111	0.162544	0.0955975	Type I
17@74267192@+	0	0.0465116	0.0909091	0.164502	0.0625	Type I
17@74386239@-	0	0	0	0	0.106599	Type I
17@74716559@-	0	0	0	0	0.122867	Type I
17@74720044@-	0	0	0	0	0.186131	Type I
17@74732353@-	0.00756859	0.0315789	0.0674487	0.0355987	0.216463	Type I
17@74732469@-	0.00246711	0.159574	0.261905	0.218952	0.0183824	Type I
17@74732539@-	0.00123305	0.0239234	0.0655738	0.0739274	0.347368	Type I
17@74733141@-	0.000744048	0.016129	0.0441176	0.0312275	0.11326	Type I
17@74733269@-	0.00794913	0.0292398	0.106291	0.145665	0.19697	Type I
17@7490876@+	0	0	0	0	0.142857	Type I
17@7495867@-	0.00168919	0.0263158	0.00699301	0.011592	0.282353	Type I
17@7499267@-	0.00407332	0	0	0.00217628	0.21611	Type I
17@75484370@+	0.00223214	0	0	0.0029985	0.124041	Type I
17@75488796@+	0.00653595	0.0117647	0.0588235	0.0954323	0.100949	Type I
17@75496081@+	0.0110701	0.0410959	0.0892857	0.138462	0.20679	Type I
17@7571932@-	0	0	0	0	0.307692	Type I
17@7572014@-	0.00704225	0	0	0	0.117647	Type I
17@7577094@-	0	0.0277778	0.0217391	0.002457	0.229508	Type I
17@7605857@+	0.00699301	0.0243902	0.0588235	0.0483871	0.112903	Type I
17@76167020@+	0.00607287	0	0.037594	0.0425806	0.125	Type I
17@76170268@-	0.124138	0.368421	0.65	0.601942	0.827586	Type I
17@76170413@-	0.0151188	0.0178571	0.0967742	0.144254	0.0769231	Type I
17@76170474@-	0.0175439	0.101695	0.163934	0.140693	0.240602	Type I
17@76219682@+	0.0248963	0.078534	0.132013	0.217857	0.436798	Type I
17@76220635@+	0.0232558	0.0403727	0.0901288	0.0933333	0.587738	Type I
17@76220892@+	0.0118343	0	0.0416667	0.0176056	0.144144	Type I
17@76793921@-	0	0	0	0.00684932	0.207116	Type I
17@76793978@-	0	0	0	0.0123077	0.141975	Type I
17@76799626@-	0	0.108696	0	0	0	Type I
17@76799638@-	0	0	0.0192308	0.00123457	0.22577	Type I
17@76921122@-	0.00943396	0.047619	0.0647059	0.115502	0.0769784	Type I
17@76921372@-	0.00945626	0.09375	0.0740741	0.122137	0.0637119	Type I
17@76921386@-	0.0428212	0.0689655	0.0363636	0.135246	0.0789474	Type I
17@7756609@+	0	0.05	0.133333	0.0105634	0.109617	Type I
17@7809936@+	0.00619195	0	0	0.0579065	0.1	Type I
17@7810933@+	0.031746	0	0	0.0160858	0.542056	Type I
17@78110117@-	0.00490196	0	0	0.00257511	0.114583	Type I
17@7812136@+	0	0	0.0208333	0.00337838	0.129751	Type I
17@7835079@-	0	0	0	0	0.162216	Type I
17@7842939@+	0.3	0.659574	0.828571	0.731343	0.92517	Type I
17@7846769@+	0.0138889	0	0	0.0127119	0.2792	Type I
17@7847813@+	0	0	0	0.0162037	0.287704	Type I
17@7847828@+	0	0	0	0.025974	0.21162	Type I
17@79078379@+	0	0	0	0	0.25916	Type I
17@79080614@+	0	0.0151515	0.104478	0.0635514	0.00786885	Type I
17@79213436@+	0.00099108	0	0	0.00208914	0.119403	Type I
17@79219442@-	0.027027	0.0714286	0.0689655	0.0952381	0.285714	Type I
17@79225314@-	0.0571429	0.211538	0.15	0.102041	0	Type I
17@79478343@-	0.00148066	0.0103481	0.0205368	0.020947	0.10052	Type I
17@79478518@-	0.0156843	0.149666	0.280717	0.320285	0.4108	Type I
17@79479657@-	0.0117647	0	0.147541	0.132992	0.0588235	Type I
17@79479679@-	0	0	0.127273	0.097493	0.0833333	Type I
17@79524043@-	0.0186567	0.020202	0.0909091	0.154902	0.1	Type I
17@79526083@-	0.00993377	0	0.0333333	0.0333333	0.147147	Type I
17@79556083@-	0.0026455	0	0.0217391	0	0.131894	Type I
17@79632247@-	0.00746269	0.0408163	0.125	0.0712743	0.336842	Type I
17@79632472@-	0	0	0	0	0.115385	Type I
17@79658541@+	0	0	0.0215054	0.0317919	0.325513	Type I
17@79663434@+	0.00318979	0.144444	0.480874	0.386446	0.464286	Type I
17@79663457@+	0	0	0.0339806	0.00961538	0.129491	Type I
17@79663489@+	0.00407609	0.0431034	0.0703518	0.0625698	0.596633	Type I
17@79663490@+	0	0	0.00520833	0.0235426	0.250906	Type I
17@79663545@+	0.00635324	0.0325203	0.0384615	0.00942408	0.124728	Type I
17@79663557@+	0.00277778	0	0	0.00853242	0.182788	Type I
17@79663679@+	0.00315956	0.020202	0.0540541	0.0652591	0.129958	Type I
17@79671686@+	0.0102041	0	0.0179372	0.0133333	0.191919	Type I
17@79674262@+	0.00655201	0.0320988	0.0666667	0.102462	0.0227273	Type I
17@79674280@+	0.00231214	0.00396825	0.0315789	0.0134111	0.126984	Type I
17@79674295@+	0.00335946	0.0116279	0.0283019	0.0363196	0.117647	Type I
17@79674357@+	0.0114723	0.00352113	0.00966184	0.0301075	0.277457	Type I
17@79674404@+	0.0131004	0.0425532	0.0238095	0.111332	0	Type I
17@79684053@+	0.00787402	0.0588235	0.148649	0.0382775	0.16875	Type I
17@79686896@+	0.00395257	0	0.0555556	0.0358566	0.375	Type I
17@79687108@+	0.00564972	0.0277778	0	0	0.111111	Type I
17@79687935@+	0	0	0	0.00378788	0.285714	Type I
17@79801348@-	0.0127204	0.0139211	0.0291262	0.0181154	0.134685	Type I
17@79827420@-	0.000712251	0.00403226	0.00561798	0.00378657	0.136644	Type I
17@79829209@-	0	0	0	0	0.117371	Type I
17@79846175@-	0.00240096	0.0396341	0.0765766	0.0726141	0.474969	Type I
17@79852389@+	0.0122013	0.0861538	0.213376	0.17747	0.103261	Type I
17@79862449@-	0.0119048	0.1	0.0869565	0.191099	0.0357143	Type I
17@79862476@-	0	0.0285714	0.025641	0.00328947	0.178571	Type I
17@79870032@-	0.0188679	0.230769	0.173913	0.132251	0.452665	Type I
17@79871652@-	0	0	0.0185185	0	0.183403	Type I
17@79871978@-	0	0	0.0140845	0.0149254	0.19945	Type I
17@79890770@-	0.0282828	0.0582524	0.131148	0.113086	0.0784314	Type I
17@79892547@-	0.012069	0.0566038	0.130137	0.122899	0.107843	Type I
17@79892830@-	0.0318143	0.137931	0.252577	0.222619	0.760479	Type I
17@79893350@-	0.00743889	0	0.0326797	0.0572738	0.253968	Type I
17@79894002@-	0.000856164	0	0	0.00290698	0.116022	Type I
17@79977070@-	0.0329412	0.204142	0.32659	0.379226	0.130841	Type I
17@79991648@+	0	0.173913	0.435897	0.241228	0.345455	Type I
17@79993929@-	0.00660793	0.0520833	0.0819672	0.0846457	0.129187	Type I
17@80006220@-	0.0272109	0.15625	0.0540541	0.00664452	0.0209877	Type I
17@80008353@-	0	0.05	0.130435	0.0114286	0.119358	Type I
17@80011913@+	0.00787402	0.0322581	0.111111	0.0986133	0.0900901	Type I
17@80015112@+	0.0197183	0.0106383	0.107143	0.0650636	0.0255102	Type I
17@80015160@+	0.0329457	0.075188	0.208791	0.122295	0.133333	Type I
17@80015228@+	0.023569	0.0308642	0.078125	0.10151	0.0436364	Type I
17@80019150@-	0.00408719	0.0529412	0.164319	0.187166	0.0516206	Type I
17@80036682@-	0.00966851	0.0139535	0.0261438	0.0376662	0.263158	Type I
17@80040797@-	0.00493421	0	0.0347826	0.0142077	0.20979	Type I
17@80040829@-	0.00136986	0	0.0138889	0.00786713	0.177419	Type I
17@80043176@-	0.0176125	0.0740741	0.04	0.0946844	0.165179	Type I
17@80043387@-	0.00350877	0	0.0612245	0.0375335	0.188119	Type I
17@80045040@-	0	0	0	0.00711238	0.231579	Type I
17@80045337@-	0.00171233	0	0.0245902	0.0172911	0.10219	Type I
17@80045615@-	0.00552486	0	0.0347826	0.0332226	0.190909	Type I
17@80202374@-	0.0046729	0.0140845	0	0.0265655	0.429872	Type I
17@80436750@+	0.0147601	0.0416667	0	0.0109489	0.30843	Type I
17@80439085@+	0	0.025	0	0.0136364	0.111278	Type I
17@80615537@-	0	0.0833333	0.210526	0.310714	0.153846	Type I
17@80685387@+	0.0150376	0.0238095	0.0322581	0.0151515	0.45283	Type I
17@80693555@+	0.019802	0.183099	0.352941	0.434599	0.385542	Type I
17@80693563@+	0.00311526	0	0.103896	0.0637523	0	Type I
17@80693644@+	0	0.0606061	0.0958904	0.0608974	0.458716	Type I
17@80699251@+	0	0.0119048	0.045977	0.0115274	0.27439	Type I
17@80708360@+	0.00390625	0	0.0163934	0.0137363	0.134146	Type I
17@80772720@+	0.0120482	0.05	0.03125	0.0443548	0.197269	Type I
17@80828170@+	0.0179211	0	0	0.0826087	0.12973	Type I
17@80882854@+	0.00806452	0	0.106061	0.0293454	0.285068	Type I
17@80887061@+	0.00543478	0	0.111111	0.0104167	0.223092	Type I
17@80887145@+	0.00816327	0	0	0.0413223	0.115385	Type I
17@80895231@+	0	0.0126582	0	0.00263852	0.118397	Type I
17@80895931@+	0.0136986	0.0333333	0.0588235	0.0496454	0.383747	Type I
17@8108230@-	0	0.0169492	0.185185	0.048583	0.271967	Type I
17@8108300@-	0.0035461	0	0.0740741	0	0.242928	Type I
17@8169661@+	0	0	0	0	0.231884	Type I
17@8170118@+	0	0.0681818	0	0.00852878	0.22	Type I
17@8170154@+	0.0179372	0.0357143	0.0625	0.154799	0.8	Type I
17@8370489@+	0.026087	0.08	0.09375	0.14245	0.447107	Type I
17@8371185@+	0	0	0	0.0224719	0.453061	Type I
17@8371186@+	0	0	0	0.0185185	0.146341	Type I
17@8380282@-	0	0	0.04	0.0688073	0.393013	Type I
17@900603@+	0	0	0	0	0.165527	Type I
18@11851653@+	0	0	0	0	0.721374	Type I
18@12014353@+	0.0021978	0.0352941	0.0681818	0.138445	0.168831	Type I
18@12325865@+	0.00796359	0.0306748	0.0742358	0.0542373	0.117647	Type I
18@12325903@+	0.00361882	0.0184049	0.00409836	0.00982615	0.209302	Type I
18@12325948@+	0.00210526	0	0.0109489	0.0264286	0.210526	Type I
18@12325949@+	0	0.00714286	0	0.00507246	0.16129	Type I
18@21062329@+	0	0.0357143	0.125	0.046832	0.103704	Type I
18@21115442@-	0	0	0.0465116	0.104839	0.0482112	Type I
18@47015846@-	0.00471365	0.00670017	0.016158	0.0123591	0.180328	Type I
18@47017198@-	0.00534351	0.0888	0.181454	0.18344	0.0386643	Type I
18@57006041@-	0.0171821	0.04	0.064	0.0291715	0.100515	Type I
18@57006066@-	0.00884956	0	0.00657895	0.0152594	0.273054	Type I
18@57026339@-	0.00413223	0.047619	0.142857	0.163511	0.0148148	Type I
18@72178094@+	0	0.0232558	0	0.0148368	0.100358	Type I
18@72185873@+	0	0	0	0.031746	0.225926	Type I
18@72188099@+	0.00671141	0.0487805	0.056338	0.0125945	0.191651	Type I
18@77748403@-	0.0264798	0.011236	0.158537	0.143121	0.08	Type I
19@1009889@-	0	0	0	0	0.180556	Type I
19@1010682@-	0.0165017	0.0425532	0.0606061	0.14	0.371429	Type I
19@1011467@-	0	0.06	0.0136986	0.00747384	0.104116	Type I
19@10217288@+	0.00865801	0.0294118	0.142857	0.0324826	0	Type I
19@10226465@-	0.00351494	0.0031348	0.0384615	0.0307692	0.131327	Type I
19@10246486@-	0	0.0892857	0.0196078	0.113111	0.269874	Type I
19@10249199@-	0.0201835	0.12069	0.203704	0.131868	0.271695	Type I
19@10363354@+	0.00897436	0.350746	0.62963	0.477493	0.0262113	Type I
19@10421537@-	0.015	0.025641	0.152174	0.262557	0.12381	Type I
19@10439630@-	0.0052356	0.0689655	0.236364	0.186047	0.142987	Type I
19@10439692@-	0	0	0	0.00955414	0.132632	Type I
19@10463655@-	0	0	0	0	0.120482	Type I
19@10503816@-	0.0208333	0.305211	0.510363	0.382142	0.0678643	Type I
19@10602800@-	0.00403226	0.0344828	0.117647	0.0648968	0.0153846	Type I
19@10602929@-	0	0	0	0.00311526	0.101695	Type I
19@10610591@-	0.00813008	0.0454545	0.238095	0.180851	0.40625	Type I
19@10662961@+	0	0.0454545	0	0.0491228	0.11093	Type I
19@10665833@-	0.0103448	0	0.0181818	0.0225464	0.540984	Type I
19@10670306@-	0	0	0.0111111	0.00143885	0.147059	Type I
19@10683714@-	0.00985222	0.0416667	0	0.00980392	0.191235	Type I
19@10685684@-	0.109656	0.152941	0.365854	0.337222	0.545244	Type I
19@10789859@+	0	0	0.1	0.0570175	0.0272861	Type I
19@10791956@+	0	0	0	0.00200401	0.234024	Type I
19@10801133@+	0	0	0	0	0.157143	Type I
19@10802464@+	0.00456621	0.015873	0.137255	0.165333	0.753623	Type I
19@10802499@+	0	0	0	0	0.111111	Type I
19@10802842@+	0	0	0	0	0.132075	Type I
19@10802880@+	0	0	0	0	0.117241	Type I
19@1085774@+	0.00714286	0.0606061	0	0.00653595	0.114396	Type I
19@1086219@+	0	0	0	0	0.134496	Type I
19@1088345@-	0.00840336	0.0188679	0	0.0307263	0.317391	Type I
19@1088462@-	0	0.015873	0.113636	0.0360502	0.0192308	Type I
19@1091817@-	0.0525869	0.205405	0.382253	0.320657	0.239515	Type I
19@10940823@+	0	0.037037	0.04	0.169082	0.076	Type I
19@10941020@+	0.00641026	0	0.037037	0.057377	0.127273	Type I
19@10943338@-	0.0178571	0	0.142857	0.104167	0.0416667	Type I
19@10945662@-	0	0	0	0	0.162698	Type I
19@11034207@-	0.00436681	0.104167	0.0212766	0.151767	0.177858	Type I
19@11038321@-	0	0.0344828	0.0491803	0.0820189	0.1504	Type I
19@11038631@-	0	0.0909091	0.0217391	0.0231023	0.105023	Type I
19@1108150@-	0.0145985	0	0	0.0505319	0.116935	Type I
19@1109760@-	0	0	0	0.00197239	0.102888	Type I
19@11113778@+	0	0	0	0.00126422	0.351391	Type I
19@11118599@+	0	0	0	0	0.149281	Type I
19@1112919@-	0	0	0	0.00701754	0.127974	Type I
19@11134265@+	0.00503778	0.037037	0.045045	0.0321593	0.138298	Type I
19@1114405@-	0.0223464	0.310345	0.47619	0.369942	0.824538	Type I
19@11145604@+	0	0	0	0.0045045	0.128472	Type I
19@11145607@+	0.00477327	0	0	0.0136054	0.422383	Type I
19@11224388@+	0	0	0.0128205	0	0.20719	Type I
19@11453658@-	0.0167173	0.0434783	0.0869565	0.102477	0.112903	Type I
19@11546967@+	0	0	0	0	0.11236	Type I
19@11556259@+	0.002457	0	0	0.00699888	0.10157	Type I
19@11557098@+	0.0143369	0.025641	0.0655271	0.0537634	0.403868	Type I
19@11557914@+	0.00453515	0.0224719	0	0.00824176	0.175676	Type I
19@11617224@-	0.0027248	0	0.0285714	0.0094697	0.118692	Type I
19@11624883@-	0.00411523	0.146341	0.0689655	0.230496	0.0904459	Type I
19@1242568@+	0.0119342	0.0615385	0.227848	0.278816	0.0991379	Type I
19@1244636@+	0.00496278	0	0	0.0139785	0.230769	Type I
19@12754583@-	0.0567183	0.319745	0.612045	0.574893	0.295455	Type I
19@12758297@-	0.0955882	0.145833	0.315789	0.215517	0.552632	Type I
19@12758312@-	0	0	0	0	0.135135	Type I
19@12758398@-	0.0169492	0.06	0.173913	0.120253	0.173913	Type I
19@12758408@-	0.0972222	0.2	0.208333	0.518519	0.230769	Type I
19@12759010@-	0.0699301	0.0980392	0.227273	0.464789	0.107143	Type I
19@1277198@+	0.00698603	0.027027	0.0272109	0.0481414	0.199701	Type I
19@1278958@+	0.0065445	0.173469	0.286885	0.278146	0.362306	Type I
19@12792516@-	0.0040568	0.132075	0.337838	0.34252	0.042735	Type I
19@12810603@-	0	0	0	0.0162602	0.252101	Type I
19@12858858@+	0	0	0.027027	0.0178862	0.225	Type I
19@12923962@+	0.000750188	0.0044843	0	0.00141945	0.208	Type I
19@13010322@+	0.0271739	0.0277778	0.0869565	0.0700935	0.233184	Type I
19@13044394@-	0	0	0.0140845	0.00545951	0.117359	Type I
19@13058760@+	0	0.0188679	0.0268657	0.0187119	0.120629	Type I
19@13063799@+	0	0	0	0	0.104167	Type I
19@13064118@+	0.017316	0.0473684	0.156522	0.207589	0.0592593	Type I
19@13067844@-	0.00674536	0.0619469	0.111111	0.133453	0.0791837	Type I
19@13226229@-	0.00186916	0.107843	0.169935	0.134653	0.0578947	Type I
19@13227475@-	0	0	0	0	0.666667	Type I
19@13246443@+	0.0178218	0	0.0727273	0.118454	0.361626	Type I
19@13246524@+	0	0	0.0752688	0.0494792	0.34478	Type I
19@13255101@-	0.00869565	0.0652174	0	0.134228	0.178082	Type I
19@13255207@-	0.0272953	0.0491803	0.0222222	0.103604	0.104046	Type I
19@13264171@+	0.00192678	0.0930233	0.119048	0.0745436	0.397767	Type I
19@13264312@+	0.00151745	0	0	0.00884304	0.104486	Type I
19@13264679@+	0.00401204	0.0724638	0.116788	0.0995413	0.293754	Type I
19@1393250@+	0.00118624	0.00487805	0	0.0138996	0.122153	Type I
19@1395452@+	0.00603969	0.029661	0.0575916	0.0840951	0.134576	Type I
19@1407714@+	0.025788	0	0.290909	0.248175	0.334545	Type I
19@14200076@-	0	0.0277778	0	0	0.322957	Type I
19@14200654@-	0.0188679	0.09375	0.181818	0.0641026	0.0246164	Type I
19@14228430@-	0	0.151515	0.128205	0.0338164	0.0952381	Type I
19@14228431@-	0.0655738	0	0.25	0.216545	0.0588235	Type I
19@14247185@-	0	0	0.162162	0.0134875	0.00650936	Type I
19@1434806@+	0.00409836	0	0.0689655	0.0562914	0.166667	Type I
19@1434829@+	0	0	0	0.0071599	0.168919	Type I
19@14519141@+	0	0	0	0	0.15	Type I
19@14519240@+	0	0	0	0	0.135135	Type I
19@14521033@-	0	0	0.00146628	0.0012279	0.642984	Type I
19@14544264@+	0.00591716	0.238095	0.111111	0.226244	0.401274	Type I
19@14574683@+	0.0417661	0.216049	0.34104	0.296173	0.34398	Type I
19@14574778@+	0.0287443	0.0526316	0.0610687	0.0615199	0.362235	Type I
19@14580179@+	0.00206398	0.0983607	0.131818	0.148096	0.122791	Type I
19@14582584@+	0.0137931	0.0898876	0.0588235	0.0217786	0.43038	Type I
19@14589240@-	0.00117096	0.076087	0.0298507	0.00762527	0.121614	Type I
19@14589512@-	0.00945455	0.0169492	0.0380435	0.0201525	0.294118	Type I
19@14591226@-	0.249523	0.820513	0.917293	0.740593	0.962369	Type I
19@14591450@-	0.0070922	0.0534351	0.198238	0.120999	0.352309	Type I
19@14626786@-	0	0	0.0166667	0.00375	0.128535	Type I
19@14676636@+	0.0028169	0.0106383	0.142857	0.0672646	0.00754717	Type I
19@14676975@-	0.0332681	0.215569	0.386905	0.342361	0.786408	Type I
19@14677651@-	0.594663	0.828685	0.885981	0.817087	0.8875	Type I
19@1475059@-	0.00692042	0	0	0.0561331	0.35	Type I
19@1506089@-	0.015748	0.0909091	0.08	0.08	0.295238	Type I
19@15227292@-	0	0	0	0	0.206897	Type I
19@15233760@-	0	0	0.03125	0	0.190476	Type I
19@15234252@-	0.0912162	0.157895	0.294118	0.187082	0.0877193	Type I
19@15234352@-	0	0	0	0	0.15	Type I
19@15358700@-	0	0.04	0	0.0888889	0.298246	Type I
19@15469781@-	0	0	0.0289855	0.0181406	0.169014	Type I
19@1555860@-	0	0.05	0.106383	0.226804	0.241645	Type I
19@1556345@-	0.0114286	0.2	0.444444	0.484305	0.103545	Type I
19@1576835@-	0.024911	0.0909091	0.140625	0.179601	0.473684	Type I
19@1577319@-	0.0363128	0.0319149	0.0862069	0.0526316	0.229008	Type I
19@1577487@-	0	0	0	0.0189873	0.144	Type I
19@1584657@-	0.021097	0.0408163	0.0510204	0.1	0.528455	Type I
19@1585207@-	0	0	0	0.0156863	0.146667	Type I
19@1611526@-	0	0	0	0	0.109785	Type I
19@1612363@-	0.00257732	0.057971	0.015873	0	0.107143	Type I
19@1619155@-	0.00257732	0.0652174	0.0722892	0.095723	0.157133	Type I
19@1621856@-	0	0.025641	0.172414	0.199125	0.279518	Type I
19@16243131@+	0	0.0208333	0.0298507	0	0.123249	Type I
19@16243482@+	0.0260664	0.0769231	0.152941	0.157428	0.19685	Type I
19@16243606@+	0.00440529	0	0	0.0035461	0.339744	Type I
19@16243782@+	0.00228311	0	0	0	0.165854	Type I
19@16302172@+	0.00125945	0	0.0283688	0.00867052	0.122835	Type I
19@1632388@-	0.00625	0.102564	0.0422535	0.0845254	0.14116	Type I
19@16337297@+	0.00574713	0	0.030303	0.0759494	0.129557	Type I
19@16629249@-	0	0.0238095	0.0263158	0.0116009	0.106928	Type I
19@16629487@-	0	0.0512821	0.0243902	0.0982143	0.137037	Type I
19@16770242@-	0	0	0	0	0.126214	Type I
19@16962227@+	0.011236	0.0285714	0.106383	0.0729927	0.209858	Type I
19@16962284@+	0.0190114	0.0333333	0.0185185	0.0305677	0.261283	Type I
19@17327119@+	0	0	0	0	0.111111	Type I
19@17338680@+	0.0078125	0	0	0	0.104167	Type I
19@17403570@-	0.00543478	0	0	0.00591716	0.36	Type I
19@17417013@+	0.00503778	0.0172414	0	0.05	0.104839	Type I
19@17430983@+	0	0	0	0	0.216393	Type I
19@17530970@+	0	0	0.0555556	0	0.139785	Type I
19@17533260@+	0.00149925	0.0595238	0.231481	0.144144	0	Type I
19@17534560@+	0.00678733	0.0361446	0.0945946	0.0866667	0.134146	Type I
19@17627074@+	0.00184502	0	0	0.00914077	0.22093	Type I
19@17631836@+	0.0114943	0.0963855	0.0862069	0.167315	0.55	Type I
19@17666744@+	0.0487484	0.0645161	0.284211	0.346457	0.125	Type I
19@17678254@+	0	0	0	0.00475059	0.153226	Type I
19@17691524@+	0.00719424	0	0.0333333	0.00923077	0.131579	Type I
19@17692448@+	0.153017	0.238095	0.443299	0.448454	0.5	Type I
19@17692786@+	0.00333333	0	0	0	0.179487	Type I
19@17837626@+	0	0	0	0.00830565	0.302608	Type I
19@17837952@+	0.0168539	0.178571	0.380952	0.223491	0.00657094	Type I
19@17838303@+	0.0357143	0.285714	0.724138	0.411765	0.491877	Type I
19@17838366@+	0.00657895	0.1	0.21875	0.0738397	0.0826958	Type I
19@17844021@+	0.00862069	0.116279	0.21875	0.117391	0.1191	Type I
19@17897433@+	0	0.075	0.117647	0.189911	0.195312	Type I
19@17972938@+	0.00605663	0.0462731	0.132399	0.155903	0.0337349	Type I
19@1816714@-	0.0363636	0.111111	0	0.0666667	0.304639	Type I
19@18305628@+	0	0	0	0	0.224913	Type I
19@18307250@+	0.011976	0.12	0.47619	0.0349345	0.326613	Type I
19@18391612@-	0.0141718	0.0327869	0.05	0.06625	0.817049	Type I
19@18538714@+	0.0125392	0.114286	0.173228	0.185039	0.164855	Type I
19@18542479@+	0	0.131579	0.125	0.22871	0.193416	Type I
19@18542836@+	0	0	0.103448	0.0542005	0.181395	Type I
19@18544527@+	0	0.032	0.0471698	0.0400962	0.135693	Type I
19@18545114@+	0.264957	0.408163	0.433962	0.487896	0.105769	Type I
19@18649144@-	0.034459	0.0426829	0.0787037	0.120672	0.134752	Type I
19@18650384@-	0.0203046	0.0520833	0.104972	0.0981308	0.235294	Type I
19@18652734@-	0.026455	0.113636	0.0566038	0.238971	0.0285714	Type I
19@18675829@+	0.00275103	0.0277778	0.0542169	0.0293132	0.46375	Type I
19@18679431@+	0.16	0.393443	0.821429	0.590032	0.86551	Type I
19@18686040@+	0	0	0	0	0.227273	Type I
19@18686077@+	0.026455	0	0	0.0393701	0.244444	Type I
19@18703029@+	0.058011	0.0857143	0.173913	0.203652	0.128492	Type I
19@1880095@-	0.0168919	0.0263158	0.0909091	0.163265	0.0601093	Type I
19@1881308@-	0.00722022	0.0588235	0.125	0.157895	0.0535714	Type I
19@1881344@-	0.00308642	0.125	0.0727273	0.0404858	0.00576923	Type I
19@18965516@+	0	0	0	0	0.212088	Type I
19@18967070@+	0.00220751	0	0	0.00536673	0.219395	Type I
19@18971181@+	0.0026738	0.125	0.283019	0.176157	0.0329602	Type I
19@18978239@+	0	0	0	0	0.164859	Type I
19@18978822@+	0.00540541	0.0181818	0	0.0540541	0.262976	Type I
19@18978823@+	0.00529101	0	0.0689655	0.0633484	0.197952	Type I
19@19014196@-	0.00547778	0.0439189	0.113636	0.135116	0.191254	Type I
19@19030098@-	0.00546747	0.0722892	0.146259	0.0969209	0.0107585	Type I
19@19033305@+	0.0045045	0	0.0707071	0.0645161	0.108033	Type I
[truncated: 3,040 more rows]

## Sheet: Fig2f
Site	WT	NSUN2 KO	Group
2L@10007123@+	0.146572	0.000595238	NSUN2-dependent
2L@10038800@+	0.147541	0	NSUN2-dependent
2L@10058004@+	0.180994	0.000544551	NSUN2-dependent
2L@10201344@+	0.341249	0.000332065	NSUN2-dependent
2L@10201923@+	0.150832	0.0380305	NSUN2-dependent
2L@10203577@-	0.07201	0.105051	NSUN2-independent
2L@10206142@-	0.125779	0.000662691	NSUN2-dependent
2L@10211874@+	0.14888	0	NSUN2-dependent
2L@10212174@+	0.16276	0	NSUN2-dependent
2L@10248671@-	0.117188	0	NSUN2-dependent
2L@102606@+	0.234644	0.00078125	NSUN2-dependent
2L@10263022@-	0.185353	0	NSUN2-dependent
2L@10268004@+	0.278689	0	NSUN2-dependent
2L@10269057@+	0.186257	0	NSUN2-dependent
2L@10271919@-	0.177725	0	NSUN2-dependent
2L@10303252@-	0.119097	0	NSUN2-dependent
2L@10303253@-	0.27572	0	NSUN2-dependent
2L@10327384@-	0.114685	0	NSUN2-dependent
2L@10343340@+	0.209386	0.00657895	NSUN2-dependent
2L@10358817@-	0.326715	0	NSUN2-dependent
2L@10363664@+	0.16368	0	NSUN2-dependent
2L@10421087@-	0.115854	0	NSUN2-dependent
2L@10421460@-	0.211111	0	NSUN2-dependent
2L@10423573@+	0.358629	0.0997506	NSUN2-independent
2L@10425886@-	0.175482	0.000604595	NSUN2-dependent
2L@10433871@-	0.3	0	NSUN2-dependent
2L@10459003@+	0.122807	0	NSUN2-dependent
2L@10481132@+	0.25	0	NSUN2-dependent
2L@10486685@-	0.328313	0	NSUN2-dependent
2L@10489508@+	0.237209	0.00550459	NSUN2-dependent
2L@10493688@-	0.117241	0.00681818	NSUN2-dependent
2L@10507640@+	0.115696	0.000845309	NSUN2-dependent
2L@10509982@-	0.100331	0	NSUN2-dependent
2L@10510074@-	0.136072	0.00220751	NSUN2-dependent
2L@10513486@-	0.253482	0.004329	NSUN2-dependent
2L@10518147@+	0.416452	0	NSUN2-dependent
2L@1051898@-	0.125	0	NSUN2-dependent
2L@10734024@-	0.342278	0	NSUN2-dependent
2L@10734038@-	0.137466	0	NSUN2-dependent
2L@10739225@+	0.398148	0	NSUN2-dependent
2L@10739241@+	0.20178	0.00302115	NSUN2-dependent
2L@10739308@+	0.356863	0	NSUN2-dependent
2L@10741230@-	0.200647	0	NSUN2-dependent
2L@10743611@-	0.102804	0.025974	NSUN2-dependent
2L@10766394@-	0.261569	0	NSUN2-dependent
2L@10766947@-	0.400601	0.09	NSUN2-independent
2L@1077201@-	0.147132	0	NSUN2-dependent
2L@1079325@+	0.285285	0	NSUN2-dependent
2L@10848810@-	0.112535	0.000510986	NSUN2-dependent
2L@10857427@-	0.181293	0.0199275	NSUN2-dependent
2L@10857668@-	0.137674	0	NSUN2-dependent
2L@10859519@+	0.165862	0	NSUN2-dependent
2L@10860216@+	0.182353	0.00184162	NSUN2-dependent
2L@10861513@+	0.142857	0	NSUN2-dependent
2L@10969365@-	0.147132	0	NSUN2-dependent
2L@10969707@-	0.161002	0	NSUN2-dependent
2L@10988404@+	0.307018	0.0925926	NSUN2-independent
2L@10992705@+	0.105634	0	NSUN2-dependent
2L@10994008@+	0.306818	0.230038	NSUN2-independent
2L@11011554@+	0.253158	0	NSUN2-dependent
2L@1105809@-	0.212121	0	NSUN2-dependent
2L@1107676@-	0.238494	0	NSUN2-dependent
2L@11093728@+	0.128655	0	NSUN2-dependent
2L@11097224@-	0.113402	0	NSUN2-dependent
2L@11097979@-	0.345679	0	NSUN2-dependent
2L@11098424@-	0.118547	0	NSUN2-dependent
2L@11099508@-	0.177083	0	NSUN2-dependent
2L@11099570@-	0.2	0	NSUN2-dependent
2L@11105966@-	0.164474	0	NSUN2-dependent
2L@11107324@+	0.112782	0	NSUN2-dependent
2L@11108525@+	0.333333	0.333333	NSUN2-independent
2L@11108707@+	0.168317	0	NSUN2-dependent
2L@11108747@+	0.260664	0	NSUN2-dependent
2L@11109473@+	0.16129	0	NSUN2-dependent
2L@11117855@-	0.132911	0	NSUN2-dependent
2L@11124877@+	0.169065	0	NSUN2-dependent
2L@11127486@+	0.483333	0	NSUN2-dependent
2L@11131480@+	0.108571	0	NSUN2-dependent
2L@11133198@+	0.142857	0	NSUN2-dependent
2L@11135354@+	0.391892	0	NSUN2-dependent
2L@11179499@+	0.136286	0.000930233	NSUN2-dependent
2L@11262144@-	0.254808	0.00331858	NSUN2-dependent
2L@11265590@-	0.108333	0	NSUN2-dependent
2L@11266161@-	0.198795	0	NSUN2-dependent
2L@11271220@+	0.212903	0.100629	NSUN2-independent
2L@11279294@+	0.138051	0	NSUN2-dependent
2L@11283152@+	0.155722	0.00220264	NSUN2-dependent
2L@1131779@+	0.105398	0	NSUN2-dependent
2L@1150067@-	0.230032	0	NSUN2-dependent
2L@11510089@-	0.324786	0	NSUN2-dependent
2L@11510090@-	0.219512	0	NSUN2-dependent
2L@1152855@-	0.118843	0.00026295	NSUN2-dependent
2L@1152889@-	0.107485	0	NSUN2-dependent
2L@1166255@+	0.275049	0	NSUN2-dependent
2L@1169348@-	0.148863	0	NSUN2-dependent
2L@1171636@-	0.265416	0	NSUN2-dependent
2L@1175858@+	0.121739	0	NSUN2-dependent
2L@11799181@-	0.218589	0	NSUN2-dependent
2L@1181493@+	0.298295	0.00348432	NSUN2-dependent
2L@1183656@-	0.197849	0	NSUN2-dependent
2L@1184329@+	0.276481	0	NSUN2-dependent
2L@11850638@+	0.50431	0	NSUN2-dependent
2L@11851921@+	0.185015	0	NSUN2-dependent
2L@11852390@+	0.235897	0	NSUN2-dependent
2L@11984788@-	0.234216	0.00102987	NSUN2-dependent
2L@11985488@-	0.205634	0	NSUN2-dependent
2L@11994735@-	0.114943	0	NSUN2-dependent
2L@11998646@-	0.102679	0	NSUN2-dependent
2L@12032216@+	0.229117	0	NSUN2-dependent
2L@12039499@-	0.155779	0	NSUN2-dependent
2L@12056588@+	0.110082	0.000954198	NSUN2-dependent
2L@12061896@-	0.187793	0	NSUN2-dependent
2L@12062856@-	0.280423	0.0170455	NSUN2-dependent
2L@12102528@-	0.162162	0	NSUN2-dependent
2L@12102761@-	0.304348	0	NSUN2-dependent
2L@12108665@-	0.464264	0	NSUN2-dependent
2L@12208748@+	0.105634	0	NSUN2-dependent
2L@12299019@+	0.215072	0.00065083	NSUN2-dependent
2L@12429553@+	0.139405	0.00342466	NSUN2-dependent
2L@12483128@-	0.110708	0	NSUN2-dependent
2L@12538200@-	0.175904	0	NSUN2-dependent
2L@12538392@-	0.291339	0.103819	NSUN2-independent
2L@12694116@-	0.138889	0	NSUN2-dependent
2L@12699892@-	0.361582	0	NSUN2-dependent
2L@12701996@-	0.106754	0	NSUN2-dependent
2L@12702210@-	0.136086	0	NSUN2-dependent
2L@12703514@-	0.164497	0	NSUN2-dependent
2L@12706143@+	0.180812	0.0507614	NSUN2-independent
2L@12710953@-	0.311031	0	NSUN2-dependent
2L@12721679@-	0.191837	0.00140845	NSUN2-dependent
2L@13011403@+	0.11875	0.00159744	NSUN2-dependent
2L@13011805@+	0.116883	0	NSUN2-dependent
2L@13015305@-	0.164474	0	NSUN2-dependent
2L@13167576@+	0.244444	0	NSUN2-dependent
2L@13167803@+	0.136778	0.00195695	NSUN2-dependent
2L@13171777@-	0.12963	0	NSUN2-dependent
2L@13175729@-	0.111582	0	NSUN2-dependent
2L@13186248@-	0.327717	0	NSUN2-dependent
2L@13187719@-	0.460746	0	NSUN2-dependent
2L@13201265@-	0.129032	0	NSUN2-dependent
2L@13219169@-	0.136103	0	NSUN2-dependent
2L@13219227@-	0.108666	0	NSUN2-dependent
2L@13222933@+	0.229576	0	NSUN2-dependent
2L@13287133@+	0.32342	0	NSUN2-dependent
2L@13287792@+	0.104575	0	NSUN2-dependent
2L@13288053@+	0.14218	0	NSUN2-dependent
2L@13290333@+	0.316038	0.0522876	NSUN2-independent
2L@13297821@+	0.238166	0	NSUN2-dependent
2L@13298219@+	0.278159	0	NSUN2-dependent
2L@13300692@+	0.142105	0	NSUN2-dependent
2L@13370488@-	0.125456	0.000356443	NSUN2-dependent
2L@13371599@-	0.18018	0	NSUN2-dependent
2L@13372194@-	0.122137	0	NSUN2-dependent
2L@13375122@+	0.120709	0	NSUN2-dependent
2L@13379994@+	0.154177	0.0016835	NSUN2-dependent
2L@13383479@+	0.154481	0	NSUN2-dependent
2L@13385055@+	0.100733	0.0031348	NSUN2-dependent
2L@13385375@+	0.125	0	NSUN2-dependent
2L@13394919@-	0.499791	0.000254367	NSUN2-dependent
2L@13504615@-	0.341387	0	NSUN2-dependent
2L@13506215@-	0.370071	0	NSUN2-dependent
2L@13509051@-	0.143033	0.00128041	NSUN2-dependent
2L@13634698@+	0.45509	0	NSUN2-dependent
2L@13634714@+	0.13125	0	NSUN2-dependent
2L@13635667@+	0.309249	0	NSUN2-dependent
2L@13781485@+	0.177698	0	NSUN2-dependent
2L@13781901@+	0.250223	0.00066357	NSUN2-dependent
2L@13789392@+	0.127193	0	NSUN2-dependent
2L@13790205@+	0.471751	0	NSUN2-dependent
2L@13791451@+	0.217949	0	NSUN2-dependent
2L@13792946@+	0.194805	0	NSUN2-dependent
2L@13794083@+	0.177778	0	NSUN2-dependent
2L@13817850@+	0.220588	0.0882353	NSUN2-independent
2L@13825900@-	0.12844	0	NSUN2-dependent
2L@13826623@-	0.194444	0	NSUN2-dependent
2L@13828750@-	0.242015	0	NSUN2-dependent
2L@13830122@+	0.362353	0	NSUN2-dependent
2L@13831854@-	0.319018	0	NSUN2-dependent
2L@13832161@-	0.124277	0	NSUN2-dependent
2L@13833474@+	0.140572	0	NSUN2-dependent
2L@13895383@+	0.363636	0	NSUN2-dependent
2L@13896242@+	0.153527	0	NSUN2-dependent
2L@14018206@+	0.108575	0.000579039	NSUN2-dependent
2L@14018362@+	0.106247	0	NSUN2-dependent
2L@14186709@-	0.127451	0	NSUN2-dependent
2L@14186710@-	0.417476	0	NSUN2-dependent
2L@14342895@+	0.21004	0	NSUN2-dependent
2L@14343130@+	0.102389	0	NSUN2-dependent
2L@14343618@+	0.10675	0	NSUN2-dependent
2L@14344269@+	0.278443	0	NSUN2-dependent
2L@14348070@-	0.210191	0	NSUN2-dependent
2L@14360117@+	0.201044	0	NSUN2-dependent
2L@14360246@+	0.112108	0	NSUN2-dependent
2L@14364467@+	0.133253	0	NSUN2-dependent
2L@14364503@+	0.309701	0	NSUN2-dependent
2L@14602938@-	0.183824	0	NSUN2-dependent
2L@14976336@-	0.118321	0	NSUN2-dependent
2L@14977442@-	0.186738	0	NSUN2-dependent
2L@14977444@-	0.14992	0.00133156	NSUN2-dependent
2L@14992379@-	0.28536	0	NSUN2-dependent
2L@15116127@+	0.246281	0	NSUN2-dependent
2L@154957@-	0.373057	0	NSUN2-dependent
2L@15502231@+	0.146382	0	NSUN2-dependent
2L@15502431@+	0.167925	0.00109769	NSUN2-dependent
2L@15503045@+	0.280876	0	NSUN2-dependent
2L@156786@+	0.125126	0	NSUN2-dependent
2L@15729456@-	0.296124	0	NSUN2-dependent
2L@15729829@-	0.215041	0.00119546	NSUN2-dependent
2L@15730056@-	0.100543	0	NSUN2-dependent
2L@15730148@-	0.10733	0.000795229	NSUN2-dependent
2L@15730411@-	0.169395	0.0593274	NSUN2-independent
2L@15752474@+	0.142857	0	NSUN2-dependent
2L@15764800@+	0.111538	0	NSUN2-dependent
2L@15765437@+	0.148834	0	NSUN2-dependent
2L@15767850@-	0.40035	0	NSUN2-dependent
2L@15769054@-	0.359223	0	NSUN2-dependent
2L@1595316@-	0.202532	0	NSUN2-dependent
2L@1595931@-	0.5	0	NSUN2-dependent
2L@16046686@+	0.44583	0	NSUN2-dependent
2L@1610167@-	0.111111	0	NSUN2-dependent
2L@1610949@-	0.112676	0	NSUN2-dependent
2L@1611504@+	0.171171	0	NSUN2-dependent
2L@1612365@+	0.697802	0	NSUN2-dependent
2L@16260575@-	0.206972	0	NSUN2-dependent
2L@16261346@-	0.398089	0	NSUN2-dependent
2L@16261680@-	0.269841	0	NSUN2-dependent
2L@16265542@-	0.105069	0.0579011	NSUN2-independent
2L@16265998@-	0.105159	0.00161551	NSUN2-dependent
2L@16301272@+	0.14	0	NSUN2-dependent
2L@16303618@+	0.131579	0	NSUN2-dependent
2L@16307669@+	0.112782	0	NSUN2-dependent
2L@16328727@-	0.103286	0.0294826	NSUN2-dependent
2L@16344389@-	0.297297	0	NSUN2-dependent
2L@16345225@-	0.149682	0.0013541	NSUN2-dependent
2L@16345677@-	0.109375	0	NSUN2-dependent
2L@16657943@+	0.145695	0	NSUN2-dependent
2L@16661462@+	0.193182	0	NSUN2-dependent
2L@16661610@+	0.648485	0.676113	NSUN2-independent
2L@16678135@+	0.216312	0	NSUN2-dependent
2L@16699177@+	0.1025	0	NSUN2-dependent
2L@16723711@-	0.254902	0.266667	NSUN2-independent
2L@16723767@-	0.110613	0	NSUN2-dependent
2L@16724539@-	0.126174	0.000580552	NSUN2-dependent
2L@16731778@-	0.104891	0.000807754	NSUN2-dependent
2L@16735320@-	0.442953	0	NSUN2-dependent
2L@16735428@-	0.122625	0.000881834	NSUN2-dependent
2L@16742780@-	0.171382	0.00193705	NSUN2-dependent
2L@16827616@+	0.14916	0	NSUN2-dependent
2L@16829937@+	0.105744	0	NSUN2-dependent
2L@16880631@+	0.142857	0	NSUN2-dependent
2L@16881127@+	0.242424	0	NSUN2-dependent
2L@16881176@+	0.102273	0	NSUN2-dependent
2L@16913718@+	0.297297	0	NSUN2-dependent
2L@1707820@-	0.461347	0.00277008	NSUN2-dependent
2L@1708571@-	0.156194	0	NSUN2-dependent
2L@1713230@-	0.171875	0	NSUN2-dependent
2L@1713238@-	0.119617	0	NSUN2-dependent
2L@1713783@-	0.316176	0	NSUN2-dependent
2L@1713855@-	0.113636	0	NSUN2-dependent
2L@1718766@-	0.153639	0	NSUN2-dependent
2L@1725749@-	0.140843	0.000347688	NSUN2-dependent
2L@1726147@-	0.249479	0.000234335	NSUN2-dependent
2L@17368165@-	0.232704	0	NSUN2-dependent
2L@17373897@-	0.100775	0	NSUN2-dependent
2L@17405930@+	0.123711	0	NSUN2-dependent
2L@17411168@+	0.122497	0.00109409	NSUN2-dependent
2L@17464102@-	0.147392	0	NSUN2-dependent
2L@17484903@+	0.104065	0	NSUN2-dependent
2L@17487657@-	0.230088	0	NSUN2-dependent
2L@17500626@-	0.324107	0.0030581	NSUN2-dependent
2L@1751948@-	0.131004	0	NSUN2-dependent
2L@17972419@+	0.178571	0	NSUN2-dependent
2L@17973074@+	0.111111	0	NSUN2-dependent
2L@18130885@-	0.125	0	NSUN2-dependent
2L@18133622@-	0.162551	0	NSUN2-dependent
2L@18158082@-	0.125641	0	NSUN2-dependent
2L@18158484@-	0.185897	0	NSUN2-dependent
2L@18447562@-	0.525547	0	NSUN2-dependent
2L@18535228@-	0.15493	0	NSUN2-dependent
2L@18537556@-	0.383929	0	NSUN2-dependent
2L@185396@+	0.15873	0	NSUN2-dependent
2L@18541333@-	0.241758	0	NSUN2-dependent
2L@18602212@-	0.167939	0	NSUN2-dependent
2L@18680380@-	0.110227	0	NSUN2-dependent
2L@18681749@-	0.217608	0	NSUN2-dependent
2L@18696609@+	0.188462	0	NSUN2-dependent
2L@18696618@+	0.235294	0	NSUN2-dependent
2L@18705579@-	0.188432	0.00112057	NSUN2-dependent
2L@18709739@+	0.126263	0	NSUN2-dependent
2L@18827961@+	0.166667	0.00219298	NSUN2-dependent
2L@18828677@+	0.283951	0	NSUN2-dependent
2L@18837866@-	0.182186	0.109155	NSUN2-independent
2L@18858115@-	0.171053	0	NSUN2-dependent
2L@18920474@-	0.479452	0	NSUN2-dependent
2L@18939837@-	0.156627	0	NSUN2-dependent
2L@18940040@-	0.102041	0	NSUN2-dependent
2L@18974005@-	0.139665	0	NSUN2-dependent
2L@18986720@-	0.109612	0	NSUN2-dependent
2L@18986811@-	0.178151	0.0551351	NSUN2-independent
2L@19039252@+	0.146561	0	NSUN2-dependent
2L@19039490@+	0.194702	0	NSUN2-dependent
2L@19042493@+	0.104022	0.040568	NSUN2-dependent
2L@19044061@-	0.57047	0	NSUN2-dependent
2L@19052202@+	0.420332	0.000588235	NSUN2-dependent
2L@19052906@+	0.339845	0.000320616	NSUN2-dependent
2L@19053025@+	0.145058	0.00055571	NSUN2-dependent
2L@19064409@+	0.131455	0	NSUN2-dependent
2L@19065469@-	0.217544	0	NSUN2-dependent
2L@19115799@+	0.203252	0	NSUN2-dependent
2L@19116125@+	0.374702	0	NSUN2-dependent
2L@19130247@-	0.376441	0.000252717	NSUN2-dependent
2L@19130817@-	0.1515	0	NSUN2-dependent
2L@19131589@-	0.111086	0.000697837	NSUN2-dependent
2L@19132828@+	0.144644	0	NSUN2-dependent
2L@19180881@-	0.247619	0.0558376	NSUN2-independent
2L@1935273@+	0.151394	0	NSUN2-dependent
2L@19362804@-	0.145714	0	NSUN2-dependent
2L@1936436@+	0.101266	0	NSUN2-dependent
2L@1936858@+	0.230928	0	NSUN2-dependent
2L@1937091@+	0.147866	0	NSUN2-dependent
2L@19392852@-	0.144928	0	NSUN2-dependent
2L@193978@+	0.151515	0.037037	NSUN2-dependent
2L@19404080@-	0.1	0	NSUN2-dependent
2L@19483308@-	0.242424	0	NSUN2-dependent
2L@19483325@-	0.266667	0	NSUN2-dependent
2L@19489587@-	0.152381	0	NSUN2-dependent
2L@19489880@-	0.177305	0	NSUN2-dependent
2L@19490873@+	0.122222	0	NSUN2-dependent
2L@19494224@+	0.122137	0.0451128	NSUN2-dependent
2L@19496832@+	0.18982	0	NSUN2-dependent
2L@19504268@-	0.370253	0	NSUN2-dependent
2L@19504390@-	0.123077	0	NSUN2-dependent
2L@19504710@-	0.36413	0.00125471	NSUN2-dependent
2L@19504958@-	0.161905	0	NSUN2-dependent
2L@19505994@-	0.119403	0	NSUN2-dependent
2L@19506183@-	0.167192	0	NSUN2-dependent
2L@19508471@-	0.115044	0	NSUN2-dependent
2L@19544096@+	0.144243	0	NSUN2-dependent
2L@19585050@+	0.414966	0	NSUN2-dependent
2L@19701559@+	0.151515	0	NSUN2-dependent
2L@19717084@+	0.135593	0	NSUN2-dependent
2L@19717108@+	0.26	0	NSUN2-dependent
2L@19729624@+	0.162162	0	NSUN2-dependent
2L@1974564@+	0.153691	0.0272873	NSUN2-dependent
2L@19749445@-	0.172414	0.00833333	NSUN2-dependent
2L@19777361@-	0.222222	0	NSUN2-dependent
2L@19778630@-	0.415385	0	NSUN2-dependent
2L@19778631@-	0.136364	0	NSUN2-dependent
2L@1978021@-	0.152174	0	NSUN2-dependent
2L@19780716@-	0.228571	0	NSUN2-dependent
2L@19782511@-	0.1	0.0377358	NSUN2-dependent
2L@19782784@-	0.25	0	NSUN2-dependent
2L@1978763@-	0.131805	0	NSUN2-dependent
2L@197978@+	0.148936	0	NSUN2-dependent
2L@1981726@+	0.121693	0	NSUN2-dependent
2L@1982591@+	0.132979	0.0618557	NSUN2-independent
2L@1983241@+	0.32377	0	NSUN2-dependent
2L@1984889@-	0.14721	0.000216896	NSUN2-dependent
2L@1988779@+	0.179929	0.000169981	NSUN2-dependent
2L@200135@+	0.222222	0	NSUN2-dependent
2L@200152@+	0.122807	0	NSUN2-dependent
2L@20059247@-	0.15601	0	NSUN2-dependent
2L@20059323@-	0.33945	0	NSUN2-dependent
2L@20059584@-	0.411881	0	NSUN2-dependent
2L@20061789@+	0.111904	0.000370508	NSUN2-dependent
2L@20062966@+	0.39588	0.000234357	NSUN2-dependent
2L@20063518@+	0.23751	0.226092	NSUN2-independent
2L@20075985@+	0.152542	0	NSUN2-dependent
2L@20088571@+	0.171598	0.00293255	NSUN2-dependent
2L@20093491@-	0.251029	0	NSUN2-dependent
2L@20093611@-	0.348324	0.00138122	NSUN2-dependent
2L@20095605@+	0.12	0	NSUN2-dependent
2L@2028409@+	0.119534	0	NSUN2-dependent
2L@20336527@+	0.139028	0	NSUN2-dependent
2L@20340028@+	0.112069	0	NSUN2-dependent
2L@20346961@+	0.239766	0	NSUN2-dependent
2L@20364307@+	0.118467	0	NSUN2-dependent
2L@2041017@+	0.106566	0.0194265	NSUN2-dependent
2L@20417659@+	0.414792	0	NSUN2-dependent
2L@2042934@+	0.105448	0.000548246	NSUN2-dependent
2L@20442621@+	0.138889	0	NSUN2-dependent
2L@20449858@-	0.142045	0	NSUN2-dependent
2L@20451739@+	0.152778	0	NSUN2-dependent
2L@20458975@-	0.156069	0	NSUN2-dependent
2L@2046880@+	0.130952	0	NSUN2-dependent
2L@20650620@+	0.159574	0	NSUN2-dependent
2L@20653779@-	0.159375	0.00303951	NSUN2-dependent
2L@20654901@-	0.191626	0	NSUN2-dependent
2L@20657326@+	0.153086	0	NSUN2-dependent
2L@20662461@-	0.209302	0.0183486	NSUN2-dependent
2L@20675448@-	0.258824	0.0802469	NSUN2-independent
2L@20677193@+	0.269939	0	NSUN2-dependent
2L@20737408@+	0.223046	0.000299222	NSUN2-dependent
2L@20738187@+	0.15	0.000643915	NSUN2-dependent
2L@20738756@+	0.142129	0	NSUN2-dependent
2L@20738757@+	0.245725	0	NSUN2-dependent
2L@20751772@-	0.126728	0	NSUN2-dependent
2L@20757423@-	0.448155	0.00138313	NSUN2-dependent
2L@20790018@-	0.132754	0	NSUN2-dependent
2L@20791478@-	0.20684	0	NSUN2-dependent
2L@20791542@-	0.224919	0	NSUN2-dependent
2L@207989@+	0.422031	0.00116822	NSUN2-dependent
2L@20813686@+	0.12973	0	NSUN2-dependent
2L@20882294@-	0.189698	0.00142552	NSUN2-dependent
2L@20920123@-	0.10757	0	NSUN2-dependent
2L@210045@+	0.663934	0	NSUN2-dependent
2L@21069467@-	0.158257	0	NSUN2-dependent
2L@21154830@-	0.328395	0	NSUN2-dependent
2L@21157799@-	0.10443	0	NSUN2-dependent
2L@21181260@+	0.209486	0	NSUN2-dependent
2L@21230982@+	0.153846	0	NSUN2-dependent
2L@21255102@+	0.238908	0	NSUN2-dependent
2L@21256021@+	0.257143	0	NSUN2-dependent
2L@21261650@+	0.11954	0.0206186	NSUN2-dependent
2L@21273770@+	0.107618	0.00236686	NSUN2-dependent
2L@21275445@+	0.243902	0	NSUN2-dependent
2L@21275463@+	0.110353	0	NSUN2-dependent
2L@21277605@+	0.109195	0.0124224	NSUN2-dependent
2L@21277933@+	0.120253	0	NSUN2-dependent
2L@2134555@+	0.102298	0.000991326	NSUN2-dependent
2L@2135145@+	0.160221	0.000208855	NSUN2-dependent
2L@2140728@-	0.127841	0.00208768	NSUN2-dependent
2L@2143806@-	0.4	0	NSUN2-dependent
2L@2144363@-	0.21118	0.0233918	NSUN2-dependent
2L@2146520@-	0.183051	0	NSUN2-dependent
2L@2150785@+	0.2	0	NSUN2-dependent
2L@215257@-	0.179204	0	NSUN2-dependent
2L@215871@-	0.176	0.0326087	NSUN2-dependent
2L@215957@-	0.111765	0	NSUN2-dependent
2L@21628074@-	0.120179	0.021114	NSUN2-dependent
2L@21659865@+	0.297248	0	NSUN2-dependent
2L@21661560@+	0.404669	0	NSUN2-dependent
2L@2178185@-	0.114943	0	NSUN2-dependent
2L@2178186@-	0.16092	0	NSUN2-dependent
2L@2190497@-	0.22314	0.00104603	NSUN2-dependent
2L@22122286@+	0.263421	0	NSUN2-dependent
2L@22123338@+	0.491972	0	NSUN2-dependent
2L@22123441@+	0.212042	0.000779423	NSUN2-dependent
2L@22123799@+	0.122727	0	NSUN2-dependent
2L@22129177@-	0.137172	0	NSUN2-dependent
2L@2215623@-	0.122715	0	NSUN2-dependent
2L@22258111@+	0.245283	0	NSUN2-dependent
2L@2232089@-	0.187811	0.000962001	NSUN2-dependent
2L@2242414@+	0.338509	0	NSUN2-dependent
2L@22432223@+	0.129412	0	NSUN2-dependent
2L@2243740@+	0.102749	0.0466472	NSUN2-dependent
2L@2244028@+	0.389073	0.00255754	NSUN2-dependent
2L@22440413@+	0.15873	0	NSUN2-dependent
2L@2244235@+	0.346629	0.111554	NSUN2-independent
2L@22473662@+	0.251174	0.0486533	NSUN2-dependent
2L@22611407@-	0.185185	0	NSUN2-dependent
2L@22747092@+	0.1	0	NSUN2-dependent
2L@2309620@-	0.28355	0	NSUN2-dependent
2L@2372910@-	0.134668	0	NSUN2-dependent
2L@2373209@-	0.145576	0	NSUN2-dependent
2L@2381522@+	0.253623	0	NSUN2-dependent
2L@238601@-	0.132296	0.0740741	NSUN2-independent
2L@2490379@-	0.201653	0.00177936	NSUN2-dependent
2L@2574519@-	0.116803	0	NSUN2-dependent
2L@2576218@-	0.132948	0.00185529	NSUN2-dependent
2L@2576468@-	0.110994	0	NSUN2-dependent
2L@2577890@+	0.221154	0	NSUN2-dependent
2L@2578987@+	0.108062	0	NSUN2-dependent
2L@2580764@+	0.672378	0.00108992	NSUN2-dependent
2L@2580772@+	0.198878	0.000501002	NSUN2-dependent
2L@2581927@-	0.105125	0.000618047	NSUN2-dependent
2L@2742209@+	0.135499	0	NSUN2-dependent
2L@2742702@+	0.231707	0	NSUN2-dependent
2L@275833@-	0.576355	0	NSUN2-dependent
2L@2758843@-	0.235	0	NSUN2-dependent
2L@2766947@+	0.203008	0	NSUN2-dependent
2L@2767623@-	0.100535	0.00953895	NSUN2-dependent
2L@2768875@-	0.15139	0	NSUN2-dependent
2L@279026@+	0.244444	0	NSUN2-dependent
2L@2809784@+	0.1875	0	NSUN2-dependent
2L@2818442@-	0.108756	0	NSUN2-dependent
2L@2818463@-	0.236696	0	NSUN2-dependent
2L@2820131@-	0.151786	0	NSUN2-dependent
2L@2821234@-	0.292345	0	NSUN2-dependent
2L@282809@-	0.279476	0	NSUN2-dependent
2L@2856612@+	0.10739	0	NSUN2-dependent
2L@2865048@+	0.342105	0	NSUN2-dependent
2L@2877712@-	0.561388	0	NSUN2-dependent
2L@2881231@-	0.131944	0	NSUN2-dependent
2L@2882306@-	0.193237	0	NSUN2-dependent
2L@293880@-	0.156942	0	NSUN2-dependent
2L@2949657@+	0.174825	0	NSUN2-dependent
2L@2951943@+	0.329949	0	NSUN2-dependent
2L@295851@+	0.109082	0.000554477	NSUN2-dependent
2L@2970387@-	0.106918	0.00120048	NSUN2-dependent
2L@297038@+	0.10119	0	NSUN2-dependent
2L@2970976@-	0.387097	0	NSUN2-dependent
2L@2971992@-	0.113424	0.000706714	NSUN2-dependent
2L@2972107@-	0.191223	0.000824063	NSUN2-dependent
2L@2972233@-	0.23212	0.0684093	NSUN2-independent
2L@2975911@-	0.129949	0	NSUN2-dependent
2L@2976354@-	0.431363	0.000798722	NSUN2-dependent
2L@2976368@-	0.112178	0	NSUN2-dependent
2L@2981477@-	0.14803	0	NSUN2-dependent
2L@2981798@-	0.100999	0	NSUN2-dependent
2L@2982101@-	0.107826	0	NSUN2-dependent
2L@2985293@-	0.126607	0.00088968	NSUN2-dependent
2L@2990366@-	0.170732	0	NSUN2-dependent
2L@2991942@-	0.111111	0.00440529	NSUN2-dependent
2L@2997798@+	0.109533	0.0294599	NSUN2-dependent
2L@3022325@-	0.152603	0.0608553	NSUN2-independent
2L@3022616@-	0.129834	0	NSUN2-dependent
2L@3027157@-	0.129502	0	NSUN2-dependent
2L@3036765@-	0.208429	0	NSUN2-dependent
2L@3039522@-	0.337079	0	NSUN2-dependent
2L@3125387@-	0.369697	0	NSUN2-dependent
2L@3167766@+	0.256007	0	NSUN2-dependent
2L@3167817@+	0.271429	0	NSUN2-dependent
2L@3167917@+	0.207113	0	NSUN2-dependent
2L@3170492@-	0.166667	0	NSUN2-dependent
2L@3295520@-	0.229508	0	NSUN2-dependent
2L@3296646@-	0.11	0	NSUN2-dependent
2L@3337488@-	0.144781	0.00116009	NSUN2-dependent
2L@3337758@-	0.115502	0	NSUN2-dependent
2L@3361027@-	0.109375	0.0010582	NSUN2-dependent
2L@3365565@-	0.126316	0	NSUN2-dependent
2L@3372917@-	0.290541	0	NSUN2-dependent
2L@344724@+	0.177143	0	NSUN2-dependent
2L@3453487@+	0.187364	0	NSUN2-dependent
2L@3456712@-	0.340557	0	NSUN2-dependent
2L@3468105@-	0.16122	0	NSUN2-dependent
2L@3468125@-	0.132302	0	NSUN2-dependent
2L@3469308@-	0.507412	0	NSUN2-dependent
2L@3510691@-	0.120949	0	NSUN2-dependent
2L@3514200@-	0.108746	0.0283251	NSUN2-dependent
2L@3516034@+	0.14325	0.000494805	NSUN2-dependent
2L@356982@-	0.100313	0.0031348	NSUN2-dependent
2L@3627064@-	0.147023	0	NSUN2-dependent
2L@3627170@-	0.285714	0	NSUN2-dependent
2L@3627188@-	0.11461	0.000838223	NSUN2-dependent
2L@3639328@-	0.167802	0.000659196	NSUN2-dependent
2L@3639398@-	0.106933	0.00191939	NSUN2-dependent
2L@3639509@-	0.105867	0	NSUN2-dependent
2L@3708585@-	0.140625	0	NSUN2-dependent
2L@3714133@+	0.12311	0	NSUN2-dependent
2L@3811384@-	0.352201	0	NSUN2-dependent
2L@3864834@+	0.173077	0	NSUN2-dependent
2L@3874018@-	0.144654	0	NSUN2-dependent
2L@4098935@+	0.135417	0	NSUN2-dependent
2L@4098964@+	0.113095	0	NSUN2-dependent
2L@4099526@+	0.125326	0	NSUN2-dependent
2L@4099540@+	0.137097	0	NSUN2-dependent
2L@4099912@+	0.139731	0.000859845	NSUN2-dependent
2L@4100782@+	0.160142	0	NSUN2-dependent
2L@410374@-	0.153103	0.000846024	NSUN2-dependent
2L@4107687@+	0.212389	0	NSUN2-dependent
2L@410921@-	0.359406	0	NSUN2-dependent
2L@414526@-	0.254054	0	NSUN2-dependent
2L@415751@+	0.247516	0.000709723	NSUN2-dependent
2L@416203@+	0.273518	0.000575705	NSUN2-dependent
2L@417136@+	0.13285	0	NSUN2-dependent
2L@419368@-	0.224037	0.00078125	NSUN2-dependent
2L@4225963@-	0.101	0	NSUN2-dependent
2L@4226036@-	0.155186	0	NSUN2-dependent
2L@4226913@-	0.120047	0	NSUN2-dependent
2L@4382460@-	0.120968	0	NSUN2-dependent
2L@4383558@-	0.193182	0	NSUN2-dependent
2L@4384238@-	0.103774	0.00325733	NSUN2-dependent
2L@4385022@-	0.1417	0	NSUN2-dependent
2L@4385245@-	0.15	0	NSUN2-dependent
2L@4385959@-	0.193548	0	NSUN2-dependent
2L@4386523@-	0.136126	0	NSUN2-dependent
2L@4394350@+	0.253763	0.00144928	NSUN2-dependent
2L@4395510@+	0.169014	0	NSUN2-dependent
2L@4395699@+	0.215385	0	NSUN2-dependent
2L@4398043@+	0.268437	0.105882	NSUN2-independent
2L@4442677@+	0.247807	0	NSUN2-dependent
2L@4443369@-	0.133829	0	NSUN2-dependent
2L@4445528@+	0.120311	0	NSUN2-dependent
2L@4447332@-	0.597598	0	NSUN2-dependent
2L@4449662@-	0.108197	0.00361011	NSUN2-dependent
2L@4451916@-	0.113253	0	NSUN2-dependent
2L@4453835@-	0.137083	0	NSUN2-dependent
2L@4455637@-	0.268882	0	NSUN2-dependent
2L@4456165@-	0.140306	0.0010101	NSUN2-dependent
2L@4457964@-	0.40559	0.000314348	NSUN2-dependent
2L@4458024@-	0.116505	0.000336022	NSUN2-dependent
2L@4461931@-	0.100503	0	NSUN2-dependent
2L@4464085@+	0.214452	0	NSUN2-dependent
2L@449961@-	0.172445	0	NSUN2-dependent
2L@453531@+	0.153242	0	NSUN2-dependent
2L@453603@+	0.123916	0	NSUN2-dependent
2L@475570@+	0.128039	0	NSUN2-dependent
2L@4817135@-	0.209302	0	NSUN2-dependent
2L@4817469@-	0.211538	0	NSUN2-dependent
2L@4851945@+	0.357143	0	NSUN2-dependent
2L@4851994@+	0.171577	0	NSUN2-dependent
2L@4884928@+	0.229249	0	NSUN2-dependent
2L@4892225@+	0.176471	0	NSUN2-dependent
2L@4909840@-	0.107084	0	NSUN2-dependent
2L@4910601@-	0.110915	0	NSUN2-dependent
2L@4911731@-	0.144186	0	NSUN2-dependent
2L@4948496@-	0.306011	0	NSUN2-dependent
2L@4956498@+	0.274319	0	NSUN2-dependent
2L@4957225@+	0.100569	0	NSUN2-dependent
2L@4957226@+	0.261029	0	NSUN2-dependent
2L@4968786@-	0.101961	0.00110988	NSUN2-dependent
2L@4972307@+	0.217497	0	NSUN2-dependent
2L@4973320@+	0.104146	0	NSUN2-dependent
2L@4978081@+	0.19428	0	NSUN2-dependent
2L@4979766@-	0.107011	0	NSUN2-dependent
2L@4983719@+	0.366412	0	NSUN2-dependent
2L@4987206@+	0.270916	0.0021097	NSUN2-dependent
2L@5014042@-	0.119048	0	NSUN2-dependent
2L@5053259@+	0.198276	0	NSUN2-dependent
2L@5071125@+	0.104539	0.000277649	NSUN2-dependent
2L@5094411@+	0.210699	0	NSUN2-dependent
2L@5094615@+	0.104753	0.000844595	NSUN2-dependent
2L@5097866@+	0.1	0	NSUN2-dependent
2L@5097930@+	0.110769	0	NSUN2-dependent
2L@5340399@-	0.266667	0	NSUN2-dependent
2L@5519460@-	0.158713	0	NSUN2-dependent
2L@5523074@-	0.152174	0	NSUN2-dependent
2L@5526206@+	0.272727	0	NSUN2-dependent
2L@5526506@+	0.109375	0	NSUN2-dependent
2L@5531351@-	0.127135	0	NSUN2-dependent
2L@5531886@-	0.193426	0	NSUN2-dependent
2L@5539733@-	0.109025	0.000296209	NSUN2-dependent
2L@5543541@+	0.227982	0.000624025	NSUN2-dependent
2L@5543561@+	0.192061	0.00066313	NSUN2-dependent
2L@569241@+	0.109474	0	NSUN2-dependent
2L@572036@+	0.14658	0.035443	NSUN2-dependent
2L@5725144@+	0.16442	0	NSUN2-dependent
2L@573217@-	0.138095	0.0197044	NSUN2-dependent
2L@5770061@-	0.225225	0	NSUN2-dependent
2L@5770830@-	0.196382	0.106904	NSUN2-independent
2L@5801472@-	0.153457	0	NSUN2-dependent
2L@5801727@-	0.131401	0	NSUN2-dependent
2L@5802599@+	0.183398	0	NSUN2-dependent
2L@5995165@-	0.103641	0	NSUN2-dependent
2L@5995788@-	0.179545	0	NSUN2-dependent
2L@6023656@-	0.109649	0	NSUN2-dependent
2L@6040020@+	0.175926	0.0131579	NSUN2-dependent
2L@6040044@+	0.256757	0	NSUN2-dependent
2L@6040803@+	0.295082	0	NSUN2-dependent
2L@6052154@+	0.127562	0	NSUN2-dependent
2L@6066466@+	0.241814	0	NSUN2-dependent
2L@6097621@-	0.12027	0	NSUN2-dependent
2L@6326298@+	0.149215	0	NSUN2-dependent
2L@6327572@+	0.267241	0	NSUN2-dependent
2L@6328608@+	0.23494	0.0025641	NSUN2-dependent
2L@6334411@-	0.360947	0	NSUN2-dependent
2L@6335158@-	0.153153	0.002079	NSUN2-dependent
2L@6335453@-	0.180645	0	NSUN2-dependent
2L@6335605@-	0.550562	0	NSUN2-dependent
2L@6337063@-	0.10628	0.00423729	NSUN2-dependent
2L@6344490@+	0.150309	0	NSUN2-dependent
2L@6345423@+	0.115752	0	NSUN2-dependent
2L@6374654@+	0.1875	0.0216216	NSUN2-dependent
2L@6376252@+	0.153846	0	NSUN2-dependent
2L@6376853@+	0.238095	0.109756	NSUN2-independent
2L@6424759@+	0.206522	0.00227273	NSUN2-dependent
2L@6445400@-	0.102941	0	NSUN2-dependent
2L@6452644@-	0.10221	0	NSUN2-dependent
2L@6457690@+	0.27381	0.00188679	NSUN2-dependent
2L@6467088@-	0.14876	0	NSUN2-dependent
2L@6471394@-	0.143827	0	NSUN2-dependent
2L@6475617@-	0.238482	0	NSUN2-dependent
2L@6482782@+	0.501916	0	NSUN2-dependent
2L@6484633@+	0.15	0.00943396	NSUN2-dependent
2L@6485458@+	0.118321	0	NSUN2-dependent
2L@6493432@-	0.122886	0	NSUN2-dependent
2L@6499470@+	0.143911	0	NSUN2-dependent
2L@6565256@-	0.153333	0	NSUN2-dependent
2L@6635055@-	0.164384	0	NSUN2-dependent
2L@6640507@-	0.165877	0	NSUN2-dependent
2L@6651838@+	0.571984	0	NSUN2-dependent
2L@6653625@+	0.27971	0.000402901	NSUN2-dependent
2L@6654061@+	0.283636	0.000931966	NSUN2-dependent
2L@6654174@+	0.257042	0	NSUN2-dependent
2L@6655550@-	0.402597	0	NSUN2-dependent
2L@6658672@+	0.41206	0	NSUN2-dependent
2L@6658903@+	0.301775	0	NSUN2-dependent
2L@6661007@+	0.434555	0.215321	NSUN2-independent
2L@6661318@+	0.252525	0	NSUN2-dependent
2L@6664401@+	0.108746	0.000773994	NSUN2-dependent
2L@6668532@+	0.128322	0.0290799	NSUN2-dependent
2L@6672089@-	0.421362	0.00186683	NSUN2-dependent
2L@6675455@-	0.176249	0	NSUN2-dependent
2L@6852692@+	0.505208	0	NSUN2-dependent
2L@6858703@+	0.222826	0	NSUN2-dependent
2L@6859996@+	0.146875	0.00155039	NSUN2-dependent
2L@6907348@-	0.178268	0	NSUN2-dependent
2L@6912785@-	0.185696	0.00153139	NSUN2-dependent
2L@6924337@+	0.419634	0	NSUN2-dependent
2L@6925020@+	0.101521	0.000264393	NSUN2-dependent
2L@6944457@-	0.53342	0.19816	NSUN2-independent
2L@6946013@-	0.231293	0	NSUN2-dependent
2L@6947273@-	0.317308	0	NSUN2-dependent
2L@6950781@+	0.111111	0	NSUN2-dependent
2L@6951279@+	0.103261	0	NSUN2-dependent
2L@6951736@+	0.238462	0	NSUN2-dependent
2L@6952666@+	0.225352	0	NSUN2-dependent
2L@6952930@+	0.1	0	NSUN2-dependent
2L@6957527@+	0.261519	0.001	NSUN2-dependent
2L@6959631@-	0.12069	0	NSUN2-dependent
2L@6959632@-	0.169492	0	NSUN2-dependent
2L@6970644@-	0.470721	0.000711744	NSUN2-dependent
2L@6971373@-	0.128049	0	NSUN2-dependent
2L@7013925@+	0.191489	0	NSUN2-dependent
2L@7028087@+	0.400966	0	NSUN2-dependent
2L@7028089@+	0.172414	0	NSUN2-dependent
2L@7031853@-	0.173028	0	NSUN2-dependent
2L@7051540@+	0.119577	0.0631068	NSUN2-independent
2L@7051548@+	0.125926	0.00677966	NSUN2-dependent
2L@7052497@+	0.195086	0.000631313	NSUN2-dependent
2L@7053652@+	0.337838	0	NSUN2-dependent
2L@7057495@+	0.2	0.00617284	NSUN2-dependent
2L@7058082@+	0.139535	0.0103093	NSUN2-dependent
2L@7061022@+	0.2358	0	NSUN2-dependent
2L@7061080@+	0.126984	0	NSUN2-dependent
2L@7182808@+	0.119469	0.000527704	NSUN2-dependent
2L@7191698@-	0.293981	0	NSUN2-dependent
2L@7191760@-	0.14741	0	NSUN2-dependent
2L@7192859@-	0.306452	0.00205973	NSUN2-dependent
2L@7409591@-	0.182015	0	NSUN2-dependent
2L@7421576@+	0.435185	0	NSUN2-dependent
2L@7421877@+	0.225	0	NSUN2-dependent
2L@75195@+	0.185754	0	NSUN2-dependent
2L@7694689@-	0.150943	0	NSUN2-dependent
2L@7803462@-	0.142857	0	NSUN2-dependent
2L@7823607@+	0.405088	0	NSUN2-dependent
2L@7824733@+	0.107042	0	NSUN2-dependent
2L@7824786@+	0.228758	0.00266667	NSUN2-dependent
2L@8003629@-	0.11194	0	NSUN2-dependent
2L@8009111@-	0.134615	0	NSUN2-dependent
2L@8036045@+	0.306843	0	NSUN2-dependent
2L@8037428@+	0.170279	0	NSUN2-dependent
2L@8042502@-	0.238129	0.000488613	NSUN2-dependent
2L@8059464@-	0.247191	0	NSUN2-dependent
2L@8077416@-	0.185185	0	NSUN2-dependent
2L@8080037@-	0.201835	0	NSUN2-dependent
2L@8107386@+	0.265574	0.000952986	NSUN2-dependent
2L@811629@+	0.333333	0	NSUN2-dependent
2L@8121336@-	0.165289	0	NSUN2-dependent
2L@812274@+	0.401923	0	NSUN2-dependent
2L@8126270@-	0.157994	0	NSUN2-dependent
2L@812719@+	0.22807	0	NSUN2-dependent
2L@814125@-	0.193548	0	NSUN2-dependent
2L@8161284@+	0.343511	0	NSUN2-dependent
2L@8198664@+	0.781407	0	NSUN2-dependent
2L@820282@+	0.371636	0	NSUN2-dependent
2L@820357@+	0.304239	0.00143885	NSUN2-dependent
2L@8213437@+	0.153302	0	NSUN2-dependent
2L@8219700@-	0.256529	0.00175747	NSUN2-dependent
2L@823087@+	0.228527	0	NSUN2-dependent
2L@8260934@-	0.267454	0.139091	NSUN2-independent
2L@8261830@-	0.146552	0	NSUN2-dependent
2L@8307252@-	0.106074	0	NSUN2-dependent
2L@8310184@-	0.34296	0	NSUN2-dependent
2L@831032@+	0.191781	0	NSUN2-dependent
2L@8310822@-	0.428571	0	NSUN2-dependent
2L@8313250@+	0.101266	0	NSUN2-dependent
2L@8313916@+	0.217617	0	NSUN2-dependent
2L@8373131@+	0.303892	0	NSUN2-dependent
2L@837377@-	0.102941	0	NSUN2-dependent
2L@8375276@+	0.103636	0	NSUN2-dependent
2L@8404770@+	0.117409	0.00185874	NSUN2-dependent
2L@8406537@+	0.224846	0.000727802	NSUN2-dependent
2L@8409392@-	0.313288	0	NSUN2-dependent
2L@8414276@-	0.192982	0	NSUN2-dependent
2L@8434474@-	0.215385	0	NSUN2-dependent
2L@8439941@+	0.3	0	NSUN2-dependent
2L@8450291@-	0.134818	0.00120337	NSUN2-dependent
2L@8464743@+	0.491071	0	NSUN2-dependent
2L@8509731@-	0.15084	0	NSUN2-dependent
2L@8512440@-	0.554572	0.00222717	NSUN2-dependent
2L@8517216@-	0.157843	0.000841043	NSUN2-dependent
2L@8517875@+	0.121118	0.00225225	NSUN2-dependent
2L@8517966@+	0.156542	0	NSUN2-dependent
2L@8518549@+	0.219512	0	NSUN2-dependent
2L@852271@-	0.180939	0	NSUN2-dependent
2L@852569@-	0.282609	0	NSUN2-dependent
2L@8527780@-	0.110638	0.0595369	NSUN2-independent
2L@854109@+	0.168278	0.000529101	NSUN2-dependent
2L@854207@+	0.265656	0.000505306	NSUN2-dependent
2L@854270@+	0.493329	0.000505561	NSUN2-dependent
2L@8685734@-	0.114249	0.00107066	NSUN2-dependent
2L@8688347@-	0.189112	0.00259067	NSUN2-dependent
2L@8712165@-	0.296703	0	NSUN2-dependent
2L@875776@+	0.104167	0.0241546	NSUN2-dependent
2L@8941440@-	0.109375	0	NSUN2-dependent
2L@8942219@-	0.111607	0.0204082	NSUN2-dependent
2L@8978206@-	0.134615	0	NSUN2-dependent
2L@8978914@-	0.264237	0	NSUN2-dependent
2L@8980105@-	0.35014	0	NSUN2-dependent
2L@8998324@+	0.162234	0	NSUN2-dependent
2L@9166247@-	0.170412	0.000834028	NSUN2-dependent
2L@9252678@-	0.27933	0	NSUN2-dependent
2L@9387879@+	0.136086	0.0289296	NSUN2-dependent
2L@9431823@+	0.163476	0.00120773	NSUN2-dependent
2L@9431824@+	0.22619	0.00120192	NSUN2-dependent
2L@9432948@+	0.143297	0	NSUN2-dependent
2L@9432979@+	0.150888	0	NSUN2-dependent
2L@9491892@-	0.151261	0	NSUN2-dependent
2L@9515486@+	0.101064	0	NSUN2-dependent
2L@9535076@+	0.12093	0	NSUN2-dependent
2L@9535111@+	0.151365	0	NSUN2-dependent
2L@9535131@+	0.131894	0	NSUN2-dependent
2L@9535342@+	0.483871	0	NSUN2-dependent
2L@9536298@+	0.534351	0	NSUN2-dependent
2L@9574202@-	0.315674	0.000613723	NSUN2-dependent
2L@9574304@-	0.267394	0.000179598	NSUN2-dependent
2L@9890574@-	0.145367	0	NSUN2-dependent
2L@9891140@+	0.107143	0	NSUN2-dependent
2L@9893059@-	0.115479	0	NSUN2-dependent
2L@9893130@-	0.66289	0	NSUN2-dependent
2L@9896031@+	0.114504	0	NSUN2-dependent
2L@9911214@-	0.282416	0.00159236	NSUN2-dependent
2L@9913913@+	0.171216	0	NSUN2-dependent
2L@9938362@-	0.516441	0.251366	NSUN2-independent
2L@9955208@+	0.506173	0	NSUN2-dependent
2L@9956491@-	0.21861	0	NSUN2-dependent
2L@9958118@+	0.179894	0.000623053	NSUN2-dependent
2L@9958163@+	0.161834	0	NSUN2-dependent
2L@9962778@-	0.107692	0.0217786	NSUN2-dependent
2L@9967702@+	0.150272	0.000210865	NSUN2-dependent
2L@9996275@-	0.255656	0	NSUN2-dependent
2LHet@32600@-	0.235925	0	NSUN2-dependent
2R@10037774@-	0.120858	0	NSUN2-dependent
2R@10042127@+	0.294118	0.00579151	NSUN2-dependent
2R@10044730@-	0.171908	0	NSUN2-dependent
2R@10124047@-	0.362069	0	NSUN2-dependent
2R@10124633@-	0.265023	0.00132626	NSUN2-dependent
2R@10126046@-	0.103093	0.00239808	NSUN2-dependent
2R@10128196@+	0.26284	0	NSUN2-dependent
2R@10128733@+	0.233083	0	NSUN2-dependent
2R@10133455@+	0.160714	0	NSUN2-dependent
2R@10140768@-	0.103777	0.00095648	NSUN2-dependent
2R@10156406@-	0.142202	0	NSUN2-dependent
2R@10157013@-	0.290511	0	NSUN2-dependent
2R@10188960@-	0.127119	0	NSUN2-dependent
2R@10240592@+	0.205479	0	NSUN2-dependent
2R@10250042@+	0.179878	0	NSUN2-dependent
2R@10252843@+	0.111835	0.00147493	NSUN2-dependent
2R@10298385@-	0.108341	0	NSUN2-dependent
2R@10298402@-	0.129013	0.0354167	NSUN2-dependent
2R@10298893@-	0.104396	0.00125313	NSUN2-dependent
2R@10383534@+	0.199369	0	NSUN2-dependent
2R@10383806@+	0.24304	0	NSUN2-dependent
2R@10390106@-	0.118182	0	NSUN2-dependent
2R@10440546@+	0.241379	0	NSUN2-dependent
2R@10470486@+	0.107438	0	NSUN2-dependent
2R@10485748@-	0.216418	0	NSUN2-dependent
2R@10489045@+	0.20229	0	NSUN2-dependent
2R@10492332@-	0.279817	0	NSUN2-dependent
2R@10495499@-	0.436364	0.192067	NSUN2-independent
2R@10504936@-	0.139535	0	NSUN2-dependent
2R@10649082@-	0.125654	0	NSUN2-dependent
2R@10736618@-	0.183066	0	NSUN2-dependent
2R@10738653@-	0.110811	0.00277778	NSUN2-dependent
2R@10739339@-	0.107955	0	NSUN2-dependent
2R@10744032@+	0.160714	0	NSUN2-dependent
2R@10746879@-	0.118448	0.00100604	NSUN2-dependent
2R@10749099@-	0.18	0	NSUN2-dependent
2R@10751228@-	0.135021	0	NSUN2-dependent
2R@10752238@-	0.124688	0	NSUN2-dependent
2R@10754809@-	0.143713	0	NSUN2-dependent
2R@10759283@+	0.107807	0	NSUN2-dependent
2R@10760013@+	0.175727	0	NSUN2-dependent
2R@10765493@+	0.124743	0.000579039	NSUN2-dependent
2R@10877762@+	0.106502	0.00113701	NSUN2-dependent
2R@10878519@+	0.330127	0	NSUN2-dependent
2R@11026256@+	0.356651	0	NSUN2-dependent
2R@11026713@+	0.10699	0	NSUN2-dependent
2R@11027166@+	0.213066	0.000560852	NSUN2-dependent
2R@11027431@+	0.631351	0.327065	NSUN2-independent
2R@11027480@+	0.411126	0.00111857	NSUN2-dependent
2R@11030729@+	0.107259	0	NSUN2-dependent
2R@11033975@-	0.1875	0.0181818	NSUN2-dependent
2R@11099528@-	0.260486	0	NSUN2-dependent
2R@11099650@-	0.11811	0	NSUN2-dependent
2R@11100981@-	0.135593	0	NSUN2-dependent
2R@11104246@+	0.231383	0	NSUN2-dependent
2R@11153547@-	0.194313	0	NSUN2-dependent
2R@11154860@-	0.178886	0	NSUN2-dependent
2R@11200320@+	0.177625	0.000497512	NSUN2-dependent
2R@11203704@+	0.113402	0	NSUN2-dependent
2R@11207648@-	0.188285	0	NSUN2-dependent
2R@11208655@-	0.153846	0	NSUN2-dependent
2R@11209068@-	0.410959	0	NSUN2-dependent
2R@11258442@-	0.126812	0	NSUN2-dependent
2R@11264940@-	0.137633	0.000692521	NSUN2-dependent
2R@11265158@-	0.247899	0.000759878	NSUN2-dependent
2R@11272062@+	0.103884	0	NSUN2-dependent
2R@11360692@-	0.241948	0	NSUN2-dependent
2R@11360957@-	0.107832	0	NSUN2-dependent
2R@11361563@-	0.101036	0.00090063	NSUN2-dependent
2R@11363754@-	0.573889	0	NSUN2-dependent
2R@11429605@+	0.308209	0.000294161	NSUN2-dependent
2R@11452101@-	0.191781	0	NSUN2-dependent
2R@11458566@-	0.209243	0	NSUN2-dependent
2R@11459888@+	0.235294	0	NSUN2-dependent
2R@11548240@-	0.148936	0	NSUN2-dependent
2R@11551497@-	0.240629	0	NSUN2-dependent
2R@11571674@+	0.136799	0	NSUN2-dependent
2R@11574114@+	0.205761	0	NSUN2-dependent
2R@11752421@-	0.161616	0	NSUN2-dependent
2R@11752810@-	0.106724	0	NSUN2-dependent
2R@11754046@-	0.27923	0.00240964	NSUN2-dependent
2R@11755091@-	0.101545	0	NSUN2-dependent
2R@11811064@-	0.236364	0	NSUN2-dependent
2R@11812194@-	0.292517	0.00719424	NSUN2-dependent
2R@11879492@-	0.604076	0	NSUN2-dependent
2R@11879493@-	0.660741	0	NSUN2-dependent
2R@11889545@+	0.72449	0	NSUN2-dependent
2R@11889765@+	0.118056	0	NSUN2-dependent
2R@11890652@+	0.124138	0	NSUN2-dependent
2R@11892108@+	0.168033	0	NSUN2-dependent
2R@11898444@-	0.163043	0	NSUN2-dependent
2R@11903089@+	0.160178	0	NSUN2-dependent
2R@11903605@-	0.25641	0	NSUN2-dependent
2R@11910735@+	0.16943	0	NSUN2-dependent
2R@11911882@+	0.172324	0	NSUN2-dependent
2R@11914488@-	0.658711	0.545455	NSUN2-independent
2R@11935556@+	0.104762	0	NSUN2-dependent
2R@11972182@-	0.466165	0	NSUN2-dependent
2R@11987923@-	0.114504	0.00516796	NSUN2-dependent
2R@12019349@+	0.12	0	NSUN2-dependent
2R@12032335@+	0.101796	0	NSUN2-dependent
2R@12032374@+	0.270142	0	NSUN2-dependent
2R@12033214@+	0.153518	0.0504587	NSUN2-independent
2R@12034065@-	0.111111	0	NSUN2-dependent
2R@12035607@-	0.16	0	NSUN2-dependent
2R@12052280@+	0.217391	0	NSUN2-dependent
2R@12073152@-	0.433925	0	NSUN2-dependent
2R@1207586@+	0.252632	0	NSUN2-dependent
2R@12077042@+	0.428571	0	NSUN2-dependent
2R@12079212@+	0.100264	0.00157978	NSUN2-dependent
2R@12082421@-	0.135714	0	NSUN2-dependent
2R@12111149@-	0.492754	0	NSUN2-dependent
2R@12112374@-	0.185714	0	NSUN2-dependent
2R@12149977@-	0.269777	0	NSUN2-dependent
2R@12153673@+	0.298507	0	NSUN2-dependent
2R@12154802@-	0.196903	0	NSUN2-dependent
2R@12155900@-	0.37931	0	NSUN2-dependent
2R@12156809@-	0.134694	0.000410678	NSUN2-dependent
2R@12181124@-	0.111111	0	NSUN2-dependent
2R@12229887@-	0.113111	0	NSUN2-dependent
2R@12232286@+	0.188498	0	NSUN2-dependent
2R@12232908@+	0.159927	0	NSUN2-dependent
2R@12418967@+	0.133468	0	NSUN2-dependent
2R@12475444@-	0.128878	0	NSUN2-dependent
2R@12476222@-	0.106729	0	NSUN2-dependent
2R@12476558@-	0.165441	0	NSUN2-dependent
2R@1248914@-	0.168783	0.000483092	NSUN2-dependent
2R@12562193@-	0.191667	0	NSUN2-dependent
2R@12568602@-	0.146119	0	NSUN2-dependent
2R@12660861@-	0.135647	0.000261097	NSUN2-dependent
2R@12678749@+	0.429319	0	NSUN2-dependent
2R@12738335@+	0.222222	0	NSUN2-dependent
2R@12740150@+	0.215488	0	NSUN2-dependent
2R@12742004@-	0.112575	0	NSUN2-dependent
2R@12744422@+	0.260404	0	NSUN2-dependent
2R@12747182@+	0.386667	0	NSUN2-dependent
2R@12747449@+	0.111994	0	NSUN2-dependent
2R@12752375@-	0.115562	0	NSUN2-dependent
2R@12755825@+	0.180062	0.000352858	NSUN2-dependent
2R@12836319@-	0.195266	0.00142045	NSUN2-dependent
2R@12888836@-	0.531387	0	NSUN2-dependent
2R@12890364@+	0.4	0	NSUN2-dependent
2R@12891673@-	0.116667	0	NSUN2-dependent
2R@12893931@+	0.227898	0	NSUN2-dependent
2R@12904875@-	0.194389	0.0499669	NSUN2-dependent
2R@12930467@+	0.163588	0.000815661	NSUN2-dependent
2R@12938647@+	0.107969	0	NSUN2-dependent
2R@12942902@-	0.395349	0	NSUN2-dependent
2R@12952701@+	0.301987	0	NSUN2-dependent
2R@12976370@-	0.161424	0	NSUN2-dependent
2R@12976979@-	0.177363	0	NSUN2-dependent
2R@12977116@-	0.280466	0	NSUN2-dependent
2R@129842@-	0.191847	0	NSUN2-dependent
2R@1323425@+	0.118421	0	NSUN2-dependent
2R@13293414@-	0.21097	0	NSUN2-dependent
2R@13321083@-	0.442547	0	NSUN2-dependent
2R@13321097@-	0.246479	0	NSUN2-dependent
2R@13322274@-	0.128866	0	NSUN2-dependent
2R@13351503@+	0.111842	0.00103788	NSUN2-dependent
2R@13351585@+	0.131397	0.00184094	NSUN2-dependent
2R@13354175@-	0.180428	0.00182815	NSUN2-dependent
2R@13359372@+	0.567347	0	NSUN2-dependent
2R@13359375@+	0.345679	0.00689655	NSUN2-dependent
2R@13425030@+	0.195749	0.000281136	NSUN2-dependent
2R@13433422@+	0.103832	0	NSUN2-dependent
2R@13457595@+	0.172996	0	NSUN2-dependent
2R@13461943@+	0.17229	0	NSUN2-dependent
2R@13461975@+	0.114192	0	NSUN2-dependent
2R@13475040@-	0.27907	0	NSUN2-dependent
2R@13477510@-	0.327189	0.00738007	NSUN2-dependent
2R@13479091@+	0.340882	0	NSUN2-dependent
2R@13519714@-	0.179104	0	NSUN2-dependent
2R@13554329@+	0.17556	0.000196175	NSUN2-dependent
2R@13563416@-	0.259259	0	NSUN2-dependent
2R@13576285@+	0.142857	0	NSUN2-dependent
2R@13612751@-	0.166667	0	NSUN2-dependent
2R@13614901@+	0.512315	0	NSUN2-dependent
2R@13624465@-	0.194915	0	NSUN2-dependent
2R@13635286@-	0.288918	0	NSUN2-dependent
2R@13664847@-	0.197674	0	NSUN2-dependent
2R@13665973@-	0.116071	0	NSUN2-dependent
2R@13666666@-	0.22449	0	NSUN2-dependent
2R@13674370@+	0.170886	0	NSUN2-dependent
2R@13674973@+	0.301255	0	NSUN2-dependent
2R@13675570@+	0.197368	0	NSUN2-dependent
2R@13676338@-	0.51013	0	NSUN2-dependent
2R@13682848@+	0.145594	0	NSUN2-dependent
2R@13685118@+	0.123967	0	NSUN2-dependent
2R@13744347@+	0.204787	0	NSUN2-dependent
2R@13744716@+	0.123288	0	NSUN2-dependent
2R@13745201@+	0.365123	0.0939597	NSUN2-independent
2R@13747430@+	0.24183	0	NSUN2-dependent
2R@13755403@-	0.444444	0	NSUN2-dependent
2R@13756221@-	0.10641	0	NSUN2-dependent
2R@14007356@-	0.260638	0	NSUN2-dependent
2R@14009031@-	0.155235	0	NSUN2-dependent
2R@14021400@-	0.110178	0	NSUN2-dependent
2R@14025087@+	0.353041	0	NSUN2-dependent
2R@14025512@+	0.170172	0	NSUN2-dependent
2R@14025542@+	0.390566	0.00106496	NSUN2-dependent
2R@14025543@+	0.189493	0.0010661	NSUN2-dependent
2R@14032155@+	0.203888	0.000570089	NSUN2-dependent
2R@14032346@+	0.317392	0.203331	NSUN2-independent
2R@14035226@-	0.477128	0	NSUN2-dependent
2R@14040764@+	0.23493	0	NSUN2-dependent
2R@14048930@+	0.178784	0	NSUN2-dependent
2R@14050929@+	0.137421	0	NSUN2-dependent
2R@14053177@-	0.176166	0	NSUN2-dependent
2R@14057231@-	0.332815	0	NSUN2-dependent
2R@14063966@-	0.102123	0	NSUN2-dependent
2R@14067180@-	0.306452	0.00348432	NSUN2-dependent
2R@14070912@-	0.246736	0	NSUN2-dependent
2R@14163521@-	0.424691	0.000461894	NSUN2-dependent
2R@14167387@-	0.115016	0	NSUN2-dependent
2R@14170074@-	0.102679	0	NSUN2-dependent
2R@14172822@-	0.184408	0.00155159	NSUN2-dependent
2R@14173491@-	0.119048	0.00308642	NSUN2-dependent
2R@14173809@-	0.280285	0.00147493	NSUN2-dependent
2R@14173938@-	0.141494	0	NSUN2-dependent
2R@14174838@-	0.182266	0	NSUN2-dependent
2R@14286137@+	0.246939	0	NSUN2-dependent
2R@14286322@+	0.310362	0	NSUN2-dependent
2R@14295624@+	0.111732	0	NSUN2-dependent
2R@14296931@+	0.166667	0	NSUN2-dependent
2R@14303731@+	0.128576	0.000321543	NSUN2-dependent
2R@14315318@+	0.18	0	NSUN2-dependent
2R@14319205@-	0.10101	0.000700525	NSUN2-dependent
2R@14325477@-	0.169042	0	NSUN2-dependent
2R@14335110@-	0.139249	0.000481	NSUN2-dependent
2R@14338955@+	0.214286	0.176471	NSUN2-independent
2R@14500933@+	0.229358	0	NSUN2-dependent
2R@14502234@-	0.186394	0.0357479	NSUN2-dependent
2R@14509385@+	0.45993	0	NSUN2-dependent
2R@14509611@+	0.308472	0	NSUN2-dependent
2R@14513376@+	0.225	0	NSUN2-dependent
2R@14529223@-	0.122349	0	NSUN2-dependent
2R@14546508@-	0.119002	0	NSUN2-dependent
2R@14590978@+	0.111111	0	NSUN2-dependent
2R@14594315@+	0.273973	0	NSUN2-dependent
2R@14596756@-	0.312727	0.15035	NSUN2-independent
2R@14596765@-	0.109804	0	NSUN2-dependent
2R@14597858@-	0.147059	0	NSUN2-dependent
2R@14659930@+	0.169492	0	NSUN2-dependent
2R@14660472@+	0.226852	0	NSUN2-dependent
2R@14683176@-	0.170103	0.00165837	NSUN2-dependent
2R@14707868@+	0.103062	0	NSUN2-dependent
2R@14707999@+	0.162236	0.000203004	NSUN2-dependent
2R@14731423@-	0.351351	0	NSUN2-dependent
2R@14731446@-	0.128713	0	NSUN2-dependent
2R@14732583@-	0.413043	0	NSUN2-dependent
2R@14738516@+	0.350943	0	NSUN2-dependent
2R@14857248@-	0.102564	0	NSUN2-dependent
2R@14857838@-	0.118043	0	NSUN2-dependent
2R@14858225@-	0.112865	0	NSUN2-dependent
2R@14861453@+	0.397516	0	NSUN2-dependent
2R@14861877@+	0.147368	0	NSUN2-dependent
2R@14861977@+	0.1	0	NSUN2-dependent
2R@15018720@+	0.206897	0	NSUN2-dependent
2R@15027421@+	0.105263	0	NSUN2-dependent
2R@15028284@+	0.135253	0	NSUN2-dependent
2R@15099510@+	0.255435	0	NSUN2-dependent
2R@15104005@+	0.202532	0	NSUN2-dependent
2R@15115465@+	0.101942	0	NSUN2-dependent
2R@15169415@-	0.17623	0	NSUN2-dependent
2R@15170585@-	0.112164	0	NSUN2-dependent
2R@15170868@-	0.546201	0	NSUN2-dependent
2R@15179206@-	0.103378	0	NSUN2-dependent
2R@15190272@+	0.130197	0.000718391	NSUN2-dependent
2R@15280156@-	0.152112	0.000851789	NSUN2-dependent
2R@15280562@-	0.119787	0.0301822	NSUN2-dependent
2R@15288237@-	0.168269	0.0426885	NSUN2-dependent
2R@15297701@-	0.177679	0	NSUN2-dependent
2R@15318739@-	0.35533	0	NSUN2-dependent
2R@15325914@+	0.14511	0.00095057	NSUN2-dependent
2R@15327294@+	0.151414	0	NSUN2-dependent
2R@15328293@+	0.260593	0	NSUN2-dependent
2R@15328560@+	0.102349	0	NSUN2-dependent
2R@15333443@-	0.590937	0	NSUN2-dependent
2R@15341188@+	0.109589	0	NSUN2-dependent
2R@15375135@-	0.169811	0	NSUN2-dependent
2R@15377417@-	0.105263	0	NSUN2-dependent
2R@15378621@-	0.28	0	NSUN2-dependent
2R@15378693@-	0.228916	0	NSUN2-dependent
2R@15380899@+	0.228013	0	NSUN2-dependent
2R@15383435@-	0.144852	0.000982318	NSUN2-dependent
2R@15390784@+	0.108995	0	NSUN2-dependent
2R@1545335@-	0.170455	0	NSUN2-dependent
2R@15553671@-	0.100334	0	NSUN2-dependent
2R@15555521@-	0.223859	0	NSUN2-dependent
2R@15558474@+	0.132353	0	NSUN2-dependent
2R@15558951@+	0.103448	0	NSUN2-dependent
2R@15559853@+	0.324324	0	NSUN2-dependent
2R@1592371@+	0.16074	0	NSUN2-dependent
2R@16130992@-	0.227528	0	NSUN2-dependent
2R@16131538@-	0.25027	0.000574053	NSUN2-dependent
2R@16143291@-	0.438384	0	NSUN2-dependent
2R@16146815@+	0.170455	0	NSUN2-dependent
2R@16151764@+	0.11337	0.000370861	NSUN2-dependent
2R@16152255@+	0.209488	0.000326531	NSUN2-dependent
2R@16162494@+	0.342	0	NSUN2-dependent
2R@16172862@-	0.193878	0	NSUN2-dependent
2R@16173982@-	0.15	0	NSUN2-dependent
2R@16211009@+	0.139059	0	NSUN2-dependent
2R@16211518@+	0.135524	0	NSUN2-dependent
2R@16438515@-	0.181818	0	NSUN2-dependent
2R@16448729@-	0.184713	0	NSUN2-dependent
2R@1649002@+	0.265809	0.00239234	NSUN2-dependent
2R@1649357@+	0.124138	0	NSUN2-dependent
2R@16511177@+	0.174312	0	NSUN2-dependent
2R@1651438@+	0.101351	0	NSUN2-dependent
2R@16523339@-	0.138254	0	NSUN2-dependent
2R@16526390@-	0.187581	0	NSUN2-dependent
2R@16527847@-	0.197168	0	NSUN2-dependent
2R@16530291@-	0.122966	0	NSUN2-dependent
2R@16531135@-	0.162222	0	NSUN2-dependent
2R@16532570@+	0.199023	0	NSUN2-dependent
2R@1653707@+	0.446602	0.0026455	NSUN2-dependent
2R@16711202@-	0.117117	0	NSUN2-dependent
2R@16716782@-	0.189873	0	NSUN2-dependent
2R@16759417@+	0.185345	0	NSUN2-dependent
2R@16766177@+	0.256637	0	NSUN2-dependent
2R@16881229@-	0.27809	0	NSUN2-dependent
2R@16881230@-	0.112717	0	NSUN2-dependent
2R@16883047@+	0.282664	0.000478927	NSUN2-dependent
2R@16897488@-	0.217228	0	NSUN2-dependent
2R@16912932@+	0.26325	0.00211193	NSUN2-dependent
2R@16913361@+	0.173817	0.000606428	NSUN2-dependent
2R@16948634@+	0.240477	0.00288684	NSUN2-dependent
2R@16948818@+	0.231362	0	NSUN2-dependent
2R@16978044@-	0.149199	0	NSUN2-dependent
2R@17013754@-	0.100386	0	NSUN2-dependent
2R@17014483@-	0.380117	0.0551181	NSUN2-independent
2R@17034681@+	0.339416	0	NSUN2-dependent
2R@17037676@-	0.490196	0.000859107	NSUN2-dependent
2R@17056769@+	0.413088	0	NSUN2-dependent
2R@17060577@+	0.162602	0	NSUN2-dependent
2R@17061103@+	0.253485	0.00106838	NSUN2-dependent
2R@17078347@+	0.190476	0.00238663	NSUN2-dependent
2R@17094442@+	0.142857	0	NSUN2-dependent
2R@17179201@-	0.174004	0.00159236	NSUN2-dependent
2R@17180085@-	0.149837	0	NSUN2-dependent
2R@17191617@+	0.102773	0	NSUN2-dependent
2R@17191693@+	0.247436	0	NSUN2-dependent
2R@17194419@+	0.131646	0	NSUN2-dependent
2R@17198769@-	0.417476	0	NSUN2-dependent
2R@17203272@+	0.132472	0.0710195	NSUN2-independent
2R@17213149@+	0.108607	0.00271003	NSUN2-dependent
2R@17216647@+	0.112403	0.00173611	NSUN2-dependent
2R@17216648@+	0.356234	0	NSUN2-dependent
2R@17223684@+	0.300341	0	NSUN2-dependent
2R@17277984@+	0.163043	0.00249377	NSUN2-dependent
2R@17372105@+	0.149701	0	NSUN2-dependent
2R@17374079@+	0.113821	0	NSUN2-dependent
2R@17387461@-	0.172897	0.0681818	NSUN2-independent
2R@17388367@-	0.293478	0	NSUN2-dependent
2R@17388373@-	0.145833	0.0126582	NSUN2-dependent
2R@17388466@-	0.11976	0	NSUN2-dependent
2R@17388964@-	0.106383	0	NSUN2-dependent
2R@17510056@-	0.107692	0	NSUN2-dependent
2R@17513940@+	0.109375	0.0788177	NSUN2-independent
2R@17515194@+	0.128501	0	NSUN2-dependent
2R@17525056@+	0.389155	0	NSUN2-dependent
2R@17525094@+	0.108451	0	NSUN2-dependent
2R@17525350@+	0.17682	0.000805153	NSUN2-dependent
2R@17538129@+	0.214286	0	NSUN2-dependent
2R@17544436@+	0.111111	0	NSUN2-dependent
2R@17547361@-	0.154128	0	NSUN2-dependent
2R@17547382@-	0.125778	0	NSUN2-dependent
2R@17555473@-	0.107345	0.0399061	NSUN2-dependent
2R@17555778@-	0.455285	0	NSUN2-dependent
2R@17573418@+	0.100532	0.000196117	NSUN2-dependent
2R@17597931@-	0.189655	0	NSUN2-dependent
2R@17606697@-	0.310313	0	NSUN2-dependent
2R@17608488@+	0.108696	0	NSUN2-dependent
2R@17609720@+	0.192513	0	NSUN2-dependent
2R@17956377@+	0.270037	0.000484262	NSUN2-dependent
2R@17956677@+	0.335573	0	NSUN2-dependent
2R@17959600@-	0.307453	0	NSUN2-dependent
2R@17971578@+	0.247312	0.00165017	NSUN2-dependent
2R@17972050@+	0.157895	0	NSUN2-dependent
2R@17992252@+	0.110721	0	NSUN2-dependent
2R@18010919@+	0.158924	0	NSUN2-dependent
2R@18011399@+	0.170868	0	NSUN2-dependent
2R@18011501@+	0.152027	0	NSUN2-dependent
2R@18061384@-	0.190141	0	NSUN2-dependent
2R@18063306@+	0.212679	0	NSUN2-dependent
2R@18063896@+	0.194444	0	NSUN2-dependent
2R@18064191@+	0.106061	0	NSUN2-dependent
2R@18064360@+	0.282209	0	NSUN2-dependent
2R@18065485@-	0.143713	0	NSUN2-dependent
2R@18071267@+	0.190909	0	NSUN2-dependent
2R@18072384@+	0.104478	0	NSUN2-dependent
2R@18103276@+	0.31477	0.00191571	NSUN2-dependent
2R@18103843@+	0.213052	0	NSUN2-dependent
2R@18218087@+	0.387387	0	NSUN2-dependent
2R@18264718@+	0.204005	0	NSUN2-dependent
2R@18302443@-	0.12028	0.00119048	NSUN2-dependent
2R@18302462@-	0.22488	0	NSUN2-dependent
2R@18308756@+	0.104478	0	NSUN2-dependent
2R@18309843@+	0.288095	0	NSUN2-dependent
2R@18313606@-	0.196429	0	NSUN2-dependent
2R@18366589@+	0.106322	0	NSUN2-dependent
2R@18366590@+	0.116477	0	NSUN2-dependent
2R@18369727@+	0.196721	0.00526316	NSUN2-dependent
2R@18371918@+	0.168224	0	NSUN2-dependent
2R@18384699@-	0.207547	0	NSUN2-dependent
2R@18385059@-	0.109827	0	NSUN2-dependent
2R@18385166@-	0.18	0	NSUN2-dependent
2R@18386060@-	0.333333	0	NSUN2-dependent
2R@18422584@-	0.291457	0	NSUN2-dependent
2R@18443637@-	0.11	0	NSUN2-dependent
2R@18443638@-	0.182692	0	NSUN2-dependent
2R@18448395@-	0.195122	0	NSUN2-dependent
2R@18522394@-	0.104712	0	NSUN2-dependent
2R@18526772@-	0.389779	0	NSUN2-dependent
2R@18527148@-	0.230237	0	NSUN2-dependent
2R@18527477@-	0.181481	0.00199203	NSUN2-dependent
2R@18528477@-	0.103398	0.000674144	NSUN2-dependent
2R@18532677@-	0.1501	0.000659718	NSUN2-dependent
2R@18533711@-	0.271296	0.000311187	NSUN2-dependent
2R@18558665@+	0.154446	0	NSUN2-dependent
2R@18736698@-	0.117647	0	NSUN2-dependent
2R@18736758@-	0.117647	0.00529101	NSUN2-dependent
2R@18742315@+	0.249994	0.000495448	NSUN2-dependent
2R@18771273@-	0.280288	0.000545554	NSUN2-dependent
2R@18772040@-	0.481577	0.000604961	NSUN2-dependent
2R@18772177@-	0.114551	0	NSUN2-dependent
2R@18774183@+	0.126488	0	NSUN2-dependent
2R@18776167@-	0.289003	0	NSUN2-dependent
2R@18810279@-	0.142857	0	NSUN2-dependent
2R@18810770@-	0.212766	0.15	NSUN2-independent
2R@18810861@-	0.235821	0.0926366	NSUN2-independent
2R@18817794@+	0.101818	0.0269461	NSUN2-dependent
2R@18819093@+	0.224299	0.00136986	NSUN2-dependent
2R@18824163@-	0.171715	0.000431406	NSUN2-dependent
2R@18949710@-	0.119452	0.000720461	NSUN2-dependent
2R@18949787@-	0.473011	0	NSUN2-dependent
2R@18951247@-	0.184466	0.00221239	NSUN2-dependent
2R@18958676@+	0.190514	0.00042123	NSUN2-dependent
2R@18959033@+	0.172785	0.000544662	NSUN2-dependent
2R@1905995@+	0.102625	0	NSUN2-dependent
2R@1906480@+	0.23299	0	NSUN2-dependent
2R@1914510@-	0.80303	0	NSUN2-dependent
2R@1915767@-	0.15528	0	NSUN2-dependent
2R@1917296@-	0.125	0	NSUN2-dependent
2R@19247246@+	0.182456	0	NSUN2-dependent
2R@19247272@+	0.101976	0	NSUN2-dependent
2R@19248897@-	0.100592	0	NSUN2-dependent
2R@19250531@-	0.105263	0.0625	NSUN2-independent
2R@19252334@-	0.206897	0	NSUN2-dependent
2R@19255017@+	0.481229	0	NSUN2-dependent
2R@19255912@+	0.133333	0	NSUN2-dependent
2R@19257264@+	0.127962	0	NSUN2-dependent
2R@19257560@+	0.2	0	NSUN2-dependent
2R@19258658@+	0.179487	0	NSUN2-dependent
2R@19258690@+	0.260465	0	NSUN2-dependent
2R@19261409@-	0.119469	0	NSUN2-dependent
2R@19261499@-	0.132075	0	NSUN2-dependent
2R@19275090@+	0.295816	0.000674309	NSUN2-dependent
2R@19275464@+	0.101149	0	NSUN2-dependent
2R@19275536@+	0.23014	0	NSUN2-dependent
2R@19276333@+	0.108086	0	NSUN2-dependent
2R@19278107@-	0.640977	0	NSUN2-dependent
2R@19285837@-	0.240506	0.00694444	NSUN2-dependent
2R@19286942@-	0.193798	0	NSUN2-dependent
2R@19287410@-	0.101562	0	NSUN2-dependent
2R@1930294@+	0.159218	0	NSUN2-dependent
2R@19405@+	0.162879	0	NSUN2-dependent
2R@19408040@-	0.232877	0	NSUN2-dependent
2R@19412131@+	0.490054	0	NSUN2-dependent
2R@19413688@+	0.352657	0	NSUN2-dependent
2R@19413921@+	0.245829	0.00136612	NSUN2-dependent
2R@19414425@+	0.204918	0.0010846	NSUN2-dependent
2R@19414447@+	0.112658	0.000947867	NSUN2-dependent
2R@19414700@+	0.118893	0	NSUN2-dependent
2R@19432677@-	0.104969	0.000423908	NSUN2-dependent
2R@19433384@-	0.122116	0.00161725	NSUN2-dependent
2R@19437017@-	0.465544	0	NSUN2-dependent
2R@19437522@-	0.379433	0	NSUN2-dependent
2R@19441836@-	0.148768	0	NSUN2-dependent
2R@19441847@-	0.10356	0	NSUN2-dependent
2R@19450967@+	0.154506	0	NSUN2-dependent
2R@19451349@+	0.290221	0	NSUN2-dependent
2R@19579864@-	0.184211	0	NSUN2-dependent
2R@19582261@+	0.24933	0	NSUN2-dependent
2R@19583696@-	0.157895	0	NSUN2-dependent
2R@19585854@+	0.26087	0	NSUN2-dependent
2R@19590614@+	0.160741	0	NSUN2-dependent
2R@19591647@+	0.165499	0.000904159	NSUN2-dependent
2R@19591988@+	0.278758	0	NSUN2-dependent
2R@19592250@+	0.198912	0	NSUN2-dependent
2R@19595652@+	0.46369	0.0010923	NSUN2-dependent
2R@19595666@+	0.129764	0.000508388	NSUN2-dependent
2R@19623634@-	0.202952	0	NSUN2-dependent
2R@19624549@-	0.38438	0	NSUN2-dependent
2R@19624800@-	0.228205	0	NSUN2-dependent
2R@19624975@-	0.212815	0	NSUN2-dependent
2R@1965276@+	0.157895	0	NSUN2-dependent
2R@19694132@-	0.179877	0.000275179	NSUN2-dependent
2R@19695909@-	0.147918	0.000656599	NSUN2-dependent
2R@19696250@-	0.134425	0	NSUN2-dependent
2R@19697562@+	0.196809	0	NSUN2-dependent
2R@19699173@-	0.126129	0.00106838	NSUN2-dependent
2R@1972272@-	0.101613	0	NSUN2-dependent
2R@19730545@-	0.28866	0	NSUN2-dependent
2R@19732764@+	0.237266	0.0004662	NSUN2-dependent
2R@19733133@+	0.10513	0	NSUN2-dependent
2R@19733154@+	0.118443	0	NSUN2-dependent
2R@19738164@-	0.113436	0	NSUN2-dependent
2R@19751290@-	0.279348	0.000347584	NSUN2-dependent
2R@19754348@-	0.176178	0.000427991	NSUN2-dependent
2R@19755072@-	0.134295	0.000413052	NSUN2-dependent
2R@19755404@-	0.269379	0	NSUN2-dependent
2R@19763423@+	0.632576	0	NSUN2-dependent
2R@19764063@+	0.122449	0	NSUN2-dependent
2R@19776835@-	0.194238	0.0015456	NSUN2-dependent
2R@19781245@-	0.286969	0	NSUN2-dependent
2R@19783698@+	0.368421	0	NSUN2-dependent
2R@19786268@+	0.107579	0	NSUN2-dependent
2R@19786625@+	0.194521	0	NSUN2-dependent
2R@19787754@+	0.108333	0	NSUN2-dependent
2R@19788724@+	0.189744	0	NSUN2-dependent
2R@19794613@-	0.213675	0	NSUN2-dependent
2R@19801477@+	0.21519	0	NSUN2-dependent
2R@1980634@-	0.210084	0	NSUN2-dependent
2R@19813707@+	0.142336	0.00934579	NSUN2-dependent
2R@19818143@-	0.100287	0.000641026	NSUN2-dependent
2R@19818144@-	0.131397	0.00029985	NSUN2-dependent
2R@19818893@-	0.130337	0.00215054	NSUN2-dependent
2R@19825599@-	0.336957	0	NSUN2-dependent
2R@19837107@+	0.160891	0	NSUN2-dependent
2R@19839812@+	0.121381	0	NSUN2-dependent
2R@19840341@-	0.234818	0	NSUN2-dependent
2R@19842061@+	0.194508	0	NSUN2-dependent
2R@19842463@+	0.235656	0.00148588	NSUN2-dependent
2R@19862270@+	0.115385	0	NSUN2-dependent
2R@19863941@-	0.21913	0.111823	NSUN2-independent
2R@19864238@-	0.14011	0	NSUN2-dependent
2R@19873500@-	0.184571	0	NSUN2-dependent
2R@19919424@-	0.173913	0	NSUN2-dependent
2R@19919661@-	0.151899	0	NSUN2-dependent
2R@19919841@-	0.336783	0.00129199	NSUN2-dependent
2R@19919975@-	0.243816	0	NSUN2-dependent
2R@19923045@+	0.10146	0	NSUN2-dependent
2R@19923473@+	0.38715	0	NSUN2-dependent
2R@19927571@+	0.396825	0	NSUN2-dependent
2R@19937776@+	0.109589	0	NSUN2-dependent
2R@19946728@+	0.147695	0.0376122	NSUN2-dependent
2R@19946863@+	0.111111	0	NSUN2-dependent
2R@19948800@+	0.118406	0.000323091	NSUN2-dependent
2R@19975764@+	0.110553	0	NSUN2-dependent
2R@19977734@+	0.1875	0	NSUN2-dependent
2R@19981152@-	0.325967	0	NSUN2-dependent
2R@19981206@-	0.154412	0	NSUN2-dependent
2R@19983668@-	0.176	0	NSUN2-dependent
2R@19983972@-	0.134615	0	NSUN2-dependent
2R@19984751@-	0.33209	0	NSUN2-dependent
2R@19984988@-	0.274419	0	NSUN2-dependent
2R@19987422@+	0.289157	0	NSUN2-dependent
2R@19991544@+	0.214286	0.00238663	NSUN2-dependent
2R@19996537@-	0.212766	0	NSUN2-dependent
2R@19998880@-	0.301887	0	NSUN2-dependent
2R@20015322@-	0.263345	0	NSUN2-dependent
2R@20015596@-	0.133438	0.00120773	NSUN2-dependent
2R@20017208@-	0.152146	0	NSUN2-dependent
2R@20024754@-	0.178667	0	NSUN2-dependent
2R@20025192@-	0.156981	0.000994036	NSUN2-dependent
2R@20062428@+	0.223121	0	NSUN2-dependent
2R@20062617@+	0.173591	0.000159936	NSUN2-dependent
2R@20076350@+	0.146341	0	NSUN2-dependent
2R@20083352@+	0.166134	0	NSUN2-dependent
2R@20087954@+	0.127737	0	NSUN2-dependent
2R@2011007@-	0.133333	0	NSUN2-dependent
2R@20183100@+	0.261733	0	NSUN2-dependent
2R@20184598@+	0.14539	0	NSUN2-dependent
2R@20184764@+	0.22629	0	NSUN2-dependent
2R@20185293@+	0.404281	0	NSUN2-dependent
2R@20232000@+	0.241722	0.0604839	NSUN2-independent
2R@20299621@+	0.232323	0	NSUN2-dependent
2R@20300536@+	0.240741	0	NSUN2-dependent
2R@20399607@-	0.250729	0	NSUN2-dependent
2R@20411873@-	0.166819	0	NSUN2-dependent
2R@20412684@-	0.118076	0.00198807	NSUN2-dependent
2R@20450268@+	0.110599	0.00182315	NSUN2-dependent
2R@20451337@+	0.36871	0.000786782	NSUN2-dependent
2R@20453470@+	0.213836	0	NSUN2-dependent
2R@20491461@+	0.118353	0	NSUN2-dependent
2R@20557122@+	0.102459	0	NSUN2-dependent
2R@20557570@+	0.259965	0	NSUN2-dependent
2R@20640997@+	0.222222	0	NSUN2-dependent
2R@20641062@+	0.196429	0	NSUN2-dependent
2R@20641423@+	0.158537	0	NSUN2-dependent
2R@20641869@+	0.120755	0	NSUN2-dependent
2R@20653159@+	0.165242	0	NSUN2-dependent
2R@20653428@+	0.253859	0	NSUN2-dependent
2R@20654709@-	0.186359	0.000958313	NSUN2-dependent
2R@20657100@-	0.12326	0	NSUN2-dependent
2R@20657295@-	0.137143	0	NSUN2-dependent
2R@20660271@-	0.109969	0.00193237	NSUN2-dependent
2R@20661077@-	0.151261	0.0678941	NSUN2-independent
2R@20661411@-	0.110081	0	NSUN2-dependent
2R@20663970@-	0.146309	0	NSUN2-dependent
2R@20664212@-	0.169048	0	NSUN2-dependent
2R@20683683@-	0.104563	0	NSUN2-dependent
2R@20684099@-	0.269504	0	NSUN2-dependent
2R@20684318@-	0.181989	0	NSUN2-dependent
2R@20759360@-	0.118694	0	NSUN2-dependent
2R@20761142@-	0.195312	0	NSUN2-dependent
2R@20761711@-	0.177083	0	NSUN2-dependent
2R@20772758@+	0.150602	0	NSUN2-dependent
2R@20826977@+	0.321322	0.0018648	NSUN2-dependent
2R@20835080@-	0.18465	0	NSUN2-dependent
2R@20848474@-	0.120841	0.000457666	NSUN2-dependent
2R@20856737@-	0.215432	0.108527	NSUN2-independent
2R@20883068@-	0.249377	0	NSUN2-dependent
2R@20884291@-	0.104369	0	NSUN2-dependent
2R@2097563@-	0.509091	0.418605	NSUN2-independent
2R@2101513@-	0.27381	0	NSUN2-dependent
2R@2125016@+	0.138298	0	NSUN2-dependent
2R@2125118@+	0.465147	0	NSUN2-dependent
2R@2137115@+	0.107345	0	NSUN2-dependent
2R@2506619@+	0.114943	0	NSUN2-dependent
2R@2522394@-	0.137681	0	NSUN2-dependent
2R@2528137@+	0.101266	0	NSUN2-dependent
2R@2529266@+	0.121339	0	NSUN2-dependent
2R@2542567@+	0.390048	0	NSUN2-dependent
2R@2542682@+	0.158416	0	NSUN2-dependent
2R@2548912@-	0.101129	0.000774593	NSUN2-dependent
2R@2557141@+	0.384298	0	NSUN2-dependent
2R@2557397@+	0.184874	0	NSUN2-dependent
2R@2562119@+	0.137405	0.0041841	NSUN2-dependent
2R@2562365@+	0.518519	0	NSUN2-dependent
2R@2590250@-	0.572917	0	NSUN2-dependent
2R@2590969@-	0.107492	0	NSUN2-dependent
2R@2631033@+	0.11236	0	NSUN2-dependent
2R@2634393@+	0.126515	0	NSUN2-dependent
2R@2635429@+	0.266537	0.00112233	NSUN2-dependent
2R@2643051@+	0.157143	0	NSUN2-dependent
2R@2646088@-	0.178445	0.000475964	NSUN2-dependent
2R@2646141@-	0.268501	0.000740192	NSUN2-dependent
2R@2702609@+	0.230159	0	NSUN2-dependent
2R@2750928@-	0.315525	0	NSUN2-dependent
2R@2752402@-	0.108157	0.000461255	NSUN2-dependent
2R@2754380@-	0.119529	0	NSUN2-dependent
2R@2765595@-	0.115888	0.0175439	NSUN2-dependent
2R@2811595@+	0.208084	0	NSUN2-dependent
2R@2822982@-	0.142857	0	NSUN2-dependent
2R@2858610@-	0.259259	0	NSUN2-dependent
2R@2862039@-	0.25	0	NSUN2-dependent
2R@2875635@+	0.192817	0	NSUN2-dependent
2R@2876115@+	0.145923	0.00158983	NSUN2-dependent
2R@3132771@-	0.428115	0	NSUN2-dependent
2R@3160822@-	0.107477	0.000529942	NSUN2-dependent
2R@3161936@-	0.13197	0.00169492	NSUN2-dependent
2R@3163617@-	0.157895	0	NSUN2-dependent
2R@3164674@-	0.107143	0.000570125	NSUN2-dependent
2R@3165051@-	0.61055	0.000744602	NSUN2-dependent
2R@3165370@-	0.26458	0.00118483	NSUN2-dependent
2R@3271192@-	0.623853	0	NSUN2-dependent
2R@3272058@-	0.181818	0	NSUN2-dependent
2R@3272265@-	0.106195	0	NSUN2-dependent
2R@3272462@-	0.10733	0	NSUN2-dependent
2R@3273984@-	0.103896	0	NSUN2-dependent
2R@3274119@-	0.210526	0	NSUN2-dependent
2R@3274258@-	0.13602	0.00207469	NSUN2-dependent
2R@3329988@+	0.140127	0	NSUN2-dependent
2R@3331631@-	0.168675	0	NSUN2-dependent
2R@3335994@+	0.116788	0	NSUN2-dependent
2R@3336663@+	0.12426	0	NSUN2-dependent
2R@3348838@-	0.117148	0	NSUN2-dependent
2R@3354111@-	0.140229	0	NSUN2-dependent
2R@3371055@-	0.185257	0.038961	NSUN2-dependent
2R@3371067@-	0.826136	0	NSUN2-dependent
2R@3372207@-	0.128894	0	NSUN2-dependent
2R@3384597@-	0.357208	0	NSUN2-dependent
2R@3384615@-	0.380263	0.000395413	NSUN2-dependent
2R@3385556@-	0.257492	0	NSUN2-dependent
2R@3386373@-	0.211672	0	NSUN2-dependent
2R@3386422@-	0.130776	0	NSUN2-dependent
2R@3386457@-	0.342759	0	NSUN2-dependent
2R@3386991@-	0.123567	0	NSUN2-dependent
2R@3387136@-	0.142857	0	NSUN2-dependent
2R@3389973@+	0.174312	0	NSUN2-dependent
2R@3390435@+	0.192872	0	NSUN2-dependent
2R@3397576@-	0.181575	0.0027972	NSUN2-dependent
2R@3400101@-	0.30989	0.00253807	NSUN2-dependent
2R@3402404@-	0.161972	0	NSUN2-dependent
2R@3402432@-	0.122699	0	NSUN2-dependent
2R@3465685@+	0.19403	0	NSUN2-dependent
2R@3479889@+	0.142123	0	NSUN2-dependent
2R@3480221@+	0.163503	0.00044484	NSUN2-dependent
2R@3480780@+	0.129893	0	NSUN2-dependent
2R@3527240@+	0.160622	0	NSUN2-dependent
2R@3536662@+	0.647182	0	NSUN2-dependent
2R@3539642@-	0.125926	0	NSUN2-dependent
2R@3540158@-	0.141019	0.000184843	NSUN2-dependent
2R@3540342@-	0.144902	0.000630597	NSUN2-dependent
2R@3540357@-	0.131674	0.000807103	NSUN2-dependent
2R@3542201@-	0.120507	0	NSUN2-dependent
2R@3555221@-	0.107538	0	NSUN2-dependent
2R@3555817@-	0.107345	0	NSUN2-dependent
2R@3556340@-	0.164835	0	NSUN2-dependent
2R@3571172@-	0.488	0	NSUN2-dependent
2R@3573056@-	0.105	0.00497512	NSUN2-dependent
2R@3591986@-	0.273973	0	NSUN2-dependent
2R@3594645@-	0.217803	0	NSUN2-dependent
2R@3595747@-	0.109244	0	NSUN2-dependent
2R@3596152@-	0.114173	0	NSUN2-dependent
2R@3596153@-	0.10119	0.00179051	NSUN2-dependent
2R@3606998@-	0.370307	0	NSUN2-dependent
2R@3628204@-	0.136683	0	NSUN2-dependent
2R@3629073@-	0.154173	0.00112644	NSUN2-dependent
2R@3665982@-	0.147779	0.00029656	NSUN2-dependent
2R@3667363@-	0.340508	0	NSUN2-dependent
2R@3669887@-	0.110922	0	NSUN2-dependent
2R@3688117@+	0.11236	0	NSUN2-dependent
2R@3691318@-	0.116122	0.0291971	NSUN2-dependent
2R@3695714@+	0.289346	0	NSUN2-dependent
2R@3698643@-	0.161507	0	NSUN2-dependent
2R@3714182@+	0.427027	0	NSUN2-dependent
2R@3714942@-	0.546073	0.00143885	NSUN2-dependent
2R@3716743@+	0.137787	0	NSUN2-dependent
2R@3718052@-	0.583403	0.0018018	NSUN2-dependent
2R@3719853@+	0.144762	0	NSUN2-dependent
2R@3721758@+	0.145299	0	NSUN2-dependent
2R@3793626@+	0.226562	0.00105932	NSUN2-dependent
2R@3803547@-	0.11796	0	NSUN2-dependent
2R@3806083@+	0.179014	0	NSUN2-dependent
2R@3806184@+	0.106873	0.000532198	NSUN2-dependent
2R@3809590@-	0.2	0.0657895	NSUN2-independent
2R@3810684@-	0.15	0	NSUN2-dependent
2R@3811571@-	0.291667	0.0021322	NSUN2-dependent
2R@3816022@+	0.350318	0	NSUN2-dependent
2R@3818674@-	0.162011	0	NSUN2-dependent
2R@3820942@+	0.144509	0	NSUN2-dependent
2R@3823628@+	0.136461	0	NSUN2-dependent
2R@3823655@+	0.140086	0	NSUN2-dependent
2R@3825764@-	0.104365	0	NSUN2-dependent
2R@3835401@-	0.123506	0	NSUN2-dependent
2R@3835517@-	0.142212	0	NSUN2-dependent
2R@3841437@-	0.162338	0	NSUN2-dependent
2R@3846288@-	0.142508	0.000729395	NSUN2-dependent
2R@3848248@-	0.136612	0	NSUN2-dependent
2R@3849002@-	0.139073	0	NSUN2-dependent
2R@3851195@+	0.119601	0	NSUN2-dependent
2R@3851778@+	0.255967	0	NSUN2-dependent
2R@3857750@-	0.10101	0.00645161	NSUN2-dependent
2R@3959870@+	0.144955	0.000135428	NSUN2-dependent
2R@3970704@+	0.112069	0	NSUN2-dependent
2R@3973145@+	0.22327	0	NSUN2-dependent
2R@3973839@+	0.101036	0	NSUN2-dependent
2R@3984741@-	0.209003	0.00236967	NSUN2-dependent
2R@4003135@-	0.12	0	NSUN2-dependent
2R@4004146@-	0.290909	0.0983607	NSUN2-independent
2R@4017965@-	0.166667	0	NSUN2-dependent
2R@4018262@-	0.243902	0	NSUN2-dependent
2R@4028075@-	0.188482	0	NSUN2-dependent
2R@4028711@-	0.151351	0	NSUN2-dependent
2R@4028930@-	0.154525	0.00199203	NSUN2-dependent
2R@4050137@-	0.410012	0.00162866	NSUN2-dependent
2R@4056907@+	0.308081	0	NSUN2-dependent
2R@4058049@+	0.304795	0.0639659	NSUN2-independent
2R@4058922@+	0.431933	0	NSUN2-dependent
2R@4112103@+	0.117021	0	NSUN2-dependent
2R@4112876@+	0.111111	0	NSUN2-dependent
2R@4126535@+	0.123468	0	NSUN2-dependent
2R@4126795@+	0.151079	0	NSUN2-dependent
2R@4350389@+	0.278646	0.084507	NSUN2-independent
2R@4351894@+	0.188128	0.000443459	NSUN2-dependent
2R@4488290@+	0.185093	0	NSUN2-dependent
2R@4497257@+	0.272025	0	NSUN2-dependent
2R@4497711@+	0.47619	0	NSUN2-dependent
2R@4497901@+	0.174779	0	NSUN2-dependent
2R@4497902@+	0.104925	0	NSUN2-dependent
2R@4513341@+	0.291535	0	NSUN2-dependent
2R@4517856@-	0.128351	0	NSUN2-dependent
2R@4518090@-	0.289146	0.000683527	NSUN2-dependent
2R@4518468@-	0.134545	0	NSUN2-dependent
2R@4564016@+	0.186398	0.000702247	NSUN2-dependent
2R@4606334@-	0.109302	0.000971817	NSUN2-dependent
2R@4615423@+	0.134027	0.000614628	NSUN2-dependent
2R@4617655@-	0.114286	0	NSUN2-dependent
2R@4620014@-	0.155738	0	NSUN2-dependent
2R@4776960@-	0.117647	0	NSUN2-dependent
2R@4799727@-	0.120482	0	NSUN2-dependent
2R@4801056@-	0.100681	0	NSUN2-dependent
2R@4809202@-	0.222222	0	NSUN2-dependent
2R@4825240@-	0.162162	0.027027	NSUN2-dependent
2R@4825960@-	0.155844	0	NSUN2-dependent
2R@4835877@-	0.104383	0.00076365	NSUN2-dependent
2R@4837923@-	0.216495	0	NSUN2-dependent
2R@4846914@+	0.14684	0	NSUN2-dependent
2R@4978353@-	0.215405	0	NSUN2-dependent
2R@4992722@+	0.193182	0	NSUN2-dependent
2R@4996997@-	0.106195	0	NSUN2-dependent
2R@5000075@-	0.282098	0	NSUN2-dependent
2R@5002202@+	0.594595	0.00121803	NSUN2-dependent
2R@5006431@+	0.109405	0	NSUN2-dependent
2R@5008192@+	0.227273	0	NSUN2-dependent
2R@5010517@+	0.13776	0	NSUN2-dependent
2R@5010579@+	0.112911	0.00191022	NSUN2-dependent
2R@5013046@-	0.115385	0	NSUN2-dependent
2R@5014986@-	0.175258	0	NSUN2-dependent
2R@5021215@+	0.100279	0	NSUN2-dependent
2R@5023361@-	0.197275	0.000600962	NSUN2-dependent
2R@5054158@+	0.108696	0	NSUN2-dependent
2R@5055661@-	0.273504	0	NSUN2-dependent
2R@5056295@-	0.102362	0.00124533	NSUN2-dependent
2R@5056929@-	0.123656	0	NSUN2-dependent
2R@5058466@-	0.137546	0	NSUN2-dependent
2R@5066500@-	0.113949	0.00034188	NSUN2-dependent
2R@5066697@-	0.11804	0	NSUN2-dependent
2R@5072733@-	0.387471	0	NSUN2-dependent
2R@5092636@-	0.111111	0.00287356	NSUN2-dependent
2R@5141905@-	0.103586	0.00076864	NSUN2-dependent
2R@5146724@-	0.220159	0.00140056	NSUN2-dependent
2R@5147455@-	0.12459	0	NSUN2-dependent
2R@5174662@+	0.120482	0	NSUN2-dependent
2R@5184938@+	0.108259	0	NSUN2-dependent
2R@5191724@-	0.126214	0.0155039	NSUN2-dependent
2R@5192977@-	0.35	0	NSUN2-dependent
2R@5282324@+	0.161826	0	NSUN2-dependent
2R@5284068@-	0.241871	0.000171703	NSUN2-dependent
2R@5319600@+	0.113553	0	NSUN2-dependent
2R@5320197@+	0.114833	0	NSUN2-dependent
2R@5325003@-	0.10163	0.00044484	NSUN2-dependent
2R@5363670@+	0.150943	0	NSUN2-dependent
2R@5433473@-	0.259813	0.00877193	NSUN2-dependent
2R@5458382@-	0.134454	0.00121655	NSUN2-dependent
2R@5458688@-	0.133913	0.000661376	NSUN2-dependent
2R@5460280@-	0.139535	0	NSUN2-dependent
2R@5461181@-	0.110429	0	NSUN2-dependent
2R@5467648@+	0.133909	0	NSUN2-dependent
2R@5471219@-	0.175853	0	NSUN2-dependent
2R@5472695@+	0.113372	0	NSUN2-dependent
2R@5472696@+	0.143961	0.00138793	NSUN2-dependent
2R@5486134@+	0.306306	0	NSUN2-dependent
2R@5486841@+	0.191358	0	NSUN2-dependent
2R@5491619@+	0.356815	0	NSUN2-dependent
2R@5577587@-	0.143593	0	NSUN2-dependent
2R@5578513@-	0.255766	0.000362516	NSUN2-dependent
2R@5578596@-	0.174723	0.000231696	NSUN2-dependent
2R@5578818@-	0.139243	0.000336361	NSUN2-dependent
2R@5579826@-	0.101758	0.000140588	NSUN2-dependent
2R@560141@+	0.106105	0	NSUN2-dependent
2R@5725099@+	0.111111	0.00699301	NSUN2-dependent
2R@5728324@+	0.124408	0	NSUN2-dependent
2R@5729388@-	0.222368	0	NSUN2-dependent
2R@5732316@+	0.159398	0	NSUN2-dependent
2R@5734641@-	0.281605	0.000142878	NSUN2-dependent
2R@5739264@-	0.390403	0.00173461	NSUN2-dependent
2R@5753485@+	0.652058	0	NSUN2-dependent
2R@5760391@+	0.282272	0	NSUN2-dependent
2R@5765038@-	0.131707	0	NSUN2-dependent
2R@5768273@-	0.274194	0.0561798	NSUN2-independent
2R@5772506@-	0.288851	0	NSUN2-dependent
2R@5779781@+	0.106061	0	NSUN2-dependent
2R@579724@-	0.22449	0.00206186	NSUN2-dependent
2R@5799188@+	0.183234	0.0344234	NSUN2-dependent
2R@5799388@+	0.147335	0	NSUN2-dependent
2R@5799559@+	0.104901	0	NSUN2-dependent
2R@5800447@+	0.203008	0	NSUN2-dependent
2R@5800457@+	0.101266	0	NSUN2-dependent
2R@583061@-	0.128205	0	NSUN2-dependent
2R@5845955@-	0.141935	0	NSUN2-dependent
2R@5846828@-	0.32	0	NSUN2-dependent
2R@5852168@-	0.154472	0	NSUN2-dependent
2R@5914463@+	0.166933	0	NSUN2-dependent
2R@5917645@-	0.316667	0.00359712	NSUN2-dependent
2R@5918801@-	0.127303	0	NSUN2-dependent
2R@5925895@-	0.148515	0	NSUN2-dependent
2R@5938582@-	0.150634	0.000800641	NSUN2-dependent
2R@5938585@-	0.109808	0	NSUN2-dependent
2R@5938785@-	0.145721	0.0356322	NSUN2-dependent
2R@5949870@+	0.151049	0	NSUN2-dependent
2R@5951453@-	0.195122	0	NSUN2-dependent
2R@5952761@-	0.169231	0	NSUN2-dependent
2R@5953526@-	0.203125	0	NSUN2-dependent
2R@5953775@-	0.186441	0	NSUN2-dependent
2R@5954504@+	0.252393	0.000327654	NSUN2-dependent
2R@5954551@+	0.129145	0	NSUN2-dependent
2R@5960264@-	0.10219	0	NSUN2-dependent
2R@5962352@-	0.113009	0	NSUN2-dependent
2R@5993232@+	0.130902	0.00016376	NSUN2-dependent
2R@5995652@+	0.375796	0	NSUN2-dependent
2R@6003857@+	0.101113	0	NSUN2-dependent
2R@6005861@+	0.124105	0	NSUN2-dependent
2R@6030786@+	0.173469	0	NSUN2-dependent
2R@6216660@-	0.123894	0.052356	NSUN2-independent
2R@6216891@-	0.114943	0	NSUN2-dependent
2R@6354919@-	0.149733	0	NSUN2-dependent
2R@6359007@-	0.158301	0	NSUN2-dependent
2R@6367369@-	0.109533	0	NSUN2-dependent
2R@6408499@-	0.536469	0.204986	NSUN2-independent
2R@6408514@-	0.419585	0	NSUN2-dependent
2R@6420060@-	0.182759	0.000643156	NSUN2-dependent
2R@6420340@-	0.552424	0.324043	NSUN2-independent
2R@6421227@-	0.11598	0	NSUN2-dependent
2R@643912@+	0.265957	0	NSUN2-dependent
2R@6526980@+	0.115385	0	NSUN2-dependent
2R@6527427@+	0.328947	0	NSUN2-dependent
2R@6618290@-	0.11976	0	NSUN2-dependent
2R@6688986@-	0.146875	0.00108932	NSUN2-dependent
2R@6690234@-	0.105263	0	NSUN2-dependent
2R@6692393@-	0.137931	0.0606061	NSUN2-independent
2R@6709533@+	0.517348	0	NSUN2-dependent
2R@6712644@+	0.108	0	NSUN2-dependent
2R@6724833@-	0.114211	0.00151057	NSUN2-dependent
2R@6764634@+	0.149871	0	NSUN2-dependent
2R@6765367@-	0.172911	0	NSUN2-dependent
2R@6765979@-	0.174853	0.00326797	NSUN2-dependent
2R@6775425@+	0.122093	0.0235294	NSUN2-dependent
2R@6782518@+	0.138889	0	NSUN2-dependent
2R@6782539@+	0.188914	0.00157978	NSUN2-dependent
2R@6783819@+	0.205817	0.00130208	NSUN2-dependent
2R@6784320@+	0.271959	0	NSUN2-dependent
2R@6784354@+	0.119843	0.00227273	NSUN2-dependent
2R@706930@-	0.107023	0	NSUN2-dependent
2R@7112913@+	0.342697	0.00389105	NSUN2-dependent
2R@7170614@-	0.217557	0.0601966	NSUN2-independent
2R@7172308@+	0.147811	0.0286387	NSUN2-dependent
2R@7175078@-	0.121053	0	NSUN2-dependent
2R@7175577@-	0.162162	0	NSUN2-dependent
2R@7175766@-	0.254902	0	NSUN2-dependent
2R@7195762@+	0.115646	0	NSUN2-dependent
2R@7196727@+	0.639216	0	NSUN2-dependent
2R@7257145@+	0.285714	0	NSUN2-dependent
2R@7269622@-	0.145367	0.000112524	NSUN2-dependent
2R@7341937@+	0.31454	0.207297	NSUN2-independent
2R@7344196@+	0.138577	0	NSUN2-dependent
2R@7345405@+	0.182342	0	NSUN2-dependent
2R@7348948@+	0.103916	0.000551268	NSUN2-dependent
2R@7468109@-	0.114035	0	NSUN2-dependent
2R@7470748@-	0.474308	0	NSUN2-dependent
2R@7471120@-	0.28655	0	NSUN2-dependent
2R@7471121@-	0.1	0	NSUN2-dependent
2R@7477133@-	0.226891	0	NSUN2-dependent
2R@7509686@-	0.111111	0	NSUN2-dependent
2R@7510966@-	0.360656	0	NSUN2-dependent
2R@7511092@-	0.126394	0	NSUN2-dependent
2R@7713556@+	0.251366	0.00456621	NSUN2-dependent
2R@7730182@-	0.162447	0	NSUN2-dependent
2R@7730279@-	0.128995	0	NSUN2-dependent
2R@7730280@-	0.199541	0	NSUN2-dependent
2R@7744145@+	0.15534	0.0601604	NSUN2-independent
2R@7783790@-	0.122093	0.00131406	NSUN2-dependent
2R@7785949@-	0.14786	0.00189394	NSUN2-dependent
2R@7788007@+	0.118056	0	NSUN2-dependent
2R@7859864@+	0.358974	0	NSUN2-dependent
2R@7869099@-	0.19174	0	NSUN2-dependent
2R@7875891@-	0.411458	0.00145666	NSUN2-dependent
2R@7878268@+	0.246575	0	NSUN2-dependent
2R@7918033@+	0.19202	0.00383142	NSUN2-dependent
2R@8028515@+	0.292067	0.00131752	NSUN2-dependent
2R@8034449@-	0.154481	0.000726744	NSUN2-dependent
2R@8035927@-	0.155227	0	NSUN2-dependent
2R@8036307@-	0.589391	0	NSUN2-dependent
2R@8036669@-	0.26936	0	NSUN2-dependent
2R@8037207@-	0.1008	0.0300633	NSUN2-dependent
2R@8039243@+	0.277372	0	NSUN2-dependent
2R@8039656@+	0.136126	0	NSUN2-dependent
2R@8047522@-	0.101504	0	NSUN2-dependent
2R@8050016@-	0.103535	0	NSUN2-dependent
2R@8064470@+	0.333014	0.000281136	NSUN2-dependent
2R@8064777@+	0.103531	0.0196365	NSUN2-dependent
2R@8069662@+	0.510606	0.002886	NSUN2-dependent
2R@8070561@+	0.270175	0	NSUN2-dependent
2R@8070613@+	0.18896	0	NSUN2-dependent
2R@8083685@-	0.116279	0.00395257	NSUN2-dependent
2R@8086316@-	0.102804	0	NSUN2-dependent
2R@8203317@+	0.2	0	NSUN2-dependent
2R@8214349@+	0.105932	0	NSUN2-dependent
2R@8218756@+	0.134557	0	NSUN2-dependent
2R@8233102@+	0.588235	0	NSUN2-dependent
2R@8235170@+	0.114583	0.0430108	NSUN2-dependent
2R@8236388@+	0.132616	0	NSUN2-dependent
2R@8237185@+	0.652174	0	NSUN2-dependent
2R@8237566@+	0.426752	0.00189753	NSUN2-dependent
2R@8311252@+	0.241758	0	NSUN2-dependent
2R@8316177@-	0.144123	0.000968992	NSUN2-dependent
2R@8320265@-	0.105263	0.004914	NSUN2-dependent
2R@8321093@-	0.38172	0	NSUN2-dependent
2R@8322623@-	0.100746	0	NSUN2-dependent
2R@8336449@+	0.132716	0	NSUN2-dependent
2R@8336478@+	0.142012	0	NSUN2-dependent
2R@8341031@+	0.241241	0	NSUN2-dependent
2R@8354962@-	0.221154	0	NSUN2-dependent
2R@8403089@+	0.133333	0.00478469	NSUN2-dependent
2R@8404592@+	0.10101	0.00373134	NSUN2-dependent
2R@8404961@-	0.171141	0	NSUN2-dependent
2R@8405545@-	0.121792	0	NSUN2-dependent
2R@8406001@-	0.12406	0	NSUN2-dependent
2R@8407387@+	0.397059	0	NSUN2-dependent
2R@8461373@+	0.148289	0	NSUN2-dependent
2R@8469408@-	0.253107	0.00116212	NSUN2-dependent
2R@8471524@-	0.117834	0.000787402	NSUN2-dependent
2R@8471579@-	0.199211	0.000895255	NSUN2-dependent
2R@8477103@+	0.112632	0	NSUN2-dependent
2R@8503772@+	0.222649	0	NSUN2-dependent
2R@8504647@+	0.51567	0	NSUN2-dependent
2R@8521782@-	0.288386	0.00137174	NSUN2-dependent
2R@8521974@-	0.356771	0	NSUN2-dependent
2R@8527339@+	0.13806	0	NSUN2-dependent
2R@8540499@+	0.116041	0	NSUN2-dependent
2R@8540936@+	0.252887	0	NSUN2-dependent
2R@8559712@-	0.153982	0	NSUN2-dependent
2R@8572941@-	0.178694	0	NSUN2-dependent
2R@8758220@+	0.143487	0.000317418	NSUN2-dependent
2R@8765602@-	0.199428	0	NSUN2-dependent
2R@8766026@-	0.121342	0	NSUN2-dependent
2R@8768471@+	0.137827	0.000655738	NSUN2-dependent
2R@8769212@+	0.347837	0.000342936	NSUN2-dependent
2R@8806415@+	0.103311	0	NSUN2-dependent
2R@8806939@+	0.39197	0.00105346	NSUN2-dependent
2R@8807186@+	0.282888	0	NSUN2-dependent
2R@8808082@+	0.491161	0	NSUN2-dependent
2R@8809098@+	0.143921	0.000394555	NSUN2-dependent
2R@8857414@-	0.246575	0	NSUN2-dependent
2R@9030730@-	0.232227	0	NSUN2-dependent
2R@9031287@-	0.422705	0	NSUN2-dependent
2R@9036635@-	0.33244	0.00298507	NSUN2-dependent
2R@9037045@-	0.105769	0	NSUN2-dependent
2R@9037483@-	0.521008	0	NSUN2-dependent
2R@9038244@-	0.48	0	NSUN2-dependent
2R@9046363@-	0.115385	0	NSUN2-dependent
2R@9069357@-	0.106383	0	NSUN2-dependent
2R@9072382@-	0.240741	0	NSUN2-dependent
2R@9085288@-	0.355556	0	NSUN2-dependent
2R@9089488@+	0.11093	0	NSUN2-dependent
2R@9091340@-	0.393064	0	NSUN2-dependent
2R@9096733@+	0.132743	0	NSUN2-dependent
2R@9116983@-	0.188935	0.00139665	NSUN2-dependent
2R@9117360@-	0.171381	0	NSUN2-dependent
2R@9118338@+	0.147239	0	NSUN2-dependent
2R@9119086@+	0.331536	0	NSUN2-dependent
2R@9119097@+	0.255435	0	NSUN2-dependent
2R@9307311@-	0.505263	0	NSUN2-dependent
2R@9308084@-	0.130982	0.00393701	NSUN2-dependent
2R@9329386@-	0.213793	0.00617284	NSUN2-dependent
2R@9339840@+	0.39207	0	NSUN2-dependent
2R@9381787@-	0.106557	0.0205909	NSUN2-dependent
2R@9385228@-	0.143231	0	NSUN2-dependent
2R@9393224@+	0.130332	0	NSUN2-dependent
2R@9393283@+	0.725705	0	NSUN2-dependent
2R@9397871@+	0.124514	0	NSUN2-dependent
2R@9425936@-	0.110305	0	NSUN2-dependent
2R@9426119@-	0.123003	0.00263852	NSUN2-dependent
2R@9426574@-	0.140426	0	NSUN2-dependent
2R@9438248@-	0.168421	0	NSUN2-dependent
2R@9438305@-	0.186813	0	NSUN2-dependent
2R@9744461@-	0.216353	0	NSUN2-dependent
2R@9745430@-	0.123853	0	NSUN2-dependent
2R@9745445@-	0.11768	0	NSUN2-dependent
2R@9749885@+	0.257895	0.000641026	NSUN2-dependent
2R@9750176@+	0.273046	0.00100908	NSUN2-dependent
2R@9751260@+	0.108642	0	NSUN2-dependent
2R@9751279@+	0.222045	0.0017331	NSUN2-dependent
2R@9847220@-	0.000718563	0.139688	NSUN2-independent
2R@9860884@-	0.158416	0	NSUN2-dependent
2R@9863784@-	0.202797	0	NSUN2-dependent
2R@9863797@-	0.262626	0	NSUN2-dependent
2R@9866596@-	0.148285	0	NSUN2-dependent
2R@9868344@-	0.229381	0	NSUN2-dependent
2R@9868537@-	0.102998	0	NSUN2-dependent
2R@9872090@+	0.250825	0	NSUN2-dependent
2R@9898123@+	0.119048	0	NSUN2-dependent
2R@9898126@+	0.170455	0	NSUN2-dependent
2R@9953227@-	0.203782	0	NSUN2-dependent
2R@9953388@-	0.17847	0	NSUN2-dependent
2RHet@3137195@-	0.238095	0	NSUN2-dependent
2RHet@3154447@-	0.120721	0	NSUN2-dependent
3L@10453307@-	0.113821	0.00125628	NSUN2-dependent
3L@10455409@-	0.116883	0.00231481	NSUN2-dependent
3L@10575086@+	0.122449	0	NSUN2-dependent
3L@10624695@+	0.572519	0	NSUN2-dependent
3L@10625862@+	0.101523	0	NSUN2-dependent
3L@10626602@+	0.381295	0	NSUN2-dependent
3L@10628250@-	0.440341	0	NSUN2-dependent
3L@10634492@-	0.244861	0.0840544	NSUN2-independent
3L@10679189@+	0.262887	0	NSUN2-dependent
3L@10680663@+	0.115424	0	NSUN2-dependent
3L@10870608@-	0.125	0	NSUN2-dependent
3L@10878846@-	0.121509	0	NSUN2-dependent
3L@11054124@-	0.484043	0	NSUN2-dependent
3L@11054130@-	0.482824	0	NSUN2-dependent
3L@11054143@-	0.195519	0	NSUN2-dependent
3L@11058792@+	0.366972	0.221498	NSUN2-independent
3L@11059111@+	0.111111	0.0405405	NSUN2-dependent
3L@11064750@+	0.261307	0	NSUN2-dependent
3L@11065845@+	0.122449	0	NSUN2-dependent
3L@11065846@+	0.217687	0	NSUN2-dependent
3L@11069708@+	0.138889	0.00100503	NSUN2-dependent
3L@11071346@+	0.204263	0.000577367	NSUN2-dependent
3L@11089818@+	0.244186	0	NSUN2-dependent
3L@11093312@+	0.111444	0	NSUN2-dependent
3L@11105513@-	0.127722	0.068864	NSUN2-independent
3L@11105621@-	0.131411	0.000436967	NSUN2-dependent
3L@11105712@-	0.290542	0.000596837	NSUN2-dependent
3L@11105793@-	0.164526	0.000109051	NSUN2-dependent
3L@11108906@-	0.156566	0	NSUN2-dependent
3L@11114473@+	0.106897	0.0443389	NSUN2-dependent
3L@11196430@-	0.125828	0.0591716	NSUN2-independent
3L@11200304@-	0.119505	0.00122249	NSUN2-dependent
3L@11203112@-	0.125945	0	NSUN2-dependent
3L@11206472@+	0.105563	0	NSUN2-dependent
3L@11217202@+	0.11875	0	NSUN2-dependent
3L@11487364@+	0.162551	0.0164294	NSUN2-dependent
3L@11578023@-	0.394366	0	NSUN2-dependent
3L@11578637@-	0.125	0	NSUN2-dependent
3L@11599390@-	0.3	0	NSUN2-dependent
3L@11675416@+	0.165037	0.000683527	NSUN2-dependent
3L@11675610@+	0.111779	0.00141543	NSUN2-dependent
3L@11685325@+	0.125	0	NSUN2-dependent
3L@11702759@+	0.234707	0	NSUN2-dependent
3L@11775700@-	0.354167	0	NSUN2-dependent
3L@11776747@-	0.140351	0	NSUN2-dependent
3L@11777693@-	0.450331	0	NSUN2-dependent
3L@11777694@-	0.151724	0.00380228	NSUN2-dependent
3L@11780621@-	0.0839416	0.164751	NSUN2-independent
3L@11790990@+	0.50365	0	NSUN2-dependent
3L@11791372@+	0.31362	0.00136612	NSUN2-dependent
3L@11817979@-	0.375297	0	NSUN2-dependent
3L@12113338@+	0.166316	0	NSUN2-dependent
3L@12125587@+	0.266409	0	NSUN2-dependent
3L@12134563@+	0.247154	0	NSUN2-dependent
3L@12138099@-	0.450378	0.000431965	NSUN2-dependent
3L@12175046@+	0.108949	0	NSUN2-dependent
3L@12175171@+	0.148297	0	NSUN2-dependent
3L@12198459@-	0.143713	0	NSUN2-dependent
3L@12206221@-	0.411168	0.00275482	NSUN2-dependent
3L@12208789@-	0.117845	0	NSUN2-dependent
3L@12263763@-	0.120267	0	NSUN2-dependent
3L@12388515@-	0.107345	0	NSUN2-dependent
3L@12388879@-	0.126506	0	NSUN2-dependent
3L@12391986@-	0.326531	0	NSUN2-dependent
3L@12410007@-	0.103671	0.000660502	NSUN2-dependent
3L@1242636@-	0.102703	0	NSUN2-dependent
3L@1244523@-	0.193798	0	NSUN2-dependent
3L@12465142@+	0.281834	0	NSUN2-dependent
3L@12466639@+	0.144633	0	NSUN2-dependent
3L@1248102@+	0.286525	0.000986193	NSUN2-dependent
3L@12496777@-	0.370166	0	NSUN2-dependent
3L@12505285@-	0.318182	0	NSUN2-dependent
3L@12507526@-	0.343137	0	NSUN2-dependent
3L@12509763@+	0.152597	0.000221402	NSUN2-dependent
3L@12511903@+	0.183788	0.000476009	NSUN2-dependent
3L@12515610@-	0.451397	0	NSUN2-dependent
3L@12526457@-	0.183698	0	NSUN2-dependent
3L@12531652@-	0.100279	0	NSUN2-dependent
3L@12565137@-	0.330317	0.233607	NSUN2-independent
3L@12730535@+	0.14881	0	NSUN2-dependent
3L@12737250@+	0.105691	0	NSUN2-dependent
3L@12761320@+	0.3	0	NSUN2-dependent
3L@12764786@-	0.137931	0	NSUN2-dependent
3L@12779424@-	0.362069	0.00486027	NSUN2-dependent
3L@12801392@+	0.129747	0	NSUN2-dependent
3L@12806846@-	0.256701	0	NSUN2-dependent
3L@12807767@+	0.122137	0	NSUN2-dependent
3L@13000396@+	0.156146	0	NSUN2-dependent
3L@13000719@+	0.171429	0	NSUN2-dependent
3L@13003049@-	0.2	0	NSUN2-dependent
3L@13007838@-	0.148374	0	NSUN2-dependent
3L@13013465@-	0.116406	0	NSUN2-dependent
3L@13030787@+	0.112754	0	NSUN2-dependent
3L@13031895@+	0.120907	0.0027248	NSUN2-dependent
3L@13032241@+	0.116576	0.00191388	NSUN2-dependent
3L@13032343@+	0.121136	0	NSUN2-dependent
3L@1304399@+	0.189293	0	NSUN2-dependent
3L@1311569@+	0.108216	0.00149477	NSUN2-dependent
3L@1314078@+	0.237082	0.0016	NSUN2-dependent
3L@1314268@+	0.204955	0	NSUN2-dependent
3L@1314999@+	0.119481	0	NSUN2-dependent
3L@1315131@+	0.114907	0.00293255	NSUN2-dependent
3L@1332412@-	0.159664	0	NSUN2-dependent
3L@1332580@-	0.217918	0	NSUN2-dependent
[truncated: 3,434 more rows]

## Sheet: Fig2g
Group	Stage	Percent
WT	C0-4	9.30233
WT	C5-9	32.1705
WT	C10-13	33.3333
WT	Cellularization	25.1938
NSUN2 KO	C0-4	47.3684
NSUN2 KO	C5-9	32.6316
NSUN2 KO	C10-13	9.82456
NSUN2 KO	Cellularization	10.1754
Rescue	C0-4	15.942
Rescue	C5-9	36.4389
Rescue	C10-13	22.5673
Rescue	Cellularization	25.0518

## Sheet: Fig2h
Sample	PC1	PC2
WT_0-0.5	-74.1853	-12.733
WT_1-2	-44.4271	36.1619
WT_2-3	19.7525	77.2999
WT_3-4	93.1126	-24.8442
WT_4-5	89.6862	-22.1765
N2_0-0.5	-76.1839	-45.3459
N2_2-3	-41.5817	-3.52184
N2_4-5	33.8267	-4.84032
