# Supplementary material for: Developmental mRNA m5C landscape and regulatory innovations of massive m5C modification of maternal mRNAs in animals
Source: Nat Commun. 2022 May 5;13:2484. doi: 10.1038/s41467-022-30210-0 (PMC9072368; doi:10.1038/s41467-022-30210-0)
Supplement: Supplementary file 10 — Source Data [file 41467_2022_30210_MOESM10_ESM.zip › Source Data/Source_Data_Fig3.xlsx]

## Sheet: Fig3b
Sample	Region	Bin	Density
OE Human NSUN2	5' UTR	1	0.0283473
OE Human NSUN2	5' UTR	2	0.05646
OE Human NSUN2	5' UTR	3	0.172364
OE Human NSUN2	5' UTR	4	0.207979
OE Human NSUN2	5' UTR	5	0.240074
OE Human NSUN2	CDS	6	0.136645
OE Human NSUN2	CDS	7	0.203856
OE Human NSUN2	CDS	8	0.145598
OE Human NSUN2	CDS	9	0.169362
OE Human NSUN2	CDS	10	0.0782201
OE Human NSUN2	CDS	11	0.0953041
OE Human NSUN2	CDS	12	0.0786713
OE Human NSUN2	CDS	13	0.0795475
OE Human NSUN2	CDS	14	0.0531397
OE Human NSUN2	CDS	15	0.0804793
OE Human NSUN2	CDS	16	0.0351865
OE Human NSUN2	CDS	17	0.0441969
OE Human NSUN2	CDS	18	0.0692641
OE Human NSUN2	CDS	19	0.0785683
OE Human NSUN2	CDS	20	0.0350754
OE Human NSUN2	CDS	21	0.122281
OE Human NSUN2	CDS	22	0.102433
OE Human NSUN2	CDS	23	0.0864304
OE Human NSUN2	CDS	24	0.129994
OE Human NSUN2	CDS	25	0.103306
OE Human NSUN2	CDS	26	0.110865
OE Human NSUN2	CDS	27	0.0859402
OE Human NSUN2	CDS	28	0.0937607
OE Human NSUN2	CDS	29	0.0686518
OE Human NSUN2	CDS	30	0.116608
OE Human NSUN2	3' UTR	31	0.0859681
OE Human NSUN2	3' UTR	32	0.0513031
OE Human NSUN2	3' UTR	33	0.0746428
OE Human NSUN2	3' UTR	34	0.0985545
OE Human NSUN2	3' UTR	35	0.136813
OE Human NSUN2	3' UTR	36	0.151253
OE Human NSUN2	3' UTR	37	0.107596
OE Human NSUN2	3' UTR	38	0.153374
OE Human NSUN2	3' UTR	39	0.206163
OE Human NSUN2	3' UTR	40	0.0964114
OE Human NSUN2	3' UTR	41	0.0856898
OE Human NSUN2	3' UTR	42	0.107078
OE Human NSUN2	3' UTR	43	0.0774936
OE Human NSUN2	3' UTR	44	0.109673
OE Human NSUN2	3' UTR	45	0.0901713
OE Human NSUN2	3' UTR	46	0.123721
OE Human NSUN2	3' UTR	47	0.0337838
OE Human NSUN2	3' UTR	48	0.0909711
OE Human NSUN2	3' UTR	49	0.0735835
OE Human NSUN2	3' UTR	50	0.0143225
OE Zebrafish NSUN2	5' UTR	1	0.116293
OE Zebrafish NSUN2	5' UTR	2	0.0809436
OE Zebrafish NSUN2	5' UTR	3	0.22374
OE Zebrafish NSUN2	5' UTR	4	0.175029
OE Zebrafish NSUN2	5' UTR	5	0.112524
OE Zebrafish NSUN2	CDS	6	0.157186
OE Zebrafish NSUN2	CDS	7	0.177713
OE Zebrafish NSUN2	CDS	8	0.118013
OE Zebrafish NSUN2	CDS	9	0.0756839
OE Zebrafish NSUN2	CDS	10	0.0864865
OE Zebrafish NSUN2	CDS	11	0.0860123
OE Zebrafish NSUN2	CDS	12	0.10826
OE Zebrafish NSUN2	CDS	13	0.044116
OE Zebrafish NSUN2	CDS	14	0.0892957
OE Zebrafish NSUN2	CDS	15	0.0568569
OE Zebrafish NSUN2	CDS	16	0.0218484
OE Zebrafish NSUN2	CDS	17	0.0218031
OE Zebrafish NSUN2	CDS	18	0.0438885
OE Zebrafish NSUN2	CDS	19	0.0663277
OE Zebrafish NSUN2	CDS	20	0.0428174
OE Zebrafish NSUN2	CDS	21	0.0653026
OE Zebrafish NSUN2	CDS	22	0.0540482
OE Zebrafish NSUN2	CDS	23	0.116279
OE Zebrafish NSUN2	CDS	24	0.0951073
OE Zebrafish NSUN2	CDS	25	0.064082
OE Zebrafish NSUN2	CDS	26	0.0731452
OE Zebrafish NSUN2	CDS	27	0.116612
OE Zebrafish NSUN2	CDS	28	0.115973
OE Zebrafish NSUN2	CDS	29	0.0625391
OE Zebrafish NSUN2	CDS	30	0.146628
OE Zebrafish NSUN2	3' UTR	31	0.0687207
OE Zebrafish NSUN2	3' UTR	32	0.135019
OE Zebrafish NSUN2	3' UTR	33	0.0497451
OE Zebrafish NSUN2	3' UTR	34	0.0764916
OE Zebrafish NSUN2	3' UTR	35	0.138906
OE Zebrafish NSUN2	3' UTR	36	0.0634196
OE Zebrafish NSUN2	3' UTR	37	0.0755192
OE Zebrafish NSUN2	3' UTR	38	0.11345
OE Zebrafish NSUN2	3' UTR	39	0.19315
OE Zebrafish NSUN2	3' UTR	40	0.0517665
OE Zebrafish NSUN2	3' UTR	41	0.117203
OE Zebrafish NSUN2	3' UTR	42	0.0889567
OE Zebrafish NSUN2	3' UTR	43	0.0523013
OE Zebrafish NSUN2	3' UTR	44	0.132415
OE Zebrafish NSUN2	3' UTR	45	0.0519413
OE Zebrafish NSUN2	3' UTR	46	0.0797236
OE Zebrafish NSUN2	3' UTR	47	0.106482
OE Zebrafish NSUN2	3' UTR	48	0.0273336
OE Zebrafish NSUN2	3' UTR	49	0.0443001
OE Zebrafish NSUN2	3' UTR	50	0.0175408
OE Mouse NSUN2	5' UTR	1	0.0277585
OE Mouse NSUN2	5' UTR	2	0.0562114
OE Mouse NSUN2	5' UTR	3	0.0831831
OE Mouse NSUN2	5' UTR	4	0.0988282
OE Mouse NSUN2	5' UTR	5	0.206242
OE Mouse NSUN2	CDS	6	0.131768
OE Mouse NSUN2	CDS	7	0.164599
OE Mouse NSUN2	CDS	8	0.139931
OE Mouse NSUN2	CDS	9	0.125849
OE Mouse NSUN2	CDS	10	0.0518672
OE Mouse NSUN2	CDS	11	0.140773
OE Mouse NSUN2	CDS	12	0.0760938
OE Mouse NSUN2	CDS	13	0.132433
OE Mouse NSUN2	CDS	14	0.0131926
OE Mouse NSUN2	CDS	15	0.0937709
OE Mouse NSUN2	CDS	16	0.0258799
OE Mouse NSUN2	CDS	17	0.0917071
OE Mouse NSUN2	CDS	18	0.0904977
OE Mouse NSUN2	CDS	19	0.0664717
OE Mouse NSUN2	CDS	20	0.102525
OE Mouse NSUN2	CDS	21	0.169691
OE Mouse NSUN2	CDS	22	0.102015
OE Mouse NSUN2	CDS	23	0.0788022
OE Mouse NSUN2	CDS	24	0.0771307
OE Mouse NSUN2	CDS	25	0.105166
OE Mouse NSUN2	CDS	26	0.0895141
OE Mouse NSUN2	CDS	27	0.0910984
OE Mouse NSUN2	CDS	28	0.115756
OE Mouse NSUN2	CDS	29	0.0505242
OE Mouse NSUN2	CDS	30	0.136833
OE Mouse NSUN2	3' UTR	31	0.0548471
OE Mouse NSUN2	3' UTR	32	0.088054
OE Mouse NSUN2	3' UTR	33	0.0918133
OE Mouse NSUN2	3' UTR	34	0.0460052
OE Mouse NSUN2	3' UTR	35	0.119154
OE Mouse NSUN2	3' UTR	36	0.059961
OE Mouse NSUN2	3' UTR	37	0.165066
OE Mouse NSUN2	3' UTR	38	0.0609292
OE Mouse NSUN2	3' UTR	39	0.104759
OE Mouse NSUN2	3' UTR	40	0.108292
OE Mouse NSUN2	3' UTR	41	0.0932111
OE Mouse NSUN2	3' UTR	42	0.0778816
OE Mouse NSUN2	3' UTR	43	0.0450857
OE Mouse NSUN2	3' UTR	44	0.0614156
OE Mouse NSUN2	3' UTR	45	0.0304368
OE Mouse NSUN2	3' UTR	46	0.124127
OE Mouse NSUN2	3' UTR	47	0.0936622
OE Mouse NSUN2	3' UTR	48	0.0317259
OE Mouse NSUN2	3' UTR	49	0.0349711
OE Mouse NSUN2	3' UTR	50	0.0195351

## Sheet: Fig3c
Species	GC content(%)	m5C density (‰)	Group
Human	63.7597	3.27935	Type I
Human	63.6153	4.43521	Type I
Human	63.2963	5.28219	Type I
Human	62.9321	5.4529	Type I
Human	62.5262	5.60207	Type I
Human	61.9466	4.87742	Type I
Human	61.3488	5.33899	Type I
Human	60.8012	5.30606	Type I
Human	60.4597	4.7757	Type I
Human	60.3692	4.59404	Type I
Human	59.6417	5.18728	Type I
Human	57.1912	4.66211	Type I
Human	55.4433	4.55055	Type I
Human	54.4599	4.35431	Type I
Human	53.8876	4.17661	Type I
Human	53.159	3.96062	Type I
Human	52.966	4.11079	Type I
Human	52.8593	4.01971	Type I
Human	52.532	3.6042	Type I
Human	52.2329	3.62951	Type I
Human	52.1476	3.42936	Type I
Human	52.0379	3.35827	Type I
Human	51.9125	3.47042	Type I
Human	51.864	3.94082	Type I
Human	51.7607	3.50019	Type I
Human	51.8819	3.71888	Type I
Human	51.7546	3.6279	Type I
Human	51.9106	3.38948	Type I
Human	51.8212	3.41316	Type I
Human	51.7699	3.68047	Type I
Human	51.7953	3.77391	Type I
Human	51.9425	3.41588	Type I
Human	51.8584	3.40583	Type I
Human	51.9451	3.72599	Type I
Human	52.1044	3.8212	Type I
Human	52.2076	3.61269	Type I
Human	51.9011	3.55685	Type I
Human	51.7904	3.64607	Type I
Human	51.912	3.3683	Type I
Human	52.0032	3.84853	Type I
Human	52.1109	3.99516	Type I
Human	52.1118	3.73403	Type I
Human	52.2941	3.53766	Type I
Human	52.189	3.65934	Type I
Human	52.3283	3.69151	Type I
Human	52.3543	3.38123	Type I
Human	52.24	3.54174	Type I
Human	52.4348	3.62744	Type I
Human	52.3541	3.6547	Type I
Human	52.6093	3.71166	Type I
Human	52.7478	3.85952	Type I
Human	52.8713	3.5655	Type I
Human	52.9182	3.91774	Type I
Human	52.8242	3.45634	Type I
Human	52.9917	3.38237	Type I
Human	53.0175	3.55492	Type I
Human	53.1226	3.86223	Type I
Human	53.1865	3.5506	Type I
Human	53.1017	3.91533	Type I
Human	52.3596	3.09143	Type I
Human	49.3751	3.00786	Type I
Human	46.1338	3.00569	Type I
Human	45.3739	2.62759	Type I
Human	45.0605	2.71162	Type I
Human	44.6381	2.76843	Type I
Human	44.6449	2.52927	Type I
Human	44.3754	2.38571	Type I
Human	44.4666	2.44923	Type I
Human	44.2086	2.68412	Type I
Human	44.0605	2.84268	Type I
Human	44.2906	2.48771	Type I
Human	44.3893	2.57553	Type I
Human	44.4046	2.49628	Type I
Human	44.2606	2.70821	Type I
Human	44.1671	2.36767	Type I
Human	43.9706	2.51353	Type I
Human	43.9839	2.39117	Type I
Human	44.0754	2.26284	Type I
Human	43.93	2.33909	Type I
Human	44.0711	2.41386	Type I
Human	44.1587	2.26158	Type I
Human	44.1573	2.39467	Type I
Human	44.1565	2.26601	Type I
Human	43.8775	2.08544	Type I
Human	44.0582	2.04971	Type I
Human	43.9793	2.10879	Type I
Human	44.129	2.09201	Type I
Human	43.7788	2.19556	Type I
Human	43.99	2.13755	Type I
Human	43.8951	2.14408	Type I
Human	43.6529	2.02642	Type I
Human	43.4723	2.1096	Type I
Human	43.4067	2.00078	Type I
Human	43.2836	1.83355	Type I
Human	42.8511	1.818	Type I
Human	42.1207	1.70744	Type I
Human	41.3338	1.39492	Type I
Human	40.1969	0.970595	Type I
Human	37.7313	0.683801	Type I
Human	32.3569	0.397762	Type I
Human	63.7597	0.468788	Type II
Human	63.6153	0.744602	Type II
Human	63.2963	1.15186	Type II
Human	62.9321	1.12733	Type II
Human	62.5262	1.25498	Type II
Human	61.9466	1.44813	Type II
Human	61.3488	1.47506	Type II
Human	60.8012	1.87418	Type II
Human	60.4597	1.82341	Type II
Human	60.3692	1.94682	Type II
Human	59.6417	1.46713	Type II
Human	57.1912	1.53588	Type II
Human	55.4433	1.4796	Type II
Human	54.4599	1.86913	Type II
Human	53.8876	1.66306	Type II
Human	53.159	1.47341	Type II
Human	52.966	1.60769	Type II
Human	52.8593	1.65342	Type II
Human	52.532	1.66819	Type II
Human	52.2329	1.68722	Type II
Human	52.1476	1.42667	Type II
Human	52.0379	1.78425	Type II
Human	51.9125	1.40723	Type II
Human	51.864	1.77404	Type II
Human	51.7607	1.31693	Type II
Human	51.8819	1.75774	Type II
Human	51.7546	1.67172	Type II
Human	51.9106	1.42476	Type II
Human	51.8212	1.65647	Type II
Human	51.7699	1.91037	Type II
Human	51.7953	1.76143	Type II
Human	51.9425	1.50249	Type II
Human	51.8584	1.70329	Type II
Human	51.9451	1.88117	Type II
Human	52.1044	1.83612	Type II
Human	52.2076	1.78661	Type II
Human	51.9011	1.69148	Type II
Human	51.7904	1.77105	Type II
Human	51.912	1.55462	Type II
Human	52.0032	1.7738	Type II
Human	52.1109	1.56025	Type II
Human	52.1118	1.76951	Type II
Human	52.2941	1.69669	Type II
Human	52.189	1.92363	Type II
Human	52.3283	1.80503	Type II
Human	52.3543	1.56742	Type II
Human	52.24	1.94994	Type II
Human	52.4348	1.90171	Type II
Human	52.3541	1.65949	Type II
Human	52.6093	1.40389	Type II
Human	52.7478	1.94057	Type II
Human	52.8713	1.81641	Type II
Human	52.9182	1.6998	Type II
Human	52.8242	1.86198	Type II
Human	52.9917	2.03857	Type II
Human	53.0175	1.5948	Type II
Human	53.1226	1.78988	Type II
Human	53.1865	1.66128	Type II
Human	53.1017	1.91126	Type II
Human	52.3596	1.56245	Type II
Human	49.3751	1.84933	Type II
Human	46.1338	1.69986	Type II
Human	45.3739	1.83633	Type II
Human	45.0605	1.30523	Type II
Human	44.6381	1.31173	Type II
Human	44.6449	1.22697	Type II
Human	44.3754	1.26797	Type II
Human	44.4666	1.39839	Type II
Human	44.2086	1.40838	Type II
Human	44.0605	1.11741	Type II
Human	44.2906	1.29336	Type II
Human	44.3893	1.19379	Type II
Human	44.4046	1.22671	Type II
Human	44.2606	1.62227	Type II
Human	44.1671	1.30736	Type II
Human	43.9706	0.968685	Type II
Human	43.9839	1.33833	Type II
Human	44.0754	1.48937	Type II
Human	43.93	1.23203	Type II
Human	44.0711	1.07681	Type II
Human	44.1587	1.44899	Type II
Human	44.1573	1.32154	Type II
Human	44.1565	1.02087	Type II
Human	43.8775	1.17839	Type II
Human	44.0582	1.06469	Type II
Human	43.9793	1.04337	Type II
Human	44.129	1.26921	Type II
Human	43.7788	1.12717	Type II
Human	43.99	1.00668	Type II
Human	43.8951	1.32271	Type II
Human	43.6529	0.829454	Type II
Human	43.4723	1.13843	Type II
Human	43.4067	0.966593	Type II
Human	43.2836	0.990319	Type II
Human	42.8511	0.895147	Type II
Human	42.1207	0.864396	Type II
Human	41.3338	0.829726	Type II
Human	40.1969	0.63674	Type II
Human	37.7313	0.4997	Type II
Human	32.3569	0.308987	Type II
Mouse	64.3673	3.63724	Type I
Mouse	64.503	5.55426	Type I
Mouse	64.2916	6.76266	Type I
Mouse	63.8914	7.82702	Type I
Mouse	63.7478	8.33514	Type I
Mouse	63.1034	8.60922	Type I
Mouse	62.6514	8.93646	Type I
Mouse	61.7211	8.75459	Type I
Mouse	60.9892	7.84536	Type I
Mouse	60.6666	6.83816	Type I
Mouse	59.6368	8.58288	Type I
Mouse	57.1818	8.54057	Type I
Mouse	55.5075	8.01211	Type I
Mouse	54.52	7.73156	Type I
Mouse	53.6686	7.56957	Type I
Mouse	53.1576	7.79775	Type I
Mouse	52.6182	7.12236	Type I
Mouse	52.567	7.22549	Type I
Mouse	52.51	6.68488	Type I
Mouse	52.0522	6.73228	Type I
Mouse	52.0435	6.26202	Type I
Mouse	51.7285	6.04614	Type I
Mouse	51.617	6.5206	Type I
Mouse	51.525	6.27651	Type I
Mouse	51.4391	5.97974	Type I
Mouse	51.6385	6.1494	Type I
Mouse	51.4158	6.11719	Type I
Mouse	51.2159	6.47767	Type I
Mouse	51.4628	6.24975	Type I
Mouse	51.6018	6.07351	Type I
Mouse	51.5929	6.28008	Type I
Mouse	51.4606	6.25936	Type I
Mouse	51.4863	6.0124	Type I
Mouse	51.4282	6.30297	Type I
Mouse	51.3788	6.29659	Type I
Mouse	51.6023	6.49566	Type I
Mouse	51.3777	6.02628	Type I
Mouse	51.2708	6.06705	Type I
Mouse	51.4991	6.06681	Type I
Mouse	51.6154	6.6064	Type I
Mouse	51.7535	6.02094	Type I
Mouse	51.5315	6.2577	Type I
Mouse	51.3618	6.17087	Type I
Mouse	51.46	6.19862	Type I
Mouse	51.5932	5.85022	Type I
Mouse	51.6398	6.22601	Type I
Mouse	51.7688	6.16404	Type I
Mouse	51.7542	6.84995	Type I
Mouse	51.9345	6.27859	Type I
Mouse	51.959	6.14554	Type I
Mouse	51.7987	6.53459	Type I
Mouse	51.8273	6.39496	Type I
Mouse	51.8965	6.62801	Type I
Mouse	51.9007	6.10705	Type I
Mouse	51.905	6.17875	Type I
Mouse	51.9987	6.34468	Type I
Mouse	52.0351	6.24698	Type I
Mouse	52.1273	6.59871	Type I
Mouse	52.2623	6.61116	Type I
Mouse	52.1593	6.44127	Type I
Mouse	52.397	6.76233	Type I
Mouse	52.4005	6.00429	Type I
Mouse	52.262	6.19423	Type I
Mouse	52.4372	5.54677	Type I
Mouse	52.3984	6.53152	Type I
Mouse	52.6511	5.91936	Type I
Mouse	52.872	6.38276	Type I
Mouse	52.8517	6.64524	Type I
Mouse	53.0782	6.4776	Type I
Mouse	52.2391	5.63595	Type I
Mouse	51.3346	5.00007	Type I
Mouse	47.7212	4.66889	Type I
Mouse	46.557	4.40327	Type I
Mouse	46.0691	4.51688	Type I
Mouse	45.6211	3.74444	Type I
Mouse	45.2982	3.95414	Type I
Mouse	45.2367	2.86055	Type I
Mouse	45.2204	3.43462	Type I
Mouse	45.1412	3.30007	Type I
Mouse	45.0136	3.48068	Type I
Mouse	44.9058	3.13129	Type I
Mouse	44.5328	2.81667	Type I
Mouse	44.6944	2.74247	Type I
Mouse	44.8647	3.05358	Type I
Mouse	44.7426	3.041	Type I
Mouse	44.5192	2.9028	Type I
Mouse	44.7304	2.73596	Type I
Mouse	44.7496	2.98763	Type I
Mouse	44.8579	3.2227	Type I
Mouse	44.6103	2.7294	Type I
Mouse	44.544	2.96306	Type I
Mouse	44.597	2.44451	Type I
Mouse	44.4559	2.65114	Type I
Mouse	44.6355	2.26468	Type I
Mouse	44.4835	2.40684	Type I
Mouse	44.4852	2.73326	Type I
Mouse	44.6379	2.26512	Type I
Mouse	44.5202	2.26996	Type I
Mouse	44.892	2.26288	Type I
Mouse	44.5197	2.33241	Type I
Mouse	44.7546	2.03905	Type I
Mouse	44.9153	2.5268	Type I
Mouse	44.6421	2.18055	Type I
Mouse	44.4904	1.98708	Type I
Mouse	44.566	2.11447	Type I
Mouse	44.4773	2.07303	Type I
Mouse	44.2499	2.10341	Type I
Mouse	44.2853	2.06736	Type I
Mouse	44.1936	1.79159	Type I
Mouse	44.1507	1.99686	Type I
Mouse	44.1313	1.74914	Type I
Mouse	43.9137	1.7757	Type I
Mouse	43.3848	1.69723	Type I
Mouse	43.062	1.51676	Type I
Mouse	43.0457	1.36905	Type I
Mouse	42.2916	1.12323	Type I
Mouse	41.5626	1.13154	Type I
Mouse	39.7265	0.888313	Type I
Mouse	37.0506	0.236911	Type I
Mouse	31.7047	0.0456913	Type I
Mouse	64.3673	0.25071	Type II
Mouse	64.503	0.243112	Type II
Mouse	64.2916	0.808146	Type II
Mouse	63.8914	0.896276	Type II
Mouse	63.7478	0.323441	Type II
Mouse	63.1034	0.868398	Type II
Mouse	62.6514	1.12549	Type II
Mouse	61.7211	0.890112	Type II
Mouse	60.9892	1.30367	Type II
Mouse	60.6666	1.29891	Type II
Mouse	59.6368	1.09135	Type II
Mouse	57.1818	0.974715	Type II
Mouse	55.5075	1.2337	Type II
Mouse	54.52	0.661575	Type II
Mouse	53.6686	1.20868	Type II
Mouse	53.1576	1.32212	Type II
Mouse	52.6182	1.3909	Type II
Mouse	52.567	1.17262	Type II
Mouse	52.51	0.799803	Type II
Mouse	52.0522	0.865426	Type II
Mouse	52.0435	1.39225	Type II
Mouse	51.7285	1.10038	Type II
Mouse	51.617	1.09582	Type II
Mouse	51.525	1.34269	Type II
Mouse	51.4391	0.926555	Type II
Mouse	51.6385	1.03722	Type II
Mouse	51.4158	1.16493	Type II
Mouse	51.2159	1.53421	Type II
Mouse	51.4628	1.11269	Type II
Mouse	51.6018	0.685828	Type II
Mouse	51.5929	1.94281	Type II
Mouse	51.4606	0.968934	Type II
Mouse	51.4863	1.71464	Type II
Mouse	51.4282	1.88335	Type II
Mouse	51.3788	1.04423	Type II
Mouse	51.6023	1.09703	Type II
Mouse	51.3777	1.90137	Type II
Mouse	51.2708	0.85538	Type II
Mouse	51.4991	1.58103	Type II
Mouse	51.6154	1.38296	Type II
Mouse	51.7535	1.54605	Type II
Mouse	51.5315	1.39504	Type II
Mouse	51.3618	0.840387	Type II
Mouse	51.46	1.16059	Type II
Mouse	51.5932	0.848382	Type II
Mouse	51.6398	1.6488	Type II
Mouse	51.7688	1.20041	Type II
Mouse	51.7542	1.26468	Type II
Mouse	51.9345	1.86309	Type II
Mouse	51.959	0.791862	Type II
Mouse	51.7987	1.47973	Type II
Mouse	51.8273	1.30797	Type II
Mouse	51.8965	1.31148	Type II
Mouse	51.9007	1.49102	Type II
Mouse	51.905	1.42298	Type II
Mouse	51.9987	0.650503	Type II
Mouse	52.0351	1.0039	Type II
Mouse	52.1273	1.18807	Type II
Mouse	52.2623	1.06844	Type II
Mouse	52.1593	1.19517	Type II
Mouse	52.397	1.04907	Type II
Mouse	52.4005	1.57646	Type II
Mouse	52.262	0.942674	Type II
Mouse	52.4372	1.4176	Type II
Mouse	52.3984	1.31784	Type II
Mouse	52.6511	1.28662	Type II
Mouse	52.872	1.16966	Type II
Mouse	52.8517	1.52484	Type II
Mouse	53.0782	1.38488	Type II
Mouse	52.2391	1.00018	Type II
Mouse	51.3346	1.06708	Type II
Mouse	47.7212	0.779362	Type II
Mouse	46.557	0.885169	Type II
Mouse	46.0691	1.39768	Type II
Mouse	45.6211	1.40857	Type II
Mouse	45.2982	1.01989	Type II
Mouse	45.2367	0.499709	Type II
Mouse	45.2204	0.578704	Type II
Mouse	45.1412	0.926472	Type II
Mouse	45.0136	0.672438	Type II
Mouse	44.9058	1.10922	Type II
Mouse	44.5328	0.68918	Type II
Mouse	44.6944	0.766479	Type II
Mouse	44.8647	0.672382	Type II
Mouse	44.7426	0.608854	Type II
Mouse	44.5192	1.01652	Type II
Mouse	44.7304	1.27616	Type II
Mouse	44.7496	1.09612	Type II
Mouse	44.8579	0.339992	Type II
Mouse	44.6103	0.779828	Type II
Mouse	44.544	0.518717	Type II
Mouse	44.597	0.436987	Type II
Mouse	44.4559	0.691324	Type II
Mouse	44.6355	0.607165	Type II
Mouse	44.4835	0.52115	Type II
Mouse	44.4852	0.430923	Type II
Mouse	44.6379	0.513831	Type II
Mouse	44.5202	0.864753	Type II
Mouse	44.892	0.508863	Type II
Mouse	44.5197	1.05171	Type II
Mouse	44.7546	0.25965	Type II
Mouse	44.9153	0.686401	Type II
Mouse	44.6421	0.518538	Type II
Mouse	44.4904	0.348008	Type II
Mouse	44.566	0.435085	Type II
Mouse	44.4773	0.525394	Type II
Mouse	44.2499	0.610714	Type II
Mouse	44.2853	0.174307	Type II
Mouse	44.1936	0.615331	Type II
Mouse	44.1507	1.13646	Type II
Mouse	44.1313	0.523058	Type II
Mouse	43.9137	0.611247	Type II
Mouse	43.3848	0.44193	Type II
Mouse	43.062	0.452243	Type II
Mouse	43.0457	0.366367	Type II
Mouse	42.2916	0.635901	Type II
Mouse	41.5626	0.095057	Type II
Mouse	39.7265	0.099552	Type II
Mouse	37.0506	0.107805	Type II
Mouse	31.7047	0.126279	Type II
XL	49.7297	0.870552	Type I
XL	49.3835	1.21909	Type I
XL	49.3606	1.64481	Type I
XL	49.6564	1.73589	Type I
XL	49.9873	1.93474	Type I
XL	50.2683	2.22976	Type I
XL	50.3149	2.60092	Type I
XL	50.1333	2.61177	Type I
XL	50.1974	3.46842	Type I
XL	50.4495	3.31677	Type I
XL	51.0426	4.04908	Type I
XL	50.5405	4.10352	Type I
XL	49.2868	3.80837	Type I
XL	48.382	3.81335	Type I
XL	48.0387	3.76475	Type I
XL	47.4799	4.03957	Type I
XL	47.1512	4.10368	Type I
XL	46.8411	3.71042	Type I
XL	46.6907	3.73803	Type I
XL	46.55	3.28966	Type I
XL	46.3624	3.67529	Type I
XL	46.0334	3.61191	Type I
XL	46.3031	3.67266	Type I
XL	46.2158	3.5383	Type I
XL	46.059	3.68178	Type I
XL	46.0953	3.61592	Type I
XL	46.084	3.65076	Type I
XL	45.7506	3.75603	Type I
XL	45.8788	3.41856	Type I
XL	45.812	3.20706	Type I
XL	46.0912	3.38251	Type I
XL	45.7532	3.67195	Type I
XL	45.75	3.46368	Type I
XL	45.8687	3.47454	Type I
XL	46.0298	3.78378	Type I
XL	45.8625	3.49312	Type I
XL	45.8103	3.59202	Type I
XL	45.9262	3.58519	Type I
XL	45.8454	3.65296	Type I
XL	45.9478	3.55242	Type I
XL	45.9705	3.09559	Type I
XL	45.9888	3.81098	Type I
XL	45.9176	3.55967	Type I
XL	45.9998	3.28653	Type I
XL	45.9982	3.42606	Type I
XL	45.9381	3.95279	Type I
XL	46.1003	3.69342	Type I
XL	45.963	4.18203	Type I
XL	46.0594	3.82601	Type I
XL	46.2392	3.47203	Type I
XL	46.2317	3.50146	Type I
XL	46.2013	3.83906	Type I
XL	46.2847	3.35682	Type I
XL	46.3515	3.20646	Type I
XL	46.2621	3.63233	Type I
XL	46.4143	3.68342	Type I
XL	46.3371	3.15715	Type I
XL	46.4221	3.61169	Type I
XL	46.6509	3.00636	Type I
XL	46.6985	3.84525	Type I
XL	46.5425	3.57517	Type I
XL	46.7212	3.60108	Type I
XL	46.7594	3.79117	Type I
XL	46.8918	3.59049	Type I
XL	46.8665	3.62795	Type I
XL	47.2921	3.34673	Type I
XL	47.3451	3.47264	Type I
XL	47.2945	2.97679	Type I
XL	47.3827	2.95591	Type I
XL	44.4151	2.62987	Type I
XL	41.9175	1.95551	Type I
XL	39.8264	1.73542	Type I
XL	39.3571	1.56787	Type I
XL	38.7565	1.45053	Type I
XL	38.8016	1.21581	Type I
XL	38.7488	1.33815	Type I
XL	38.6767	1.23913	Type I
XL	38.8868	1.13412	Type I
XL	38.8253	1.22292	Type I
XL	38.8195	1.39957	Type I
XL	38.6804	1.04994	Type I
XL	38.6783	1.13237	Type I
XL	38.7654	1.0194	Type I
XL	38.9456	1.11986	Type I
XL	38.6518	0.995227	Type I
XL	38.7352	0.901627	Type I
XL	38.7822	1.02493	Type I
XL	38.8213	1.05435	Type I
XL	38.7412	0.94536	Type I
XL	38.5422	0.91283	Type I
XL	38.5596	0.948281	Type I
XL	38.5999	0.965769	Type I
XL	38.5637	0.933977	Type I
XL	38.5586	0.667456	Type I
XL	38.4563	0.740773	Type I
XL	38.1636	0.660345	Type I
XL	37.8653	0.732609	Type I
XL	37.1745	0.34567	Type I
XL	36.3417	0.321083	Type I
XL	34.2303	0.0974089	Type I
XL	49.7297	0	Type II
XL	49.3835	0.359428	Type II
XL	49.3606	0.284475	Type II
XL	49.6564	0.487262	Type II
XL	49.9873	0.764367	Type II
XL	50.2683	0.542814	Type II
XL	50.3149	0.961472	Type II
XL	50.1333	0.351124	Type II
XL	50.1974	0.691754	Type II
XL	50.4495	0.970335	Type II
XL	51.0426	1.12215	Type II
XL	50.5405	1.65025	Type II
XL	49.2868	1.38371	Type II
XL	48.382	0.976033	Type II
XL	48.0387	1.53139	Type II
XL	47.4799	1.30463	Type II
XL	47.1512	1.94067	Type II
XL	46.8411	1.37733	Type II
XL	46.6907	1.38658	Type II
XL	46.55	1.31166	Type II
XL	46.3624	1.78502	Type II
XL	46.0334	1.79031	Type II
XL	46.3031	1.27963	Type II
XL	46.2158	1.51227	Type II
XL	46.059	1.44839	Type II
XL	46.0953	1.36657	Type II
XL	46.084	1.32304	Type II
XL	45.7506	1.4402	Type II
XL	45.8788	1.87266	Type II
XL	45.812	1.57065	Type II
XL	46.0912	1.64168	Type II
XL	45.7532	1.33341	Type II
XL	45.75	1.91823	Type II
XL	45.8687	1.85874	Type II
XL	46.0298	1.75045	Type II
XL	45.8625	2.15732	Type II
XL	45.8103	2.00468	Type II
XL	45.9262	0.881009	Type II
XL	45.8454	1.60186	Type II
XL	45.9478	1.65645	Type II
XL	45.9705	1.30548	Type II
XL	45.9888	1.84049	Type II
XL	45.9176	2.33823	Type II
XL	45.9998	1.74988	Type II
XL	45.9982	1.49469	Type II
XL	45.9381	2.2347	Type II
XL	46.1003	1.63791	Type II
XL	45.963	2.24818	Type II
XL	46.0594	1.52672	Type II
XL	46.2392	1.74997	Type II
XL	46.2317	1.70576	Type II
XL	46.2013	2.2991	Type II
XL	46.2847	1.81828	Type II
XL	46.3515	1.4145	Type II
XL	46.2621	1.62734	Type II
XL	46.4143	1.72926	Type II
XL	46.3371	1.67414	Type II
XL	46.4221	1.39567	Type II
XL	46.6509	1.67071	Type II
XL	46.6985	1.67949	Type II
XL	46.5425	1.70685	Type II
XL	46.7212	2.24876	Type II
XL	46.7594	1.77677	Type II
XL	46.8918	1.83477	Type II
XL	46.8665	1.90215	Type II
XL	47.2921	1.97618	Type II
XL	47.3451	1.94829	Type II
XL	47.2945	1.75916	Type II
XL	47.3827	1.08393	Type II
XL	44.4151	1.35463	Type II
XL	41.9175	1.37747	Type II
XL	39.8264	1.35044	Type II
XL	39.3571	1.20594	Type II
XL	38.7565	0.852031	Type II
XL	38.8016	0.852636	Type II
XL	38.7488	0.524634	Type II
XL	38.6767	0.808561	Type II
XL	38.8868	0.616962	Type II
XL	38.8253	1.19634	Type II
XL	38.8195	0.715342	Type II
XL	38.6804	0.812154	Type II
XL	38.6783	0.944956	Type II
XL	38.7654	0.6137	Type II
XL	38.9456	0.564122	Type II
XL	38.6518	0.814059	Type II
XL	38.7352	0.577117	Type II
XL	38.7822	0.382336	Type II
XL	38.8213	0.284792	Type II
XL	38.7412	0.475896	Type II
XL	38.5422	0.19378	Type II
XL	38.5596	0.706148	Type II
XL	38.5999	0.668226	Type II
XL	38.5637	0.381479	Type II
XL	38.5586	0.392445	Type II
XL	38.4563	0.388048	Type II
XL	38.1636	0.439518	Type II
XL	37.8653	0.40022	Type II
XL	37.1745	0.202245	Type II
XL	36.3417	0.104232	Type II
XL	34.2303	0.0560727	Type II
XT	49.9347	0.909442	Type I
XT	50.0773	1.51234	Type I
XT	50.1908	2.03899	Type I
XT	50.2553	2.52786	Type I
XT	50.5729	2.59032	Type I
XT	50.7165	2.58923	Type I
XT	50.9374	3.56806	Type I
XT	50.9782	4.51787	Type I
XT	50.9758	4.24054	Type I
XT	50.8377	4.23663	Type I
XT	51.2655	5.22421	Type I
XT	50.952	5.62724	Type I
XT	49.6562	4.69879	Type I
XT	48.9033	4.37035	Type I
XT	48.4984	4.52557	Type I
XT	47.9846	4.71779	Type I
XT	47.7152	3.92497	Type I
XT	47.4326	4.74642	Type I
XT	47.2711	3.81253	Type I
XT	47.0791	4.22382	Type I
XT	46.8932	4.59972	Type I
XT	46.8397	3.48709	Type I
XT	46.836	3.93376	Type I
XT	46.7809	4.42458	Type I
XT	46.6838	4.36171	Type I
XT	46.6455	4.03494	Type I
XT	46.5646	4.78153	Type I
XT	46.3272	4.53054	Type I
XT	46.4423	4.36739	Type I
XT	46.4434	4.29012	Type I
XT	46.5908	4.19088	Type I
XT	46.4956	3.99	Type I
XT	46.5947	3.7878	Type I
XT	46.7155	4.3382	Type I
XT	46.4345	4.60004	Type I
XT	46.3545	4.65866	Type I
XT	46.6259	4.57616	Type I
XT	46.5605	4.46888	Type I
XT	46.4825	3.79647	Type I
XT	46.3198	4.53824	Type I
XT	46.8273	3.52448	Type I
XT	46.6449	4.24979	Type I
XT	46.5735	4.07886	Type I
XT	46.7694	4.51287	Type I
XT	46.6705	4.14033	Type I
XT	46.628	3.96339	Type I
XT	46.806	3.88371	Type I
XT	47.0027	4.35027	Type I
XT	46.7642	5.34349	Type I
XT	47.1123	4.40606	Type I
XT	46.9442	4.48659	Type I
XT	46.9204	4.54526	Type I
XT	46.9748	4.58716	Type I
XT	47.0757	4.30699	Type I
XT	47.0366	4.04902	Type I
XT	47.1282	5.05018	Type I
XT	47.107	3.92597	Type I
XT	47.4066	4.34671	Type I
XT	47.1468	4.50692	Type I
XT	47.4083	4.72519	Type I
XT	47.4458	4.25631	Type I
XT	47.6019	4.22815	Type I
XT	47.6582	4.5083	Type I
XT	47.6072	4.31649	Type I
XT	47.561	4.64761	Type I
XT	48.135	4.03048	Type I
XT	48.1426	4.22647	Type I
XT	47.9288	4.00497	Type I
XT	48.0043	3.89904	Type I
XT	44.7339	3.21686	Type I
XT	43.5838	2.79945	Type I
XT	41.0807	2.43083	Type I
XT	40.6638	1.69915	Type I
XT	39.604	2.37638	Type I
XT	39.5855	1.88554	Type I
XT	39.4002	1.79129	Type I
XT	39.1565	1.77515	Type I
XT	39.1866	1.73104	Type I
XT	39.3105	1.81294	Type I
XT	39.4952	1.57273	Type I
XT	39.4017	1.71347	Type I
XT	39.5502	1.65918	Type I
XT	39.6119	1.58471	Type I
XT	39.5001	1.93853	Type I
XT	39.3099	1.66521	Type I
XT	39.3836	1.85648	Type I
XT	39.4695	1.81109	Type I
XT	39.6589	1.8134	Type I
XT	39.5086	1.58491	Type I
XT	39.4389	1.53199	Type I
XT	39.8412	1.79207	Type I
XT	39.4347	1.45732	Type I
XT	39.1551	1.78956	Type I
XT	39.4521	1.63867	Type I
XT	39.4782	1.6842	Type I
XT	39.328	1.54512	Type I
XT	39.3528	1.60393	Type I
XT	39.106	1.43164	Type I
XT	39.1629	1.89207	Type I
XT	39.1909	1.27727	Type I
XT	39.1679	1.94024	Type I
XT	38.9961	1.65155	Type I
XT	38.8463	1.34024	Type I
XT	38.4487	1.443	Type I
XT	38.405	1.36163	Type I
XT	37.9565	1.26449	Type I
XT	36.9789	1.21968	Type I
XT	36.0421	0.806591	Type I
XT	33.7518	0.399914	Type I
XT	29.3667	0.106	Type I
XT	49.9347	0	Type II
XT	50.0773	0.464283	Type II
XT	50.1908	0.716146	Type II
XT	50.2553	0.392876	Type II
XT	50.5729	0.457457	Type II
XT	50.7165	0.836982	Type II
XT	50.9374	1.03166	Type II
XT	50.9782	1.28271	Type II
XT	50.9758	1.54849	Type II
XT	50.8377	1.07316	Type II
XT	51.2655	1.5515	Type II
XT	50.952	1.97681	Type II
XT	49.6562	1.77011	Type II
XT	48.9033	1.41489	Type II
XT	48.4984	1.67785	Type II
XT	47.9846	1.05755	Type II
XT	47.7152	2.14253	Type II
XT	47.4326	1.52603	Type II
XT	47.2711	1.70668	Type II
XT	47.0791	1.79731	Type II
XT	46.8932	1.47702	Type II
XT	46.8397	1.58919	Type II
XT	46.836	2.18475	Type II
XT	46.7809	1.30942	Type II
XT	46.6838	1.36589	Type II
XT	46.6455	1.63436	Type II
XT	46.5646	1.5219	Type II
XT	46.3272	1.26067	Type II
XT	46.4423	1.30712	Type II
XT	46.4434	1.65289	Type II
XT	46.5908	1.92583	Type II
XT	46.4956	0.899533	Type II
XT	46.5947	1.61515	Type II
XT	46.7155	2.13208	Type II
XT	46.4345	1.58622	Type II
XT	46.3545	1.76096	Type II
XT	46.6259	1.9425	Type II
XT	46.5605	1.66196	Type II
XT	46.4825	1.44702	Type II
XT	46.3198	2.50313	Type II
XT	46.8273	1.6902	Type II
XT	46.6449	2.12196	Type II
XT	46.5735	1.89131	Type II
XT	46.7694	1.72488	Type II
XT	46.6705	1.56696	Type II
XT	46.628	1.77649	Type II
XT	46.806	1.81748	Type II
XT	47.0027	1.70433	Type II
XT	46.7642	2.13771	Type II
XT	47.1123	1.99667	Type II
XT	46.9442	2.01536	Type II
XT	46.9204	1.50083	Type II
XT	46.9748	1.27955	Type II
XT	47.0757	2.42491	Type II
XT	47.0366	2.34294	Type II
XT	47.1282	1.80269	Type II
XT	47.107	1.48303	Type II
XT	47.4066	1.46979	Type II
XT	47.1468	1.48343	Type II
XT	47.4083	1.88293	Type II
XT	47.4458	2.27926	Type II
XT	47.6019	1.75323	Type II
XT	47.6582	2.54908	Type II
XT	47.6072	1.94133	Type II
XT	47.561	2.3943	Type II
XT	48.135	1.8962	Type II
XT	48.1426	2.01503	Type II
XT	47.9288	1.67894	Type II
XT	48.0043	1.89693	Type II
XT	44.7339	1.35621	Type II
XT	43.5838	1.16894	Type II
XT	41.0807	1.81916	Type II
XT	40.6638	0.956284	Type II
XT	39.604	1.0167	Type II
XT	39.5855	1.44446	Type II
XT	39.4002	0.865926	Type II
XT	39.1565	1.22083	Type II
XT	39.1866	0.658521	Type II
XT	39.3105	1.64827	Type II
XT	39.4952	1.02843	Type II
XT	39.4017	1.31617	Type II
XT	39.5502	1.10505	Type II
XT	39.6119	0.877193	Type II
XT	39.5001	1.01944	Type II
XT	39.3099	1.46778	Type II
XT	39.3836	0.88587	Type II
XT	39.4695	0.657702	Type II
XT	39.6589	0.868998	Type II
XT	39.5086	1.07036	Type II
XT	39.4389	0.880734	Type II
XT	39.8412	0.496842	Type II
XT	39.4347	0.724428	Type II
XT	39.1551	0.510762	Type II
XT	39.4521	0.570532	Type II
XT	39.4782	0.581353	Type II
XT	39.328	0.508388	Type II
XT	39.3528	0.889812	Type II
XT	39.106	0.786501	Type II
XT	39.1629	1.29273	Type II
XT	39.1909	0.737028	Type II
XT	39.1679	0.438982	Type II
XT	38.9961	0.590842	Type II
XT	38.8463	0.654498	Type II
XT	38.4487	0.593604	Type II
XT	38.405	0.895122	Type II
XT	37.9565	0.77006	Type II
XT	36.9789	0.395946	Type II
XT	36.0421	0.414938	Type II
XT	33.7518	0.431742	Type II
XT	29.3667	0.101235	Type II
Zebrafish	48.6096	0.599377	Type I
Zebrafish	47.043	1.17349	Type I
Zebrafish	45.7869	0.934463	Type I
Zebrafish	45.3456	1.33724	Type I
Zebrafish	45.6153	1.15355	Type I
Zebrafish	45.9884	1.80303	Type I
Zebrafish	45.8859	1.96265	Type I
Zebrafish	45.8087	2.31765	Type I
Zebrafish	46.0218	3.30431	Type I
Zebrafish	47.4764	1.68445	Type I
Zebrafish	53.1844	3.03969	Type I
Zebrafish	52.3746	3.45879	Type I
Zebrafish	52.3096	2.87163	Type I
Zebrafish	52.1288	2.48444	Type I
Zebrafish	51.7788	2.72551	Type I
Zebrafish	51.7569	3.06811	Type I
Zebrafish	51.8063	3.33527	Type I
Zebrafish	51.5262	3.36493	Type I
Zebrafish	51.3048	3.43592	Type I
Zebrafish	51.5378	2.88677	Type I
Zebrafish	51.0721	3.07665	Type I
Zebrafish	51.2279	3.71725	Type I
Zebrafish	51.1087	2.93551	Type I
Zebrafish	51.128	2.65997	Type I
Zebrafish	51.1923	2.67176	Type I
Zebrafish	50.8643	2.79097	Type I
Zebrafish	50.903	2.81591	Type I
Zebrafish	51.0458	3.26817	Type I
Zebrafish	50.9877	4.02279	Type I
Zebrafish	50.9305	3.01918	Type I
Zebrafish	51.194	2.84332	Type I
Zebrafish	50.9221	3.18199	Type I
Zebrafish	51.0391	2.51403	Type I
Zebrafish	51.1287	3.18844	Type I
Zebrafish	51.063	2.25113	Type I
Zebrafish	50.9645	2.59649	Type I
Zebrafish	50.8503	3.22667	Type I
Zebrafish	50.8072	2.79026	Type I
Zebrafish	50.673	3.11252	Type I
Zebrafish	50.8059	2.63721	Type I
Zebrafish	50.9634	2.85315	Type I
Zebrafish	50.9881	3.19517	Type I
Zebrafish	50.9647	3.32265	Type I
Zebrafish	51.0691	2.80439	Type I
Zebrafish	51.1243	3.02995	Type I
Zebrafish	50.8752	3.09281	Type I
Zebrafish	50.9182	3.41096	Type I
Zebrafish	50.9496	2.76324	Type I
Zebrafish	50.9908	2.99313	Type I
Zebrafish	51.2678	3.47669	Type I
Zebrafish	51.116	3.17152	Type I
Zebrafish	51.2228	3.17451	Type I
Zebrafish	51.0743	3.19995	Type I
Zebrafish	51.0526	2.70058	Type I
Zebrafish	51.3419	2.58368	Type I
Zebrafish	51.1769	3.48635	Type I
Zebrafish	51.3095	2.98257	Type I
Zebrafish	51.3656	3.33851	Type I
Zebrafish	51.6018	3.56635	Type I
Zebrafish	51.3675	3.03995	Type I
Zebrafish	51.3004	2.80606	Type I
Zebrafish	51.417	2.6836	Type I
Zebrafish	51.2835	2.54104	Type I
Zebrafish	51.393	3.17697	Type I
Zebrafish	51.6266	2.63799	Type I
Zebrafish	51.4966	2.69712	Type I
Zebrafish	51.5889	2.87332	Type I
Zebrafish	51.5434	2.77384	Type I
Zebrafish	51.3784	2.73594	Type I
Zebrafish	51.6802	3.4463	Type I
Zebrafish	51.7704	2.6604	Type I
Zebrafish	51.5821	3.76134	Type I
Zebrafish	51.7535	3.37963	Type I
Zebrafish	51.7982	2.86164	Type I
Zebrafish	51.9012	3.05977	Type I
Zebrafish	51.8688	2.80963	Type I
Zebrafish	51.849	2.6123	Type I
Zebrafish	51.7304	2.65275	Type I
Zebrafish	51.9286	2.8319	Type I
Zebrafish	51.7648	2.94726	Type I
Zebrafish	52.2603	3.01842	Type I
Zebrafish	52.2149	2.91495	Type I
Zebrafish	52.1104	3.11885	Type I
Zebrafish	52.0817	3.28873	Type I
Zebrafish	52.1703	2.904	Type I
Zebrafish	52.4329	2.25079	Type I
Zebrafish	52.6567	2.32732	Type I
Zebrafish	52.5282	1.90214	Type I
Zebrafish	52.334	1.53177	Type I
Zebrafish	51.1515	1.25853	Type I
Zebrafish	45.5842	0.707483	Type I
Zebrafish	41.8278	0.782032	Type I
Zebrafish	40.0842	0.711286	Type I
Zebrafish	39.0704	0.562114	Type I
Zebrafish	38.1573	0.693785	Type I
Zebrafish	37.6933	0.442984	Type I
Zebrafish	36.9954	0.306009	Type I
Zebrafish	36.8432	0.419399	Type I
Zebrafish	36.6685	0.818713	Type I
Zebrafish	36.9248	0.541565	Type I
Zebrafish	36.6126	0.425154	Type I
Zebrafish	36.2948	0.355731	Type I
Zebrafish	36.1225	0.233472	Type I
Zebrafish	36.183	0.391083	Type I
Zebrafish	36.1167	0.519315	Type I
Zebrafish	36.1397	0.390549	Type I
Zebrafish	35.8164	0.356492	Type I
Zebrafish	35.7335	0.686176	Type I
Zebrafish	35.7217	0.400288	Type I
Zebrafish	35.7731	0.35848	Type I
Zebrafish	36.144	0.434388	Type I
Zebrafish	35.7622	0.161838	Type I
Zebrafish	35.9203	0.201882	Type I
Zebrafish	35.8377	0.202988	Type I
Zebrafish	35.8206	0.24176	Type I
Zebrafish	35.8361	0.201118	Type I
Zebrafish	35.4588	0.291012	Type I
Zebrafish	35.3243	0.251583	Type I
Zebrafish	33.4683	0.0893136	Type I
Zebrafish	30.1721	0	Type I
Zebrafish	48.6096	1.24378	Type II
Zebrafish	47.043	1.23609	Type II
Zebrafish	45.7869	1.30719	Type II
Zebrafish	45.3456	0	Type II
Zebrafish	45.6153	1.32275	Type II
Zebrafish	45.9884	0	Type II
Zebrafish	45.8859	1.26582	Type II
Zebrafish	45.8087	0	Type II
Zebrafish	46.0218	0	Type II
Zebrafish	47.4764	0	Type II
Zebrafish	53.1844	1.68824	Type II
Zebrafish	52.3746	0	Type II
Zebrafish	52.3096	3.44037	Type II
Zebrafish	52.1288	0.568505	Type II
Zebrafish	51.7788	2.30548	Type II
Zebrafish	51.7569	2.86205	Type II
Zebrafish	51.8063	1.65654	Type II
Zebrafish	51.5262	2.22965	Type II
Zebrafish	51.3048	2.70856	Type II
Zebrafish	51.5378	0	Type II
Zebrafish	51.0721	0.564334	Type II
Zebrafish	51.2279	1.11049	Type II
Zebrafish	51.1087	1.72712	Type II
Zebrafish	51.128	0.583771	Type II
Zebrafish	51.1923	1.64384	Type II
Zebrafish	50.8643	1.66389	Type II
Zebrafish	50.903	0.534759	Type II
Zebrafish	51.0458	2.25225	Type II
Zebrafish	50.9877	0.558036	Type II
Zebrafish	50.9305	1.10865	Type II
Zebrafish	51.194	3.29128	Type II
Zebrafish	50.9221	2.24593	Type II
Zebrafish	51.0391	2.79642	Type II
Zebrafish	51.1287	0.583771	Type II
Zebrafish	51.063	2.24593	Type II
Zebrafish	50.9645	2.20751	Type II
Zebrafish	50.8503	2.31214	Type II
Zebrafish	50.8072	2.77008	Type II
Zebrafish	50.673	0.553403	Type II
Zebrafish	50.8059	1.08342	Type II
Zebrafish	50.9634	1.66205	Type II
Zebrafish	50.9881	2.79955	Type II
Zebrafish	50.9647	1.6538	Type II
Zebrafish	51.0691	1.68919	Type II
Zebrafish	51.1243	1.6129	Type II
Zebrafish	50.8752	1.06553	Type II
Zebrafish	50.9182	1.67224	Type II
Zebrafish	50.9496	1.67973	Type II
Zebrafish	50.9908	1.12803	Type II
Zebrafish	51.2678	0.532481	Type II
Zebrafish	51.116	1.60514	Type II
Zebrafish	51.2228	1.12994	Type II
Zebrafish	51.0743	3.32042	Type II
Zebrafish	51.0526	1.11545	Type II
Zebrafish	51.3419	1.69587	Type II
Zebrafish	51.1769	0.565611	Type II
Zebrafish	51.3095	1.13379	Type II
Zebrafish	51.3656	3.245	Type II
Zebrafish	51.6018	0	Type II
Zebrafish	51.3675	3.93479	Type II
Zebrafish	51.3004	1.08167	Type II
Zebrafish	51.417	1.70843	Type II
Zebrafish	51.2835	3.26975	Type II
Zebrafish	51.393	2.74424	Type II
Zebrafish	51.6266	0.533049	Type II
Zebrafish	51.4966	0	Type II
Zebrafish	51.5889	3.35946	Type II
Zebrafish	51.5434	2.27661	Type II
Zebrafish	51.3784	2.22222	Type II
Zebrafish	51.6802	0.554017	Type II
Zebrafish	51.7704	1.08637	Type II
Zebrafish	51.5821	1.62602	Type II
Zebrafish	51.7535	1.66021	Type II
Zebrafish	51.7982	1.07759	Type II
Zebrafish	51.9012	1.67785	Type II
Zebrafish	51.8688	2.17273	Type II
Zebrafish	51.849	2.13904	Type II
Zebrafish	51.7304	1.63755	Type II
Zebrafish	51.9286	0	Type II
Zebrafish	51.7648	2.20022	Type II
Zebrafish	52.2603	3.30033	Type II
Zebrafish	52.2149	1.57812	Type II
Zebrafish	52.1104	0.556483	Type II
Zebrafish	52.0817	2.18221	Type II
Zebrafish	52.1703	0.535619	Type II
Zebrafish	52.4329	1.57563	Type II
Zebrafish	52.6567	1.06157	Type II
Zebrafish	52.5282	1.02197	Type II
Zebrafish	52.334	3.06748	Type II
Zebrafish	51.1515	1.09769	Type II
Zebrafish	45.5842	1.14877	Type II
Zebrafish	41.8278	3.19489	Type II
Zebrafish	40.0842	1.37931	Type II
Zebrafish	39.0704	0	Type II
Zebrafish	38.1573	0	Type II
Zebrafish	37.6933	0.724113	Type II
Zebrafish	36.9954	0.782473	Type II
Zebrafish	36.8432	0.772201	Type II
Zebrafish	36.6685	0	Type II
Zebrafish	36.9248	0.754717	Type II
Zebrafish	36.6126	0.744602	Type II
Zebrafish	36.2948	0	Type II
Zebrafish	36.1225	0	Type II
Zebrafish	36.183	0	Type II
Zebrafish	36.1167	0.8285	Type II
Zebrafish	36.1397	0.810373	Type II
Zebrafish	35.8164	0	Type II
Zebrafish	35.7335	0	Type II
Zebrafish	35.7217	0	Type II
Zebrafish	35.7731	0	Type II
Zebrafish	36.144	0.778816	Type II
Zebrafish	35.7622	0	Type II
Zebrafish	35.9203	0	Type II
Zebrafish	35.8377	0	Type II
Zebrafish	35.8206	0.799361	Type II
Zebrafish	35.8361	0	Type II
Zebrafish	35.4588	0	Type II
Zebrafish	35.3243	0	Type II
Zebrafish	33.4683	0	Type II
Zebrafish	30.1721	0	Type II
Fly	44.1413	0.264101	Type I
Fly	42.3491	0.603695	Type I
Fly	42.6131	0.998004	Type I
Fly	43.1326	0.995144	Type I
Fly	43.4611	0.946186	Type I
Fly	43.4839	1.15803	Type I
Fly	43.7658	1.15669	Type I
Fly	44.3335	1.52894	Type I
Fly	44.8523	1.51784	Type I
Fly	46.5536	1.21951	Type I
Fly	54.6102	1.84987	Type I
Fly	55.838	2.60009	Type I
Fly	55.6988	2.60703	Type I
Fly	55.6322	3.04546	Type I
Fly	55.3992	2.77296	Type I
Fly	55.3157	3.02385	Type I
Fly	54.7353	2.79878	Type I
Fly	54.6993	2.9789	Type I
Fly	54.5329	3.11963	Type I
Fly	54.4786	2.96004	Type I
Fly	54.5376	3.02041	Type I
Fly	54.4084	2.69415	Type I
Fly	53.8243	2.54491	Type I
Fly	54.0951	2.72696	Type I
Fly	53.8832	3.2898	Type I
Fly	53.7399	2.93109	Type I
Fly	53.5952	2.44209	Type I
Fly	53.8881	3.41863	Type I
Fly	53.7198	3.69096	Type I
Fly	53.5468	3.3312	Type I
Fly	53.3322	2.87903	Type I
Fly	53.3266	2.74283	Type I
Fly	53.4445	3.38677	Type I
Fly	53.3174	3.18391	Type I
Fly	53.105	2.89885	Type I
Fly	53.1387	2.71493	Type I
Fly	53.3994	3.15362	Type I
Fly	53.0622	3.24898	Type I
Fly	53.0552	3.01808	Type I
Fly	52.9655	3.12444	Type I
Fly	53.3931	2.65871	Type I
Fly	52.9689	2.88368	Type I
Fly	53.1365	2.91267	Type I
Fly	53.3582	2.90331	Type I
Fly	53.4067	2.87089	Type I
Fly	53.0309	3.1185	Type I
Fly	53.2271	3.09582	Type I
Fly	53.2215	3.10277	Type I
Fly	53.2893	2.97349	Type I
Fly	53.3153	3.29342	Type I
Fly	53.3672	2.84196	Type I
Fly	53.4413	2.93107	Type I
Fly	53.3225	3.62484	Type I
Fly	53.2586	3.04602	Type I
Fly	53.3827	2.83692	Type I
Fly	53.3676	3.28374	Type I
Fly	53.3499	3.0261	Type I
Fly	53.4824	3.07677	Type I
Fly	53.7088	2.76525	Type I
Fly	53.3926	3.06764	Type I
Fly	53.9911	2.7023	Type I
Fly	53.8474	2.78399	Type I
Fly	54.1803	2.7814	Type I
Fly	54.1879	3.01696	Type I
Fly	54.4141	3.03651	Type I
Fly	54.4656	2.46962	Type I
Fly	54.675	3.18862	Type I
Fly	54.8389	2.78311	Type I
Fly	54.7329	2.31721	Type I
Fly	52.9039	1.99371	Type I
Fly	45.6142	1.10762	Type I
Fly	41.0377	1.09847	Type I
Fly	39.6256	0.893982	Type I
Fly	38.5735	1.0513	Type I
Fly	38.2688	0.763294	Type I
Fly	37.7553	1.03752	Type I
Fly	36.8658	0.699178	Type I
Fly	37.1174	0.703173	Type I
Fly	36.6724	0.707996	Type I
Fly	36.2105	1.00173	Type I
Fly	36.5771	0.534616	Type I
Fly	36.4353	0.666785	Type I
Fly	36.2112	0.774558	Type I
Fly	35.9709	0.364166	Type I
Fly	35.1652	0.377412	Type I
Fly	34.651	0.47061	Type I
Fly	34.1998	0.38327	Type I
Fly	32.9985	0.395707	Type I
Fly	31.0565	0.262274	Type I
Fly	28.2742	0.116063	Type I
Fly	44.1413	0	Type II
Fly	42.3491	0.194818	Type II
Fly	42.6131	0.197746	Type II
Fly	43.1326	0.197785	Type II
Fly	43.4611	0.934754	Type II
Fly	43.4839	0.368121	Type II
Fly	43.7658	0.546647	Type II
Fly	44.3335	0.182482	Type II
Fly	44.8523	0.18005	Type II
Fly	46.5536	0.49334	Type II
Fly	54.6102	0.895355	Type II
Fly	55.838	1.66223	Type II
Fly	55.6988	1.32188	Type II
Fly	55.6322	1.68161	Type II
Fly	55.3992	1.11508	Type II
Fly	55.3157	1.01055	Type II
Fly	54.7353	1.26017	Type II
Fly	54.6993	1.25628	Type II
Fly	54.5329	1.71527	Type II
Fly	54.4786	0.903955	Type II
Fly	54.5376	2.54836	Type II
Fly	54.4084	1.34862	Type II
Fly	53.8243	1.75788	Type II
Fly	54.0951	0.92081	Type II
Fly	53.8832	1.16469	Type II
Fly	53.7399	1.82025	Type II
Fly	53.5952	1.2867	Type II
Fly	53.8881	0.58214	Type II
Fly	53.7198	1.3836	Type II
Fly	53.5468	1.31359	Type II
Fly	53.3322	1.51674	Type II
Fly	53.3266	1.6457	Type II
Fly	53.4445	1.18977	Type II
Fly	53.3174	1.66468	Type II
Fly	53.105	1.53139	Type II
Fly	53.1387	1.04469	Type II
Fly	53.3994	1.05671	Type II
Fly	53.0622	0.589901	Type II
Fly	53.0552	2.33073	Type II
Fly	52.9655	1.29978	Type II
Fly	53.3931	1.85744	Type II
Fly	52.9689	1.40977	Type II
Fly	53.1365	2.19071	Type II
Fly	53.3582	1.61868	Type II
Fly	53.4067	1.9832	Type II
Fly	53.0309	1.63628	Type II
Fly	53.2271	1.27714	Type II
Fly	53.2215	1.16117	Type II
Fly	53.2893	0.817757	Type II
Fly	53.3153	1.30085	Type II
Fly	53.3672	0.689497	Type II
Fly	53.4413	1.16401	Type II
Fly	53.3225	1.0453	Type II
Fly	53.2586	1.16212	Type II
Fly	53.3827	1.49718	Type II
Fly	53.3676	1.48402	Type II
Fly	53.3499	1.38921	Type II
Fly	53.4824	1.13572	Type II
Fly	53.7088	1.49339	Type II
Fly	53.3926	1.04493	Type II
Fly	53.9911	1.70823	Type II
Fly	53.8474	0.691722	Type II
Fly	54.1803	1.13869	Type II
Fly	54.1879	1.25471	Type II
Fly	54.4141	1.36008	Type II
Fly	54.4656	0.690528	Type II
Fly	54.675	0.676514	Type II
Fly	54.8389	1.38137	Type II
Fly	54.7329	1.70416	Type II
Fly	52.9039	0.596232	Type II
Fly	45.6142	0.312402	Type II
Fly	41.0377	1.02459	Type II
Fly	39.6256	0.518045	Type II
Fly	38.5735	1.26445	Type II
Fly	38.2688	0.56872	Type II
Fly	37.7553	0.744602	Type II
Fly	36.8658	0.567967	Type II
Fly	37.1174	0.18997	Type II
Fly	36.6724	0	Type II
Fly	36.2105	0	Type II
Fly	36.5771	0.373902	Type II
Fly	36.4353	0.396668	Type II
Fly	36.2112	0.585023	Type II
Fly	35.9709	0.593707	Type II
Fly	35.1652	0.794439	Type II
Fly	34.651	0.822876	Type II
Fly	34.1998	0.415541	Type II
Fly	32.9985	0.431127	Type II
Fly	31.0565	0	Type II
Fly	28.2742	0	Type II

## Sheet: Fig3d
Species	Region	Bin	Mean GC content (％)
Fly	UTR5	1	43.0068
Fly	UTR5	2	42.6222
Fly	UTR5	3	41.8871
Fly	UTR5	4	40.9983
Fly	UTR5	5	40.9382
Fly	UTR5	6	40.08
Fly	UTR5	7	40.4299
Fly	UTR5	8	40.5351
Fly	UTR5	9	40.8666
Fly	UTR5	10	42.6149
Fly	CDS	11	51.1967
Fly	CDS	12	52.3595
Fly	CDS	13	53.4027
Fly	CDS	14	54.5172
Fly	CDS	15	54.2389
Fly	CDS	16	54.554
Fly	CDS	17	54.4391
Fly	CDS	18	54.4133
Fly	CDS	19	54.3853
Fly	CDS	20	54.3632
Fly	CDS	21	54.3621
Fly	CDS	22	54.1682
Fly	CDS	23	54.0921
Fly	CDS	24	54.0335
Fly	CDS	25	53.9823
Fly	CDS	26	54.1037
Fly	CDS	27	54.0383
Fly	CDS	28	53.8787
Fly	CDS	29	54.2749
Fly	CDS	30	54.0827
Fly	CDS	31	53.9036
Fly	CDS	32	54.1149
Fly	CDS	33	53.9774
Fly	CDS	34	53.6466
Fly	CDS	35	53.8662
Fly	CDS	36	53.7789
Fly	CDS	37	53.8087
Fly	CDS	38	53.5368
Fly	CDS	39	53.7104
Fly	CDS	40	53.5632
Fly	CDS	41	53.7429
Fly	CDS	42	53.4313
Fly	CDS	43	53.5518
Fly	CDS	44	53.8182
Fly	CDS	45	53.6399
Fly	CDS	46	53.4582
Fly	CDS	47	53.6342
Fly	CDS	48	53.4666
Fly	CDS	49	53.5799
Fly	CDS	50	53.7568
Fly	CDS	51	53.7917
Fly	CDS	52	53.7482
Fly	CDS	53	53.7298
Fly	CDS	54	53.8819
Fly	CDS	55	53.5538
Fly	CDS	56	53.7034
Fly	CDS	57	53.8395
Fly	CDS	58	53.8908
Fly	CDS	59	53.8945
Fly	CDS	60	54.0366
Fly	CDS	61	53.8314
Fly	CDS	62	54.1244
Fly	CDS	63	53.9536
Fly	CDS	64	53.6736
Fly	CDS	65	53.9099
Fly	CDS	66	53.9827
Fly	CDS	67	53.6129
Fly	CDS	68	53.2786
Fly	CDS	69	52.7257
Fly	CDS	70	50.4058
Fly	UTR3	71	43.2014
Fly	UTR3	72	40.1011
Fly	UTR3	73	38.4114
Fly	UTR3	74	37.0565
Fly	UTR3	75	36.1852
Fly	UTR3	76	35.5044
Fly	UTR3	77	35.1048
Fly	UTR3	78	34.6631
Fly	UTR3	79	33.7921
Fly	UTR3	80	33.3326
Fly	UTR3	81	33.0853
Fly	UTR3	82	32.7957
Fly	UTR3	83	32.0148
Fly	UTR3	84	31.8929
Fly	UTR3	85	31.1375
Fly	UTR3	86	30.1213
Fly	UTR3	87	29.7599
Fly	UTR3	88	28.7899
Fly	UTR3	89	28.3314
Fly	UTR3	90	30.7038
X. laevis	UTR5	1	48.7109
X. laevis	UTR5	2	47.7168
X. laevis	UTR5	3	47.6256
X. laevis	UTR5	4	47.6334
X. laevis	UTR5	5	47.8006
X. laevis	UTR5	6	47.8659
X. laevis	UTR5	7	48.0188
X. laevis	UTR5	8	47.8451
X. laevis	UTR5	9	47.4619
X. laevis	UTR5	10	48.0078
X. laevis	CDS	11	46.9677
X. laevis	CDS	12	48.6445
X. laevis	CDS	13	48.0355
X. laevis	CDS	14	47.5761
X. laevis	CDS	15	47.1166
X. laevis	CDS	16	46.9017
X. laevis	CDS	17	46.6407
X. laevis	CDS	18	46.5421
X. laevis	CDS	19	46.2944
X. laevis	CDS	20	46.2578
X. laevis	CDS	21	46.2055
X. laevis	CDS	22	45.8829
X. laevis	CDS	23	45.9035
X. laevis	CDS	24	45.8378
X. laevis	CDS	25	45.6959
X. laevis	CDS	26	45.8243
X. laevis	CDS	27	45.7983
X. laevis	CDS	28	45.7586
X. laevis	CDS	29	45.6379
X. laevis	CDS	30	45.622
X. laevis	CDS	31	45.5866
X. laevis	CDS	32	45.7607
X. laevis	CDS	33	45.5716
X. laevis	CDS	34	45.6234
X. laevis	CDS	35	45.6577
X. laevis	CDS	36	45.6884
X. laevis	CDS	37	45.6505
X. laevis	CDS	38	45.8078
X. laevis	CDS	39	45.5886
X. laevis	CDS	40	45.8138
X. laevis	CDS	41	45.8699
X. laevis	CDS	42	45.8726
X. laevis	CDS	43	45.9946
X. laevis	CDS	44	45.961
X. laevis	CDS	45	45.8211
X. laevis	CDS	46	45.9498
X. laevis	CDS	47	45.944
X. laevis	CDS	48	45.8257
X. laevis	CDS	49	45.56
X. laevis	CDS	50	40.9174
X. laevis	UTR3	51	41.8093
X. laevis	UTR3	52	40.6663
X. laevis	UTR3	53	40.03
X. laevis	UTR3	54	39.4202
X. laevis	UTR3	55	39.1771
X. laevis	UTR3	56	38.9824
X. laevis	UTR3	57	38.8626
X. laevis	UTR3	58	38.5411
X. laevis	UTR3	59	38.3977
X. laevis	UTR3	60	38.6784
X. laevis	UTR3	61	38.5636
X. laevis	UTR3	62	38.4761
X. laevis	UTR3	63	38.4972
X. laevis	UTR3	64	38.3079
X. laevis	UTR3	65	38.451
X. laevis	UTR3	66	38.5108
X. laevis	UTR3	67	38.1718
X. laevis	UTR3	68	38.3276
X. laevis	UTR3	69	38.1939
X. laevis	UTR3	70	37.9406
X. laevis	UTR3	71	37.98
X. laevis	UTR3	72	38.0277
X. laevis	UTR3	73	37.9774
X. laevis	UTR3	74	37.8198
X. laevis	UTR3	75	37.7797
X. laevis	UTR3	76	37.8677
X. laevis	UTR3	77	37.8278
X. laevis	UTR3	78	37.5458
X. laevis	UTR3	79	37.2784
X. laevis	UTR3	80	37.3738
X. laevis	UTR3	81	37.1572
X. laevis	UTR3	82	37.1467
X. laevis	UTR3	83	37.0042
X. laevis	UTR3	84	36.727
X. laevis	UTR3	85	36.1792
X. laevis	UTR3	86	36.0841
X. laevis	UTR3	87	35.6095
X. laevis	UTR3	88	34.9343
X. laevis	UTR3	89	34.2097
X. laevis	UTR3	90	34.1412
P. textilis	UTR5	1	55.5468
P. textilis	UTR5	2	54.659
P. textilis	UTR5	3	54.7486
P. textilis	UTR5	4	55.3128
P. textilis	UTR5	5	55.4509
P. textilis	UTR5	6	55.5485
P. textilis	UTR5	7	55.3417
P. textilis	UTR5	8	55.371
P. textilis	UTR5	9	55.0676
P. textilis	UTR5	10	55.3802
P. textilis	CDS	11	55.37
P. textilis	CDS	12	53.8622
P. textilis	CDS	13	52.9053
P. textilis	CDS	14	52.1136
P. textilis	CDS	15	51.3556
P. textilis	CDS	16	50.7541
P. textilis	CDS	17	50.0027
P. textilis	CDS	18	49.7034
P. textilis	CDS	19	49.342
P. textilis	CDS	20	48.9011
P. textilis	CDS	21	48.5628
P. textilis	CDS	22	48.2891
P. textilis	CDS	23	48.2947
P. textilis	CDS	24	47.8614
P. textilis	CDS	25	47.7096
P. textilis	CDS	26	47.7973
P. textilis	CDS	27	47.3915
P. textilis	CDS	28	47.542
P. textilis	CDS	29	47.4974
P. textilis	CDS	30	47.4838
P. textilis	CDS	31	47.2712
P. textilis	CDS	32	46.941
P. textilis	CDS	33	46.9146
P. textilis	CDS	34	46.9604
P. textilis	CDS	35	46.7575
P. textilis	CDS	36	46.7015
P. textilis	CDS	37	46.7194
P. textilis	CDS	38	46.3886
P. textilis	CDS	39	46.7424
P. textilis	CDS	40	46.7932
P. textilis	CDS	41	46.7394
P. textilis	CDS	42	46.751
P. textilis	CDS	43	46.6153
P. textilis	CDS	44	46.8241
P. textilis	CDS	45	46.7432
P. textilis	CDS	46	46.6148
P. textilis	CDS	47	46.5348
P. textilis	CDS	48	46.6682
P. textilis	CDS	49	46.9983
P. textilis	CDS	50	46.7437
P. textilis	CDS	51	46.7973
P. textilis	CDS	52	46.8086
P. textilis	CDS	53	46.7899
P. textilis	CDS	54	46.792
P. textilis	CDS	55	47.0653
P. textilis	CDS	56	47.0205
P. textilis	CDS	57	46.9849
P. textilis	CDS	58	47.0868
P. textilis	CDS	59	46.6815
P. textilis	CDS	60	47.0849
P. textilis	CDS	61	47.2485
P. textilis	CDS	62	46.9868
P. textilis	CDS	63	47.2456
P. textilis	CDS	64	47.0352
P. textilis	CDS	65	47.0519
P. textilis	CDS	66	47.2042
P. textilis	CDS	67	47.1391
P. textilis	CDS	68	46.7549
P. textilis	CDS	69	46.6944
P. textilis	CDS	70	45.4149
P. textilis	UTR3	71	43.3019
P. textilis	UTR3	72	42.3974
P. textilis	UTR3	73	41.4394
P. textilis	UTR3	74	40.7192
P. textilis	UTR3	75	40.4287
P. textilis	UTR3	76	40.1189
P. textilis	UTR3	77	39.8702
P. textilis	UTR3	78	39.4711
P. textilis	UTR3	79	39.0712
P. textilis	UTR3	80	38.8108
P. textilis	UTR3	81	38.6218
P. textilis	UTR3	82	38.4856
P. textilis	UTR3	83	38.0633
P. textilis	UTR3	84	37.9915
P. textilis	UTR3	85	37.4185
P. textilis	UTR3	86	36.7742
P. textilis	UTR3	87	36.3104
P. textilis	UTR3	88	35.594
P. textilis	UTR3	89	34.4137
P. textilis	UTR3	90	35.9096
Human	UTR5	1	61.7165
Human	UTR5	2	62.6078
Human	UTR5	3	62.714
Human	UTR5	4	62.7408
Human	UTR5	5	62.4119
Human	UTR5	6	62.2183
Human	UTR5	7	62.0275
Human	UTR5	8	61.6197
Human	UTR5	9	61.3124
Human	UTR5	10	61.7718
Human	CDS	11	59.3151
Human	CDS	12	58.0708
Human	CDS	13	57.2769
Human	CDS	14	56.6045
Human	CDS	15	55.7357
Human	CDS	16	55.344
Human	CDS	17	54.782
Human	CDS	18	54.6658
Human	CDS	19	54.3792
Human	CDS	20	54.011
Human	CDS	21	53.8346
Human	CDS	22	53.3545
Human	CDS	23	53.5646
Human	CDS	24	53.2841
Human	CDS	25	53.2553
Human	CDS	26	53.2647
Human	CDS	27	52.9876
Human	CDS	28	53.037
Human	CDS	29	53.0318
Human	CDS	30	52.738
Human	CDS	31	52.7959
Human	CDS	32	52.8691
Human	CDS	33	52.6252
Human	CDS	34	52.7623
Human	CDS	35	52.5269
Human	CDS	36	52.7945
Human	CDS	37	52.6366
Human	CDS	38	52.5536
Human	CDS	39	52.4685
Human	CDS	40	52.847
Human	CDS	41	52.8259
Human	CDS	42	52.7481
Human	CDS	43	52.596
Human	CDS	44	52.799
Human	CDS	45	52.7706
Human	CDS	46	52.9419
Human	CDS	47	52.8649
Human	CDS	48	53.1349
Human	CDS	49	52.9761
Human	CDS	50	52.8805
Human	CDS	51	52.908
Human	CDS	52	53.0035
Human	CDS	53	53.077
Human	CDS	54	53.0083
Human	CDS	55	52.8676
Human	CDS	56	53.0216
Human	CDS	57	52.7347
Human	CDS	58	52.7906
Human	CDS	59	52.4804
Human	CDS	60	51.532
Human	UTR3	61	52.4892
Human	UTR3	62	50.2194
Human	UTR3	63	49.0598
Human	UTR3	64	48.6373
Human	UTR3	65	47.7992
Human	UTR3	66	47.6332
Human	UTR3	67	47.5486
Human	UTR3	68	47.0095
Human	UTR3	69	46.7516
Human	UTR3	70	46.9181
Human	UTR3	71	46.8
Human	UTR3	72	46.4135
Human	UTR3	73	46.7459
Human	UTR3	74	46.2664
Human	UTR3	75	46.318
Human	UTR3	76	46.5105
Human	UTR3	77	46.1979
Human	UTR3	78	46.184
Human	UTR3	79	45.8845
Human	UTR3	80	45.8274
Human	UTR3	81	45.2476
Human	UTR3	82	45.5048
Human	UTR3	83	45.3853
Human	UTR3	84	45.2869
Human	UTR3	85	45.3076
Human	UTR3	86	45.3804
Human	UTR3	87	45.0512
Human	UTR3	88	45.0224
Human	UTR3	89	44.9794
Human	UTR3	90	44.9697
Human	UTR3	91	44.5464
Human	UTR3	92	44.5538
Human	UTR3	93	44.7888
Human	UTR3	94	44.607
Human	UTR3	95	43.9845
Human	UTR3	96	43.9605
Human	UTR3	97	43.979
Human	UTR3	98	43.5524
Human	UTR3	99	43.3993
Human	UTR3	100	43.0194
Human	UTR3	101	42.5876
Human	UTR3	102	42.3615
Human	UTR3	103	41.7565
Human	UTR3	104	41.6316
Human	UTR3	105	40.7731
Human	UTR3	106	39.9854
Human	UTR3	107	38.4144
Human	UTR3	108	37.5526
Human	UTR3	109	35.6788
Human	UTR3	110	33.7836
Zebrafish	UTR5	1	47.2356
Zebrafish	UTR5	2	47.0355
Zebrafish	UTR5	3	46.2742
Zebrafish	UTR5	4	45.6057
Zebrafish	UTR5	5	45.1051
Zebrafish	UTR5	6	45.0247
Zebrafish	UTR5	7	44.5116
Zebrafish	UTR5	8	44.4498
Zebrafish	UTR5	9	44.6283
Zebrafish	UTR5	10	46.0181
Zebrafish	CDS	11	51.1743
Zebrafish	CDS	12	49.572
Zebrafish	CDS	13	49.9367
Zebrafish	CDS	14	50.0602
Zebrafish	CDS	15	50.3902
Zebrafish	CDS	16	50.2188
Zebrafish	CDS	17	50.2213
Zebrafish	CDS	18	50.1757
Zebrafish	CDS	19	49.8632
Zebrafish	CDS	20	50.1412
Zebrafish	CDS	21	49.9619
Zebrafish	CDS	22	49.8884
Zebrafish	CDS	23	49.9724
Zebrafish	CDS	24	49.7421
Zebrafish	CDS	25	49.6627
Zebrafish	CDS	26	49.7899
Zebrafish	CDS	27	49.809
Zebrafish	CDS	28	49.5025
Zebrafish	CDS	29	49.5575
Zebrafish	CDS	30	49.6008
Zebrafish	CDS	31	49.8752
Zebrafish	CDS	32	49.6698
Zebrafish	CDS	33	49.4356
Zebrafish	CDS	34	49.7804
Zebrafish	CDS	35	49.5237
Zebrafish	CDS	36	49.5665
Zebrafish	CDS	37	49.6812
Zebrafish	CDS	38	49.6346
Zebrafish	CDS	39	49.5653
Zebrafish	CDS	40	49.5786
Zebrafish	CDS	41	49.6843
Zebrafish	CDS	42	49.9628
Zebrafish	CDS	43	49.7489
Zebrafish	CDS	44	49.6529
Zebrafish	CDS	45	49.6106
Zebrafish	CDS	46	49.479
Zebrafish	CDS	47	49.4326
Zebrafish	CDS	48	49.2698
Zebrafish	CDS	49	49.4777
Zebrafish	CDS	50	49.3771
Zebrafish	CDS	51	49.5875
Zebrafish	CDS	52	49.639
Zebrafish	CDS	53	49.5288
Zebrafish	CDS	54	49.7973
Zebrafish	CDS	55	49.6565
Zebrafish	CDS	56	49.9048
Zebrafish	CDS	57	49.9873
Zebrafish	CDS	58	49.8839
Zebrafish	CDS	59	49.7903
Zebrafish	CDS	60	49.7921
Zebrafish	CDS	61	49.7189
Zebrafish	CDS	62	49.7743
Zebrafish	CDS	63	49.9207
Zebrafish	CDS	64	49.8391
Zebrafish	CDS	65	50.1471
Zebrafish	CDS	66	49.9736
Zebrafish	CDS	67	49.897
Zebrafish	CDS	68	49.9777
Zebrafish	CDS	69	50.0504
Zebrafish	CDS	70	50.1004
Zebrafish	CDS	71	50.3642
Zebrafish	CDS	72	50.0147
Zebrafish	CDS	73	50.0784
Zebrafish	CDS	74	50.2255
Zebrafish	CDS	75	50.1611
Zebrafish	CDS	76	50.2768
Zebrafish	CDS	77	50.3518
Zebrafish	CDS	78	50.4311
Zebrafish	CDS	79	50.4046
Zebrafish	CDS	80	50.3545
Zebrafish	CDS	81	50.5234
Zebrafish	CDS	82	50.4153
Zebrafish	CDS	83	50.5889
Zebrafish	CDS	84	50.4887
Zebrafish	CDS	85	50.2776
Zebrafish	CDS	86	50.2904
Zebrafish	CDS	87	49.7958
Zebrafish	CDS	88	49.6185
Zebrafish	CDS	89	49.2897
Zebrafish	CDS	90	48.256
Zebrafish	UTR3	91	44.2171
Zebrafish	UTR3	92	42.3803
Zebrafish	UTR3	93	41.0508
Zebrafish	UTR3	94	40.0433
Zebrafish	UTR3	95	39.439
Zebrafish	UTR3	96	39.1491
Zebrafish	UTR3	97	38.4295
Zebrafish	UTR3	98	38.0483
Zebrafish	UTR3	99	37.9749
Zebrafish	UTR3	100	37.3299
Zebrafish	UTR3	101	37.1516
Zebrafish	UTR3	102	36.7811
Zebrafish	UTR3	103	36.8326
Zebrafish	UTR3	104	36.3273
Zebrafish	UTR3	105	36.2134
Zebrafish	UTR3	106	35.943
Zebrafish	UTR3	107	36.1936
Zebrafish	UTR3	108	35.9639
Zebrafish	UTR3	109	35.7639
Zebrafish	UTR3	110	35.5943
Zebrafish	UTR3	111	35.2802
Zebrafish	UTR3	112	35.2656
Zebrafish	UTR3	113	34.9426
Zebrafish	UTR3	114	34.8701
Zebrafish	UTR3	115	34.9786
Zebrafish	UTR3	116	34.8923
Zebrafish	UTR3	117	34.6161
Zebrafish	UTR3	118	34.608
Zebrafish	UTR3	119	34.3981
Zebrafish	UTR3	120	34.0817
Zebrafish	UTR3	121	33.9544
Zebrafish	UTR3	122	34.0034
Zebrafish	UTR3	123	33.618
Zebrafish	UTR3	124	33.3201
Zebrafish	UTR3	125	33.1096
Zebrafish	UTR3	126	32.4737
Zebrafish	UTR3	127	32.3771
Zebrafish	UTR3	128	30.8501
Zebrafish	UTR3	129	29.9731
Zebrafish	UTR3	130	29.6591
Platypus	UTR5	1	60.83
Platypus	UTR5	2	61.0688
Platypus	UTR5	3	61.6822
Platypus	UTR5	4	62.1358
Platypus	UTR5	5	62.5265
Platypus	UTR5	6	62.9805
Platypus	UTR5	7	63.0354
Platypus	UTR5	8	63.2715
Platypus	UTR5	9	63.5283
Platypus	UTR5	10	63.9321
Platypus	CDS	11	61.3733
Platypus	CDS	12	60.3537
Platypus	CDS	13	59.2272
Platypus	CDS	14	58.5406
Platypus	CDS	15	57.7306
Platypus	CDS	16	57.33
Platypus	CDS	17	56.7113
Platypus	CDS	18	56.4513
Platypus	CDS	19	56.1823
Platypus	CDS	20	55.8247
Platypus	CDS	21	55.8325
Platypus	CDS	22	55.7425
Platypus	CDS	23	55.4508
Platypus	CDS	24	55.4943
Platypus	CDS	25	55.324
Platypus	CDS	26	55.3659
Platypus	CDS	27	55.2848
Platypus	CDS	28	55.1618
Platypus	CDS	29	54.9462
Platypus	CDS	30	55.0132
Platypus	CDS	31	55.3094
Platypus	CDS	32	55.2135
Platypus	CDS	33	55.1819
Platypus	CDS	34	55.2212
Platypus	CDS	35	55.1439
Platypus	CDS	36	55.1741
Platypus	CDS	37	55.4629
Platypus	CDS	38	55.4345
Platypus	CDS	39	55.3451
Platypus	CDS	40	55.3364
Platypus	CDS	41	55.6768
Platypus	CDS	42	55.6994
Platypus	CDS	43	55.5121
Platypus	CDS	44	55.729
Platypus	CDS	45	55.5337
Platypus	CDS	46	55.5688
Platypus	CDS	47	55.834
Platypus	CDS	48	55.6206
Platypus	CDS	49	55.3621
Platypus	CDS	50	54.2591
Platypus	UTR3	51	56.074
Platypus	UTR3	52	53.3017
Platypus	UTR3	53	52.2161
Platypus	UTR3	54	51.4702
Platypus	UTR3	55	50.5432
Platypus	UTR3	56	49.9184
Platypus	UTR3	57	49.4799
Platypus	UTR3	58	48.6433
Platypus	UTR3	59	46.7097
Platypus	UTR3	60	44.0419
Chicken	UTR5	1	63.1621
Chicken	UTR5	2	64.4324
Chicken	UTR5	3	64.1891
Chicken	UTR5	4	63.8332
Chicken	UTR5	5	63.7676
Chicken	UTR5	6	63.4877
Chicken	UTR5	7	63.2243
Chicken	UTR5	8	62.8633
Chicken	UTR5	9	62.7643
Chicken	UTR5	10	63.3337
Chicken	CDS	11	59.9635
Chicken	CDS	12	58.9633
Chicken	CDS	13	57.9377
Chicken	CDS	14	57.5403
Chicken	CDS	15	56.5592
Chicken	CDS	16	56.0352
Chicken	CDS	17	55.2101
Chicken	CDS	18	54.8803
Chicken	CDS	19	54.3106
Chicken	CDS	20	53.9811
Chicken	CDS	21	53.7428
Chicken	CDS	22	53.0598
Chicken	CDS	23	53.1016
Chicken	CDS	24	52.4524
Chicken	CDS	25	52.4721
Chicken	CDS	26	52.3424
Chicken	CDS	27	52.2397
Chicken	CDS	28	52.0344
Chicken	CDS	29	51.8113
Chicken	CDS	30	51.4706
Chicken	CDS	31	51.6945
Chicken	CDS	32	51.4045
Chicken	CDS	33	51.3183
Chicken	CDS	34	51.1218
Chicken	CDS	35	50.9997
Chicken	CDS	36	51.0043
Chicken	CDS	37	50.9182
Chicken	CDS	38	50.991
Chicken	CDS	39	50.8247
Chicken	CDS	40	50.723
Chicken	CDS	41	50.8433
Chicken	CDS	42	50.6525
Chicken	CDS	43	50.4354
Chicken	CDS	44	50.5909
Chicken	CDS	45	50.4737
Chicken	CDS	46	50.47
Chicken	CDS	47	50.5279
Chicken	CDS	48	50.5648
Chicken	CDS	49	50.3254
Chicken	CDS	50	50.333
Chicken	CDS	51	50.5
Chicken	CDS	52	50.5492
Chicken	CDS	53	50.3558
Chicken	CDS	54	50.4449
Chicken	CDS	55	50.6644
Chicken	CDS	56	50.4035
Chicken	CDS	57	50.2413
Chicken	CDS	58	50.4052
Chicken	CDS	59	50.3596
Chicken	CDS	60	50.6812
Chicken	CDS	61	50.4152
Chicken	CDS	62	50.4713
Chicken	CDS	63	50.5815
Chicken	CDS	64	50.2762
Chicken	CDS	65	50.4968
Chicken	CDS	66	50.6762
Chicken	CDS	67	50.8008
Chicken	CDS	68	50.8376
Chicken	CDS	69	50.9021
Chicken	CDS	70	50.631
Chicken	CDS	71	51.018
Chicken	CDS	72	50.8276
Chicken	CDS	73	50.943
Chicken	CDS	74	50.764
Chicken	CDS	75	50.885
Chicken	CDS	76	50.8145
Chicken	CDS	77	50.6673
Chicken	CDS	78	50.6085
Chicken	CDS	79	50.2278
Chicken	CDS	80	49.7608
Chicken	UTR3	81	49.8157
Chicken	UTR3	82	47.5721
Chicken	UTR3	83	46.6918
Chicken	UTR3	84	46.0968
Chicken	UTR3	85	45.5605
Chicken	UTR3	86	44.89
Chicken	UTR3	87	45.0461
Chicken	UTR3	88	45.008
Chicken	UTR3	89	44.8103
Chicken	UTR3	90	44.8743
Chicken	UTR3	91	44.9063
Chicken	UTR3	92	44.3909
Chicken	UTR3	93	44.2161
Chicken	UTR3	94	44.1112
Chicken	UTR3	95	44.064
Chicken	UTR3	96	43.974
Chicken	UTR3	97	43.653
Chicken	UTR3	98	43.9511
Chicken	UTR3	99	43.8322
Chicken	UTR3	100	43.5532
Chicken	UTR3	101	43.1011
Chicken	UTR3	102	42.4782
Chicken	UTR3	103	42.2248
Chicken	UTR3	104	42.2001
Chicken	UTR3	105	41.8289
Chicken	UTR3	106	40.9837
Chicken	UTR3	107	40.5772
Chicken	UTR3	108	39.0829
Chicken	UTR3	109	37.0649
Chicken	UTR3	110	37.3472
Stickleback	UTR5	1	57.003
Stickleback	UTR5	2	53.6644
Stickleback	UTR5	3	52.7747
Stickleback	UTR5	4	52.2582
Stickleback	UTR5	5	51.9756
Stickleback	UTR5	6	51.4448
Stickleback	UTR5	7	52.0285
Stickleback	UTR5	8	52.1696
Stickleback	UTR5	9	51.7958
Stickleback	UTR5	10	55.0238
Stickleback	CDS	11	55.5344
Stickleback	CDS	12	55.7017
Stickleback	CDS	13	56.3578
Stickleback	CDS	14	56.4646
Stickleback	CDS	15	56.337
Stickleback	CDS	16	56.2636
Stickleback	CDS	17	56.1956
Stickleback	CDS	18	56.1854
Stickleback	CDS	19	56.3785
Stickleback	CDS	20	56.3597
Stickleback	CDS	21	56.2523
Stickleback	CDS	22	55.6879
Stickleback	CDS	23	56.0886
Stickleback	CDS	24	55.9787
Stickleback	CDS	25	56.1917
Stickleback	CDS	26	56.0002
Stickleback	CDS	27	55.7294
Stickleback	CDS	28	55.8337
Stickleback	CDS	29	55.8758
Stickleback	CDS	30	55.8327
Stickleback	CDS	31	55.6566
Stickleback	CDS	32	56.1661
Stickleback	CDS	33	55.8288
Stickleback	CDS	34	55.7743
Stickleback	CDS	35	55.5563
Stickleback	CDS	36	55.752
Stickleback	CDS	37	56.0074
Stickleback	CDS	38	56.0931
Stickleback	CDS	39	55.8044
Stickleback	CDS	40	55.78
Stickleback	CDS	41	55.8022
Stickleback	CDS	42	55.7629
Stickleback	CDS	43	55.3303
Stickleback	CDS	44	56.0315
Stickleback	CDS	45	55.6088
Stickleback	CDS	46	56.1714
Stickleback	CDS	47	55.9388
Stickleback	CDS	48	56.0673
Stickleback	CDS	49	55.9595
Stickleback	CDS	50	55.9348
Stickleback	CDS	51	56.1571
Stickleback	CDS	52	55.796
Stickleback	CDS	53	55.9281
Stickleback	CDS	54	56.3065
Stickleback	CDS	55	56.0881
Stickleback	CDS	56	55.904
Stickleback	CDS	57	56.0711
Stickleback	CDS	58	56.4599
Stickleback	CDS	59	56.1211
Stickleback	CDS	60	56.1111
Stickleback	CDS	61	56.2286
Stickleback	CDS	62	56.4799
Stickleback	CDS	63	56.4855
Stickleback	CDS	64	56.2048
Stickleback	CDS	65	56.2441
Stickleback	CDS	66	56.3608
Stickleback	CDS	67	56.3448
Stickleback	CDS	68	56.5622
Stickleback	CDS	69	56.4971
Stickleback	CDS	70	56.4358
Stickleback	CDS	71	56.4619
Stickleback	CDS	72	56.6562
Stickleback	CDS	73	56.0386
Stickleback	CDS	74	56.5693
Stickleback	CDS	75	56.2828
Stickleback	CDS	76	56.1117
Stickleback	CDS	77	56.0341
Stickleback	CDS	78	55.9626
Stickleback	CDS	79	55.0409
Stickleback	CDS	80	54.0673
Stickleback	UTR3	81	49.8542
Stickleback	UTR3	82	48.8709
Stickleback	UTR3	83	47.2132
Stickleback	UTR3	84	45.2644
Stickleback	UTR3	85	44.2546
Stickleback	UTR3	86	43.4498
Stickleback	UTR3	87	42.8467
Stickleback	UTR3	88	42.3706
Stickleback	UTR3	89	41.7003
Stickleback	UTR3	90	41.1539
Stickleback	UTR3	91	41.4356
Stickleback	UTR3	92	39.9176
Stickleback	UTR3	93	39.7384
Stickleback	UTR3	94	39.2946
Stickleback	UTR3	95	38.8312
Stickleback	UTR3	96	38.6618
Stickleback	UTR3	97	37.982
Stickleback	UTR3	98	37.1741
Stickleback	UTR3	99	36.4783
Stickleback	UTR3	100	38.8843
Mouse	UTR5	1	59.5758
Mouse	UTR5	2	60.662
Mouse	UTR5	3	60.4797
Mouse	UTR5	4	60.6648
Mouse	UTR5	5	60.1218
Mouse	UTR5	6	60.0766
Mouse	UTR5	7	59.7527
Mouse	UTR5	8	59.6071
Mouse	UTR5	9	58.9991
Mouse	UTR5	10	59.5877
Mouse	CDS	11	57.7008
Mouse	CDS	12	56.3456
Mouse	CDS	13	55.9215
Mouse	CDS	14	55.7601
Mouse	CDS	15	54.7187
Mouse	CDS	16	53.8965
Mouse	CDS	17	53.6039
Mouse	CDS	18	53.9146
Mouse	CDS	19	53.2535
Mouse	CDS	20	53.2102
Mouse	CDS	21	53.244
Mouse	CDS	22	52.153
Mouse	CDS	23	52.3966
Mouse	CDS	24	52.1496
Mouse	CDS	25	51.9719
Mouse	CDS	26	52.123
Mouse	CDS	27	51.7497
Mouse	CDS	28	51.3745
Mouse	CDS	29	51.9746
Mouse	CDS	30	51.3714
Mouse	CDS	31	51.7647
Mouse	CDS	32	51.5509
Mouse	CDS	33	51.8293
Mouse	CDS	34	51.9226
Mouse	CDS	35	51.5725
Mouse	CDS	36	51.4874
Mouse	CDS	37	51.71
Mouse	CDS	38	51.5711
Mouse	CDS	39	51.4522
Mouse	CDS	40	51.0862
Mouse	CDS	41	51.4028
Mouse	CDS	42	51.3947
Mouse	CDS	43	51.175
Mouse	CDS	44	50.9339
Mouse	CDS	45	51.3612
Mouse	CDS	46	51.5566
Mouse	CDS	47	51.5369
Mouse	CDS	48	51.2015
Mouse	CDS	49	51.4567
Mouse	CDS	50	51.4112
Mouse	CDS	51	51.3627
Mouse	CDS	52	51.0956
Mouse	CDS	53	51.5111
Mouse	CDS	54	51.6271
Mouse	CDS	55	51.8587
Mouse	CDS	56	52.1363
Mouse	CDS	57	51.9395
Mouse	CDS	58	51.5656
Mouse	CDS	59	51.4912
Mouse	CDS	60	51.4723
Mouse	CDS	61	51.97
Mouse	CDS	62	51.669
Mouse	CDS	63	51.6981
Mouse	CDS	64	51.7014
Mouse	CDS	65	51.7188
Mouse	CDS	66	51.4561
Mouse	CDS	67	51.3571
Mouse	CDS	68	51.2844
Mouse	CDS	69	51.2628
Mouse	CDS	70	50.5436
Mouse	UTR3	71	51.4804
Mouse	UTR3	72	49.8348
Mouse	UTR3	73	48.3988
Mouse	UTR3	74	47.9822
Mouse	UTR3	75	47.3828
Mouse	UTR3	76	46.8623
Mouse	UTR3	77	46.7354
Mouse	UTR3	78	46.3137
Mouse	UTR3	79	46.1604
Mouse	UTR3	80	46.3329
Mouse	UTR3	81	45.9024
Mouse	UTR3	82	45.6102
Mouse	UTR3	83	45.5811
Mouse	UTR3	84	45.555
Mouse	UTR3	85	45.2541
Mouse	UTR3	86	45.3571
Mouse	UTR3	87	45.3537
Mouse	UTR3	88	45.3664
Mouse	UTR3	89	45.1186
Mouse	UTR3	90	45.201
Mouse	UTR3	91	45.2017
Mouse	UTR3	92	44.8678
Mouse	UTR3	93	44.7906
Mouse	UTR3	94	44.5224
Mouse	UTR3	95	44.7633
Mouse	UTR3	96	44.7268
Mouse	UTR3	97	44.7389
Mouse	UTR3	98	44.6474
Mouse	UTR3	99	44.3103
Mouse	UTR3	100	44.3106
Mouse	UTR3	101	44.5376
Mouse	UTR3	102	44.1429
Mouse	UTR3	103	44.2054
Mouse	UTR3	104	44.1913
Mouse	UTR3	105	43.9653
Mouse	UTR3	106	43.84
Mouse	UTR3	107	44.2017
Mouse	UTR3	108	44.1769
Mouse	UTR3	109	43.6218
Mouse	UTR3	110	43.3891
Mouse	UTR3	111	43.62
Mouse	UTR3	112	43.582
Mouse	UTR3	113	43.487
Mouse	UTR3	114	42.8511
Mouse	UTR3	115	42.4965
Mouse	UTR3	116	42.4058
Mouse	UTR3	117	42.3311
Mouse	UTR3	118	41.9262
Mouse	UTR3	119	41.4683
Mouse	UTR3	120	41.2675
Mouse	UTR3	121	40.6049
Mouse	UTR3	122	40.5423
Mouse	UTR3	123	40.0555
Mouse	UTR3	124	39.4179
Mouse	UTR3	125	38.8601
Mouse	UTR3	126	38.3767
Mouse	UTR3	127	37.2915
Mouse	UTR3	128	35.8887
Mouse	UTR3	129	34.2511
Mouse	UTR3	130	33.7339
X. tropicalis	UTR5	1	49.9085
X. tropicalis	UTR5	2	49.5708
X. tropicalis	UTR5	3	49.3504
X. tropicalis	UTR5	4	49.5161
X. tropicalis	UTR5	5	49.5809
X. tropicalis	UTR5	6	49.4981
X. tropicalis	UTR5	7	49.5335
X. tropicalis	UTR5	8	49.3874
X. tropicalis	UTR5	9	49.2522
X. tropicalis	UTR5	10	49.5972
X. tropicalis	CDS	11	48.0403
X. tropicalis	CDS	12	49.7797
X. tropicalis	CDS	13	49.2626
X. tropicalis	CDS	14	49.1188
X. tropicalis	CDS	15	48.6249
X. tropicalis	CDS	16	48.2196
X. tropicalis	CDS	17	47.9459
X. tropicalis	CDS	18	47.8459
X. tropicalis	CDS	19	47.3945
X. tropicalis	CDS	20	47.2766
X. tropicalis	CDS	21	47.1777
X. tropicalis	CDS	22	47.312
X. tropicalis	CDS	23	46.9847
X. tropicalis	CDS	24	46.9949
X. tropicalis	CDS	25	46.4987
X. tropicalis	CDS	26	46.745
X. tropicalis	CDS	27	46.7355
X. tropicalis	CDS	28	46.7905
X. tropicalis	CDS	29	46.577
X. tropicalis	CDS	30	46.8192
X. tropicalis	CDS	31	46.6441
X. tropicalis	CDS	32	46.535
X. tropicalis	CDS	33	46.4914
X. tropicalis	CDS	34	46.4872
X. tropicalis	CDS	35	46.3688
X. tropicalis	CDS	36	46.5084
X. tropicalis	CDS	37	46.5899
X. tropicalis	CDS	38	46.5107
X. tropicalis	CDS	39	46.4147
X. tropicalis	CDS	40	46.4721
X. tropicalis	CDS	41	46.3833
X. tropicalis	CDS	42	46.6517
X. tropicalis	CDS	43	46.6971
X. tropicalis	CDS	44	46.4522
X. tropicalis	CDS	45	46.5366
X. tropicalis	CDS	46	46.6186
X. tropicalis	CDS	47	46.7118
X. tropicalis	CDS	48	46.6162
X. tropicalis	CDS	49	46.6244
X. tropicalis	CDS	50	46.9471
X. tropicalis	CDS	51	46.9868
X. tropicalis	CDS	52	46.9651
X. tropicalis	CDS	53	46.6619
X. tropicalis	CDS	54	46.8278
X. tropicalis	CDS	55	47.0274
X. tropicalis	CDS	56	46.8782
X. tropicalis	CDS	57	46.876
X. tropicalis	CDS	58	46.4604
X. tropicalis	CDS	59	46.3859
X. tropicalis	CDS	60	41.4011
X. tropicalis	UTR3	61	42.5956
X. tropicalis	UTR3	62	41.4055
X. tropicalis	UTR3	63	40.6277
X. tropicalis	UTR3	64	40.1843
X. tropicalis	UTR3	65	39.9855
X. tropicalis	UTR3	66	39.3867
X. tropicalis	UTR3	67	39.3535
X. tropicalis	UTR3	68	39.1098
X. tropicalis	UTR3	69	39.3739
X. tropicalis	UTR3	70	39.3905
X. tropicalis	UTR3	71	39.0938
X. tropicalis	UTR3	72	38.9016
X. tropicalis	UTR3	73	38.7187
X. tropicalis	UTR3	74	38.6958
X. tropicalis	UTR3	75	38.3953
X. tropicalis	UTR3	76	38.5709
X. tropicalis	UTR3	77	38.479
X. tropicalis	UTR3	78	38.4932
X. tropicalis	UTR3	79	38.073
X. tropicalis	UTR3	80	38.1017
X. tropicalis	UTR3	81	37.7213
X. tropicalis	UTR3	82	37.7995
X. tropicalis	UTR3	83	36.9673
X. tropicalis	UTR3	84	36.8742
X. tropicalis	UTR3	85	36.2275
X. tropicalis	UTR3	86	36.0508
X. tropicalis	UTR3	87	35.49
X. tropicalis	UTR3	88	34.3809
X. tropicalis	UTR3	89	33.0589
X. tropicalis	UTR3	90	30.9136
