# Supplementary material for: Developmental mRNA m5C landscape and regulatory innovations of massive m5C modification of maternal mRNAs in animals
Source: Nat Commun. 2022 May 5;13:2484. doi: 10.1038/s41467-022-30210-0 (PMC9072368; doi:10.1038/s41467-022-30210-0)
Supplement: Supplementary file 10 — Source Data [file 41467_2022_30210_MOESM10_ESM.zip › Source Data/Source_Data_Fig4.xlsx]

## Sheet: Fig4a
Site	m5C level	Species	Group
10@100177994@-	0.147059	Human	Type I
10@100183394@-	0.125	Human	Type I
10@100183566@-	0.132075	Human	Type I
10@100184075@-	0.181818	Human	Type I
10@100185379@-	0.102041	Human	Type I
10@100193817@-	0.145833	Human	Type I
10@100193818@-	0.125	Human	Type I
10@100205137@-	0.185185	Human	Type I
10@100249926@-	0.506494	Human	Type I
10@100481490@-	0.799145	Human	Type I
10@100904148@-	0.143478	Human	Type I
10@101090231@+	0.636364	Human	Type I
10@101090348@+	0.25641	Human	Type I
10@101120619@+	0.25	Human	Type I
10@101152500@+	0.171429	Human	Type I
10@101162348@-	0.114125	Human	Type I
10@101165565@-	0.121179	Human	Type I
10@101370784@-	0.2	Human	Type I
10@101373557@-	0.108696	Human	Type I
10@101445626@+	0.321267	Human	Type I
10@101451161@+	0.101493	Human	Type I
10@101476139@-	0.111111	Human	Type I
10@101476173@-	0.141026	Human	Type I
10@101489334@-	0.152672	Human	Type I
10@101515451@+	0.146154	Human	Type I
10@101728902@-	0.100346	Human	Type I
10@101911098@-	0.285251	Human	Type I
10@102046383@-	0.133333	Human	Type I
10@102295723@+	0.125	Human	Type I
10@102308556@+	0.228571	Human	Type I
10@102311666@+	0.666667	Human	Type I
10@102311694@+	0.5	Human	Type I
10@102313058@+	0.267857	Human	Type I
10@102672919@+	0.233333	Human	Type I
10@102672920@+	0.49226	Human	Type I
10@102737390@+	0.190476	Human	Type I
10@102738568@-	0.395349	Human	Type I
10@102738626@-	0.114286	Human	Type I
10@102738704@-	0.106061	Human	Type I
10@102738917@-	0.131579	Human	Type I
10@102746375@-	0.101266	Human	Type I
10@102747938@+	0.627907	Human	Type I
10@102754056@+	0.108696	Human	Type I
10@102762412@+	0.240385	Human	Type I
10@102762635@+	0.14026	Human	Type I
10@102763321@+	0.215768	Human	Type I
10@102763380@+	0.100775	Human	Type I
10@102763583@+	0.122905	Human	Type I
10@102763639@+	0.27619	Human	Type I
10@102766392@+	0.154639	Human	Type I
10@102766419@+	0.155963	Human	Type I
10@102768476@-	0.134783	Human	Type I
10@102768529@-	0.544776	Human	Type I
10@102771492@-	0.135593	Human	Type I
10@102775447@-	0.138365	Human	Type I
10@102777907@-	0.164306	Human	Type I
10@102777934@-	0.666667	Human	Type I
10@102778650@-	0.104167	Human	Type I
10@102778727@-	0.128205	Human	Type I
10@103314451@+	0.260223	Human	Type I
10@103316274@+	0.118644	Human	Type I
10@103339087@-	0.215686	Human	Type I
10@103343422@-	0.308108	Human	Type I
10@103343423@-	0.17663	Human	Type I
10@103344361@-	0.114894	Human	Type I
10@103344545@-	0.102397	Human	Type I
10@103344637@-	0.176349	Human	Type I
10@103345201@-	0.117438	Human	Type I
10@103347830@-	0.241135	Human	Type I
10@103347862@-	0.102564	Human	Type I
10@103370847@-	0.104478	Human	Type I
10@103370853@-	0.333333	Human	Type I
10@103370871@-	0.151786	Human	Type I
10@103371003@-	0.117647	Human	Type I
10@103565876@-	0.111628	Human	Type I
10@103578054@-	0.293605	Human	Type I
10@103578090@-	0.319444	Human	Type I
10@103773749@-	0.403509	Human	Type I
10@103867728@-	0.784	Human	Type I
10@103898690@+	0.115639	Human	Type I
10@103898964@+	0.609701	Human	Type I
10@103901592@+	0.168135	Human	Type I
10@103988821@+	0.106383	Human	Type I
10@103990769@-	0.238095	Human	Type I
10@104005453@+	0.270799	Human	Type I
10@104125271@+	0.269269	Human	Type I
10@104130585@+	0.135371	Human	Type I
10@104136085@+	0.316975	Human	Type I
10@104140315@+	0.120529	Human	Type I
10@104140328@+	0.174545	Human	Type I
10@104140349@+	0.193784	Human	Type I
10@104163667@-	0.317073	Human	Type I
10@104163725@-	0.125	Human	Type I
10@104163736@-	0.25	Human	Type I
10@104165221@-	0.346939	Human	Type I
10@104170692@-	0.121951	Human	Type I
10@104176175@-	0.409091	Human	Type I
10@104176630@-	0.129032	Human	Type I
10@104176639@-	0.138462	Human	Type I
10@104180769@+	0.122449	Human	Type I
10@104184295@-	0.744186	Human	Type I
10@104184408@-	0.704225	Human	Type I
10@104210408@-	0.730584	Human	Type I
10@104239458@-	0.20339	Human	Type I
10@104239556@-	0.262821	Human	Type I
10@104245431@-	0.105422	Human	Type I
10@104245432@-	0.275758	Human	Type I
10@104248863@-	0.256863	Human	Type I
10@104262393@-	0.111111	Human	Type I
10@104263812@+	0.152542	Human	Type I
10@104390099@+	0.132075	Human	Type I
10@104391203@+	0.487805	Human	Type I
10@104391495@+	0.152672	Human	Type I
10@104392263@+	0.110092	Human	Type I
10@104392982@+	0.106796	Human	Type I
10@104404285@+	0.25974	Human	Type I
10@104404726@+	0.233223	Human	Type I
10@104416701@+	0.251825	Human	Type I
10@104486530@+	0.25	Human	Type I
10@104573686@+	0.252874	Human	Type I
10@104575639@+	0.485981	Human	Type I
10@104839186@+	0.119565	Human	Type I
10@104840763@+	0.123746	Human	Type I
10@104840773@+	0.128125	Human	Type I
10@104840805@+	0.133891	Human	Type I
10@105037154@+	0.114286	Human	Type I
10@105048491@+	0.238095	Human	Type I
10@105110605@-	0.154489	Human	Type I
10@105128193@+	0.6268	Human	Type I
10@105184930@+	0.142857	Human	Type I
10@105344750@+	0.121622	Human	Type I
10@105350016@+	0.145553	Human	Type I
10@105351697@+	0.957746	Human	Type I
10@105352031@+	0.675676	Human	Type I
10@105363259@-	0.185185	Human	Type I
10@105372680@-	0.709677	Human	Type I
10@105727268@+	0.236842	Human	Type I
10@105727326@+	0.474359	Human	Type I
10@106072079@-	0.21875	Human	Type I
10@106072970@-	0.148148	Human	Type I
10@106073024@-	0.905405	Human	Type I
10@106073137@-	0.125	Human	Type I
10@106075140@-	0.108374	Human	Type I
10@106075677@-	0.227723	Human	Type I
10@106918732@+	0.225806	Human	Type I
10@106960927@+	0.208333	Human	Type I
10@108357150@-	0.16129	Human	Type I
10@1086249@-	0.157609	Human	Type I
10@1094964@-	0.388889	Human	Type I
10@1102439@+	0.301205	Human	Type I
10@111642312@-	0.837037	Human	Type I
10@111642313@-	0.145985	Human	Type I
10@111646083@-	0.84	Human	Type I
10@111894356@+	0.776127	Human	Type I
10@111967547@+	0.285714	Human	Type I
10@112257707@+	0.113119	Human	Type I
10@112257718@+	0.384454	Human	Type I
10@112269785@+	0.111702	Human	Type I
10@112270391@+	0.117322	Human	Type I
10@112328714@+	0.146205	Human	Type I
10@112541140@+	0.583333	Human	Type I
10@112541256@+	0.885714	Human	Type I
10@112541257@+	1	Human	Type I
10@112570214@+	0.347826	Human	Type I
10@112572447@+	0.285714	Human	Type I
10@112583244@+	0.272727	Human	Type I
10@112769112@+	0.205128	Human	Type I
10@113910148@-	0.178571	Human	Type I
10@113912545@-	0.238095	Human	Type I
10@114164304@+	0.212121	Human	Type I
10@114164331@+	0.259259	Human	Type I
10@114171692@+	0.166667	Human	Type I
10@114200409@-	0.119048	Human	Type I
10@114208697@+	0.433962	Human	Type I
10@114575336@+	0.586207	Human	Type I
10@114575615@+	0.188119	Human	Type I
10@114710701@+	0.393617	Human	Type I
10@1149698@+	0.694695	Human	Type I
10@1149739@+	0.20768	Human	Type I
10@11504304@-	0.132075	Human	Type I
10@11505205@-	0.142857	Human	Type I
10@11505244@-	0.100324	Human	Type I
10@11505636@-	0.245025	Human	Type I
10@115349217@+	0.103604	Human	Type I
10@115486070@+	0.146067	Human	Type I
10@115661523@+	0.486692	Human	Type I
10@115884005@-	0.111111	Human	Type I
10@116060274@-	0.237037	Human	Type I
10@116062232@-	0.320946	Human	Type I
10@116073646@-	0.498626	Human	Type I
10@116100441@-	0.326331	Human	Type I
10@116193746@-	0.297297	Human	Type I
10@116195475@-	0.393939	Human	Type I
10@117026387@+	0.111111	Human	Type I
10@117040936@+	0.112903	Human	Type I
10@1176381@+	0.445302	Human	Type I
10@11784605@+	0.347826	Human	Type I
10@11805444@+	0.72	Human	Type I
10@11805551@+	0.130435	Human	Type I
10@118424125@-	0.155779	Human	Type I
10@118429463@-	0.153846	Human	Type I
10@118434376@-	0.103448	Human	Type I
10@118434445@-	0.231343	Human	Type I
10@118440665@-	0.461538	Human	Type I
10@118592832@-	0.193548	Human	Type I
10@118807986@-	0.242236	Human	Type I
10@118885874@-	0.142857	Human	Type I
10@118960734@+	0.214286	Human	Type I
10@119000607@+	0.25	Human	Type I
10@119042976@-	0.102041	Human	Type I
10@11911748@+	0.220524	Human	Type I
10@11912222@+	0.133978	Human	Type I
10@11912535@+	0.228873	Human	Type I
10@119134142@-	0.101911	Human	Type I
10@120101399@-	0.292135	Human	Type I
10@12021141@-	0.189873	Human	Type I
10@120444519@-	0.124031	Human	Type I
10@120789328@+	0.269926	Human	Type I
10@120801833@-	0.160714	Human	Type I
10@120840173@-	0.216667	Human	Type I
10@120840289@-	0.8	Human	Type I
10@120897039@+	0.25	Human	Type I
10@120900471@-	0.132075	Human	Type I
10@120925109@-	0.276596	Human	Type I
10@12111114@+	0.269663	Human	Type I
10@121196352@+	0.294278	Human	Type I
10@121203178@+	0.125	Human	Type I
10@121207694@+	0.117788	Human	Type I
10@121356134@-	0.119048	Human	Type I
10@121485624@+	0.102564	Human	Type I
10@121485632@+	0.317241	Human	Type I
10@121485633@+	0.144828	Human	Type I
10@121602905@-	0.100534	Human	Type I
10@12160844@+	0.324561	Human	Type I
10@121632143@-	0.102491	Human	Type I
10@121632349@-	0.122715	Human	Type I
10@121658107@+	0.164179	Human	Type I
10@121671627@+	0.184549	Human	Type I
10@12171710@+	0.666667	Human	Type I
10@12198975@+	0.118644	Human	Type I
10@122610906@+	0.922717	Human	Type I
10@122643313@+	0.15311	Human	Type I
10@122664258@+	0.573034	Human	Type I
10@122664274@+	0.105263	Human	Type I
10@122665539@+	0.322581	Human	Type I
10@122665540@+	0.21875	Human	Type I
10@122668240@+	0.194149	Human	Type I
10@122668241@+	0.104	Human	Type I
10@123279677@-	0.14557	Human	Type I
10@123357484@-	0.104167	Human	Type I
10@123673395@-	0.100935	Human	Type I
10@123733980@-	0.10596	Human	Type I
10@123734004@-	0.240741	Human	Type I
10@123734492@-	0.108475	Human	Type I
10@123734493@-	0.160535	Human	Type I
10@123872560@+	0.174603	Human	Type I
10@123872592@+	0.45977	Human	Type I
10@123923343@+	0.1	Human	Type I
10@123985986@+	0.177665	Human	Type I
10@124008590@+	0.157182	Human	Type I
10@124330439@+	1	Human	Type I
10@124336146@+	0.291262	Human	Type I
10@124339150@+	0.416667	Human	Type I
10@124339325@+	0.493151	Human	Type I
10@124340393@+	0.142857	Human	Type I
10@124342172@+	0.212121	Human	Type I
10@124345632@+	0.387097	Human	Type I
10@124345774@+	0.564103	Human	Type I
10@124352019@+	0.391304	Human	Type I
10@124353096@+	0.132075	Human	Type I
10@124353100@+	0.125	Human	Type I
10@124355010@+	0.14	Human	Type I
10@124355017@+	0.153846	Human	Type I
10@124355050@+	0.106383	Human	Type I
10@124358346@+	0.12963	Human	Type I
10@124377764@+	0.19403	Human	Type I
10@124380647@+	0.173913	Human	Type I
10@124380771@+	0.173913	Human	Type I
10@124392771@+	0.104167	Human	Type I
10@124399612@+	0.116667	Human	Type I
10@124403102@+	0.209302	Human	Type I
10@124758026@-	0.120879	Human	Type I
10@124800825@+	0.530201	Human	Type I
10@125248725@+	0.155556	Human	Type I
10@125639745@-	0.107143	Human	Type I
10@125767817@-	0.310345	Human	Type I
10@125768338@-	0.368078	Human	Type I
10@126090362@-	0.266433	Human	Type I
10@126090363@-	0.4361	Human	Type I
10@126100693@-	0.108866	Human	Type I
10@126135922@-	0.175	Human	Type I
10@126135961@-	0.119048	Human	Type I
10@126136478@-	0.441667	Human	Type I
10@126136694@-	0.15	Human	Type I
10@126205772@+	0.368421	Human	Type I
10@126302226@+	0.285714	Human	Type I
10@126308383@-	0.757143	Human	Type I
10@126308965@-	0.156863	Human	Type I
10@126310067@-	0.333333	Human	Type I
10@126310592@-	0.513158	Human	Type I
10@126310844@-	0.107981	Human	Type I
10@126310920@-	0.181818	Human	Type I
10@126312081@-	0.143426	Human	Type I
10@126370752@-	0.226179	Human	Type I
10@126451112@-	0.136842	Human	Type I
10@126682464@-	0.153623	Human	Type I
10@127389127@-	0.122449	Human	Type I
10@127408284@+	0.363636	Human	Type I
10@127408455@+	0.16476	Human	Type I
10@127477532@-	0.657895	Human	Type I
10@127529548@-	0.201754	Human	Type I
10@127531103@+	0.172414	Human	Type I
10@127668770@+	0.205882	Human	Type I
10@127668800@+	0.181818	Human	Type I
10@127724807@-	0.451613	Human	Type I
10@127753278@-	0.138889	Human	Type I
10@127753402@-	0.111765	Human	Type I
10@127806658@-	0.132353	Human	Type I
10@128076809@-	0.174583	Human	Type I
10@128076821@-	0.145937	Human	Type I
10@12811787@+	0.505415	Human	Type I
10@128147782@-	0.25	Human	Type I
10@12872561@+	0.15625	Human	Type I
10@12872571@+	0.15625	Human	Type I
10@12874448@+	0.210526	Human	Type I
10@128798542@+	0.122449	Human	Type I
10@129231605@+	0.670732	Human	Type I
10@129249823@+	0.277778	Human	Type I
10@12940017@-	0.949153	Human	Type I
10@129910583@-	0.136364	Human	Type I
10@129923893@-	0.226667	Human	Type I
10@129924489@-	0.869565	Human	Type I
10@13043672@-	0.12766	Human	Type I
10@131516062@+	0.170732	Human	Type I
10@131565221@+	0.589416	Human	Type I
10@131566028@+	0.238095	Human	Type I
10@131646681@-	0.170732	Human	Type I
10@131761771@-	0.138889	Human	Type I
10@13233330@+	0.12594	Human	Type I
10@13243681@+	0.177778	Human	Type I
10@133107484@-	0.156863	Human	Type I
10@133109675@-	0.117647	Human	Type I
10@133109738@-	0.243902	Human	Type I
10@133109758@-	0.236364	Human	Type I
10@133109842@-	0.215686	Human	Type I
10@133962969@+	0.492308	Human	Type I
10@133996041@+	0.126582	Human	Type I
10@134006198@+	0.153846	Human	Type I
10@134021167@-	0.108696	Human	Type I
10@134021249@-	0.228261	Human	Type I
10@134022838@-	0.11828	Human	Type I
10@134038791@-	0.111801	Human	Type I
10@134041515@-	0.95389	Human	Type I
10@134041533@-	0.808108	Human	Type I
10@134121291@-	0.557078	Human	Type I
10@134161663@+	0.341727	Human	Type I
10@134161785@+	0.168675	Human	Type I
10@134351493@+	0.278689	Human	Type I
10@134540605@+	0.681818	Human	Type I
10@134713170@-	0.104167	Human	Type I
10@134723470@-	0.133333	Human	Type I
10@134723523@-	0.318182	Human	Type I
10@134726267@-	0.306452	Human	Type I
10@134726702@-	0.447368	Human	Type I
10@134735699@-	0.106061	Human	Type I
10@134736085@-	0.139535	Human	Type I
10@134755947@-	0.117647	Human	Type I
10@134756003@-	0.190476	Human	Type I
10@134999542@+	0.228571	Human	Type I
10@135012666@+	0.448276	Human	Type I
10@135012713@+	0.653846	Human	Type I
10@135015273@+	0.294118	Human	Type I
10@135044494@+	0.636364	Human	Type I
10@135076151@-	0.252918	Human	Type I
10@135076152@-	0.208494	Human	Type I
10@135076377@-	0.170213	Human	Type I
10@135076403@-	0.323383	Human	Type I
10@135077244@-	0.304	Human	Type I
10@135081461@-	0.264516	Human	Type I
10@135081492@-	0.145161	Human	Type I
10@135082362@-	0.165354	Human	Type I
10@135082363@-	0.318182	Human	Type I
10@135082975@-	0.125	Human	Type I
10@135083018@-	0.481172	Human	Type I
10@135083871@-	0.525896	Human	Type I
10@135083872@-	0.337302	Human	Type I
10@135084475@-	0.247159	Human	Type I
10@135084489@-	0.340967	Human	Type I
10@135085764@-	0.180929	Human	Type I
10@135086334@-	0.202417	Human	Type I
10@135086866@-	0.138801	Human	Type I
10@135087268@-	0.471264	Human	Type I
10@135094881@-	0.527273	Human	Type I
10@135096646@-	0.132353	Human	Type I
10@135098663@-	0.511905	Human	Type I
10@135106053@-	0.251046	Human	Type I
10@135106117@-	0.46875	Human	Type I
10@135107253@-	0.343434	Human	Type I
10@135122597@+	0.566372	Human	Type I
10@135126329@+	0.422481	Human	Type I
10@135126437@+	0.209677	Human	Type I
10@135165601@+	0.304348	Human	Type I
10@135202559@+	0.103448	Human	Type I
10@135207773@+	0.375	Human	Type I
10@135233637@+	0.47619	Human	Type I
10@135234571@+	0.772727	Human	Type I
10@135369201@-	0.212121	Human	Type I
10@13538828@-	0.134146	Human	Type I
10@13570633@-	0.275	Human	Type I
10@13570685@-	0.216216	Human	Type I
10@13698870@-	0.10084	Human	Type I
10@14562999@-	0.421196	Human	Type I
10@14880287@+	0.127273	Human	Type I
10@14921119@+	0.185185	Human	Type I
10@14944647@+	0.405825	Human	Type I
10@15139246@+	0.285714	Human	Type I
10@15255034@-	0.113636	Human	Type I
10@15255208@-	0.352941	Human	Type I
10@15256377@-	0.111111	Human	Type I
10@15296850@-	0.32	Human	Type I
10@15883440@-	0.297501	Human	Type I
10@15902346@-	0.112339	Human	Type I
10@16794608@-	0.330636	Human	Type I
10@17746493@+	0.166667	Human	Type I
10@1779332@-	0.126984	Human	Type I
10@1779333@-	0.174603	Human	Type I
10@1779386@-	0.429134	Human	Type I
10@1779618@-	0.205015	Human	Type I
10@17865442@+	0.137931	Human	Type I
10@17921831@+	0.137405	Human	Type I
10@17942881@+	0.147368	Human	Type I
10@17944047@+	0.186047	Human	Type I
10@180492@+	0.152542	Human	Type I
10@180799@+	0.105263	Human	Type I
10@18112413@+	0.120755	Human	Type I
10@18168748@+	0.137405	Human	Type I
10@18189796@+	0.160494	Human	Type I
10@18190962@+	0.158537	Human	Type I
10@18250702@+	0.24	Human	Type I
10@18270340@+	0.223881	Human	Type I
10@18807271@+	0.4	Human	Type I
10@22048433@-	0.167488	Human	Type I
10@22292589@-	0.176471	Human	Type I
10@22292653@-	0.117647	Human	Type I
10@22497825@-	0.164336	Human	Type I
10@22634489@+	0.147059	Human	Type I
10@22824724@-	0.242424	Human	Type I
10@23003395@-	0.148649	Human	Type I
10@23481651@+	0.326531	Human	Type I
10@24874255@-	0.425606	Human	Type I
10@25313875@+	0.136364	Human	Type I
10@25465157@+	0.73913	Human	Type I
10@25465171@+	0.137931	Human	Type I
10@25701224@+	0.344782	Human	Type I
10@27054149@-	0.138165	Human	Type I
10@27324390@-	0.179487	Human	Type I
10@27415630@-	0.140741	Human	Type I
10@27443855@-	0.198113	Human	Type I
10@28821555@+	0.185185	Human	Type I
10@28821661@+	0.178571	Human	Type I
10@28821933@+	0.381628	Human	Type I
10@28822363@+	0.355405	Human	Type I
10@28966544@+	0.177419	Human	Type I
10@28966555@+	0.112676	Human	Type I
10@28966582@+	0.512195	Human	Type I
10@28966628@+	0.681319	Human	Type I
10@28966754@+	0.15625	Human	Type I
10@28971331@+	0.111111	Human	Type I
10@29710969@+	0.197674	Human	Type I
10@29776193@-	0.203704	Human	Type I
10@29812536@-	0.285714	Human	Type I
10@29839873@-	0.643836	Human	Type I
10@31137849@-	0.146341	Human	Type I
10@31230528@-	0.108696	Human	Type I
10@31676684@+	0.117647	Human	Type I
10@3185845@-	0.318841	Human	Type I
10@3209220@-	0.10381	Human	Type I
10@32344802@-	0.366947	Human	Type I
10@32345259@-	0.226962	Human	Type I
10@32576029@-	0.142857	Human	Type I
10@32635974@-	0.10231	Human	Type I
10@32740541@+	0.28	Human	Type I
10@33199289@-	0.280702	Human	Type I
10@34398994@-	0.166667	Human	Type I
10@34399269@-	0.119048	Human	Type I
10@34399310@-	0.142857	Human	Type I
10@34399394@-	0.285714	Human	Type I
10@34636924@-	0.174157	Human	Type I
10@34636925@-	0.329004	Human	Type I
10@34688268@-	0.143541	Human	Type I
10@35104129@-	0.257042	Human	Type I
10@35104151@-	0.14604	Human	Type I
10@35105101@+	0.818182	Human	Type I
10@3821505@-	0.307692	Human	Type I
10@3821774@-	0.24	Human	Type I
10@3823927@-	0.235294	Human	Type I
10@3824012@-	0.190476	Human	Type I
10@3824161@-	0.275862	Human	Type I
10@38344672@+	0.185185	Human	Type I
10@38347464@+	0.3	Human	Type I
10@38347470@+	0.25	Human	Type I
10@394663@-	0.620408	Human	Type I
10@43596085@+	0.488372	Human	Type I
10@43690547@-	0.236842	Human	Type I
10@43695656@-	0.123457	Human	Type I
10@43696272@-	0.130564	Human	Type I
10@43882130@-	0.191672	Human	Type I
10@43892636@-	0.12963	Human	Type I
10@44052587@-	0.154472	Human	Type I
10@45951794@-	0.106849	Human	Type I
10@45951865@-	0.172308	Human	Type I
10@45952015@-	0.169374	Human	Type I
10@45952524@-	0.121622	Human	Type I
10@45953241@-	0.299191	Human	Type I
10@45954583@-	0.20781	Human	Type I
10@45958927@-	0.26087	Human	Type I
10@46168103@-	0.282051	Human	Type I
10@46222945@+	0.152318	Human	Type I
10@46258865@+	0.139535	Human	Type I
10@46773656@+	0.118421	Human	Type I
10@46773660@+	0.140845	Human	Type I
10@47254456@+	0.121622	Human	Type I
10@47254460@+	0.138889	Human	Type I
10@48025514@-	0.170732	Human	Type I
10@4872989@+	0.104348	Human	Type I
10@49514808@+	0.188862	Human	Type I
10@49643949@+	0.118644	Human	Type I
10@49658745@-	0.111111	Human	Type I
10@49659089@-	0.264151	Human	Type I
10@49663093@-	0.655556	Human	Type I
10@49674666@-	0.4375	Human	Type I
10@50664384@-	0.108911	Human	Type I
10@50664428@-	0.15493	Human	Type I
10@50669468@-	0.144483	Human	Type I
10@50690855@-	0.186458	Human	Type I
10@50724596@-	0.119048	Human	Type I
10@50943355@-	0.164021	Human	Type I
10@50943380@-	0.103659	Human	Type I
10@50964834@-	0.462185	Human	Type I
10@51309454@-	0.138889	Human	Type I
10@5144827@+	0.46988	Human	Type I
10@51565203@+	0.416667	Human	Type I
10@51579277@+	0.207207	Human	Type I
10@51582898@+	0.333839	Human	Type I
10@51585548@+	0.522124	Human	Type I
10@51827945@+	0.303704	Human	Type I
10@51857510@+	0.227273	Human	Type I
10@52178022@-	0.225806	Human	Type I
10@52383532@-	0.472222	Human	Type I
10@52383533@-	0.189189	Human	Type I
10@52419159@+	0.333333	Human	Type I
10@530753@-	0.264957	Human	Type I
10@5437430@-	0.177187	Human	Type I
10@55600237@-	0.482759	Human	Type I
10@55955536@-	0.333333	Human	Type I
10@5727039@+	0.24379	Human	Type I
10@58119562@-	0.281295	Human	Type I
10@58119986@-	0.325	Human	Type I
10@5948011@+	0.781053	Human	Type I
10@5948339@+	0.306768	Human	Type I
10@5953001@+	0.278555	Human	Type I
10@5957508@+	0.329282	Human	Type I
10@5994995@-	0.259259	Human	Type I
10@5995053@-	0.173333	Human	Type I
10@60560781@+	0.203463	Human	Type I
10@6078005@+	0.111782	Human	Type I
10@6143285@+	0.295044	Human	Type I
10@6152057@+	0.147586	Human	Type I
10@6152058@+	0.360385	Human	Type I
10@61550109@-	0.12752	Human	Type I
10@61550655@-	0.35	Human	Type I
10@61846490@-	0.112167	Human	Type I
10@61873986@-	0.102234	Human	Type I
10@61898739@-	0.320845	Human	Type I
10@61967803@-	0.370423	Human	Type I
10@6245117@+	0.1	Human	Type I
10@6245178@+	0.259179	Human	Type I
10@6257206@+	0.772069	Human	Type I
10@6262768@+	0.112406	Human	Type I
10@6274873@+	0.182524	Human	Type I
10@6275221@+	0.142037	Human	Type I
10@6275456@+	0.132934	Human	Type I
10@6275531@+	0.192958	Human	Type I
10@6275532@+	0.368805	Human	Type I
10@63983028@-	0.192308	Human	Type I
10@64135986@+	0.26087	Human	Type I
10@64160142@+	0.238095	Human	Type I
10@64564923@+	0.135021	Human	Type I
10@64565230@+	0.285968	Human	Type I
10@64565488@+	0.110173	Human	Type I
10@64566683@+	0.120846	Human	Type I
10@6470280@-	0.25	Human	Type I
10@64967326@-	0.833333	Human	Type I
10@64967359@-	0.269231	Human	Type I
10@64974389@-	0.102041	Human	Type I
10@67726483@-	0.111111	Human	Type I
10@67748487@-	0.323529	Human	Type I
10@6779507@+	0.25	Human	Type I
10@6884352@+	0.108696	Human	Type I
10@69644793@+	0.181818	Human	Type I
10@70239287@-	0.25	Human	Type I
10@70253210@-	0.109756	Human	Type I
10@70587566@+	0.1125	Human	Type I
10@70587621@+	0.135747	Human	Type I
10@70645129@+	0.73494	Human	Type I
10@70694114@+	0.75739	Human	Type I
10@70932382@+	0.138889	Human	Type I
10@70940274@+	0.55887	Human	Type I
10@70967566@+	0.190265	Human	Type I
10@71211372@+	0.117347	Human	Type I
10@71243484@+	0.190871	Human	Type I
10@71265942@+	0.169492	Human	Type I
10@71899597@-	0.120172	Human	Type I
10@71899696@-	0.136729	Human	Type I
10@71899864@-	0.342593	Human	Type I
10@71905434@-	0.699422	Human	Type I
10@71905831@-	0.313433	Human	Type I
10@71905900@-	0.140845	Human	Type I
10@71906196@-	0.340136	Human	Type I
10@71906375@-	0.764706	Human	Type I
10@71906393@-	0.133333	Human	Type I
10@71912268@-	0.294118	Human	Type I
10@72059110@-	0.269231	Human	Type I
10@72060096@-	0.226415	Human	Type I
10@72060791@-	0.194444	Human	Type I
10@72060818@-	0.116279	Human	Type I
10@7218076@-	0.175	Human	Type I
10@72298920@+	0.141667	Human	Type I
10@72301266@+	0.195	Human	Type I
10@72326502@+	0.147541	Human	Type I
10@72327166@+	0.119403	Human	Type I
10@72327218@+	0.207792	Human	Type I
10@72517819@+	0.114754	Human	Type I
10@72517820@+	0.322581	Human	Type I
10@72520128@+	0.140351	Human	Type I
10@72520884@+	0.357143	Human	Type I
10@72521687@+	0.108696	Human	Type I
10@72575723@+	0.69697	Human	Type I
10@72575724@+	0.225352	Human	Type I
10@72575766@+	0.825641	Human	Type I
10@72633226@+	0.157546	Human	Type I
10@72637124@+	0.100719	Human	Type I
10@72638649@+	0.163814	Human	Type I
10@73121927@+	0.13369	Human	Type I
10@73122076@+	0.261745	Human	Type I
10@73122263@+	0.924444	Human	Type I
10@73122609@+	0.1	Human	Type I
10@73122848@+	0.155642	Human	Type I
10@73576804@-	0.155779	Human	Type I
10@73610985@-	0.14094	Human	Type I
10@73993108@+	0.103448	Human	Type I
10@74034089@+	0.21831	Human	Type I
10@74034114@+	0.510204	Human	Type I
10@74034724@+	0.186667	Human	Type I
10@74093332@-	0.134328	Human	Type I
10@74096371@-	0.204819	Human	Type I
10@74856703@-	0.294118	Human	Type I
10@7487681@-	0.232558	Human	Type I
10@75006840@-	0.12743	Human	Type I
10@7509409@-	0.208791	Human	Type I
10@75156333@-	0.207101	Human	Type I
10@75204039@-	0.142857	Human	Type I
10@75258571@-	0.242857	Human	Type I
10@75258572@-	0.15	Human	Type I
10@75276249@-	0.209677	Human	Type I
10@75277033@-	0.864407	Human	Type I
10@75491779@+	0.181818	Human	Type I
10@75491829@+	0.34375	Human	Type I
10@75492120@+	0.222222	Human	Type I
10@75527614@+	0.680152	Human	Type I
10@75529484@+	0.102219	Human	Type I
10@75530912@+	0.598522	Human	Type I
10@75545549@+	0.134752	Human	Type I
10@75545620@+	0.297297	Human	Type I
10@75551126@+	0.113131	Human	Type I
10@75551937@+	0.148148	Human	Type I
10@75552208@+	0.137529	Human	Type I
10@75556645@+	0.103448	Human	Type I
10@75557817@+	0.275956	Human	Type I
10@75562285@-	0.211538	Human	Type I
10@75562482@-	0.123188	Human	Type I
10@75563016@-	0.178571	Human	Type I
10@75567687@-	0.238806	Human	Type I
10@75567922@-	0.169903	Human	Type I
10@75568118@-	0.344828	Human	Type I
10@75571255@-	0.114286	Human	Type I
10@75573199@-	0.542969	Human	Type I
10@75576862@-	0.160853	Human	Type I
10@75579350@-	0.179104	Human	Type I
10@75579359@-	0.15917	Human	Type I
10@75758044@+	0.13388	Human	Type I
10@75832516@+	0.150106	Human	Type I
10@75860743@+	0.259709	Human	Type I
10@75864949@+	0.139752	Human	Type I
10@75867012@+	0.745257	Human	Type I
10@75910162@-	0.119048	Human	Type I
10@75910391@-	0.142857	Human	Type I
10@7618850@-	0.117925	Human	Type I
10@76781848@+	0.119048	Human	Type I
10@76789937@+	0.147059	Human	Type I
10@76937055@+	0.123596	Human	Type I
10@76994884@-	0.363636	Human	Type I
10@77161962@+	0.12766	Human	Type I
10@77162731@+	0.25	Human	Type I
10@77162778@+	0.5	Human	Type I
10@77167158@+	0.241206	Human	Type I
10@77167654@+	0.111111	Human	Type I
10@77167983@+	0.181818	Human	Type I
10@7829804@-	0.28125	Human	Type I
10@7839073@+	0.155187	Human	Type I
10@7860546@+	0.181818	Human	Type I
10@7860727@+	0.634409	Human	Type I
10@79553835@-	0.266667	Human	Type I
10@79555914@-	0.125	Human	Type I
10@79581405@-	0.224138	Human	Type I
10@79581479@-	0.216216	Human	Type I
10@79584171@-	0.282895	Human	Type I
10@79603294@-	0.111111	Human	Type I
10@79614121@-	0.140541	Human	Type I
10@79686108@-	0.100719	Human	Type I
10@79686121@-	0.154639	Human	Type I
10@79686217@-	0.163934	Human	Type I
10@79686270@-	0.171429	Human	Type I
10@79761977@-	0.153191	Human	Type I
10@79762009@-	0.281385	Human	Type I
10@79781770@-	0.12987	Human	Type I
10@79781918@-	0.785276	Human	Type I
10@8006599@+	0.196544	Human	Type I
10@81585839@+	0.14	Human	Type I
10@81585918@+	0.322581	Human	Type I
10@81586481@+	0.106667	Human	Type I
10@81586585@+	0.175	Human	Type I
10@81918887@-	0.360614	Human	Type I
10@81928765@-	0.5397	Human	Type I
10@81928864@-	0.297634	Human	Type I
10@81965161@-	0.116531	Human	Type I
10@81965296@-	0.188406	Human	Type I
10@82007405@-	0.11583	Human	Type I
10@82031718@-	0.128205	Human	Type I
10@82031956@-	0.27451	Human	Type I
10@82032022@-	0.135417	Human	Type I
10@82032512@-	0.142132	Human	Type I
10@82033040@-	0.153247	Human	Type I
10@82033432@-	0.868852	Human	Type I
10@82049386@-	0.238532	Human	Type I
10@82281195@+	0.227273	Human	Type I
10@82282123@+	0.1	Human	Type I
10@82363517@+	0.107335	Human	Type I
10@82405463@+	0.557143	Human	Type I
10@83635244@+	0.695652	Human	Type I
10@83635318@+	0.222222	Human	Type I
10@83635583@+	0.25	Human	Type I
10@855690@-	0.128713	Human	Type I
10@855695@-	0.514286	Human	Type I
10@856663@-	0.12	Human	Type I
10@88213027@-	0.126788	Human	Type I
10@88259656@-	0.112222	Human	Type I
10@88281210@-	0.124767	Human	Type I
10@88515890@-	0.205882	Human	Type I
10@88515926@-	0.333333	Human	Type I
10@88515936@-	0.14	Human	Type I
10@88515954@-	0.162791	Human	Type I
10@88854131@-	0.141892	Human	Type I
10@88854427@-	0.126531	Human	Type I
10@88935799@+	0.212121	Human	Type I
10@89102674@+	0.194805	Human	Type I
10@89102860@+	0.278689	Human	Type I
10@89116450@+	0.205128	Human	Type I
10@89116606@+	0.2	Human	Type I
10@89118101@+	0.266667	Human	Type I
10@89311841@+	0.113636	Human	Type I
10@89623522@+	0.36828	Human	Type I
10@89623808@+	0.898305	Human	Type I
10@89623961@+	0.117647	Human	Type I
10@89624089@+	0.196526	Human	Type I
10@89726288@+	0.118644	Human	Type I
10@89727129@+	0.217391	Human	Type I
10@909690@-	0.113937	Human	Type I
10@90974762@-	0.17284	Human	Type I
10@91404413@-	0.111111	Human	Type I
10@91404484@-	0.173387	Human	Type I
10@92617239@-	0.12766	Human	Type I
10@92617267@-	0.155556	Human	Type I
10@92617411@-	0.169811	Human	Type I
10@92635361@+	0.157343	Human	Type I
10@93165@-	0.267666	Human	Type I
10@93461@-	0.165777	Human	Type I
10@93558227@+	0.206897	Human	Type I
10@93558362@+	0.826923	Human	Type I
10@93623930@+	0.558333	Human	Type I
10@93668730@+	0.106667	Human	Type I
10@93807937@-	0.25	Human	Type I
10@93999797@-	0.10473	Human	Type I
10@94051035@+	0.101083	Human	Type I
10@94654572@+	0.104167	Human	Type I
10@94773974@+	0.196721	Human	Type I
10@94773982@+	0.744186	Human	Type I
10@94773983@+	0.55814	Human	Type I
10@95079692@-	0.19375	Human	Type I
10@95084299@-	0.217391	Human	Type I
10@95085651@-	0.131195	Human	Type I
10@95089515@-	0.154882	Human	Type I
10@95123760@-	0.111765	Human	Type I
10@95441281@-	0.167832	Human	Type I
10@95653849@+	0.190575	Human	Type I
10@96022260@+	0.284404	Human	Type I
10@96053342@+	0.223565	Human	Type I
10@96162601@+	0.259259	Human	Type I
10@96163066@+	0.133333	Human	Type I
10@96163202@+	0.255319	Human	Type I
10@96281823@+	0.108696	Human	Type I
10@96341255@+	0.621622	Human	Type I
10@96447679@+	0.269565	Human	Type I
10@96484111@+	0.102273	Human	Type I
10@96990535@-	0.178571	Human	Type I
10@96997789@-	0.347356	Human	Type I
10@96998427@-	0.395918	Human	Type I
10@97028587@-	0.334043	Human	Type I
10@97074121@-	0.153509	Human	Type I
10@97099027@-	0.268421	Human	Type I
10@97117436@-	0.843931	Human	Type I
10@97175480@-	0.253731	Human	Type I
10@97197270@-	0.350725	Human	Type I
10@97366387@-	0.114504	Human	Type I
10@97440266@-	0.145078	Human	Type I
10@97607265@+	0.172414	Human	Type I
10@97664677@-	0.125	Human	Type I
10@97816902@+	0.158235	Human	Type I
10@98105659@-	0.112745	Human	Type I
10@98307723@-	0.124898	Human	Type I
10@98717606@+	0.146341	Human	Type I
10@98984516@-	0.234266	Human	Type I
10@99079135@+	0.203209	Human	Type I
10@99079359@+	0.717172	Human	Type I
10@99079597@+	0.32459	Human	Type I
10@99079729@+	0.622754	Human	Type I
10@99079730@+	0.239645	Human	Type I
10@99080409@+	0.160428	Human	Type I
10@99080424@+	0.220126	Human	Type I
10@99093883@-	0.75906	Human	Type I
10@99093894@-	0.266266	Human	Type I
10@99093929@-	0.206114	Human	Type I
10@99094350@-	0.54902	Human	Type I
10@99126305@-	0.102757	Human	Type I
10@99130218@-	0.105991	Human	Type I
10@99130527@-	0.129032	Human	Type I
10@99130775@-	0.132716	Human	Type I
10@99156016@-	0.249292	Human	Type I
10@99160167@-	0.101852	Human	Type I
10@99160183@-	0.137153	Human	Type I
10@99190883@+	0.185185	Human	Type I
10@99206012@+	0.191489	Human	Type I
10@99219429@-	0.155313	Human	Type I
10@99219878@-	0.120787	Human	Type I
10@99221866@-	0.516423	Human	Type I
10@99226269@-	0.395862	Human	Type I
10@99258032@-	0.90107	Human	Type I
10@99258081@-	0.121094	Human	Type I
10@99330508@+	0.285714	Human	Type I
10@99426292@+	0.169231	Human	Type I
10@99426869@+	0.214286	Human	Type I
10@99439646@-	0.300578	Human	Type I
10@99473795@+	0.34	Human	Type I
10@99473796@+	0.355932	Human	Type I
10@99474184@+	0.151515	Human	Type I
10@99474457@+	0.190476	Human	Type I
10@99474643@+	0.25	Human	Type I
10@99474659@+	0.1875	Human	Type I
10@99476982@+	0.842105	Human	Type I
10@99477416@+	0.710526	Human	Type I
10@99496976@+	0.178571	Human	Type I
10@99498291@+	0.55102	Human	Type I
10@99510223@+	0.191489	Human	Type I
10@99519327@+	0.106061	Human	Type I
10@99520032@+	0.193548	Human	Type I
10@99677334@-	0.45	Human	Type I
10@99771089@-	0.175	Human	Type I
11@101455851@+	0.129252	Human	Type I
11@101981563@+	0.818038	Human	Type I
11@102033239@+	0.171543	Human	Type I
11@102217984@+	0.280702	Human	Type I
11@102323731@-	0.160705	Human	Type I
11@102962653@-	0.200355	Human	Type I
11@10477941@+	0.923211	Human	Type I
11@10517157@+	0.166667	Human	Type I
11@10594828@-	0.289474	Human	Type I
11@10595487@-	0.116667	Human	Type I
11@10596363@-	0.126984	Human	Type I
11@10621289@+	0.244792	Human	Type I
11@10631292@-	0.220884	Human	Type I
11@10631300@-	0.273077	Human	Type I
11@10645395@-	0.142984	Human	Type I
11@106810300@-	0.591295	Human	Type I
11@106888633@-	0.530864	Human	Type I
11@106888775@-	0.404639	Human	Type I
11@106888930@-	0.173913	Human	Type I
11@107047513@+	0.345455	Human	Type I
11@107462021@+	0.48062	Human	Type I
11@107537043@+	0.723404	Human	Type I
11@107662674@-	0.133333	Human	Type I
11@10772803@+	0.134615	Human	Type I
11@107879576@+	0.131034	Human	Type I
11@107879737@+	0.35	Human	Type I
11@107879738@+	0.243323	Human	Type I
11@108093698@+	0.809524	Human	Type I
11@108093724@+	0.16129	Human	Type I
11@108151830@+	0.113636	Human	Type I
11@108160488@+	0.126984	Human	Type I
11@10880250@+	0.772727	Human	Type I
11@110007681@+	0.285714	Human	Type I
11@110300965@+	0.18254	Human	Type I
11@110450674@-	0.571429	Human	Type I
11@110450921@-	0.309524	Human	Type I
11@110485338@-	0.268657	Human	Type I
11@110583072@-	0.222222	Human	Type I
11@110583085@-	0.893617	Human	Type I
11@110583096@-	0.111111	Human	Type I
11@111154936@+	0.3	Human	Type I
11@111154988@+	1	Human	Type I
11@111473307@+	0.117647	Human	Type I
11@111590666@+	0.166667	Human	Type I
11@111592661@+	0.114504	Human	Type I
11@111594705@+	0.684211	Human	Type I
11@111594988@+	0.184211	Human	Type I
11@111610384@-	0.113402	Human	Type I
11@111631697@-	0.811995	Human	Type I
11@111706987@-	0.1	Human	Type I
11@111724425@-	0.207317	Human	Type I
11@111896016@+	0.227273	Human	Type I
11@111896235@+	0.142857	Human	Type I
11@111896326@+	0.114286	Human	Type I
11@111896470@+	0.262136	Human	Type I
11@111904173@+	0.115646	Human	Type I
11@111945202@+	0.178571	Human	Type I
11@111945397@+	0.106383	Human	Type I
11@111945409@+	0.2	Human	Type I
11@11204629@+	0.571429	Human	Type I
11@113073109@+	0.545455	Human	Type I
11@113102942@+	0.642857	Human	Type I
11@113102991@+	0.111111	Human	Type I
11@113144292@+	0.166667	Human	Type I
11@113144350@+	0.307692	Human	Type I
11@113150313@-	0.162162	Human	Type I
11@113221990@+	0.140719	Human	Type I
11@113222803@+	0.101796	Human	Type I
11@113222876@+	0.131944	Human	Type I
11@113712387@-	0.319149	Human	Type I
11@113934665@+	0.161972	Human	Type I
11@113934892@+	0.149351	Human	Type I
11@113934897@+	0.431373	Human	Type I
11@113935097@+	0.171875	Human	Type I
11@113935270@+	0.245614	Human	Type I
11@11398796@-	0.2	Human	Type I
11@11400768@-	0.166667	Human	Type I
11@114270870@-	0.15493	Human	Type I
11@114270882@-	0.125	Human	Type I
11@114271080@-	0.272727	Human	Type I
11@114315344@+	0.106383	Human	Type I
11@115049490@-	0.128205	Human	Type I
11@116627906@-	0.133333	Human	Type I
11@116969037@-	0.129032	Human	Type I
11@116969038@-	0.131148	Human	Type I
11@117041006@+	0.147132	Human	Type I
11@117049587@+	0.122449	Human	Type I
11@117049812@+	0.868421	Human	Type I
11@117049886@+	0.240909	Human	Type I
11@117049911@+	0.10089	Human	Type I
11@117060689@+	0.100865	Human	Type I
11@117067492@+	0.102564	Human	Type I
11@117067623@+	0.292208	Human	Type I
11@117100164@-	0.142857	Human	Type I
11@117100344@-	0.212766	Human	Type I
11@117186792@-	0.642857	Human	Type I
11@117186839@-	0.45	Human	Type I
11@117227184@+	0.380952	Human	Type I
11@117242153@+	0.162162	Human	Type I
11@117246449@+	0.44	Human	Type I
11@117257932@+	0.205333	Human	Type I
11@117261743@+	0.331541	Human	Type I
11@117265075@+	0.113429	Human	Type I
11@117266389@+	0.13544	Human	Type I
11@117282116@+	0.55	Human	Type I
11@117283149@+	0.25974	Human	Type I
11@117283497@+	0.12037	Human	Type I
11@117283542@+	0.554839	Human	Type I
11@117283633@+	0.121739	Human	Type I
11@117389428@-	0.394737	Human	Type I
11@117389429@-	0.486486	Human	Type I
11@117403233@-	0.416667	Human	Type I
11@118107927@-	0.619048	Human	Type I
11@118348824@+	0.1	Human	Type I
11@118401531@+	0.125967	Human	Type I
11@118401911@+	0.148936	Human	Type I
11@118402921@+	0.101083	Human	Type I
11@118403008@+	0.299663	Human	Type I
11@118405309@+	0.341463	Human	Type I
11@118405571@+	0.281501	Human	Type I
11@118406279@+	0.104839	Human	Type I
11@118443143@+	0.138889	Human	Type I
11@118473178@+	0.138047	Human	Type I
11@118505699@+	0.346154	Human	Type I
11@118509926@+	0.147783	Human	Type I
11@118514654@+	0.303571	Human	Type I
11@118516480@+	0.291045	Human	Type I
11@118518703@+	0.10473	Human	Type I
11@118636045@-	0.111351	Human	Type I
11@118767243@-	0.970588	Human	Type I
11@118767948@-	0.358209	Human	Type I
11@118769372@-	0.136364	Human	Type I
11@118769399@-	0.222222	Human	Type I
11@118769668@-	0.139752	Human	Type I
11@118769858@-	0.172414	Human	Type I
11@118772185@-	0.189189	Human	Type I
11@118772280@-	0.558824	Human	Type I
11@118772455@-	0.418239	Human	Type I
11@118773007@-	0.111111	Human	Type I
11@118778990@-	0.137525	Human	Type I
11@118842691@+	0.207865	Human	Type I
11@118916190@-	0.101695	Human	Type I
11@118918777@-	0.390543	Human	Type I
11@118922830@-	0.148607	Human	Type I
11@118949404@+	0.393617	Human	Type I
11@118964826@-	0.127566	Human	Type I
11@118965106@-	0.136253	Human	Type I
11@118965216@-	0.378303	Human	Type I
11@118965310@-	0.261426	Human	Type I
11@118967974@-	0.629032	Human	Type I
11@118968608@-	0.166667	Human	Type I
11@118971099@-	0.1875	Human	Type I
11@118978238@+	0.206294	Human	Type I
11@118978268@+	0.836667	Human	Type I
11@118978400@+	0.283784	Human	Type I
11@118978429@+	0.283333	Human	Type I
11@118978580@+	0.324324	Human	Type I
11@118978610@+	0.357143	Human	Type I
11@118978621@+	0.136986	Human	Type I
11@118983440@+	0.575	Human	Type I
11@118987275@+	0.111111	Human	Type I
11@119019816@+	0.169811	Human	Type I
11@119019925@+	0.104478	Human	Type I
11@119019969@+	0.15	Human	Type I
11@119020680@+	0.125	Human	Type I
11@119020753@+	0.175439	Human	Type I
11@119031673@+	0.286765	Human	Type I
11@119031850@+	0.125	Human	Type I
11@119032020@+	0.242424	Human	Type I
11@119171457@+	0.136364	Human	Type I
11@119175379@+	0.166667	Human	Type I
11@119179644@-	0.636111	Human	Type I
11@119179776@-	0.17094	Human	Type I
11@119187819@-	0.483871	Human	Type I
11@119206583@+	0.259414	Human	Type I
11@119206643@+	0.318182	Human	Type I
11@119206739@+	0.106952	Human	Type I
11@119207566@+	0.104762	Human	Type I
11@119207731@+	0.117647	Human	Type I
11@119229833@-	0.134299	Human	Type I
11@119234776@-	0.942162	Human	Type I
11@119234778@-	0.268278	Human	Type I
11@119243563@-	0.491228	Human	Type I
11@119243663@-	0.247863	Human	Type I
11@119252604@+	0.101449	Human	Type I
11@119534958@-	0.333333	Human	Type I
11@119535441@-	0.108696	Human	Type I
11@119535447@-	0.148936	Human	Type I
11@119599656@-	0.588235	Human	Type I
11@120008267@-	0.380952	Human	Type I
11@120082072@+	0.267647	Human	Type I
11@120099596@+	0.632385	Human	Type I
11@120200925@+	0.116279	Human	Type I
11@120201107@+	0.115942	Human	Type I
11@120317713@+	0.214981	Human	Type I
11@120343817@+	0.107851	Human	Type I
11@120356721@+	0.135135	Human	Type I
11@120358534@+	0.125	Human	Type I
11@120446527@+	0.102273	Human	Type I
11@120524394@+	0.137615	Human	Type I
11@120673469@+	0.140127	Human	Type I
11@120776184@+	0.222222	Human	Type I
11@120833315@+	0.206897	Human	Type I
11@121036049@+	0.911255	Human	Type I
11@121498282@+	0.36	Human	Type I
11@122526558@+	0.803922	Human	Type I
11@122526584@+	0.711538	Human	Type I
11@122526594@+	0.25	Human	Type I
11@122526618@+	0.606061	Human	Type I
11@122667730@+	0.346939	Human	Type I
11@12278341@+	0.257778	Human	Type I
11@12281442@+	0.418491	Human	Type I
11@12281519@+	0.289189	Human	Type I
11@12281647@+	0.108312	Human	Type I
11@12281713@+	0.208763	Human	Type I
11@12282872@+	0.12381	Human	Type I
11@12283884@+	0.261194	Human	Type I
11@12284949@+	0.101695	Human	Type I
11@12315906@+	0.435897	Human	Type I
11@12315944@+	0.763636	Human	Type I
11@123595275@-	0.3	Human	Type I
11@123612275@-	0.107527	Human	Type I
11@123612318@-	0.113208	Human	Type I
11@124085455@+	0.132353	Human	Type I
11@124496447@+	0.175879	Human	Type I
11@124551352@+	0.113208	Human	Type I
11@124749135@+	0.498771	Human	Type I
11@124750454@+	0.210084	Human	Type I
11@124754515@-	0.694444	Human	Type I
11@124755122@-	0.210526	Human	Type I
11@124765537@-	0.2	Human	Type I
11@124857174@+	0.424742	Human	Type I
11@124857952@+	0.231638	Human	Type I
11@124972039@-	0.423077	Human	Type I
11@125302336@+	0.166667	Human	Type I
11@125439417@+	0.117647	Human	Type I
11@125442450@+	0.117464	Human	Type I
11@125448151@+	0.104348	Human	Type I
11@125448962@+	0.426945	Human	Type I
11@125453537@+	0.104693	Human	Type I
11@125453657@+	0.17316	Human	Type I
11@125812804@+	0.648094	Human	Type I
11@125829288@-	0.3	Human	Type I
11@125932652@-	0.152778	Human	Type I
11@125932693@-	0.164319	Human	Type I
11@126074206@-	0.1012	Human	Type I
11@126081394@-	0.109726	Human	Type I
11@126162664@+	0.254545	Human	Type I
11@126162665@+	0.263636	Human	Type I
11@126174023@+	0.239709	Human	Type I
11@126225950@+	0.3	Human	Type I
11@126225996@+	0.238095	Human	Type I
11@126480781@+	0.678571	Human	Type I
11@126480782@+	0.518519	Human	Type I
11@126870625@-	0.182927	Human	Type I
11@126870674@-	0.365854	Human	Type I
11@12697069@+	0.128205	Human	Type I
11@128426222@-	0.157895	Human	Type I
11@128628193@+	0.16129	Human	Type I
11@128840495@-	0.116379	Human	Type I
11@128842877@-	0.136905	Human	Type I
11@128846525@-	0.84131	Human	Type I
11@129245944@+	0.601036	Human	Type I
11@129245945@+	0.349462	Human	Type I
11@129307388@+	0.192308	Human	Type I
11@1295828@-	0.116667	Human	Type I
11@12958874@+	0.857143	Human	Type I
11@12960631@+	0.113636	Human	Type I
11@12961543@+	0.807692	Human	Type I
11@1297333@-	0.115265	Human	Type I
11@129734285@-	0.219368	Human	Type I
11@129746673@-	0.336806	Human	Type I
11@129772199@-	0.143519	Human	Type I
11@129780509@-	0.399733	Human	Type I
11@129782013@-	0.107879	Human	Type I
11@129784610@-	0.159176	Human	Type I
11@129788571@-	0.181704	Human	Type I
11@129795097@-	0.143443	Human	Type I
11@1297951@-	0.100313	Human	Type I
11@129802082@-	0.192593	Human	Type I
11@129997713@+	0.226393	Human	Type I
11@130079564@+	0.303491	Human	Type I
11@130099311@-	0.1875	Human	Type I
11@130184404@-	0.6	Human	Type I
11@130344920@+	0.133333	Human	Type I
11@130345329@+	0.133333	Human	Type I
11@130747191@-	0.105413	Human	Type I
11@130747838@-	0.1375	Human	Type I
11@130748253@-	0.101754	Human	Type I
11@130750634@-	0.124183	Human	Type I
11@130785255@-	0.230631	Human	Type I
11@130785256@-	0.110294	Human	Type I
11@130786003@-	0.105469	Human	Type I
11@130786368@-	0.272727	Human	Type I
11@1331251@+	0.162162	Human	Type I
11@133801395@-	0.291667	Human	Type I
11@133801410@-	0.818182	Human	Type I
11@133909952@+	0.666667	Human	Type I
11@133938925@+	0.555556	Human	Type I
11@134028227@-	0.139485	Human	Type I
11@134062723@-	0.198413	Human	Type I
11@134062765@-	0.299786	Human	Type I
11@134063949@-	0.13981	Human	Type I
11@134094615@+	0.396694	Human	Type I
11@134094791@+	0.388747	Human	Type I
11@134094892@+	0.105758	Human	Type I
11@134095142@+	0.311534	Human	Type I
11@134109971@+	0.138504	Human	Type I
11@134116271@+	0.532338	Human	Type I
11@134126504@+	0.159292	Human	Type I
11@134131678@+	0.466146	Human	Type I
11@134184264@+	0.136364	Human	Type I
11@134257753@-	0.25	Human	Type I
11@134262135@-	0.135135	Human	Type I
11@134262197@-	0.151515	Human	Type I
11@134281705@-	0.411765	Human	Type I
11@14280927@+	0.153017	Human	Type I
11@14280928@+	0.107221	Human	Type I
11@14380449@-	0.12283	Human	Type I
11@14380536@-	0.141686	Human	Type I
11@1464838@+	0.158537	Human	Type I
11@1472011@+	0.139241	Human	Type I
11@1502035@-	0.205742	Human	Type I
11@1577760@-	0.12766	Human	Type I
11@1577817@-	0.135036	Human	Type I
11@1577951@-	0.235714	Human	Type I
11@1578007@-	0.285714	Human	Type I
11@1578185@-	0.100233	Human	Type I
11@1585173@-	0.154731	Human	Type I
11@1586842@-	0.183623	Human	Type I
11@1587091@-	0.188612	Human	Type I
11@1593134@-	0.251418	Human	Type I
11@1593149@-	0.105357	Human	Type I
11@16800273@-	0.108696	Human	Type I
11@16800469@-	0.1	Human	Type I
11@16810210@-	0.323708	Human	Type I
11@16810322@-	0.158661	Human	Type I
11@16810508@-	0.435768	Human	Type I
11@16810608@-	0.12253	Human	Type I
11@16812415@-	0.339577	Human	Type I
11@16812648@-	0.101742	Human	Type I
11@16847968@-	0.121056	Human	Type I
11@16876438@-	0.186813	Human	Type I
11@17035615@+	0.129032	Human	Type I
11@17035699@+	0.197674	Human	Type I
11@17035707@+	0.102273	Human	Type I
11@17035708@+	0.142857	Human	Type I
11@17035752@+	0.512195	Human	Type I
11@17035885@+	0.170732	Human	Type I
11@1774149@-	0.282051	Human	Type I
11@17756703@+	0.363636	Human	Type I
11@18034507@-	0.153846	Human	Type I
11@18111987@-	0.128571	Human	Type I
11@18210555@-	0.255102	Human	Type I
11@18284534@+	0.121951	Human	Type I
11@18339359@-	0.2375	Human	Type I
11@18343627@-	0.377622	Human	Type I
11@18362931@+	0.315335	Human	Type I
11@18417914@+	0.263158	Human	Type I
11@18477755@+	0.669082	Human	Type I
11@18579782@-	0.12987	Human	Type I
11@18636654@-	0.116327	Human	Type I
11@18655900@-	0.184211	Human	Type I
11@18723143@+	0.292683	Human	Type I
11@18723252@+	0.218543	Human	Type I
11@18723631@+	0.348214	Human	Type I
11@18723728@+	0.111111	Human	Type I
11@18725338@+	0.336449	Human	Type I
11@18725928@+	0.168675	Human	Type I
11@18749817@-	0.206897	Human	Type I
11@18749947@-	0.319149	Human	Type I
11@18750457@-	0.331797	Human	Type I
11@18754173@-	0.151618	Human	Type I
11@18762209@-	0.142012	Human	Type I
11@18762242@-	0.642667	Human	Type I
11@18787397@-	0.132022	Human	Type I
11@18813133@-	0.108563	Human	Type I
11@19970305@+	0.111688	Human	Type I
11@20075779@+	0.103571	Human	Type I
11@20077463@+	0.951111	Human	Type I
11@20141954@+	0.177778	Human	Type I
11@203501@-	0.130435	Human	Type I
11@20385937@+	0.159794	Human	Type I
11@20404731@+	0.186992	Human	Type I
11@20404938@+	0.45	Human	Type I
11@205290@-	0.5	Human	Type I
11@206000@-	0.15942	Human	Type I
11@20648292@+	0.195219	Human	Type I
11@20676379@+	0.123711	Human	Type I
11@20676821@+	0.298651	Human	Type I
11@209440@+	0.23913	Human	Type I
11@20949941@+	0.141753	Human	Type I
11@215674@-	0.484848	Human	Type I
11@215820@-	0.341463	Human	Type I
11@2186952@-	0.222222	Human	Type I
11@2187712@-	0.95	Human	Type I
11@2187714@-	0.4	Human	Type I
11@218806@-	0.225806	Human	Type I
11@224134@-	0.105505	Human	Type I
11@22844378@-	0.107143	Human	Type I
11@2423602@+	0.26506	Human	Type I
11@2425845@-	0.807393	Human	Type I
11@2425894@-	0.273264	Human	Type I
11@2426197@-	0.326367	Human	Type I
11@2426247@-	0.157377	Human	Type I
11@2466298@+	0.272727	Human	Type I
11@2466345@+	0.23913	Human	Type I
11@2466433@+	0.183099	Human	Type I
11@2466504@+	0.103448	Human	Type I
11@24750731@+	0.125	Human	Type I
11@27697324@+	0.192308	Human	Type I
11@2869532@+	0.214286	Human	Type I
11@2880081@-	0.108696	Human	Type I
11@2904664@-	0.371429	Human	Type I
11@2905980@-	0.267068	Human	Type I
11@2905989@-	0.424274	Human	Type I
11@2906032@-	0.145808	Human	Type I
11@30034022@-	0.104167	Human	Type I
11@3009346@-	0.185185	Human	Type I
11@3010410@-	0.10687	Human	Type I
11@3013138@-	0.125	Human	Type I
11@3013176@-	0.214286	Human	Type I
11@30344661@+	0.369565	Human	Type I
11@3037050@-	0.740506	Human	Type I
11@3040426@-	0.118211	Human	Type I
11@3069189@-	0.464286	Human	Type I
11@3078584@-	0.125	Human	Type I
11@3108981@-	0.130435	Human	Type I
11@3109153@-	0.247312	Human	Type I
11@3109214@-	0.193103	Human	Type I
11@3109253@-	0.234177	Human	Type I
11@3109323@-	0.494737	Human	Type I
11@3111089@-	0.182844	Human	Type I
11@3114815@-	0.223312	Human	Type I
11@3123448@-	0.164948	Human	Type I
11@3125509@-	0.126984	Human	Type I
11@3129014@-	0.18705	Human	Type I
11@3129093@-	0.196126	Human	Type I
11@31327281@-	0.217391	Human	Type I
11@3150509@-	0.253165	Human	Type I
11@31804998@+	0.119403	Human	Type I
11@31805009@+	0.227273	Human	Type I
11@325330@+	0.716981	Human	Type I
11@325331@+	0.403846	Human	Type I
11@33037486@+	0.165736	Human	Type I
11@33083115@+	0.296296	Human	Type I
11@33083191@+	0.102041	Human	Type I
11@33368958@+	0.123711	Human	Type I
11@33564386@+	0.31831	Human	Type I
11@33564480@+	0.109442	Human	Type I
11@33565432@+	0.251799	Human	Type I
11@33589753@+	0.29364	Human	Type I
11@33596316@+	0.104079	Human	Type I
11@33689641@+	0.149837	Human	Type I
11@33752976@-	0.116412	Human	Type I
11@3383108@-	0.109091	Human	Type I
11@33880600@-	0.380952	Human	Type I
11@34073875@+	0.384615	Human	Type I
11@34127159@+	0.2	Human	Type I
11@34127270@+	0.192	Human	Type I
11@34153733@+	0.165217	Human	Type I
11@34173875@-	0.335165	Human	Type I
11@34173942@-	0.302455	Human	Type I
11@34182507@-	0.387923	Human	Type I
11@34184232@-	0.229245	Human	Type I
11@34219053@-	0.630383	Human	Type I
11@3427805@+	0.130952	Human	Type I
11@3427845@+	0.136986	Human	Type I
11@3429976@+	0.105263	Human	Type I
11@3430129@+	0.545455	Human	Type I
11@34378720@-	0.33399	Human	Type I
11@34379384@-	0.113208	Human	Type I
11@34731517@+	0.192308	Human	Type I
11@35327766@-	0.551724	Human	Type I
11@35333963@-	0.227273	Human	Type I
11@35492239@-	0.203704	Human	Type I
11@35513631@-	0.139456	Human	Type I
11@35515746@-	0.745161	Human	Type I
11@35547360@-	0.15625	Human	Type I
11@35547487@-	0.3	Human	Type I
11@35684622@+	0.194245	Human	Type I
11@35684623@+	0.225352	Human	Type I
11@3602199@-	0.136364	Human	Type I
11@36250871@+	0.825472	Human	Type I
11@36251306@+	0.217235	Human	Type I
11@36253109@+	0.163934	Human	Type I
11@36296015@-	0.198758	Human	Type I
11@36296215@-	0.177489	Human	Type I
11@36310927@-	0.121622	Human	Type I
11@36484852@+	0.550877	Human	Type I
11@3660938@-	0.276596	Human	Type I
11@3661312@-	0.384615	Human	Type I
11@3661466@-	0.1	Human	Type I
11@36616214@+	0.833333	Human	Type I
11@36631641@+	0.108374	Human	Type I
11@3793049@-	0.110092	Human	Type I
11@3829811@+	0.162162	Human	Type I
11@3845570@+	0.12093	Human	Type I
11@3846725@+	0.140411	Human	Type I
11@3847322@+	0.130208	Human	Type I
11@3848685@-	0.150943	Human	Type I
11@3851811@-	0.590909	Human	Type I
11@406285@-	0.135135	Human	Type I
11@406939@-	0.141553	Human	Type I
11@406981@-	0.15	Human	Type I
11@408173@-	0.1	Human	Type I
11@408709@-	0.232558	Human	Type I
11@409926@-	0.701754	Human	Type I
11@409927@-	0.171171	Human	Type I
11@4113922@+	0.896552	Human	Type I
11@4116183@+	0.264286	Human	Type I
11@4142993@+	0.16	Human	Type I
11@43364028@+	0.125	Human	Type I
11@43428904@+	0.108974	Human	Type I
11@43876826@+	0.135135	Human	Type I
11@43902651@+	0.362606	Human	Type I
11@43920293@+	0.222222	Human	Type I
11@43923150@+	0.152	Human	Type I
11@4406381@-	0.208333	Human	Type I
11@4406627@-	0.170213	Human	Type I
11@4406897@-	0.164706	Human	Type I
11@44069684@+	0.190085	Human	Type I
11@44069901@+	0.142027	Human	Type I
11@44069911@+	0.626829	Human	Type I
11@4411307@-	0.263158	Human	Type I
11@4411516@-	0.266055	Human	Type I
11@44266180@+	0.310638	Human	Type I
11@44587240@+	0.105341	Human	Type I
11@44616200@+	0.134354	Human	Type I
11@44626938@+	0.20777	Human	Type I
11@44639852@+	0.113622	Human	Type I
11@44640717@+	0.338931	Human	Type I
11@44641529@+	0.37931	Human	Type I
11@44641721@+	0.204082	Human	Type I
11@44748709@+	0.2	Human	Type I
11@44941379@+	0.3125	Human	Type I
11@44951133@+	0.333333	Human	Type I
11@44952491@+	0.333333	Human	Type I
11@44952492@+	0.292308	Human	Type I
11@44952594@+	0.16129	Human	Type I
11@44952952@+	0.121495	Human	Type I
11@44953074@+	0.277457	Human	Type I
11@44953272@+	0.190083	Human	Type I
11@44953290@+	0.10084	Human	Type I
11@44953297@+	0.182796	Human	Type I
11@44953307@+	0.630435	Human	Type I
11@450358@+	0.166667	Human	Type I
11@450492@+	0.169065	Human	Type I
11@45168376@+	0.145833	Human	Type I
11@45204587@+	0.136364	Human	Type I
11@45230660@+	0.205882	Human	Type I
11@45230805@+	0.176471	Human	Type I
11@45234196@+	0.27907	Human	Type I
11@45234667@+	0.1	Human	Type I
11@45827470@+	0.100719	Human	Type I
11@45827685@+	0.101341	Human	Type I
11@45833293@+	0.229412	Human	Type I
11@45833349@+	0.147059	Human	Type I
11@45833461@+	0.124088	Human	Type I
11@45891235@+	0.429658	Human	Type I
11@45891332@+	0.127389	Human	Type I
11@45903335@+	0.313187	Human	Type I
11@45903526@+	0.122222	Human	Type I
11@45903627@+	0.44086	Human	Type I
11@45904250@+	0.3	Human	Type I
11@45904565@+	0.144444	Human	Type I
11@45904572@+	0.102273	Human	Type I
11@45904611@+	0.421053	Human	Type I
11@45921792@+	0.515942	Human	Type I
11@45926040@+	0.131498	Human	Type I
11@45927561@+	0.5875	Human	Type I
11@45927562@+	0.134146	Human	Type I
11@45931365@-	0.584906	Human	Type I
11@45931445@-	0.159091	Human	Type I
11@45932510@-	0.202703	Human	Type I
11@45935455@-	0.41791	Human	Type I
11@45937021@-	0.226744	Human	Type I
11@45937265@-	0.293333	Human	Type I
11@45937378@-	0.121359	Human	Type I
11@45939307@-	0.160804	Human	Type I
11@45952981@-	0.142857	Human	Type I
11@45954888@-	0.114754	Human	Type I
11@45955355@-	0.198502	Human	Type I
11@4620604@-	0.222222	Human	Type I
11@4620724@-	0.12987	Human	Type I
11@4621039@-	0.666667	Human	Type I
11@4622304@-	0.123167	Human	Type I
11@46321650@+	0.103448	Human	Type I
11@46338965@+	0.113208	Human	Type I
11@46369345@+	0.147436	Human	Type I
11@46369346@+	0.127517	Human	Type I
11@46394609@+	0.104072	Human	Type I
11@46399581@+	0.222222	Human	Type I
11@46400758@+	0.12253	Human	Type I
11@46401805@+	1	Human	Type I
11@46401838@+	0.407407	Human	Type I
11@46418899@-	0.356966	Human	Type I
11@46418952@-	0.345085	Human	Type I
11@46431846@-	0.19805	Human	Type I
11@46563500@-	0.155971	Human	Type I
11@46639313@+	0.253012	Human	Type I
11@46691008@+	0.41573	Human	Type I
11@46693815@+	0.738739	Human	Type I
11@46693982@+	0.113514	Human	Type I
11@46694340@+	0.373134	Human	Type I
11@46699669@-	0.489796	Human	Type I
11@46699909@-	0.918367	Human	Type I
11@46700041@-	0.216495	Human	Type I
11@46700522@-	0.652174	Human	Type I
11@46702617@-	0.108434	Human	Type I
11@46726295@+	0.171079	Human	Type I
11@46726616@+	0.123558	Human	Type I
11@46726722@+	0.507576	Human	Type I
11@46726807@+	0.105516	Human	Type I
11@46747513@+	0.292398	Human	Type I
11@46748069@+	0.134831	Human	Type I
11@46748149@+	0.446429	Human	Type I
11@46749562@+	0.452525	Human	Type I
11@46774201@-	0.638739	Human	Type I
11@46819395@-	0.188968	Human	Type I
11@46832661@-	0.428571	Human	Type I
11@47187821@-	0.117207	Human	Type I
11@47188366@-	0.142857	Human	Type I
11@47204018@-	0.241935	Human	Type I
11@47236571@+	0.255814	Human	Type I
11@47238573@+	0.479339	Human	Type I
11@47256161@+	0.522727	Human	Type I
11@47261437@-	0.477273	Human	Type I
11@47281374@+	0.242424	Human	Type I
11@47291084@+	0.108696	Human	Type I
11@47296619@+	0.166847	Human	Type I
11@47305966@+	0.1399	Human	Type I
11@47306580@+	0.190164	Human	Type I
11@47306717@+	0.41844	Human	Type I
11@47307055@+	0.110879	Human	Type I
11@47488542@-	0.517304	Human	Type I
11@47492286@-	0.221146	Human	Type I
11@47492423@-	0.137734	Human	Type I
11@47496986@-	0.162035	Human	Type I
11@47587481@+	0.222513	Human	Type I
11@47600706@+	0.166667	Human	Type I
11@47602455@+	0.419643	Human	Type I
11@47608291@+	0.115942	Human	Type I
11@47608303@+	0.102941	Human	Type I
11@47609357@+	0.5	Human	Type I
11@47609667@+	0.147059	Human	Type I
11@47639077@-	0.978723	Human	Type I
11@47639161@-	0.305882	Human	Type I
11@47653257@-	0.1875	Human	Type I
11@47660338@-	0.133501	Human	Type I
11@47788762@-	0.476987	Human	Type I
11@47788826@-	0.150754	Human	Type I
11@47788968@-	0.106383	Human	Type I
11@47804634@-	0.496835	Human	Type I
11@47825065@-	0.10049	Human	Type I
11@47869814@-	0.318021	Human	Type I
11@48152247@+	0.128	Human	Type I
11@4853382@+	0.410256	Human	Type I
11@489598@+	0.151648	Human	Type I
11@489680@+	0.58018	Human	Type I
11@490874@+	0.13253	Human	Type I
11@490875@+	0.229839	Human	Type I
11@490936@+	0.645833	Human	Type I
11@490937@+	0.947368	Human	Type I
11@498078@-	0.167089	Human	Type I
11@500549@-	0.147465	Human	Type I
11@50129717@+	0.225806	Human	Type I
11@50252736@-	0.115385	Human	Type I
11@506679@-	0.105263	Human	Type I
11@533518@-	0.126667	Human	Type I
11@535441@-	0.225806	Human	Type I
11@555390@-	0.659091	Human	Type I
11@555391@-	0.325581	Human	Type I
11@556208@-	0.106796	Human	Type I
11@556848@-	0.16092	Human	Type I
11@558235@-	0.142857	Human	Type I
11@562765@+	0.305556	Human	Type I
11@563572@+	0.273438	Human	Type I
11@563829@+	0.647059	Human	Type I
11@563942@+	0.235294	Human	Type I
11@563951@+	0.146341	Human	Type I
11@57070013@-	0.26087	Human	Type I
11@57070063@-	0.675676	Human	Type I
11@57174880@-	0.416787	Human	Type I
11@57176648@-	0.164029	Human	Type I
11@57182556@-	0.228571	Human	Type I
11@57193102@-	0.273034	Human	Type I
11@57194107@-	0.544365	Human	Type I
11@57228054@+	0.2	Human	Type I
11@57228074@+	0.132075	Human	Type I
11@57228221@+	0.158537	Human	Type I
11@57243754@+	0.255814	Human	Type I
11@57243950@+	0.128631	Human	Type I
11@57244073@+	0.137931	Human	Type I
11@57244101@+	0.135135	Human	Type I
11@57244279@+	0.930233	Human	Type I
11@57244310@+	0.17094	Human	Type I
11@57244766@+	0.102041	Human	Type I
11@57298205@-	0.409091	Human	Type I
11@57428743@+	0.105769	Human	Type I
11@57457654@+	0.224719	Human	Type I
11@57466436@+	0.692568	Human	Type I
11@57468540@+	0.278351	Human	Type I
11@57506186@+	0.105134	Human	Type I
11@57507911@+	0.11522	Human	Type I
11@57509310@+	0.164721	Human	Type I
11@57511887@-	0.192982	Human	Type I
11@57518628@-	0.8	Human	Type I
11@57569278@+	0.101883	Human	Type I
11@57585595@+	0.398305	Human	Type I
11@58346933@+	0.422872	Human	Type I
11@58347070@+	0.724728	Human	Type I
11@58715360@+	0.157629	Human	Type I
11@58715436@+	0.208882	Human	Type I
11@58723247@+	0.13727	Human	Type I
11@592671@+	0.354464	Human	Type I
11@59342812@-	0.72777	Human	Type I
11@59361107@-	0.449643	Human	Type I
11@59369149@-	0.888997	Human	Type I
11@59376201@-	0.897906	Human	Type I
11@59382959@-	0.233333	Human	Type I
11@59383022@-	0.212121	Human	Type I
11@59405760@-	0.30137	Human	Type I
11@59426341@-	0.100901	Human	Type I
11@59569628@+	0.225806	Human	Type I
11@59710446@+	0.247788	Human	Type I
11@60610322@+	0.212042	Human	Type I
11@60642443@+	0.136744	Human	Type I
11@60666651@-	0.37785	Human	Type I
11@60681567@+	0.368421	Human	Type I
11@60681623@+	0.137778	Human	Type I
11@60694742@+	0.352941	Human	Type I
11@608232@+	0.142191	Human	Type I
11@608871@+	0.126374	Human	Type I
11@60897868@-	0.104478	Human	Type I
11@60897958@-	0.196078	Human	Type I
11@60897972@-	0.130435	Human	Type I
11@60898592@-	0.802198	Human	Type I
11@60898767@-	0.216667	Human	Type I
11@60898870@-	0.11976	Human	Type I
11@60899501@-	0.173913	Human	Type I
11@60906274@-	0.182292	Human	Type I
11@609118@+	0.272321	Human	Type I
11@609685@+	0.260123	Human	Type I
11@60970885@+	0.312977	Human	Type I
11@60971090@+	0.316109	Human	Type I
11@60975884@+	0.148649	Human	Type I
11@60989721@+	0.28	Human	Type I
11@60989926@+	0.190476	Human	Type I
11@60994713@+	0.157143	Human	Type I
11@61008547@+	0.269231	Human	Type I
11@61008752@+	0.167785	Human	Type I
11@61067340@-	0.195	Human	Type I
11@61067619@-	0.165121	Human	Type I
11@61070223@-	0.184807	Human	Type I
11@61108959@+	0.836735	Human	Type I
11@61111379@+	0.111111	Human	Type I
11@61111390@+	0.596154	Human	Type I
11@61124189@-	0.1	Human	Type I
11@61125256@-	0.170616	Human	Type I
11@61129267@-	0.247934	Human	Type I
11@61129285@-	0.102041	Human	Type I
11@61129491@-	0.703704	Human	Type I
11@611791@+	0.107345	Human	Type I
11@61179343@-	0.222222	Human	Type I
11@61300473@-	0.285714	Human	Type I
11@61308290@-	0.2	Human	Type I
11@61308312@-	0.2	Human	Type I
11@61308433@-	0.44	Human	Type I
11@61308587@-	0.482759	Human	Type I
11@61309867@-	0.8	Human	Type I
11@61309936@-	0.244444	Human	Type I
11@61313514@-	0.148936	Human	Type I
11@61313604@-	0.176471	Human	Type I
11@61318889@-	0.255814	Human	Type I
11@61318907@-	0.125	Human	Type I
11@61348287@-	0.354839	Human	Type I
11@61348390@-	0.392857	Human	Type I
11@61404771@+	0.384615	Human	Type I
11@61488195@+	0.1	Human	Type I
11@61503096@+	0.148148	Human	Type I
11@61505620@+	0.144737	Human	Type I
11@61507101@+	0.228571	Human	Type I
11@61511119@+	0.489362	Human	Type I
11@61512570@+	0.586207	Human	Type I
11@61563364@+	0.230088	Human	Type I
11@61569016@-	0.198473	Human	Type I
11@61658687@-	0.199437	Human	Type I
11@61658828@-	0.305195	Human	Type I
11@61658865@-	0.335111	Human	Type I
11@61658911@-	0.639869	Human	Type I
11@61673989@-	0.128302	Human	Type I
11@61675713@-	0.171548	Human	Type I
11@61891603@+	0.193333	Human	Type I
11@61897831@+	0.282282	Human	Type I
11@61919958@+	0.179487	Human	Type I
11@62105386@+	0.138889	Human	Type I
11@62139768@+	0.15625	Human	Type I
11@6232933@-	0.201878	Human	Type I
11@62334402@-	0.103142	Human	Type I
11@62338439@-	0.106481	Human	Type I
11@62343060@-	0.447917	Human	Type I
11@62343339@-	0.16129	Human	Type I
11@62343568@-	0.102041	Human	Type I
11@62348601@-	0.151515	Human	Type I
11@62348874@-	0.105882	Human	Type I
11@62364118@-	0.412195	Human	Type I
11@62375152@-	0.272727	Human	Type I
11@62376438@-	0.2	Human	Type I
11@62376459@-	0.259259	Human	Type I
11@62383104@-	0.36	Human	Type I
11@62383211@-	0.225806	Human	Type I
11@62388093@-	0.208333	Human	Type I
11@6238821@-	0.163212	Human	Type I
11@6239291@-	0.105333	Human	Type I
11@62396401@-	0.212121	Human	Type I
11@62397091@-	0.275	Human	Type I
11@6239819@-	0.126984	Human	Type I
11@62398625@-	0.1125	Human	Type I
11@62414755@-	0.111111	Human	Type I
11@62414917@-	0.276978	Human	Type I
11@62415054@-	0.344	Human	Type I
11@62415120@-	0.14094	Human	Type I
11@62415785@-	0.212121	Human	Type I
11@62415933@-	0.346154	Human	Type I
11@62416701@-	0.116071	Human	Type I
11@62416723@-	0.74375	Human	Type I
11@62416832@-	0.105634	Human	Type I
11@62416959@-	0.177966	Human	Type I
11@62417153@-	0.119231	Human	Type I
11@62417297@-	0.133136	Human	Type I
11@62432615@-	0.142857	Human	Type I
11@62439264@+	0.186441	Human	Type I
11@62446480@-	0.301587	Human	Type I
11@62458092@-	0.638781	Human	Type I
11@62460173@-	0.26967	Human	Type I
11@62460207@-	0.240627	Human	Type I
11@62473724@-	0.122371	Human	Type I
11@62494485@-	0.278912	Human	Type I
11@62494705@-	0.142857	Human	Type I
11@62546391@+	0.157107	Human	Type I
11@62550196@+	0.291045	Human	Type I
11@62554120@+	0.115385	Human	Type I
11@62554390@+	0.14094	Human	Type I
11@62557405@+	0.314845	Human	Type I
11@62557817@+	0.219512	Human	Type I
11@62559834@-	0.132812	Human	Type I
11@62559835@-	0.134921	Human	Type I
11@62598676@-	0.304054	Human	Type I
11@62598732@-	0.313131	Human	Type I
11@62603195@-	0.373016	Human	Type I
11@62606648@-	0.169355	Human	Type I
11@62623839@+	0.190476	Human	Type I
11@62648418@+	0.252525	Human	Type I
11@62648466@+	0.348571	Human	Type I
11@62648804@+	0.265233	Human	Type I
11@62655857@+	0.315436	Human	Type I
11@62655996@+	0.230088	Human	Type I
11@62656026@+	0.194539	Human	Type I
11@62685479@+	0.4	Human	Type I
11@63229168@-	0.152941	Human	Type I
11@63229169@-	0.940476	Human	Type I
11@63229290@-	0.114286	Human	Type I
11@63273783@+	0.155556	Human	Type I
11@63279284@+	0.135048	Human	Type I
11@63381645@-	0.377672	Human	Type I
11@63381699@-	0.132479	Human	Type I
11@6340598@-	0.357616	Human	Type I
11@6340849@-	0.73913	Human	Type I
11@6341388@-	0.391304	Human	Type I
11@63426327@-	0.111255	Human	Type I
11@63449200@+	0.16524	Human	Type I
11@63526363@+	0.950884	Human	Type I
11@63526685@+	0.381818	Human	Type I
11@63530959@-	0.68	Human	Type I
11@63531717@-	0.177778	Human	Type I
11@63532374@-	0.179487	Human	Type I
11@63532559@-	0.328125	Human	Type I
11@63581215@+	0.203038	Human	Type I
11@63585372@+	0.701824	Human	Type I
11@63585397@+	0.376451	Human	Type I
11@63585755@+	0.142476	Human	Type I
11@63586453@+	0.106898	Human	Type I
11@63586457@+	0.133562	Human	Type I
11@63590192@+	0.147059	Human	Type I
11@63594589@+	0.128641	Human	Type I
11@63594714@+	0.128405	Human	Type I
11@63594721@+	0.425714	Human	Type I
11@63595000@+	0.278912	Human	Type I
11@63606873@+	0.248705	Human	Type I
11@63677133@+	0.394737	Human	Type I
11@63677590@+	0.118644	Human	Type I
11@63679046@-	0.318182	Human	Type I
11@63682243@-	0.52027	Human	Type I
11@63683900@-	0.169811	Human	Type I
11@63683907@-	0.216495	Human	Type I
11@63721957@+	0.127517	Human	Type I
11@63723079@+	0.282927	Human	Type I
11@63754477@+	0.133333	Human	Type I
11@63756151@+	0.266436	Human	Type I
11@63933385@-	0.106918	Human	Type I
11@63995049@+	0.25	Human	Type I
11@64005899@+	0.227273	Human	Type I
11@64012094@-	0.328244	Human	Type I
11@64013935@-	0.116694	Human	Type I
11@64014712@-	0.4	Human	Type I
11@64019126@+	0.2	Human	Type I
11@64026634@+	0.148352	Human	Type I
11@64026656@+	0.656442	Human	Type I
11@64030198@+	0.355372	Human	Type I
11@64032697@+	0.14	Human	Type I
11@64033434@+	1	Human	Type I
11@64034834@+	0.186441	Human	Type I
11@64052692@+	0.516187	Human	Type I
11@64053560@+	0.185185	Human	Type I
11@64055913@+	0.917722	Human	Type I
11@64055914@+	0.549142	Human	Type I
11@64056551@+	0.157598	Human	Type I
11@64084403@-	0.150767	Human	Type I
11@6411731@+	0.153846	Human	Type I
11@6411883@+	0.328947	Human	Type I
11@6415971@+	0.448	Human	Type I
11@64416302@-	0.380952	Human	Type I
11@64427871@-	0.605263	Human	Type I
11@64480891@-	0.111111	Human	Type I
11@64480920@-	0.266667	Human	Type I
11@64504410@-	0.2	Human	Type I
11@64518016@-	0.860465	Human	Type I
11@64532919@-	0.109342	Human	Type I
11@64533332@-	0.188811	Human	Type I
11@64533497@-	0.120507	Human	Type I
11@64536697@-	0.238315	Human	Type I
11@64536792@-	0.746783	Human	Type I
11@64556782@-	0.268293	Human	Type I
11@64557061@-	0.146597	Human	Type I
11@64557376@-	0.228188	Human	Type I
11@64563846@-	0.303571	Human	Type I
11@64571068@-	0.178571	Human	Type I
11@64571418@-	0.178423	Human	Type I
11@64593968@-	0.151515	Human	Type I
11@64601941@-	0.189655	Human	Type I
11@64602586@-	0.5	Human	Type I
11@64603984@-	0.275	Human	Type I
11@64620385@-	0.175	Human	Type I
11@64620964@-	0.112426	Human	Type I
11@64621407@-	0.140588	Human	Type I
11@64663955@-	0.132353	Human	Type I
11@64665148@-	0.428571	Human	Type I
11@64665423@-	0.159664	Human	Type I
11@64667969@-	0.238095	Human	Type I
11@64667987@-	0.272727	Human	Type I
11@64669563@-	0.111111	Human	Type I
11@64674216@-	0.117647	Human	Type I
11@64675065@-	0.194444	Human	Type I
11@64675324@-	0.138728	Human	Type I
11@64677357@-	0.106667	Human	Type I
11@64677601@-	0.171429	Human	Type I
11@64678283@-	0.144737	Human	Type I
11@64678377@-	0.7875	Human	Type I
11@64680568@-	0.503226	Human	Type I
11@64681936@-	0.108911	Human	Type I
11@64692245@+	0.111111	Human	Type I
11@64692377@+	0.176245	Human	Type I
11@64692946@+	0.685185	Human	Type I
11@64701206@+	0.110169	Human	Type I
11@64701450@+	0.120482	Human	Type I
11@64701562@+	0.812903	Human	Type I
11@64739463@-	0.24	Human	Type I
11@64756070@-	0.363309	Human	Type I
11@64756870@-	0.103093	Human	Type I
11@64757046@-	0.157895	Human	Type I
11@64757145@-	0.196532	Human	Type I
11@64761958@-	0.259259	Human	Type I
11@6477367@-	0.440495	Human	Type I
11@6477775@-	0.256125	Human	Type I
11@6478927@-	0.108981	Human	Type I
11@64789600@+	0.102564	Human	Type I
11@64806265@+	0.115285	Human	Type I
11@64807265@+	0.112108	Human	Type I
11@64807326@+	0.310078	Human	Type I
11@64807520@+	0.610169	Human	Type I
11@64808477@+	0.269231	Human	Type I
11@64808911@+	0.131579	Human	Type I
11@64809031@+	0.179487	Human	Type I
11@64809239@+	0.185185	Human	Type I
11@64809283@+	0.26087	Human	Type I
11@64811925@+	0.306122	Human	Type I
11@64863727@+	0.191489	Human	Type I
11@6486830@-	0.632391	Human	Type I
11@64876081@+	0.103044	Human	Type I
11@64884308@-	0.162069	Human	Type I
11@64884591@-	0.632883	Human	Type I
11@64894049@+	0.104167	Human	Type I
11@64895966@-	0.666667	Human	Type I
11@64897230@-	0.283568	Human	Type I
11@64897351@-	0.121287	Human	Type I
11@64898186@-	0.163993	Human	Type I
11@64898798@-	0.213333	Human	Type I
11@64899001@-	0.338115	Human	Type I
11@64900670@-	0.241187	Human	Type I
11@64939427@+	0.106421	Human	Type I
11@64939458@+	0.140884	Human	Type I
11@64939465@+	0.912879	Human	Type I
11@64940157@+	0.893424	Human	Type I
11@64940221@+	0.280266	Human	Type I
11@6494361@-	0.128205	Human	Type I
11@64954757@+	0.145455	Human	Type I
11@64954767@+	0.412121	Human	Type I
11@64955440@+	0.354037	Human	Type I
11@64956165@+	0.131579	Human	Type I
11@64974255@+	0.223958	Human	Type I
11@64979087@+	0.128205	Human	Type I
11@6499273@-	0.256545	Human	Type I
11@65009569@+	0.145455	Human	Type I
11@65034973@+	0.21504	Human	Type I
11@65064816@+	0.506224	Human	Type I
11@65088433@+	0.102041	Human	Type I
11@65113746@+	0.258371	Human	Type I
11@65119609@+	0.410654	Human	Type I
11@65292723@+	0.101045	Human	Type I
11@65293448@+	0.117871	Human	Type I
11@65298178@+	0.517241	Human	Type I
11@65299124@+	0.106383	Human	Type I
11@65300178@+	0.4	Human	Type I
11@65304129@+	0.122807	Human	Type I
11@65305947@+	0.102894	Human	Type I
11@65306446@-	0.330435	Human	Type I
11@65306566@-	0.169014	Human	Type I
11@65306581@-	0.11413	Human	Type I
11@65306606@-	0.116935	Human	Type I
11@65306635@-	0.13615	Human	Type I
11@65306695@-	0.968254	Human	Type I
11@65306902@-	0.14527	Human	Type I
11@65307822@-	0.35942	Human	Type I
11@65308675@-	0.576087	Human	Type I
11@65313952@-	0.103704	Human	Type I
11@65313989@-	0.594059	Human	Type I
11@65314294@-	0.391304	Human	Type I
11@65314943@-	0.962185	Human	Type I
11@65318631@-	0.333333	Human	Type I
11@65319494@-	0.121951	Human	Type I
11@65319557@-	0.153846	Human	Type I
11@65320446@-	0.285714	Human	Type I
11@65338137@+	0.276836	Human	Type I
11@65338223@+	0.214286	Human	Type I
11@65339125@+	0.12931	Human	Type I
11@65340267@+	0.242664	Human	Type I
11@65365489@-	0.285714	Human	Type I
11@65365886@-	0.104	Human	Type I
11@65366866@-	0.395939	Human	Type I
11@65366883@-	0.126829	Human	Type I
11@65380901@-	0.230769	Human	Type I
11@65381515@-	0.15873	Human	Type I
11@65383522@+	0.139726	Human	Type I
11@65383633@+	0.19186	Human	Type I
11@65384336@+	0.129032	Human	Type I
11@65385435@+	0.320755	Human	Type I
11@65385686@+	0.131868	Human	Type I
11@65385915@+	0.10231	Human	Type I
11@65386194@+	0.12	Human	Type I
11@65386514@+	0.135802	Human	Type I
11@65387042@+	0.180556	Human	Type I
11@65390966@+	0.19573	Human	Type I
11@65393389@+	0.140845	Human	Type I
11@65408602@+	0.169643	Human	Type I
11@65408899@+	0.12963	Human	Type I
11@65409988@+	0.1	Human	Type I
11@65413946@+	0.119048	Human	Type I
11@65413996@+	0.254237	Human	Type I
11@65414015@+	0.125	Human	Type I
11@65414320@+	0.487805	Human	Type I
11@65416764@+	0.320755	Human	Type I
11@65416800@+	0.3125	Human	Type I
11@65416811@+	0.346154	Human	Type I
11@65416812@+	0.339623	Human	Type I
11@65418242@+	0.136364	Human	Type I
11@65421639@-	0.108911	Human	Type I
11@65421656@-	0.231884	Human	Type I
11@65421919@-	0.811828	Human	Type I
11@65421991@-	0.124675	Human	Type I
11@65484446@+	0.198795	Human	Type I
11@65486681@+	0.149701	Human	Type I
11@65487856@-	0.11	Human	Type I
11@65625607@-	0.296296	Human	Type I
11@65628515@+	0.21978	Human	Type I
11@65629005@-	0.108696	Human	Type I
11@65630617@+	0.263298	Human	Type I
11@65631108@+	0.141748	Human	Type I
11@65633361@+	0.215768	Human	Type I
11@65652409@-	0.127803	Human	Type I
11@65658557@+	0.419355	Human	Type I
11@65658584@+	0.3125	Human	Type I
11@65658648@+	0.119048	Human	Type I
11@65658707@+	0.633333	Human	Type I
11@65658739@+	0.242424	Human	Type I
11@65685105@-	0.305556	Human	Type I
11@65685195@-	0.104478	Human	Type I
11@65685389@-	0.104167	Human	Type I
11@65685678@-	0.185714	Human	Type I
11@65765887@-	0.348837	Human	Type I
11@65766002@-	0.221154	Human	Type I
11@65769392@-	0.117647	Human	Type I
11@65770489@+	0.205128	Human	Type I
11@65770841@+	0.717965	Human	Type I
11@65771293@+	0.200717	Human	Type I
11@65829444@+	0.141234	Human	Type I
11@65837847@+	0.111111	Human	Type I
11@65837917@+	0.28125	Human	Type I
11@65838026@+	0.612613	Human	Type I
11@65838090@+	0.79235	Human	Type I
11@66012100@+	0.714286	Human	Type I
11@66031198@+	0.197183	Human	Type I
11@66033609@+	0.1133	Human	Type I
11@66033626@+	0.123397	Human	Type I
11@66034954@+	0.621622	Human	Type I
11@66043748@+	0.127907	Human	Type I
11@66043749@+	0.214286	Human	Type I
11@66044158@+	0.461832	Human	Type I
11@66044159@+	0.167939	Human	Type I
11@66044663@+	0.315789	Human	Type I
11@66044664@+	0.198473	Human	Type I
11@66052242@-	0.140893	Human	Type I
[truncated: 98,986 more rows]

## Sheet: Fig4b
Sample	Region	Bin	Density
hESC H1	5' UTR	1	0
hESC H1	5' UTR	2	0
hESC H1	5' UTR	3	0.038956
hESC H1	5' UTR	4	0.0378358
hESC H1	5' UTR	5	0.156067
hESC H1	CDS	6	0.147929
hESC H1	CDS	7	0.167336
hESC H1	CDS	8	0.103806
hESC H1	CDS	9	0.27972
hESC H1	CDS	10	0.139034
hESC H1	CDS	11	0.105116
hESC H1	CDS	12	0.212239
hESC H1	CDS	13	0.068918
hESC H1	CDS	14	0.100234
hESC H1	CDS	15	0.0990426
hESC H1	CDS	16	0.0678656
hESC H1	CDS	17	0.16818
hESC H1	CDS	18	0.129408
hESC H1	CDS	19	0.0643501
hESC H1	CDS	20	0.164962
hESC H1	CDS	21	0.163132
hESC H1	CDS	22	0.0657678
hESC H1	CDS	23	0.100234
hESC H1	CDS	24	0.164096
hESC H1	CDS	25	0.0323102
hESC H1	CDS	26	0.0625978
hESC H1	CDS	27	0.154751
hESC H1	CDS	28	0.0307031
hESC H1	CDS	29	0.0620925
hESC H1	CDS	30	0
hESC H1	3' UTR	31	0.0861326
hESC H1	3' UTR	32	0.176678
hESC H1	3' UTR	33	0.136986
hESC H1	3' UTR	34	0.139795
hESC H1	3' UTR	35	0.0471032
hESC H1	3' UTR	36	0.138696
hESC H1	3' UTR	37	0.0918274
hESC H1	3' UTR	38	0.0905387
hESC H1	3' UTR	39	0.0482859
hESC H1	3' UTR	40	0.0955566
hESC H1	3' UTR	41	0
hESC H1	3' UTR	42	0
hESC H1	3' UTR	43	0.0938086
hESC H1	3' UTR	44	0.0441112
hESC H1	3' UTR	45	0.0951928
hESC H1	3' UTR	46	0.047824
hESC H1	3' UTR	47	0.0902935
hESC H1	3' UTR	48	0
hESC H1	3' UTR	49	0
hESC H1	3' UTR	50	0
MII	5' UTR	1	0.0563768
MII	5' UTR	2	0.107788
MII	5' UTR	3	0.128132
MII	5' UTR	4	0.155964
MII	5' UTR	5	0.184348
MII	CDS	6	0.144244
MII	CDS	7	0.16047
MII	CDS	8	0.148463
MII	CDS	9	0.154967
MII	CDS	10	0.161107
MII	CDS	11	0.156226
MII	CDS	12	0.155583
MII	CDS	13	0.154707
MII	CDS	14	0.146843
MII	CDS	15	0.16987
MII	CDS	16	0.15919
MII	CDS	17	0.167892
MII	CDS	18	0.172535
MII	CDS	19	0.16785
MII	CDS	20	0.168122
MII	CDS	21	0.159673
MII	CDS	22	0.161868
MII	CDS	23	0.16421
MII	CDS	24	0.195179
MII	CDS	25	0.148974
MII	CDS	26	0.178077
MII	CDS	27	0.172297
MII	CDS	28	0.166754
MII	CDS	29	0.170322
MII	CDS	30	0.159136
MII	3' UTR	31	0.167324
MII	3' UTR	32	0.150991
MII	3' UTR	33	0.118731
MII	3' UTR	34	0.125601
MII	3' UTR	35	0.12127
MII	3' UTR	36	0.114521
MII	3' UTR	37	0.142799
MII	3' UTR	38	0.109177
MII	3' UTR	39	0.132392
MII	3' UTR	40	0.107146
MII	3' UTR	41	0.126259
MII	3' UTR	42	0.0971581
MII	3' UTR	43	0.101383
MII	3' UTR	44	0.108373
MII	3' UTR	45	0.0996775
MII	3' UTR	46	0.0851217
MII	3' UTR	47	0.085216
MII	3' UTR	48	0.0794712
MII	3' UTR	49	0.0705991
MII	3' UTR	50	0.0351929
TE	5' UTR	1	0
TE	5' UTR	2	0.0359066
TE	5' UTR	3	0
TE	5' UTR	4	0.0339905
TE	5' UTR	5	0.202771
TE	CDS	6	0.08
TE	CDS	7	0.0810373
TE	CDS	8	0.216861
TE	CDS	9	0.186468
TE	CDS	10	0.170406
TE	CDS	11	0.0565931
TE	CDS	12	0.222903
TE	CDS	13	0.0557103
TE	CDS	14	0.167084
TE	CDS	15	0.105792
TE	CDS	16	0.0803643
TE	CDS	17	0.10923
TE	CDS	18	0.135172
TE	CDS	19	0.0544959
TE	CDS	20	0.0550358
TE	CDS	21	0.0530363
TE	CDS	22	0.328138
TE	CDS	23	0.0798297
TE	CDS	24	0.0530223
TE	CDS	25	0.216685
TE	CDS	26	0.104221
TE	CDS	27	0.157729
TE	CDS	28	0.0798509
TE	CDS	29	0.0793231
TE	CDS	30	0.157274
TE	3' UTR	31	0.0855676
TE	3' UTR	32	0.0303674
TE	3' UTR	33	0
TE	3' UTR	34	0.062461
TE	3' UTR	35	0.0637959
TE	3' UTR	36	0.13267
TE	3' UTR	37	0.0335909
TE	3' UTR	38	0.0634115
TE	3' UTR	39	0.0617284
TE	3' UTR	40	0.0628931
TE	3' UTR	41	0.091047
TE	3' UTR	42	0.0952381
TE	3' UTR	43	0.0658762
TE	3' UTR	44	0.0614817
TE	3' UTR	45	0.0941915
TE	3' UTR	46	0
TE	3' UTR	47	0.0315657
TE	3' UTR	48	0.129744
TE	3' UTR	49	0
TE	3' UTR	50	0

## Sheet: Fig4c
Position	Pairing Frequency	Group
-25	0.49711	Human TE
-24	0.514451	Human TE
-23	0.537572	Human TE
-22	0.612717	Human TE
-21	0.66474	Human TE
-20	0.595376	Human TE
-19	0.543353	Human TE
-18	0.566474	Human TE
-17	0.572254	Human TE
-16	0.612717	Human TE
-15	0.624277	Human TE
-14	0.641618	Human TE
-13	0.635838	Human TE
-12	0.618497	Human TE
-11	0.676301	Human TE
-10	0.693642	Human TE
-9	0.676301	Human TE
-8	0.66474	Human TE
-7	0.705202	Human TE
-6	0.676301	Human TE
-5	0.560694	Human TE
-4	0.560694	Human TE
-3	0.526012	Human TE
-2	0.50289	Human TE
-1	0.369942	Human TE
0	0.369942	Human TE
1	0.387283	Human TE
2	0.398844	Human TE
3	0.416185	Human TE
4	0.33526	Human TE
5	0.50289	Human TE
6	0.554913	Human TE
7	0.682081	Human TE
8	0.682081	Human TE
9	0.653179	Human TE
10	0.699422	Human TE
11	0.65896	Human TE
12	0.653179	Human TE
13	0.687861	Human TE
14	0.612717	Human TE
15	0.589595	Human TE
16	0.595376	Human TE
17	0.624277	Human TE
18	0.612717	Human TE
19	0.554913	Human TE
20	0.526012	Human TE
21	0.583815	Human TE
22	0.543353	Human TE
23	0.560694	Human TE
24	0.612717	Human TE
25	0.560694	Human TE
-25	0.536	hESC H1
-24	0.56	hESC H1
-23	0.584	hESC H1
-22	0.592	hESC H1
-21	0.624	hESC H1
-20	0.64	hESC H1
-19	0.608	hESC H1
-18	0.6	hESC H1
-17	0.64	hESC H1
-16	0.696	hESC H1
-15	0.648	hESC H1
-14	0.584	hESC H1
-13	0.68	hESC H1
-12	0.704	hESC H1
-11	0.752	hESC H1
-10	0.672	hESC H1
-9	0.744	hESC H1
-8	0.768	hESC H1
-7	0.736	hESC H1
-6	0.648	hESC H1
-5	0.568	hESC H1
-4	0.36	hESC H1
-3	0.4	hESC H1
-2	0.368	hESC H1
-1	0.248	hESC H1
0	0.248	hESC H1
1	0.288	hESC H1
2	0.32	hESC H1
3	0.304	hESC H1
4	0.248	hESC H1
5	0.416	hESC H1
6	0.6	hESC H1
7	0.776	hESC H1
8	0.8	hESC H1
9	0.808	hESC H1
10	0.76	hESC H1
11	0.712	hESC H1
12	0.72	hESC H1
13	0.696	hESC H1
14	0.664	hESC H1
15	0.664	hESC H1
16	0.616	hESC H1
17	0.616	hESC H1
18	0.608	hESC H1
19	0.584	hESC H1
20	0.568	hESC H1
21	0.632	hESC H1
22	0.544	hESC H1
23	0.512	hESC H1
24	0.576	hESC H1
25	0.544	hESC H1
-25	0.57165	Human MII
-24	0.569623	Human MII
-23	0.561397	Human MII
-22	0.572008	Human MII
-21	0.565093	Human MII
-20	0.572246	Human MII
-19	0.569862	Human MII
-18	0.566166	Human MII
-17	0.562589	Human MII
-16	0.573677	Human MII
-15	0.582618	Human MII
-14	0.578565	Human MII
-13	0.590248	Human MII
-12	0.608011	Human MII
-11	0.599666	Human MII
-10	0.601931	Human MII
-9	0.613615	Human MII
-8	0.620172	Human MII
-7	0.626729	Human MII
-6	0.610753	Human MII
-5	0.577134	Human MII
-4	0.544111	Human MII
-3	0.519194	Human MII
-2	0.478183	Human MII
-1	0.418574	Human MII
0	0.426085	Human MII
1	0.433357	Human MII
2	0.436695	Human MII
3	0.450882	Human MII
4	0.380782	Human MII
5	0.487482	Human MII
6	0.561278	Human MII
7	0.586075	Human MII
8	0.610157	Human MII
9	0.613019	Human MII
10	0.615045	Human MII
11	0.605508	Human MII
12	0.600501	Human MII
13	0.603243	Human MII
14	0.595851	Human MII
15	0.578922	Human MII
16	0.577849	Human MII
17	0.575465	Human MII
18	0.57618	Human MII
19	0.5701	Human MII
20	0.565928	Human MII
21	0.577134	Human MII
22	0.571888	Human MII
23	0.562828	Human MII
24	0.575346	Human MII
25	0.577134	Human MII
-25	0.585893	Mouse MII
-24	0.579636	Mouse MII
-23	0.575085	Mouse MII
-22	0.572241	Mouse MII
-21	0.555745	Mouse MII
-20	0.569397	Mouse MII
-19	0.586462	Mouse MII
-18	0.577929	Mouse MII
-17	0.583049	Mouse MII
-16	0.573379	Mouse MII
-15	0.584187	Mouse MII
-14	0.581342	Mouse MII
-13	0.578498	Mouse MII
-12	0.604096	Mouse MII
-11	0.605802	Mouse MII
-10	0.632537	Mouse MII
-9	0.678612	Mouse MII
-8	0.666098	Mouse MII
-7	0.676337	Mouse MII
-6	0.663254	Mouse MII
-5	0.618316	Mouse MII
-4	0.554608	Mouse MII
-3	0.492036	Mouse MII
-2	0.448237	Mouse MII
-1	0.386803	Mouse MII
0	0.392491	Mouse MII
1	0.399317	Mouse MII
2	0.408987	Mouse MII
3	0.424346	Mouse MII
4	0.361775	Mouse MII
5	0.493743	Mouse MII
6	0.585893	Mouse MII
7	0.624005	Mouse MII
8	0.647895	Mouse MII
9	0.652446	Mouse MII
10	0.625711	Mouse MII
11	0.629124	Mouse MII
12	0.638225	Mouse MII
13	0.613197	Mouse MII
14	0.634243	Mouse MII
15	0.614334	Mouse MII
16	0.598976	Mouse MII
17	0.583618	Mouse MII
18	0.587031	Mouse MII
19	0.579636	Mouse MII
20	0.585893	Mouse MII
21	0.584755	Mouse MII
22	0.571672	Mouse MII
23	0.564278	Mouse MII
24	0.570535	Mouse MII
25	0.563709	Mouse MII

## Sheet: Fig4d
	A	G	C	U
TE	1.7341	0.578035	93.0636	4.62428
hESC H1	0	0	93.6	6.4
MII	1.57368	1.3114	88.5193	8.59561
MII (Mouse)	0.191939	0.383877	93.1862	6.238
