# Supplementary material for: Developmental mRNA m5C landscape and regulatory innovations of massive m5C modification of maternal mRNAs in animals
Source: Nat Commun. 2022 May 5;13:2484. doi: 10.1038/s41467-022-30210-0 (PMC9072368; doi:10.1038/s41467-022-30210-0)
Supplement: Supplementary file 10 — Source Data [file 41467_2022_30210_MOESM10_ESM.zip › Source Data/Source_Data_Fig5.xlsx]

## Sheet: Fig5b
Position	Pairing Frequency	Group
-25	0.589882	Type I Conserved (Human)
-24	0.602161	Type I Conserved (Human)
-23	0.595776	Type I Conserved (Human)
-22	0.605599	Type I Conserved (Human)
-21	0.599705	Type I Conserved (Human)
-20	0.580059	Type I Conserved (Human)
-19	0.583497	Type I Conserved (Human)
-18	0.577112	Type I Conserved (Human)
-17	0.562377	Type I Conserved (Human)
-16	0.584479	Type I Conserved (Human)
-15	0.581041	Type I Conserved (Human)
-14	0.584479	Type I Conserved (Human)
-13	0.597741	Type I Conserved (Human)
-12	0.609528	Type I Conserved (Human)
-11	0.610511	Type I Conserved (Human)
-10	0.642436	Type I Conserved (Human)
-9	0.637033	Type I Conserved (Human)
-8	0.60609	Type I Conserved (Human)
-7	0.607073	Type I Conserved (Human)
-6	0.589391	Type I Conserved (Human)
-5	0.538802	Type I Conserved (Human)
-4	0.516208	Type I Conserved (Human)
-3	0.484283	Type I Conserved (Human)
-2	0.472004	Type I Conserved (Human)
-1	0.515717	Type I Conserved (Human)
0	0.59332	Type I Conserved (Human)
1	0.71169	Type I Conserved (Human)
2	0.770138	Type I Conserved (Human)
3	0.786346	Type I Conserved (Human)
4	0.708743	Type I Conserved (Human)
5	0.639489	Type I Conserved (Human)
6	0.54666	Type I Conserved (Human)
7	0.49558	Type I Conserved (Human)
8	0.485756	Type I Conserved (Human)
9	0.486248	Type I Conserved (Human)
10	0.524067	Type I Conserved (Human)
11	0.584971	Type I Conserved (Human)
12	0.631631	Type I Conserved (Human)
13	0.659136	Type I Conserved (Human)
14	0.664538	Type I Conserved (Human)
15	0.643418	Type I Conserved (Human)
16	0.636542	Type I Conserved (Human)
17	0.647348	Type I Conserved (Human)
18	0.612967	Type I Conserved (Human)
19	0.607564	Type I Conserved (Human)
20	0.616896	Type I Conserved (Human)
21	0.615422	Type I Conserved (Human)
22	0.60609	Type I Conserved (Human)
23	0.603635	Type I Conserved (Human)
24	0.600196	Type I Conserved (Human)
25	0.604617	Type I Conserved (Human)
-25	0.609528	Type I Conserved (Mouse)
-24	0.607564	Type I Conserved (Mouse)
-23	0.605599	Type I Conserved (Mouse)
-22	0.581532	Type I Conserved (Mouse)
-21	0.570236	Type I Conserved (Mouse)
-20	0.575639	Type I Conserved (Mouse)
-19	0.559921	Type I Conserved (Mouse)
-18	0.573183	Type I Conserved (Mouse)
-17	0.568762	Type I Conserved (Mouse)
-16	0.566798	Type I Conserved (Mouse)
-15	0.600688	Type I Conserved (Mouse)
-14	0.59725	Type I Conserved (Mouse)
-13	0.593811	Type I Conserved (Mouse)
-12	0.599705	Type I Conserved (Mouse)
-11	0.595285	Type I Conserved (Mouse)
-10	0.621316	Type I Conserved (Mouse)
-9	0.644401	Type I Conserved (Mouse)
-8	0.62279	Type I Conserved (Mouse)
-7	0.608546	Type I Conserved (Mouse)
-6	0.5889	Type I Conserved (Mouse)
-5	0.556483	Type I Conserved (Mouse)
-4	0.535363	Type I Conserved (Mouse)
-3	0.497544	Type I Conserved (Mouse)
-2	0.471022	Type I Conserved (Mouse)
-1	0.498527	Type I Conserved (Mouse)
0	0.594794	Type I Conserved (Mouse)
1	0.697446	Type I Conserved (Mouse)
2	0.773576	Type I Conserved (Mouse)
3	0.786346	Type I Conserved (Mouse)
4	0.718075	Type I Conserved (Mouse)
5	0.638507	Type I Conserved (Mouse)
6	0.541257	Type I Conserved (Mouse)
7	0.510314	Type I Conserved (Mouse)
8	0.489686	Type I Conserved (Mouse)
9	0.501473	Type I Conserved (Mouse)
10	0.548625	Type I Conserved (Mouse)
11	0.595776	Type I Conserved (Mouse)
12	0.637033	Type I Conserved (Mouse)
13	0.652259	Type I Conserved (Mouse)
14	0.672397	Type I Conserved (Mouse)
15	0.647348	Type I Conserved (Mouse)
16	0.619843	Type I Conserved (Mouse)
17	0.614931	Type I Conserved (Mouse)
18	0.60167	Type I Conserved (Mouse)
19	0.607073	Type I Conserved (Mouse)
20	0.608055	Type I Conserved (Mouse)
21	0.617387	Type I Conserved (Mouse)
22	0.612475	Type I Conserved (Mouse)
23	0.599214	Type I Conserved (Mouse)
24	0.583988	Type I Conserved (Mouse)
25	0.599705	Type I Conserved (Mouse)
-25	0.586167	Type I Human-specific (Mouse)
-24	0.580426	Type I Human-specific (Mouse)
-23	0.585461	Type I Human-specific (Mouse)
-22	0.588287	Type I Human-specific (Mouse)
-21	0.591556	Type I Human-specific (Mouse)
-20	0.585726	Type I Human-specific (Mouse)
-19	0.583341	Type I Human-specific (Mouse)
-18	0.576628	Type I Human-specific (Mouse)
-17	0.585902	Type I Human-specific (Mouse)
-16	0.585814	Type I Human-specific (Mouse)
-15	0.593234	Type I Human-specific (Mouse)
-14	0.583252	Type I Human-specific (Mouse)
-13	0.592086	Type I Human-specific (Mouse)
-12	0.588199	Type I Human-specific (Mouse)
-11	0.593675	Type I Human-specific (Mouse)
-10	0.599947	Type I Human-specific (Mouse)
-9	0.599064	Type I Human-specific (Mouse)
-8	0.600919	Type I Human-specific (Mouse)
-7	0.60454	Type I Human-specific (Mouse)
-6	0.590849	Type I Human-specific (Mouse)
-5	0.579454	Type I Human-specific (Mouse)
-4	0.562583	Type I Human-specific (Mouse)
-3	0.54527	Type I Human-specific (Mouse)
-2	0.547036	Type I Human-specific (Mouse)
-1	0.572741	Type I Human-specific (Mouse)
0	0.60242	Type I Human-specific (Mouse)
1	0.590849	Type I Human-specific (Mouse)
2	0.644113	Type I Human-specific (Mouse)
3	0.655596	Type I Human-specific (Mouse)
4	0.635368	Type I Human-specific (Mouse)
5	0.610458	Type I Human-specific (Mouse)
6	0.581574	Type I Human-specific (Mouse)
7	0.559756	Type I Human-specific (Mouse)
8	0.56064	Type I Human-specific (Mouse)
9	0.566116	Type I Human-specific (Mouse)
10	0.588199	Type I Human-specific (Mouse)
11	0.598975	Type I Human-specific (Mouse)
12	0.609752	Type I Human-specific (Mouse)
13	0.602685	Type I Human-specific (Mouse)
14	0.609133	Type I Human-specific (Mouse)
15	0.608073	Type I Human-specific (Mouse)
16	0.603392	Type I Human-specific (Mouse)
17	0.601714	Type I Human-specific (Mouse)
18	0.591732	Type I Human-specific (Mouse)
19	0.585902	Type I Human-specific (Mouse)
20	0.591291	Type I Human-specific (Mouse)
21	0.586609	Type I Human-specific (Mouse)
22	0.584489	Type I Human-specific (Mouse)
23	0.583694	Type I Human-specific (Mouse)
24	0.580956	Type I Human-specific (Mouse)
25	0.587757	Type I Human-specific (Mouse)
-25	0.598799	Type I Human-specific (Human)
-24	0.596502	Type I Human-specific (Human)
-23	0.594559	Type I Human-specific (Human)
-22	0.590496	Type I Human-specific (Human)
-21	0.589524	Type I Human-specific (Human)
-20	0.585991	Type I Human-specific (Human)
-19	0.577952	Type I Human-specific (Human)
-18	0.577157	Type I Human-specific (Human)
-17	0.570444	Type I Human-specific (Human)
-16	0.571946	Type I Human-specific (Human)
-15	0.579454	Type I Human-specific (Human)
-14	0.587316	Type I Human-specific (Human)
-13	0.60189	Type I Human-specific (Human)
-12	0.602067	Type I Human-specific (Human)
-11	0.60295	Type I Human-specific (Human)
-10	0.607985	Type I Human-specific (Human)
-9	0.6162	Type I Human-specific (Human)
-8	0.608073	Type I Human-specific (Human)
-7	0.603215	Type I Human-specific (Human)
-6	0.589789	Type I Human-specific (Human)
-5	0.564791	Type I Human-specific (Human)
-4	0.537408	Type I Human-specific (Human)
-3	0.503931	Type I Human-specific (Human)
-2	0.493861	Type I Human-specific (Human)
-1	0.53308	Type I Human-specific (Human)
0	0.604187	Type I Human-specific (Human)
1	0.668757	Type I Human-specific (Human)
2	0.725024	Type I Human-specific (Human)
3	0.733681	Type I Human-specific (Human)
4	0.69932	Type I Human-specific (Human)
5	0.647204	Type I Human-specific (Human)
6	0.567441	Type I Human-specific (Human)
7	0.526544	Type I Human-specific (Human)
8	0.522127	Type I Human-specific (Human)
9	0.534052	Type I Human-specific (Human)
10	0.564614	Type I Human-specific (Human)
11	0.596414	Type I Human-specific (Human)
12	0.62097	Type I Human-specific (Human)
13	0.627241	Type I Human-specific (Human)
14	0.640668	Type I Human-specific (Human)
15	0.639961	Type I Human-specific (Human)
16	0.628743	Type I Human-specific (Human)
17	0.62362	Type I Human-specific (Human)
18	0.618585	Type I Human-specific (Human)
19	0.612225	Type I Human-specific (Human)
20	0.6109	Type I Human-specific (Human)
21	0.605954	Type I Human-specific (Human)
22	0.596414	Type I Human-specific (Human)
23	0.59712	Type I Human-specific (Human)
24	0.590231	Type I Human-specific (Human)
25	0.601095	Type I Human-specific (Human)
-25	0.583078	Type I Mouse-specific (Human)
-24	0.577747	Type I Mouse-specific (Human)
-23	0.576348	Type I Mouse-specific (Human)
-22	0.579757	Type I Mouse-specific (Human)
-21	0.585176	Type I Mouse-specific (Human)
-20	0.57897	Type I Mouse-specific (Human)
-19	0.580107	Type I Mouse-specific (Human)
-18	0.579058	Type I Mouse-specific (Human)
-17	0.575299	Type I Mouse-specific (Human)
-16	0.577922	Type I Mouse-specific (Human)
-15	0.577834	Type I Mouse-specific (Human)
-14	0.575999	Type I Mouse-specific (Human)
-13	0.587361	Type I Mouse-specific (Human)
-12	0.585613	Type I Mouse-specific (Human)
-11	0.593567	Type I Mouse-specific (Human)
-10	0.594004	Type I Mouse-specific (Human)
-9	0.600909	Type I Mouse-specific (Human)
-8	0.597238	Type I Mouse-specific (Human)
-7	0.599336	Type I Mouse-specific (Human)
-6	0.591382	Type I Mouse-specific (Human)
-5	0.569618	Type I Mouse-specific (Human)
-4	0.556332	Type I Mouse-specific (Human)
-3	0.547155	Type I Mouse-specific (Human)
-2	0.538764	Type I Mouse-specific (Human)
-1	0.572765	Type I Mouse-specific (Human)
0	0.610174	Type I Mouse-specific (Human)
1	0.58605	Type I Mouse-specific (Human)
2	0.640766	Type I Mouse-specific (Human)
3	0.660257	Type I Mouse-specific (Human)
4	0.633948	Type I Mouse-specific (Human)
5	0.611048	Type I Mouse-specific (Human)
6	0.581068	Type I Mouse-specific (Human)
7	0.557731	Type I Mouse-specific (Human)
8	0.556595	Type I Mouse-specific (Human)
9	0.566559	Type I Mouse-specific (Human)
10	0.572677	Type I Mouse-specific (Human)
11	0.585438	Type I Mouse-specific (Human)
12	0.594965	Type I Mouse-specific (Human)
13	0.591994	Type I Mouse-specific (Human)
14	0.59313	Type I Mouse-specific (Human)
15	0.597238	Type I Mouse-specific (Human)
16	0.594354	Type I Mouse-specific (Human)
17	0.5975	Type I Mouse-specific (Human)
18	0.600297	Type I Mouse-specific (Human)
19	0.584127	Type I Mouse-specific (Human)
20	0.587099	Type I Mouse-specific (Human)
21	0.590246	Type I Mouse-specific (Human)
22	0.584652	Type I Mouse-specific (Human)
23	0.585351	Type I Mouse-specific (Human)
24	0.584389	Type I Mouse-specific (Human)
25	0.58203	Type I Mouse-specific (Human)
-25	0.589983	Type I Mouse-specific (Mouse)
-24	0.584477	Type I Mouse-specific (Mouse)
-23	0.580631	Type I Mouse-specific (Mouse)
-22	0.589896	Type I Mouse-specific (Mouse)
-21	0.581593	Type I Mouse-specific (Mouse)
-20	0.576086	Type I Mouse-specific (Mouse)
-19	0.57731	Type I Mouse-specific (Mouse)
-18	0.576086	Type I Mouse-specific (Mouse)
-17	0.571978	Type I Mouse-specific (Mouse)
-16	0.577572	Type I Mouse-specific (Mouse)
-15	0.576698	Type I Mouse-specific (Mouse)
-14	0.573202	Type I Mouse-specific (Mouse)
-13	0.59112	Type I Mouse-specific (Mouse)
-12	0.60021	Type I Mouse-specific (Mouse)
-11	0.601696	Type I Mouse-specific (Mouse)
-10	0.613932	Type I Mouse-specific (Mouse)
-9	0.61874	Type I Mouse-specific (Mouse)
-8	0.617166	Type I Mouse-specific (Mouse)
-7	0.618303	Type I Mouse-specific (Mouse)
-6	0.593654	Type I Mouse-specific (Mouse)
-5	0.56114	Type I Mouse-specific (Mouse)
-4	0.523993	Type I Mouse-specific (Mouse)
-3	0.506599	Type I Mouse-specific (Mouse)
-2	0.487545	Type I Mouse-specific (Mouse)
-1	0.530548	Type I Mouse-specific (Mouse)
0	0.595228	Type I Mouse-specific (Mouse)
1	0.672581	Type I Mouse-specific (Mouse)
2	0.739533	Type I Mouse-specific (Mouse)
3	0.75177	Type I Mouse-specific (Mouse)
4	0.703785	Type I Mouse-specific (Mouse)
5	0.630802	Type I Mouse-specific (Mouse)
6	0.547942	Type I Mouse-specific (Mouse)
7	0.507124	Type I Mouse-specific (Mouse)
8	0.506949	Type I Mouse-specific (Mouse)
9	0.52172	Type I Mouse-specific (Mouse)
10	0.549602	Type I Mouse-specific (Mouse)
11	0.593654	Type I Mouse-specific (Mouse)
12	0.616817	Type I Mouse-specific (Mouse)
13	0.623722	Type I Mouse-specific (Mouse)
14	0.633074	Type I Mouse-specific (Mouse)
15	0.631588	Type I Mouse-specific (Mouse)
16	0.61568	Type I Mouse-specific (Mouse)
17	0.612709	Type I Mouse-specific (Mouse)
18	0.615768	Type I Mouse-specific (Mouse)
19	0.60659	Type I Mouse-specific (Mouse)
20	0.602745	Type I Mouse-specific (Mouse)
21	0.596714	Type I Mouse-specific (Mouse)
22	0.583341	Type I Mouse-specific (Mouse)
23	0.587536	Type I Mouse-specific (Mouse)
24	0.584827	Type I Mouse-specific (Mouse)
25	0.586924	Type I Mouse-specific (Mouse)
-25	0.514874	Type II Conserved (Human)
-24	0.581236	Type II Conserved (Human)
-23	0.544622	Type II Conserved (Human)
-22	0.537757	Type II Conserved (Human)
-21	0.544622	Type II Conserved (Human)
-20	0.535469	Type II Conserved (Human)
-19	0.585812	Type II Conserved (Human)
-18	0.578947	Type II Conserved (Human)
-17	0.599542	Type II Conserved (Human)
-16	0.601831	Type II Conserved (Human)
-15	0.553776	Type II Conserved (Human)
-14	0.551487	Type II Conserved (Human)
-13	0.556064	Type II Conserved (Human)
-12	0.617849	Type II Conserved (Human)
-11	0.615561	Type II Conserved (Human)
-10	0.613272	Type II Conserved (Human)
-9	0.631579	Type II Conserved (Human)
-8	0.631579	Type II Conserved (Human)
-7	0.654462	Type II Conserved (Human)
-6	0.640732	Type II Conserved (Human)
-5	0.615561	Type II Conserved (Human)
-4	0.592677	Type II Conserved (Human)
-3	0.537757	Type II Conserved (Human)
-2	0.450801	Type II Conserved (Human)
-1	0.407323	Type II Conserved (Human)
0	0.434783	Type II Conserved (Human)
1	0.453089	Type II Conserved (Human)
2	0.437071	Type II Conserved (Human)
3	0.437071	Type II Conserved (Human)
4	0.386728	Type II Conserved (Human)
5	0.475973	Type II Conserved (Human)
6	0.576659	Type II Conserved (Human)
7	0.640732	Type II Conserved (Human)
8	0.656751	Type II Conserved (Human)
9	0.620137	Type II Conserved (Human)
10	0.647597	Type II Conserved (Human)
11	0.567506	Type II Conserved (Human)
12	0.620137	Type II Conserved (Human)
13	0.604119	Type II Conserved (Human)
14	0.640732	Type II Conserved (Human)
15	0.576659	Type II Conserved (Human)
16	0.556064	Type II Conserved (Human)
17	0.581236	Type II Conserved (Human)
18	0.604119	Type II Conserved (Human)
19	0.590389	Type II Conserved (Human)
20	0.597254	Type II Conserved (Human)
21	0.601831	Type II Conserved (Human)
22	0.514874	Type II Conserved (Human)
23	0.510297	Type II Conserved (Human)
24	0.553776	Type II Conserved (Human)
25	0.560641	Type II Conserved (Human)
-25	0.567506	Type II Conserved (Mouse)
-24	0.565217	Type II Conserved (Mouse)
-23	0.549199	Type II Conserved (Mouse)
-22	0.560641	Type II Conserved (Mouse)
-21	0.551487	Type II Conserved (Mouse)
-20	0.601831	Type II Conserved (Mouse)
-19	0.578947	Type II Conserved (Mouse)
-18	0.567506	Type II Conserved (Mouse)
-17	0.581236	Type II Conserved (Mouse)
-16	0.562929	Type II Conserved (Mouse)
-15	0.578947	Type II Conserved (Mouse)
-14	0.581236	Type II Conserved (Mouse)
-13	0.558352	Type II Conserved (Mouse)
-12	0.629291	Type II Conserved (Mouse)
-11	0.659039	Type II Conserved (Mouse)
-10	0.617849	Type II Conserved (Mouse)
-9	0.659039	Type II Conserved (Mouse)
-8	0.659039	Type II Conserved (Mouse)
-7	0.661327	Type II Conserved (Mouse)
-6	0.624714	Type II Conserved (Mouse)
-5	0.606407	Type II Conserved (Mouse)
-4	0.530892	Type II Conserved (Mouse)
-3	0.489703	Type II Conserved (Mouse)
-2	0.409611	Type II Conserved (Mouse)
-1	0.352403	Type II Conserved (Mouse)
0	0.375286	Type II Conserved (Mouse)
1	0.347826	Type II Conserved (Mouse)
2	0.400458	Type II Conserved (Mouse)
3	0.402746	Type II Conserved (Mouse)
4	0.336384	Type II Conserved (Mouse)
5	0.453089	Type II Conserved (Mouse)
6	0.610984	Type II Conserved (Mouse)
7	0.649886	Type II Conserved (Mouse)
8	0.629291	Type II Conserved (Mouse)
9	0.679634	Type II Conserved (Mouse)
10	0.661327	Type II Conserved (Mouse)
11	0.622426	Type II Conserved (Mouse)
12	0.636156	Type II Conserved (Mouse)
13	0.567506	Type II Conserved (Mouse)
14	0.638444	Type II Conserved (Mouse)
15	0.594966	Type II Conserved (Mouse)
16	0.594966	Type II Conserved (Mouse)
17	0.567506	Type II Conserved (Mouse)
18	0.578947	Type II Conserved (Mouse)
19	0.562929	Type II Conserved (Mouse)
20	0.540046	Type II Conserved (Mouse)
21	0.569794	Type II Conserved (Mouse)
22	0.546911	Type II Conserved (Mouse)
23	0.544622	Type II Conserved (Mouse)
24	0.546911	Type II Conserved (Mouse)
25	0.519451	Type II Conserved (Mouse)
-25	0.554898	Type II Human-specific (Mouse)
-24	0.553356	Type II Human-specific (Mouse)
-23	0.562098	Type II Human-specific (Mouse)
-22	0.561841	Type II Human-specific (Mouse)
-21	0.547956	Type II Human-specific (Mouse)
-20	0.559527	Type II Human-specific (Mouse)
-19	0.556184	Type II Human-specific (Mouse)
-18	0.565698	Type II Human-specific (Mouse)
-17	0.575726	Type II Human-specific (Mouse)
-16	0.568784	Type II Human-specific (Mouse)
-15	0.577783	Type II Human-specific (Mouse)
-14	0.578041	Type II Human-specific (Mouse)
-13	0.584726	Type II Human-specific (Mouse)
-12	0.584726	Type II Human-specific (Mouse)
-11	0.573155	Type II Human-specific (Mouse)
-10	0.573669	Type II Human-specific (Mouse)
-9	0.578041	Type II Human-specific (Mouse)
-8	0.582669	Type II Human-specific (Mouse)
-7	0.582926	Type II Human-specific (Mouse)
-6	0.578555	Type II Human-specific (Mouse)
-5	0.56467	Type II Human-specific (Mouse)
-4	0.550527	Type II Human-specific (Mouse)
-3	0.54307	Type II Human-specific (Mouse)
-2	0.526356	Type II Human-specific (Mouse)
-1	0.510928	Type II Human-specific (Mouse)
0	0.519157	Type II Human-specific (Mouse)
1	0.503471	Type II Human-specific (Mouse)
2	0.506814	Type II Human-specific (Mouse)
3	0.497814	Type II Human-specific (Mouse)
4	0.457444	Type II Human-specific (Mouse)
5	0.542813	Type II Human-specific (Mouse)
6	0.568269	Type II Human-specific (Mouse)
7	0.579069	Type II Human-specific (Mouse)
8	0.574698	Type II Human-specific (Mouse)
9	0.573926	Type II Human-specific (Mouse)
10	0.578298	Type II Human-specific (Mouse)
11	0.59064	Type II Human-specific (Mouse)
12	0.584469	Type II Human-specific (Mouse)
13	0.568527	Type II Human-specific (Mouse)
14	0.574955	Type II Human-specific (Mouse)
15	0.571869	Type II Human-specific (Mouse)
16	0.551556	Type II Human-specific (Mouse)
17	0.548984	Type II Human-specific (Mouse)
18	0.556956	Type II Human-specific (Mouse)
19	0.560813	Type II Human-specific (Mouse)
20	0.581641	Type II Human-specific (Mouse)
21	0.573412	Type II Human-specific (Mouse)
22	0.56107	Type II Human-specific (Mouse)
23	0.558241	Type II Human-specific (Mouse)
24	0.56647	Type II Human-specific (Mouse)
25	0.555413	Type II Human-specific (Mouse)
-25	0.565955	Type II Human-specific (Human)
-24	0.560298	Type II Human-specific (Human)
-23	0.555927	Type II Human-specific (Human)
-22	0.560041	Type II Human-specific (Human)
-21	0.567755	Type II Human-specific (Human)
-20	0.570841	Type II Human-specific (Human)
-19	0.563898	Type II Human-specific (Human)
-18	0.556441	Type II Human-specific (Human)
-17	0.55927	Type II Human-specific (Human)
-16	0.576755	Type II Human-specific (Human)
-15	0.580612	Type II Human-specific (Human)
-14	0.581641	Type II Human-specific (Human)
-13	0.591155	Type II Human-specific (Human)
-12	0.604011	Type II Human-specific (Human)
-11	0.601183	Type II Human-specific (Human)
-10	0.603497	Type II Human-specific (Human)
-9	0.613782	Type II Human-specific (Human)
-8	0.615068	Type II Human-specific (Human)
-7	0.617897	Type II Human-specific (Human)
-6	0.597326	Type II Human-specific (Human)
-5	0.576241	Type II Human-specific (Human)
-4	0.542813	Type II Human-specific (Human)
-3	0.526871	Type II Human-specific (Human)
-2	0.483672	Type II Human-specific (Human)
-1	0.427102	Type II Human-specific (Human)
0	0.442016	Type II Human-specific (Human)
1	0.454873	Type II Human-specific (Human)
2	0.458215	Type II Human-specific (Human)
3	0.461044	Type II Human-specific (Human)
4	0.383646	Type II Human-specific (Human)
5	0.474415	Type II Human-specific (Human)
6	0.553098	Type II Human-specific (Human)
7	0.584726	Type II Human-specific (Human)
8	0.599383	Type II Human-specific (Human)
9	0.609154	Type II Human-specific (Human)
10	0.605554	Type II Human-specific (Human)
11	0.609154	Type II Human-specific (Human)
12	0.594497	Type II Human-specific (Human)
13	0.588583	Type II Human-specific (Human)
14	0.59064	Type II Human-specific (Human)
15	0.58704	Type II Human-specific (Human)
16	0.579326	Type II Human-specific (Human)
17	0.566984	Type II Human-specific (Human)
18	0.571869	Type II Human-specific (Human)
19	0.567755	Type II Human-specific (Human)
20	0.564412	Type II Human-specific (Human)
21	0.574441	Type II Human-specific (Human)
22	0.577012	Type II Human-specific (Human)
23	0.563898	Type II Human-specific (Human)
24	0.578812	Type II Human-specific (Human)
25	0.577012	Type II Human-specific (Human)
-25	0.586498	Type II Mouse-specific (Human)
-24	0.586498	Type II Mouse-specific (Human)
-23	0.561181	Type II Mouse-specific (Human)
-22	0.523207	Type II Mouse-specific (Human)
-21	0.540084	Type II Mouse-specific (Human)
-20	0.529536	Type II Mouse-specific (Human)
-19	0.567511	Type II Mouse-specific (Human)
-18	0.590717	Type II Mouse-specific (Human)
-17	0.575949	Type II Mouse-specific (Human)
-16	0.590717	Type II Mouse-specific (Human)
-15	0.552743	Type II Mouse-specific (Human)
-14	0.582278	Type II Mouse-specific (Human)
-13	0.584388	Type II Mouse-specific (Human)
-12	0.580169	Type II Mouse-specific (Human)
-11	0.57173	Type II Mouse-specific (Human)
-10	0.56962	Type II Mouse-specific (Human)
-9	0.56962	Type II Mouse-specific (Human)
-8	0.580169	Type II Mouse-specific (Human)
-7	0.605485	Type II Mouse-specific (Human)
-6	0.601266	Type II Mouse-specific (Human)
-5	0.590717	Type II Mouse-specific (Human)
-4	0.605485	Type II Mouse-specific (Human)
-3	0.594937	Type II Mouse-specific (Human)
-2	0.550633	Type II Mouse-specific (Human)
-1	0.514768	Type II Mouse-specific (Human)
0	0.529536	Type II Mouse-specific (Human)
1	0.489451	Type II Mouse-specific (Human)
2	0.483122	Type II Mouse-specific (Human)
3	0.531646	Type II Mouse-specific (Human)
4	0.483122	Type II Mouse-specific (Human)
5	0.561181	Type II Mouse-specific (Human)
6	0.575949	Type II Mouse-specific (Human)
7	0.622363	Type II Mouse-specific (Human)
8	0.628692	Type II Mouse-specific (Human)
9	0.626582	Type II Mouse-specific (Human)
10	0.624473	Type II Mouse-specific (Human)
11	0.590717	Type II Mouse-specific (Human)
12	0.535865	Type II Mouse-specific (Human)
13	0.537975	Type II Mouse-specific (Human)
14	0.554852	Type II Mouse-specific (Human)
15	0.563291	Type II Mouse-specific (Human)
16	0.544304	Type II Mouse-specific (Human)
17	0.597046	Type II Mouse-specific (Human)
18	0.590717	Type II Mouse-specific (Human)
19	0.57384	Type II Mouse-specific (Human)
20	0.588608	Type II Mouse-specific (Human)
21	0.544304	Type II Mouse-specific (Human)
22	0.565401	Type II Mouse-specific (Human)
23	0.563291	Type II Mouse-specific (Human)
24	0.523207	Type II Mouse-specific (Human)
25	0.544304	Type II Mouse-specific (Human)
-25	0.599156	Type II Mouse-specific (Mouse)
-24	0.592827	Type II Mouse-specific (Mouse)
-23	0.588608	Type II Mouse-specific (Mouse)
-22	0.544304	Type II Mouse-specific (Mouse)
-21	0.546414	Type II Mouse-specific (Mouse)
-20	0.533755	Type II Mouse-specific (Mouse)
-19	0.561181	Type II Mouse-specific (Mouse)
-18	0.592827	Type II Mouse-specific (Mouse)
-17	0.588608	Type II Mouse-specific (Mouse)
-16	0.588608	Type II Mouse-specific (Mouse)
-15	0.609705	Type II Mouse-specific (Mouse)
-14	0.632911	Type II Mouse-specific (Mouse)
-13	0.580169	Type II Mouse-specific (Mouse)
-12	0.611814	Type II Mouse-specific (Mouse)
-11	0.622363	Type II Mouse-specific (Mouse)
-10	0.639241	Type II Mouse-specific (Mouse)
-9	0.662447	Type II Mouse-specific (Mouse)
-8	0.670886	Type II Mouse-specific (Mouse)
-7	0.691983	Type II Mouse-specific (Mouse)
-6	0.681435	Type II Mouse-specific (Mouse)
-5	0.626582	Type II Mouse-specific (Mouse)
-4	0.57173	Type II Mouse-specific (Mouse)
-3	0.462025	Type II Mouse-specific (Mouse)
-2	0.438819	Type II Mouse-specific (Mouse)
-1	0.402954	Type II Mouse-specific (Mouse)
0	0.379747	Type II Mouse-specific (Mouse)
1	0.367089	Type II Mouse-specific (Mouse)
2	0.398734	Type II Mouse-specific (Mouse)
3	0.415612	Type II Mouse-specific (Mouse)
4	0.348101	Type II Mouse-specific (Mouse)
5	0.5	Type II Mouse-specific (Mouse)
6	0.578059	Type II Mouse-specific (Mouse)
7	0.630802	Type II Mouse-specific (Mouse)
8	0.672996	Type II Mouse-specific (Mouse)
9	0.666667	Type II Mouse-specific (Mouse)
10	0.64346	Type II Mouse-specific (Mouse)
11	0.64557	Type II Mouse-specific (Mouse)
12	0.639241	Type II Mouse-specific (Mouse)
13	0.637131	Type II Mouse-specific (Mouse)
14	0.630802	Type II Mouse-specific (Mouse)
15	0.599156	Type II Mouse-specific (Mouse)
16	0.588608	Type II Mouse-specific (Mouse)
17	0.611814	Type II Mouse-specific (Mouse)
18	0.57384	Type II Mouse-specific (Mouse)
19	0.556962	Type II Mouse-specific (Mouse)
20	0.529536	Type II Mouse-specific (Mouse)
21	0.548523	Type II Mouse-specific (Mouse)
22	0.540084	Type II Mouse-specific (Mouse)
23	0.556962	Type II Mouse-specific (Mouse)
24	0.575949	Type II Mouse-specific (Mouse)
25	0.580169	Type II Mouse-specific (Mouse)

## Sheet: Fig5c
Position	Type	Base	Coef.
1	base	A	0.0795459
1	base	C	-0.11241
1	base	G	0.355179
1	base	T	-0.586179
2	base	A	-0.0521538
2	base	C	-0.203596
2	base	G	0.358468
2	base	T	-0.366582
3	base	A	-0.0545802
3	base	C	-0.133618
3	base	G	0.327988
3	base	T	-0.403654
4	base	A	-0.144855
4	base	C	-0.259865
4	base	G	0.228757
4	base	T	-0.0879011
5	base	A	-0.169456
5	base	C	-0.166964
5	base	G	0.08503
5	base	T	-0.0124744
-1	base	A	-0.113005
-1	base	C	-0.178488
-1	base	G	-0.0292072
-1	base	T	0.0568363
-2	base	A	0.0461598
-2	base	C	-0.064476
-2	base	G	-0.189799
-2	base	T	-0.0557493
0	structural_factor		-0.0730317
1	structural_factor		0.290058
2	structural_factor		0.101701
3	structural_factor		0.148694
4	structural_factor		0.110603
5	structural_factor		0.00593285
-1	structural_factor		-0.109681
-2	structural_factor		-0.0807353

## Sheet: Fig5d
Position	Substitution rate (%)	Group
-5	14.1876	Cons
-4	13.2723	Cons
-3	20.3661	Cons
-2	11.6705	Cons
-1	8.23799	Cons
1	0.686499	Cons
2	1.14416	Cons
3	4.80549	Cons
4	1.14416	Cons
5	13.5011	Cons
6	15.103	Cons
7	10.5263	Cons
8	14.4165	Cons
9	14.1876	Cons
-5	22.92	NonCons
-4	21.7969	NonCons
-3	22.5533	NonCons
-2	19.9633	NonCons
-1	18.6569	NonCons
1	19.78	NonCons
2	21.2698	NonCons
3	20.0092	NonCons
4	26.4726	NonCons
5	21.6136	NonCons
6	22.5533	NonCons
7	21.8657	NonCons
8	22.4845	NonCons
9	24.2494	NonCons

## Sheet: Fig5e
Position	Coef.
-20	0.0289226
-19	0.0516414
-18	-0.0527312
-17	-0.0676399
-16	0.0599539
-15	0.0131564
-14	0.0314838
-13	-0.0748833
-12	0.0741691
-11	0.096751
-10	0.00907586
-9	0.101225
-8	0.0422711
-7	0.0887817
-6	0.0219298
-5	0.0605849
-4	-0.0247184
-3	-0.0163319
-2	-0.0275956
-1	-0.229019
0	-0.182792
1	0.00444001
2	-0.108464
3	0.0895477
4	-0.260306
5	-0.245813
6	0.100313
7	0.000610371
8	0.0524194
9	0.0788261
10	0.0610349
11	-0.0419651
12	0.0630744
13	0.0398831
14	0.0972538
15	-0.0422805
16	0.0924599
17	0.0058481
18	0.0278839
19	0.0797468
20	-0.144551

## Sheet: Fig5f
Sequence id	Coverage	m5C level	candidate	Is original?	motif	G_count
S_00702	103	1	Sub #1	FALSE	GAGC	2
S_00747	313	0.942492	Sub #1	FALSE	GGCG	3
S_00719	325	0.898462	Sub #1	FALSE	GTGG	3
S_00623	268	0.880597	Sub #1	FALSE	TGGG	3
S_00699	215	0.874419	Sub #1	FALSE	GACG	2
S_00739	197	0.86802	Sub #1	FALSE	GGAG	3
S_00701	620	0.825806	Sub #1	FALSE	GAGT	2
S_00687	204	0.813725	Sub #1	FALSE	CGGG	3
S_00686	744	0.793011	Sub #1	FALSE	CGGC	2
S_17596	380	0.784211	Sub #1	TRUE	TGGG	3
S_00748	160	0.78125	Sub #1	FALSE	GGGA	3
S_00679	637	0.767661	Sub #1	FALSE	CGTG	2
S_00727	396	0.752525	Sub #1	FALSE	GCTG	2
S_00555	488	0.729508	Sub #1	FALSE	AGCG	2
S_00537	435	0.721839	Sub #1	FALSE	ACCT	0
S_00684	460	0.721133	Sub #1	FALSE	CGGA	2
S_00507	467	0.717345	Sub #1	FALSE	AACG	1
S_00734	486	0.709877	Sub #1	FALSE	GCGC	2
S_00691	160	0.69375	Sub #1	FALSE	GAAG	2
S_00675	330	0.665653	Sub #1	FALSE	CGAG	2
S_00715	592	0.662162	Sub #1	FALSE	GTCG	2
S_00750	192	0.65625	Sub #1	FALSE	GGGC	3
S_17528	608	0.654605	Sub #1	TRUE	TGGG	3
S_00738	314	0.646497	Sub #1	FALSE	GGAC	2
S_00543	458	0.646288	Sub #1	FALSE	ACGG	2
S_00556	111	0.63964	Sub #1	FALSE	AGGA	2
S_00749	431	0.616667	Sub #1	FALSE	GGGT	3
S_00743	874	0.613272	Sub #1	FALSE	GGTG	3
S_00735	364	0.60989	Sub #1	FALSE	GCGG	3
S_00552	712	0.603933	Sub #1	FALSE	AGCA	1
S_17579	189	0.597884	Sub #1	TRUE	TGGG	3
S_00698	602	0.571429	Sub #1	FALSE	GACC	1
S_00683	647	0.545595	Sub #1	FALSE	CGCG	2
S_17562	293	0.515358	Sub #1	TRUE	TGGG	3
S_00678	366	0.505464	Sub #1	FALSE	CGTC	1
S_00671	275	0.505455	Sub #1	FALSE	CCGG	2
S_00731	536	0.460821	Sub #1	FALSE	GCCG	2
S_00737	478	0.449791	Sub #1	FALSE	GGAT	2
S_00620	773	0.446313	Sub #1	FALSE	TGGA	2
S_00711	313	0.444089	Sub #1	FALSE	GTTG	2
S_00611	495	0.439271	Sub #1	FALSE	TGAG	2
S_00705	123	0.430894	Sub #1	FALSE	GTAT	1
S_00539	571	0.416813	Sub #1	FALSE	ACCG	1
S_00635	603	0.413621	Sub #1	FALSE	CACG	1
S_00722	354	0.41092	Sub #1	FALSE	GCAC	1
S_00674	253	0.407115	Sub #1	FALSE	CGAC	1
S_00643	656	0.406349	Sub #1	FALSE	CTAG	1
S_00554	616	0.402597	Sub #1	FALSE	AGCC	1
S_00744	441	0.395455	Sub #1	FALSE	GGCA	2
S_00670	829	0.390832	Sub #1	FALSE	CCGC	1
S_00655	1042	0.379079	Sub #1	FALSE	CTGG	2
S_00685	771	0.376135	Sub #1	FALSE	CGGT	2
S_17545	269	0.375465	Sub #1	TRUE	TGGG	3
S_00639	179	0.374302	Sub #1	FALSE	CAGG	2
S_00607	556	0.354317	Sub #1	FALSE	TCGG	2
S_00557	353	0.328612	Sub #1	FALSE	AGGT	2
S_00550	910	0.321978	Sub #1	FALSE	AGTC	1
S_00510	996	0.316265	Sub #1	FALSE	AAGC	1
S_00622	547	0.312614	Sub #1	FALSE	TGGC	2
S_00723	373	0.308311	Sub #1	FALSE	GCAG	2
S_00546	594	0.291246	Sub #1	FALSE	AGAC	1
S_00732	358	0.290503	Sub #1	FALSE	GCGA	2
S_00652	672	0.287202	Sub #1	FALSE	CTGA	1
S_00551	771	0.286641	Sub #1	FALSE	AGTG	2
S_00714	331	0.265861	Sub #1	FALSE	GTCC	1
S_00695	985	0.258883	Sub #1	FALSE	GATG	2
S_00696	556	0.255396	Sub #1	FALSE	GACA	1
S_00707	696	0.248563	Sub #1	FALSE	GTAG	2
S_00740	698	0.247851	Sub #1	FALSE	GGTA	2
S_00575	611	0.237316	Sub #1	FALSE	TAGG	2
S_00717	1228	0.236971	Sub #1	FALSE	GTGT	2
S_00603	364	0.233516	Sub #1	FALSE	TCCG	1
S_00535	712	0.230337	Sub #1	FALSE	ACTG	1
S_00733	411	0.226277	Sub #1	FALSE	GCGT	2
S_00627	348	0.221264	Sub #1	FALSE	CAAG	1
S_00690	599	0.218698	Sub #1	FALSE	GAAC	1
S_00676	371	0.215633	Sub #1	FALSE	CGTA	1
S_00558	352	0.213068	Sub #1	FALSE	AGGC	2
S_00694	667	0.212894	Sub #1	FALSE	GATC	1
S_00540	448	0.212054	Sub #1	FALSE	ACGA	1
S_00730	823	0.208991	Sub #1	FALSE	GCCC	1
S_00746	235	0.208511	Sub #1	FALSE	GGCC	2
S_00729	476	0.201681	Sub #1	FALSE	GCCT	1
S_00527	155	0.2	Sub #1	FALSE	ATGG	2
S_00545	658	0.196049	Sub #1	FALSE	AGAT	1
S_00553	309	0.187702	Sub #1	FALSE	AGCT	1
S_00619	257	0.183594	Sub #1	FALSE	TGCG	2
S_00651	235	0.178723	Sub #1	FALSE	CTCG	1
S_00573	378	0.177249	Sub #1	FALSE	TAGT	1
S_00549	629	0.174881	Sub #1	FALSE	AGTT	1
S_00509	387	0.173127	Sub #1	FALSE	AAGT	1
S_00531	440	0.172727	Sub #1	FALSE	ACAG	1
S_00742	488	0.168033	Sub #1	FALSE	GGTC	2
S_00728	407	0.159705	Sub #1	FALSE	GCCA	1
S_00500	134	0.156716	Sub #1	FALSE	AATA	0
S_00682	1060	0.154717	Sub #1	FALSE	CGCC	1
S_00542	468	0.149573	Sub #1	FALSE	ACGC	1
S_00718	469	0.149254	Sub #1	FALSE	GTGC	2
S_00523	640	0.148438	Sub #1	FALSE	ATCG	1
S_00634	545	0.146789	Sub #1	FALSE	CACC	0
S_00638	399	0.140351	Sub #1	FALSE	CAGC	1
S_00673	419	0.138425	Sub #1	FALSE	CGAT	1
S_00610	591	0.135364	Sub #1	FALSE	TGAC	1
S_00663	340	0.135294	Sub #1	FALSE	CCTG	1
S_00720	670	0.126866	Sub #1	FALSE	GCAA	1
S_00672	537	0.124767	Sub #1	FALSE	CGAA	1
S_00668	589	0.122241	Sub #1	FALSE	CCGA	1
S_00587	518	0.121622	Sub #1	FALSE	TTCG	1
S_00681	406	0.118227	Sub #1	FALSE	CGCT	1
S_00636	479	0.114823	Sub #1	FALSE	CAGA	1
S_00571	473	0.112051	Sub #1	FALSE	TACG	1
S_00633	449	0.109131	Sub #1	FALSE	CACT	0
S_00608	194	0.108247	Sub #1	FALSE	TGAA	1
S_00591	316	0.107595	Sub #1	FALSE	TTGG	2
S_00506	564	0.10461	Sub #1	FALSE	AACC	0
S_00654	457	0.102845	Sub #1	FALSE	CTGC	1
S_00745	390	0.102828	Sub #1	FALSE	GGCT	2
S_00532	350	0.1	Sub #1	FALSE	ACTA	0
S_00741	634	0.0993691	Sub #1	FALSE	GGTT	2
S_00710	387	0.0930233	Sub #1	FALSE	GTTC	1
S_00606	349	0.0916905	Sub #1	FALSE	TCGC	1
S_00615	461	0.0911063	Sub #1	FALSE	TGTG	2
S_00667	548	0.0894161	Sub #1	FALSE	CCCG	1
S_00725	270	0.0888889	Sub #1	FALSE	GCTT	1
S_00541	347	0.0835735	Sub #1	FALSE	ACGT	1
S_00548	630	0.0825397	Sub #1	FALSE	AGTA	1
S_00536	413	0.0800971	Sub #1	FALSE	ACCA	0
S_00600	555	0.0794224	Sub #1	FALSE	TCCA	0
S_00632	718	0.0793872	Sub #1	FALSE	CACA	0
S_00578	483	0.0766046	Sub #1	FALSE	TTAC	0
S_00649	520	0.075	Sub #1	FALSE	CTCT	0
S_00726	875	0.0742857	Sub #1	FALSE	GCTC	1
S_00522	962	0.0706861	Sub #1	FALSE	ATCC	0
S_00689	352	0.0653409	Sub #1	FALSE	GAAT	1
S_00515	615	0.0650407	Sub #1	FALSE	ATAG	1
S_00716	375	0.064	Sub #1	FALSE	GTGA	2
S_00595	566	0.0618375	Sub #1	FALSE	TCAG	1
S_00637	877	0.059293	Sub #1	FALSE	CAGT	1
S_00572	594	0.0555556	Sub #1	FALSE	TAGA	1
S_00525	459	0.0544662	Sub #1	FALSE	ATGT	1
S_00524	580	0.0517241	Sub #1	FALSE	ATGA	1
S_00521	445	0.0516854	Sub #1	FALSE	ATCT	0
S_00529	489	0.0511247	Sub #1	FALSE	ACAT	0
S_00502	726	0.0509642	Sub #1	FALSE	AATC	0
S_00570	632	0.0506329	Sub #1	FALSE	TACC	0
S_00692	374	0.0481283	Sub #1	FALSE	GATA	1
S_00662	468	0.0470085	Sub #1	FALSE	CCTC	0
S_00680	853	0.045721	Sub #1	FALSE	CGCA	1
S_00659	673	0.0431548	Sub #1	FALSE	CCAG	1
S_00530	290	0.0413793	Sub #1	FALSE	ACAC	0
S_00586	649	0.03698	Sub #1	FALSE	TTCC	0
S_00605	637	0.0361067	Sub #1	FALSE	TCGT	1
S_00724	585	0.034188	Sub #1	FALSE	GCTA	1
S_00626	617	0.0340357	Sub #1	FALSE	CAAC	0
S_00648	524	0.0305344	Sub #1	FALSE	CTCA	0
S_00631	455	0.0285714	Sub #1	FALSE	CATG	1
S_00621	500	0.026	Sub #1	FALSE	TGGT	2
S_00503	466	0.0236051	Sub #1	FALSE	AATG	1
S_00706	512	0.0214844	Sub #1	FALSE	GTAC	1
S_00646	498	0.0200803	Sub #1	FALSE	CTTC	0
S_00588	578	0.017301	Sub #1	FALSE	TTGA	1
S_00697	526	0.0171103	Sub #1	FALSE	GACT	1
S_00255	277	0.0144404	Sub #1	FALSE	AAGG	2
S_00504	332	0.0120482	Sub #1	FALSE	AACA	0
S_00526	526	0.0114068	Sub #1	FALSE	ATGC	1
S_00712	362	0.0110497	Sub #1	FALSE	GTCA	1
S_00513	524	0.00763359	Sub #1	FALSE	ATAT	0
S_00597	577	0.00693241	Sub #1	FALSE	TCTT	0
S_00614	452	0.00663717	Sub #1	FALSE	TGTC	1
S_00644	372	0.00537634	Sub #1	FALSE	CTTA	0
S_00677	378	0.005291	Sub #1	FALSE	CGTT	1
S_00596	653	0.00459418	Sub #1	FALSE	TCTA	0
S_00650	276	0.00362319	Sub #1	FALSE	CTCC	0
S_00538	304	0.00328947	Sub #1	FALSE	ACCC	0
S_00599	624	0.00320513	Sub #1	FALSE	TCTG	1
S_00656	670	0.00298507	Sub #1	FALSE	CCAA	0
S_00669	1028	0.00291829	Sub #1	FALSE	CCGT	1
S_00498	343	0.00291545	Sub #1	FALSE	AAAC	0
S_00665	370	0.0027027	Sub #1	FALSE	CCCT	0
S_00569	380	0.00263158	Sub #1	FALSE	TACT	0
S_00584	803	0.00249066	Sub #1	FALSE	TTCA	0
S_00563	439	0.0022779	Sub #1	FALSE	TAAG	1
S_00618	459	0.00217865	Sub #1	FALSE	TGCC	1
S_00574	478	0.00209205	Sub #1	FALSE	TAGC	1
S_00592	485	0.00206186	Sub #1	FALSE	TCAA	0
S_00653	512	0.00195312	Sub #1	FALSE	CTGT	1
S_00497	547	0.00182815	Sub #1	FALSE	AAAT	0
S_00598	1157	0.00172861	Sub #1	FALSE	TCTC	0
S_00708	601	0.00166389	Sub #1	FALSE	GTTA	1
S_00565	688	0.0014556	Sub #1	FALSE	TATT	0
S_00660	1455	0.00137457	Sub #1	FALSE	CCTA	0
S_00645	800	0.00125	Sub #1	FALSE	CTTT	0
S_00520	395	0	Sub #1	FALSE	ATCA	0
S_00518	418	0	Sub #1	FALSE	ATTC	0
S_00534	465	0	Sub #1	FALSE	ACTC	0
S_00566	688	0	Sub #1	FALSE	TATC	0
S_00564	326	0	Sub #1	FALSE	TATA	0
S_00585	324	0	Sub #1	FALSE	TTCT	0
S_00624	548	0	Sub #1	FALSE	CAAA	0
S_00604	412	0	Sub #1	FALSE	TCGA	1
S_00629	640	0	Sub #1	FALSE	CATT	0
S_00567	683	0	Sub #1	FALSE	TATG	1
S_00514	187	0	Sub #1	FALSE	ATAC	0
S_00249	148	0	Sub #1	FALSE	AACT	0
S_00601	544	0	Sub #1	FALSE	TCCT	0
S_00625	493	0	Sub #1	FALSE	CAAT	0
S_00582	141	0	Sub #1	FALSE	TTTC	0
S_00561	283	0	Sub #1	FALSE	TAAT	0
S_00617	918	0	Sub #1	FALSE	TGCT	1
S_00666	145	0	Sub #1	FALSE	CCCC	0
S_00568	623	0	Sub #1	FALSE	TACA	0
S_00693	521	0	Sub #1	FALSE	GATT	1
S_00250	282	0	Sub #1	FALSE	AACC	0
S_00240	207	0	Sub #1	FALSE	AAAA	0
S_00657	1009	0	Sub #1	FALSE	CCAT	0
S_00560	321	0	Sub #1	FALSE	TAAA	0
S_00242	305	0	Sub #1	FALSE	AAAC	0
S_00501	282	0	Sub #1	FALSE	AATT	0
S_00609	601	0	Sub #1	FALSE	TGAT	1
S_00661	715	0	Sub #1	FALSE	CCTT	0
S_00516	472	0	Sub #1	FALSE	ATTA	0
S_00593	324	0	Sub #1	FALSE	TCAT	0
S_00576	204	0	Sub #1	FALSE	TTAA	0
S_00580	484	0	Sub #1	FALSE	TTTA	0
S_00241	132	0	Sub #1	FALSE	AAAT	0
S_00616	206	0	Sub #1	FALSE	TGCA	1
S_00612	378	0	Sub #1	FALSE	TGTA	1
S_00641	397	0	Sub #1	FALSE	CTAT	0
S_00248	531	0	Sub #1	FALSE	AACA	0
S_00581	405	0	Sub #1	FALSE	TTTT	0
S_00512	480	0	Sub #1	FALSE	ATAA	0
S_00590	500	0	Sub #1	FALSE	TTGC	1
S_00244	155	0	Sub #1	FALSE	AATA	0
S_00579	381	0	Sub #1	FALSE	TTAG	1
S_00505	467	0	Sub #1	FALSE	AACT	0
S_00602	577	0	Sub #1	FALSE	TCCC	0
S_00688	115	0	Sub #1	FALSE	GAAA	1
S_00245	133	0	Sub #1	FALSE	AATT	0
S_00246	164	0	Sub #1	FALSE	AATC	0
S_00254	454	0	Sub #1	FALSE	AAGC	1
S_00589	437	0	Sub #1	FALSE	TTGT	1
S_00577	418	0	Sub #1	FALSE	TTAT	0
S_00658	202	0	Sub #1	FALSE	CCAC	0
S_00640	369	0	Sub #1	FALSE	CTAA	0
S_00562	565	0	Sub #1	FALSE	TAAC	0
S_00721	315	0	Sub #1	FALSE	GCAT	1
S_00533	342	0	Sub #1	FALSE	ACTT	0
S_00247	194	0	Sub #1	FALSE	AATG	1
S_00630	484	0	Sub #1	FALSE	CATC	0
S_00709	723	0	Sub #1	FALSE	GTTT	1
S_00613	332	0	Sub #1	FALSE	TGTT	1
S_00253	234	0	Sub #1	FALSE	AAGT	1
S_00594	503	0	Sub #1	FALSE	TCAC	0
S_00528	257	0	Sub #1	FALSE	ACAA	0
S_00664	826	0	Sub #1	FALSE	CCCA	0
S_00251	425	0	Sub #1	FALSE	AACG	1
S_00628	394	0	Sub #1	FALSE	CATA	0
S_00252	441	0	Sub #1	FALSE	AAGA	1
S_00713	506	0	Sub #1	FALSE	GTCT	1
S_00704	612	0	Sub #1	FALSE	GTAA	1
S_00647	323	0	Sub #1	FALSE	CTTG	1
S_00583	701	0	Sub #1	FALSE	TTTG	1
S_00517	162	0	Sub #1	FALSE	ATTT	0
S_00243	188	0	Sub #1	FALSE	AAAG	1
S_00519	520	0	Sub #1	FALSE	ATTG	1
S_00642	340	0	Sub #1	FALSE	CTAC	0
S_01071	1160	0.821398	Sub #2	FALSE	AGGG	3
S_01215	1130	0.730088	Sub #2	FALSE	GAGG	3
S_01263	1074	0.566108	Sub #2	FALSE	GGGG	4
S_01069	1095	0.523288	Sub #2	FALSE	AGGT	2
S_01250	766	0.518277	Sub #2	FALSE	GGAC	2
S_01057	1284	0.501949	Sub #2	FALSE	AGAT	1
S_01070	899	0.492205	Sub #2	FALSE	AGGC	2
S_01213	1900	0.484211	Sub #2	FALSE	GAGT	2
S_17530	530	0.430189	Sub #2	TRUE	AGGC	2
S_01055	1455	0.404811	Sub #2	FALSE	ACGG	2
S_01260	1239	0.396928	Sub #2	FALSE	GGGA	3
S_17581	877	0.364155	Sub #2	TRUE	AGGC	2
S_01258	701	0.355207	Sub #2	FALSE	GGCC	2
S_01249	1987	0.284995	Sub #2	FALSE	GGAT	2
S_01262	1856	0.264547	Sub #2	FALSE	GGGC	3
S_01256	1104	0.263587	Sub #2	FALSE	GGCA	2
S_01212	2994	0.253926	Sub #2	FALSE	GAGA	2
S_01251	2101	0.240838	Sub #2	FALSE	GGAG	3
S_01255	910	0.234066	Sub #2	FALSE	GGTG	3
S_17564	327	0.229358	Sub #2	TRUE	AGGC	2
S_01068	1329	0.226486	Sub #2	FALSE	AGGA	2
S_01023	1387	0.22583	Sub #2	FALSE	AAGG	2
S_01214	1197	0.223893	Sub #2	FALSE	GAGC	2
S_01229	1512	0.203042	Sub #2	FALSE	GTGT	2
S_01248	1518	0.199605	Sub #2	FALSE	GGAA	2
S_17598	2173	0.196963	Sub #2	TRUE	AGGC	2
S_01244	1580	0.190506	Sub #2	FALSE	GCGA	2
S_01021	1138	0.181019	Sub #2	FALSE	AAGT	1
S_01064	1512	0.162698	Sub #2	FALSE	AGCA	1
S_01010	1036	0.162162	Sub #2	FALSE	AAAC	0
S_01067	1202	0.15807	Sub #2	FALSE	AGCG	2
S_01210	888	0.157658	Sub #2	FALSE	GACC	1
S_01247	2196	0.149362	Sub #2	FALSE	GCGG	3
S_01203	1675	0.146953	Sub #2	FALSE	GAAG	2
S_01259	2190	0.145272	Sub #2	FALSE	GGCG	3
S_01066	1772	0.138262	Sub #2	FALSE	AGCC	1
S_01059	1350	0.137037	Sub #2	FALSE	AGAG	2
S_01252	2409	0.136571	Sub #2	FALSE	GGTA	2
S_01232	2378	0.135101	Sub #2	FALSE	GCAA	1
S_17547	764	0.128272	Sub #2	TRUE	AGGC	2
S_01257	1995	0.127382	Sub #2	FALSE	GGCT	2
S_01202	1890	0.125993	Sub #2	FALSE	GAAC	1
S_01058	1172	0.12116	Sub #2	FALSE	AGAC	1
S_01261	1785	0.118768	Sub #2	FALSE	GGGT	3
S_01061	1163	0.118659	Sub #2	FALSE	AGTT	1
S_01132	1445	0.116263	Sub #2	FALSE	TGGA	2
S_01065	1191	0.115029	Sub #2	FALSE	AGCT	1
S_01253	2705	0.11308	Sub #2	FALSE	GGTT	2
S_01233	2465	0.111968	Sub #2	FALSE	GCAT	1
S_01054	1957	0.108329	Sub #2	FALSE	ACGC	1
S_01135	2496	0.106613	Sub #2	FALSE	TGGG	3
S_01246	1000	0.106	Sub #2	FALSE	GCGC	2
S_01209	1901	0.10363	Sub #2	FALSE	GACT	1
S_01063	1603	0.102372	Sub #2	FALSE	AGTG	2
S_01200	1695	0.100295	Sub #2	FALSE	GAAA	1
S_01245	1153	0.0980052	Sub #2	FALSE	GCGT	2
S_01190	1115	0.0977578	Sub #2	FALSE	CGTC	1
S_01217	1128	0.0975177	Sub #2	FALSE	GTAT	1
S_01222	1021	0.0959843	Sub #2	FALSE	GTTC	1
S_01056	2157	0.0945758	Sub #2	FALSE	AGAA	1
S_01201	1314	0.0944402	Sub #2	FALSE	GAAT	1
S_01060	1874	0.0933831	Sub #2	FALSE	AGTA	1
S_01254	1619	0.0870908	Sub #2	FALSE	GGTC	2
S_01235	3830	0.0861844	Sub #2	FALSE	GCAG	2
S_01237	1549	0.0858618	Sub #2	FALSE	GCTT	1
S_01198	1376	0.0828488	Sub #2	FALSE	CGGC	2
S_01236	1713	0.081728	Sub #2	FALSE	GCTA	1
S_01227	2396	0.0809683	Sub #2	FALSE	GTCG	2
S_01087	1213	0.079967	Sub #2	FALSE	TAGG	2
S_01199	1262	0.073751	Sub #2	FALSE	CGGG	3
S_01062	1224	0.0702614	Sub #2	FALSE	AGTC	1
S_01026	1288	0.0690994	Sub #2	FALSE	ATAC	0
S_01022	1365	0.0688645	Sub #2	FALSE	AAGC	1
S_01211	3527	0.0667235	Sub #2	FALSE	GACG	2
S_01239	1378	0.0638607	Sub #2	FALSE	GCTG	2
S_01226	990	0.0626896	Sub #2	FALSE	GTCC	1
S_01052	2159	0.0616026	Sub #2	FALSE	ACGA	1
S_01207	1672	0.0562201	Sub #2	FALSE	GATG	2
S_01041	1157	0.0553155	Sub #2	FALSE	ACAT	0
S_01126	1128	0.0549645	Sub #2	FALSE	TGTC	1
S_01011	1551	0.0548034	Sub #2	FALSE	AAAG	1
S_01204	1120	0.0544643	Sub #2	FALSE	GATA	1
S_01134	2025	0.054321	Sub #2	FALSE	TGGC	2
S_01228	2919	0.0520726	Sub #2	FALSE	GTGA	2
S_01122	2455	0.0509165	Sub #2	FALSE	TGAC	1
S_01008	1304	0.047546	Sub #2	FALSE	AAAA	0
S_01053	1148	0.0461672	Sub #2	FALSE	ACGT	1
S_01193	2361	0.0444727	Sub #2	FALSE	CGCT	1
S_01020	3754	0.0434551	Sub #2	FALSE	AAGA	1
S_01221	914	0.0426696	Sub #2	FALSE	GTTT	1
S_01014	1054	0.0417457	Sub #2	FALSE	AATC	0
S_01146	1637	0.0409285	Sub #2	FALSE	CACC	0
S_01218	1432	0.0405028	Sub #2	FALSE	GTAC	1
S_01197	1445	0.0394464	Sub #2	FALSE	CGGT	2
S_01186	1587	0.0384373	Sub #2	FALSE	CGAC	1
S_01049	1661	0.037929	Sub #2	FALSE	ACCT	0
S_01187	1066	0.0375235	Sub #2	FALSE	CGAG	2
S_01243	1405	0.0362989	Sub #2	FALSE	GCCG	2
S_01038	1565	0.0357827	Sub #2	FALSE	ATGC	1
S_01036	1492	0.0355228	Sub #2	FALSE	ATGA	1
S_01231	1568	0.0350765	Sub #2	FALSE	GTGG	3
S_01241	1379	0.0348331	Sub #2	FALSE	GCCT	1
S_01196	2250	0.0306667	Sub #2	FALSE	CGGA	2
S_01125	1065	0.0300752	Sub #2	FALSE	TGTT	1
S_01027	1323	0.0287226	Sub #2	FALSE	ATAG	1
S_01112	762	0.0275591	Sub #2	FALSE	TCCA	0
S_01206	1359	0.0272259	Sub #2	FALSE	GATC	1
S_01042	1494	0.0267738	Sub #2	FALSE	ACAC	0
S_01129	1372	0.0266667	Sub #2	FALSE	TGCT	1
S_01133	1306	0.0260536	Sub #2	FALSE	TGGT	2
S_01242	1354	0.0258493	Sub #2	FALSE	GCCC	1
S_01185	1141	0.0245399	Sub #2	FALSE	CGAT	1
S_01194	2695	0.0244898	Sub #2	FALSE	CGCC	1
S_01039	1400	0.0214286	Sub #2	FALSE	ATGG	2
S_01086	887	0.0202931	Sub #2	FALSE	TAGC	1
S_01017	2026	0.0202469	Sub #2	FALSE	AACT	0
S_01219	964	0.0197095	Sub #2	FALSE	GTAG	2
S_01238	2915	0.0188679	Sub #2	FALSE	GCTC	1
S_01030	1964	0.0188391	Sub #2	FALSE	ATTC	0
S_01037	1288	0.018648	Sub #2	FALSE	ATGT	1
S_01240	1191	0.0184719	Sub #2	FALSE	GCCA	1
S_01154	2410	0.0166044	Sub #2	FALSE	CTAC	0
S_01162	2049	0.0161133	Sub #2	FALSE	CTCC	0
S_01208	1121	0.0160571	Sub #2	FALSE	GACA	1
S_01074	1180	0.0152542	Sub #2	FALSE	TAAC	0
S_01192	993	0.0140987	Sub #2	FALSE	CGCA	1
S_01046	1505	0.0139535	Sub #2	FALSE	ACTC	0
S_01225	801	0.0124844	Sub #2	FALSE	GTCT	1
S_01024	1525	0.012459	Sub #2	FALSE	ATAA	0
S_01195	1393	0.0122039	Sub #2	FALSE	CGCG	2
S_01149	1699	0.0117716	Sub #2	FALSE	CAGT	1
S_01181	1783	0.011217	Sub #2	FALSE	CCGT	1
S_01015	977	0.0102354	Sub #2	FALSE	AATG	1
S_01160	2083	0.0100816	Sub #2	FALSE	CTCA	0
S_01183	1836	0.00925926	Sub #2	FALSE	CCGG	2
S_01050	2513	0.00875448	Sub #2	FALSE	ACCC	0
S_01018	2198	0.00864422	Sub #2	FALSE	AACC	0
S_01138	1729	0.00809717	Sub #2	FALSE	CAAC	0
S_01019	1129	0.00797166	Sub #2	FALSE	AACG	1
S_01179	1909	0.00733368	Sub #2	FALSE	CCCG	1
S_01205	1419	0.00704722	Sub #2	FALSE	GATT	1
S_01188	1843	0.0065182	Sub #2	FALSE	CGTA	1
S_01167	1339	0.00597461	Sub #2	FALSE	CTGG	2
S_01094	1497	0.00534759	Sub #2	FALSE	TTTC	0
S_01191	663	0.00452489	Sub #2	FALSE	CGTG	2
S_01182	1392	0.00359195	Sub #2	FALSE	CCGC	1
S_01148	1242	0.00322061	Sub #2	FALSE	CAGA	1
S_01072	1825	0.00274123	Sub #2	FALSE	TAAA	0
S_01176	1171	0.00256191	Sub #2	FALSE	CCCA	0
S_01043	400	0.0025	Sub #2	FALSE	ACAG	1
S_01073	819	0.002442	Sub #2	FALSE	TAAT	0
S_01111	1272	0.00235849	Sub #2	FALSE	TCTG	1
S_01174	1276	0.0023511	Sub #2	FALSE	CCTC	0
S_01224	870	0.00229885	Sub #2	FALSE	GTCA	1
S_01080	1825	0.00219178	Sub #2	FALSE	TACA	0
S_01170	2409	0.00207555	Sub #2	FALSE	CCAC	0
S_01096	1467	0.00204499	Sub #2	FALSE	TTCA	0
S_01124	981	0.00203874	Sub #2	FALSE	TGTA	1
S_01089	993	0.0020141	Sub #2	FALSE	TTAT	0
S_01189	1542	0.00194679	Sub #2	FALSE	CGTT	1
S_01115	1060	0.0019084	Sub #2	FALSE	TCCG	1
S_01130	1587	0.00189036	Sub #2	FALSE	TGCC	1
S_01172	1680	0.00178571	Sub #2	FALSE	CCTA	0
S_01165	1816	0.00165198	Sub #2	FALSE	CTGT	1
S_01110	1844	0.0016269	Sub #2	FALSE	TCTC	0
S_01157	1910	0.00157068	Sub #2	FALSE	CTTT	0
S_01163	2032	0.00147638	Sub #2	FALSE	CTCG	1
S_01090	2080	0.00144231	Sub #2	FALSE	TTAC	0
S_01145	1412	0.00141643	Sub #2	FALSE	CACT	0
S_01028	715	0.0013986	Sub #2	FALSE	ATTA	0
S_01098	2158	0.00139018	Sub #2	FALSE	TTCC	0
S_01120	1465	0.00136519	Sub #2	FALSE	TGAA	1
S_01104	2198	0.00136488	Sub #2	FALSE	TCAA	0
S_01107	1483	0.00134862	Sub #2	FALSE	TCAG	1
S_01085	1491	0.00134138	Sub #2	FALSE	TAGT	1
S_01092	1495	0.00133779	Sub #2	FALSE	TTTA	0
S_01159	1557	0.00128452	Sub #2	FALSE	CTTG	1
S_01118	799	0.00125156	Sub #2	FALSE	TCGC	1
S_01088	1605	0.00124611	Sub #2	FALSE	TTAA	0
S_01119	812	0.00123153	Sub #2	FALSE	TCGG	2
S_01102	1713	0.00116754	Sub #2	FALSE	TTGC	1
S_01168	2579	0.00116369	Sub #2	FALSE	CCAA	0
S_01103	2580	0.00116324	Sub #2	FALSE	TTGG	2
S_01117	870	0.00114942	Sub #2	FALSE	TCGT	1
S_01223	913	0.00109529	Sub #2	FALSE	GTTG	2
S_01108	918	0.00108932	Sub #2	FALSE	TCTA	0
S_01171	1875	0.00106667	Sub #2	FALSE	CCAG	1
S_01140	2890	0.00103842	Sub #2	FALSE	CATA	0
S_01016	981	0.00101937	Sub #2	FALSE	AACA	0
S_01127	983	0.00101729	Sub #2	FALSE	TGTG	2
S_01143	1000	0.001	Sub #2	FALSE	CATG	1
S_01164	2023	0.000988631	Sub #2	FALSE	CTGA	1
S_01177	2067	0.000967586	Sub #2	FALSE	CCCT	0
S_01084	2152	0.000929368	Sub #2	FALSE	TAGA	1
S_01033	1099	0.000909918	Sub #2	FALSE	ATCT	0
S_01136	1147	0.00087184	Sub #2	FALSE	CAAA	0
S_01012	1194	0.000837521	Sub #2	FALSE	AATA	0
S_01175	1215	0.000823045	Sub #2	FALSE	CCTG	1
S_01139	1225	0.000816327	Sub #2	FALSE	CAAG	1
S_01105	1229	0.00081367	Sub #2	FALSE	TCAT	0
S_01081	1272	0.000786164	Sub #2	FALSE	TACT	0
S_01151	1367	0.000731529	Sub #2	FALSE	CAGG	2
S_01144	1437	0.000695894	Sub #2	FALSE	CACA	0
S_01141	1454	0.000687758	Sub #2	FALSE	CATT	0
S_01173	1491	0.000670691	Sub #2	FALSE	CCTT	0
S_01152	1502	0.000665779	Sub #2	FALSE	CTAA	0
S_01216	1538	0.000650195	Sub #2	FALSE	GTAA	1
S_01075	1570	0.000636943	Sub #2	FALSE	TAAG	1
S_01116	1625	0.000615385	Sub #2	FALSE	TCGA	1
S_01169	1688	0.000592417	Sub #2	FALSE	CCAT	0
S_01109	1706	0.00058651	Sub #2	FALSE	TCTT	0
S_01137	1754	0.000570125	Sub #2	FALSE	CAAT	0
S_01220	1949	0.000513084	Sub #2	FALSE	GTTA	1
S_01158	2148	0.000465766	Sub #2	FALSE	CTTC	0
S_01156	2165	0.000461894	Sub #2	FALSE	CTTA	0
S_01131	2171	0.000460617	Sub #2	FALSE	TGCG	2
S_01178	2423	0.000412712	Sub #2	FALSE	CCCC	0
S_01035	2506	0.000399042	Sub #2	FALSE	ATCG	1
S_01153	923	0	Sub #2	FALSE	CTAT	0
S_01101	1751	0	Sub #2	FALSE	TTGT	1
S_01082	1137	0	Sub #2	FALSE	TACC	0
S_01180	1044	0	Sub #2	FALSE	CCGA	1
S_01009	1336	0	Sub #2	FALSE	AAAT	0
S_01025	1818	0	Sub #2	FALSE	ATAT	0
S_01013	1137	0	Sub #2	FALSE	AATT	0
S_01079	980	0	Sub #2	FALSE	TATG	1
S_01150	1420	0	Sub #2	FALSE	CAGC	1
S_01106	1218	0	Sub #2	FALSE	TCAC	0
S_01100	1042	0	Sub #2	FALSE	TTGA	1
S_01147	1060	0	Sub #2	FALSE	CACG	1
S_01123	1249	0	Sub #2	FALSE	TGAG	2
S_01044	1608	0	Sub #2	FALSE	ACTA	0
S_01113	946	0	Sub #2	FALSE	TCCT	0
S_01114	1441	0	Sub #2	FALSE	TCCC	0
S_01093	806	0	Sub #2	FALSE	TTTT	0
S_01128	1071	0	Sub #2	FALSE	TGCA	1
S_01184	1582	0	Sub #2	FALSE	CGAA	1
S_01031	1725	0	Sub #2	FALSE	ATTG	1
S_01032	1807	0	Sub #2	FALSE	ATCA	0
S_01234	1828	0	Sub #2	FALSE	GCAC	1
S_01034	2566	0	Sub #2	FALSE	ATCC	0
S_01029	1026	0	Sub #2	FALSE	ATTT	0
S_01121	904	0	Sub #2	FALSE	TGAT	1
S_01161	885	0	Sub #2	FALSE	CTCT	0
S_01099	1407	0	Sub #2	FALSE	TTCG	1
S_01047	1809	0	Sub #2	FALSE	ACTG	1
S_01045	834	0	Sub #2	FALSE	ACTT	0
S_01166	1233	0	Sub #2	FALSE	CTGC	1
S_01142	1992	0	Sub #2	FALSE	CATC	0
S_01076	1277	0	Sub #2	FALSE	TATA	0
S_01083	986	0	Sub #2	FALSE	TACG	1
S_01155	1270	0	Sub #2	FALSE	CTAG	1
S_01077	1125	0	Sub #2	FALSE	TATT	0
S_01040	1684	0	Sub #2	FALSE	ACAA	0
S_01097	1703	0	Sub #2	FALSE	TTCT	0
S_01048	1162	0	Sub #2	FALSE	ACCA	0
S_01078	1872	0	Sub #2	FALSE	TATC	0
S_01051	1389	0	Sub #2	FALSE	ACCG	1
S_01095	665	0	Sub #2	FALSE	TTTG	1
S_01091	1273	0	Sub #2	FALSE	TTAG	1
S_17532	673	0.243685	Sub #3	TRUE	AGAG	2
S_01583	1173	0.211424	Sub #3	FALSE	AGGG	3
S_01571	545	0.2	Sub #3	FALSE	AGAG	2
S_17600	845	0.195266	Sub #3	TRUE	AGAG	2
S_17566	1342	0.175988	Sub #3	TRUE	AGAG	2
S_01739	369	0.157182	Sub #3	FALSE	GTCG	2
S_17583	1306	0.147779	Sub #3	TRUE	AGAG	2
S_17549	1553	0.138442	Sub #3	TRUE	AGAG	2
S_01775	1554	0.135135	Sub #3	FALSE	GGGG	4
S_01711	1940	0.122165	Sub #3	FALSE	CGGG	3
S_01727	821	0.113276	Sub #3	FALSE	GAGG	3
S_01772	563	0.108348	Sub #3	FALSE	GGGA	3
S_01724	941	0.0690755	Sub #3	FALSE	GAGA	2
S_01663	1361	0.0653931	Sub #3	FALSE	CAGG	2
S_01523	874	0.0629291	Sub #3	FALSE	AAAG	1
S_01576	488	0.0614754	Sub #3	FALSE	AGCA	1
S_01521	287	0.0592334	Sub #3	FALSE	AAAT	0
S_01580	1662	0.0589651	Sub #3	FALSE	AGGA	2
S_01660	1521	0.0473373	Sub #3	FALSE	CAGA	1
S_01582	1176	0.0459966	Sub #3	FALSE	AGGC	2
S_01679	2162	0.0448659	Sub #3	FALSE	CTGG	2
S_01743	1177	0.0424809	Sub #3	FALSE	GTGG	3
S_01647	1490	0.0389262	Sub #3	FALSE	TGGG	3
S_01547	1312	0.038872	Sub #3	FALSE	ATCG	1
S_01693	1644	0.0353013	Sub #3	FALSE	CCGT	1
S_01768	807	0.0334572	Sub #3	FALSE	GGCA	2
S_01722	1412	0.0325779	Sub #3	FALSE	GACC	1
S_01635	1990	0.0311871	Sub #3	FALSE	TGAG	2
S_01551	1175	0.0297872	Sub #3	FALSE	ATGG	2
S_01762	1187	0.029511	Sub #3	FALSE	GGAC	2
S_01763	1590	0.0289308	Sub #3	FALSE	GGAG	3
S_01535	1244	0.0281577	Sub #3	FALSE	AAGG	2
S_01708	1543	0.0278678	Sub #3	FALSE	CGGA	2
S_01569	1147	0.0261552	Sub #3	FALSE	AGAT	1
S_01713	1011	0.0257171	Sub #3	FALSE	GAAT	1
S_01575	1619	0.0253243	Sub #3	FALSE	AGTG	2
S_01707	1563	0.024952	Sub #3	FALSE	CGCG	2
S_01712	1039	0.0240616	Sub #3	FALSE	GAAA	1
S_01609	276	0.0217391	Sub #3	FALSE	TTCT	0
S_01662	1481	0.0202566	Sub #3	FALSE	CAGC	1
S_01730	1552	0.0174081	Sub #3	FALSE	GTAC	1
S_01718	1587	0.0163934	Sub #3	FALSE	GATC	1
S_01774	1980	0.0151592	Sub #3	FALSE	GGGC	3
S_01598	1259	0.0150913	Sub #3	FALSE	TAGC	1
S_01655	1674	0.0149343	Sub #3	FALSE	CATG	1
S_01530	1256	0.0143312	Sub #3	FALSE	AACC	0
S_01596	1151	0.013901	Sub #3	FALSE	TAGA	1
S_01555	2174	0.0137994	Sub #3	FALSE	ACAG	1
S_01715	958	0.0125261	Sub #3	FALSE	GAAG	2
S_01543	1725	0.0115942	Sub #3	FALSE	ATTG	1
S_01581	2180	0.0114679	Sub #3	FALSE	AGGT	2
S_01699	1105	0.00723982	Sub #3	FALSE	CGAG	2
S_01700	1324	0.0060423	Sub #3	FALSE	CGTA	1
S_01567	1963	0.00560367	Sub #3	FALSE	ACGG	2
S_01650	1284	0.00545171	Sub #3	FALSE	CAAC	0
S_01602	1013	0.00493583	Sub #3	FALSE	TTAC	0
S_01684	204	0.00490196	Sub #3	FALSE	CCTA	0
S_01659	1786	0.00447928	Sub #3	FALSE	CACG	1
S_01697	1822	0.00439078	Sub #3	FALSE	CGAT	1
S_01607	688	0.00436681	Sub #3	FALSE	TTTG	1
S_01665	945	0.0042328	Sub #3	FALSE	CTAT	0
S_01717	745	0.00402685	Sub #3	FALSE	GATT	1
S_01544	1252	0.00399361	Sub #3	FALSE	ATCA	0
S_01720	755	0.00397351	Sub #3	FALSE	GACA	1
S_01680	1066	0.00375234	Sub #3	FALSE	CCAA	0
S_01691	1119	0.00357462	Sub #3	FALSE	CCCG	1
S_01747	1984	0.00353001	Sub #3	FALSE	GCAG	2
S_01765	1180	0.00339271	Sub #3	FALSE	GGTT	2
S_01613	2763	0.00327273	Sub #3	FALSE	TTGT	1
S_01630	1565	0.00319489	Sub #3	FALSE	TCGC	1
S_01725	645	0.00310078	Sub #3	FALSE	GAGT	2
S_01623	1614	0.00309789	Sub #3	FALSE	TCTG	1
S_01719	661	0.00302572	Sub #3	FALSE	GATG	2
S_01593	335	0.00298507	Sub #3	FALSE	TACT	0
S_01573	670	0.00298507	Sub #3	FALSE	AGTT	1
S_01736	1040	0.00288462	Sub #3	FALSE	GTCA	1
S_01692	1789	0.00279486	Sub #3	FALSE	CCGA	1
S_01709	1113	0.00269542	Sub #3	FALSE	CGGT	2
S_01621	375	0.00266667	Sub #3	FALSE	TCTT	0
S_01741	1880	0.00265957	Sub #3	FALSE	GTGT	2
S_01740	1167	0.00257069	Sub #3	FALSE	GTGA	2
S_01641	1209	0.00248139	Sub #3	FALSE	TGCT	1
S_01633	836	0.00239521	Sub #3	FALSE	TGAT	1
S_01531	844	0.00236967	Sub #3	FALSE	AACG	1
S_01595	1745	0.00229226	Sub #3	FALSE	TACG	1
S_01610	918	0.00218579	Sub #3	FALSE	TTCC	0
S_01631	2295	0.00217865	Sub #3	FALSE	TCGG	2
S_01644	479	0.00208768	Sub #3	FALSE	TGGA	2
S_01769	961	0.00208116	Sub #3	FALSE	GGCT	2
S_01735	487	0.00205339	Sub #3	FALSE	GTTG	2
S_01639	1467	0.00204499	Sub #3	FALSE	TGTG	2
S_01584	993	0.00201613	Sub #3	FALSE	TAAA	0
S_01748	2050	0.00195312	Sub #3	FALSE	GCTA	1
S_01704	2052	0.00195027	Sub #3	FALSE	CGCA	1
S_01664	2058	0.00194363	Sub #3	FALSE	CTAA	0
S_01695	1555	0.0019305	Sub #3	FALSE	CCGG	2
S_01645	1559	0.00192431	Sub #3	FALSE	TGGT	2
S_01578	1603	0.00187149	Sub #3	FALSE	AGCC	1
S_01752	1609	0.00186451	Sub #3	FALSE	GCCA	1
S_01540	539	0.00185529	Sub #3	FALSE	ATTA	0
S_01605	1090	0.00184162	Sub #3	FALSE	TTTT	0
S_01716	1092	0.0018315	Sub #3	FALSE	GATA	1
S_01577	2196	0.00182149	Sub #3	FALSE	AGCT	1
S_01673	1130	0.00177305	Sub #3	FALSE	CTCT	0
S_01592	565	0.00176991	Sub #3	FALSE	TACA	0
S_01756	1136	0.00176056	Sub #3	FALSE	GCGA	2
S_01767	1150	0.00173913	Sub #3	FALSE	GGTG	3
S_01746	597	0.00167504	Sub #3	FALSE	GCAC	1
S_01696	1210	0.00165289	Sub #3	FALSE	CGAA	1
S_01600	655	0.00152672	Sub #3	FALSE	TTAA	0
S_01528	661	0.00151286	Sub #3	FALSE	AACA	0
S_01532	1336	0.00149701	Sub #3	FALSE	AAGA	1
S_01611	1348	0.00148368	Sub #3	FALSE	TTCG	1
S_01706	1354	0.00147711	Sub #3	FALSE	CGCC	1
S_01751	1358	0.00147275	Sub #3	FALSE	GCTG	2
S_01721	1411	0.00141743	Sub #3	FALSE	GACT	1
S_01702	2129	0.00140911	Sub #3	FALSE	CGTC	1
S_01755	1424	0.00140449	Sub #3	FALSE	GCCG	2
S_01637	743	0.00134589	Sub #3	FALSE	TGTT	1
S_01703	752	0.00132979	Sub #3	FALSE	CGTG	2
S_01622	757	0.001321	Sub #3	FALSE	TCTC	0
S_01764	1528	0.0013089	Sub #3	FALSE	GGTA	2
S_01759	1535	0.00130293	Sub #3	FALSE	GCGG	3
S_01678	795	0.00125786	Sub #3	FALSE	CTGC	1
S_01661	1609	0.00124301	Sub #3	FALSE	CAGT	1
S_01734	806	0.00124069	Sub #3	FALSE	GTTC	1
S_01597	836	0.00119617	Sub #3	FALSE	TAGT	1
S_01677	843	0.00118624	Sub #3	FALSE	CTGT	1
S_01733	1721	0.00116212	Sub #3	FALSE	GTTT	1
S_01590	861	0.00116144	Sub #3	FALSE	TATC	0
S_01542	1736	0.00115207	Sub #3	FALSE	ATTC	0
S_01651	884	0.00113122	Sub #3	FALSE	CAAG	1
S_01745	928	0.00107759	Sub #3	FALSE	GCAT	1
S_01534	948	0.00105485	Sub #3	FALSE	AAGC	1
S_01632	978	0.0010225	Sub #3	FALSE	TGAA	1
S_01604	984	0.00101626	Sub #3	FALSE	TTTA	0
S_01615	2006	0.000997009	Sub #3	FALSE	TTGG	2
S_01646	1034	0.000967118	Sub #3	FALSE	TGGC	2
S_01754	1051	0.000951475	Sub #3	FALSE	GCCC	1
S_01552	1052	0.00095057	Sub #3	FALSE	ACAA	0
S_01653	1063	0.000940734	Sub #3	FALSE	CATT	0
S_01686	1072	0.000932836	Sub #3	FALSE	CCTC	0
S_01689	1085	0.000921659	Sub #3	FALSE	CCCT	0
S_01728	1086	0.00092081	Sub #3	FALSE	GTAA	1
S_01603	1093	0.000914913	Sub #3	FALSE	TTAG	1
S_01628	1113	0.000898473	Sub #3	FALSE	TCGA	1
S_01574	1134	0.000881834	Sub #3	FALSE	AGTC	1
S_01586	1139	0.000877963	Sub #3	FALSE	TAAC	0
S_01643	1162	0.000860585	Sub #3	FALSE	TGCG	2
S_01656	1205	0.000829876	Sub #3	FALSE	CACA	0
S_01681	1247	0.000801925	Sub #3	FALSE	CCAT	0
S_01726	1251	0.000799361	Sub #3	FALSE	GAGC	2
S_01773	2552	0.000784006	Sub #3	FALSE	GGGT	3
S_01737	1288	0.000776398	Sub #3	FALSE	GTCT	1
S_01606	1296	0.000771605	Sub #3	FALSE	TTTC	0
S_01566	1302	0.000768049	Sub #3	FALSE	ACGC	1
S_01714	1364	0.000733138	Sub #3	FALSE	GAAC	1
S_01536	1375	0.000727273	Sub #3	FALSE	ATAA	0
S_01667	1390	0.000719424	Sub #3	FALSE	CTAG	1
S_01672	1397	0.00071582	Sub #3	FALSE	CTCA	0
S_01548	1433	0.000697837	Sub #3	FALSE	ATGA	1
S_01612	1459	0.000685401	Sub #3	FALSE	TTGA	1
S_01553	1463	0.000683527	Sub #3	FALSE	ACAT	0
S_01688	1469	0.000680735	Sub #3	FALSE	CCCA	0
S_01694	1545	0.000647249	Sub #3	FALSE	CCGC	1
S_01652	1551	0.000644745	Sub #3	FALSE	CATA	0
S_01682	1593	0.000628141	Sub #3	FALSE	CCAC	0
S_01558	1813	0.000551572	Sub #3	FALSE	ACTC	0
S_01565	1201	0	Sub #3	FALSE	ACGT	1
S_01545	988	0	Sub #3	FALSE	ATCT	0
S_01520	794	0	Sub #3	FALSE	AAAA	0
S_01588	642	0	Sub #3	FALSE	TATA	0
S_01522	1269	0	Sub #3	FALSE	AAAC	0
S_01649	1034	0	Sub #3	FALSE	CAAT	0
S_01594	1172	0	Sub #3	FALSE	TACC	0
S_01564	279	0	Sub #3	FALSE	ACGA	1
S_01626	1456	0	Sub #3	FALSE	TCCC	0
S_01541	1375	0	Sub #3	FALSE	ATTT	0
S_01687	1492	0	Sub #3	FALSE	CCTG	1
S_01579	1224	0	Sub #3	FALSE	AGCG	2
S_01585	1112	0	Sub #3	FALSE	TAAT	0
S_01640	729	0	Sub #3	FALSE	TGCA	1
S_01550	1088	0	Sub #3	FALSE	ATGC	1
S_01766	710	0	Sub #3	FALSE	GGTC	2
S_01570	1206	0	Sub #3	FALSE	AGAC	1
S_01617	989	0	Sub #3	FALSE	TCAT	0
S_01749	640	0	Sub #3	FALSE	GCTT	1
S_01676	1154	0	Sub #3	FALSE	CTGA	1
S_01705	1321	0	Sub #3	FALSE	CGCT	1
S_01758	809	0	Sub #3	FALSE	GCGC	2
S_01770	1107	0	Sub #3	FALSE	GGCC	2
S_01546	879	0	Sub #3	FALSE	ATCC	0
S_01559	801	0	Sub #3	FALSE	ACTG	1
S_01568	366	0	Sub #3	FALSE	AGAA	1
S_01729	499	0	Sub #3	FALSE	GTAT	1
S_01753	848	0	Sub #3	FALSE	GCCT	1
S_01629	803	0	Sub #3	FALSE	TCGT	1
S_01675	2159	0	Sub #3	FALSE	CTCG	1
S_01549	1358	0	Sub #3	FALSE	ATGT	1
S_01685	827	0	Sub #3	FALSE	CCTT	0
S_01654	989	0	Sub #3	FALSE	CATC	0
S_01731	949	0	Sub #3	FALSE	GTAG	2
S_01589	313	0	Sub #3	FALSE	TATT	0
S_01670	1504	0	Sub #3	FALSE	CTTC	0
S_01616	613	0	Sub #3	FALSE	TCAA	0
S_01562	834	0	Sub #3	FALSE	ACCC	0
S_01614	417	0	Sub #3	FALSE	TTGC	1
S_01533	1172	0	Sub #3	FALSE	AAGT	1
S_01648	1692	0	Sub #3	FALSE	CAAA	0
S_01669	1669	0	Sub #3	FALSE	CTTT	0
S_01683	1612	0	Sub #3	FALSE	CCAG	1
S_01529	926	0	Sub #3	FALSE	AACT	0
S_01750	1134	0	Sub #3	FALSE	GCTC	1
S_01572	681	0	Sub #3	FALSE	AGTA	1
S_01538	497	0	Sub #3	FALSE	ATAC	0
S_01587	945	0	Sub #3	FALSE	TAAG	1
S_01723	1340	0	Sub #3	FALSE	GACG	2
S_01591	899	0	Sub #3	FALSE	TATG	1
S_01526	804	0	Sub #3	FALSE	AATC	0
S_01608	904	0	Sub #3	FALSE	TTCA	0
S_01525	452	0	Sub #3	FALSE	AATT	0
S_01666	2022	0	Sub #3	FALSE	CTAC	0
S_01698	2413	0	Sub #3	FALSE	CGAC	1
S_01642	1439	0	Sub #3	FALSE	TGCC	1
S_01563	853	0	Sub #3	FALSE	ACCG	1
S_01674	1473	0	Sub #3	FALSE	CTCC	0
S_01601	309	0	Sub #3	FALSE	TTAT	0
S_01560	1027	0	Sub #3	FALSE	ACCA	0
S_01668	441	0	Sub #3	FALSE	CTTA	0
S_01618	1290	0	Sub #3	FALSE	TCAC	0
S_01636	631	0	Sub #3	FALSE	TGTA	1
S_01624	884	0	Sub #3	FALSE	TCCA	0
S_01619	530	0	Sub #3	FALSE	TCAG	1
S_01527	735	0	Sub #3	FALSE	AATG	1
S_01554	458	0	Sub #3	FALSE	ACAC	0
S_01710	561	0	Sub #3	FALSE	CGGC	2
S_01620	477	0	Sub #3	FALSE	TCTA	0
S_01671	995	0	Sub #3	FALSE	CTTG	1
S_01690	784	0	Sub #3	FALSE	CCCC	0
S_01638	1229	0	Sub #3	FALSE	TGTC	1
S_01599	1442	0	Sub #3	FALSE	TAGG	2
S_01634	970	0	Sub #3	FALSE	TGAC	1
S_01561	1154	0	Sub #3	FALSE	ACCT	0
S_01537	1096	0	Sub #3	FALSE	ATAT	0
S_01557	1259	0	Sub #3	FALSE	ACTT	0
S_01658	1431	0	Sub #3	FALSE	CACC	0
S_01738	1673	0	Sub #3	FALSE	GTCC	1
S_01539	422	0	Sub #3	FALSE	ATAG	1
S_01657	687	0	Sub #3	FALSE	CACT	0
S_01627	708	0	Sub #3	FALSE	TCCG	1
S_01701	1052	0	Sub #3	FALSE	CGTT	1
S_01761	678	0	Sub #3	FALSE	GGAT	2
S_01744	886	0	Sub #3	FALSE	GCAA	1
S_01771	295	0	Sub #3	FALSE	GGCG	3
S_01757	671	0	Sub #3	FALSE	GCGT	2
S_01556	931	0	Sub #3	FALSE	ACTA	0
S_01732	237	0	Sub #3	FALSE	GTTA	1
S_01625	1041	0	Sub #3	FALSE	TCCT	0
S_01760	874	0	Sub #3	FALSE	GGAA	2
S_01742	423	0	Sub #3	FALSE	GTGC	2
S_01524	1010	0	Sub #3	FALSE	AATA	0
S_02287	1110	0.921551	Sub #4	FALSE	GGGG	4
S_02095	1442	0.918169	Sub #4	FALSE	AGGG	3
S_02236	812	0.910099	Sub #4	FALSE	GAGA	2
S_02239	792	0.900253	Sub #4	FALSE	GAGG	3
S_02284	1306	0.876628	Sub #4	FALSE	GGGA	3
S_02083	963	0.834891	Sub #4	FALSE	AGAG	2
S_02047	1296	0.820216	Sub #4	FALSE	AAGG	2
S_02220	1045	0.801914	Sub #4	FALSE	CGGA	2
S_17534	2549	0.772332	Sub #4	TRUE	CAGG	2
S_02279	1389	0.75018	Sub #4	FALSE	GGTG	3
S_02211	1252	0.746805	Sub #4	FALSE	CGAG	2
S_02092	1875	0.739989	Sub #4	FALSE	AGGA	2
S_17568	1918	0.737611	Sub #4	TRUE	CAGG	2
S_02111	457	0.730853	Sub #4	FALSE	TAGG	2
S_17585	2038	0.729504	Sub #4	TRUE	CAGG	2
S_02227	1608	0.71731	Sub #4	FALSE	GAAG	2
S_02275	908	0.701542	Sub #4	FALSE	GGAG	3
S_17551	2022	0.697329	Sub #4	TRUE	CAGG	2
S_02259	966	0.696687	Sub #4	FALSE	GCAG	2
S_17602	1834	0.687568	Sub #4	TRUE	CAGG	2
S_02255	1362	0.676946	Sub #4	FALSE	GTGG	3
S_02271	1309	0.656226	Sub #4	FALSE	GCGG	3
S_02175	858	0.645688	Sub #4	FALSE	CAGG	2
S_02223	1074	0.635009	Sub #4	FALSE	CGGG	3
S_02272	1188	0.617003	Sub #4	FALSE	GGAA	2
S_02243	1254	0.58147	Sub #4	FALSE	GTAG	2
S_02252	1104	0.577899	Sub #4	FALSE	GTGA	2
S_02159	1403	0.564194	Sub #4	FALSE	TGGG	3
S_02172	1947	0.515416	Sub #4	FALSE	CAGA	1
S_02063	708	0.512712	Sub #4	FALSE	ATGG	2
S_02285	1060	0.497612	Sub #4	FALSE	GGGT	3
S_02215	951	0.483701	Sub #4	FALSE	CGTG	2
S_02268	1961	0.480367	Sub #4	FALSE	GCGA	2
S_02091	1778	0.467942	Sub #4	FALSE	AGCG	2
S_02147	1834	0.455289	Sub #4	FALSE	TGAG	2
S_02087	1313	0.445545	Sub #4	FALSE	AGTG	2
S_02163	1744	0.422592	Sub #4	FALSE	CAAG	1
S_02224	1333	0.413353	Sub #4	FALSE	GAAA	1
S_02035	1581	0.384959	Sub #4	FALSE	AAAG	1
S_02276	825	0.378182	Sub #4	FALSE	GGTA	2
S_02256	1182	0.373096	Sub #4	FALSE	GCAA	1
S_02238	1542	0.360156	Sub #4	FALSE	GAGC	2
S_02079	1960	0.359551	Sub #4	FALSE	ACGG	2
S_02093	1375	0.343273	Sub #4	FALSE	AGGT	2
S_02208	1229	0.338487	Sub #4	FALSE	CGAA	1
S_02179	909	0.310231	Sub #4	FALSE	CTAG	1
S_02156	1376	0.303779	Sub #4	FALSE	TGGA	2
S_02237	2560	0.303634	Sub #4	FALSE	GAGT	2
S_02286	1851	0.294976	Sub #4	FALSE	GGGC	3
S_02283	1419	0.293164	Sub #4	FALSE	GGCG	3
S_02191	1450	0.288966	Sub #4	FALSE	CTGG	2
S_02219	1852	0.287257	Sub #4	FALSE	CGCG	2
S_02280	1539	0.277453	Sub #4	FALSE	GGCA	2
S_02235	1828	0.270241	Sub #4	FALSE	GACG	2
S_02080	1304	0.269172	Sub #4	FALSE	AGAA	1
S_02207	1391	0.268152	Sub #4	FALSE	CCGG	2
S_02253	1956	0.255624	Sub #4	FALSE	GTGT	2
S_02273	840	0.245823	Sub #4	FALSE	GGAT	2
S_02225	1019	0.241413	Sub #4	FALSE	GAAT	1
S_02110	927	0.229773	Sub #4	FALSE	TAGC	1
S_02108	676	0.22929	Sub #4	FALSE	TAGA	1
S_02060	1167	0.227078	Sub #4	FALSE	ATGA	1
S_02221	1418	0.22387	Sub #4	FALSE	CGGT	2
S_02067	2101	0.218467	Sub #4	FALSE	ACAG	1
S_02257	1202	0.207155	Sub #4	FALSE	GCAT	1
S_02051	860	0.206977	Sub #4	FALSE	ATAG	1
S_02212	1542	0.20636	Sub #4	FALSE	CGTA	1
S_02240	833	0.201681	Sub #4	FALSE	GTAA	1
S_02089	1953	0.199693	Sub #4	FALSE	AGCT	1
S_02226	868	0.192396	Sub #4	FALSE	GAAC	1
S_02173	1816	0.191079	Sub #4	FALSE	CAGT	1
S_02081	1183	0.185968	Sub #4	FALSE	AGAT	1
S_02084	1221	0.182637	Sub #4	FALSE	AGTA	1
S_02267	1439	0.179986	Sub #4	FALSE	GCCG	2
S_02157	1296	0.179012	Sub #4	FALSE	TGGT	2
S_02263	2100	0.177619	Sub #4	FALSE	GCTG	2
S_02231	1363	0.175477	Sub #4	FALSE	GATG	2
S_02269	1312	0.16997	Sub #4	FALSE	GCGT	2
S_02044	1471	0.167913	Sub #4	FALSE	AAGA	1
S_02099	1964	0.160978	Sub #4	FALSE	TAAG	1
S_02143	1132	0.157244	Sub #4	FALSE	TCGG	2
S_02281	1249	0.152922	Sub #4	FALSE	GGCT	2
S_02145	829	0.15199	Sub #4	FALSE	TGAT	1
S_02076	1923	0.147166	Sub #4	FALSE	ACGA	1
S_02254	2069	0.144101	Sub #4	FALSE	GTGC	2
S_02260	1165	0.140893	Sub #4	FALSE	GCTA	1
S_02251	1613	0.140732	Sub #4	FALSE	GTCG	2
S_02274	865	0.138728	Sub #4	FALSE	GGAC	2
S_02090	1713	0.134267	Sub #4	FALSE	AGCC	1
S_02171	969	0.133402	Sub #4	FALSE	CACG	1
S_02144	1092	0.131868	Sub #4	FALSE	TGAA	1
S_02158	1372	0.129009	Sub #4	FALSE	TGGC	2
S_02140	1295	0.120463	Sub #4	FALSE	TCGA	1
S_02045	886	0.115124	Sub #4	FALSE	AAGT	1
S_02088	1099	0.108379	Sub #4	FALSE	AGCA	1
S_02094	1557	0.106684	Sub #4	FALSE	AGGC	2
S_02247	801	0.106117	Sub #4	FALSE	GTTG	2
S_02209	1371	0.104303	Sub #4	FALSE	CGAT	1
S_02204	1247	0.0978348	Sub #4	FALSE	CCGA	1
S_02270	1250	0.0976	Sub #4	FALSE	GCGC	2
S_02082	746	0.0965147	Sub #4	FALSE	AGAC	1
S_02195	2197	0.0860264	Sub #4	FALSE	CCAG	1
S_02127	923	0.0823402	Sub #4	FALSE	TTGG	2
S_02071	1197	0.0810359	Sub #4	FALSE	ACTG	1
S_02151	1105	0.0806159	Sub #4	FALSE	TGTG	2
S_02188	1712	0.0794393	Sub #4	FALSE	CTGA	1
S_02222	1691	0.0769231	Sub #4	FALSE	CGGC	2
S_02167	1475	0.0759322	Sub #4	FALSE	CATG	1
S_02178	687	0.0758017	Sub #4	FALSE	CTAC	0
S_02264	2658	0.0729872	Sub #4	FALSE	GCCA	1
S_02062	744	0.0725806	Sub #4	FALSE	ATGC	1
S_02192	1341	0.0708955	Sub #4	FALSE	CCAA	0
S_02189	794	0.070529	Sub #4	FALSE	CTGT	1
S_02249	1800	0.0683333	Sub #4	FALSE	GTCT	1
S_02217	1131	0.0669683	Sub #4	FALSE	CGCT	1
S_02160	1157	0.0665514	Sub #4	FALSE	CAAA	0
S_02210	1305	0.0636503	Sub #4	FALSE	CGAC	1
S_02258	1081	0.0629047	Sub #4	FALSE	GCAC	1
S_02115	1655	0.0610272	Sub #4	FALSE	TTAG	1
S_02153	1261	0.0594766	Sub #4	FALSE	TGCT	1
S_02135	1360	0.0588235	Sub #4	FALSE	TCTG	1
S_02037	1177	0.057774	Sub #4	FALSE	AATT	0
S_02068	744	0.0567376	Sub #4	FALSE	ACTA	0
S_02061	1184	0.0566357	Sub #4	FALSE	ATGT	1
S_02278	2122	0.0561056	Sub #4	FALSE	GGTC	2
S_02130	789	0.0557668	Sub #4	FALSE	TCAC	0
S_02205	1040	0.0538462	Sub #4	FALSE	CCGT	1
S_02123	1806	0.0531561	Sub #4	FALSE	TTCG	1
S_02241	1920	0.0526042	Sub #4	FALSE	GTAT	1
S_02232	1295	0.0525097	Sub #4	FALSE	GACA	1
S_02233	946	0.051797	Sub #4	FALSE	GACT	1
S_02155	1981	0.0509844	Sub #4	FALSE	TGCG	2
S_02230	890	0.0505618	Sub #4	FALSE	GATC	1
S_02184	1921	0.049974	Sub #4	FALSE	CTCA	0
S_02109	1024	0.0498047	Sub #4	FALSE	TAGT	1
S_02039	1989	0.049271	Sub #4	FALSE	AATG	1
S_02174	1313	0.0472201	Sub #4	FALSE	CAGC	1
S_02214	1473	0.0468432	Sub #4	FALSE	CGTC	1
S_02187	2097	0.0462566	Sub #4	FALSE	CTCG	1
S_02277	2242	0.0459411	Sub #4	FALSE	GGTT	2
S_02228	913	0.0449069	Sub #4	FALSE	GATA	1
S_02282	1074	0.0446927	Sub #4	FALSE	GGCC	2
S_02086	1906	0.0424974	Sub #4	FALSE	AGTC	1
S_02107	1139	0.0421793	Sub #4	FALSE	TACG	1
S_02161	1332	0.0405405	Sub #4	FALSE	CAAT	0
S_02131	1566	0.0395913	Sub #4	FALSE	TCAG	1
S_02154	1714	0.0385064	Sub #4	FALSE	TGCC	1
S_02048	1330	0.0376223	Sub #4	FALSE	ATAA	0
S_02059	1137	0.0369393	Sub #4	FALSE	ATCG	1
S_02216	1202	0.0349418	Sub #4	FALSE	CGCA	1
S_02180	680	0.0338235	Sub #4	FALSE	CTTA	0
S_02250	1520	0.0335526	Sub #4	FALSE	GTCC	1
S_02032	1328	0.0316265	Sub #4	FALSE	AAAA	0
S_02194	1161	0.0310078	Sub #4	FALSE	CCAC	0
S_02049	820	0.0304878	Sub #4	FALSE	ATAT	0
S_02193	1220	0.0303279	Sub #4	FALSE	CCAT	0
S_02106	1030	0.0300971	Sub #4	FALSE	TACC	0
S_02176	1264	0.0300871	Sub #4	FALSE	CTAA	0
S_02168	1500	0.0293333	Sub #4	FALSE	CACA	0
S_02124	1126	0.0293073	Sub #4	FALSE	TTGA	1
S_02050	752	0.0292553	Sub #4	FALSE	ATAC	0
S_02196	702	0.02849	Sub #4	FALSE	CCTA	0
S_02055	1585	0.0283912	Sub #4	FALSE	ATTG	1
S_02245	674	0.0281899	Sub #4	FALSE	GTTT	1
S_02139	1113	0.0278526	Sub #4	FALSE	TCCG	1
S_02213	1493	0.0241125	Sub #4	FALSE	CGTT	1
S_02248	1040	0.0230769	Sub #4	FALSE	GTCA	1
S_02183	1151	0.0225891	Sub #4	FALSE	CTTG	1
S_02033	1070	0.0224299	Sub #4	FALSE	AAAT	0
S_02234	726	0.0220386	Sub #4	FALSE	GACC	1
S_02066	1413	0.0212314	Sub #4	FALSE	ACAC	0
S_02201	1009	0.0208333	Sub #4	FALSE	CCCT	0
S_02077	1717	0.0203844	Sub #4	FALSE	ACGT	1
S_02206	2285	0.0196937	Sub #4	FALSE	CCGC	1
S_02242	955	0.0188482	Sub #4	FALSE	GTAC	1
S_02149	1650	0.0188107	Sub #4	FALSE	TGTT	1
S_02064	1564	0.0172634	Sub #4	FALSE	ACAA	0
S_02185	871	0.0172216	Sub #4	FALSE	CTCT	0
S_02169	2134	0.0168697	Sub #4	FALSE	CACT	0
S_02203	1518	0.016469	Sub #4	FALSE	CCCG	1
S_02261	2319	0.0159552	Sub #4	FALSE	GCTT	1
S_02046	817	0.0159119	Sub #4	FALSE	AAGC	1
S_02075	1610	0.015528	Sub #4	FALSE	ACCG	1
S_02141	2345	0.0153584	Sub #4	FALSE	TCGT	1
S_02152	2345	0.0136461	Sub #4	FALSE	TGCA	1
S_02034	1778	0.0134983	Sub #4	FALSE	AAAC	0
S_02148	865	0.0127168	Sub #4	FALSE	TGTA	1
S_02041	1870	0.0106952	Sub #4	FALSE	AACT	0
S_02085	1616	0.00928218	Sub #4	FALSE	AGTT	1
S_02056	1658	0.00844391	Sub #4	FALSE	ATCA	0
S_02262	2445	0.00736196	Sub #4	FALSE	GCTC	1
S_02103	703	0.00711238	Sub #4	FALSE	TATG	1
S_02229	1160	0.00689655	Sub #4	FALSE	GATT	1
S_02102	291	0.00687285	Sub #4	FALSE	TATC	0
S_02074	1491	0.00670691	Sub #4	FALSE	ACCC	0
S_02121	493	0.00608519	Sub #4	FALSE	TTCT	0
S_02097	652	0.00460123	Sub #4	FALSE	TAAT	0
S_02114	475	0.00421053	Sub #4	FALSE	TTAC	0
S_02101	733	0.00409277	Sub #4	FALSE	TATT	0
S_02113	1066	0.00375587	Sub #4	FALSE	TTAT	0
S_02078	1788	0.00335571	Sub #4	FALSE	ACGC	1
S_02042	1506	0.00332005	Sub #4	FALSE	AACC	0
S_02053	1218	0.00328407	Sub #4	FALSE	ATTT	0
S_02120	919	0.00326442	Sub #4	FALSE	TTCA	0
S_02136	1254	0.00318979	Sub #4	FALSE	TCCA	0
S_02202	1592	0.00314862	Sub #4	FALSE	CCCC	0
S_02265	1036	0.00289575	Sub #4	FALSE	GCCT	1
S_02036	1417	0.00282286	Sub #4	FALSE	AATA	0
S_02198	1088	0.00275989	Sub #4	FALSE	CCTC	0
S_02117	1451	0.00275672	Sub #4	FALSE	TTTT	0
S_02100	762	0.00262467	Sub #4	FALSE	TATA	0
S_02170	1357	0.00221076	Sub #4	FALSE	CACC	0
S_02073	1520	0.00197368	Sub #4	FALSE	ACCT	0
S_02054	509	0.00196464	Sub #4	FALSE	ATTC	0
S_02165	1087	0.00183993	Sub #4	FALSE	CATT	0
S_02197	1089	0.00183655	Sub #4	FALSE	CCTT	0
S_02177	1244	0.00160901	Sub #4	FALSE	CTAT	0
S_02058	1905	0.0015748	Sub #4	FALSE	ATCC	0
S_02122	1369	0.00146199	Sub #4	FALSE	TTCC	0
S_02244	1385	0.00144404	Sub #4	FALSE	GTTA	1
S_02166	743	0.00134589	Sub #4	FALSE	CATC	0
S_02142	1519	0.00131752	Sub #4	FALSE	TCGC	1
S_02218	1528	0.00130976	Sub #4	FALSE	CGCC	1
S_02133	765	0.0013089	Sub #4	FALSE	TCTT	0
S_02125	1531	0.00130634	Sub #4	FALSE	TTGT	1
S_02134	858	0.00116686	Sub #4	FALSE	TCTC	0
S_02098	860	0.00116279	Sub #4	FALSE	TAAC	0
S_02057	1727	0.00115808	Sub #4	FALSE	ATCT	0
S_02116	886	0.00112867	Sub #4	FALSE	TTTA	0
S_02164	941	0.0010627	Sub #4	FALSE	CATA	0
S_02070	1002	0.000998004	Sub #4	FALSE	ACTC	0
S_02105	1057	0.000946074	Sub #4	FALSE	TACT	0
S_02138	1135	0.000882613	Sub #4	FALSE	TCCC	0
S_02190	2306	0.000867679	Sub #4	FALSE	CTGC	1
S_02128	1209	0.00082713	Sub #4	FALSE	TCAA	0
S_02096	1220	0.000819672	Sub #4	FALSE	TAAA	0
S_02038	1246	0.000802568	Sub #4	FALSE	AATC	0
S_02119	1286	0.000777605	Sub #4	FALSE	TTTG	1
S_02186	1297	0.000774593	Sub #4	FALSE	CTCC	0
S_02137	1431	0.00069979	Sub #4	FALSE	TCCT	0
S_02118	1557	0.000642674	Sub #4	FALSE	TTTC	0
S_02040	1567	0.000638162	Sub #4	FALSE	AACA	0
S_02126	875	0	Sub #4	FALSE	TTGC	1
S_02072	674	0	Sub #4	FALSE	ACCA	0
S_02162	618	0	Sub #4	FALSE	CAAC	0
S_02132	426	0	Sub #4	FALSE	TCTA	0
S_02043	808	0	Sub #4	FALSE	AACG	1
S_02146	435	0	Sub #4	FALSE	TGAC	1
S_02104	597	0	Sub #4	FALSE	TACA	0
S_02065	1381	0	Sub #4	FALSE	ACAT	0
S_02246	762	0	Sub #4	FALSE	GTTC	1
S_02200	860	0	Sub #4	FALSE	CCCA	0
S_02181	864	0	Sub #4	FALSE	CTTT	0
S_02129	776	0	Sub #4	FALSE	TCAT	0
S_02266	1354	0	Sub #4	FALSE	GCCC	1
S_02182	858	0	Sub #4	FALSE	CTTC	0
S_02052	977	0	Sub #4	FALSE	ATTA	0
S_02069	933	0	Sub #4	FALSE	ACTT	0
S_02199	1324	0	Sub #4	FALSE	CCTG	1
S_02150	1427	0	Sub #4	FALSE	TGTC	1
S_02112	1158	0	Sub #4	FALSE	TTAA	0
S_03631	388	1	Sub #5	FALSE	AGGG	3
S_03763	336	1	Sub #5	FALSE	GAAG	2
S_03615	178	1	Sub #5	FALSE	ACGG	2
S_03619	344	0.997093	Sub #5	FALSE	AGAG	2
S_17556	296	0.996622	Sub #5	TRUE	CAGA	1
S_03711	463	0.989201	Sub #5	FALSE	CAGG	2
S_03583	806	0.946584	Sub #5	FALSE	AAGG	2
S_03580	306	0.927869	Sub #5	FALSE	AAGA	1
S_03616	1102	0.925522	Sub #5	FALSE	AGAA	1
S_03775	847	0.912633	Sub #5	FALSE	GAGG	3
S_17590	875	0.892571	Sub #5	TRUE	CAGA	1
S_03579	686	0.890671	Sub #5	FALSE	AACG	1
S_03628	655	0.883969	Sub #5	FALSE	AGGA	2
S_03759	929	0.883621	Sub #5	FALSE	CGGG	3
S_03630	523	0.881453	Sub #5	FALSE	AGGC	2
S_03744	294	0.870748	Sub #5	FALSE	CGAA	1
S_03596	621	0.867955	Sub #5	FALSE	ATGA	1
S_03627	419	0.859189	Sub #5	FALSE	AGCG	2
S_03772	869	0.848101	Sub #5	FALSE	GAGA	2
S_03811	572	0.847902	Sub #5	FALSE	GGAG	3
S_03779	468	0.837607	Sub #5	FALSE	GTAG	2
S_03771	829	0.835749	Sub #5	FALSE	GACG	2
S_03823	658	0.829787	Sub #5	FALSE	GGGG	4
S_03695	626	0.829073	Sub #5	FALSE	TGGG	3
S_03603	1028	0.81384	Sub #5	FALSE	ACAG	1
S_03747	718	0.806407	Sub #5	FALSE	CGAG	2
S_03708	612	0.805237	Sub #5	FALSE	CAGA	1
S_03699	520	0.794231	Sub #5	FALSE	CAAG	1
S_03746	461	0.78913	Sub #5	FALSE	CGAC	1
S_03756	648	0.773148	Sub #5	FALSE	CGGA	2
S_03618	352	0.772727	Sub #5	FALSE	AGAC	1
S_03795	723	0.721221	Sub #5	FALSE	GCAG	2
S_17573	987	0.681542	Sub #5	TRUE	CAGA	1
S_17607	469	0.680171	Sub #5	TRUE	CAGA	1
S_03807	268	0.679104	Sub #5	FALSE	GCGG	3
S_03696	721	0.675451	Sub #5	FALSE	CAAA	0
S_03707	553	0.660036	Sub #5	FALSE	CACG	1
S_17539	558	0.657706	Sub #5	TRUE	CAGA	1
S_03582	662	0.655589	Sub #5	FALSE	AAGC	1
S_03755	320	0.628125	Sub #5	FALSE	CGCG	2
S_03595	381	0.619423	Sub #5	FALSE	ATCG	1
S_03715	876	0.59589	Sub #5	FALSE	CTAG	1
S_03629	602	0.594684	Sub #5	FALSE	AGGT	2
S_03791	768	0.576823	Sub #5	FALSE	GTGG	3
S_03612	516	0.573643	Sub #5	FALSE	ACGA	1
S_03773	992	0.573158	Sub #5	FALSE	GAGT	2
S_03792	437	0.569794	Sub #5	FALSE	GCAA	1
S_03793	502	0.568862	Sub #5	FALSE	GCAT	1
S_03599	1117	0.564906	Sub #5	FALSE	ATGG	2
S_03820	689	0.555233	Sub #5	FALSE	GGGA	3
S_03804	529	0.553875	Sub #5	FALSE	GCGA	2
S_03799	456	0.550439	Sub #5	FALSE	GCTG	2
S_03709	250	0.544	Sub #5	FALSE	CAGT	1
S_03758	1271	0.54252	Sub #5	FALSE	CGGC	2
S_03788	508	0.5286	Sub #5	FALSE	GTGA	2
S_03760	526	0.527619	Sub #5	FALSE	GAAA	1
S_03663	584	0.524055	Sub #5	FALSE	TTGG	2
S_03803	722	0.522161	Sub #5	FALSE	GCCG	2
S_03762	746	0.517426	Sub #5	FALSE	GAAC	1
S_03751	575	0.516522	Sub #5	FALSE	CGTG	2
S_03683	202	0.514851	Sub #5	FALSE	TGAG	2
S_03727	457	0.509847	Sub #5	FALSE	CTGG	2
S_03740	606	0.5033	Sub #5	FALSE	CCGA	1
S_03745	398	0.484925	Sub #5	FALSE	CGAT	1
S_03575	296	0.483108	Sub #5	FALSE	AATG	1
S_03731	470	0.470213	Sub #5	FALSE	CCAG	1
S_03624	505	0.464286	Sub #5	FALSE	AGCA	1
S_03611	562	0.462633	Sub #5	FALSE	ACCG	1
S_03581	343	0.461988	Sub #5	FALSE	AAGT	1
S_03774	1077	0.460037	Sub #5	FALSE	GAGC	2
S_03613	1034	0.458414	Sub #5	FALSE	ACGT	1
S_03607	239	0.456067	Sub #5	FALSE	ACTG	1
S_03768	1096	0.449315	Sub #5	FALSE	GACA	1
S_03822	955	0.442348	Sub #5	FALSE	GGGC	3
S_03724	618	0.440843	Sub #5	FALSE	CTGA	1
S_03757	524	0.44084	Sub #5	FALSE	CGGT	2
S_03723	700	0.438571	Sub #5	FALSE	CTCG	1
S_03692	412	0.436893	Sub #5	FALSE	TGGA	2
S_03752	1410	0.422695	Sub #5	FALSE	CGCA	1
S_03587	225	0.408889	Sub #5	FALSE	ATAG	1
S_03644	698	0.405444	Sub #5	FALSE	TAGA	1
S_03748	483	0.401656	Sub #5	FALSE	CGTA	1
S_03778	462	0.400433	Sub #5	FALSE	GTAC	1
S_03635	128	0.390625	Sub #5	FALSE	TAAG	1
S_03819	244	0.385246	Sub #5	FALSE	GGCG	3
S_03682	410	0.382927	Sub #5	FALSE	TGAC	1
S_03572	409	0.381418	Sub #5	FALSE	AATA	0
S_03667	432	0.37963	Sub #5	FALSE	TCAG	1
S_03647	430	0.37907	Sub #5	FALSE	TAGG	2
S_03794	710	0.374648	Sub #5	FALSE	GCAC	1
S_03821	649	0.366718	Sub #5	FALSE	GGGT	3
S_03617	448	0.366071	Sub #5	FALSE	AGAT	1
S_03698	908	0.364537	Sub #5	FALSE	CAAC	0
S_03704	488	0.362705	Sub #5	FALSE	CACA	0
S_03710	602	0.362126	Sub #5	FALSE	CAGC	1
S_03743	1213	0.359439	Sub #5	FALSE	CCGG	2
S_03600	1100	0.335155	Sub #5	FALSE	ACAA	0
S_03643	730	0.326475	Sub #5	FALSE	TACG	1
S_03806	745	0.319463	Sub #5	FALSE	GCGC	2
S_03787	1023	0.31409	Sub #5	FALSE	GTCG	2
S_03639	244	0.311475	Sub #5	FALSE	TATG	1
S_03569	554	0.310469	Sub #5	FALSE	AAAT	0
S_03761	267	0.307116	Sub #5	FALSE	GAAT	1
S_03790	523	0.302103	Sub #5	FALSE	GTGC	2
S_03626	256	0.292969	Sub #5	FALSE	AGCC	1
S_03609	325	0.289231	Sub #5	FALSE	ACCT	0
S_03808	511	0.2818	Sub #5	FALSE	GGAA	2
S_03679	433	0.281755	Sub #5	FALSE	TCGG	2
S_03620	362	0.279006	Sub #5	FALSE	AGTA	1
S_03719	555	0.277477	Sub #5	FALSE	CTTG	1
S_03783	1245	0.277331	Sub #5	FALSE	GTTG	2
S_03805	534	0.271536	Sub #5	FALSE	GCGT	2
S_03602	354	0.271186	Sub #5	FALSE	ACAC	0
S_03584	452	0.263274	Sub #5	FALSE	ATAA	0
S_03660	378	0.246032	Sub #5	FALSE	TTGA	1
S_03764	839	0.24553	Sub #5	FALSE	GATA	1
S_03598	833	0.244898	Sub #5	FALSE	ATGC	1
S_03728	831	0.240674	Sub #5	FALSE	CCAA	0
S_03592	1055	0.23055	Sub #5	FALSE	ATCA	0
S_03608	358	0.22067	Sub #5	FALSE	ACCA	0
S_03697	446	0.217489	Sub #5	FALSE	CAAT	0
S_03705	897	0.215162	Sub #5	FALSE	CACT	0
S_03691	461	0.210412	Sub #5	FALSE	TGCG	2
S_03576	916	0.204148	Sub #5	FALSE	AACA	0
S_03712	341	0.202346	Sub #5	FALSE	CTAA	0
S_03586	692	0.202312	Sub #5	FALSE	ATAC	0
S_03605	483	0.200828	Sub #5	FALSE	ACTT	0
S_03686	360	0.197222	Sub #5	FALSE	TGTC	1
S_03578	964	0.197095	Sub #5	FALSE	AACC	0
S_03777	542	0.195572	Sub #5	FALSE	GTAT	1
S_03767	880	0.193182	Sub #5	FALSE	GATG	2
S_03726	571	0.192644	Sub #5	FALSE	CTGC	1
S_03570	345	0.188406	Sub #5	FALSE	AAAC	0
S_03568	776	0.184278	Sub #5	FALSE	AAAA	0
S_03725	616	0.180195	Sub #5	FALSE	CTGT	1
S_03694	912	0.176535	Sub #5	FALSE	TGGC	2
S_03625	905	0.173481	Sub #5	FALSE	AGCT	1
S_03721	752	0.168883	Sub #5	FALSE	CTCT	0
S_03741	620	0.167742	Sub #5	FALSE	CCGT	1
S_03701	275	0.167273	Sub #5	FALSE	CATT	0
S_03577	264	0.166667	Sub #5	FALSE	AACT	0
S_03604	510	0.164706	Sub #5	FALSE	ACTA	0
S_03632	335	0.161194	Sub #5	FALSE	TAAA	0
S_03593	522	0.159004	Sub #5	FALSE	ATCT	0
S_03688	523	0.159004	Sub #5	FALSE	TGCA	1
S_03753	591	0.15736	Sub #5	FALSE	CGCT	1
S_03769	909	0.157316	Sub #5	FALSE	GACT	1
S_03739	764	0.157068	Sub #5	FALSE	CCCG	1
S_03729	319	0.15674	Sub #5	FALSE	CCAT	0
S_03785	649	0.155624	Sub #5	FALSE	GTCT	1
S_03597	814	0.14742	Sub #5	FALSE	ATGT	1
S_03801	685	0.145985	Sub #5	FALSE	GCCT	1
S_03591	930	0.145161	Sub #5	FALSE	ATTG	1
S_03574	853	0.138498	Sub #5	FALSE	AATC	0
S_03676	878	0.137813	Sub #5	FALSE	TCGA	1
S_03816	1254	0.125997	Sub #5	FALSE	GGCA	2
S_03776	247	0.125506	Sub #5	FALSE	GTAA	1
S_03810	838	0.124253	Sub #5	FALSE	GGAC	2
S_03646	406	0.123153	Sub #5	FALSE	TAGC	1
S_03703	675	0.122963	Sub #5	FALSE	CATG	1
S_03754	668	0.121257	Sub #5	FALSE	CGCC	1
S_03730	1187	0.120472	Sub #5	FALSE	CCAC	0
S_03817	729	0.119342	Sub #5	FALSE	GGCT	2
S_03818	1216	0.117065	Sub #5	FALSE	GGCC	2
S_03789	197	0.116751	Sub #5	FALSE	GTGT	2
S_03736	697	0.113343	Sub #5	FALSE	CCCA	0
S_03614	641	0.104688	Sub #5	FALSE	ACGC	1
S_03623	479	0.104384	Sub #5	FALSE	AGTG	2
S_03800	693	0.101156	Sub #5	FALSE	GCCA	1
S_03622	532	0.0996241	Sub #5	FALSE	AGTC	1
S_03814	551	0.0943739	Sub #5	FALSE	GGTC	2
S_03784	594	0.0942761	Sub #5	FALSE	GTCA	1
S_03749	794	0.093199	Sub #5	FALSE	CGTT	1
S_03664	554	0.0902527	Sub #5	FALSE	TCAA	0
S_03714	387	0.0878553	Sub #5	FALSE	CTAC	0
S_03689	702	0.0868946	Sub #5	FALSE	TGCT	1
S_03590	751	0.0825566	Sub #5	FALSE	ATTC	0
S_03735	303	0.0825083	Sub #5	FALSE	CCTG	1
S_03680	279	0.0824373	Sub #5	FALSE	TGAA	1
S_03798	731	0.0820793	Sub #5	FALSE	GCTC	1
S_03672	1285	0.0770428	Sub #5	FALSE	TCCA	0
S_03601	441	0.0748299	Sub #5	FALSE	ACAT	0
S_03720	514	0.0719844	Sub #5	FALSE	CTCA	0
S_03732	801	0.071161	Sub #5	FALSE	CCTA	0
S_03713	732	0.0710383	Sub #5	FALSE	CTAT	0
S_03687	493	0.0709939	Sub #5	FALSE	TGTG	2
S_03640	492	0.0670732	Sub #5	FALSE	TACA	0
S_03666	674	0.0667656	Sub #5	FALSE	TCAC	0
S_03802	933	0.0655209	Sub #5	FALSE	GCCC	1
S_03677	465	0.0645161	Sub #5	FALSE	TCGT	1
S_03706	662	0.0619335	Sub #5	FALSE	CACC	0
S_03665	539	0.0575139	Sub #5	FALSE	TCAT	0
S_03750	387	0.0568475	Sub #5	FALSE	CGTC	1
S_03641	473	0.0549683	Sub #5	FALSE	TACT	0
S_03737	731	0.0533516	Sub #5	FALSE	CCCT	0
S_03671	1524	0.0531845	Sub #5	FALSE	TCTG	1
S_03766	730	0.0506849	Sub #5	FALSE	GATC	1
S_03734	665	0.0496241	Sub #5	FALSE	CCTC	0
S_03809	315	0.047619	Sub #5	FALSE	GGAT	2
S_03716	661	0.0468986	Sub #5	FALSE	CTTA	0
S_03700	406	0.044335	Sub #5	FALSE	CATA	0
S_03796	590	0.0440678	Sub #5	FALSE	GCTA	1
S_03655	443	0.0428894	Sub #5	FALSE	TTTG	1
S_03594	1178	0.0424448	Sub #5	FALSE	ATCC	0
S_03678	396	0.0353535	Sub #5	FALSE	TCGC	1
S_03693	785	0.0343949	Sub #5	FALSE	TGGT	2
S_03722	1315	0.0273764	Sub #5	FALSE	CTCC	0
S_03690	1094	0.0265082	Sub #5	FALSE	TGCC	1
S_03812	608	0.0263158	Sub #5	FALSE	GGTA	2
S_03782	587	0.0255537	Sub #5	FALSE	GTTC	1
S_03662	815	0.0220859	Sub #5	FALSE	TTGC	1
S_03642	669	0.0179372	Sub #5	FALSE	TACC	0
S_03797	413	0.0169492	Sub #5	FALSE	GCTT	1
S_03733	657	0.0167428	Sub #5	FALSE	CCTT	0
S_03815	1312	0.0160061	Sub #5	FALSE	GGTG	3
S_03765	461	0.00867679	Sub #5	FALSE	GATT	1
S_03674	593	0.00505902	Sub #5	FALSE	TCCC	0
S_03654	279	0.00358423	Sub #5	FALSE	TTTC	0
S_03659	295	0.00338983	Sub #5	FALSE	TTCG	1
S_03656	320	0.003125	Sub #5	FALSE	TTCA	0
S_03786	716	0.0027933	Sub #5	FALSE	GTCC	1
S_03573	360	0.00277778	Sub #5	FALSE	AATT	0
S_03681	806	0.00248139	Sub #5	FALSE	TGAT	1
S_03718	1288	0.00232919	Sub #5	FALSE	CTTC	0
S_03661	455	0.0021978	Sub #5	FALSE	TTGT	1
S_03675	477	0.00209644	Sub #5	FALSE	TCCG	1
S_03717	480	0.00208768	Sub #5	FALSE	CTTT	0
S_03585	549	0.00182149	Sub #5	FALSE	ATAT	0
S_03653	577	0.0017331	Sub #5	FALSE	TTTT	0
S_03638	585	0.00171233	Sub #5	FALSE	TATC	0
S_03738	587	0.00170358	Sub #5	FALSE	CCCC	0
S_03742	651	0.0015361	Sub #5	FALSE	CCGC	1
S_03813	700	0.00142857	Sub #5	FALSE	GGTT	2
S_03670	717	0.0013947	Sub #5	FALSE	TCTC	0
S_03669	835	0.00119761	Sub #5	FALSE	TCTT	0
S_03657	1000	0.001	Sub #5	FALSE	TTCT	0
S_03658	1487	0.000672495	Sub #5	FALSE	TTCC	0
S_03645	453	0	Sub #5	FALSE	TAGT	1
S_03637	634	0	Sub #5	FALSE	TATT	0
S_03684	578	0	Sub #5	FALSE	TGTA	1
S_03650	293	0	Sub #5	FALSE	TTAC	0
S_03673	559	0	Sub #5	FALSE	TCCT	0
S_03606	552	0	Sub #5	FALSE	ACTC	0
S_03781	516	0	Sub #5	FALSE	GTTT	1
S_03621	981	0	Sub #5	FALSE	AGTT	1
S_03685	232	0	Sub #5	FALSE	TGTT	1
S_03652	409	0	Sub #5	FALSE	TTTA	0
S_03610	710	0	Sub #5	FALSE	ACCC	0
S_03780	600	0	Sub #5	FALSE	GTTA	1
S_03589	764	0	Sub #5	FALSE	ATTT	0
S_03588	283	0	Sub #5	FALSE	ATTA	0
S_03668	258	0	Sub #5	FALSE	TCTA	0
S_03636	371	0	Sub #5	FALSE	TATA	0
S_03770	603	0	Sub #5	FALSE	GACC	1
S_03702	235	0	Sub #5	FALSE	CATC	0
S_03649	667	0	Sub #5	FALSE	TTAT	0
S_03648	277	0	Sub #5	FALSE	TTAA	0
S_03634	210	0	Sub #5	FALSE	TAAC	0

## Sheet: Fig5g
Substrate	Position	level	Percentage
Sub #1	1	0.507463	64.71
Sub #1	2	0.244213	31.1413
Sub #1	3	0	0
Sub #1	4	0.00239808	0.305796
Sub #1	5	0.00962861	1.22781
Sub #1	6	0.024	3.0604
Sub #2	1	0.415912	96.6813
Sub #2	2	0.0712617	16.5652
Sub #2	3	0	0
Sub #2	4	0.0286313	6.65552
Sub #2	5	0.0015748	0.366073
Sub #2	6	0.00157233	0.365497
Sub #2	7	0.0125786	2.92398
Sub #3	1	0	0
Sub #3	2	0.00154919	0.635733
Sub #3	3	0.000588582	0.241534
Sub #3	4	0.000858369	0.352245
Sub #3	5	0	0
Sub #4	1	0.041868	5.42098
Sub #4	2	0.00254453	0.329461
Sub #4	3	0.00124688	0.161444
Sub #4	4	0.0184645	2.39075
Sub #5	1	0.130486	13.0929
Sub #5	2	0.005	0.501695
Sub #5	3	0.00155763	0.156291
Sub #5	4	0	0
Sub #5	5	0	0
